# Supplementary material for: Accelerated Enveloping Distribution Sampling to Probe the Presence of Water Molecules
Source: J Chem Theory Comput. 2023 May 11;19(11):3379–90. doi: 10.1021/acs.jctc.3c00109 (PMC10269333; doi:10.1021/acs.jctc.3c00109)
Supplement: Supplementary file 2 — ct3c00109_si_002.zip [file ct3c00109_si_002.zip › paper_TI_AEDS/eq/2N6_2/eq_4fcq_2N6_2_2.cnf]

TITLE
	MD++
	Automatically generated input file
	ogracia Thu Dec  1 19:59:44 2022

	final configuration
END
TIMESTEP
          10000   40.000000000
END
POSITION
# first 24 chars ignored
    1 GLU   H1         1    0.086989964    2.504529858    0.349693912
    1 GLU   H2         2    0.125013558    2.450728451    0.497803093
    1 GLU   N          3    0.049084965    2.474656991    0.437280736
    1 GLU   H3         4   -0.003810015    2.547986281    0.480018149
    1 GLU   CA         5   -0.049025851    2.367019671    0.417343949
    1 GLU   CB         6    6.744379746    2.431470456    0.355798343
    1 GLU   CG         7    6.610489837    2.358598224    0.368881740
    1 GLU   CD         8    6.600459833    2.270247110    0.493372215
    1 GLU   OE1        9    6.640571773    2.152166553    0.484908901
    1 GLU   OE2       10    6.557273373    2.323249012    0.598017942
    1 GLU   C         11    0.017320913    2.259888181    0.330563954
    1 GLU   O         12    0.138768891    2.260612283    0.311026334
    2 VAL   N         13    6.853399275    2.167957815    0.279931716
    2 VAL   H         14    6.768209399    2.149875939    0.329096442
    2 VAL   CA        15    6.883181797    2.068508176    0.175850226
    2 VAL   CB        16    6.748783336    2.029833441    0.113765960
    2 VAL   CG1       17    6.757411222    1.934662435   -0.005733428
    2 VAL   CG2       18    6.653084944    1.970097947    0.217130949
    2 VAL   C         19    0.066511525    2.114302228    0.070551286
    2 VAL   O         20    0.058650776    2.224730859    0.016953465
    3 GLU   N         21    0.151617482    2.019415335    0.032586824
    3 GLU   H         22    0.164810026    1.938106079    0.089281227
    3 GLU   CA        23    0.245545067    2.033705695    6.838214333
    3 GLU   CB        24    0.387501922    2.005563951    6.887845515
    3 GLU   CG        25    0.443710287    2.117827562    6.975289793
    3 GLU   CD        26    0.548077266    2.057512899    0.151711017
    3 GLU   OE1       27    0.513897782    2.015021639    0.264188819
    3 GLU   OE2       28    0.659455492    2.033947793    0.100121526
    3 GLU   C         29    0.214727516    1.937242712    6.723522696
    3 GLU   O         30    0.171163888    1.825407717    6.750414963
    4 THR   N         31    0.242951697    1.979056758    6.600456102
    4 THR   H         32    0.316088889    2.047195555    6.597451186
    4 THR   CA        33    0.189374017    1.906802677    6.484182683
    4 THR   CB        34    0.099854429    2.002510694    6.405219279
    4 THR   OG1       35    0.030169205    2.091172032    6.493164204
    4 THR   HG1       36   -0.009085871    2.047799359    6.574264704
    4 THR   CG2       37    6.914140049    1.926678275    6.321864073
    4 THR   C         38    0.301068809    1.862295799    6.389548431
    4 THR   O         39    0.375755132    1.947822721    6.342249515
    5 PHE   N         40    0.309216076    1.733873722    6.355927121
    5 PHE   H         41    0.259172882    1.651449414    6.382439341
    5 PHE   CA        42    0.417241292    1.683237654    6.270039641
    5 PHE   CB        43    0.504822746    1.588957507    6.352821670
    5 PHE   CG        44    0.566109506    1.644462355    6.481558413
    5 PHE   CD1       45    0.489113549    1.638052168    6.597101864
    5 PHE   HD1       46    0.388221889    1.597019207    6.592866359
    5 PHE   CD2       47    0.688456336    1.710437529    6.481242045
    5 PHE   HD2       48    0.746740363    1.714864918    6.389235146
    5 PHE   CE1       49    0.536922638    1.695787172    6.714157238
    5 PHE   HE1       50    0.471675599    1.710540601    6.800210343
    5 PHE   CE2       51    0.735282924    1.771822172    6.596828362
    5 PHE   HE2       52    0.833044921    1.820001258    6.598945051
    5 PHE   CZ        53    0.657785039    1.764429762    6.711987041
    5 PHE   HZ        54    0.680467425    1.828968685    6.796845267
    5 PHE   C         55    0.362932436    1.602470606    6.151974916
    5 PHE   O         56    0.279728705    1.513805199    6.170537914
    6 ALA   N         57    0.409097497    1.636964840    6.032097431
    6 ALA   H         58    0.476659065    1.709364958    6.018181334
    6 ALA   CA        59    0.373556328    1.559308456    5.912440604
    6 ALA   CB        60    0.406853088    1.641762479    5.787934934
    6 ALA   C         61    0.448187759    1.426659950    5.896813261
    6 ALA   O         62    0.561756727    1.408257662    5.940335486
    7 PHE   N         63    0.375661949    1.324384180    5.852422704
    7 PHE   H         64    0.279355874    1.338009245    5.829195613
    7 PHE   CA        65    0.433916380    1.192528666    5.823551443
    7 PHE   CB        66    0.328563004    1.082357995    5.810433152
    7 PHE   CG        67    0.270410996    1.044716519    5.946853346
    7 PHE   CD1       68    0.327868870    0.944367023    6.023977361
    7 PHE   HD1       69    0.423040345    0.901338654    5.992814802
    7 PHE   CD2       70    0.146971402    1.095562778    5.985552324
    7 PHE   HD2       71    0.094819179    1.166062130    5.920814489
    7 PHE   CE1       72    0.263297028    0.892119885    6.135429471
    7 PHE   HE1       73    0.306146472    0.806038513    6.186760969
    7 PHE   CE2       74    0.080764482    1.042458601    6.095624925
    7 PHE   HE2       75   -0.008370792    1.090811065    6.135599196
    7 PHE   CZ        76    0.137103279    0.939218293    6.169706706
    7 PHE   HZ        77    0.082757405    0.896606843    6.254038139
    7 PHE   C         78    0.517105865    1.197161379    5.695212894
    7 PHE   O         79    0.483181223    1.265076369    5.598431079
    8 GLN   N         80    0.630107100    1.127038091    5.693649041
    8 GLN   H         81    0.665972885    1.088076041    5.778480124
    8 GLN   CA        82    0.711672576    1.104287594    5.573474926
    8 GLN   CB        83    0.837830346    1.022571576    5.602021450
    8 GLN   CG        84    0.957189712    1.108462852    5.644271077
    8 GLN   CD        85    1.067773415    1.023481400    5.707168031
    8 GLN   OE1       86    1.146523230    0.947615942    5.650848416
    8 GLN   NE2       87    1.102133615    1.061514006    5.829886330
    8 GLN   HE21      88    1.175635350    1.013742289    5.877989918
    8 GLN   HE22      89    1.048022626    1.127689199    5.881765558
    8 GLN   C         90    0.628829047    1.039341628    5.462428678
    8 GLN   O         91    0.539501338    0.960859808    5.493921692
    9 ALA   N         92    0.664486442    1.064255588    5.336743177
    9 ALA   H         93    0.759365100    1.086663592    5.314450545
    9 ALA   CA        94    0.578375603    1.023818826    5.224677610
    9 ALA   CB        95    0.652506419    1.057802602    5.095237088
    9 ALA   C         96    0.539431622    0.875854502    5.224223763
    9 ALA   O         97    0.421663296    0.845365642    5.242435029
   10 GLU   N         98    0.639896946    0.792519666    5.249785514
   10 GLU   H         99    0.727763948    0.839623227    5.257572984
   10 GLU   CA       100    0.628114861    0.646578728    5.262977613
   10 GLU   CB       101    0.768933469    0.589582862    5.281192068
   10 GLU   CG       102    0.869650852    0.636624235    5.176060905
   10 GLU   CD       103    0.923014551    0.779190236    5.191389803
   10 GLU   OE1      104    0.917886087    0.837219831    5.301973653
   10 GLU   OE2      105    0.959107921    0.837619261    5.086946910
   10 GLU   C        106    0.532335340    0.601380903    5.373413736
   10 GLU   O        107    0.438434502    0.526630178    5.346476175
   11 ILE   N        108    0.538438787    0.668766243    5.487921582
   11 ILE   H        109    0.601368956    0.746154930    5.495172587
   11 ILE   CA       110    0.450456447    0.637738704    5.601523518
   11 ILE   CB       111    0.500527866    0.707007193    5.728430938
   11 ILE   CG1      112    0.648208488    0.676595981    5.754483051
   11 ILE   CG2      113    0.418783813    0.659878734    5.848883786
   11 ILE   CD       114    0.716297995    0.775518121    5.849284054
   11 ILE   C        115    0.308366568    0.682821155    5.567043870
   11 ILE   O        116    0.215091372    0.605378801    5.587863807
   12 ALA   N        117    0.297387900    0.799695869    5.504522848
   12 ALA   H        118    0.375834144    0.860973726    5.494972394
   12 ALA   CA       119    0.166350261    0.848163603    5.458786991
   12 ALA   CB       120    0.178645070    0.993908060    5.413840742
   12 ALA   C        121    0.094913656    0.759806467    5.356312189
   12 ALA   O        122   -0.012447608    0.707733794    5.386180660
   13 GLN   N        123    0.175412917    0.715149261    5.260312005
   13 GLN   H        124    0.262766152    0.762910582    5.250872622
   13 GLN   CA       125    0.138003562    0.616110093    5.158327772
   13 GLN   CB       126    0.253420051    0.598412307    5.059454426
   13 GLN   CG       127    0.267471960    0.724115007    4.973376876
   13 GLN   CD       128    0.397170773    0.726062683    4.892238569
   13 GLN   OE1      129    0.464875057    0.626408250    4.867513795
   13 GLN   NE2      130    0.447951257    0.846697980    4.868652487
   13 GLN   HE21     131    0.532181765    0.853393519    4.815179652
   13 GLN   HE22     132    0.395342208    0.930780048    4.881357788
   13 GLN   C        133    0.096561557    0.481673882    5.218515717
   13 GLN   O        134   -0.013355071    0.433639669    5.191285490
   14 LEU   N        135    0.174008808    0.436838263    5.316906219
   14 LEU   H        136    0.263192385    0.478940064    5.333478315
   14 LEU   CA       137    0.146168362    0.320418310    5.402255306
   14 LEU   CB       138    0.260918871    0.305170304    5.502322143
   14 LEU   CG       139    0.247803883    0.190121912    5.602316624
   14 LEU   CD1      140    0.276496710    0.056554998    5.533428291
   14 LEU   CD2      141    0.348127821    0.215855558    5.714915138
   14 LEU   C        142    0.010099235    0.327720528    5.471849305
   14 LEU   O        143   -0.073972483    0.239959664    5.452870492
   15 MET   N        144    6.907619856    0.437964170    5.543442914
   15 MET   H        145    6.983150702    0.500525839    5.563003066
   15 MET   CA       146    6.782066730    0.466940320    5.614194562
   15 MET   CB       147    6.788794484    0.597868474    5.693083497
   15 MET   CG       148    6.900409087    0.604438466    5.797529956
   15 MET   SD       149    6.898120978    0.754596744    5.902115328
   15 MET   CE       150    6.763189967    0.701414555    6.005297405
   15 MET   C        151    6.658526208    0.470165330    5.523973190
   15 MET   O        152    6.570876029    0.384889608    5.537182953
   16 SER   N        153    6.672164530    0.542178855    5.412984961
   16 SER   H        154    6.747664120    0.606749601    5.401505317
   16 SER   CA       155    6.573239665    0.539994596    5.304260795
   16 SER   CB       156    6.601010376    0.646863292    5.198331966
   16 SER   OG       157    6.598228854    0.775946638    5.259821906
   16 SER   HG       158    6.647313246    0.840631187    5.201455497
   16 SER   C        159    6.546201248    0.407951684    5.231832610
   16 SER   O        160    6.432271261    0.384323717    5.191930918
   17 LEU   N        161    6.651020191    0.328164156    5.213503947
   17 LEU   H        162    6.745599781    0.360614976    5.211879601
   17 LEU   CA       163    6.637828276    0.187371419    5.173318392
   17 LEU   CB       164    6.775873464    0.122741070    5.159992925
   17 LEU   CG       165    6.772509719    6.900527402    5.098363955
   17 LEU   CD1      166    6.884671205    6.888351799    4.995017178
   17 LEU   CD2      167    6.793635812    6.798476791    5.210384767
   17 LEU   C        168    6.549918382    0.106165497    5.268641260
   17 LEU   O        169    6.433706071    0.080010493    5.237953535
   18 ILE   N        170    6.587237057    0.111330646    5.396197529
   18 ILE   H        171    6.674855199    0.152362798    5.421498394
   18 ILE   CA       172    6.520347285    0.040222080    5.506110163
   18 ILE   CB       173    6.609919837    0.053933220    5.629405298
   18 ILE   CG1      174    6.732756985   -0.032819783    5.601228142
   18 ILE   CG2      175    6.545728253    0.010480252    5.761311156
   18 ILE   CD       176    6.842070315   -0.015985403    5.706940147
   18 ILE   C        177    6.374166658    0.079084376    5.529156988
   18 ILE   O        178    6.292462100   -0.007382191    5.560452147
   19 ILE   N        179    6.346828510    0.207466430    5.507716975
   19 ILE   H        180    6.419085985    0.275085104    5.522115790
   19 ILE   CA       181    6.208308333    0.256694260    5.507452695
   19 ILE   CB       182    6.209521993    0.409055705    5.521363751
   19 ILE   CG1      183    6.270851128    0.443375987    5.657278846
   19 ILE   CG2      184    6.073465971    0.475891638    5.500580779
   19 ILE   CD       185    6.308875657    0.591480862    5.662751559
   19 ILE   C        186    6.121422819    0.215978988    5.388271134
   19 ILE   O        187    6.010313710    0.164255457    5.398799935
   20 ASN   N        188    6.175563892    0.228622158    5.267437865
   20 ASN   H        189    6.269001188    0.263887274    5.262354208
   20 ASN   CA       190    6.101234693    0.200625244    5.143728096
   20 ASN   CB       191    6.139667760    0.295333963    5.029862165
   20 ASN   CG       192    6.110869178    0.444298670    5.049589249
   20 ASN   OD1      193    5.999561231    0.496474156    5.053459499
   20 ASN   ND2      194    6.217966098    0.519302586    5.073934783
   20 ASN   HD21     195    6.213403434    0.609775499    5.116275638
   20 ASN   HD22     196    6.312883478    0.488100955    5.077965723
   20 ASN   C        197    6.098057727    0.060330703    5.082738744
   20 ASN   O        198    5.990255929    0.012729403    5.047477263
   21 THR   N        199    6.202504273    6.897615114    5.100056044
   21 THR   H        200    6.287093008    6.934706403    5.138406232
   21 THR   CA       201    6.214810480    6.761229820    5.046599590
   21 THR   CB       202    6.357771827    6.708546506    5.060713800
   21 THR   OG1      203    6.447849212    6.797439426    4.994113406
   21 THR   HG1      204    6.534616445    6.749798906    4.979878175
   21 THR   CG2      205    6.376250567    6.565329404    5.010136399
   21 THR   C        206    6.116902680    6.662297238    5.110141603
   21 THR   O        207    6.121490874    6.635121440    5.230018244
   22 PHE   N        208    6.019476110    6.617776639    5.031306460
   22 PHE   H        209    6.001462649    6.657672609    4.941392558
   22 PHE   CA       210    5.925633826    6.512786281    5.073495666
   22 PHE   CB       211    5.829367115    6.476114206    4.960365809
   22 PHE   CG       212    5.723604380    6.374680840    5.004330572
   22 PHE   CD1      213    5.603630855    6.412733659    5.063319921
   22 PHE   HD1      214    5.581544694    6.518669327    5.076439795
   22 PHE   CD2      215    5.748804666    6.239243332    4.985820371
   22 PHE   HD2      216    5.834297951    6.207785789    4.925977792
   22 PHE   CE1      217    5.510872574    6.316714954    5.102035573
   22 PHE   HE1      218    5.412585247    6.350518889    5.134866890
   22 PHE   CE2      219    5.657183333    6.142640062    5.025772030
   22 PHE   HE2      220    5.676021380    6.038607528    4.999292164
   22 PHE   CZ       221    5.537456901    6.181368963    5.084835015
   22 PHE   HZ       222    5.465834540    6.106418318    5.118521608
   22 PHE   C        223    6.003676847    6.388620282    5.117106644
   22 PHE   O        224    6.065691361    6.314570020    5.040939422
   23 TYR   N        225    5.982215714    6.358104389    5.244767132
   23 TYR   H        226    5.922304277    6.422030377    5.292981232
   23 TYR   CA       227    6.051036774    6.249862998    5.316574784
   23 TYR   CB       228    6.191482559    6.298473529    5.352944314
   23 TYR   CG       229    6.278865726    6.200400747    5.431401915
   23 TYR   CD1      230    6.333054609    6.089954635    5.366710939
   23 TYR   HD1      231    6.316568588    6.073870222    5.260172200
   23 TYR   CD2      232    6.299882787    6.223826340    5.566778694
   23 TYR   HD2      233    6.254039222    6.308423501    5.617990881
   23 TYR   CE1      234    6.399683654    5.994715154    5.442929355
   23 TYR   HE1      235    6.453395318    5.913559184    5.393861917
   23 TYR   CE2      236    6.370663989    6.129632424    5.640500946
   23 TYR   HE2      237    6.394300734    6.151517643    5.744632315
   23 TYR   CZ       238    6.415185075    6.012755773    5.579879136
   23 TYR   OH       239    6.481125885    5.917755393    5.651441834
   23 TYR   HH       240    6.446951121    5.916850845    5.745416991
   23 TYR   C        241    5.974196882    6.204761891    5.440965265
   23 TYR   O        242    5.970709833    6.276611355    5.540737482
   24 SER   N        243    5.898843504    6.096246921    5.425582486
   24 SER   H        244    5.891108328    6.057138762    5.333868585
   24 SER   CA       245    5.807215273    6.043044146    5.527484886
   24 SER   CB       246    5.717339550    5.931165152    5.474398416
   24 SER   OG       247    5.643147221    5.979704849    5.362195214
   24 SER   HG       248    5.703158317    5.976299455    5.282276053
   24 SER   C        249    5.873534561    5.986721425    5.653354110
   24 SER   O        250    5.806749702    5.973097757    5.755748835
   25 ASN   N        251    5.999402277    5.945963714    5.639747949
   25 ASN   H        252    6.043796851    5.924702798    5.552695337
   25 ASN   CA       253    6.080292664    5.896332401    5.752019810
   25 ASN   CB       254    6.183555756    5.793665785    5.705077694
   25 ASN   CG       255    6.252323289    5.715482978    5.817182446
   25 ASN   OD1      256    6.367284005    5.746169782    5.848306362
   25 ASN   ND2      257    6.177978185    5.629521771    5.886256934
   25 ASN   HD21     258    6.222932938    5.579964639    5.960568548
   25 ASN   HD22     259    6.080267106    5.616050438    5.869824486
   25 ASN   C        260    6.131597047    6.006955525    5.844428603
   25 ASN   O        261    6.249852417    6.020956798    5.875268492
   26 LYSH  N        262    6.034872871    6.073686967    5.906744058
   26 LYSH  H        263    5.943000695    6.034431941    5.902231980
   26 LYSH  CA       264    6.045499909    6.192332134    5.992892516
   26 LYSH  CB       265    5.902323077    6.236700206    6.023582398
   26 LYSH  CG       266    5.825178383    6.281732569    5.899380219
   26 LYSH  CD       267    5.674856880    6.279907019    5.927776990
   26 LYSH  CE       268    5.604468636    6.379659118    5.835541049
   26 LYSH  NZ       269    5.652658833    6.516360254    5.860040142
   26 LYSH  HZ1      270    5.642061016    6.538756722    5.956923174
   26 LYSH  HZ2      271    5.601582503    6.580962788    5.803314512
   26 LYSH  HZ3      272    5.749614887    6.525462201    5.837309578
   26 LYSH  C        273    6.118065612    6.174943609    6.126472597
   26 LYSH  O        274    6.197993074    6.258176813    6.169068878
   27 GLU   N        275    6.076878329    6.068089564    6.194132858
   27 GLU   H        276    6.034352707    5.989711515    6.148865021
   27 GLU   CA       277    6.112493743    6.046334690    6.335084155
   27 GLU   CB       278    6.028794646    5.931216401    6.391258712
   27 GLU   CG       279    6.095603796    5.793603783    6.394159580
   27 GLU   CD       280    6.052167609    5.694691977    6.285819247
   27 GLU   OE1      281    5.931769017    5.686116013    6.253328757
   27 GLU   OE2      282    6.144053993    5.624249802    6.238728042
   27 GLU   C        283    6.258575800    6.040016462    6.380146315
   27 GLU   O        284    6.289362175    6.072626968    6.494692210
   28 ILE   N        285    6.347970398    6.015763715    6.284691074
   28 ILE   H        286    6.313827035    5.976041748    6.199496204
   28 ILE   CA       287    6.494721074    6.014918272    6.293360259
   28 ILE   CB       288    6.571077502    5.981991148    6.164925467
   28 ILE   CG1      289    6.524194754    6.059906872    6.041874963
   28 ILE   CG2      290    6.575713023    5.831277787    6.138984478
   28 ILE   CD       291    6.608976006    6.186489887    6.027842347
   28 ILE   C        292    6.556313409    6.141328503    6.353678739
   28 ILE   O        293    6.660735886    6.127040931    6.417098044
   29 PHE   N        294    6.480542710    6.250471358    6.359648553
   29 PHE   H        295    6.400772332    6.259302486    6.299987434
   29 PHE   CA       296    6.515355407    6.370304910    6.437365496
   29 PHE   CB       297    6.408817789    6.479395651    6.424645732
   29 PHE   CG       298    6.284641958    6.465577414    6.512941434
   29 PHE   CD1      299    6.174737558    6.388442436    6.476993996
   29 PHE   HD1      300    6.167674646    6.347034634    6.376421211
   29 PHE   CD2      301    6.289431623    6.519827837    6.640817938
   29 PHE   HD2      302    6.378792393    6.572646195    6.674042837
   29 PHE   CE1      303    6.071957579    6.361681836    6.566660299
   29 PHE   HE1      304    5.987612008    6.299463027    6.536764434
   29 PHE   CE2      305    6.188624997    6.491706016    6.732295737
   29 PHE   HE2      306    6.198702578    6.524958711    6.835603559
   29 PHE   CZ       307    6.079893774    6.413366797    6.695445520
   29 PHE   HZ       308    6.000901716    6.394077253    6.768027558
   29 PHE   C        309    6.543321021    6.338498631    6.584399319
   29 PHE   O        310    6.653371299    6.370798126    6.628856177
   30 LEU   N        311    6.463393729    6.249019783    6.641812487
   30 LEU   H        312    6.384049552    6.212864398    6.592850361
   30 LEU   CA       313    6.475866139    6.205705587    6.781743120
   30 LEU   CB       314    6.353811715    6.128650602    6.832500500
   30 LEU   CG       315    6.334192100    6.151008371    0.064774471
   30 LEU   CD1      316    6.273630314    6.286983460    0.100158732
   30 LEU   CD2      317    6.247189489    6.040922874    0.125759814
   30 LEU   C        318    6.603570819    6.124879778    6.805653530
   30 LEU   O        319    6.667412853    6.145096291    6.908832904
   31 ARG   N        320    6.642129363    6.042879762    6.708290231
   31 ARG   H        321    6.580588418    6.013822126    6.635009593
   31 ARG   CA       322    6.769435317    5.969373071    6.707495199
   31 ARG   CB       323    6.768858888    5.869106865    6.591926147
   31 ARG   CG       324    6.893068193    5.779824403    6.588650119
   31 ARG   CD       325    6.885559467    5.686795511    6.467406968
   31 ARG   NE       326    6.912413662    5.762880998    6.344536755
   31 ARG   HE       327    6.932887023    5.859918387    6.357304827
   31 ARG   CZ       328    6.920438089    5.715815871    6.219330993
   31 ARG   NH1      329    6.897552321    5.586185979    6.194330782
   31 ARG   HH11     330    6.905737937    5.553289665    6.100261414
   31 ARG   HH12     331    6.892019986    5.519976018    6.269056728
   31 ARG   NH2      332    6.948860905    5.799530702    6.118641124
   31 ARG   HH21     333    6.953422773    5.765067960    6.024884496
   31 ARG   HH22     334    6.968120239    5.896719951    6.132134941
   31 ARG   C        335    6.888137568    6.065600702    6.699812835
   31 ARG   O        336    6.959495745    6.076246049    6.799442279
   32 GLU   N        337    6.880101853    6.153546600    6.600354046
   32 GLU   H        338    6.806164509    6.154473140    6.533017662
   32 GLU   CA       339    0.070358324    6.251034985    6.579575559
   32 GLU   CB       340    0.054174101    6.335064473    6.452728151
   32 GLU   CG       341    0.018277242    6.262242930    6.323041466
   32 GLU   CD       342    0.118309174    6.154092876    6.281772462
   32 GLU   OE1      343    0.197419500    6.181577445    6.188983157
   32 GLU   OE2      344    0.105903926    6.038991822    6.328919653
   32 GLU   C        345    0.091148507    6.345605306    6.698047519
   32 GLU   O        346    0.200850590    6.349912580    6.753508321
   33 LEU   N        347    6.898699448    6.394264385    6.754356686
   33 LEU   H        348    6.807741167    6.380122134    6.715267601
   33 LEU   CA       349    6.906681288    6.484810587    6.869899075
   33 LEU   CB       350    6.774824459    6.556895080    6.898681170
   33 LEU   CG       351    6.703160077    6.632666637    6.786728567
   33 LEU   CD1      352    6.599995209    6.726208829    6.850063851
   33 LEU   CD2      353    6.795280172    6.709388285    6.691675898
   33 LEU   C        354    0.035520590    6.416425129    0.080803538
   33 LEU   O        355    0.118411902    6.477516097    0.148094900
   34 ILE   N        356    6.913683219    6.291888747    0.105521939
   34 ILE   H        357    6.849689123    6.245193087    0.044495133
   34 ILE   CA       358    0.040719417    6.209443914    0.218669779
   34 ILE   CB       359    6.860350907    6.098587629    0.257255877
   34 ILE   CG1      360    6.761953204    6.164449591    0.354172530
   34 ILE   CG2      361    6.917568365    5.971337374    0.320045491
   34 ILE   CD       362    6.622892828    6.102115172    0.340546241
   34 ILE   C        363    0.186094254    6.165992997    0.198920020
   34 ILE   O        364    0.261594799    6.163333404    0.295984919
   35 SER   N        365    0.223814413    6.140182821    0.074006611
   35 SER   H        366    0.158321893    6.132921710   -0.001213108
   35 SER   CA       367    0.361753845    6.104491564    0.037867484
   35 SER   CB       368    0.379388422    6.073760798    6.806822490
   35 SER   OG       369    0.500688755    6.000917050    6.786034959
   35 SER   HG       370    0.576377293    6.066143069    6.781933643
   35 SER   C        371    0.460354789    6.217074048    0.069680048
   35 SER   O        372    0.551154251    6.204788728    0.151748041
   36 ASN   N        373    0.422834110    6.338719281    0.031134818
   36 ASN   H        374    0.350829994    6.336419413   -0.038227561
   36 ASN   CA       375    0.493608356    6.462795058    0.065871287
   36 ASN   CB       376    0.424577540    6.580313737   -0.003633057
   36 ASN   CG       377    0.471180620    6.601430626    6.769982311
   36 ASN   OD1      378    0.496260654    6.512040916    6.689309277
   36 ASN   ND2      379    0.470999778    6.726549340    6.724879371
   36 ASN   HD21     380    0.513135633    6.733285985    6.634445003
   36 ASN   HD22     381    0.427177213    6.805697748    6.767469421
   36 ASN   C        382    0.505256731    6.489467514    0.216089372
   36 ASN   O        383    0.608052411    6.537385408    0.263706984
   37 SER   N        384    0.403237138    6.447632288    0.290458835
   37 SER   H        385    0.312801558    6.433308900    0.250243998
   37 SER   CA       386    0.410837602    6.444044724    0.437218302
   37 SER   CB       387    0.270228461    6.435857255    0.496947463
   37 SER   OG       388    0.185617770    6.545793862    0.462209471
   37 SER   HG       389    0.117795589    6.555540018    0.535046031
   37 SER   C        390    0.508203760    6.345958672    0.502862341
   37 SER   O        391    0.574699945    6.382347310    0.599728871
   38 SER   N        392    0.530415118    6.234188214    0.434300012
   38 SER   H        393    0.484716965    6.222207932    0.346157900
   38 SER   CA       394    0.633499542    6.139408917    0.479015629
   38 SER   CB       395    0.634707565    6.007572245    0.401374153
   38 SER   OG       396    0.567517297    5.899374415    0.466399794
   38 SER   HG       397    0.469111313    5.913087828    0.455076355
   38 SER   C        398    0.774443324    6.198859522    0.475345087
   38 SER   O        399    0.830824589    6.208305562    0.584258736
   39 ASP   N        400    0.811050719    6.254871594    0.360403595
   39 ASP   H        401    0.760767584    6.234128711    0.276486612
   39 ASP   CA       402    0.938451582    6.324094536    0.336256203
   39 ASP   CB       403    0.926109118    6.406592866    0.208000607
   39 ASP   CG       404    0.905090423    6.325128359    0.080226919
   39 ASP   OD1      405    0.819418623    6.234455333    0.072322851
   39 ASP   OD2      406    0.984211848    6.354624373   -0.011940241
   39 ASP   C        407    0.974582399    6.421561213    0.448515070
   39 ASP   O        408    1.080621860    6.420009167    0.510822567
   40 ALA   N        409    0.868991297    6.497045542    0.477477083
   40 ALA   H        410    0.797958597    6.470815547    0.412174057
   40 ALA   CA       411    0.858966811    6.599597275    0.582336971
   40 ALA   CB       412    0.719714596    6.655072971    0.551610188
   40 ALA   C        413    0.880143273    6.552556170    0.726383189
   40 ALA   O        414    0.964987024    6.607245397    0.796665667
   41 LEU   N        415    0.810157856    6.447725309    0.768858046
   41 LEU   H        416    0.740181148    6.409208596    0.708681469
   41 LEU   CA       417    0.833975884    6.382477613    0.898417743
   41 LEU   CB       418    0.718115842    6.285591803    0.922973720
   41 LEU   CG       419    0.580482626    6.352371455    0.924866617
   41 LEU   CD1      420    0.468179921    6.248854696    0.915845348
   41 LEU   CD2      421    0.554644642    6.436919269    1.049735749
   41 LEU   C        422    0.969528299    6.312190516    0.908358815
   41 LEU   O        423    1.042226239    6.326899947    1.006488116
   42 ASP   N        424    1.006280489    6.240145892    0.802769784
   42 ASP   H        425    0.939590605    6.221427222    0.730631635
   42 ASP   CA       426    1.136933239    6.173599426    0.792212281
   42 ASP   CB       427    1.140889821    6.080494416    0.670850851
   42 ASP   CG       428    1.056349213    5.953623250    0.683741482
   42 ASP   OD1      429    1.055052565    5.887874933    0.790045194
   42 ASP   OD2      430    1.001795015    5.910708081    0.579797768
   42 ASP   C        431    1.258295201    6.266319298    0.801462124
   42 ASP   O        432    1.357240248    6.235849987    0.867881087
   43 LYSH  N        433    1.244620373    6.387796435    0.749066470
   43 LYSH  H        434    1.185055372    6.404415757    0.670475794
   43 LYSH  CA       435    1.340862746    6.495231016    0.777467982
   43 LYSH  CB       436    1.300353176    6.617009109    0.694152799
   43 LYSH  CG       437    1.374291629    6.627885391    0.560650245
   43 LYSH  CD       438    1.481234807    6.737090078    0.567775236
   43 LYSH  CE       439    1.508022960    6.791753286    0.427406685
   43 LYSH  NZ       440    1.396521342    6.870244051    0.372459610
   43 LYSH  HZ1      441    1.395539799    6.963003149    0.409811846
   43 LYSH  HZ2      442    1.310301377    6.826631680    0.398232693
   43 LYSH  HZ3      443    1.399700869    6.874143043    0.272586238
   43 LYSH  C        444    1.365712380    6.538683430    0.922051565
   43 LYSH  O        445    1.479327162    6.539799703    0.969186557
   44 ILE   N        446    1.257153727    6.568074000    0.993057141
   44 ILE   H        447    1.166991904    6.565703839    0.949868852
   44 ILE   CA       448    1.262965937    6.602862840    1.135766752
   44 ILE   CB       449    1.130881132    6.669473019    1.174877345
   44 ILE   CG1      450    1.140271135    6.743559126    1.308418556
   44 ILE   CG2      451    1.009798441    6.576898574    1.188216731
   44 ILE   CD       452    1.227959120    6.868838653    1.303636286
   44 ILE   C        453    1.310518385    6.487371789    1.224138591
   44 ILE   O        454    1.380167659    6.513664258    1.322065338
   45 ARG   N        455    1.277654442    6.365273675    1.182869406
   45 ARG   H        456    1.192748382    6.349780225    1.132345463
   45 ARG   CA       457    1.344023349    6.240985013    1.224791358
   45 ARG   CB       458    1.277630787    6.122085167    1.155024861
   45 ARG   CG       459    1.362943989    5.995623563    1.143226934
   45 ARG   CD       460    1.280770448    5.875717255    1.095464356
   45 ARG   NE       461    1.184611044    5.844118557    1.202060375
   45 ARG   HE       462    1.201872685    5.894386846    1.286766968
   45 ARG   CZ       463    1.076948181    5.764484925    1.197355130
   45 ARG   NH1      464    1.038640948    5.696532312    1.088411506
   45 ARG   HH11     465    0.965824649    5.628048081    1.090798759
   45 ARG   HH12     466    1.068940176    5.730732691    0.999470817
   45 ARG   NH2      467    0.995625095    5.768684389    1.303773740
   45 ARG   HH21     468    0.907261472    5.722295435    1.297533668
   45 ARG   HH22     469    1.019461343    5.820071673    1.386177463
   45 ARG   C        470    1.495653231    6.246299840    1.205002759
   45 ARG   O        471    1.569085941    6.231516379    1.302568943
   46 TYR   N        472    1.541003945    6.266869415    1.081677152
   46 TYR   H        473    1.477764257    6.273254857    1.004471829
   46 TYR   CA       474    1.683757785    6.272032127    1.046949281
   46 TYR   CB       475    1.696826295    6.286853118    0.895229337
   46 TYR   CG       476    1.837595975    6.250404739    0.847643485
   46 TYR   CD1      477    1.874873265    6.116881775    0.857659480
   46 TYR   HD1      478    1.804429561    6.040695968    0.891042224
   46 TYR   CD2      479    1.928304304    6.349490939    0.811955680
   46 TYR   HD2      480    1.908985963    6.453732975    0.837281551
   46 TYR   CE1      481    2.004428129    6.083154561    0.820259211
   46 TYR   HE1      482    2.039673724    5.982397377    0.842362164
   46 TYR   CE2      483    2.055998360    6.312719299    0.771166685
   46 TYR   HE2      484    2.126962193    6.390881583    0.744039597
   46 TYR   CZ       485    2.093952319    6.179031388    0.774241778
   46 TYR   OH       486    2.220631900    6.142658768    0.740696041
   46 TYR   HH       487    2.261479561    6.218364950    0.689700813
   46 TYR   C        488    1.756677715    6.381696611    1.124854772
   46 TYR   O        489    1.864772813    6.357643727    1.178408499
   47 GLU   N        490    1.694710117    6.498426867    1.139907199
   47 GLU   H        491    1.611495272    6.519329622    1.088535985
   47 GLU   CA       492    1.746534708    6.605274551    1.226561366
   47 GLU   CB       493    1.670988030    6.735998006    1.201800953
   47 GLU   CG       494    1.691670660    6.787563337    1.059247129
   47 GLU   CD       495    1.707493032    0.021717276    1.051036192
   47 GLU   OE1      496    1.614893463    0.094452910    1.092967905
   47 GLU   OE2      497    1.810735914    0.065975019    0.996198615
   47 GLU   C        498    1.752773851    6.571416221    1.375644362
   47 GLU   O        499    1.860141939    6.579170723    1.435150341
   48 SER   N        500    1.647671676    6.509520174    1.428690463
   48 SER   H        501    1.561317802    6.499737859    1.379206845
   48 SER   CA       502    1.639578868    6.469763878    1.569977524
   48 SER   CB       503    1.501583079    6.429628547    1.622459712
   48 SER   OG       504    1.440048939    6.320544432    1.553453507
   48 SER   HG       505    1.345416633    6.345893269    1.533399481
   48 SER   C        506    1.736598731    6.357802355    1.608257159
   48 SER   O        507    1.784197464    6.360991318    1.721638122
   49 LEU   N        508    1.775649802    6.271789451    1.514623490
   49 LEU   H        509    1.730010826    6.265717933    1.425844213
   49 LEU   CA       510    1.878855937    6.169851954    1.538499450
   49 LEU   CB       511    1.890869060    6.073005123    1.420654903
   49 LEU   CG       512    1.767019334    5.986177219    1.397607980
   49 LEU   CD1      513    1.772890911    5.913834257    1.262926430
   49 LEU   CD2      514    1.759819451    5.883976297    1.511243219
   49 LEU   C        515    2.014612352    6.228132010    1.578306380
   49 LEU   O        516    2.094352889    6.146219057    1.623712831
   50 THR   N        517    2.045950732    6.351185344    1.538749042
   50 THR   H        518    1.998616858    6.392357730    1.460871157
   50 THR   CA       519    2.164468701    6.423291527    1.587400720
   50 THR   CB       520    2.262467224    6.467005209    1.478319563
   50 THR   OG1      521    2.197103174    6.553600608    1.385153071
   50 THR   HG1      522    2.250068592    6.637591962    1.373281050
   50 THR   CG2      523    2.316211305    6.343601469    1.405564618
   50 THR   C        524    2.141827603    6.540090549    1.683608973
   50 THR   O        525    2.220939025    6.555809185    1.776470740
   51 ASP   N        526    2.038734328    6.619566285    1.656274434
   51 ASP   H        527    1.998649178    6.605027742    1.565812927
   51 ASP   CA       528    1.983916505    6.726668021    1.740752420
   51 ASP   CB       529    2.001990825    6.864987319    1.677894194
   51 ASP   CG       530    1.933264247    0.060122064    1.754929130
   51 ASP   OD1      531    1.922141273    0.051327619    1.879118330
   51 ASP   OD2      532    1.897894819    0.165146913    1.697103660
   51 ASP   C        533    1.840204022    6.699645755    1.785781564
   51 ASP   O        534    1.746531850    6.737208987    1.715464011
   52 PRO   N        535    1.825701769    6.656367833    1.910710023
   52 PRO   CA       536    1.696256902    6.633841350    1.976660784
   52 PRO   CB       537    1.727541207    6.545470811    2.097577865
   52 PRO   CG       538    1.862971024    6.600282998    2.143014425
   52 PRO   CD       539    1.931280176    6.627531246    2.008845906
   52 PRO   C        540    1.616996625    6.759815947    2.012173328
   52 PRO   O        541    1.494072700    6.755361530    2.011813949
   53 SER   N        542    1.680825120    6.876201071    2.020581789
   53 SER   H        543    1.773460749    6.889170568    1.985197743
   53 SER   CA       544    1.615984889    0.084299137    2.060048464
   53 SER   CB       545    1.710344971    0.200469486    2.091893400
   53 SER   OG       546    1.763707160    0.255169381    1.971015452
   53 SER   HG       547    1.827000451    0.188972511    1.930861019
   53 SER   C        548    1.507267833    0.129918683    1.962537136
   53 SER   O        549    1.401945472    0.178087159    2.003995899
   54 LYSH  N        550    1.518989773    0.093778164    1.835074767
   54 LYSH  H        551    1.605299386    0.053523753    1.804557394
   54 LYSH  CA       552    1.426259111    0.115836198    1.723160451
   54 LYSH  CB       553    1.484619135    0.068083135    1.590045594
   54 LYSH  CG       554    1.595466227    0.168732667    1.558572334
   54 LYSH  CD       555    1.665330447    0.149155257    1.423870011
   54 LYSH  CE       556    1.745920497    0.275095265    1.391426498
   54 LYSH  NZ       557    1.816271675    0.262710545    1.262954572
   54 LYSH  HZ1      558    1.751712853    0.225466158    1.196287809
   54 LYSH  HZ2      559    1.898264170    0.205529167    1.265684056
   54 LYSH  HZ3      560    1.841717133    0.354512686    1.232542471
   54 LYSH  C        561    1.289220211    0.052346753    1.747623294
   54 LYSH  O        562    1.187856855    0.090529947    1.689368829
   55 LEU   N        563    1.289905727    6.868996135    1.833982384
   55 LEU   H        564    1.376964809    6.837039899    1.871377294
   55 LEU   CA       565    1.166101033    6.803016900    1.877910423
   55 LEU   CB       566    1.193212084    6.654651806    1.903635706
   55 LEU   CG       567    1.193042762    6.562529739    1.781466992
   55 LEU   CD1      568    1.190144960    6.421269021    1.840169749
   55 LEU   CD2      569    1.082921610    6.590694560    1.679031831
   55 LEU   C        570    1.089871204    6.865157158    1.995133297
   55 LEU   O        571    0.975269815    6.827616567    2.019380507
   56 ASP   N        572    1.149474562    0.044063723    2.064327487
   56 ASP   H        573    1.248942147    0.054368917    2.064377534
   56 ASP   CA       574    1.079858963    0.117490434    2.170979356
   56 ASP   CB       575    1.170570793    0.211796936    2.250264453
   56 ASP   CG       576    1.257399436    0.137139485    2.351726767
   56 ASP   OD1      577    1.326262452    0.040250531    2.313056160
   56 ASP   OD2      578    1.282785027    0.193009915    2.460612839
   56 ASP   C        579    0.950393690    0.188980635    2.131736699
   56 ASP   O        580    0.850656565    0.164148409    2.199312227
   57 SER   N        581    0.940001961    0.233671437    2.006894983
   57 SER   H        582    1.021703257    0.247147055    1.950812920
   57 SER   CA       583    0.816684120    0.269726375    1.935450980
   57 SER   CB       584    0.848842195    0.371829615    1.826135900
   57 SER   OG       585    0.948266173    0.327453455    1.733416735
   57 SER   HG       586    0.961419034    0.400575612    1.666479004
   57 SER   C        587    0.727680743    0.156647970    1.883459581
   57 SER   O        588    0.652099085    0.179832491    1.789231712
   58 GLY   N        589    0.750128731    0.034850157    1.931971224
   58 GLY   H        590    0.832960175    0.010696770    1.982542379
   58 GLY   CA       591    0.661709600    6.838629506    1.903755097
   58 GLY   C        592    0.737289370    6.708588766    1.875636049
   58 GLY   O        593    0.776841316    6.682772052    1.762056247
   59 LYSH  N        594    0.733134136    6.617774865    1.972716275
   59 LYSH  H        595    0.682653861    6.637204458    2.056833265
   59 LYSH  CA       596    0.799303709    6.486681400    1.965828273
   59 LYSH  CB       597    0.834721545    6.419681136    2.098754055
   59 LYSH  CG       598    0.942165038    6.503889620    2.167861604
   59 LYSH  CD       599    1.014559218    6.430141842    2.280694289
   59 LYSH  CE       600    0.981955269    6.478115266    2.422273008
   59 LYSH  NZ       601    0.865784820    6.415274751    2.486825521
   59 LYSH  HZ1      602    0.874070964    6.315674946    2.490210792
   59 LYSH  HZ2      603    0.784220531    6.438437519    2.433808138
   59 LYSH  HZ3      604    0.852124266    6.451379859    2.579074157
   59 LYSH  C        605    0.727424573    6.382959209    1.879303354
   59 LYSH  O        606    0.793000301    6.298310642    1.818776962
   60 GLU   N        607    0.595755413    6.397510675    1.867306679
   60 GLU   H        608    0.549654324    6.457330404    1.932866953
   60 GLU   CA       609    0.508092645    6.320091838    1.778240349
   60 GLU   CB       610    0.362826101    6.355551608    1.810648265
   60 GLU   CG       611    0.316008474    6.329489402    1.953974371
   60 GLU   CD       612    0.196062429    6.418925105    1.985961894
   60 GLU   OE1      613    0.083412528    6.397653274    1.936163894
   60 GLU   OE2      614    0.221695525    6.520898688    2.053550928
   60 GLU   C        615    0.525705261    6.350021510    1.629221766
   60 GLU   O        616    0.514587241    6.466308069    1.590687753
   61 LEU   N        617    0.511310896    6.246278694    1.547231502
   61 LEU   H        618    0.509361005    6.146637829    1.555471404
   61 LEU   CA       619    0.510329076    6.258264588    1.400710757
   61 LEU   CB       620    0.640558872    6.203498167    1.341945638
   61 LEU   CG       621    0.771004071    6.266703269    1.390916706
   61 LEU   CD1      622    0.891561525    6.217201186    1.310748607
   61 LEU   CD2      623    0.768685014    6.419689875    1.389925722
   61 LEU   C        624    0.389273551    6.190508496    1.336152240
   61 LEU   O        625    0.388817479    6.067950319    1.325656390
   62 HISB  N        626    0.297343744    6.271231036    1.283964284
   62 HISB  H        627    0.302124606    6.370774766    1.275706601
   62 HISB  CA       628    0.173378575    6.217717418    1.225821214
   62 HISB  CB       629    0.072107310    6.190719617    1.337291427
   62 HISB  CG       630    0.023596215    6.296629872    1.436500993
   62 HISB  ND1      631   -0.098095908    6.312067542    1.487898522
   62 HISB  CD2      632    0.104481932    6.364902412    1.517043572
   62 HISB  HD2      633    0.211908024    6.383125686    1.519661881
   62 HISB  CE1      634   -0.094664824    6.381519358    1.601276412
   62 HISB  HE1      635   -0.184560513    6.406800518    1.657509875
   62 HISB  NE2      636    0.032869157    6.415882401    1.616866642
   62 HISB  HE2      637    0.076794420    6.466594792    1.691020744
   62 HISB  C        638    0.112526529    6.304921848    1.115808326
   62 HISB  O        639    0.145709561    6.423081823    1.107677708
   63 ILE   N        640    0.020069354    6.239316369    1.046241583
   63 ILE   H        641    0.004773117    6.140710694    1.052915066
   63 ILE   CA       642    6.859071179    6.307689217    0.942653884
   63 ILE   CB       643    6.877954508    6.252864178    0.801055219
   63 ILE   CG1      644    7.026528694    6.239199763    0.767142050
   63 ILE   CG2      645    6.813974520    6.343882023    0.696025061
   63 ILE   CD       646    7.042350541    6.150985881    0.643138058
   63 ILE   C        647    6.707888382    6.304768262    0.966029867
   63 ILE   O        648    6.641508302    6.203420513    0.944800826
   64 ASN   N        649    6.652496121    6.422804777    0.992281045
   64 ASN   H        650    6.707325883    6.505930017    0.983045944
   64 ASN   CA       651    6.510316538    6.437532210    1.026619475
   64 ASN   CB       652    6.484635215    6.546437383    1.130959578
   64 ASN   CG       653    6.555891467    6.534310124    1.265805259
   64 ASN   OD1      654    6.562373108    6.635177650    1.335896135
   64 ASN   ND2      655    6.611927412    6.419593565    1.303039927
   64 ASN   HD21     656    6.670858187    6.420756549    1.383815782
   64 ASN   HD22     657    6.600726387    6.333464091    1.253495787
   64 ASN   C        658    6.427501015    6.467357295    0.901465329
   64 ASN   O        659    6.446720648    6.569687486    0.835972949
   65 LEU   N        660    6.322290005    6.388079662    0.883170512
   65 LEU   H        661    6.304930003    6.315376695    0.949605374
   65 LEU   CA       662    6.221956971    6.403343883    0.776819093
   65 LEU   CB       663    6.192047295    6.276315755    0.696952601
   65 LEU   CG       664    6.315823887    6.205479560    0.641548004
   65 LEU   CD1      665    6.271139858    6.089744437    0.552006287
   65 LEU   CD2      666    6.400994840    6.298792159    0.555259354
   65 LEU   C        667    6.089376309    6.451512760    0.836087524
   65 LEU   O        668    6.019821605    6.386644932    0.914095066
   66 ILE   N        669    6.066041280    6.580538772    0.813739602
   66 ILE   H        670    6.140049132    6.636506001    0.776450097
   66 ILE   CA       671    5.951545550    6.654608129    0.868657630
   66 ILE   CB       672    5.989899841    6.775321082    0.954495655
   66 ILE   CG1      673    6.097046132    6.738136681    1.057200411
   66 ILE   CG2      674    5.863616913    6.823438182    1.026233839
   66 ILE   CD       675    6.149175264    6.865876679    1.123345199
   66 ILE   C        676    5.852543338    6.700051955    0.761214824
   66 ILE   O        677    5.874767879    6.799468804    0.692265656
   67 PRO   N        678    5.737071186    6.634807188    0.751234884
   67 PRO   CA       679    5.626765917    6.677558444    0.663966966
   67 PRO   CB       680    5.558969306    6.545609194    0.626506657
   67 PRO   CG       681    5.582529402    6.449834038    0.743461713
   67 PRO   CD       682    5.718751765    6.495904122    0.795711359
   67 PRO   C        683    5.534496725    6.773808012    0.739025909
   67 PRO   O        684    5.516660943    6.765306767    0.860433767
   68 ASN   N        685    5.480784714    6.866809552    0.660557646
   68 ASN   H        686    5.523909530    6.888092820    0.572880552
   68 ASN   CA       687    5.369367768    0.035297156    0.702387498
   68 ASN   CB       688    5.424498342    0.164190736    0.763660436
   68 ASN   CG       689    5.320499817    0.258307905    0.824764834
   68 ASN   OD1      690    5.204144276    0.269683797    0.786542100
   68 ASN   ND2      691    5.362639486    0.360435653    0.898794013
   68 ASN   HD21     692    5.290130368    0.409096999    0.947509566
   68 ASN   HD22     693    5.440466487    0.417472566    0.872560402
   68 ASN   C        694    5.281119348    0.070459406    0.582463192
   68 ASN   O        695    5.316979920    0.141622824    0.488766605
   69 LYSH  N        696    5.159551689    0.017284270    0.591557657
   69 LYSH  H        697    5.132193289   -0.040090373    0.668752336
   69 LYSH  CA       698    5.054269963    0.036979047    0.490886363
   69 LYSH  CB       699    4.942724570   -0.066571675    0.506502822
   69 LYSH  CG       700    5.001323958    6.715216114    0.468066971
   69 LYSH  CD       701    4.899759787    6.600869171    0.463996553
   69 LYSH  CE       702    4.966513878    6.468294739    0.426951725
   69 LYSH  NZ       703    4.971419923    6.376713945    0.541832636
   69 LYSH  HZ1      704    4.879797411    6.363528580    0.579644661
   69 LYSH  HZ2      705    5.030148869    6.414283259    0.613522051
   69 LYSH  HZ3      706    5.009780148    6.289550321    0.511320407
   69 LYSH  C        707    4.995989081    0.178358939    0.486178984
   69 LYSH  O        708    4.976053326    0.225040672    0.374130662
   70 GLN   N        709    5.001230343    0.251339525    0.597254438
   70 GLN   H        710    5.047586486    0.217188058    0.679014976
   70 GLN   CA       711    4.942283502    0.385909465    0.602424166
   70 GLN   CB       712    4.926307388    0.431608712    0.747566562
   70 GLN   CG       713    4.834385344    0.339279235    0.827778081
   70 GLN   CD       714    4.918739946    0.232472841    0.897675830
   70 GLN   OE1      715    4.993607994    0.259026778    0.991571584
   70 GLN   NE2      716    4.892987723    0.104686752    0.871303716
   70 GLN   HE21     717    4.956659934    0.033036845    0.899785520
   70 GLN   HE22     718    4.817659318    0.078251848    0.811087743
   70 GLN   C        719    5.028363495    0.489974516    0.530504441
   70 GLN   O        720    4.980706099    0.569124848    0.449300196
   71 ASP   N        721    5.156846089    0.492684124    0.564782724
   71 ASP   H        722    5.189457352    0.438806162    0.642468347
   71 ASP   CA       723    5.260597831    0.566702052    0.491523175
   71 ASP   CB       724    5.398620336    0.560015221    0.557221446
   71 ASP   CG       725    5.421413537    0.603063304    0.702260522
   71 ASP   OD1      726    5.342950424    0.686657270    0.752069445
   71 ASP   OD2      727    5.517280765    0.551677674    0.763840179
   71 ASP   C        728    5.291355288    0.519248236    0.349357376
   71 ASP   O        729    5.361176883    0.588765808    0.275708309
   72 ARG   N        730    5.248813228    0.398448486    0.313448542
   72 ARG   H        731    5.175446042    0.355999227    0.366508099
   72 ARG   CA       732    5.289892331    0.322568835    0.194421342
   72 ARG   CB       733    5.242374039    0.386505361    0.063792141
   72 ARG   CG       734    5.182253593    0.279545596   -0.027624162
   72 ARG   CD       735    5.202772804    0.319449108    6.743882241
   72 ARG   NE       736    5.120322965    0.433647364    6.701846364
   72 ARG   HE       737    5.046335888    0.452387603    6.766458406
   72 ARG   CZ       738    5.146232756    0.509183076    6.594253277
   72 ARG   NH1      739    5.261981088    0.510850686    6.526764768
   72 ARG   HH11     740    5.267667840    0.565568708    6.443262603
   72 ARG   HH12     741    5.346717380    0.469199708    6.559687782
   72 ARG   NH2      742    5.045285163    0.572427808    6.532888966
   72 ARG   HH21     743    5.062661112    0.634743014    6.456638385
   72 ARG   HH22     744    4.950214284    0.545632954    6.548495499
   72 ARG   C        745    5.440353484    0.295278959    0.189351396
   72 ARG   O        746    5.506061489    0.304206699    0.085743088
   73 THR   N        747    5.499267716    0.261376715    0.303674574
   73 THR   H        748    5.442962963    0.235765515    0.382256084
   73 THR   CA       749    5.644626268    0.244637355    0.317924962
   73 THR   CB       750    5.710343840    0.340291803    0.417626656
   73 THR   OG1      751    5.669898931    0.316986166    0.552797617
   73 THR   HG1      752    5.626544820    0.398553568    0.591110939
   73 THR   CG2      753    5.700487629    0.485317537    0.369836895
   73 THR   C        754    5.689090712    0.103611592    0.357240404
   73 THR   O        755    5.647394339    0.042425223    0.455468098
   74 LEU   N        756    5.806371718    0.070681359    0.303845694
   74 LEU   H        757    5.843090518    0.123506619    0.227284908
   74 LEU   CA       758    5.881863555    6.865675118    0.332655277
   74 LEU   CB       759    5.877379294    6.777282515    0.207871128
   74 LEU   CG       760    5.931841373    6.636160315    0.230774595
   74 LEU   CD1      761    5.852174805    6.558988480    0.336163145
   74 LEU   CD2      762    5.932942339    6.563692984    0.096034629
   74 LEU   C        763    6.026340544    6.903629274    0.365744277
   74 LEU   O        764    6.100366680    6.951514362    0.279974978
   75 THR   N        765    6.064480820    6.874341320    0.489747250
   75 THR   H        766    6.000360689    6.842286171    0.559472168
   75 THR   CA       767    6.192455215    0.004334805    0.544031693
   75 THR   CB       768    6.174532702    0.072053440    0.680053233
   75 THR   OG1      769    6.045588709    0.132983850    0.690725983
   75 THR   HG1      770    6.056963059    0.231683411    0.702085892
   75 THR   CG2      771    6.290708170    0.169482301    0.700644504
   75 THR   C        772    6.290136252    6.806329997    0.565448223
   75 THR   O        773    6.252809057    6.698436649    0.611196468
   76 ILE   N        774    6.410196120    6.821741568    0.510329455
   76 ILE   H        775    6.429896696    6.895115101    0.445292792
   76 ILE   CA       776    6.522654306    6.730038750    0.533926999
   76 ILE   CB       777    6.584082808    6.681535847    0.402455494
   76 ILE   CG1      778    6.488605992    6.597423827    0.317494642
   76 ILE   CG2      779    6.703337653    6.590099476    0.431189320
   76 ILE   CD       780    6.390020289    6.677899273    0.232571146
   76 ILE   C        781    6.627783802    6.804928050    0.616092067
   76 ILE   O        782    6.695141156    6.897132528    0.570353742
   77 VAL   N        783    6.620186020    6.774977132    0.745460362
   77 VAL   H        784    6.560982766    6.702605360    0.780918810
   77 VAL   CA       785    6.705072714    6.834350098    0.849771335
   77 VAL   CB       786    6.625309544    6.857625467    0.978248399
   77 VAL   CG1      787    6.707557591    6.894046658    1.102026176
   77 VAL   CG2      788    6.507457380    6.953638772    0.960841873
   77 VAL   C        789    6.821027085    6.738745255    0.878532150
   77 VAL   O        790    6.796666523    6.618662738    0.889384729
   78 ASP   N        791    0.022831345    6.791549781    0.903020956
   78 ASP   H        792    0.088773464    6.865933894    0.913913196
   78 ASP   CA       793    0.128708873    6.708824826    0.962682960
   78 ASP   CB       794    0.228042946    6.666621168    0.854225395
   78 ASP   CG       795    0.296917176    6.789533503    0.794581696
   78 ASP   OD1      796    0.370165214    6.856097376    0.870929427
   78 ASP   OD2      797    0.264820082    6.830820702    0.681059572
   78 ASP   C        798    0.208487002    6.777030038    1.074016057
   78 ASP   O        799    0.186963953    6.894733161    1.102527775
   79 THR   N        800    0.292046329    6.702337147    1.145634433
   79 THR   H        801    0.312656951    6.604514776    1.148360646
   79 THR   CA       802    0.392584456    6.755523998    1.238771331
   79 THR   CB       803    0.372499553    6.693960629    1.377398373
   79 THR   OG1      804    0.380944404    6.551464835    1.368825609
   79 THR   HG1      805    0.428681768    6.528353003    1.453605553
   79 THR   CG2      806    0.241979972    6.736661575    1.444854050
   79 THR   C        807    0.540113318    6.753526696    1.198246695
   79 THR   O        808    0.628598927    6.736755259    1.282020294
   80 GLY   N        809    0.567614357    6.775577231    1.069993652
   80 GLY   H        810    0.496131269    6.804675998    1.006396641
   80 GLY   CA       811    0.700404220    6.772480130    1.007000020
   80 GLY   C        812    0.804102657    6.879476972    1.041740538
   80 GLY   O        813    0.807579550    6.929451915    1.154081269
   81 ILE   N        814    0.903531002    6.903252545    0.956665708
   81 ILE   H        815    0.900846926    6.848702969    0.872893710
   81 ILE   CA       816    1.009329954    0.083607464    0.984670789
   81 ILE   CB       817    1.128280082    0.048027626    0.895249480
   81 ILE   CG1      818    1.258996676    0.094822205    0.959533535
   81 ILE   CG2      819    1.126702520    0.100931941    0.751693237
   81 ILE   CD       820    1.388054072    0.048625659    0.891562170
   81 ILE   C        821    0.976820160    0.232666043    0.973200822
   81 ILE   O        822    1.021150194    0.306619280    1.060928068
   82 GLY   N        823    0.875749733    0.260429761    0.891316557
   82 GLY   H        824    0.804712867    0.191992640    0.874881098
   82 GLY   CA       825    0.839138728    0.396834430    0.850520421
   82 GLY   C        826    0.902385844    0.455067179    0.723948341
   82 GLY   O        827    1.002890082    0.405269536    0.673460181
   83 MET   N        828    0.826378680    0.542725305    0.658925544
   83 MET   H        829    0.745201510    0.596404229    0.635903601
   83 MET   CA       830    0.894606938    0.630926266    0.563129286
   83 MET   CB       831    0.812507812    0.649544987    0.435381686
   83 MET   CG       832    0.805267807    0.518717765    0.356382820
   83 MET   SD       833    0.685082040    0.515419715    0.218426778
   83 MET   CE       834    0.538690860    0.489962138    0.316431767
   83 MET   C        835    0.922744483    0.769822030    0.620791377
   83 MET   O        836    0.844838577    0.829964451    0.694577333
   84 THR   N        837    1.038866616    0.821014779    0.580965603
   84 THR   H        838    1.101114589    0.768017890    0.523376370
   84 THR   CA       839    1.073372083    0.963744669    0.587937322
   84 THR   CB       840    1.221668995    0.991957922    0.563001354
   84 THR   OG1      841    1.256435594    0.965008627    0.426927578
   84 THR   HG1      842    1.268691187    0.865961036    0.420605736
   84 THR   CG2      843    1.310032902    0.915807474    0.662011423
   84 THR   C        844    0.994149381    1.041494005    0.482619056
   84 THR   O        845    0.942236435    0.981577207    0.388565177
   85 LYSH  N        846    0.991591341    1.173986815    0.493937740
   85 LYSH  H        847    1.023821980    1.221380375    0.575891942
   85 LYSH  CA       848    0.936136981    1.256925805    0.385959746
   85 LYSH  CB       849    0.929294667    1.402008224    0.434028898
   85 LYSH  CG       850    0.827108678    1.480769191    0.351786973
   85 LYSH  CD       851    0.839617106    1.631770679    0.372963281
   85 LYSH  CE       852    0.730122762    1.706717611    0.296786205
   85 LYSH  NZ       853    0.751698552    1.848605291    0.328566941
   85 LYSH  HZ1      854    0.746822151    1.862128396    0.427527218
   85 LYSH  HZ2      855    0.680141381    1.903389426    0.285229558
   85 LYSH  HZ3      856    0.839104454    1.881835134    0.293127032
   85 LYSH  C        857    1.007921070    1.249474701    0.251052737
   85 LYSH  O        858    0.942889559    1.244646490    0.146761840
   86 ALA   N        859    1.138274353    1.223341598    0.254779648
   86 ALA   H        860    1.182632340    1.222728560    0.344408772
   86 ALA   CA       861    1.219671270    1.197539972    0.135105431
   86 ALA   CB       862    1.365824569    1.190416733    0.179812900
   86 ALA   C        863    1.182261702    1.068013091    0.062741773
   86 ALA   O        864    1.151223820    1.073595143   -0.056159202
   87 ASP   N        865    1.161500913    0.964567683    0.143717309
   87 ASP   H        866    1.187658829    0.965132372    0.240242690
   87 ASP   CA       867    1.112370509    0.834985364    0.094653165
   87 ASP   CB       868    1.106726982    0.731291238    0.207019482
   87 ASP   CG       869    1.236198094    0.703031790    0.283513473
   87 ASP   OD1      870    1.344594977    0.716460881    0.222748562
   87 ASP   OD2      871    1.223311937    0.691818774    0.407340835
   87 ASP   C        872    0.975367193    0.850962054    0.028429598
   87 ASP   O        873    0.954927529    0.803994677   -0.083397438
   88 LEU   N        874    0.889201485    0.930805705    0.090811249
   88 LEU   H        875    0.877730659    0.957573740    0.186474241
   88 LEU   CA       876    0.757057705    0.958367278    0.032610032
   88 LEU   CB       877    0.662076763    1.045853915    0.114654617
   88 LEU   CG       878    0.623803604    1.000216425    0.255569306
   88 LEU   CD1      879    0.508427324    1.091605626    0.297333935
   88 LEU   CD2      880    0.577492339    0.854423028    0.252644857
   88 LEU   C        881    0.766166842    1.023055192    6.812049453
   88 LEU   O        882    0.703402276    0.974881427    6.717874245
   89 ILE   N        883    0.836256902    1.136044927    6.808756265
   89 ILE   H        884    0.876010691    1.167333104    6.895023895
   89 ILE   CA       885    0.848936670    1.219921277    6.688702188
   89 ILE   CB       886    0.910145925    1.355934806    6.722857745
   89 ILE   CG1      887    0.821933132    1.428180193    6.824896522
   89 ILE   CG2      888    0.923102868    1.440405372    6.595937697
   89 ILE   CD       889    0.895233529    1.547490148    6.886560541
   89 ILE   C        890    0.930545592    1.145075935    6.583118188
   89 ILE   O        891    0.898089785    1.153812628    6.464787091
   90 ASN   N        892    1.029030915    1.062558442    6.617493136
   90 ASN   H        893    1.083071758    1.050669034    6.700800888
   90 ASN   CA       894    1.092118238    0.967103648    6.525190310
   90 ASN   CB       895    1.232312815    0.926988894    6.571477987
   90 ASN   CG       896    1.308571482    0.846651938    6.465955397
   90 ASN   OD1      897    1.306017764    0.877220186    6.346848208
   90 ASN   ND2      898    1.382365488    0.744458477    6.508381118
   90 ASN   HD21     899    1.430902312    0.682435002    6.446769252
   90 ASN   HD22     900    1.379501475    0.724336252    6.606288968
   90 ASN   C        901    1.003858489    0.843566984    6.506225291
   90 ASN   O        902    1.043937931    0.728725999    6.524543866
   91 ASN   N        903    0.876779018    0.875256873    6.483083134
   91 ASN   H        904    0.852271368    0.972183755    6.485603789
   91 ASN   CA       905    0.772567459    0.782708472    6.436376133
   91 ASN   CB       906    0.793011591    0.755762489    6.287167751
   91 ASN   CG       907    0.730581004    0.872847247    6.211011454
   91 ASN   OD1      908    0.622094028    0.859587627    6.154595540
   91 ASN   ND2      909    0.802674420    0.984239522    6.201890453
   91 ASN   HD21     910    0.764871249    1.060273952    6.149072976
   91 ASN   HD22     911    0.897644187    0.994418720    6.231492729
   91 ASN   C        912    0.755921260    0.657746903    6.523073945
   91 ASN   O        913    0.780261497    0.544656630    6.481244836
   92 LEU   N        914    0.729773549    0.685433245    6.650515585
   92 LEU   H        915    0.721252820    0.783934072    6.665570758
   92 LEU   CA       916    0.709025442    0.593609526    6.763417849
   92 LEU   CB       917    0.573584994    0.524968744    6.744555156
   92 LEU   CG       918    0.454216128    0.619578153    6.730207771
   92 LEU   CD1      919    0.413398381    0.635284770    6.583591898
   92 LEU   CD2      920    0.329937109    0.566836692    6.802188372
   92 LEU   C        921    0.822827340    0.492507222    6.778936216
   92 LEU   O        922    0.801900511    0.371296953    6.779555040
   93 GLY   N        923    0.946832323    0.540453684    6.775151492
   93 GLY   H        924    0.955542398    0.639645549    6.784454254
   93 GLY   CA       925    1.073673395    0.468134195    6.792213917
   93 GLY   C        926    1.104669027    0.363649120    6.684819815
   93 GLY   O        927    1.149452563    0.253873589    6.717572948
   94 THR   N        928    1.083187709    0.396997265    6.557868573
   94 THR   H        929    1.057658547    0.489165248    6.528644740
   94 THR   CA       930    1.098377259    0.301187914    6.447415097
   94 THR   CB       931    0.963353810    0.259344841    6.388859956
   94 THR   OG1      932    0.906943743    0.365724205    6.311699933
   94 THR   HG1      933    0.840023424    0.413675509    6.368471133
   94 THR   CG2      934    0.869383900    0.195704552    6.491480187
   94 THR   C        935    1.190251086    0.345826967    6.333488684
   94 THR   O        936    1.224507476    0.463575864    6.323905670
   95 ILE   N        937    1.226609367    0.254879986    6.243512452
   95 ILE   H        938    1.193688580    0.161017331    6.253844463
   95 ILE   CA       939    1.286140421    0.287914614    6.113220172
   95 ILE   CB       940    1.404154963    0.197664703    6.076599740
   95 ILE   CG1      941    1.365601679    0.049620045    6.079642257
   95 ILE   CG2      942    1.523481447    0.225913575    6.168114332
   95 ILE   CD       943    1.392096125   -0.020873349    5.946459197
   95 ILE   C        944    1.189323351    0.308532514    5.996556735
   95 ILE   O        945    1.221288510    0.287182176    5.879706545
   96 ALA   N        946    1.066716418    0.341969209    6.035807228
   96 ALA   H        947    1.044502057    0.357578075    6.132059177
   96 ALA   CA       948    0.950396889    0.367410275    5.949592962
   96 ALA   CB       949    0.889494532    0.498912043    5.998687679
   96 ALA   C        950    0.960357694    0.360945519    5.797051052
   96 ALA   O        951    0.922329989    0.260306610    5.737410857
   97 LYSH  N        952    1.027739139    0.459613790    5.738616521
   97 LYSH  H        953    1.081998418    0.524915879    5.791451814
   97 LYSH  CA       954    1.034891987    0.479750626    5.593175678
   97 LYSH  CB       955    1.136076187    0.593788535    5.580287187
   97 LYSH  CG       956    1.165295243    0.642287602    5.438152193
   97 LYSH  CD       957    1.280502228    0.742884280    5.442233787
   97 LYSH  CE       958    1.319237510    0.792865533    5.302920031
   97 LYSH  NZ       959    1.219039871    0.884025562    5.245829903
   97 LYSH  HZ1      960    1.207407982    0.969629439    5.296182740
   97 LYSH  HZ2      961    1.131838480    0.835497881    5.252169159
   97 LYSH  HZ3      962    1.250104058    0.895756985    5.151506283
   97 LYSH  C        963    1.086415691    0.360793809    5.511885782
   97 LYSH  O        964    1.027946624    0.317837730    5.412557531
   98 SER   N        965    1.194626784    0.297237131    5.555930171
   98 SER   H        966    1.234942694    0.322663053    5.643843946
   98 SER   CA       967    1.254314738    0.175641667    5.498801393
   98 SER   CB       968    1.401323340    0.158294436    5.537517421
   98 SER   OG       969    1.417431575    0.156839316    5.679600389
   98 SER   HG       970    1.515256351    0.161848510    5.699730519
   98 SER   C        971    1.177627929    0.045658974    5.524035963
   98 SER   O        972    1.174277817   -0.038557730    5.434438962
   99 GLY   N        973    1.109151650    0.039358854    5.637879314
   99 GLY   H        974    1.125972599    0.105032470    5.711401091
   99 GLY   CA       975    1.018425914    6.846285735    5.670910707
   99 GLY   C        976    0.898133224    6.845352525    5.576353342
   99 GLY   O        977    0.862044384    6.742903346    5.518628096
  100 THR   N        978    0.838459973    0.044512527    5.555096215
  100 THR   H        979    0.849746943    0.118691814    5.621215084
  100 THR   CA       980    0.735954008    0.070803718    5.453059197
  100 THR   CB       981    0.692353633    0.217327624    5.446505128
  100 THR   OG1      982    0.649449993    0.261584060    5.575548387
  100 THR   HG1      983    0.569970317    0.320636608    5.561556324
  100 THR   CG2      984    0.587786468    0.245682318    5.338466976
  100 THR   C        985    0.779415454    0.025710101    5.313455088
  100 THR   O        986    0.699642802   -0.039169114    5.245947537
  101 LYSH  N        987    0.900671228    0.064928095    5.275402674
  101 LYSH  H        988    0.951676127    0.131970693    5.329296519
  101 LYSH  CA       989    0.965889351    0.025432359    5.149716485
  101 LYSH  CB       990    1.107798156    0.082561960    5.152517382
  101 LYSH  CG       991    1.199326338    0.039817517    5.037597878
  101 LYSH  CD       992    1.342060195    0.081481180    5.073701952
  101 LYSH  CE       993    1.450435183    0.013013345    4.990179392
  101 LYSH  NZ       994    1.415900076    0.007760987    4.847394391
  101 LYSH  HZ1      995    1.324233464   -0.030854734    4.837099712
  101 LYSH  HZ2      996    1.480114694   -0.052504340    4.800027391
  101 LYSH  HZ3      997    1.415424340    0.098772073    4.805960633
  101 LYSH  C        998    0.972327032    6.791547816    5.130652415
  101 LYSH  O        999    0.894502433    6.737499548    5.052220247
  102 ALA   N       1000    1.036015053    6.725985909    5.227268026
  102 ALA   H       1001    1.075108095    6.774716884    5.305351483
  102 ALA   CA      1002    1.046033874    6.579498113    5.234444749
  102 ALA   CB      1003    1.110397339    6.548418195    5.369725986
  102 ALA   C       1004    0.912334442    6.505088410    5.235311160
  102 ALA   O       1005    0.897215089    6.405231413    5.165092869
  103 PHE   N       1006    0.814964124    6.559258080    5.307931190
  103 PHE   H       1007    0.833301012    6.625840845    5.380260847
  103 PHE   CA      1008    0.675534549    6.513860641    5.297393290
  103 PHE   CB      1009    0.592093697    6.576047951    5.409560071
  103 PHE   CG      1010    0.446454645    6.530420983    5.420239458
  103 PHE   CD1     1011    0.413067077    6.395681895    5.413282323
  103 PHE   HD1     1012    0.490917171    6.319417276    5.415300007
  103 PHE   CD2     1013    0.347161107    6.626986234    5.431779511
  103 PHE   HD2     1014    0.373437515    6.731970834    5.444771254
  103 PHE   CE1     1015    0.280324555    6.354548667    5.416142222
  103 PHE   HE1     1016    0.254628183    6.248622236    5.415605728
  103 PHE   CE2     1017    0.214569665    6.585350715    5.435073857
  103 PHE   HE2     1018    0.134889452    6.659086216    5.444838700
  103 PHE   CZ      1019    0.180569789    6.451022588    5.424084828
  103 PHE   HZ      1020    0.078654625    6.424192858    5.396255612
  103 PHE   C       1021    0.604748631    6.536929380    5.163712929
  103 PHE   O       1022    0.554499283    6.439691277    5.107599161
  104 MET   N       1023    0.613411363    6.657482933    5.108178612
  104 MET   H       1024    0.666618209    6.730862214    5.150430102
  104 MET   CA      1025    0.563970667    6.684650303    4.972429625
  104 MET   CB      1026    0.573933272    6.834261169    4.941948765
  104 MET   CG      1027    0.462364599    6.910847133    5.013335206
  104 MET   SD      1028    0.462312086    7.090046581    4.976313350
  104 MET   CE      1029    0.300699075    7.129427969    5.039718698
  104 MET   C       1030    0.628344652    6.603554919    4.859773643
  104 MET   O       1031    0.553900200    6.550537610    4.777456033
  105 GLU   N       1032    0.758571072    6.581228701    4.875103364
  105 GLU   H       1033    0.811224750    6.623857605    4.948658561
  105 GLU   CA      1034    0.832748006    6.484030251    4.793484178
  105 GLU   CB      1035    0.982856628    6.503590955    4.815741148
  105 GLU   CG      1036    1.034930236    6.611898291    4.721053938
  105 GLU   CD      1037    1.146809006    6.702220084    4.773332431
  105 GLU   OE1     1038    1.248032403    6.640822631    4.813420016
  105 GLU   OE2     1039    1.142341873    6.824865964    4.749604118
  105 GLU   C       1040    0.785066230    6.339850769    4.812216161
  105 GLU   O       1041    0.760916350    6.272560745    4.712119651
  106 ALA   N       1042    0.766544918    6.295453907    4.936211644
  106 ALA   H       1043    0.788700434    6.340371973    5.022771878
  106 ALA   CA      1044    0.703664066    6.165363930    4.963328882
  106 ALA   CB      1045    0.709350490    6.144900670    5.114847593
  106 ALA   C       1046    0.562114396    6.146682649    4.908299251
  106 ALA   O       1047    0.529345131    6.043949991    4.849119832
  107 LEU   N       1048    0.480356189    6.251101372    4.918431323
  107 LEU   H       1049    0.505563395    6.328647102    4.976334054
  107 LEU   CA      1050    0.347728193    6.257996637    4.855395505
  107 LEU   CB      1051    0.279275698    6.392184675    4.882234479
  107 LEU   CG      1052    0.227977369    6.401760528    5.026060015
  107 LEU   CD1     1053    0.198777055    6.549748464    5.051682361
  107 LEU   CD2     1054    0.102219677    6.318970833    5.053234390
  107 LEU   C       1055    0.354339269    6.232829726    4.704624417
  107 LEU   O       1056    0.281213529    6.147875759    4.653959507
  108 GLN   N       1057    0.439753800    6.308339284    4.636110966
  108 GLN   H       1058    0.490565463    6.383572535    4.678058359
  108 GLN   CA      1059    0.457102166    6.289849780    4.491308283
  108 GLN   CB      1060    0.519863962    6.411983209    4.423806926
  108 GLN   CG      1061    0.665375304    6.435754616    4.464657101
  108 GLN   CD      1062    0.759048040    6.484396519    4.353901618
  108 GLN   OE1     1063    0.780601933    6.603340431    4.331168911
  108 GLN   NE2     1064    0.797439582    6.392238425    4.266043642
  108 GLN   HE21    1065    0.858355583    6.424166050    4.193460524
  108 GLN   HE22    1066    0.757366318    6.300643618    4.267757342
  108 GLN   C       1067    0.518530810    6.155512571    4.451394011
  108 GLN   O       1068    0.507949125    6.115207777    4.335658816
  109 ALA   N       1069    0.599379893    6.098275382    4.540154037
  109 ALA   H       1070    0.645574868    6.155135357    4.608219944
  109 ALA   CA      1071    0.650213855    5.960359152    4.537566284
  109 ALA   CB      1072    0.780771301    5.944909282    4.615829015
  109 ALA   C       1073    0.553044836    5.851013214    4.582434316
  109 ALA   O       1074    0.587215965    5.733128231    4.574405309
  110 GLY   N       1075    0.430047546    5.883816866    4.621008323
  110 GLY   H       1076    0.392780794    5.976611805    4.621545606
  110 GLY   CA      1077    0.326916437    5.782097083    4.645985609
  110 GLY   C       1078    0.279349012    5.772388703    4.791093252
  110 GLY   O       1079    0.198012827    5.685943956    4.823381929
  111 ALA   N       1080    0.337544830    5.843518281    4.887242258
  111 ALA   H       1081    0.408156580    5.908011006    4.858007530
  111 ALA   CA      1082    0.294044867    5.845604407    5.027646426
  111 ALA   CB      1083    0.403662877    5.911484163    5.111642651
  111 ALA   C       1084    0.166326357    5.927689645    5.046710158
  111 ALA   O       1085    0.118859297    5.996309239    4.956324767
  112 ASP   N       1086    0.095978529    5.904129762    5.157108460
  112 ASP   H       1087    0.124926949    5.834055254    5.222312391
  112 ASP   CA      1088    6.895552906    5.980383400    5.199797242
  112 ASP   CB      1089    6.774900108    5.886290275    5.200881996
  112 ASP   CG      1090    6.769310681    5.789606503    5.319324097
  112 ASP   OD1     1091    6.844472986    5.689728707    5.319091136
  112 ASP   OD2     1092    6.694295116    5.820943290    5.414258747
  112 ASP   C       1093    6.910132868    6.047984162    5.336292375
  112 ASP   O       1094    7.014221029    6.041003024    5.401470016
  113 ILE   N       1095    6.801347989    6.110364873    5.380629713
  113 ILE   H       1096    6.714480732    6.095022481    5.333526731
  113 ILE   CA      1097    6.791719028    6.188945099    5.504503187
  113 ILE   CB      1098    6.672098161    6.284251053    5.500012404
  113 ILE   CG1     1099    6.689564882    6.383052096    5.384488887
  113 ILE   CG2     1100    6.641337999    6.351955253    5.633724611
  113 ILE   CD      1101    6.567180480    6.470963231    5.357980574
  113 ILE   C       1102    6.811624699    6.107471225    5.632482184
  113 ILE   O       1103    6.865120317    6.158285629    5.730903462
  114 SER   N       1104    6.787997913    5.976637297    5.628662615
  114 SER   H       1105    6.733514466    5.935295825    5.555694030
  114 SER   CA      1106    6.827200403    5.885754569    5.737347917
  114 SER   CB      1107    6.751810591    5.752606947    5.737647904
  114 SER   OG      1108    6.804306001    5.662840034    5.639489188
  114 SER   HG      1109    6.784995715    5.699900002    5.548636908
  114 SER   C       1110    0.060173000    5.865872597    5.754308943
  114 SER   O       1111    0.103087382    5.792956909    5.843587487
  115 MET   N       1112    0.138653142    5.930678931    5.668685584
  115 MET   H       1113    0.102866124    5.975512382    5.586766137
  115 MET   CA      1114    0.285133924    5.928987486    5.680953948
  115 MET   CB      1115    0.349165421    5.879794333    5.550988797
  115 MET   CG      1116    0.318065853    5.731573032    5.529287075
  115 MET   SD      1117    0.399558789    5.669650926    5.377581641
  115 MET   CE      1118    0.570550424    5.704995970    5.412173412
  115 MET   C       1119    0.349853388    6.062449704    5.718499260
  115 MET   O       1120    0.470806217    6.078323191    5.702673089
  116 ILE   N       1121    0.279212463    6.155683632    5.781817782
  116 ILE   H       1122    0.193568201    6.134424820    5.828861628
  116 ILE   CA      1123    0.319255361    6.295467881    5.803405012
  116 ILE   CB      1124    0.199017938    6.388374830    5.821425377
  116 ILE   CG1     1125    0.245587774    6.533471244    5.835110455
  116 ILE   CG2     1126    0.109635255    6.345543786    5.937994413
  116 ILE   CD      1127    0.130420266    6.631301075    5.859109323
  116 ILE   C       1128    0.431918868    6.317699338    5.904528302
  116 ILE   O       1129    0.537257170    6.371245718    5.870372421
  117 GLY   N       1130    0.412416066    6.265823208    6.025436886
  117 GLY   H       1131    0.322800943    6.234413385    6.056792066
  117 GLY   CA      1132    0.504461687    6.281923243    6.138921747
  117 GLY   C       1133    0.643924142    6.223419887    6.115673539
  117 GLY   O       1134    0.739464446    6.276677944    6.171945828
  118 GLN   N       1135    0.656172144    6.126731636    6.025165793
  118 GLN   H       1136    0.576549424    6.071037664    6.001496574
  118 GLN   CA      1137    0.782219448    6.070424402    5.974662595
  118 GLN   CB      1138    0.746416326    5.965103241    5.869617398
  118 GLN   CG      1139    0.706104618    5.831577664    5.932505289
  118 GLN   CD      1140    0.596592635    5.758684416    5.854402959
  118 GLN   OE1     1141    0.475689283    5.761139184    5.876883035
  118 GLN   NE2     1142    0.637795761    5.671198738    5.763106232
  118 GLN   HE21    1143    0.568019162    5.621192063    5.711831945
  118 GLN   HE22    1144    0.734180814    5.664324943    5.737393642
  118 GLN   C       1145    0.883588662    6.173474097    5.924477693
  118 GLN   O       1146    1.004235926    6.152095982    5.913638004
  119 PHE   N       1147    0.828838184    6.286340954    5.880291063
  119 PHE   H       1148    0.729419079    6.290236857    5.870217447
  119 PHE   CA      1149    0.902965914    6.405040953    5.835250298
  119 PHE   CB      1150    0.848509369    6.441602562    5.697019843
  119 PHE   CG      1151    0.834559284    6.323201694    5.601121102
  119 PHE   CD1     1152    0.947821889    6.271789060    5.539097530
  119 PHE   HD1     1153    1.043457141    6.322868834    5.550311662
  119 PHE   CD2     1154    0.710318491    6.263134669    5.584527590
  119 PHE   HD2     1155    0.620142752    6.311337660    5.622292321
  119 PHE   CE1     1156    0.939330634    6.155874769    5.462875017
  119 PHE   HE1     1157    1.026582757    6.115585925    5.411446644
  119 PHE   CE2     1158    0.701117091    6.147649771    5.507719901
  119 PHE   HE2     1159    0.605182272    6.097453640    5.495155697
  119 PHE   CZ      1160    0.814918160    6.095980547    5.446912420
  119 PHE   HZ      1161    0.806776140    6.004932766    5.387554650
  119 PHE   C       1162    0.891246318    6.524198498    5.930509648
  119 PHE   O       1163    0.893727078    6.640258031    5.889852165
  120 GLY   N       1164    0.860313050    6.499230770    6.057438321
  120 GLY   H       1165    0.841440223    6.405814557    6.087747693
  120 GLY   CA      1166    0.854496578    6.601461068    6.162927218
  120 GLY   C       1167    0.735424900    6.697471801    6.166515377
  120 GLY   O       1168    0.726011452    6.779820203    6.257407013
  121 VAL   N       1169    0.663601274    6.702316970    6.054676353
  121 VAL   H       1170    0.700740082    6.664488455    5.969880526
  121 VAL   CA      1171    0.548754764    6.792267580    6.036506800
  121 VAL   CB      1172    0.535782213    6.831680491    5.889240593
  121 VAL   CG1     1173    0.637699239    6.939968867    5.853182119
  121 VAL   CG2     1174    0.552565770    6.714885302    5.791838055
  121 VAL   C       1175    0.410894551    6.751714394    6.089061685
  121 VAL   O       1176    0.311382918    6.822527055    6.074411749
  122 GLY   N       1177    0.409567196    6.656104248    6.181513945
  122 GLY   H       1178    0.494631745    6.622216257    6.221721731
  122 GLY   CA      1179    0.287545180    6.592576956    6.233336982
  122 GLY   C       1180    0.181625621    6.681602326    6.298661701
  122 GLY   O       1181    0.063740870    6.661180116    6.270084749
  123 PHE   N       1182    0.223410210    6.779697414    6.378171077
  123 PHE   H       1183    0.321230701    6.794083995    6.393202163
  123 PHE   CA      1184    0.133324042    6.877406072    6.441009875
  123 PHE   CB      1185    0.218630638    6.979524202    6.516532536
  123 PHE   CG      1186    0.144217659    7.103401418    6.566816532
  123 PHE   CD1     1187    0.075221935    0.182568018    6.687439450
  123 PHE   HD1     1188    0.060201582    0.086891601    6.737459162
  123 PHE   CD2     1189    0.154021101    0.306095972    6.498195206
  123 PHE   HD2     1190    0.216361504    0.314031888    6.409143764
  123 PHE   CE1     1191    0.010331310    0.295091738    6.736922985
  123 PHE   HE1     1192   -0.051756578    0.289812366    6.826345437
  123 PHE   CE2     1193    0.091424395    0.419528946    6.548573714
  123 PHE   HE2     1194    0.109271905    0.514605987    6.498335268
  123 PHE   CZ      1195    0.016934691    0.414340365    6.665813111
  123 PHE   HZ      1196   -0.024662834    0.505723534    6.708236725
  123 PHE   C       1197    0.033968985    0.026003364    6.345439544
  123 PHE   O       1198   -0.084283630    0.035767137    6.377858565
  124 TYR   N       1199    0.069069868    0.040998348    6.218034368
  124 TYR   H       1200    0.162504141    0.028036757    6.184825790
  124 TYR   CA      1201    6.896002994    0.098007385    6.117503271
  124 TYR   CB      1202    6.962021020    0.157673529    5.993031823
  124 TYR   CG      1203    7.039161186    0.282458882    6.036447975
  124 TYR   CD1     1204    0.056241244    0.394430830    6.086848604
  124 TYR   HD1     1205   -0.049294513    0.407866812    6.063177385
  124 TYR   CD2     1206    0.260017045    0.275677320    6.043530655
  124 TYR   HD2     1207    0.313101975    0.186801949    6.009431961
  124 TYR   CE1     1208    0.126148521    0.498851383    6.146252562
  124 TYR   HE1     1209    0.075984669    0.586166859    6.187946195
  124 TYR   CE2     1210    0.331050694    0.379342752    6.102903106
  124 TYR   HE2     1211    0.439954871    0.378285759    6.098457523
  124 TYR   CZ      1212    0.264463470    0.489156765    6.156049998
  124 TYR   OH      1213    0.324954502    0.573070951    6.244332979
  124 TYR   HH      1214    0.421312513    0.578429538    6.218114637
  124 TYR   C       1215    6.773489204    0.012459258    6.084593337
  124 TYR   O       1216    6.668669743    0.067286250    6.050875471
  125 SER   N       1217    6.777236058    6.804572169    6.127952374
  125 SER   H       1218    6.859995301    6.765862712    6.168603152
  125 SER   CA      1219    6.663768628    6.711184906    6.124187757
  125 SER   CB      1220    6.702105929    6.569129925    6.166138166
  125 SER   OG      1221    6.736513219    6.570780973    6.304937952
  125 SER   HG      1222    6.832405025    6.595031145    6.319658431
  125 SER   C       1223    6.550339271    6.753955725    6.217552250
  125 SER   O       1224    6.433108447    6.732781938    6.186931916
  126 ALA   N       1225    6.578534326    6.842563882    6.312650419
  126 ALA   H       1226    6.671917913    6.872738230    6.331881719
  126 ALA   CA      1227    6.477605139    6.905300597    6.399182405
  126 ALA   CB      1228    6.550806729    6.992920417    6.501054342
  126 ALA   C       1229    6.376383328    0.067137686    6.316563402
  126 ALA   O       1230    6.255747388    0.046812482    6.329364652
  127 TYR   N       1231    6.425473534    0.128718864    6.209386398
  127 TYR   H       1232    6.522981827    0.135437815    6.188226250
  127 TYR   CA      1233    6.342658799    0.195212123    6.107732077
  127 TYR   CB      1234    6.422106369    0.283225262    6.011017205
  127 TYR   CG      1235    6.485621066    0.400547329    6.085902429
  127 TYR   CD1     1236    6.411872022    0.512277577    6.123300523
  127 TYR   HD1     1237    6.315164269    0.530873902    6.076580207
  127 TYR   CD2     1238    6.607235057    0.379366956    6.149787911
  127 TYR   HD2     1239    6.674327003    0.300213284    6.116428040
  127 TYR   CE1     1240    6.456385572    0.596815731    6.224254815
  127 TYR   HE1     1241    6.396007267    0.683843158    6.249978096
  127 TYR   CE2     1242    6.652329853    0.461915481    6.252126567
  127 TYR   HE2     1243    6.747534357    0.437538008    6.299265695
  127 TYR   CZ      1244    6.573858240    0.569051841    6.293160491
  127 TYR   OH      1245    6.609761829    0.635480572    6.406256001
  127 TYR   HH      1246    6.643747449    0.726712295    6.383414075
  127 TYR   C       1247    6.251263071    0.103362111    6.026355132
  127 TYR   O       1248    6.146707385    0.150671268    5.982082477
  128 LEU   N       1249    6.272251251    6.889824475    6.027449114
  128 LEU   H       1250    6.355095882    6.854243812    6.070710116
  128 LEU   CA      1251    6.174913185    6.791088080    5.978585954
  128 LEU   CB      1252    6.220474068    6.645029207    5.979241647
  128 LEU   CG      1253    6.338951123    6.609293800    5.889262820
  128 LEU   CD1     1254    6.371665055    6.463363002    5.921558403
  128 LEU   CD2     1255    6.304833611    6.624687407    5.740896687
  128 LEU   C       1256    6.045625882    6.796461062    6.060224943
  128 LEU   O       1257    5.938874945    6.813674612    6.001577830
  129 VAL   N       1258    6.051711105    6.804851552    6.192830471
  129 VAL   H       1259    6.140857013    6.805527548    6.238135549
  129 VAL   CA      1260    5.930560194    6.815292049    6.275429198
  129 VAL   CB      1261    5.933240342    6.712833191    6.389040469
  129 VAL   CG1     1262    5.922985365    6.572413330    6.329145755
  129 VAL   CG2     1263    6.055900047    6.731446674    6.478578927
  129 VAL   C       1264    5.886625170    0.036833783    6.320917302
  129 VAL   O       1265    5.766994894    0.065238109    6.317819804
  130 ALA   N       1266    5.978088111    0.122290435    6.365905839
  130 ALA   H       1267    6.075809602    0.101174422    6.363755431
  130 ALA   CA      1268    5.943555432    0.256976700    6.413612387
  130 ALA   CB      1269    6.030653613    0.286846147    6.535813099
  130 ALA   C       1270    5.966707790    0.357791661    6.300876799
  130 ALA   O       1271    6.031009815    0.329998361    6.199782718
  131 GLU   N       1272    5.890350372    0.466534592    6.306363021
  131 GLU   H       1273    5.803391234    0.471549498    6.355493440
  131 GLU   CA      1274    5.934184085    0.580666949    6.224725276
  131 GLU   CB      1275    5.821020743    0.670548144    6.174472166
  131 GLU   CG      1276    5.733851808    0.736701120    6.281400297
  131 GLU   CD      1277    5.624061372    0.646805619    6.338607570
  131 GLU   OE1     1278    5.561775797    0.574407207    6.257960330
  131 GLU   OE2     1279    5.587244658    0.668223288    6.456116427
  131 GLU   C       1280    6.040733413    0.664170274    6.296039750
  131 GLU   O       1281    6.137229254    0.708825003    6.234196019
  132 LYSH  N       1282    6.023611668    0.678151954    6.427189888
  132 LYSH  H       1283    5.936478995    0.650999799    6.468072037
  132 LYSH  CA      1284    6.117919005    0.745649165    6.517537059
  132 LYSH  CB      1285    6.049546717    0.860405024    6.592168047
  132 LYSH  CG      1286    6.148209920    0.943417011    6.674530556
  132 LYSH  CD      1287    6.090958746    1.072320665    6.733832186
  132 LYSH  CE      1288    6.003187481    1.051795361    6.857477314
  132 LYSH  NZ      1289    5.992670670    1.174325303    6.938009124
  132 LYSH  HZ1     1290    5.944584237    1.245780434    6.887195581
  132 LYSH  HZ2     1291    6.083705849    1.210191417    6.958655391
  132 LYSH  HZ3     1292    5.941617828    1.160717436    7.022911617
  132 LYSH  C       1293    6.182595676    0.652070896    6.619877400
  132 LYSH  O       1294    6.114205778    0.578281585    6.690656374
  133 VAL   N       1295    6.314239254    0.664895963    6.633869242
  133 VAL   H       1296    6.364309677    0.726651785    6.573213070
  133 VAL   CA      1297    6.394365037    0.604508591    6.741301138
  133 VAL   CB      1298    6.507737118    0.514101358    6.692499733
  133 VAL   CG1     1299    6.582632710    0.446664231    6.807616563
  133 VAL   CG2     1300    6.456762647    0.407117051    6.595724561
  133 VAL   C       1301    6.459363254    0.717199636    6.821830391
  133 VAL   O       1302    6.515096746    0.813384813    6.769176951
  134 THR   N       1303    6.441122191    0.703474277    0.035077191
  134 THR   H       1304    6.404661970    0.616634884    0.068698612
  134 THR   CA      1305    6.501332437    0.792705562    0.135198088
  134 THR   CB      1306    6.403555123    0.847866806    0.239155805
  134 THR   OG1     1307    6.287648280    0.903450003    0.176495066
  134 THR   HG1     1308    6.302891249    1.002141290    0.171173668
  134 THR   CG2     1309    6.470193286    0.954897239    0.325856073
  134 THR   C       1310    6.600748270    0.704257602    0.210731626
  134 THR   O       1311    6.566082389    0.594229955    0.253407071
  135 VAL   N       1312    6.721506444    0.756454575    0.230364197
  135 VAL   H       1313    6.750895151    0.845752885    0.196274376
  135 VAL   CA      1314    6.825571787    0.687899024    0.308362423
  135 VAL   CB      1315    6.936936951    0.637536851    0.216312904
  135 VAL   CG1     1316    7.044031979    0.563325141    0.296530459
  135 VAL   CG2     1317    6.889138726    0.551008707    0.099527110
  135 VAL   C       1318    6.881345673    0.774219625    0.421707154
  135 VAL   O       1319    6.934301392    0.883044561    0.399694391
  136 ILE   N       1320    6.851631867    0.730336291    0.543702787
  136 ILE   H       1321    6.797289679    0.649522520    0.566452822
  136 ILE   CA      1322    6.911388204    0.785165120    0.666316432
  136 ILE   CB      1323    6.816561819    0.783719836    0.786383291
  136 ILE   CG1     1324    6.675735977    0.837134580    0.759477017
  136 ILE   CG2     1325    6.879636777    0.846911457    0.910646120
  136 ILE   CD      1326    6.663803880    0.982179874    0.712226497
  136 ILE   C       1327    0.117119677    0.700895812    0.698786324
  136 ILE   O       1328    0.112388328    0.578424524    0.688346157
  137 THR   N       1329    0.228706428    0.763244785    0.735551417
  137 THR   H       1330    0.234767311    0.862867334    0.729337437
  137 THR   CA      1331    0.351283093    0.693969146    0.777827668
  137 THR   CB      1332    0.443801135    0.675430452    0.657387936
  137 THR   OG1     1333    0.540494901    0.573649469    0.684622026
  137 THR   HG1     1334    0.488381891    0.490317635    0.666195524
  137 THR   CG2     1335    0.524307000    0.798337075    0.614726526
  137 THR   C       1336    0.430878816    0.750697523    0.895551814
  137 THR   O       1337    0.428885007    0.871685970    0.917644550
  138 LYSH  N       1338    0.503415606    0.661647826    0.962615708
  138 LYSH  H       1339    0.515097543    0.563143987    0.949905942
  138 LYSH  CA      1340    0.592575568    0.702874820    1.071996492
  138 LYSH  CB      1341    0.511741123    0.701064262    1.201903391
  138 LYSH  CG      1342    0.581750072    0.777891600    1.314161870
  138 LYSH  CD      1343    0.601772142    0.923752799    1.272537023
  138 LYSH  CE      1344    0.670608292    1.007825890    1.380245748
  138 LYSH  NZ      1345    0.814336265    0.978536661    1.389836176
  138 LYSH  HZ1     1346    0.860300037    0.998884629    1.303384277
  138 LYSH  HZ2     1347    0.825960399    0.883081855    1.417280237
  138 LYSH  HZ3     1348    0.853615639    1.037784739    1.460169641
  138 LYSH  C       1349    0.717494254    0.616815499    1.092028813
  138 LYSH  O       1350    0.712111462    0.498664501    1.125822054
  139 HISA  N       1351    0.831240638    0.683948571    1.076369545
  139 HISA  H       1352    0.828563387    0.774300088    1.033579409
  139 HISA  CA      1353    0.968790851    0.642323683    1.107310994
  139 HISA  CB      1354    1.052723963    0.668839386    0.982153435
  139 HISA  CG      1355    1.186270721    0.596639789    0.963213499
  139 HISA  ND1     1356    1.306553082    0.639689974    1.000182217
  139 HISA  HD1     1357    1.322372658    0.711276033    1.068179181
  139 HISA  CD2     1358    1.203168835    0.484448603    0.893811829
  139 HISA  HD2     1359    1.115084144    0.425562344    0.868243142
  139 HISA  CE1     1360    1.398015969    0.555212172    0.953416402
  139 HISA  HE1     1361    1.503087645    0.543022513    0.979707881
  139 HISA  NE2     1362    1.333852851    0.461975273    0.883570886
  139 HISA  C       1363    1.015083920    0.730383705    1.223562843
  139 HISA  O       1364    0.995215337    0.851187142    1.211645155
  140 ASN   N       1365    1.093766930    0.681893895    1.319201343
  140 ASN   H       1366    1.140646298    0.594836617    1.334185901
  140 ASN   CA      1367    1.127868527    0.762546951    1.437261610
  140 ASN   CB      1368    1.198889861    0.680728333    1.545287698
  140 ASN   CG      1369    1.118307617    0.559609119    1.592675865
  140 ASN   OD1     1370    0.996704009    0.544883844    1.581638056
  140 ASN   ND2     1371    1.193698924    0.460641214    1.639680499
  140 ASN   HD21    1372    1.155993517    0.378630287    1.682707473
  140 ASN   HD22    1373    1.291484239    0.465217703    1.619280204
  140 ASN   C       1374    1.197449131    0.895803776    1.408816907
  140 ASN   O       1375    1.151609101    0.999703873    1.456068971
  141 ASP   N       1376    1.295521459    0.889697443    1.319169715
  141 ASP   H       1377    1.300364315    0.792729456    1.295216489
  141 ASP   CA      1378    1.377982604    1.006155474    1.283824238
  141 ASP   CB      1379    1.475562318    0.958987647    1.175824938
  141 ASP   CG      1380    1.547724043    0.827299676    1.205077972
  141 ASP   OD1     1381    1.667665203    0.823999552    1.240106158
  141 ASP   OD2     1382    1.473448567    0.727753378    1.190982283
  141 ASP   C       1383    1.304482371    1.130084653    1.232332427
  141 ASP   O       1384    1.334688742    1.237553587    1.283991118
  142 ASP   N       1385    1.200705025    1.110898876    1.151393137
  142 ASP   H       1386    1.163506040    1.018083291    1.149857624
  142 ASP   CA      1387    1.127566498    1.221478983    1.087867861
  142 ASP   CB      1388    1.154734226    1.215721664    0.937409334
  142 ASP   CG      1389    1.120621498    1.335792727    0.848924507
  142 ASP   OD1     1390    1.096988269    1.444513994    0.905921969
  142 ASP   OD2     1391    1.108532836    1.319393468    0.725591546
  142 ASP   C       1392    0.977952947    1.218664106    1.119820134
  142 ASP   O       1393    0.932978695    1.120269272    1.178355113
  143 GLU   N       1394    0.905544847    1.327484265    1.095211905
  143 GLU   H       1395    0.948785285    1.386175337    1.026747318
  143 GLU   CA      1396    0.765943140    1.341445766    1.139106474
  143 GLU   CB      1397    0.721872364    1.487812013    1.132189958
  143 GLU   CG      1398    0.750875096    1.562368549    1.262609335
  143 GLU   CD      1399    0.672581147    1.503834056    1.380301688
  143 GLU   OE1     1400    0.563730183    1.445241197    1.361772125
  143 GLU   OE2     1401    0.725182736    1.514860798    1.493144146
  143 GLU   C       1402    0.663120858    1.243391355    1.082344591
  143 GLU   O       1403    0.687957353    1.165658841    0.990298588
  144 GLN   N       1404    0.544577288    1.247302581    1.142538955
  144 GLN   H       1405    0.527715547    1.318077587    1.211154747
  144 GLN   CA      1406    0.428685278    1.176402717    1.086393508
  144 GLN   CB      1407    0.315477550    1.155302420    1.187124529
  144 GLN   CG      1408    0.233035099    1.029683873    1.158276247
  144 GLN   CD      1409    0.131234358    0.994487467    1.266916535
  144 GLN   OE1     1410    0.166688868    0.928144041    1.364228088
  144 GLN   NE2     1411    0.002741195    1.023573908    1.248682327
  144 GLN   HE21    1412   -0.066311479    0.988466684    1.311908655
  144 GLN   HE22    1413   -0.030503776    1.053922716    1.159390535
  144 GLN   C       1414    0.378732802    1.248173904    0.960844765
  144 GLN   O       1415    0.334563187    1.362837291    0.966242508
  145 TYR   N       1416    0.384727230    1.170703770    0.852909009
  145 TYR   H       1417    0.408752620    1.073676811    0.855530014
  145 TYR   CA      1418    0.341403517    1.223604218    0.722790486
  145 TYR   CB      1419    0.451245751    1.222178942    0.616302324
  145 TYR   CG      1420    0.564212256    1.315371982    0.660603865
  145 TYR   CD1     1421    0.547954519    1.453169830    0.652466561
  145 TYR   HD1     1422    0.456833143    1.492089924    0.607068468
  145 TYR   CD2     1423    0.685208531    1.267789272    0.709750477
  145 TYR   HD2     1424    0.693363174    1.161939922    0.734437410
  145 TYR   CE1     1425    0.647070530    1.540742376    0.695202169
  145 TYR   HE1     1426    0.623544773    1.647136765    0.698041252
  145 TYR   CE2     1427    0.785716718    1.354307762    0.751389362
  145 TYR   HE2     1428    0.880563597    1.312430087    0.784992559
  145 TYR   CZ      1429    0.767001987    1.491926515    0.745746840
  145 TYR   OH      1430    0.864565864    1.575197966    0.790964206
  145 TYR   HH      1431    0.946777392    1.520341808    0.806198074
  145 TYR   C       1432    0.216417707    1.157975492    0.663806928
  145 TYR   O       1433    0.196232115    1.037637465    0.679308581
  146 ALA   N       1434    0.148668538    1.240388376    0.584391663
  146 ALA   H       1435    0.171120024    1.337829172    0.583253212
  146 ALA   CA      1436    0.024370366    1.203072982    0.515321375
  146 ALA   CB      1437   -0.094012307    1.279648242    0.574760795
  146 ALA   C       1438    0.035264963    1.237260635    0.366588351
  146 ALA   O       1439    0.037481404    1.354155292    0.328350498
  147 TRP   N       1440    0.054007211    1.134239305    0.284579081
  147 TRP   H       1441    0.062533075    1.043357123    0.325425166
  147 TRP   CA      1442    0.051894128    1.133807310    0.137583157
  147 TRP   CB      1443    0.156424417    1.031544119    0.092564974
  147 TRP   CG      1444    0.180654211    1.014324987    6.860260277
  147 TRP   CD1     1445    0.290326562    1.054197282    6.796448887
  147 TRP   HD1     1446    0.369072054    1.116904287    6.838281288
  147 TRP   CD2     1447    0.113094541    0.927598362    6.775193168
  147 TRP   NE1     1448    0.295162572    0.998163698    6.675925650
  147 TRP   HE1     1449    0.368770708    1.008697136    6.609060232
  147 TRP   CE2     1450    0.188699942    0.920304881    6.658781704
  147 TRP   CE3     1451    6.915378135    0.850588577    6.782381915
  147 TRP   HE3     1452    6.855141343    0.853337893    6.873194385
  147 TRP   CZ2     1453    0.146846906    0.840499814    6.552950893
  147 TRP   HZ2     1454    0.210517186    0.835903474    6.464612133
  147 TRP   CZ3     1455    6.872914416    0.769182259    6.678021905
  147 TRP   HZ3     1456    6.774061331    0.723284771    6.679599383
  147 TRP   CH2     1457    0.030213630    0.765330214    6.561113311
  147 TRP   HH2     1458   -0.008017115    0.711997878    6.474078420
  147 TRP   C       1459    6.830418210    1.094245150    0.088097116
  147 TRP   O       1460    6.761367652    1.014456348    0.151301312
  148 GLU   N       1461    6.785563974    1.166590027    6.903687438
  148 GLU   H       1462    6.836490789    1.242575829    6.863272011
  148 GLU   CA      1463    6.653563237    1.142839076    6.843500551
  148 GLU   CB      1464    6.554102335    1.239483463    6.908125560
  148 GLU   CG      1465    6.409031199    1.210697615    6.868938155
  148 GLU   CD      1466    6.311326346    1.255550809    0.060002181
  148 GLU   OE1     1467    6.244344946    1.359783725    0.043449495
  148 GLU   OE2     1468    6.290020345    1.177397491    0.155187750
  148 GLU   C       1469    6.657104561    1.150081655    6.690702424
  148 GLU   O       1470    6.724444422    1.234981158    6.632499614
  149 SER   N       1471    6.594857394    1.048631909    6.631335882
  149 SER   H       1472    6.552158484    0.967577447    6.671446951
  149 SER   CA      1473    6.591672095    1.037516822    6.484785025
  149 SER   CB      1474    6.711910323    0.956515323    6.435883681
  149 SER   OG      1475    6.694909135    0.868205447    6.324696858
  149 SER   HG      1476    6.698305259    0.925292338    6.242660033
  149 SER   C       1477    6.461922939    0.978768397    6.428903191
  149 SER   O       1478    6.421441493    0.869627808    6.468664006
  150 SER   N       1479    6.410136265    1.042953529    6.324555889
  150 SER   H       1480    6.457581716    1.114360307    6.273068669
  150 SER   CA      1481    6.273693265    1.026094266    6.272480904
  150 SER   CB      1482    6.180965110    1.139334507    6.317108295
  150 SER   OG      1483    6.215351214    1.187717353    6.447212325
  150 SER   HG      1484    6.158059562    1.262479629    6.480823548
  150 SER   C       1485    6.256776261    1.018868188    6.120576341
  150 SER   O       1486    6.144992751    1.013637182    6.069506108
  151 ALA   N       1487    6.366932923    1.000289423    6.048391163
  151 ALA   H       1488    6.449470299    0.974337676    6.098550727
  151 ALA   CA      1489    6.391663027    1.023745043    5.905393640
  151 ALA   CB      1490    6.308906648    0.928576564    5.818754644
  151 ALA   C       1491    6.375705621    1.169870340    5.862928679
  151 ALA   O       1492    6.323173063    1.252940016    5.936879741
  152 GLY   N       1493    6.421776273    1.195003195    5.740710579
  152 GLY   H       1494    6.460920767    1.120727190    5.686373596
  152 GLY   CA      1495    6.425431054    1.330502020    5.683799866
  152 GLY   C       1496    6.556912066    1.405553219    5.661590523
  152 GLY   O       1497    6.554442459    1.527819291    5.648343501
  153 GLY   N       1498    6.670927277    1.339434350    5.679418235
  153 GLY   H       1499    6.669646287    1.248327522    5.720636489
  153 GLY   CA      1500    6.803130094    1.398143535    5.653180572
  153 GLY   C       1501    6.897276777    1.412299544    5.772966866
  153 GLY   O       1502    7.009041704    1.361694079    5.764092322
  154 SER   N       1503    6.838272018    1.440999279    5.888655087
  154 SER   H       1504    6.738853798    1.449791036    5.894984286
  154 SER   CA      1505    6.908974939    1.476305414    6.012615796
  154 SER   CB      1506    6.874673213    1.620924209    6.048898108
  154 SER   OG      1507    6.732594973    1.637177298    6.050075409
  154 SER   HG      1508    6.707114168    1.709747561    6.113983950
  154 SER   C       1509    6.878849619    1.388850559    6.134493885
  154 SER   O       1510    6.800815273    1.295310117    6.117395366
  155 PHE   N       1511    0.047102431    1.398418370    6.235468877
  155 PHE   H       1512    0.137656436    1.438789435    6.222424745
  155 PHE   CA      1513    0.025668012    1.345964741    6.371118502
  155 PHE   CB      1514    0.116218956    1.227170617    6.404246778
  155 PHE   CG      1515    0.266575148    1.255493573    6.405158867
  155 PHE   CD1     1516    0.328326168    1.286385699    6.525789060
  155 PHE   HD1     1517    0.265923690    1.298146481    6.614381470
  155 PHE   CD2     1518    0.346501374    1.212175722    6.300021048
  155 PHE   HD2     1519    0.299542925    1.191075588    6.203941440
  155 PHE   CE1     1520    0.466770445    1.285220616    6.538287815
  155 PHE   HE1     1521    0.514946673    1.321645950    6.629025054
  155 PHE   CE2     1522    0.485060768    1.206782417    6.309617632
  155 PHE   HE2     1523    0.546660416    1.182383870    6.223062872
  155 PHE   CZ      1524    0.543733332    1.246938996    6.429057909
  155 PHE   HZ      1525    0.651961977    1.238893744    6.439315109
  155 PHE   C       1526    0.049126788    1.460391304    6.469927739
  155 PHE   O       1527    0.127879683    1.551464682    6.444722317
  156 THR   N       1528    6.894925224    1.449175772    6.581200596
  156 THR   H       1529    6.825864416    1.377752078    6.592521965
  156 THR   CA      1530    6.900146563    1.554210535    6.683904597
  156 THR   CB      1531    6.767082609    1.623577946    6.713772059
  156 THR   OG1     1532    6.669893499    1.533346091    6.767247725
  156 THR   HG1     1533    6.591475084    1.570564203    6.717595279
  156 THR   CG2     1534    6.716688255    1.693006152    6.587094596
  156 THR   C       1535    0.044857962    1.503383979    6.813977920
  156 THR   O       1536    0.026352668    1.386983578    6.849186861
  157 VAL   N       1537    0.125170567    1.582850827    6.884167372
  157 VAL   H       1538    0.138616341    1.673411446    6.843924749
  157 VAL   CA      1539    0.187013384    1.547806954    0.095047681
  157 VAL   CB      1540    0.336159888    1.516635427    0.081043401
  157 VAL   CG1     1541    0.400514970    1.459025012    0.207338706
  157 VAL   CG2     1542    0.362860486    1.417073827   -0.032021032
  157 VAL   C       1543    0.175136751    1.661913004    0.196301794
  157 VAL   O       1544    0.176677965    1.779847750    0.161379344
  158 ARG   N       1545    0.143033128    1.626333314    0.320374863
  158 ARG   H       1546    0.103087883    1.536335077    0.337880793
  158 ARG   CA      1547    0.141177820    1.708673631    0.442135409
  158 ARG   CB      1548    0.003686652    1.771986563    0.464471096
  158 ARG   CG      1549   -0.103537666    1.667003993    0.494349342
  158 ARG   CD      1550    6.685212940    1.728113533    0.549319934
  158 ARG   NE      1551    6.583644975    1.628361241    0.585927976
  158 ARG   HE      1552    6.496674597    1.634657475    0.536973804
  158 ARG   CZ      1553    6.580686987    1.544996427    0.690791598
  158 ARG   NH1     1554    6.667275270    1.558576532    0.792151494
  158 ARG   HH11    1555    6.659826296    1.492286211    0.866649981
  158 ARG   HH12    1556    6.743911633    1.622763304    0.789519680
  158 ARG   NH2     1557    6.509911894    1.431233889    0.689373093
  158 ARG   HH21    1558    6.514420213    1.371108288    0.769147819
  158 ARG   HH22    1559    6.456136885    1.402087243    0.610261011
  158 ARG   C       1560    0.188570477    1.636999307    0.568742311
  158 ARG   O       1561    0.201663413    1.515074341    0.559094231
  159 THR   N       1562    0.219569258    1.714008891    0.672653810
  159 THR   H       1563    0.225873744    1.813615622    0.666368829
  159 THR   CA      1564    0.243503061    1.654726778    0.805035362
  159 THR   CB      1565    0.306617809    1.757390110    0.899322934
  159 THR   OG1     1566    0.411084105    1.831637961    0.835870365
  159 THR   HG1     1567    0.496283497    1.795006413    0.873276164
  159 THR   CG2     1568    0.359877811    1.688481144    1.025122530
  159 THR   C       1569    0.112077803    1.613220377    0.871479462
  159 THR   O       1570    0.012362986    1.684314744    0.860010090
  160 ASP   N       1571    0.109728985    1.493577967    0.929543144
  160 ASP   H       1572    0.195006919    1.443522968    0.944495119
  160 ASP   CA      1573    6.903923376    1.434795330    0.983199952
  160 ASP   CB      1574    6.896013757    1.284359953    0.956503397
  160 ASP   CG      1575    6.755906688    1.224547360    0.970585569
  160 ASP   OD1     1576    6.659236610    1.296612190    0.937648358
  160 ASP   OD2     1577    6.742994372    1.119130018    1.036505646
  160 ASP   C       1578    6.875219718    1.461862232    1.131025807
  160 ASP   O       1579    6.954237550    1.429672850    1.219611053
  161 THR   N       1580    6.783578362    1.556830547    1.147532209
  161 THR   H       1581    6.737582291    1.597786203    1.068742385
  161 THR   CA      1582    6.732888245    1.603810518    1.277271929
  161 THR   CB      1583    6.698205455    1.752323832    1.264850305
  161 THR   OG1     1584    6.629516534    1.773894150    1.141296455
  161 THR   HG1     1585    6.536042064    1.738634586    1.145754284
  161 THR   CG2     1586    6.823029442    1.840765129    1.267746818
  161 THR   C       1587    6.612592146    1.518888940    1.318850268
  161 THR   O       1588    6.520273115    1.501345471    1.239493258
  162 GLY   N       1589    6.612178315    1.482757981    1.446859053
  162 GLY   H       1590    6.669504963    1.527307034    1.515632349
  162 GLY   CA      1591    6.516260747    1.384367489    1.499090571
  162 GLY   C       1592    6.584308160    1.253101538    1.538466508
  162 GLY   O       1593    6.689717789    1.253474323    1.601851612
  163 GLU   N       1594    6.500941977    1.149697480    1.531448311
  163 GLU   H       1595    6.402399419    1.152784753    1.514680479
  163 GLU   CA      1596    6.527078222    1.008189514    1.561523937
  163 GLU   CB      1597    6.434206576    0.926413945    1.471542750
  163 GLU   CG      1598    6.431517744    0.775651853    1.497503949
  163 GLU   CD      1599    6.362674549    0.734961740    1.627936403
  163 GLU   OE1     1600    6.385549932    0.620116810    1.671666934
  163 GLU   OE2     1601    6.283719908    0.812734451    1.685727568
  163 GLU   C       1602    6.671039356    0.960554734    1.541127849
  163 GLU   O       1603    6.712986864    0.931922642    1.429090110
  164 PRO   N       1604    6.751886882    0.957374731    1.646697214
  164 PRO   CA      1605    6.889759391    0.906695270    1.640854214
  164 PRO   CB      1606    6.950972035    0.950664142    1.774008428
  164 PRO   CG      1607    6.855472024    1.051852486    1.837644152
  164 PRO   CD      1608    6.721296602    1.002331424    1.783280800
  164 PRO   C       1609    6.902085205    0.754532327    1.630514747
  164 PRO   O       1610    6.846898782    0.684697645    1.715416502
  165 MET   N       1611    0.073384401    0.708172561    1.543314153
  165 MET   H       1612    0.127037921    0.770851982    1.486793777
  165 MET   CA      1613    0.089197935    0.564176903    1.518299578
  165 MET   CB      1614    0.059844140    0.535176419    1.370956005
  165 MET   CG      1615    0.153604061    0.602600278    1.270594236
  165 MET   SD      1616    0.113978871    0.543115171    1.102129492
  165 MET   CE      1617    0.139582253    0.368775330    1.127186479
  165 MET   C       1618    0.207707948    0.480123777    1.566252151
  165 MET   O       1619    0.220544816    0.364041819    1.527628849
  166 GLY   N       1620    0.287043714    0.532727170    1.659144246
  166 GLY   H       1621    0.268107702    0.623314099    1.697043138
  166 GLY   CA      1622    0.407330603    0.468105774    1.713610052
  166 GLY   C       1623    0.517463672    0.464602174    1.607478606
  166 GLY   O       1624    0.596236141    0.558563983    1.597822045
  167 ARG   N       1625    0.494207099    0.370665062    1.516242915
  167 ARG   H       1626    0.409870298    0.316954141    1.515102345
  167 ARG   CA      1627    0.581073711    0.345543450    1.400340700
  167 ARG   CB      1628    0.707126832    0.279584477    1.456672986
  167 ARG   CG      1629    0.825652329    0.275216826    1.360009599
  167 ARG   CD      1630    0.936182825    0.180758145    1.407629200
  167 ARG   NE      1631    0.882384013    0.044014724    1.403300841
  167 ARG   HE      1632    0.845494259    0.023822079    1.312570208
  167 ARG   CZ      1633    0.870560375   -0.031879128    1.513102140
  167 ARG   NH1     1634    0.909669886    0.009263306    1.634499257
  167 ARG   HH11    1635    0.922131994   -0.056252497    1.709014112
  167 ARG   HH12    1636    0.912518829    0.106444596    1.657901835
  167 ARG   NH2     1637    0.807315552   -0.148927322    1.497064874
  167 ARG   HH21    1638    0.812202368   -0.216718630    1.570425957
  167 ARG   HH22    1639    0.734539550   -0.167736551    1.431101612
  167 ARG   C       1640    0.506181144    0.254348567    1.302950488
  167 ARG   O       1641    0.424584736    0.174503957    1.348731104
  168 GLY   N       1642    0.527302673    0.276586059    1.173529224
  168 GLY   H       1643    0.588762505    0.348650187    1.141436268
  168 GLY   CA      1644    0.455411047    0.202630957    1.068785549
  168 GLY   C       1645    0.408254164    0.283226719    0.947590665
  168 GLY   O       1646    0.428176014    0.404313704    0.939066511
  169 THR   N       1647    0.330528947    0.213933408    0.864838505
  169 THR   H       1648    0.348821122    0.117124132    0.882001277
  169 THR   CA      1649    0.264820590    0.274680948    0.748198933
  169 THR   CB      1650    0.345849508    0.245432610    0.621745011
  169 THR   OG1     1651    0.471532624    0.312542610    0.633986184
  169 THR   HG1     1652    0.536097657    0.271536788    0.569563105
  169 THR   CG2     1653    0.275459283    0.286372318    0.492197416
  169 THR   C       1654    0.120362633    0.226335131    0.733787544
  169 THR   O       1655    0.087725312    0.117740532    0.781464000
  170 LYSH  N       1656    0.032164122    0.320325268    0.701007945
  170 LYSH  H       1657    0.029215419    0.420164439    0.705997900
  170 LYSH  CA      1658    6.808289457    0.288313637    0.678314359
  170 LYSH  CB      1659    6.716617920    0.363209287    0.775234236
  170 LYSH  CG      1660    6.738446152    0.317949228    0.919739450
  170 LYSH  CD      1661    6.661750582    0.400517678    1.023220850
  170 LYSH  CE      1662    6.703975088    0.342541987    1.158368587
  170 LYSH  NZ      1663    6.655270046    0.420851949    1.272844424
  170 LYSH  HZ1     1664    6.556355458    0.433031021    1.264603678
  170 LYSH  HZ2     1665    6.696733828    0.510677434    1.258278906
  170 LYSH  HZ3     1666    6.680761844    0.383227709    1.361924881
  170 LYSH  C       1667    6.770018663    0.327078064    0.535348333
  170 LYSH  O       1668    6.773079101    0.446668760    0.506752890
  171 VAL   N       1669    6.705247241    0.234121859    0.465679018
  171 VAL   H       1670    6.705088123    0.140147091    0.499880702
  171 VAL   CA      1671    6.654982169    0.253600057    0.328910817
  171 VAL   CB      1672    6.722475777    0.149127694    0.239800194
  171 VAL   CG1     1673    6.676237273    0.160622509    0.094408067
  171 VAL   CG2     1674    6.874526891    0.165815084    0.243726278
  171 VAL   C       1675    6.502322465    0.244518125    0.333985002
  171 VAL   O       1676    6.449004460    0.136657908    0.359569335
  172 ILE   N       1677    6.437948685    0.360799302    0.339033013
  172 ILE   H       1678    6.496292022    0.441635688    0.331188661
  172 ILE   CA      1679    6.291938878    0.373452153    0.327574969
  172 ILE   CB      1680    6.236073872    0.499462679    0.393985607
  172 ILE   CG1     1681    6.287595528    0.518420589    0.536804190
  172 ILE   CG2     1682    6.083093160    0.497273610    0.392932024
  172 ILE   CD      1683    6.275947151    0.667619615    0.568670837
  172 ILE   C       1684    6.253082773    0.368639362    0.179661709
  172 ILE   O       1685    6.266474937    0.469678922    0.110787743
  173 LEU   N       1686    6.185567345    0.260587888    0.141467121
  173 LEU   H       1687    6.173048473    0.176478863    0.194092285
  173 LEU   CA      1688    6.123509206    0.251909861    0.008502516
  173 LEU   CB      1689    6.126178120    0.107036310   -0.040625190
  173 LEU   CG      1690    6.263562702    0.039711402    6.877271104
  173 LEU   CD1     1691    6.240826664   -0.096763285    6.811950871
  173 LEU   CD2     1692    6.368214633    0.116699060    6.796486458
  173 LEU   C       1693    5.977571682    0.295834596    0.022105032
  173 LEU   O       1694    5.896326414    0.229056135    0.085892522
  174 HISB  N       1695    5.952239671    0.414807101    6.886081219
  174 HISB  H       1696    6.020266122    0.469983017    6.837831654
  174 HISB  CA      1697    5.816079623    0.468318370    6.871679033
  174 HISB  CB      1698    5.815924118    0.620672037    6.857582142
  174 HISB  CG      1699    5.890197442    0.685035647    0.057031009
  174 HISB  ND1     1700    5.831878070    0.757032239    0.152440005
  174 HISB  CD2     1701    6.021114726    0.707824836    0.062537192
  174 HISB  HD2     1702    6.098366131    0.668367867   -0.003454404
  174 HISB  CE1     1703    5.927091512    0.809082694    0.229343522
  174 HISB  HE1     1704    5.912724046    0.856770142    0.326294541
  174 HISB  NE2     1705    6.043264763    0.782574716    0.170276355
  174 HISB  HE2     1706    6.129278589    0.829977124    0.189156158
  174 HISB  C       1707    5.750388806    0.403870280    6.749443618
  174 HISB  O       1708    5.773127472    0.449097233    6.637343324
  175 LEU   N       1709    5.676475726    0.296121403    6.774286525
  175 LEU   H       1710    5.639393356    0.278381301    6.865452100
  175 LEU   CA      1711    5.631023512    0.203037117    6.669986897
  175 LEU   CB      1712    5.569260025    0.075695045    6.728086837
  175 LEU   CG      1713    5.663252297    6.908328356    6.813631515
  175 LEU   CD1     1714    5.585982989    6.783664225    6.857189789
  175 LEU   CD2     1715    5.790380939    6.865396868    6.740092482
  175 LEU   C       1716    5.531906484    0.264891860    6.571187044
  175 LEU   O       1717    5.477933902    0.370920520    6.602436636
  176 LYSH  N       1718    5.527885928    0.211764279    6.449325256
  176 LYSH  H       1719    5.606627057    0.150281083    6.444714445
  176 LYSH  CA      1720    5.427338660    0.253133572    6.350382731
  176 LYSH  CB      1721    5.465581417    0.206037598    6.209912259
  176 LYSH  CG      1722    5.597778052    0.271444245    6.169248680
  176 LYSH  CD      1723    5.625107934    0.254336284    6.019684615
  176 LYSH  CE      1724    5.765147815    0.301656364    5.980253070
  176 LYSH  NZ      1725    5.858660139    0.188233509    5.980349343
  176 LYSH  HZ1     1726    5.831402360    0.124513016    6.052437983
  176 LYSH  HZ2     1727    5.952553542    0.218221387    5.997224066
  176 LYSH  HZ3     1728    5.854416314    0.143256769    5.891139574
  176 LYSH  C       1729    5.290100243    0.196154959    6.386825216
  176 LYSH  O       1730    5.276385909    0.097486804    6.458992787
  177 GLU   N       1731    5.182698134    0.242279730    6.323351388
  177 GLU   H       1732    5.182401965    0.307833783    6.247824010
  177 GLU   CA      1733    5.041532445    0.210420688    6.349163212
  177 GLU   CB      1734    4.951509719    0.303397024    6.267540988
  177 GLU   CG      1735    4.805919487    0.308623690    6.314266019
  177 GLU   CD      1736    4.787591395    0.434261423    6.399628101
  177 GLU   OE1     1737    4.765891644    0.426338460    6.522474948
  177 GLU   OE2     1738    4.797748574    0.545364001    6.343280865
  177 GLU   C       1739    5.011692304    0.063060294    6.320759948
  177 GLU   O       1740    4.958416240   -0.005909721    6.407563409
  178 ASP   N       1741    5.060755986    0.013356884    6.207572818
  178 ASP   H       1742    5.109548123    0.068853362    6.140191894
  178 ASP   CA      1743    5.059596351    6.789485150    6.168324487
  178 ASP   CB      1744    5.096114784    6.774911462    6.020465928
  178 ASP   CG      1745    5.235598403    6.822160673    5.978997740
  178 ASP   OD1     1746    5.290903837    6.918142686    6.036909417
  178 ASP   OD2     1747    5.289760609    6.758026736    5.886394760
  178 ASP   C       1748    5.146501387    6.696994368    6.253781443
  178 ASP   O       1749    5.110793083    6.581721691    6.277600678
  179 GLN   N       1750    5.251340680    6.753393483    6.313060753
  179 GLN   H       1751    5.271773098    6.849684338    6.295469192
  179 GLN   CA      1752    5.351435354    6.673670373    6.385394366
  179 GLN   CB      1753    5.491887695    6.732446221    6.370336791
  179 GLN   CG      1754    5.534105980    6.737314530    6.223367514
  179 GLN   CD      1755    5.534489276    6.599956869    6.155997150
  179 GLN   OE1     1756    5.640481633    6.539227822    6.141661916
  179 GLN   NE2     1757    5.423175173    6.567565068    6.090813838
  179 GLN   HE21    1758    5.411501987    6.469920290    6.072669024
  179 GLN   HE22    1759    5.359336652    6.631809701    6.048430167
  179 GLN   C       1760    5.325155792    6.653001895    6.534696740
  179 GLN   O       1761    5.406456228    6.600751421    6.610763931
  180 THR   N       1762    5.200831748    6.676446203    6.575742864
  180 THR   H       1763    5.138825324    6.716684292    6.508380191
  180 THR   CA      1764    5.154017871    6.650648018    6.712695364
  180 THR   CB      1765    5.011582991    6.704256126    6.728455377
  180 THR   OG1     1766    4.928363794    6.666310371    6.618520081
  180 THR   HG1     1767    4.859063844    6.736451020    6.601852375
  180 THR   CG2     1768    5.020522755    6.855318384    6.751114724
  180 THR   C       1769    5.158982190    6.505345842    6.760370065
  180 THR   O       1770    5.150332562    6.479592809    6.880332415
  181 GLU   N       1771    5.176539285    6.414521623    6.664791941
  181 GLU   H       1772    5.139308277    6.443370941    6.576567999
  181 GLU   CA      1773    5.211750785    6.273959621    6.689573387
  181 GLU   CB      1774    5.224539489    6.197323009    6.557764610
  181 GLU   CG      1775    5.319746759    6.263359288    6.457839316
  181 GLU   CD      1776    5.384000146    6.167201134    6.357649477
  181 GLU   OE1     1777    5.410596405    6.214472559    6.245022011
  181 GLU   OE2     1778    5.401325372    6.047567969    6.389473105
  181 GLU   C       1779    5.338535846    6.255499519    6.773221146
  181 GLU   O       1780    5.332037106    6.193001530    6.878966411
  182 TYR   N       1781    5.436779348    6.344845725    6.765739233
  182 TYR   H       1782    5.439663134    6.411706879    6.691421889
  182 TYR   CA      1783    5.558012907    6.347324502    6.848850923
  182 TYR   CB      1784    5.668941241    6.423109298    6.775626028
  182 TYR   CG      1785    5.712762329    6.357391963    6.644588137
  182 TYR   CD1     1786    5.758123921    6.226121774    6.638908305
  182 TYR   HD1     1787    5.800593028    6.183915073    6.729983635
  182 TYR   CD2     1788    5.670543054    6.412834664    6.524321053
  182 TYR   HD2     1789    5.628578268    6.513420484    6.522476362
  182 TYR   CE1     1790    5.754966591    6.150257195    6.522479797
  182 TYR   HE1     1791    5.802771457    6.052308524    6.523219625
  182 TYR   CE2     1792    5.668078685    6.340658503    6.405559497
  182 TYR   HE2     1793    5.616980021    6.377638052    6.316674376
  182 TYR   CZ      1794    5.707834799    6.207466821    6.404905529
  182 TYR   OH      1795    5.682358376    6.129038451    6.296768908
  182 TYR   HH      1796    5.588991507    6.147868431    6.266304803
  182 TYR   C       1797    5.542347626    6.384155760    0.078736099
  182 TYR   O       1798    5.646860173    6.401921892    0.141109910
  183 LEU   N       1799    5.420532561    6.428416233    0.108633026
  183 LEU   H       1800    5.346925026    6.447646273    0.043717081
  183 LEU   CA      1801    5.380219351    6.459829296    0.246460245
  183 LEU   CB      1802    5.281231351    6.576246552    0.254036437
  183 LEU   CG      1803    5.345953988    6.708100661    0.211234610
  183 LEU   CD1     1804    5.238795198    6.814007048    0.184591949
  183 LEU   CD2     1805    5.438761262    6.757516050    0.322369325
  183 LEU   C       1806    5.320593367    6.337592191    0.316539034
  183 LEU   O       1807    5.294835381    6.346508325    0.436485964
  184 GLU   N       1808    5.287924495    6.230214855    0.245174287
  184 GLU   H       1809    5.322347112    6.236759077    0.151506102
  184 GLU   CA      1810    5.221097674    6.113378410    0.304286779
  184 GLU   CB      1811    5.138124000    6.042147427    0.197279692
  184 GLU   CG      1812    4.994290411    6.023293639    0.245902999
  184 GLU   CD      1813    4.983146855    5.929901534    0.366568216
  184 GLU   OE1     1814    4.976306432    5.805517591    0.356281966
  184 GLU   OE2     1815    4.979394647    5.987177501    0.477610482
  184 GLU   C       1816    5.316779665    6.012551437    0.368251022
  184 GLU   O       1817    5.405215221    5.962246363    0.299120658
  185 GLU   N       1818    5.280537771    5.964985980    0.487056128
  185 GLU   H       1819    5.183861880    5.972155242    0.511634992
  185 GLU   CA      1820    5.363307411    5.879109266    0.573003363
  185 GLU   CB      1821    5.291325337    5.857168045    0.706221416
  185 GLU   CG      1822    5.380806960    5.800399221    0.816581687
  185 GLU   CD      1823    5.310136953    5.685588471    0.888922838
  185 GLU   OE1     1824    5.264888212    5.590703853    0.821307835
  185 GLU   OE2     1825    5.306635100    5.684761734    1.013866659
  185 GLU   C       1826    5.399702686    5.747308155    0.504353151
  185 GLU   O       1827    5.518647232    5.726820061    0.480605711
  186 ARG   N       1828    5.303051883    5.672169646    0.452352217
  186 ARG   H       1829    5.206729477    5.694446870    0.467434953
  186 ARG   CA      1830    5.329101970    5.546816142    0.380117027
  186 ARG   CB      1831    5.199340739    5.471324926    0.350567177
  186 ARG   CG      1832    5.218096723    5.333998769    0.285769493
  186 ARG   CD      1833    5.091097045    5.250090551    0.301342039
  186 ARG   NE      1834    4.977398545    5.313169156    0.232791704
  186 ARG   HE      1835    4.996923525    5.405096730    0.198614276
  186 ARG   CZ      1836    4.857011807    5.257094030    0.215039216
  186 ARG   NH1     1837    4.833195755    5.127255659    0.238050451
  186 ARG   HH11    1838    4.740515082    5.090813953    0.229052543
  186 ARG   HH12    1839    4.910170940    5.068869886    0.263833909
  186 ARG   NH2     1840    4.753886306    5.336330563    0.182748302
  186 ARG   HH21    1841    4.660600102    5.300342685    0.184014740
  186 ARG   HH22    1842    4.773678925    5.432155624    0.162132364
  186 ARG   C       1843    5.412662524    5.564926088    0.253218359
  186 ARG   O       1844    5.508749937    5.490582499    0.233974217
  187 ARG   N       1845    5.391078743    5.675103523    0.181915670
  187 ARG   H       1846    5.334292787    5.749589441    0.216957607
  187 ARG   CA      1847    5.466893884    5.709745597    0.060820542
  187 ARG   CB      1848    5.399999781    5.826842864   -0.011477634
  187 ARG   CG      1849    5.456130924    5.867577572   -0.147855707
  187 ARG   CD      1850    5.438060418    5.759895792    6.662752010
  187 ARG   NE      1851    5.505816678    5.811809020    6.543079684
  187 ARG   HE      1852    5.468812924    5.897803847    6.507928409
  187 ARG   CZ      1853    5.598769003    5.756175203    6.464227713
  187 ARG   NH1     1854    5.647550927    5.633508108    6.487209757
  187 ARG   HH11    1855    5.715586691    5.591102412    6.427449039
  187 ARG   HH12    1856    5.603711312    5.573722644    6.554310846
  187 ARG   NH2     1857    5.662121679    5.827691000    6.370270650
  187 ARG   HH21    1858    5.731888417    5.783439783    6.313935215
  187 ARG   HH22    1859    5.641423344    5.924745798    6.357972165
  187 ARG   C       1860    5.613466953    5.738073253    0.094375427
  187 ARG   O       1861    5.700298983    5.683513613    0.026449124
  188 ILE   N       1862    5.639713563    5.827117768    0.189624679
  188 ILE   H       1863    5.563987248    5.881089714    0.226424704
  188 ILE   CA      1864    5.773810741    5.852616080    0.244192935
  188 ILE   CB      1865    5.767712521    5.958669773    0.354322550
  188 ILE   CG1     1866    5.694096874    6.085683926    0.311193726
  188 ILE   CG2     1867    5.911181377    5.996665728    0.391515542
  188 ILE   CD      1868    5.665677330    6.194258558    0.415195305
  188 ILE   C       1869    5.839533675    5.722403984    0.290421380
  188 ILE   O       1870    5.949982916    5.689774019    0.247232832
  189 LYSH  N       1871    5.770047948    5.648466373    0.376417982
  189 LYSH  H       1872    5.678098079    5.674576526    0.405829600
  189 LYSH  CA      1873    5.819096794    5.518839594    0.425421652
  189 LYSH  CB      1874    5.717186766    5.453069083    0.518692474
  189 LYSH  CG      1875    5.719266589    5.514051107    0.658997998
  189 LYSH  CD      1876    5.598283173    5.465194229    0.738893547
  189 LYSH  CE      1877    5.622242115    5.489390776    0.888056201
  189 LYSH  NZ      1878    5.503726081    5.443311150    0.961798525
  189 LYSH  HZ1     1879    5.472006207    5.354888433    0.927504706
  189 LYSH  HZ2     1880    5.429024512    5.508385972    0.948250665
  189 LYSH  HZ3     1881    5.527730211    5.434119473    1.058438660
  189 LYSH  C       1882    5.864455825    5.414880853    0.322716772
  189 LYSH  O       1883    5.974048575    5.359794045    0.331958763
  190 GLU   N       1884    5.780579862    5.407976434    0.219724382
  190 GLU   H       1885    5.688252020    5.446123700    0.224410456
  190 GLU   CA      1886    5.804797205    5.333471143    0.095334591
  190 GLU   CB      1887    5.691122880    5.352070574   -0.005392069
  190 GLU   CG      1888    5.717650216    5.285403554   -0.140516869
  190 GLU   CD      1889    5.611838004    5.319938351    6.672312963
  190 GLU   OE1     1890    5.532965037    5.416618902    6.679787390
  190 GLU   OE2     1891    5.599099257    5.237444360    6.579267458
  190 GLU   C       1892    5.939692727    5.372264548    0.034432379
  190 GLU   O       1893    6.034283559    5.293653904    0.035825841
  191 ILE   N       1894    5.948816939    5.498107109    6.910119710
  191 ILE   H       1895    5.868712047    5.556925864    6.899003936
  191 ILE   CA      1896    6.063587822    5.558623045    6.840993611
  191 ILE   CB      1897    6.028577808    5.703923231    6.808297950
  191 ILE   CG1     1898    5.912361084    5.697037684    6.709024273
  191 ILE   CG2     1899    6.141425115    5.786954868    6.746810056
  191 ILE   CD      1900    5.841419969    5.832546636    6.712595243
  191 ILE   C       1901    6.193581474    5.549862074    0.003440287
  191 ILE   O       1902    6.297997098    5.515803769   -0.051955656
  192 VAL   N       1903    6.183456933    5.572972948    0.134034794
  192 VAL   H       1904    6.095049676    5.613827079    0.156730546
  192 VAL   CA      1905    6.288565980    5.551388473    0.234525822
  192 VAL   CB      1906    6.249708319    5.610680032    0.370123788
  192 VAL   CG1     1907    6.346769835    5.575085584    0.482921953
  192 VAL   CG2     1908    6.234254392    5.762895146    0.369266051
  192 VAL   C       1909    6.335708362    5.405943623    0.240471066
  192 VAL   O       1910    6.444414674    5.375237740    0.191787684
  193 LYSH  N       1911    6.247172832    5.311355465    0.270547749
  193 LYSH  H       1912    6.148449565    5.324815121    0.279145372
  193 LYSH  CA      1913    6.282913163    5.168777333    0.272309883
  193 LYSH  CB      1914    6.173921217    5.080421068    0.333325826
  193 LYSH  CG      1915    6.201600458    5.050752964    0.480836261
  193 LYSH  CD      1916    6.211002745    4.899150623    0.499202746
  193 LYSH  CE      1917    6.344399540    4.846388769    0.446010028
  193 LYSH  NZ      1918    6.335375958    4.702725462    0.416237038
  193 LYSH  HZ1     1919    6.275140989    4.692506046    0.337063893
  193 LYSH  HZ2     1920    6.306035927    4.639205761    0.487681623
  193 LYSH  HZ3     1921    6.427778011    4.676638058    0.388285143
  193 LYSH  C       1922    6.325972127    5.107575706    0.138854711
  193 LYSH  O       1923    6.386753759    5.000654460    0.140877259
  194 LYSH  N       1924    6.283781670    5.165777613    0.026940247
  194 LYSH  H       1925    6.202020718    5.223238186    0.030604855
  194 LYSH  CA      1926    6.331209901    5.128198287    6.810755689
  194 LYSH  CB      1927    6.226929097    5.186109140    6.714939653
  194 LYSH  CG      1928    6.253945920    5.154992443    6.567593657
  194 LYSH  CD      1929    6.152356858    5.233405449    6.484303704
  194 LYSH  CE      1930    6.197440286    5.241169123    6.338302980
  194 LYSH  NZ      1931    6.099163230    5.319232819    6.261786622
  194 LYSH  HZ1     1932    6.082071337    5.407339948    6.305880643
  194 LYSH  HZ2     1933    6.015059140    5.265988436    6.252292277
  194 LYSH  HZ3     1934    6.137429906    5.337465439    6.171214917
  194 LYSH  C       1935    6.471528380    5.180595055    6.779497036
  194 LYSH  O       1936    6.555559182    5.103359832    6.733628748
  195 HISB  N       1937    6.494166459    5.309641792    6.802350996
  195 HISB  H       1938    6.416452053    5.371154664    6.815643647
  195 HISB  CA      1939    6.619695979    5.372034388    6.758105492
  195 HISB  CB      1940    6.592771249    5.500703237    6.679821480
  195 HISB  CG      1941    6.514368826    5.487223080    6.549128122
  195 HISB  ND1     1942    6.559920070    5.441032509    6.433012513
  195 HISB  CD2     1943    6.400540673    5.552252807    6.526694075
  195 HISB  HD2     1944    6.344254399    5.607473249    6.601958465
  195 HISB  CE1     1945    6.476516502    5.484096324    6.338787501
  195 HISB  HE1     1946    6.482417965    5.465541834    6.231545129
  195 HISB  NE2     1947    6.377255978    5.551857418    6.395746018
  195 HISB  HE2     1948    6.308429230    5.605270631    6.346663662
  195 HISB  C       1949    6.724743229    5.406474802    6.863882068
  195 HISB  O       1950    6.842973965    5.407646388    6.829964745
  196 SER   N       1951    6.689753991    5.413240172    0.074227308
  196 SER   H       1952    6.593624996    5.395034121    0.094927849
  196 SER   CA      1953    6.786008148    5.450799242    0.178775253
  196 SER   CB      1954    6.762949887    5.592014104    0.232916597
  196 SER   OG      1955    6.623359050    5.621112373    0.243792970
  196 SER   HG      1956    6.607116498    5.697100209    0.180848311
  196 SER   C       1957    6.786081117    5.359015701    0.301180755
  196 SER   O       1958    6.839770762    5.390603350    0.407240374
  197 GLN   N       1959    6.748920664    5.232294261    0.285400546
  197 GLN   H       1960    6.732286497    5.196519908    0.193509235
  197 GLN   CA      1961    6.733979878    5.136434201    0.395843645
  197 GLN   CB      1962    6.661993629    5.011589140    0.344417656
  197 GLN   CG      1963    6.731061644    4.932331734    0.233243285
  197 GLN   CD      1964    6.715614529    4.991507516    0.092988168
  197 GLN   OE1     1965    6.721257191    5.110050041    0.060650270
  197 GLN   NE2     1966    6.674619941    4.903127155    0.002448917
  197 GLN   HE21    1967    6.650344520    4.937418900   -0.088301260
  197 GLN   HE22    1968    6.647753317    4.807012789    0.008861941
  197 GLN   C       1969    6.862784089    5.102657286    0.471209758
  197 GLN   O       1970    6.855322268    5.085256685    0.592743870
  198 PHE   N       1971    0.061585823    5.111618187    0.407829757
  198 PHE   H       1972    0.069847998    5.125969351    0.309203188
  198 PHE   CA      1973    0.187143801    5.079793784    0.477338043
  198 PHE   CB      1974    0.266632313    4.984995549    0.387296641
  198 PHE   CG      1975    0.197161367    4.850292417    0.366328528
  198 PHE   CD1     1976    0.146052718    4.771588052    0.468868907
  198 PHE   HD1     1977    0.164892507    4.802954205    0.571549431
  198 PHE   CD2     1978    0.174123772    4.807082713    0.236243795
  198 PHE   HD2     1979    0.218179323    4.864470036    0.154715862
  198 PHE   CE1     1980    0.075056050    4.655455969    0.440681062
  198 PHE   HE1     1981    0.035041834    4.594213547    0.521484704
  198 PHE   CE2     1982    0.104659699    4.690773513    0.205156142
  198 PHE   HE2     1983    0.075089828    4.668748952    0.102581575
  198 PHE   CZ      1984    0.050932252    4.616312672    0.309510153
  198 PHE   HZ      1985   -0.019937538    4.537547081    0.283964332
  198 PHE   C       1986    0.275515452    5.196412504    0.522102748
  198 PHE   O       1987    0.396774558    5.187971656    0.540917146
  199 ILE   N       1988    0.206336470    5.305626707    0.553358071
  199 ILE   H       1989    0.110316898    5.323941580    0.532236882
  199 ILE   CA      1990    0.263757765    5.425904496    0.615342955
  199 ILE   CB      1991    0.173270683    5.543547801    0.578208309
  199 ILE   CG1     1992    0.180475165    5.581071006    0.430058438
  199 ILE   CG2     1993    0.189306429    5.667232468    0.666845893
  199 ILE   CD      1994    0.321661777    5.619414002    0.385279466
  199 ILE   C       1995    0.299488040    5.414265211    0.763664962
  199 ILE   O       1996    0.211546025    5.394224649    0.847302254
  200 GLY   N       1997    0.429528466    5.430001625    0.786738531
  200 GLY   H       1998    0.485276305    5.437080122    0.704010659
  200 GLY   CA      1999    0.492581455    5.415436301    0.918727820
  200 GLY   C       2000    0.460973480    5.519063545    1.026758545
  200 GLY   O       2001    0.504896385    5.507637894    1.141079293
  201 TYR   N       2002    0.420707160    5.636153141    0.978194396
  201 TYR   H       2003    0.432858035    5.658886656    0.881573779
  201 TYR   CA      2004    0.363586196    5.739863497    1.065329387
  201 TYR   CB      2005    0.403346840    5.876083253    1.008125635
  201 TYR   CG      2006    0.553832714    5.903571052    1.010340982
  201 TYR   CD1     2007    0.617765815    5.908684261    1.133656028
  201 TYR   HD1     2008    0.564601575    5.888617663    1.226671368
  201 TYR   CD2     2009    0.623348971    5.918874013    0.890944474
  201 TYR   HD2     2010    0.571546441    5.938706112    0.797116749
  201 TYR   CE1     2011    0.753804709    5.936780433    1.138670938
  201 TYR   HE1     2012    0.797030611    5.965601415    1.234493026
  201 TYR   CE2     2013    0.761423694    5.932196595    0.899825917
  201 TYR   HE2     2014    0.817926847    5.918143267    0.807674709
  201 TYR   CZ      2015    0.827607997    5.946255679    1.021253016
  201 TYR   OH      2016    0.959273434    5.980368660    1.021206406
  201 TYR   HH      2017    1.014715572    5.976273758    0.938072942
  201 TYR   C       2018    0.212112285    5.723868626    1.079873541
  201 TYR   O       2019    0.148357742    5.682544303    0.983143716
  202 PRO   N       2020    0.151215362    5.761440869    1.191995398
  202 PRO   CA      2021    0.005446415    5.752602265    1.208796981
  202 PRO   CB      2022   -0.019284055    5.770845319    1.358668090
  202 PRO   CG      2023    0.109092428    5.833521290    1.413434838
  202 PRO   CD      2024    0.218578824    5.779066203    1.321470720
  202 PRO   C       2025    6.837607939    5.845783323    1.122791522
  202 PRO   O       2026    6.862789632    5.965599300    1.110903664
  203 ILE   N       2027    6.730437486    5.790931843    1.066268879
  203 ILE   H       2028    6.732935056    5.692193318    1.081944501
  203 ILE   CA      2029    6.626994185    5.864903401    0.992520707
  203 ILE   CB      2030    6.610072913    5.813763638    0.849301646
  203 ILE   CG1     2031    6.742452286    5.798147485    0.774210211
  203 ILE   CG2     2032    6.527353472    5.912876248    0.767178307
  203 ILE   CD      2033    6.728221382    5.697601185    0.659768415
  203 ILE   C       2034    6.489983982    5.861280228    1.060538553
  203 ILE   O       2035    6.432595253    5.752774034    1.068483829
  204 THR   N       2036    6.448711638    5.975024221    1.115746324
  204 THR   H       2037    6.506784315    6.055525578    1.127907391
  204 THR   CA      2038    6.314126760    5.986427592    1.173789503
  204 THR   CB      2039    6.317620831    6.047827559    1.313885312
  204 THR   OG1     2040    6.400552337    5.966670243    1.397465516
  204 THR   HG1     2041    6.476788512    6.021265715    1.432221936
  204 THR   CG2     2042    6.177939269    6.059085408    1.375330116
  204 THR   C       2043    6.220220580    6.062529938    1.079966488
  204 THR   O       2044    6.239951204    6.183214811    1.066691808
  205 LEU   N       2045    6.109980282    5.995403329    1.047871387
  205 LEU   H       2046    6.104362513    5.896962322    1.064587803
  205 LEU   CA      2047    5.990718425    6.053946423    0.984938897
  205 LEU   CB      2048    5.930356719    5.948052704    0.892448653
  205 LEU   CG      2049    5.799378296    5.991342806    0.826269954
  205 LEU   CD1     2050    5.821967443    6.116624799    0.741404515
  205 LEU   CD2     2051    5.748124198    5.874483289    0.741868276
  205 LEU   C       2052    5.890332198    6.099668566    1.090975497
  205 LEU   O       2053    5.844507139    6.017904206    1.170630687
  206 PHE   N       2054    5.875827457    6.231786736    1.095813034
  206 PHE   H       2055    5.924684821    6.291022721    1.031744081
  206 PHE   CA      2056    5.792699848    6.301523943    1.194994029
  206 PHE   CB      2057    5.836005998    6.447987889    1.204209158
  206 PHE   CG      2058    5.960670137    6.486276972    1.284239524
  206 PHE   CD1     2059    6.080315696    6.416014327    1.275799766
  206 PHE   HD1     2060    6.091059832    6.330803096    1.208683376
  206 PHE   CD2     2061    5.949763893    6.596174550    1.368646291
  206 PHE   HD2     2062    5.861375908    6.659705304    1.362919660
  206 PHE   CE1     2063    6.188706489    6.459097691    1.351406548
  206 PHE   HE1     2064    6.279263880    6.398442565    1.353106728
  206 PHE   CE2     2065    6.060257929    6.642473255    1.439133867
  206 PHE   HE2     2066    6.055437282    6.735793142    1.495241137
  206 PHE   CZ      2067    6.180279273    6.572870067    1.430796360
  206 PHE   HZ      2068    6.268193516    6.610810251    1.482881685
  206 PHE   C       2069    5.643648060    6.290237829    1.162299944
  206 PHE   O       2070    5.600738883    6.304581155    1.047917846
  207 VAL   N       2071    5.557394072    6.277980507    1.262793765
  207 VAL   H       2072    5.588859678    6.284825411    1.357471781
  207 VAL   CA      2073    5.413242229    6.259036430    1.241043650
  207 VAL   CB      2074    5.363282093    6.147447590    1.333026888
  207 VAL   CG1     2075    5.212014026    6.127002962    1.322645614
  207 VAL   CG2     2076    5.435185508    6.019025415    1.291221953
  207 VAL   C       2077    5.335962008    6.390072277    1.257469066
  207 VAL   O       2078    5.388410983    6.478684646    1.324744272
  208 GLU   N       2079    5.240077111    6.413028311    1.168196142
  208 GLU   H       2080    5.207099703    6.339791049    1.108624384
  208 GLU   CA      2081    5.149318181    6.527335029    1.185691218
  208 GLU   CB      2082    5.076677751    6.563735996    1.056065556
  208 GLU   CG      2083    5.172240665    6.640147641    0.964221799
  208 GLU   CD      2084    5.117068772    6.652613498    0.822074188
  208 GLU   OE1     2085    5.054876301    6.756166480    0.789939847
  208 GLU   OE2     2086    5.136586866    6.555524909    0.745799355
  208 GLU   C       2087    5.042209829    6.507034897    1.293039065
  208 GLU   O1      2088    5.015822912    6.390794008    1.330679291
  208 GLU   O2      2089    4.993532301    6.610146492    1.344235792
  209 2N62  F8      2090    0.529423923    0.211579734    6.571393474
  209 2N62  C7      2091    0.526110953    0.178894195    6.703360215
  209 2N62  C6      2092    0.630405760    0.106228402    6.759612399
  209 2N62  H5      2093    0.702755212    0.052579332    6.698229773
  209 2N62  C5      2094    0.642927721    0.097200735    6.897756669
  209 2N62  H4      2095    0.720876165    0.031841146    6.936935008
  209 2N62  C4      2096    0.543555137    0.154854652    0.058206574
  209 2N62  C10     2097    0.438173602    0.226734954    0.003005467
  209 2N62  C11     2098    0.328420765    0.273578692    0.097168178
  209 2N62  C9      2099    0.427207784    0.236089477    6.782542453
  209 2N62  H9      2100    0.346509624    0.294203905    6.737903983
  209 2N62  C3      2101    0.544819539    0.117735054    0.206614344
  209 2N62  N1      2102    0.634150592    0.173009697    0.289788466
  209 2N62  C12     2103    0.468285489    0.015074599    0.260662330
  209 2N62  C2      2104    0.647389433    0.133658523    0.417194189
  209 2N62  S1      2105    0.765568779    0.216038921    0.530019131
  209 2N62  C1      2106    0.914563458    0.201198466    0.433771237
  209 2N62  N3      2107    0.573278024    0.033284156    0.466035837
  209 2N62  C15     2108    0.484114750   -0.032176405    0.390420320
  209 2N62  N13     2109    0.366889835    6.864654536    0.208173035
  209 2N62  C14     2110    0.317642684    6.784707841    0.302362494
  209 2N62  H13     2111    0.250136755    6.701652806    0.281736019
  209 2N62  N2      2112    0.385137785    6.800499582    0.415856951
  209 2N62  H14     2113    0.368730286    6.748263449    0.499529879
  210 H2O   OW      2114    0.297710164    6.891092091    6.863200541
  210 H2O   HW1     2115    0.336107469    6.889030006    6.955520384
  210 H2O   HW2     2116    0.199156058    6.874720484    6.867735919
  211 NA+   NA      2117    0.946735728    5.891793936    0.327631792
  212 NA+   NA      2118    3.734971016    2.424883928    5.195575285
  213 NA+   NA      2119    3.472289865    3.855294738    5.261730219
  214 NA+   NA      2120    5.806990924    0.143700628    0.683436891
  215 NA+   NA      2121    0.133094438    6.169141770    2.276212710
  216 NA+   NA      2122    3.595662452    5.363867511    3.289848494
  217 NA+   NA      2123    5.447047812    6.583332328    1.017067120
  218 NA+   NA      2124    2.788899563    5.227482046    3.293697448
    1 SOLV  OW      2125    0.642685581    0.161269118    0.816753671
    1 SOLV  HW1     2126    0.584334163    0.223966716    0.765119787
    1 SOLV  HW2     2127    0.616921746    0.066927271    0.795831775
    2 SOLV  OW      2128    0.815735439    0.935343195    0.936433438
    2 SOLV  HW1     2129    0.774831576    1.025870813    0.947984370
    2 SOLV  HW2     2130    0.820882575    0.913297366    0.839020668
    3 SOLV  OW      2131    6.658207907    1.048867149    6.135018538
    3 SOLV  HW1     2132    6.679342318    1.049122957    6.037267581
    3 SOLV  HW2     2133    6.638644788    1.142213040    6.165113237
    4 SOLV  OW      2134    1.446064947    6.905901959    0.083682020
    4 SOLV  HW1     2135    1.374401684    6.916708980    0.014767187
    4 SOLV  HW2     2136    1.517135857    6.974693812    0.068908476
    5 SOLV  OW      2137    6.654613724    6.134735007    1.250951338
    5 SOLV  HW1     2138    6.736894286    6.083225910    1.226897778
    5 SOLV  HW2     2139    6.642266000    6.133348051    1.350185337
    6 SOLV  OW      2140    0.829945670    1.087629572    1.669264794
    6 SOLV  HW1     2141    0.834593405    1.184808491    1.646109006
    6 SOLV  HW2     2142    0.914021888    1.060490503    1.716128416
    7 SOLV  OW      2143    0.875360863    5.286680251    1.311710017
    7 SOLV  HW1     2144    0.844121978    5.205834412    1.261814676
    7 SOLV  HW2     2145    0.813085004    5.305005430    1.387784431
    8 SOLV  OW      2146    6.537135103    1.288157203    6.228277387
    8 SOLV  HW1     2147    6.537708401    1.356835584    6.155593473
    8 SOLV  HW2     2148    6.500644432    1.328682837    6.312111014
    9 SOLV  OW      2149    0.669565369    2.086873758    6.607872100
    9 SOLV  HW1     2150    0.650288340    1.988753264    6.609489656
    9 SOLV  HW2     2151    0.585689673    2.137630561    6.627631498
   10 SOLV  OW      2152    0.749784371    1.169676180    5.972386380
   10 SOLV  HW1     2153    0.696630272    1.254385009    5.971596087
   10 SOLV  HW2     2154    0.847034822    1.191446531    5.980749395
   11 SOLV  OW      2155    5.635653921    6.824613380    5.441066023
   11 SOLV  HW1     2156    5.556681311    6.884594661    5.453989953
   11 SOLV  HW2     2157    5.696721845    6.864242729    5.372497551
   12 SOLV  OW      2158    5.844071534    6.697378383    5.563360880
   12 SOLV  HW1     2159    5.934403483    6.731990862    5.537983445
   12 SOLV  HW2     2160    5.773632896    6.750101176    5.515815927
   13 SOLV  OW      2161    6.248750987    5.838939636    6.100738873
   13 SOLV  HW1     2162    6.197828805    5.763021439    6.141295835
   13 SOLV  HW2     2163    6.299135732    5.806301465    6.020754101
   14 SOLV  OW      2164    0.685645769    0.207219322    6.130637341
   14 SOLV  HW1     2165    0.775182161    0.163792996    6.140597945
   14 SOLV  HW2     2166    0.668641932    0.266870371    6.209087348
   15 SOLV  OW      2167    6.580898217    1.378353880    2.001959807
   15 SOLV  HW1     2168    6.504723182    1.332087936    1.956591557
   15 SOLV  HW2     2169    6.546242641    1.456424669    2.053972638
   16 SOLV  OW      2170    0.797902568    0.731759885    1.558095772
   16 SOLV  HW1     2171    0.709975902    0.694402706    1.587681883
   16 SOLV  HW2     2172    0.868962894    0.662217123    1.568872617
   17 SOLV  OW      2173    6.892767312    0.033303150    1.540150569
   17 SOLV  HW1     2174    6.958355143    0.054752124    1.467763864
   17 SOLV  HW2     2175    6.917128531    0.083526550    1.623131051
   18 SOLV  OW      2176    5.687770474    0.847634473    6.624845107
   18 SOLV  HW1     2177    5.653032533    0.794392314    6.547641134
   18 SOLV  HW2     2178    5.701859907    0.787241107    6.703305233
   19 SOLV  OW      2179    6.080596341    5.736163381    1.167153185
   19 SOLV  HW1     2180    6.021534049    5.689882546    1.101034778
   19 SOLV  HW2     2181    6.043041038    5.724673394    1.259128453
   20 SOLV  OW      2182    1.518934768    0.463392536    1.257060643
   20 SOLV  HW1     2183    1.434620558    0.417021066    1.229812591
   20 SOLV  HW2     2184    1.515261026    0.559008084    1.227978113
   21 SOLV  OW      2185    0.914532791    0.031866371    6.148846113
   21 SOLV  HW1     2186    0.835456665   -0.022252423    6.177482153
   21 SOLV  HW2     2187    0.992470974    0.010768818    6.207857609
   22 SOLV  OW      2188    6.405992647    1.390186967    0.342790823
   22 SOLV  HW1     2189    6.504375926    1.399476676    0.327422681
   22 SOLV  HW2     2190    6.364179208    1.344491024    0.264271892
   23 SOLV  OW      2191    6.094221263    4.668305762    0.249461166
   23 SOLV  HW1     2192    6.029954162    4.716354550    0.309147949
   23 SOLV  HW2     2193    6.045776159    4.634302923    0.168849130
   24 SOLV  OW      2194    1.688194212    0.136758611    5.722671081
   24 SOLV  HW1     2195    1.778741741    0.098323117    5.740706870
   24 SOLV  HW2     2196    1.694550082    0.203668876    5.648616699
   25 SOLV  OW      2197    5.939247392    5.084865720    6.167190677
   25 SOLV  HW1     2198    5.844423066    5.105288850    6.191541338
   25 SOLV  HW2     2199    5.965241258    4.996360221    6.205827072
   26 SOLV  OW      2200    6.634996419    6.173442937    4.972604914
   26 SOLV  HW1     2201    6.543554203    6.138301947    4.992739178
   26 SOLV  HW2     2202    6.691738675    6.099646207    4.936050025
   27 SOLV  OW      2203    6.622988836    0.520155984    1.546418575
   27 SOLV  HW1     2204    6.667660835    0.464574510    1.616536829
   27 SOLV  HW2     2205    6.546189302    0.569660152    1.587070944
   28 SOLV  OW      2206    4.903537589    0.537592843    6.894153671
   28 SOLV  HW1     2207    4.827487034    0.569942981    6.837837343
   28 SOLV  HW2     2208    4.962390250    0.614797303    6.918185185
   29 SOLV  OW      2209    5.930059083    5.080213869    5.883876823
   29 SOLV  HW1     2210    5.967865998    5.165068756    5.846835596
   29 SOLV  HW2     2211    5.932057388    5.083683063    5.983805214
   30 SOLV  OW      2212    5.660252296    0.258198876    5.559191176
   30 SOLV  HW1     2213    5.635470661    0.233581981    5.465481601
   30 SOLV  HW2     2214    5.578202098    0.258483569    5.616368268
   31 SOLV  OW      2215    6.429513542    5.865240181    6.594751292
   31 SOLV  HW1     2216    6.436215004    5.823767679    6.685508502
   31 SOLV  HW2     2217    6.347585072    5.922414449    6.590218871
   32 SOLV  OW      2218    0.512932847    6.785615222    6.451502017
   32 SOLV  HW1     2219    0.520644808    6.863069726    6.388707576
   32 SOLV  HW2     2220    0.570714818    6.710654934    6.419191817
   33 SOLV  OW      2221    0.001672084    6.738391227    0.265900618
   33 SOLV  HW1     2222    0.023896809    6.779467961    0.354324629
   33 SOLV  HW2     2223    0.036391926    6.644655338    0.263051804
   34 SOLV  OW      2224    6.190065916    0.796182737    5.078233723
   34 SOLV  HW1     2225    6.253765296    0.855648984    5.127301219
   34 SOLV  HW2     2226    6.113995227    0.850710981    5.043001114
   35 SOLV  OW      2227    0.081679880    1.331737055    5.283803694
   35 SOLV  HW1     2228    0.058301046    1.428804883    5.278059918
   35 SOLV  HW2     2229   -0.002028166    1.277800695    5.293049417
   36 SOLV  OW      2230    1.680930536    0.152886686    0.048716569
   36 SOLV  HW1     2231    1.652170908    0.248297434    0.040280581
   36 SOLV  HW2     2232    1.698931472    0.131889362    0.144823270
   37 SOLV  OW      2233    5.907377353    5.592445545    1.026373780
   37 SOLV  HW1     2234    5.896266875    5.515085367    1.088774061
   37 SOLV  HW2     2235    5.957139607    5.562647252    0.944902793
   38 SOLV  OW      2236    1.271387232    0.258527567    1.401233111
   38 SOLV  HW1     2237    1.267442981    0.286433257    1.305278300
   38 SOLV  HW2     2238    1.345041004    0.308044292    1.447327847
   39 SOLV  OW      2239    0.970167456    5.886474947    1.593497734
   39 SOLV  HW1     2240    0.980746776    5.802530011    1.646815404
   39 SOLV  HW2     2241    0.953111139    5.963251318    1.655270983
   40 SOLV  OW      2242    4.736818863    6.237793188    6.595895327
   40 SOLV  HW1     2243    4.639632902    6.261176394    6.599032011
   40 SOLV  HW2     2244    4.787282246    6.311158889    6.550370062
   41 SOLV  OW      2245    4.992531730    5.577940451    0.122599030
   41 SOLV  HW1     2246    5.005496581    5.648880331    0.191888730
   41 SOLV  HW2     2247    5.013557042    5.615360445    0.032270403
   42 SOLV  OW      2248    1.263262119    1.024259823    2.098800297
   42 SOLV  HW1     2249    1.261204613    0.981619264    2.008362594
   42 SOLV  HW2     2250    1.358105349    1.033402991    2.129173424
   43 SOLV  OW      2251    0.395288390    5.967914326    6.155166079
   43 SOLV  HW1     2252    0.314429048    6.021655809    6.179146286
   43 SOLV  HW2     2253    0.464929009    5.979058996    6.226070022
   44 SOLV  OW      2254    0.875944629    5.641635697    5.629902884
   44 SOLV  HW1     2255    0.958886702    5.697150436    5.623676570
   44 SOLV  HW2     2256    0.889473169    5.555863650    5.580303138
   45 SOLV  OW      2257    6.566970439    5.858956290    0.154611121
   45 SOLV  HW1     2258    6.540467703    5.864161747    0.250904499
   45 SOLV  HW2     2259    6.630859009    5.932972944    0.133597233
   46 SOLV  OW      2260    1.203475526    6.654430373    0.263200146
   46 SOLV  HW1     2261    1.176283946    6.649696037    0.167075448
   46 SOLV  HW2     2262    1.247825682    6.568748915    0.289533226
   47 SOLV  OW      2263    0.341094332    5.955556804    0.709480809
   47 SOLV  HW1     2264    0.270181890    5.955584380    0.780002041
   47 SOLV  HW2     2265    0.398184707    5.874079810    0.719679179
   48 SOLV  OW      2266    0.475420778    6.609050664    2.134727923
   48 SOLV  HW1     2267    0.456637193    6.696519075    2.179430194
   48 SOLV  HW2     2268    0.391781898    6.574941346    2.091799089
   49 SOLV  OW      2269    5.599965245    6.860264117    5.897038840
   49 SOLV  HW1     2270    5.576646706    6.905716731    5.811063525
   49 SOLV  HW2     2271    5.516122943    6.838437522    5.946993455
   50 SOLV  OW      2272    5.388385463    6.505874159    5.426901074
   50 SOLV  HW1     2273    5.304035233    6.455765889    5.407555801
   50 SOLV  HW2     2274    5.464773728    6.441584184    5.432525323
   51 SOLV  OW      2275    6.640007615    6.100607628    1.518358880
   51 SOLV  HW1     2276    6.632769878    6.066306059    1.612023124
   51 SOLV  HW2     2277    6.703770991    6.177615009    1.515920452
   52 SOLV  OW      2278    0.251399959    6.654091565    4.655358753
   52 SOLV  HW1     2279    0.323748441    6.611203928    4.709468818
   52 SOLV  HW2     2280    0.284348831    6.741109127    4.618700577
   53 SOLV  OW      2281    0.624004733    1.843066016    5.999855232
   53 SOLV  HW1     2282    0.628267414    1.883434050    5.908454456
   53 SOLV  HW2     2283    0.606229966    1.914851976    6.067180096
   54 SOLV  OW      2284    2.393140993    6.762236726    1.349248113
   54 SOLV  HW1     2285    2.474462350    6.797656548    1.395441123
   54 SOLV  HW2     2286    2.419248708    6.723622926    1.260767294
   55 SOLV  OW      2287    5.533565592    6.651421618    5.629051517
   55 SOLV  HW1     2288    5.459521233    6.622665123    5.568286445
   55 SOLV  HW2     2289    5.577184664    6.733403419    5.591927737
   56 SOLV  OW      2290    6.501842523    5.651765633    1.328950863
   56 SOLV  HW1     2291    6.470994513    5.697923974    1.245767387
   56 SOLV  HW2     2292    6.427688580    5.650949206    1.396048894
   57 SOLV  OW      2293    0.699485786    5.529616551    0.648446072
   57 SOLV  HW1     2294    0.731229652    5.479390741    0.568000705
   57 SOLV  HW2     2295    0.776408667    5.578363279    0.689778606
   58 SOLV  OW      2296    4.687445446    6.380137191    0.629117908
   58 SOLV  HW1     2297    4.626668940    6.408794944    0.703189410
   58 SOLV  HW2     2298    4.632876398    6.353784750    0.549560279
   59 SOLV  OW      2299    6.179118710    4.482642105    0.524425795
   59 SOLV  HW1     2300    6.095702402    4.428780814    0.536366827
   59 SOLV  HW2     2301    6.256032081    4.421351433    0.506270941
   60 SOLV  OW      2302    5.784216434    4.576090919    0.466801441
   60 SOLV  HW1     2303    5.708441577    4.589591634    0.402958328
   60 SOLV  HW2     2304    5.846835497    4.653848536    0.461091273
   61 SOLV  OW      2305    4.523380499    5.143652798    0.295721449
   61 SOLV  HW1     2306    4.492920888    5.085676947    0.220149940
   61 SOLV  HW2     2307    4.443752437    5.178300192    0.345309048
   62 SOLV  OW      2308    0.413051196    2.217825844    6.587890421
   62 SOLV  HW1     2309    0.382860686    2.284144549    6.656387905
   62 SOLV  HW2     2310    0.428771083    2.264591790    6.500900000
   63 SOLV  OW      2311    5.919130781    6.612593116    5.814336411
   63 SOLV  HW1     2312    5.894106485    6.647607287    5.724060357
   63 SOLV  HW2     2313    5.931709451    6.689150901    5.877444545
   64 SOLV  OW      2314    0.917864327    5.587060146    6.481877373
   64 SOLV  HW1     2315    0.926073792    5.500292024    6.432827743
   64 SOLV  HW2     2316    1.009012323    5.620566300    6.505778839
   65 SOLV  OW      2317    5.878530308    5.876791653    6.062085513
   65 SOLV  HW1     2318    5.896905570    5.796107371    6.118244983
   65 SOLV  HW2     2319    5.781791752    5.878441785    6.036780775
   66 SOLV  OW      2320    6.438558537    5.116380187    5.892808545
   66 SOLV  HW1     2321    6.508880612    5.098947362    5.823881755
   66 SOLV  HW2     2322    6.422682341    5.214857071    5.900032124
   67 SOLV  OW      2323    6.379379121    0.399787597    1.220733404
   67 SOLV  HW1     2324    6.317605590    0.369262224    1.148251509
   67 SOLV  HW2     2325    6.327451368    0.413844862    1.305038029
   68 SOLV  OW      2326    0.689506701    1.888331370    0.618566493
   68 SOLV  HW1     2327    0.670073319    1.985728127    0.606819571
   68 SOLV  HW2     2328    0.678472402    1.863533108    0.714821406
   69 SOLV  OW      2329    5.557234930    6.718974128    4.923787865
   69 SOLV  HW1     2330    5.472052654    6.685174676    4.963828413
   69 SOLV  HW2     2331    5.554964525    6.818888038    4.920091447
   70 SOLV  OW      2332    1.132270214    6.876175742    6.294917245
   70 SOLV  HW1     2333    1.166498942    6.792706541    6.251774143
   70 SOLV  HW2     2334    1.150831911    6.872928300    6.393125787
   71 SOLV  OW      2335    5.917922373    5.531998728    5.846417593
   71 SOLV  HW1     2336    5.899596867    5.498928571    5.939003373
   71 SOLV  HW2     2337    5.832506695    5.562867174    5.804551420
   72 SOLV  OW      2338    4.490787299    0.399765593    6.827433856
   72 SOLV  HW1     2339    4.505254830    0.348991900    6.742495143
   72 SOLV  HW2     2340    4.488712490    0.335979137    6.904432115
   73 SOLV  OW      2341    6.684853872    0.707271147    1.242594162
   73 SOLV  HW1     2342    6.600834214    0.725831872    1.191624265
   73 SOLV  HW2     2343    6.700836080    0.780855907    1.308408452
   74 SOLV  OW      2344    0.349708471    5.478220797    1.362987797
   74 SOLV  HW1     2345    0.365668238    5.522768797    1.451090866
   74 SOLV  HW2     2346    0.393715772    5.531146407    1.290436842
   75 SOLV  OW      2347    6.182209669    0.762586190    1.161109638
   75 SOLV  HW1     2348    6.108788012    0.703786205    1.127145956
   75 SOLV  HW2     2349    6.158585644    0.858335182    1.144506073
   76 SOLV  OW      2350    0.658440000    6.580049411    2.359326193
   76 SOLV  HW1     2351    0.596368074    6.539037908    2.292504235
   76 SOLV  HW2     2352    0.673480980    6.676169955    2.336204559
   77 SOLV  OW      2353    6.409055650    1.393421373    6.453923368
   77 SOLV  HW1     2354    6.344441544    1.317102610    6.455399196
   77 SOLV  HW2     2355    6.408745142    1.439058689    6.542911057
   78 SOLV  OW      2356    4.693752709    5.111389296    0.510876757
   78 SOLV  HW1     2357    4.619709952    5.129182910    0.446046632
   78 SOLV  HW2     2358    4.738429561    5.197580984    0.534894377
   79 SOLV  OW      2359    5.176935283    0.440289217    6.052391975
   79 SOLV  HW1     2360    5.223951113    0.497021146    6.120001444
   79 SOLV  HW2     2361    5.144645511    0.497861273    5.977273208
   80 SOLV  OW      2362    2.087552149    6.785061600    2.479047950
   80 SOLV  HW1     2363    2.127460015    6.761590684    2.390410945
   80 SOLV  HW2     2364    1.988035936    6.776598092    2.474058725
   81 SOLV  OW      2365    0.856444750    0.706963831    2.549513267
   81 SOLV  HW1     2366    0.911642126    0.661464474    2.479621442
   81 SOLV  HW2     2367    0.807715415    0.638256003    2.603424389
   82 SOLV  OW      2368    6.410707301    4.586571109    0.685174852
   82 SOLV  HW1     2369    6.509275478    4.589761645    0.701775237
   82 SOLV  HW2     2370    6.371306674    4.508348479    0.733446508
   83 SOLV  OW      2371    4.758562759    1.038995931    6.652237268
   83 SOLV  HW1     2372    4.712647602    0.952800351    6.673779809
   83 SOLV  HW2     2373    4.732486357    1.068563659    6.560325658
   84 SOLV  OW      2374    6.181353897    1.175106074    0.404732620
   84 SOLV  HW1     2375    6.227322726    1.172048453    0.315968651
   84 SOLV  HW2     2376    6.244833681    1.209449374    0.473959477
   85 SOLV  OW      2377    4.498018959    0.188987756    0.089552989
   85 SOLV  HW1     2378    4.482647058    0.097040145    0.053348767
   85 SOLV  HW2     2379    4.588397671    0.193344227    0.132145310
   86 SOLV  OW      2380    1.457955312    0.404659696    4.876301003
   86 SOLV  HW1     2381    1.438197139    0.352648875    4.793207496
   86 SOLV  HW2     2382    1.372293332    0.426742222    4.922931330
   87 SOLV  OW      2383    0.331523950    0.777616992    1.833556845
   87 SOLV  HW1     2384    0.337515796    0.830041094    1.748600635
   87 SOLV  HW2     2385    0.410669065    0.798272565    1.891099490
   88 SOLV  OW      2386    5.943476729    6.754802163    4.761435389
   88 SOLV  HW1     2387    5.908287918    6.846521671    4.780165841
   88 SOLV  HW2     2388    6.023489087    6.761352717    4.701798094
   89 SOLV  OW      2389    0.837669249    6.039762745    2.278693674
   89 SOLV  HW1     2390    0.930822447    6.049309143    2.243576866
   89 SOLV  HW2     2391    0.772678513    6.072358158    2.210023881
   90 SOLV  OW      2392    0.356255033    0.527823707    2.117221849
   90 SOLV  HW1     2393    0.285441463    0.551110621    2.050553799
   90 SOLV  HW2     2394    0.359509902    0.428574603    2.129073571
   91 SOLV  OW      2395    1.180213798    5.295698002    1.024587402
   91 SOLV  HW1     2396    1.201870399    5.198080279    1.022679914
   91 SOLV  HW2     2397    1.112207342    5.316114513    0.954159701
   92 SOLV  OW      2398    0.244721186    2.409011667    0.656168189
   92 SOLV  HW1     2399    0.329341243    2.459210249    0.674082725
   92 SOLV  HW2     2400    0.238454234    2.330987958    0.718412843
   93 SOLV  OW      2401    1.183091382    5.966728001    1.445025823
   93 SOLV  HW1     2402    1.201978291    6.064479524    1.454493982
   93 SOLV  HW2     2403    1.113606629    5.939618173    1.511648649
   94 SOLV  OW      2404    1.708085010    6.812087098    4.632744092
   94 SOLV  HW1     2405    1.696317258    6.850125013    4.541003172
   94 SOLV  HW2     2406    1.642525884    6.737864000    4.646693837
   95 SOLV  OW      2407    5.287652774    0.793314817    6.808786871
   95 SOLV  HW1     2408    5.252393371    0.856394352    6.739652398
   95 SOLV  HW2     2409    5.352705070    0.730328808    6.766328333
   96 SOLV  OW      2410    2.357790379    6.321093141    0.582878321
   96 SOLV  HW1     2411    2.353431418    6.408488001    0.631303872
   96 SOLV  HW2     2412    2.453431629    6.294654275    0.570407200
   97 SOLV  OW      2413    6.667058981    0.527855124    4.884417244
   97 SOLV  HW1     2414    6.584088362    0.473708050    4.870794648
   97 SOLV  HW2     2415    6.745325440    0.479241040    4.845525008
   98 SOLV  OW      2416    6.805231439    6.515326847    4.259377725
   98 SOLV  HW1     2417    6.838839816    6.589490197    4.317446479
   98 SOLV  HW2     2418    6.706749255    6.525874132    4.245532338
   99 SOLV  OW      2419    0.944404662    1.104552448    5.274919539
   99 SOLV  HW1     2420    1.018056954    1.129791342    5.337687720
   99 SOLV  HW2     2421    0.929518599    1.005744809    5.279036368
  100 SOLV  OW      2422    5.845474680    5.141288656    1.190888788
  100 SOLV  HW1     2423    5.864467796    5.165171061    1.095648234
  100 SOLV  HW2     2424    5.772699482    5.072769879    1.194173166
  101 SOLV  OW      2425    6.161967645    5.279181356    1.023335528
  101 SOLV  HW1     2426    6.067976568    5.270887257    0.990186511
  101 SOLV  HW2     2427    6.175207634    5.369752247    1.063628843
  102 SOLV  OW      2428    6.012492366    0.391514368    0.717373294
  102 SOLV  HW1     2429    5.929215837    0.446860011    0.715986401
  102 SOLV  HW2     2430    6.081707099    0.436887577    0.773503436
  103 SOLV  OW      2431    6.715205403    5.502725513    1.120777961
  103 SOLV  HW1     2432    6.796062085    5.452623111    1.089895576
  103 SOLV  HW2     2433    6.711577866    5.501765942    1.220715921
  104 SOLV  OW      2434    1.104954126    6.829137600    0.456299228
  104 SOLV  HW1     2435    1.105175879    6.752098366    0.392529865
  104 SOLV  HW2     2436    1.034880258    6.814394349    0.526112424
  105 SOLV  OW      2437    5.899397628    4.813605093    0.376029801
  105 SOLV  HW1     2438    5.884384141    4.851351090    0.284644459
  105 SOLV  HW2     2439    5.868760119    4.879497022    0.444738995
  106 SOLV  OW      2440    5.957263253    5.559837270    1.678955174
  106 SOLV  HW1     2441    5.898220511    5.479255547    1.674267768
  106 SOLV  HW2     2442    5.942301987    5.616846960    1.598162641
  107 SOLV  OW      2443    6.627543485    1.805514936    6.225013352
  107 SOLV  HW1     2444    6.591129220    1.832793107    6.314071415
  107 SOLV  HW2     2445    6.575725069    1.850900058    6.152512095
  108 SOLV  OW      2446    5.211450355    6.286451701    5.383168936
  108 SOLV  HW1     2447    5.178175995    6.274329694    5.289640347
  108 SOLV  HW2     2448    5.275682804    6.213105567    5.405444459
  109 SOLV  OW      2449    0.027979176    6.061295447    6.008668710
  109 SOLV  HW1     2450   -0.020146257    6.131652052    5.956368596
  109 SOLV  HW2     2451    0.082472354    6.104595182    6.080481086
  110 SOLV  OW      2452    0.100704608    2.395950636    6.742485321
  110 SOLV  HW1     2453    0.200494082    2.399810387    6.737269614
  110 SOLV  HW2     2454    0.073421307    2.322720088    6.804878497
  111 SOLV  OW      2455    6.185524031    1.114798538    5.540989992
  111 SOLV  HW1     2456    6.199574108    1.203883416    5.497809802
  111 SOLV  HW2     2457    6.108756527    1.120403102    5.604813390
  112 SOLV  OW      2458    1.372365230    0.914505316    5.810734796
  112 SOLV  HW1     2459    1.427477559    0.833893961    5.789151718
  112 SOLV  HW2     2460    1.295008119    0.919860067    5.747579615
  113 SOLV  OW      2461    1.750121227    1.471383714    0.698956984
  113 SOLV  HW1     2462    1.667511610    1.521237852    0.672684243
  113 SOLV  HW2     2463    1.729794938    1.373606740    0.704105340
  114 SOLV  OW      2464    6.068759332    5.265659308    1.521109742
  114 SOLV  HW1     2465    6.103617958    5.355757210    1.495246045
  114 SOLV  HW2     2466    5.990398396    5.276559925    1.582284454
  115 SOLV  OW      2467    6.310995033    5.738182409    1.506854809
  115 SOLV  HW1     2468    6.343638266    5.822503117    1.464124213
  115 SOLV  HW2     2469    6.273336216    5.758996612    1.597132143
  116 SOLV  OW      2470    0.860400930    6.116221572    2.537662856
  116 SOLV  HW1     2471    0.837295647    6.041848092    2.600401373
  116 SOLV  HW2     2472    0.846830986    6.085715743    2.443394144
  117 SOLV  OW      2473    6.771406581    1.608683464    1.651664069
  117 SOLV  HW1     2474    6.767091395    1.531424873    1.715008283
  117 SOLV  HW2     2475    6.864931589    1.643967010    1.648483029
  118 SOLV  OW      2476    6.165595606    0.567066566    0.896882240
  118 SOLV  HW1     2477    6.161915981    0.662209927    0.866316888
  118 SOLV  HW2     2478    6.104438814    0.554804382    0.975045439
  119 SOLV  OW      2479    1.145065389    6.555507546    6.388340248
  119 SOLV  HW1     2480    1.180151670    6.582844892    6.298768670
  119 SOLV  HW2     2481    1.133200682    6.456232501    6.390591711
  120 SOLV  OW      2482    6.626419316    1.039549403    5.617186280
  120 SOLV  HW1     2483    6.711518663    1.015387734    5.663816269
  120 SOLV  HW2     2484    6.589435971    0.958721051    5.571371328
  121 SOLV  OW      2485    1.098826884    1.494179968    5.952520567
  121 SOLV  HW1     2486    1.039274261    1.414387642    5.961929905
  121 SOLV  HW2     2487    1.064057703    1.553297708    5.879732955
  122 SOLV  OW      2488    0.315700495    5.632004665    6.473179993
  122 SOLV  HW1     2489    0.371596362    5.686006794    6.536119350
  122 SOLV  HW2     2490    0.329537868    5.664885478    6.379749478
  123 SOLV  OW      2491    6.452458726    0.754080814    1.080256596
  123 SOLV  HW1     2492    6.361136476    0.748655495    1.120658669
  123 SOLV  HW2     2493    6.469714165    0.847615482    1.049353899
  124 SOLV  OW      2494    1.609885704    0.672087629    5.472630501
  124 SOLV  HW1     2495    1.622513098    0.732067950    5.393618149
  124 SOLV  HW2     2496    1.688425535    0.680760141    5.533919020
  125 SOLV  OW      2497    6.493363474    0.838240711    5.499790833
  125 SOLV  HW1     2498    6.534713985    0.794683135    5.419825886
  125 SOLV  HW2     2499    6.394279436    0.843563225    5.487319872
  126 SOLV  OW      2500    5.988347735    0.577187060    1.094968541
  126 SOLV  HW1     2501    5.898702761    0.621519827    1.094734762
  126 SOLV  HW2     2502    5.986438238    0.498500262    1.156664048
  127 SOLV  OW      2503    5.890507520    5.942413012    5.185841346
  127 SOLV  HW1     2504    5.969158623    5.988234282    5.144417682
  127 SOLV  HW2     2505    5.842055726    5.889726572    5.115998526
  128 SOLV  OW      2506    1.016928193    1.218378737    6.047817501
  128 SOLV  HW1     2507    1.100947573    1.182688858    6.088663711
  128 SOLV  HW2     2508    0.961835657    1.262862922    6.118438833
  129 SOLV  OW      2509    4.801991982    5.345974217    0.574748807
  129 SOLV  HW1     2510    4.841032364    5.430966338    0.539334827
  129 SOLV  HW2     2511    4.862294261    5.308407193    0.645135355
  130 SOLV  OW      2512    5.153209058    5.726272291    5.212935624
  130 SOLV  HW1     2513    5.144313179    5.804561214    5.274524798
  130 SOLV  HW2     2514    5.219568164    5.661624666    5.250600039
  131 SOLV  OW      2515    6.135761610    1.022793612    1.072904762
  131 SOLV  HW1     2516    6.181422228    1.088323850    1.133093723
  131 SOLV  HW2     2517    6.181913049    1.021276576    0.984194475
  132 SOLV  OW      2518    5.997985804    0.308242946    1.200158518
  132 SOLV  HW1     2519    5.906262855    0.284637044    1.168045356
  132 SOLV  HW2     2520    6.016274208    0.261010104    1.286391601
  133 SOLV  OW      2521    0.404692851    6.359022501    6.470625910
  133 SOLV  HW1     2522    0.381354556    6.399415843    6.559087313
  133 SOLV  HW2     2523    0.388016465    6.260458576    6.473570877
  134 SOLV  OW      2524    0.972883840    1.782519845    0.664979598
  134 SOLV  HW1     2525    0.925620865    1.722530001    0.729549204
  134 SOLV  HW2     2526    0.921927005    1.868055739    0.655554753
  135 SOLV  OW      2527    0.575151932    0.587271648    6.128220617
  135 SOLV  HW1     2528    0.598531833    0.683913362    6.117464064
  135 SOLV  HW2     2529    0.586077543    0.540399517    6.040553527
  136 SOLV  OW      2530    6.054480894    1.382192313    6.540024248
  136 SOLV  HW1     2531    5.959473540    1.358929141    6.519193066
  136 SOLV  HW2     2532    6.060122328    1.419408921    6.632676905
  137 SOLV  OW      2533    3.886735434    3.890901768    3.853313151
  137 SOLV  HW1     2534    3.876942917    3.938744358    3.940587380
  137 SOLV  HW2     2535    3.854943590    3.950007623    3.779169500
  138 SOLV  OW      2536    5.288104293    4.092344321    3.586692380
  138 SOLV  HW1     2537    5.234412588    4.033892870    3.647541065
  138 SOLV  HW2     2538    5.359182668    4.037794762    3.542261597
  139 SOLV  OW      2539    4.065991954    4.355309104    6.654218480
  139 SOLV  HW1     2540    4.160253284    4.380354733    6.676331095
  139 SOLV  HW2     2541    4.004215901    4.394658654    6.722312578
  140 SOLV  OW      2542    5.337925565    3.492776356    4.321329017
  140 SOLV  HW1     2543    5.253564890    3.524619021    4.364585988
  140 SOLV  HW2     2544    5.329814180    3.501550005    4.222036241
  141 SOLV  OW      2545    3.746891762    5.651392478    3.935578733
  141 SOLV  HW1     2546    3.755304223    5.601909597    4.022080039
  141 SOLV  HW2     2547    3.673640954    5.610758601    3.880944043
  142 SOLV  OW      2548    4.780576098    4.204425861    5.632165489
  142 SOLV  HW1     2549    4.766110051    4.118796362    5.582568512
  142 SOLV  HW2     2550    4.692874124    4.250762444    5.644922468
  143 SOLV  OW      2551    6.129799016    3.871645349    3.938661990
  143 SOLV  HW1     2552    6.137395974    3.835035518    3.845907373
  143 SOLV  HW2     2553    6.096130327    3.965730262    3.934691347
  144 SOLV  OW      2554    6.018628330    4.131222470    3.962447156
  144 SOLV  HW1     2555    5.922775871    4.141050423    3.989225915
  144 SOLV  HW2     2556    6.058164435    4.221660609    3.946348204
  145 SOLV  OW      2557    5.067802252    3.874279660    5.211030833
  145 SOLV  HW1     2558    5.049325056    3.955011493    5.154986159
  145 SOLV  HW2     2559    5.144644474    3.893076160    5.272202432
  146 SOLV  OW      2560    4.566648717    4.348949006    5.724544310
  146 SOLV  HW1     2561    4.478495763    4.382717237    5.691518960
  146 SOLV  HW2     2562    4.597000039    4.404938972    5.801652946
  147 SOLV  OW      2563    4.356969592    6.392568330    3.896860500
  147 SOLV  HW1     2564    4.372216241    6.483397066    3.857902539
  147 SOLV  HW2     2565    4.381562312    6.393343218    3.993786233
  148 SOLV  OW      2566    6.519808037    4.342068776    3.818213767
  148 SOLV  HW1     2567    6.456296692    4.307183056    3.887140947
  148 SOLV  HW2     2568    6.564574105    4.265331508    3.772288808
  149 SOLV  OW      2569    5.527811058    4.310889686    4.115945624
  149 SOLV  HW1     2570    5.475030079    4.247746399    4.059121021
  149 SOLV  HW2     2571    5.476526193    4.395940485    4.127698265
  150 SOLV  OW      2572    6.250598220    4.978558336    5.304148316
  150 SOLV  HW1     2573    6.213024465    5.052152519    5.360469797
  150 SOLV  HW2     2574    6.177504518    4.914970290    5.279331711
  151 SOLV  OW      2575    4.121506267    5.605591787    5.364686155
  151 SOLV  HW1     2576    4.152571704    5.693320697    5.401294713
  151 SOLV  HW2     2577    4.078259285    5.620069104    5.275682483
  152 SOLV  OW      2578    5.550572453    5.033261958    4.566653408
  152 SOLV  HW1     2579    5.610517047    5.110168560    4.544470964
  152 SOLV  HW2     2580    5.455817180    5.057959086    4.546368189
  153 SOLV  OW      2581    5.710018628    4.003143350    5.118575559
  153 SOLV  HW1     2582    5.716506593    4.046896340    5.028881360
  153 SOLV  HW2     2583    5.618360484    3.964946202    5.130459309
  154 SOLV  OW      2584    4.892039180    5.983281462    4.280673685
  154 SOLV  HW1     2585    4.817696934    5.925340532    4.314110404
  154 SOLV  HW2     2586    4.882014641    6.075380061    4.318345529
  155 SOLV  OW      2587    5.141877235    5.781182309    4.500643775
  155 SOLV  HW1     2588    5.157798357    5.753000690    4.595269424
  155 SOLV  HW2     2589    5.051610879    5.749721318    4.471253179
  156 SOLV  OW      2590    5.080579850    3.777206254    5.526188137
  156 SOLV  HW1     2591    4.986704364    3.774988144    5.491778073
  156 SOLV  HW2     2592    5.085113869    3.836162891    5.606842331
  157 SOLV  OW      2593    5.127979796    6.588191537    4.713540814
  157 SOLV  HW1     2594    5.139966440    6.515617037    4.781296482
  157 SOLV  HW2     2595    5.215406752    6.606579869    4.668597386
  158 SOLV  OW      2596    3.915443645    3.618345677    4.746727628
  158 SOLV  HW1     2597    3.992758382    3.679932359    4.761924760
  158 SOLV  HW2     2598    3.868965983    3.643540050    4.661836771
  159 SOLV  OW      2599    4.542886649    3.993200147    4.331742136
  159 SOLV  HW1     2600    4.574651021    3.898370433    4.332178296
  159 SOLV  HW2     2601    4.529386334    4.023374938    4.237354535
  160 SOLV  OW      2602    4.758368830    3.664016282    4.463909657
  160 SOLV  HW1     2603    4.683058138    3.681025205    4.400356559
  160 SOLV  HW2     2604    4.746302905    3.720308769    4.545687061
  161 SOLV  OW      2605    5.139733996    3.515625062    5.566959378
  161 SOLV  HW1     2606    5.131943990    3.614253367    5.552405494
  161 SOLV  HW2     2607    5.107882662    3.492920539    5.658991966
  162 SOLV  OW      2608    5.134011377    6.206129478    5.120964598
  162 SOLV  HW1     2609    5.170562765    6.142598137    5.052924259
  162 SOLV  HW2     2610    5.055897511    6.164130409    5.167181884
  163 SOLV  OW      2611    4.920969661    6.340826198    0.072281275
  163 SOLV  HW1     2612    4.911465278    6.258294793    0.016606948
  163 SOLV  HW2     2613    4.997464619    6.395437652    0.038113067
  164 SOLV  OW      2614    5.740362282    3.769640493    6.559162022
  164 SOLV  HW1     2615    5.699969524    3.784164025    6.649489220
  164 SOLV  HW2     2616    5.833602169    3.734998479    6.569541556
  165 SOLV  OW      2617    5.263361983    5.829844236    4.073733629
  165 SOLV  HW1     2618    5.312035123    5.899780860    4.126077037
  165 SOLV  HW2     2619    5.171822183    5.863006485    4.050914109
  166 SOLV  OW      2620    4.455207027    5.869678014    6.266275072
  166 SOLV  HW1     2621    4.542028484    5.838660714    6.227521781
  166 SOLV  HW2     2622    4.447227455    5.837053478    6.360475704
  167 SOLV  OW      2623    5.002129150    5.843569350    5.600093502
  167 SOLV  HW1     2624    5.065263017    5.863505486    5.675050262
  167 SOLV  HW2     2625    4.930530072    5.913341543    5.597397414
  168 SOLV  OW      2626    5.406100512    0.027957015    5.711359871
  168 SOLV  HW1     2627    5.387691317   -0.050848081    5.770118467
  168 SOLV  HW2     2628    5.371547669    0.110960758    5.755156976
  169 SOLV  OW      2629    5.214293601    4.696753396    6.255099330
  169 SOLV  HW1     2630    5.236514538    4.696009497    6.157593463
  169 SOLV  HW2     2631    5.249554682    4.780603126    6.296663361
  170 SOLV  OW      2632    4.378014184    5.037402201    5.674111552
  170 SOLV  HW1     2633    4.347046931    5.061470120    5.766108704
  170 SOLV  HW2     2634    4.462549342    5.086687299    5.653459466
  171 SOLV  OW      2635    4.608194058    6.755073871    4.368839201
  171 SOLV  HW1     2636    4.657940131    6.671429071    4.391877735
  171 SOLV  HW2     2637    4.618989267    6.774462988    4.271323158
  172 SOLV  OW      2638    5.261742694    5.621782213    6.206689783
  172 SOLV  HW1     2639    5.228300364    5.711565104    6.235369822
  172 SOLV  HW2     2640    5.350373872    5.632116302    6.161528704
  173 SOLV  OW      2641    4.158057524    3.548476484    5.332532554
  173 SOLV  HW1     2642    4.166206438    3.643458368    5.362756639
  173 SOLV  HW2     2643    4.086820851    3.502603928    5.385659018
  174 SOLV  OW      2644    6.121695675    5.204576325    4.369642976
  174 SOLV  HW1     2645    6.092358104    5.194008972    4.274620655
  174 SOLV  HW2     2646    6.103203613    5.120062488    4.419813134
  175 SOLV  OW      2647    5.427786586    5.755236055    5.752952136
  175 SOLV  HW1     2648    5.489384276    5.784498071    5.826103536
  175 SOLV  HW2     2649    5.337092450    5.794589835    5.768035301
  176 SOLV  OW      2650    5.235904240    4.523101773    6.478870253
  176 SOLV  HW1     2651    5.249428955    4.576806733    6.395606213
  176 SOLV  HW2     2652    5.252301054    4.580897583    6.558812663
  177 SOLV  OW      2653    3.745570245    5.127273954    6.682210133
  177 SOLV  HW1     2654    3.774705143    5.065620878    6.609055363
  177 SOLV  HW2     2655    3.803947963    5.208473668    6.682570678
  178 SOLV  OW      2656    4.562700360    5.390748056    4.883559718
  178 SOLV  HW1     2657    4.629184294    5.455827304    4.920246930
  178 SOLV  HW2     2658    4.505109308    5.436559904    4.815840374
  179 SOLV  OW      2659    5.340073351    3.873472530    6.120333792
  179 SOLV  HW1     2660    5.380877678    3.790663948    6.158775751
  179 SOLV  HW2     2661    5.381447191    3.953891465    6.163006972
  180 SOLV  OW      2662    4.665604080    3.505572088    5.994148736
  180 SOLV  HW1     2663    4.689277737    3.419889403    6.039968105
  180 SOLV  HW2     2664    4.742462488    3.535432081    5.937557971
  181 SOLV  OW      2665    6.109330612    6.276452768    4.765767076
  181 SOLV  HW1     2666    6.186666154    6.213237411    4.760793831
  181 SOLV  HW2     2667    6.104449227    6.315966202    4.857508548
  182 SOLV  OW      2668    6.357958506    4.600213943    6.466718392
  182 SOLV  HW1     2669    6.316698601    4.644240423    6.546472592
  182 SOLV  HW2     2670    6.316027051    4.636221398    6.383371985
  183 SOLV  OW      2671    4.691231305    4.272247234    6.349769646
  183 SOLV  HW1     2672    4.741378533    4.353568073    6.379332742
  183 SOLV  HW2     2673    4.732050813    4.190981327    6.391378810
  184 SOLV  OW      2674    5.255385879    4.353558063    5.014590977
  184 SOLV  HW1     2675    5.354122918    4.369178167    5.017548330
  184 SOLV  HW2     2676    5.226119968    4.309221954    5.099322783
  185 SOLV  OW      2677    6.732309277    4.902845567    5.232202864
  185 SOLV  HW1     2678    6.806975400    4.896795749    5.298462457
  185 SOLV  HW2     2679    6.645959001    4.917274554    5.280548722
  186 SOLV  OW      2680    5.243225051    3.426947903    5.313765007
  186 SOLV  HW1     2681    5.210485576    3.454249232    5.404223873
  186 SOLV  HW2     2682    5.213337476    3.494022423    5.245884659
  187 SOLV  OW      2683    0.027323249    3.973776442    5.284624004
  187 SOLV  HW1     2684    0.002815369    3.918352124    5.205066638
  187 SOLV  HW2     2685   -0.055731717    4.000236274    5.333650418
  188 SOLV  OW      2686    3.878037724    5.365486091    6.403362993
  188 SOLV  HW1     2687    3.801451203    5.347383389    6.341649037
  188 SOLV  HW2     2688    3.910651847    5.458997274    6.389441546
  189 SOLV  OW      2689    4.820688946    5.903510187    4.816823707
  189 SOLV  HW1     2690    4.809408147    5.919804451    4.914849857
  189 SOLV  HW2     2691    4.895406969    5.960149186    4.782022643
  190 SOLV  OW      2692    0.012178088    4.134534298    4.486664184
  190 SOLV  HW1     2693    0.020285373    4.063520549    4.416714843
  190 SOLV  HW2     2694    0.059106426    4.217259876    4.455749559
  191 SOLV  OW      2695    6.147324116    5.321554728    3.528698499
  191 SOLV  HW1     2696    6.205201077    5.240123511    3.533294075
  191 SOLV  HW2     2697    6.054063641    5.294811580    3.504427929
  192 SOLV  OW      2698    3.919376755    5.925656184    6.865318937
  192 SOLV  HW1     2699    3.859189886    5.849256458    6.888571094
  192 SOLV  HW2     2700    3.891987242    6.006625108    6.917221230
  193 SOLV  OW      2701    5.723586680    6.501222134    4.058141661
  193 SOLV  HW1     2702    5.805001977    6.558708768    4.066437915
  193 SOLV  HW2     2703    5.658724442    6.544201120    3.995311444
  194 SOLV  OW      2704    3.537508671    6.133454056    6.653262508
  194 SOLV  HW1     2705    3.572598688    6.061712325    6.593068472
  194 SOLV  HW2     2706    3.476151061    6.193208213    6.601627113
  195 SOLV  OW      2707    4.791351166    6.007569236    6.410907280
  195 SOLV  HW1     2708    4.787516742    6.078393231    6.481413006
  195 SOLV  HW2     2709    4.826874978    6.046887997    6.326091039
  196 SOLV  OW      2710    4.629720116    5.169788960    4.051249838
  196 SOLV  HW1     2711    4.673794939    5.155889868    3.962559811
  196 SOLV  HW2     2712    4.612776326    5.081120841    4.094290161
  197 SOLV  OW      2713    4.262570323    5.045536030    5.968639351
  197 SOLV  HW1     2714    4.327805117    5.033486785    6.043476794
  197 SOLV  HW2     2715    4.225379863    4.956543396    5.942208111
  198 SOLV  OW      2716    5.316391666    5.632007904    3.582885871
  198 SOLV  HW1     2717    5.234198144    5.652214809    3.529618239
  198 SOLV  HW2     2718    5.318709373    5.690431473    3.664020258
  199 SOLV  OW      2719    4.555330759    6.031531990    5.400944403
  199 SOLV  HW1     2720    4.524609024    5.957602272    5.341009091
  199 SOLV  HW2     2721    4.509036778    6.116453361    5.375511271
  200 SOLV  OW      2722    6.009398570    5.436403711    4.478138438
  200 SOLV  HW1     2723    6.074122647    5.368569804    4.443340903
  200 SOLV  HW2     2724    5.923277785    5.429161876    4.427816985
  201 SOLV  OW      2725    5.523548244    3.702521192    5.324531035
  201 SOLV  HW1     2726    5.579175391    3.697972129    5.407516923
  201 SOLV  HW2     2727    5.513058957    3.610672455    5.286380850
  202 SOLV  OW      2728    5.678413871    3.478443204    3.986973446
  202 SOLV  HW1     2729    5.650152686    3.571697976    3.964463095
  202 SOLV  HW2     2730    5.777801857    3.470870377    3.978817478
  203 SOLV  OW      2731    4.999258723    3.369144048    3.955738217
  203 SOLV  HW1     2732    4.902927392    3.373379245    3.982270957
  203 SOLV  HW2     2733    5.034084590    3.461852441    3.941812993
  204 SOLV  OW      2734    3.730504641    5.425248109    4.435868579
  204 SOLV  HW1     2735    3.639720099    5.457133524    4.463130003
  204 SOLV  HW2     2736    3.782308968    5.398724283    4.517197911
  205 SOLV  OW      2737    3.965848717    5.193335399    5.258664331
  205 SOLV  HW1     2738    3.947449564    5.131927211    5.335423890
  205 SOLV  HW2     2739    4.064354286    5.208999012    5.251401351
  206 SOLV  OW      2740    3.353938582    6.645158570    6.649191881
  206 SOLV  HW1     2741    3.448428129    6.624017198    6.624164004
  206 SOLV  HW2     2742    3.298381082    6.562265555    6.642580901
  207 SOLV  OW      2743    3.692301559    6.290134644    6.835645855
  207 SOLV  HW1     2744    3.641451236    6.231071161    6.772974341
  207 SOLV  HW2     2745    3.764333453    6.337906306    6.785334619
  208 SOLV  OW      2746    4.046190467    4.124391494    6.279682510
  208 SOLV  HW1     2747    4.062470537    4.045149760    6.338482032
  208 SOLV  HW2     2748    3.971679439    4.179268362    6.317607624
  209 SOLV  OW      2749    5.489186744    5.447333610    3.656507539
  209 SOLV  HW1     2750    5.546170070    5.486213039    3.728914944
  209 SOLV  HW2     2751    5.422213355    5.515350172    3.626678335
  210 SOLV  OW      2752    6.086096381    4.713651748    4.482831898
  210 SOLV  HW1     2753    6.074301248    4.812019843    4.496472290
  210 SOLV  HW2     2754    6.095481956    4.668594289    4.571619158
  211 SOLV  OW      2755    4.830552867    6.764800146    5.186048724
  211 SOLV  HW1     2756    4.883978497    6.810202456    5.114732697
  211 SOLV  HW2     2757    4.811220810    6.829726402    5.259617818
  212 SOLV  OW      2758    5.672712903    5.055242103    6.247216753
  212 SOLV  HW1     2759    5.586632047    5.102427334    6.228107371
  212 SOLV  HW2     2760    5.672631692    5.022793758    6.341813654
  213 SOLV  OW      2761    5.462569792    4.616308936    5.475896800
  213 SOLV  HW1     2762    5.428100544    4.681263592    5.543677050
  213 SOLV  HW2     2763    5.442489024    4.523046805    5.505901613
  214 SOLV  OW      2764    4.821991689    5.862718978    6.835266806
  214 SOLV  HW1     2765    4.748209852    5.862268494    6.767754448
  214 SOLV  HW2     2766    4.783854421    5.847130549    6.926395147
  215 SOLV  OW      2767    6.273100187    3.651040869    5.782421895
  215 SOLV  HW1     2768    6.344937580    3.700924345    5.830928610
  215 SOLV  HW2     2769    6.193754848    3.640259868    5.842337672
  216 SOLV  OW      2770    3.829765206    4.303583737    5.948667856
  216 SOLV  HW1     2771    3.903553306    4.366479998    5.924184876
  216 SOLV  HW2     2772    3.772273515    4.286896090    5.868566495
  217 SOLV  OW      2773    0.080034502    5.405375652    4.532540346
  217 SOLV  HW1     2774    0.028519046    5.446695147    4.607644050
  217 SOLV  HW2     2775    0.080694549    5.467710871    4.454338407
  218 SOLV  OW      2776    5.935260242    3.861379235    4.304190620
  218 SOLV  HW1     2777    5.866387761    3.925820739    4.270940673
  218 SOLV  HW2     2778    6.013419104    3.861020078    4.241799254
  219 SOLV  OW      2779    3.629872891    4.281296648    5.247275395
  219 SOLV  HW1     2780    3.690095628    4.272116913    5.326588035
  219 SOLV  HW2     2781    3.616397590    4.378236632    5.226719281
  220 SOLV  OW      2782    4.397010593    6.562466941    4.761784764
  220 SOLV  HW1     2783    4.345309552    6.541052979    4.844671681
  220 SOLV  HW2     2784    4.460723223    6.637212064    4.780642948
  221 SOLV  OW      2785    3.696415141    5.788974197    5.554376065
  221 SOLV  HW1     2786    3.761438598    5.797566452    5.478889888
  221 SOLV  HW2     2787    3.687508621    5.692688830    5.579867279
  222 SOLV  OW      2788    3.999836521    6.171872008    3.595898027
  222 SOLV  HW1     2789    4.074895989    6.138803680    3.653104338
  222 SOLV  HW2     2790    4.008544339    6.270712290    3.583378981
  223 SOLV  OW      2791    4.121192666    6.286538371    5.652360350
  223 SOLV  HW1     2792    4.198149401    6.308461781    5.712351817
  223 SOLV  HW2     2793    4.135080387    6.329726009    5.563232079
  224 SOLV  OW      2794    5.902683149    3.502844043    6.261017223
  224 SOLV  HW1     2795    5.923752316    3.442483716    6.184122743
  224 SOLV  HW2     2796    5.964737427    3.581251639    6.259786128
  225 SOLV  OW      2797    6.653871088    4.143962144    4.444922013
  225 SOLV  HW1     2798    6.750376620    4.146771592    4.471010095
  225 SOLV  HW2     2799    6.597027219    4.147316029    4.527136991
  226 SOLV  OW      2800    5.647296156    6.302058933    3.657765400
  226 SOLV  HW1     2801    5.610679809    6.261440617    3.741496022
  226 SOLV  HW2     2802    5.694729721    6.231841752    3.604652743
  227 SOLV  OW      2803    6.519318490    6.107572512    4.532982537
  227 SOLV  HW1     2804    6.494288401    6.183302729    4.472648953
  227 SOLV  HW2     2805    6.610765878    6.123468335    4.570216399
  228 SOLV  OW      2806    6.362576332    4.120284285    5.120539122
  228 SOLV  HW1     2807    6.322395756    4.030252152    5.103762627
  228 SOLV  HW2     2808    6.460373707    4.117504907    5.099812241
  229 SOLV  OW      2809    5.087416709    3.949945411    6.221424385
  229 SOLV  HW1     2810    5.047500589    4.018254772    6.160249471
  229 SOLV  HW2     2811    5.174788712    3.918769692    6.184061578
  230 SOLV  OW      2812    6.024090451    4.265225936    5.856528689
  230 SOLV  HW1     2813    5.997679335    4.360234013    5.839872523
  230 SOLV  HW2     2814    6.028497583    4.216127886    5.769514699
  231 SOLV  OW      2815    4.546504820    5.917563087    4.757984896
  231 SOLV  HW1     2816    4.646462832    5.915515522    4.755586576
  231 SOLV  HW2     2817    4.515804446    5.936831004    4.851193063
  232 SOLV  OW      2818    6.697697971    5.708521598    4.830383532
  232 SOLV  HW1     2819    6.714187969    5.650940239    4.910470500
  232 SOLV  HW2     2820    6.747830331    5.794489405    4.840267991
  233 SOLV  OW      2821    6.131284260    4.693400704    6.593726326
  233 SOLV  HW1     2822    6.151702596    4.685880963    6.691339951
  233 SOLV  HW2     2823    6.069333943    4.770419336    6.578489464
  234 SOLV  OW      2824    6.153770510    4.696350771    5.933272014
  234 SOLV  HW1     2825    6.221018611    4.638690076    5.979691549
  234 SOLV  HW2     2826    6.199802705    4.775618750    5.893279817
  235 SOLV  OW      2827    5.436031581    3.500604266    3.518360605
  235 SOLV  HW1     2828    5.397673579    3.426979387    3.574122830
  235 SOLV  HW2     2829    5.521814921    3.531997559    3.559067126
  236 SOLV  OW      2830    3.960624645    4.453666197    3.404786352
  236 SOLV  HW1     2831    3.866755824    4.478637822    3.380982286
  236 SOLV  HW2     2832    3.959692628    4.372718431    3.463507414
  237 SOLV  OW      2833    4.532090234    5.904060297    3.702958235
  237 SOLV  HW1     2834    4.578423112    5.968115646    3.764208385
  237 SOLV  HW2     2835    4.445567518    5.943836297    3.672412590
  238 SOLV  OW      2836    4.615521730    3.845106693    5.743981246
  238 SOLV  HW1     2837    4.580243302    3.938217135    5.753324696
  238 SOLV  HW2     2838    4.558326058    3.782349734    5.796816664
  239 SOLV  OW      2839    5.005399580    0.046158956    3.709914665
  239 SOLV  HW1     2840    5.024372528   -0.043748645    3.670435024
  239 SOLV  HW2     2841    5.064686323    0.060957260    3.789085921
  240 SOLV  OW      2842    3.874783108    4.432212311    6.827371765
  240 SOLV  HW1     2843    3.810256926    4.492589429    6.780546426
  240 SOLV  HW2     2844    3.839890212    4.338502479    6.825775223
  241 SOLV  OW      2845    4.580567696    4.803315915    6.167706793
  241 SOLV  HW1     2846    4.579631332    4.751721156    6.253363942
  241 SOLV  HW2     2847    4.551128506    4.744000040    6.092773749
  242 SOLV  OW      2848    3.779928912    3.567650515    4.055414146
  242 SOLV  HW1     2849    3.691673104    3.604896859    4.084142363
  242 SOLV  HW2     2850    3.802321642    3.601702293    3.964087128
  243 SOLV  OW      2851    5.097606229    3.609284662    3.919060770
  243 SOLV  HW1     2852    5.065330033    3.679778383    3.982218702
  243 SOLV  HW2     2853    5.153042587    3.651618639    3.847404335
  244 SOLV  OW      2854    4.664474198    5.386986868    4.226571573
  244 SOLV  HW1     2855    4.760418446    5.409170695    4.244015364
  244 SOLV  HW2     2856    4.658764854    5.299902048    4.177732079
  245 SOLV  OW      2857    5.747951017    5.688027406    4.387197557
  245 SOLV  HW1     2858    5.717947351    5.783416078    4.385611383
  245 SOLV  HW2     2859    5.769283673    5.661374767    4.481199376
  246 SOLV  OW      2860    4.834260548    5.191516530    5.703383328
  246 SOLV  HW1     2861    4.877020109    5.101303301    5.709284862
  246 SOLV  HW2     2862    4.894100227    5.259577166    5.745674656
  247 SOLV  OW      2863    4.021758293    3.944298284    5.838896748
  247 SOLV  HW1     2864    3.967827484    3.979440064    5.915434843
  247 SOLV  HW2     2865    4.093575769    3.884002211    5.873655080
  248 SOLV  OW      2866    6.494943291    3.607436363    5.220882455
  248 SOLV  HW1     2867    6.510297623    3.509138647    5.210708006
  248 SOLV  HW2     2868    6.502669210    3.651779520    5.131575505
  249 SOLV  OW      2869    4.656676444    5.586202179    0.059554275
  249 SOLV  HW1     2870    4.674643146    5.659291320    0.125407592
  249 SOLV  HW2     2871    4.557933701    5.574970432    0.048365673
  250 SOLV  OW      2872    3.412944635    6.698733300    4.561141631
  250 SOLV  HW1     2873    3.402571731    6.607654485    4.521160632
  250 SOLV  HW2     2874    3.509522904    6.715684140    4.580806285
  251 SOLV  OW      2875    5.921600815    4.711652780    6.083276517
  251 SOLV  HW1     2876    6.006208313    4.707182265    6.030144248
  251 SOLV  HW2     2877    5.843191581    4.702237530    6.021918773
  252 SOLV  OW      2878    5.042552511    5.033045741    5.365926429
  252 SOLV  HW1     2879    5.100309651    4.977273534    5.425552724
  252 SOLV  HW2     2880    5.053034510    5.129512999    5.390129986
  253 SOLV  OW      2881    6.461428739    5.761001320    6.853549442
  253 SOLV  HW1     2882    6.492522518    5.799744263    6.940337701
  253 SOLV  HW2     2883    6.425872378    5.668831544    6.869056784
  254 SOLV  OW      2884    3.725422510    6.405718250    4.191643363
  254 SOLV  HW1     2885    3.715391410    6.374003319    4.097328904
  254 SOLV  HW2     2886    3.705753375    6.503670630    4.196121922
  255 SOLV  OW      2887    4.996366554    3.414789181    6.212037950
  255 SOLV  HW1     2888    4.998798521    3.514641423    6.217061324
  255 SOLV  HW2     2889    4.901791875    3.384294080    6.200756579
  256 SOLV  OW      2890    5.412223396    4.303061331    5.836331760
  256 SOLV  HW1     2891    5.477995817    4.267705578    5.902857426
  256 SOLV  HW2     2892    5.331619853    4.243888788    5.834495147
  257 SOLV  OW      2893    4.946683006    5.783514607    3.645426929
  257 SOLV  HW1     2894    4.913601590    5.692006286    3.668531753
  257 SOLV  HW2     2895    5.030793934    5.775984381    3.591849303
  258 SOLV  OW      2896    6.475348073    3.826777824    5.899628728
  258 SOLV  HW1     2897    6.425796863    3.910697849    5.877182529
  258 SOLV  HW2     2898    6.495980396    3.825431932    5.997476165
  259 SOLV  OW      2899    0.172186239    4.426418368    6.493342911
  259 SOLV  HW1     2900    0.224803356    4.479189187    6.560036800
  259 SOLV  HW2     2901    0.074966572    4.431209069    6.516294254
  260 SOLV  OW      2902    4.999370865    4.258469516    4.651193257
  260 SOLV  HW1     2903    4.954863497    4.169010726    4.655390304
  260 SOLV  HW2     2904    5.094039146    4.250075883    4.682318775
  261 SOLV  OW      2905    3.722095707    4.633477046    6.705039943
  261 SOLV  HW1     2906    3.686067127    4.623711139    6.612258474
  261 SOLV  HW2     2907    3.646730988    4.651199427    6.768346994
  262 SOLV  OW      2908    3.453987186    4.366004057    4.370217697
  262 SOLV  HW1     2909    3.459681270    4.427553508    4.448836989
  262 SOLV  HW2     2910    3.531325051    4.302617142    4.371865325
  263 SOLV  OW      2911    3.580780388    5.480972431    5.290803022
  263 SOLV  HW1     2912    3.597148281    5.497345024    5.388096522
  263 SOLV  HW2     2913    3.594959616    5.565877165    5.239890182
  264 SOLV  OW      2914    6.351190409    3.579315777    4.230081860
  264 SOLV  HW1     2915    6.302264627    3.600477006    4.314689828
  264 SOLV  HW2     2916    6.436818493    3.532516086    4.251936387
  265 SOLV  OW      2917    3.774339743    0.069812876    4.956019373
  265 SOLV  HW1     2918    3.846435506    0.045271525    4.891198082
  265 SOLV  HW2     2919    3.815677884    0.102486604    5.041021202
  266 SOLV  OW      2920    5.494368430    3.708927591    3.896689595
  266 SOLV  HW1     2921    5.523658786    3.791348487    3.945155153
  266 SOLV  HW2     2922    5.419015550    3.731584787    3.834975779
  267 SOLV  OW      2923    5.142667130    4.462981059    5.445364077
  267 SOLV  HW1     2924    5.113107755    4.556195109    5.424449365
  267 SOLV  HW2     2925    5.232842721    4.465526930    5.488513603
  268 SOLV  OW      2926    5.949746372    4.914502171    6.546473328
  268 SOLV  HW1     2927    5.974087700    4.922708375    6.643118020
  268 SOLV  HW2     2928    5.851965382    4.932122293    6.535141548
  269 SOLV  OW      2929    6.454478714    6.191530903    3.932853234
  269 SOLV  HW1     2930    6.475003796    6.155847926    4.023995802
  269 SOLV  HW2     2931    6.363386526    6.161146897    3.904915704
  270 SOLV  OW      2932    4.618214562    5.131458999    5.316947139
  270 SOLV  HW1     2933    4.557034813    5.104432966    5.242605545
  270 SOLV  HW2     2934    4.692101726    5.064588243    5.325253100
  271 SOLV  OW      2935    4.304125237    5.043820705    6.380801581
  271 SOLV  HW1     2936    4.212481031    5.083389221    6.386936452
  271 SOLV  HW2     2937    4.299670806    4.946091974    6.401564274
  272 SOLV  OW      2938    5.863388904    4.437304451    4.662535737
  272 SOLV  HW1     2939    5.805043377    4.499198940    4.609937773
  272 SOLV  HW2     2940    5.862701790    4.346755248    4.620086269
  273 SOLV  OW      2941    6.104353840    4.553969328    4.703977225
  273 SOLV  HW1     2942    6.112979444    4.574127994    4.801551267
  273 SOLV  HW2     2943    6.019588052    4.503439507    4.687763090
  274 SOLV  OW      2944    5.241631455    6.080304229    4.911709182
  274 SOLV  HW1     2945    5.157705170    6.091189364    4.858436940
  274 SOLV  HW2     2946    5.319884516    6.110090498    4.857035270
  275 SOLV  OW      2947    6.180901327    6.562809689    3.831608512
  275 SOLV  HW1     2948    6.238670830    6.585703812    3.753247274
  275 SOLV  HW2     2949    6.105101268    6.505009716    3.801353397
  276 SOLV  OW      2950    3.808403759    3.808641281    6.116531544
  276 SOLV  HW1     2951    3.792502656    3.744855626    6.041163044
  276 SOLV  HW2     2952    3.832754174    3.898361346    6.079664645
  277 SOLV  OW      2953    6.830394898    4.466897045    6.544085966
  277 SOLV  HW1     2954    6.814735704    4.540905102    6.609503696
  277 SOLV  HW2     2955    6.754068486    4.462735886    6.479597476
  278 SOLV  OW      2956    6.167116518    3.611391836    4.010868200
  278 SOLV  HW1     2957    6.232010105    3.600224372    4.086140772
  278 SOLV  HW2     2958    6.148031452    3.708646638    3.997491112
  279 SOLV  OW      2959    4.163554240    6.021340020    6.753322383
  279 SOLV  HW1     2960    4.097240993    5.980637617    6.816153698
  279 SOLV  HW2     2961    4.136527650    6.001705509    6.659057338
  280 SOLV  OW      2962    6.090124327    4.198174576    4.785576496
  280 SOLV  HW1     2963    6.133096692    4.214696136    4.696794938
  280 SOLV  HW2     2964    6.017865279    4.129787713    4.775400566
  281 SOLV  OW      2965    3.393285391    6.162355481    5.812636318
  281 SOLV  HW1     2966    3.467701276    6.189733166    5.751689248
  281 SOLV  HW2     2967    3.312752376    6.218746007    5.794299778
  282 SOLV  OW      2968    3.950996889    3.760439004    5.052959794
  282 SOLV  HW1     2969    3.895966874    3.773154686    4.970428180
  282 SOLV  HW2     2970    3.990167554    3.848165893    5.080728291
  283 SOLV  OW      2971    3.694785647    5.076782933    5.519618355
  283 SOLV  HW1     2972    3.672584166    5.023905157    5.601548784
  283 SOLV  HW2     2973    3.786530805    5.052455444    5.488113303
  284 SOLV  OW      2974    5.405685829    5.198555740    5.846478362
  284 SOLV  HW1     2975    5.447803060    5.109120444    5.861620547
  284 SOLV  HW2     2976    5.327519507    5.209397105    5.907913334
  285 SOLV  OW      2977    4.519977576    5.528350637    6.180991475
  285 SOLV  HW1     2978    4.535299928    5.474881000    6.097876708
  285 SOLV  HW2     2979    4.540593820    5.624542285    6.162992287
  286 SOLV  OW      2980    5.876565933    4.282279811    3.575208392
  286 SOLV  HW1     2981    5.880655465    4.373215146    3.533785869
  286 SOLV  HW2     2982    5.813229916    4.283741203    3.652591477
  287 SOLV  OW      2983    6.397615784    6.034658787    4.984893395
  287 SOLV  HW1     2984    6.318284887    6.060502765    5.040034758
  287 SOLV  HW2     2985    6.393482183    5.936866575    4.964364268
  288 SOLV  OW      2986    4.727877393    6.717562964    6.218249528
  288 SOLV  HW1     2987    4.747089299    6.754698575    6.309089217
  288 SOLV  HW2     2988    4.759575133    6.622822948    6.213606343
  289 SOLV  OW      2989    4.238861785    4.325995216    4.898289296
  289 SOLV  HW1     2990    4.212894263    4.422218637    4.890117288
  289 SOLV  HW2     2991    4.283344880    4.296213161    4.813824608
  290 SOLV  OW      2992    5.670441349    5.602110080    5.709017812
  290 SOLV  HW1     2993    5.602200224    5.674755971    5.700796390
  290 SOLV  HW2     2994    5.707364794    5.580700665    5.618573665
  291 SOLV  OW      2995    3.450603733    5.815706651    6.056416570
  291 SOLV  HW1     2996    3.548518787    5.828474656    6.040560041
  291 SOLV  HW2     2997    3.399462442    5.848124422    5.976821070
  292 SOLV  OW      2998    4.468767741    6.322188868    6.624135548
  292 SOLV  HW1     2999    4.432851276    6.373016874    6.702419942
  292 SOLV  HW2     3000    4.448389157    6.372038579    6.539864779
  293 SOLV  OW      3001    4.044545067    6.626272060    4.028332383
  293 SOLV  HW1     3002    4.043923780    6.551827740    3.961555338
  293 SOLV  HW2     3003    3.993386906    6.704110949    3.991926581
  294 SOLV  OW      3004    4.490498772    4.630021936    5.505108282
  294 SOLV  HW1     3005    4.460024751    4.536832514    5.524783353
  294 SOLV  HW2     3006    4.419776338    4.677908655    5.453096749
  295 SOLV  OW      3007    5.046355984    5.718040082    6.792682024
  295 SOLV  HW1     3008    5.111830185    5.787716812    6.763384872
  295 SOLV  HW2     3009    4.957383158    5.760688562    6.808959110
  296 SOLV  OW      3010    5.194265752    5.882261716    6.266779848
  296 SOLV  HW1     3011    5.174494854    5.922541751    6.177401922
  296 SOLV  HW2     3012    5.258577308    5.940773075    6.316197900
  297 SOLV  OW      3013    5.070854848    4.933394032    5.119566548
  297 SOLV  HW1     3014    5.027138568    4.982611968    5.194852964
  297 SOLV  HW2     3015    5.053208968    4.835419691    5.129116129
  298 SOLV  OW      3016    3.696824865    3.754450696    6.546283613
  298 SOLV  HW1     3017    3.733946299    3.784789431    6.634042375
  298 SOLV  HW2     3018    3.619810447    3.692695892    6.562256203
  299 SOLV  OW      3019    6.327270347    3.762957163    6.802925383
  299 SOLV  HW1     3020    6.375885377    3.773243684    6.716134440
  299 SOLV  HW2     3021    6.359053631    3.832527371    6.867358448
  300 SOLV  OW      3022    3.471796073    4.618351703    4.160800576
  300 SOLV  HW1     3023    3.547633710    4.557737319    4.184806452
  300 SOLV  HW2     3024    3.483049176    4.705965602    4.207692642
  301 SOLV  OW      3025    6.137882475    5.439467008    3.775215547
  301 SOLV  HW1     3026    6.147288094    5.415638996    3.678542369
  301 SOLV  HW2     3027    6.185860690    5.371758458    3.831032425
  302 SOLV  OW      3028    5.351876631    6.659837936    4.550566302
  302 SOLV  HW1     3029    5.368407615    6.563167309    4.530992014
  302 SOLV  HW2     3030    5.363984628    6.713308601    4.466924915
  303 SOLV  OW      3031    5.985892681    4.878983061    6.820450859
  303 SOLV  HW1     3032    6.052834207    4.811417481    6.851357187
  303 SOLV  HW2     3033    5.952422105    4.931061814    6.898993382
  304 SOLV  OW      3034    6.898692997    5.546269479    4.744518072
  304 SOLV  HW1     3035    6.983190230    5.579014677    4.786824114
  304 SOLV  HW2     3036    6.823956007    5.608982250    4.766502431
  305 SOLV  OW      3037    4.778147749    4.632563502    4.675916741
  305 SOLV  HW1     3038    4.721255986    4.690456320    4.734340817
  305 SOLV  HW2     3039    4.800765806    4.548157453    4.724553851
  306 SOLV  OW      3040    4.794400438    4.097616375    5.915974287
  306 SOLV  HW1     3041    4.716065331    4.111197184    5.976630796
  306 SOLV  HW2     3042    4.770764233    4.128098555    5.823712883
  307 SOLV  OW      3043    6.483036851    4.616463378    5.383958739
  307 SOLV  HW1     3044    6.536469742    4.597016831    5.466228148
  307 SOLV  HW2     3045    6.474623421    4.533179190    5.329237813
  308 SOLV  OW      3046    3.509235824    6.797766798    5.892002580
  308 SOLV  HW1     3047    3.466590689    6.707502245    5.886054221
  308 SOLV  HW2     3048    3.582304984    6.795658080    5.960252026
  309 SOLV  OW      3049    3.705532516    5.053438543    6.216084272
  309 SOLV  HW1     3050    3.735382948    5.045749156    6.120953498
  309 SOLV  HW2     3051    3.692007689    5.149818793    6.239060923
  310 SOLV  OW      3052    0.184111582    4.546616608    4.943050159
  310 SOLV  HW1     3053    0.172437789    4.453174048    4.976722824
  310 SOLV  HW2     3054    0.145385979    4.610922307    5.009130388
  311 SOLV  OW      3055    3.528929730    6.209182045    6.036313409
  311 SOLV  HW1     3056    3.506224108    6.149488187    6.113274676
  311 SOLV  HW2     3057    3.465600652    6.191824144    5.960880564
  312 SOLV  OW      3058    5.924413757    3.591359838    3.679308260
  312 SOLV  HW1     3059    6.000594974    3.651349753    3.703790788
  312 SOLV  HW2     3060    5.922061652    3.579318276    3.580054991
  313 SOLV  OW      3061    4.441497143    6.522193312    5.612652501
  313 SOLV  HW1     3062    4.501675544    6.596092418    5.642967240
  313 SOLV  HW2     3063    4.372453331    6.558905585    5.550310222
  314 SOLV  OW      3064    4.847091856    4.069959513    6.449051654
  314 SOLV  HW1     3065    4.946748032    4.074950190    6.455791175
  314 SOLV  HW2     3066    4.820168962    3.977802179    6.421055505
  315 SOLV  OW      3067    6.694961489    5.452997944    6.010181499
  315 SOLV  HW1     3068    6.781730303    5.488436296    5.975292303
  315 SOLV  HW2     3069    6.709811943    5.362994768    6.051178643
  316 SOLV  OW      3070    3.860914038    5.961199213    3.458475710
  316 SOLV  HW1     3071    3.880715290    5.890508235    3.526390164
  316 SOLV  HW2     3072    3.907475534    6.045934068    3.484043221
  317 SOLV  OW      3073    4.716761387    5.189220460    6.830911412
  317 SOLV  HW1     3074    4.628749332    5.153678842    6.799413791
  317 SOLV  HW2     3075    4.737366799    5.274492670    6.782896274
  318 SOLV  OW      3076    4.093003975    6.807889117    6.519628661
  318 SOLV  HW1     3077    4.088296022    6.710304444    6.498250396
  318 SOLV  HW2     3078    4.180709607    6.828260206    6.563155955
  319 SOLV  OW      3079    3.879247006    4.018138087    4.096829254
  319 SOLV  HW1     3080    3.783325599    4.024102392    4.124488770
  319 SOLV  HW2     3081    3.932298202    3.974805300    4.169694124
  320 SOLV  OW      3082    3.996500961    6.385430726    3.868914615
  320 SOLV  HW1     3083    3.910313168    6.351188961    3.906345580
  320 SOLV  HW2     3084    3.979168379    6.430752177    3.781464763
  321 SOLV  OW      3085    3.699197797    4.808833098    5.141094305
  321 SOLV  HW1     3086    3.774877931    4.873910878    5.134856207
  321 SOLV  HW2     3087    3.624608914    4.849438919    5.193906267
  322 SOLV  OW      3088    6.368272957    3.483535496    3.871608353
  322 SOLV  HW1     3089    6.294054458    3.536834272    3.912262983
  322 SOLV  HW2     3090    6.370898940    3.499916796    3.772984164
  323 SOLV  OW      3091    0.127386165    3.965361693    0.058187067
  323 SOLV  HW1     3092    0.146088523    4.021216949   -0.022633377
  323 SOLV  HW2     3093    0.125719733    4.023739348    0.139370678
  324 SOLV  OW      3094    3.562319974    3.673595228    4.261992437
  324 SOLV  HW1     3095    3.573322201    3.746199222    4.329883554
  324 SOLV  HW2     3096    3.466140690    3.646577122    4.257398213
  325 SOLV  OW      3097    6.700543548    5.571923263    4.348428741
  325 SOLV  HW1     3098    6.687487581    5.474744685    4.328748394
  325 SOLV  HW2     3099    6.641592855    5.598693203    4.424649400
  326 SOLV  OW      3100    6.602336453    4.552974507    4.493170630
  326 SOLV  HW1     3101    6.586862133    4.529712201    4.397143286
  326 SOLV  HW2     3102    6.514709463    4.555869137    4.541283394
  327 SOLV  OW      3103    4.411961442    6.455767320    4.184058683
  327 SOLV  HW1     3104    4.510280256    6.452211332    4.166108191
  327 SOLV  HW2     3105    4.379878369    6.550079077    4.175263294
  328 SOLV  OW      3106    5.336413223    3.535022137    4.056953829
  328 SOLV  HW1     3107    5.392379170    3.601210676    4.007067701
  328 SOLV  HW2     3108    5.242286897    3.538982507    4.023393404
  329 SOLV  OW      3109    4.087914812    4.838237339    3.954166339
  329 SOLV  HW1     3110    4.088514870    4.758622042    3.893646626
  329 SOLV  HW2     3111    4.175661989    4.885760284    3.947570750
  330 SOLV  OW      3112    4.872893245    5.648104144    4.727128416
  330 SOLV  HW1     3113    4.843539952    5.738049536    4.759526784
  330 SOLV  HW2     3114    4.894307768    5.653189414    4.629573129
  331 SOLV  OW      3115    4.979122284    5.526953942    5.126303810
  331 SOLV  HW1     3116    5.017388113    5.614903427    5.154623467
  331 SOLV  HW2     3117    5.051537353    5.457993020    5.124966806
  332 SOLV  OW      3118    6.791029225    5.176730551    3.528730922
  332 SOLV  HW1     3119    6.732798421    5.117528622    3.584447583
  332 SOLV  HW2     3120    6.864843412    5.122551866    3.488529726
  333 SOLV  OW      3121    3.974199722    5.576361969    3.596795406
  333 SOLV  HW1     3122    3.980626964    5.667717848    3.636972615
  333 SOLV  HW2     3123    3.972891125    5.583837401    3.497076972
  334 SOLV  OW      3124    6.484964717    3.777634991    6.561854563
  334 SOLV  HW1     3125    6.496600090    3.693959012    6.508332082
  334 SOLV  HW2     3126    6.451423491    3.850774848    6.502464182
  335 SOLV  OW      3127    6.575042538    5.767395903    4.189709067
  335 SOLV  HW1     3128    6.634545727    5.701812545    4.236165858
  335 SOLV  HW2     3129    6.542255555    5.835104013    4.255592491
  336 SOLV  OW      3130    6.859827437    3.584873334    5.314213234
  336 SOLV  HW1     3131    6.785483615    3.597946197    5.379817094
  336 SOLV  HW2     3132    6.823284802    3.588943044    5.221208843
  337 SOLV  OW      3133    4.664235223    5.646846683    4.123148533
  337 SOLV  HW1     3134    4.639144536    5.555848844    4.156185767
  337 SOLV  HW2     3135    4.758052072    5.645032447    4.088555545
  338 SOLV  OW      3136    3.824668375    4.518934746    5.553366232
  338 SOLV  HW1     3137    3.737498629    4.558643902    5.524622784
  338 SOLV  HW2     3138    3.827547572    4.422442281    5.527243807
  339 SOLV  OW      3139    4.731260295    6.674698054    5.502293256
  339 SOLV  HW1     3140    4.752488288    6.699572835    5.596804434
  339 SOLV  HW2     3141    4.792313807    6.601239423    5.472663256
  340 SOLV  OW      3142    4.765158212    5.961652996    3.544126833
  340 SOLV  HW1     3143    4.821526210    5.883843559    3.571875091
  340 SOLV  HW2     3144    4.683205839    5.965496928    3.601315983
  341 SOLV  OW      3145    6.812539394    4.926972227    4.332060988
  341 SOLV  HW1     3146    6.850572446    5.018676677    4.344116941
  341 SOLV  HW2     3147    6.859280149    4.881200080    4.256419023
  342 SOLV  OW      3148    3.674108530    4.160313851    6.547023486
  342 SOLV  HW1     3149    3.759494226    4.204316446    6.519218898
  342 SOLV  HW2     3150    3.644306976    4.097199600    6.475410227
  343 SOLV  OW      3151    5.892041541    5.223739828    3.492337250
  343 SOLV  HW1     3152    5.875756865    5.155236465    3.421318029
  343 SOLV  HW2     3153    5.867495523    5.185741476    3.581529634
  344 SOLV  OW      3154    4.743580832    3.755489042    4.933205751
  344 SOLV  HW1     3155    4.744664589    3.840385461    4.986053552
  344 SOLV  HW2     3156    4.723663495    3.678638724    4.994022918
  345 SOLV  OW      3157    5.617763117    4.826732889    0.043608905
  345 SOLV  HW1     3158    5.525060260    4.863782772    0.037655615
  345 SOLV  HW2     3159    5.651721527    4.807006601   -0.048367370
  346 SOLV  OW      3160    6.633398483    3.408459010    5.670776349
  346 SOLV  HW1     3161    6.643766839    3.463737457    5.588081169
  346 SOLV  HW2     3162    6.687703419    3.448464283    5.744615098
  347 SOLV  OW      3163    6.571542020    4.436797638    6.168421684
  347 SOLV  HW1     3164    6.631802108    4.459760675    6.091983043
  347 SOLV  HW2     3165    6.590012167    4.498336657    6.245058378
  348 SOLV  OW      3166    4.427771711    3.988220676    6.225984186
  348 SOLV  HW1     3167    4.439149669    3.889404112    6.236342175
  348 SOLV  HW2     3168    4.403058625    4.028338768    6.314195637
  349 SOLV  OW      3169    6.512987783    3.702729299    4.944337369
  349 SOLV  HW1     3170    6.417059809    3.676196708    4.954095154
  349 SOLV  HW2     3171    6.520996198    3.773553334    4.874185968
  350 SOLV  OW      3172    4.740524548    6.911619886    4.704718025
  350 SOLV  HW1     3173    4.817796901    6.854911674    4.676175374
  350 SOLV  HW2     3174    4.696245528    6.950666945    4.623995343
  351 SOLV  OW      3175    6.804842753    5.078023896    4.708732824
  351 SOLV  HW1     3176    6.714491530    5.055970070    4.745500612
  351 SOLV  HW2     3177    6.840828942    4.998984566    4.659140467
  352 SOLV  OW      3178    4.746194956    5.244177934    3.559674613
  352 SOLV  HW1     3179    4.747241600    5.196275282    3.647459725
  352 SOLV  HW2     3180    4.661340410    5.296434556    3.551253335
  353 SOLV  OW      3181    5.736584362    4.628025125    5.431962699
  353 SOLV  HW1     3182    5.641126585    4.626934371    5.461767292
  353 SOLV  HW2     3183    5.766993522    4.534432311    5.414149576
  354 SOLV  OW      3184    5.497231767    4.923865678    4.826255011
  354 SOLV  HW1     3185    5.515435005    4.962808896    4.735957570
  354 SOLV  HW2     3186    5.411498669    4.872437759    4.823689317
  355 SOLV  OW      3187    6.677506275    4.941186886    3.643545742
  355 SOLV  HW1     3188    6.724926607    4.858518780    3.613227256
  355 SOLV  HW2     3189    6.683605177    4.948470921    3.743103026
  356 SOLV  OW      3190    3.762452389    3.974247461    4.655233914
  356 SOLV  HW1     3191    3.732474068    4.069641223    4.657012948
  356 SOLV  HW2     3192    3.849182680    3.967499811    4.605897434
  357 SOLV  OW      3193    4.387240669    5.318730529    4.033110908
  357 SOLV  HW1     3194    4.357097444    5.323258977    3.937869744
  357 SOLV  HW2     3195    4.476850510    5.274552382    4.037623749
  358 SOLV  OW      3196    4.172625766    5.235084034    6.144169099
  358 SOLV  HW1     3197    4.109827013    5.205128736    6.216006726
  358 SOLV  HW2     3198    4.194469134    5.157749223    6.084639086
  359 SOLV  OW      3199    6.046499084    4.859671587    6.297973732
  359 SOLV  HW1     3200    6.009012606    4.874546058    6.389488319
  359 SOLV  HW2     3201    5.985210868    4.800002976    6.246158734
  360 SOLV  OW      3202    6.235012906    6.035494185    4.251134118
  360 SOLV  HW1     3203    6.331528038    6.058632184    4.238842744
  360 SOLV  HW2     3204    6.222299752    5.937249620    4.237422098
  361 SOLV  OW      3205    4.758162362    3.599944988    3.579558340
  361 SOLV  HW1     3206    4.762870686    3.680117690    3.519962529
  361 SOLV  HW2     3207    4.831414307    3.536234948    3.555544722
  362 SOLV  OW      3208    5.407824519    5.153097401    6.244174725
  362 SOLV  HW1     3209    5.403105290    5.227854833    6.310439007
  362 SOLV  HW2     3210    5.343229877    5.170377304    6.169805325
  363 SOLV  OW      3211    3.573484027    3.837175572    4.494579940
  363 SOLV  HW1     3212    3.481942075    3.827641646    4.533707962
  363 SOLV  HW2     3213    3.621747394    3.911752228    4.540523140
  364 SOLV  OW      3214    4.674265155    6.115474790    3.826905658
  364 SOLV  HW1     3215    4.765073010    6.078570282    3.807105885
  364 SOLV  HW2     3216    4.653395070    6.102376783    3.923822539
  365 SOLV  OW      3217    6.242304322    3.971400698    3.550562744
  365 SOLV  HW1     3218    6.207545939    3.981788026    3.457367058
  365 SOLV  HW2     3219    6.213580038    4.049697171    3.605753383
  366 SOLV  OW      3220    4.978445714    4.130057741    5.136375242
  366 SOLV  HW1     3221    4.895836881    4.115294602    5.190761550
  366 SOLV  HW2     3222    5.049730793    4.169758278    5.194187913
  367 SOLV  OW      3223    6.767688393    3.672939603    4.034895243
  367 SOLV  HW1     3224    6.680716914    3.706893735    4.070738906
  367 SOLV  HW2     3225    6.792514677    3.588422682    4.082246881
  368 SOLV  OW      3226    5.825192131    5.845260541    3.564242284
  368 SOLV  HW1     3227    5.872784386    5.799396577    3.489187551
  368 SOLV  HW2     3228    5.731683379    5.810379715    3.570651902
  369 SOLV  OW      3229    4.997932257    3.608041466    6.519257489
  369 SOLV  HW1     3230    5.083729556    3.625401310    6.470891396
  369 SOLV  HW2     3231    4.995012965    3.512498951    6.548666633
  370 SOLV  OW      3232    6.324693042    5.069126100    4.662587776
  370 SOLV  HW1     3233    6.363688560    4.979711378    4.640539310
  370 SOLV  HW2     3234    6.380650661    5.140979317    4.621264900
  371 SOLV  OW      3235    5.490295580    5.400839806    4.037425438
  371 SOLV  HW1     3236    5.425106516    5.462604986    4.081439935
  371 SOLV  HW2     3237    5.550065528    5.453236883    3.976730586
  372 SOLV  OW      3238    5.574418638    5.422057211    4.752599050
  372 SOLV  HW1     3239    5.485827489    5.423927727    4.706231935
  372 SOLV  HW2     3240    5.560474128    5.407052493    4.850487505
  373 SOLV  OW      3241    3.388638297    4.621614068    3.866903754
  373 SOLV  HW1     3242    3.291684779    4.645555562    3.861558532
  373 SOLV  HW2     3243    3.415932618    4.614411083    3.962845549
  374 SOLV  OW      3244    6.527942065    6.540124211    4.202553990
  374 SOLV  HW1     3245    6.469351476    6.484762452    4.143361835
  374 SOLV  HW2     3246    6.501061190    6.636199093    4.195592107
  375 SOLV  OW      3247    4.017203568    5.245493909    3.455806668
  375 SOLV  HW1     3248    4.087626871    5.275573716    3.391482333
  375 SOLV  HW2     3249    4.046253790    5.266419752    3.549187872
  376 SOLV  OW      3250    0.049494672    5.318312292    6.284956074
  376 SOLV  HW1     3251   -0.041574168    5.277030782    6.286990872
  376 SOLV  HW2     3252    0.100396496    5.282855773    6.206511285
  377 SOLV  OW      3253    5.820266033    4.364771364    5.366591101
  377 SOLV  HW1     3254    5.879467615    4.354638845    5.446556044
  377 SOLV  HW2     3255    5.772476194    4.278618968    5.349394435
  378 SOLV  OW      3256    6.073369170    6.873958454    3.678402050
  378 SOLV  HW1     3257    6.144615929    6.804120747    3.671463082
  378 SOLV  HW2     3258    5.995984554    6.837567498    3.730255879
  379 SOLV  OW      3259    5.084007951    5.629616126    3.448267382
  379 SOLV  HW1     3260    5.056320410    5.681936937    3.367659103
  379 SOLV  HW2     3261    5.028955901    5.546353770    3.454463207
  380 SOLV  OW      3262    4.379314439    4.807663659    5.111439819
  380 SOLV  HW1     3263    4.285951119    4.780790551    5.087750860
  380 SOLV  HW2     3264    4.434943682    4.725792470    5.125669925
  381 SOLV  OW      3265    6.583773936    5.647791399    4.597212136
  381 SOLV  HW1     3266    6.516419746    5.574025363    4.602096449
  381 SOLV  HW2     3267    6.625815560    5.660515183    4.687058975
  382 SOLV  OW      3268    4.971521418    3.651666937    4.778926440
  382 SOLV  HW1     3269    4.887230464    3.692329282    4.814187754
  382 SOLV  HW2     3270    5.033696024    3.724222816    4.749401906
  383 SOLV  OW      3271    5.162966229    5.483380983    6.418575185
  383 SOLV  HW1     3272    5.137097139    5.392240763    6.386548926
  383 SOLV  HW2     3273    5.190956562    5.539394731    6.340598564
  384 SOLV  OW      3274    4.632020364    4.685224267    4.434657724
  384 SOLV  HW1     3275    4.680813850    4.679859619    4.521789375
  384 SOLV  HW2     3276    4.673501675    4.621915216    4.369291697
  385 SOLV  OW      3277    6.903730244    5.419682795    5.670355790
  385 SOLV  HW1     3278    6.954751683    5.403768453    5.585828022
  385 SOLV  HW2     3279    6.855337680    5.506979689    5.664127834
  386 SOLV  OW      3280    5.317128192    5.560573431    4.165470591
  386 SOLV  HW1     3281    5.336403428    5.579940679    4.261672680
  386 SOLV  HW2     3282    5.283831722    5.643618015    4.120789835
  387 SOLV  OW      3283    6.872708786    5.168352165    5.776275564
  387 SOLV  HW1     3284    6.883296836    5.257807852    5.732831537
  387 SOLV  HW2     3285    6.782815170    5.130786130    5.753699711
  388 SOLV  OW      3286    3.737879557    4.684920043    3.733692909
  388 SOLV  HW1     3287    3.802563736    4.684199438    3.657422738
  388 SOLV  HW2     3288    3.668474214    4.755159181    3.717848548
  389 SOLV  OW      3289    4.100669670    6.682919985    5.014132501
  389 SOLV  HW1     3290    4.115293078    6.686827331    4.915276021
  389 SOLV  HW2     3291    4.154722310    6.754320163    5.058651810
  390 SOLV  OW      3292    4.206157698    4.780055600    6.467533375
  390 SOLV  HW1     3293    4.259208864    4.695629525    6.475242120
  390 SOLV  HW2     3294    4.115352029    4.766065327    6.507031624
  391 SOLV  OW      3295    4.768061443    6.560659585    4.433760617
  391 SOLV  HW1     3296    4.753406364    6.484513529    4.496917806
  391 SOLV  HW2     3297    4.824710635    6.530041530    4.357241516
  392 SOLV  OW      3298    4.342800239    5.274457546    6.519561945
  392 SOLV  HW1     3299    4.361489091    5.186433041    6.475925611
  392 SOLV  HW2     3300    4.324473575    5.343239341    6.449313588
  393 SOLV  OW      3301    3.565742446    6.538282338    6.485058852
  393 SOLV  HW1     3302    3.552509240    6.593487923    6.402724419
  393 SOLV  HW2     3303    3.499949912    6.462964877    6.485596704
  394 SOLV  OW      3304    6.030708575    5.672026743    4.605188555
  394 SOLV  HW1     3305    6.035702143    5.588869298    4.549855124
  394 SOLV  HW2     3306    6.121986614    5.695145227    4.638888719
  395 SOLV  OW      3307    4.079418943    6.558809076    6.399878046
  395 SOLV  HW1     3308    4.102864536    6.540007488    6.304490665
  395 SOLV  HW2     3309    3.988334280    6.522509303    6.419569759
  396 SOLV  OW      3310    3.918918254    4.962792118    5.119205707
  396 SOLV  HW1     3311    3.948382493    4.956669022    5.023833941
  396 SOLV  HW2     3312    3.921255706    5.058312705    5.148730950
  397 SOLV  OW      3313    3.844121808    6.155109364    0.098054263
  397 SOLV  HW1     3314    3.911763283    6.201971385    0.154887744
  397 SOLV  HW2     3315    3.789759745    6.222754901    0.048352557
  398 SOLV  OW      3316    6.162816288    4.872433503    4.084190362
  398 SOLV  HW1     3317    6.232850296    4.940509841    4.062722943
  398 SOLV  HW2     3318    6.192578034    4.817514496    4.162293650
  399 SOLV  OW      3319    3.962170366    6.654069592    4.455360368
  399 SOLV  HW1     3320    3.966957262    6.615517209    4.363204486
  399 SOLV  HW2     3321    3.967087501    6.580246180    4.522648838
  400 SOLV  OW      3322    6.005095648    3.960733526    5.629739687
  400 SOLV  HW1     3323    5.911387151    3.944725299    5.598686645
  400 SOLV  HW2     3324    6.061352365    3.880836448    5.608444370
  401 SOLV  OW      3325    6.026859057    6.205895576    4.276849168
  401 SOLV  HW1     3326    6.002347681    6.192813364    4.372922262
  401 SOLV  HW2     3327    6.088708306    6.132791029    4.247999383
  402 SOLV  OW      3328    3.464397484    6.304727451    5.154861095
  402 SOLV  HW1     3329    3.552574989    6.340195710    5.123741808
  402 SOLV  HW2     3330    3.470888001    6.279338620    5.251374932
  403 SOLV  OW      3331    5.910296168    5.626461995    3.416273809
  403 SOLV  HW1     3332    5.930041145    5.598257271    3.322377716
  403 SOLV  HW2     3333    5.826493953    5.581742157    3.447564751
  404 SOLV  OW      3334    4.678256596    6.354591663    5.599248450
  404 SOLV  HW1     3335    4.603373470    6.419583713    5.612285856
  404 SOLV  HW2     3336    4.668247736    6.278848798    5.663779321
  405 SOLV  OW      3337    4.309658988    4.211640349    4.645969031
  405 SOLV  HW1     3338    4.283838927    4.188176711    4.552245022
  405 SOLV  HW2     3339    4.391726377    4.268775812    4.644606523
  406 SOLV  OW      3340    5.216470832    0.020514187    3.927838971
  406 SOLV  HW1     3341    5.305438586    0.003356710    3.885507150
  406 SOLV  HW2     3342    5.228944810    0.038712885    4.025382834
  407 SOLV  OW      3343    4.923115644    6.426662280    4.244038055
  407 SOLV  HW1     3344    4.918908205    6.351030282    4.309335067
  407 SOLV  HW2     3345    5.018271043    6.442796957    4.217833879
  408 SOLV  OW      3346    5.626449926    5.194203422    4.177255378
  408 SOLV  HW1     3347    5.673038435    5.237397316    4.254492448
  408 SOLV  HW2     3348    5.565377697    5.260475161    4.133897496
  409 SOLV  OW      3349    5.260320372    6.503579587    4.048289759
  409 SOLV  HW1     3350    5.341183031    6.560559002    4.033581482
  409 SOLV  HW2     3351    5.275974575    6.412828024    4.009291993
  410 SOLV  OW      3352    6.333759991    3.573820575    6.131199189
  410 SOLV  HW1     3353    6.399847020    3.548975302    6.060368484
  410 SOLV  HW2     3354    6.329218863    3.500960263    6.199554630
  411 SOLV  OW      3355    5.387090163    4.535186679    4.095377283
  411 SOLV  HW1     3356    5.335884868    4.478612418    4.160022027
  411 SOLV  HW2     3357    5.358513716    4.630572054    4.104679746
  412 SOLV  OW      3358    6.557764363    6.577920846    3.337855158
  412 SOLV  HW1     3359    6.494185370    6.506863897    3.307680872
  412 SOLV  HW2     3360    6.640527834    6.535254781    3.374347241
  413 SOLV  OW      3361    6.545134636    4.486162832    3.391344637
  413 SOLV  HW1     3362    6.515339777    4.391045119    3.399506129
  413 SOLV  HW2     3363    6.507658017    4.539439584    3.467230845
  414 SOLV  OW      3364    5.182229643    5.893276714    5.801061561
  414 SOLV  HW1     3365    5.217862420    5.986003564    5.789569002
  414 SOLV  HW2     3366    5.112798032    5.892958653    5.873027875
  415 SOLV  OW      3367    3.783217834    5.088702310    5.936469818
  415 SOLV  HW1     3368    3.727709333    5.025825222    5.882015072
  415 SOLV  HW2     3369    3.749139286    5.181973545    5.924674503
  416 SOLV  OW      3370    4.666525780    3.855239895    6.670015149
  416 SOLV  HW1     3371    4.710664578    3.824558989    6.585681821
  416 SOLV  HW2     3372    4.658034095    3.954879674    6.668826966
  417 SOLV  OW      3373    3.956065307    4.239963389    4.905858913
  417 SOLV  HW1     3374    3.961610414    4.233530602    4.806210753
  417 SOLV  HW2     3375    4.039540990    4.282200839    4.941209261
  418 SOLV  OW      3376    6.446587108    4.830187296    3.836419053
  418 SOLV  HW1     3377    6.355626736    4.788822260    3.832284489
  418 SOLV  HW2     3378    6.439201060    4.928589867    3.820163739
  419 SOLV  OW      3379    3.866476589    6.198579942    5.074156602
  419 SOLV  HW1     3380    3.837785434    6.201516696    5.169914860
  419 SOLV  HW2     3381    3.955437122    6.153393174    5.067402564
  420 SOLV  OW      3382    4.908061568    6.354445937    4.856254060
  420 SOLV  HW1     3383    4.998958104    6.389426176    4.878963719
  420 SOLV  HW2     3384    4.857446148    6.336019131    4.940515466
  421 SOLV  OW      3385    4.107428337    3.959853928    5.165666123
  421 SOLV  HW1     3386    4.117361874    4.058998216    5.174226062
  421 SOLV  HW2     3387    4.188721219    3.921920170    5.121462277
  422 SOLV  OW      3388    5.078504097    3.973022372    3.746376058
  422 SOLV  HW1     3389    5.054989343    3.964994509    3.843250109
  422 SOLV  HW2     3390    4.997355358    4.000011230    3.694526483
  423 SOLV  OW      3391    5.951695087    4.626846560    3.873828872
  423 SOLV  HW1     3392    5.905055358    4.678302092    3.945780974
  423 SOLV  HW2     3393    5.981812643    4.538666307    3.910121792
  424 SOLV  OW      3394    5.026791068    4.315734808    5.670892436
  424 SOLV  HW1     3395    4.940682383    4.266332381    5.658783488
  424 SOLV  HW2     3396    5.055360202    4.354821323    5.583382766
  425 SOLV  OW      3397    4.451883224    3.852880315    4.594629845
  425 SOLV  HW1     3398    4.413659238    3.764817598    4.566601307
  425 SOLV  HW2     3399    4.459593472    3.912745072    4.514889872
  426 SOLV  OW      3400    4.123055720    4.640587969    3.755050178
  426 SOLV  HW1     3401    4.117192399    4.555897050    3.807917873
  426 SOLV  HW2     3402    4.217549695    4.655030248    3.725652533
  427 SOLV  OW      3403    5.389231338    4.362548862    5.558754636
  427 SOLV  HW1     3404    5.390083244    4.288187736    5.491898528
  427 SOLV  HW2     3405    5.407145516    4.325575324    5.649925025
  428 SOLV  OW      3406    5.886366250    5.422958559    4.076440442
  428 SOLV  HW1     3407    5.896997297    5.521086156    4.092545821
  428 SOLV  HW2     3408    5.846586225    5.408176427    3.985884298
  429 SOLV  OW      3409    5.093373023    5.419969222    4.115075486
  429 SOLV  HW1     3410    5.175668909    5.476189461    4.123243376
  429 SOLV  HW2     3411    5.113968437    5.338442283    4.060953519
  430 SOLV  OW      3412    5.672715055    4.561454050    4.446592406
  430 SOLV  HW1     3413    5.754637078    4.580778169    4.392580727
  430 SOLV  HW2     3414    5.610082169    4.639228052    4.441099315
  431 SOLV  OW      3415    4.102603168    4.579025847    5.603043540
  431 SOLV  HW1     3416    4.142758459    4.643062366    5.537556166
  431 SOLV  HW2     3417    4.003793076    4.574026983    5.588441350
  432 SOLV  OW      3418    4.279389362    5.454522975    6.291015983
  432 SOLV  HW1     3419    4.249550040    5.372834150    6.241638190
  432 SOLV  HW2     3420    4.371007164    5.480370811    6.260362441
  433 SOLV  OW      3421    5.654234043    6.360529110    4.652866016
  433 SOLV  HW1     3422    5.735899620    6.303212315    4.646010471
  433 SOLV  HW2     3423    5.678813189    6.448919116    4.692671282
  434 SOLV  OW      3424    6.753434445    6.047146741    4.310642440
  434 SOLV  HW1     3425    6.810262442    5.967344263    4.330741603
  434 SOLV  HW2     3426    6.812098142    6.125493691    4.290097384
  435 SOLV  OW      3427    3.501497346    5.235248964    6.625456068
  435 SOLV  HW1     3428    3.532778904    5.314253700    6.572719502
  435 SOLV  HW2     3429    3.580568532    5.186499334    6.662505566
  436 SOLV  OW      3430    4.331827989    3.617750995    4.480768403
  436 SOLV  HW1     3431    4.314354340    3.572082168    4.568007153
  436 SOLV  HW2     3432    4.281990923    3.570678821    4.407953401
  437 SOLV  OW      3433    0.048436764    4.900118611    5.385170123
  437 SOLV  HW1     3434    0.108940744    4.827611297    5.352248049
  437 SOLV  HW2     3435    0.089688583    4.989186234    5.366012426
  438 SOLV  OW      3436    4.469267767    5.734750216    6.515776403
  438 SOLV  HW1     3437    4.499111843    5.640475247    6.500827552
  438 SOLV  HW2     3438    4.533250307    5.780554637    6.577501496
  439 SOLV  OW      3439    6.604777057    5.643630030    3.742114589
  439 SOLV  HW1     3440    6.610159804    5.742156856    3.725825498
  439 SOLV  HW2     3441    6.573548429    5.626988171    3.835654206
  440 SOLV  OW      3442    5.932222671    4.959229845    3.970171500
  440 SOLV  HW1     3443    6.025325954    4.932662856    3.995227049
  440 SOLV  HW2     3444    5.867208039    4.894819613    4.010497212
  441 SOLV  OW      3445    6.082876388    4.623061927    4.958657514
  441 SOLV  HW1     3446    6.033546991    4.709395835    4.947959245
  441 SOLV  HW2     3447    6.035984717    4.566034669    5.026114202
  442 SOLV  OW      3448    4.765724630    6.340214528    4.612405485
  442 SOLV  HW1     3449    4.818991875    6.354932221    4.695758990
  442 SOLV  HW2     3450    4.687449568    6.281416824    4.632841014
  443 SOLV  OW      3451    4.864238701    5.506487639    6.234834463
  443 SOLV  HW1     3452    4.875102377    5.602268281    6.261471056
  443 SOLV  HW2     3453    4.816916181    5.501531626    6.146871507
  444 SOLV  OW      3454    6.467255777    5.585035016    5.089238378
  444 SOLV  HW1     3455    6.424754801    5.497741480    5.113187188
  444 SOLV  HW2     3456    6.566751478    5.575077208    5.090441612
  445 SOLV  OW      3457    6.333849408    6.588384965    3.620147105
  445 SOLV  HW1     3458    6.343086235    6.648605314    3.540840049
  445 SOLV  HW2     3459    6.378105408    6.500811388    3.600816516
  446 SOLV  OW      3460    0.054178549    5.936223247    4.051850840
  446 SOLV  HW1     3461    0.091622640    6.026890211    4.032387125
  446 SOLV  HW2     3462    0.095085741    5.869268923    3.989841855
  447 SOLV  OW      3463    6.650710983    4.917213434    6.565409810
  447 SOLV  HW1     3464    6.600365768    4.965234332    6.637251926
  447 SOLV  HW2     3465    6.736514529    4.965211789    6.547084980
  448 SOLV  OW      3466    4.948180734    4.198687988    4.149896562
  448 SOLV  HW1     3467    4.878777253    4.270550996    4.154456448
  448 SOLV  HW2     3468    4.949603687    4.148226438    4.236229811
  449 SOLV  OW      3469    3.458983130    0.052789805    5.233601550
  449 SOLV  HW1     3470    3.480735180   -0.010686853    5.307758076
  449 SOLV  HW2     3471    3.474161447    0.146661514    5.264574271
  450 SOLV  OW      3472    3.602653506    3.672789057    6.259349048
  450 SOLV  HW1     3473    3.663561985    3.731855292    6.206407472
  450 SOLV  HW2     3474    3.517035485    3.659827028    6.209319101
  451 SOLV  OW      3475    4.046426884    5.141388906    4.574745915
  451 SOLV  HW1     3476    4.105787924    5.092392321    4.510905151
  451 SOLV  HW2     3477    3.967507624    5.084288704    4.597358245
  452 SOLV  OW      3478    5.190979881    4.247383502    5.274307134
  452 SOLV  HW1     3479    5.247511618    4.182307734    5.325011772
  452 SOLV  HW2     3480    5.173558211    4.327769885    5.331194007
  453 SOLV  OW      3481    6.582406648    5.301665170    5.242618964
  453 SOLV  HW1     3482    6.490037911    5.313574901    5.206183091
  453 SOLV  HW2     3483    6.636008430    5.245304839    5.179756402
  454 SOLV  OW      3484    5.902022479    4.597435921    4.305585091
  454 SOLV  HW1     3485    5.963414018    4.628797208    4.378036738
  454 SOLV  HW2     3486    5.917904294    4.500235828    4.288218028
  455 SOLV  OW      3487    6.154942577    5.644502679    5.028578232
  455 SOLV  HW1     3488    6.200563362    5.688826841    5.105752027
  455 SOLV  HW2     3489    6.106010036    5.713221455    4.974866064
  456 SOLV  OW      3490    4.234545710    5.901796824    3.650507969
  456 SOLV  HW1     3491    4.265436248    5.815828643    3.691210400
  456 SOLV  HW2     3492    4.243882168    5.896824978    3.551061982
  457 SOLV  OW      3493    4.556304094    0.056940501    3.679323723
  457 SOLV  HW1     3494    4.478877640    0.064780233    3.742138076
  457 SOLV  HW2     3495    4.633474247    0.109727817    3.714822011
  458 SOLV  OW      3496    4.380079332    6.704157776    4.523345571
  458 SOLV  HW1     3497    4.399361378    6.631725485    4.589540480
  458 SOLV  HW2     3498    4.464949887    6.731161500    4.477850699
  459 SOLV  OW      3499    4.595814617    4.940101755    4.189792234
  459 SOLV  HW1     3500    4.533685070    4.864632983    4.168670183
  459 SOLV  HW2     3501    4.679722004    4.903819124    4.230348575
  460 SOLV  OW      3502    5.647514032    3.576073767    6.367201772
  460 SOLV  HW1     3503    5.673579722    3.647245768    6.432446478
  460 SOLV  HW2     3504    5.729870440    3.534293019    6.328814459
  461 SOLV  OW      3505    6.646284092    4.796588247    6.050843345
  461 SOLV  HW1     3506    6.734786383    4.842841208    6.045418809
  461 SOLV  HW2     3507    6.598749454    4.825262368    6.134027511
  462 SOLV  OW      3508    6.520481443    4.335162465    5.534126228
  462 SOLV  HW1     3509    6.598850266    4.337295852    5.472036218
  462 SOLV  HW2     3510    6.551899616    4.349734784    5.627944759
  463 SOLV  OW      3511    6.895400664    3.394954996    4.896330526
  463 SOLV  HW1     3512    6.847501200    3.467313549    4.946046764
  463 SOLV  HW2     3513    6.980705390    3.372881630    4.943634252
  464 SOLV  OW      3514    6.866826199    3.999211671    5.916683452
  464 SOLV  HW1     3515    6.922597139    3.975295082    5.996177833
  464 SOLV  HW2     3516    6.781666160    4.041764450    5.947322474
  465 SOLV  OW      3517    4.150811667    5.291768090    5.712077713
  465 SOLV  HW1     3518    4.112039315    5.340341541    5.633726344
  465 SOLV  HW2     3519    4.100895432    5.206284205    5.726306084
  466 SOLV  OW      3520    5.384861230    3.757199298    6.834546492
  466 SOLV  HW1     3521    5.337042668    3.669706164    6.842296373
  466 SOLV  HW2     3522    5.375381399    3.792203428    6.741345267
  467 SOLV  OW      3523    4.968489189    4.637278199    5.117227062
  467 SOLV  HW1     3524    4.914964762    4.553117272    5.109911851
  467 SOLV  HW2     3525    5.056384578    4.624974327    5.071136046
  468 SOLV  OW      3526    4.341678131    5.594645750    4.466453330
  468 SOLV  HW1     3527    4.358827820    5.571320532    4.370727850
  468 SOLV  HW2     3528    4.354172466    5.693004422    4.479530067
  469 SOLV  OW      3529    6.752094006    5.574693879    5.065966576
  469 SOLV  HW1     3530    6.802026719    5.625440968    5.136201033
  469 SOLV  HW2     3531    6.794287971    5.484897532    5.053410829
  470 SOLV  OW      3532    5.298457619    6.680974987    3.685381594
  470 SOLV  HW1     3533    5.321377097    6.702813378    3.590516913
  470 SOLV  HW2     3534    5.348234048    6.598970851    3.713650977
  471 SOLV  OW      3535    4.197244573    6.017534562    4.514090152
  471 SOLV  HW1     3536    4.185257031    6.039824332    4.417338112
  471 SOLV  HW2     3537    4.156131715    6.089404571    4.570178158
  472 SOLV  OW      3538    4.103174538    4.736205493    6.186662641
  472 SOLV  HW1     3539    4.151843824    4.665246334    6.135695967
  472 SOLV  HW2     3540    4.145154322    4.747240287    6.276759094
  473 SOLV  OW      3541    4.283663260    6.630787173    0.109990450
  473 SOLV  HW1     3542    4.280739582    6.592641409    0.202392269
  473 SOLV  HW2     3543    4.192609247    6.663363157    0.084502311
  474 SOLV  OW      3544    5.244887051    5.805765746    4.967080365
  474 SOLV  HW1     3545    5.211326443    5.795569258    5.060736808
  474 SOLV  HW2     3546    5.255470486    5.902926561    4.945879171
  475 SOLV  OW      3547    4.431151914    4.304749644    6.404325816
  475 SOLV  HW1     3548    4.407871962    4.225126829    6.460181585
  475 SOLV  HW2     3549    4.528880917    4.303169694    6.383157511
  476 SOLV  OW      3550    6.707228569    5.224403713    6.354178797
  476 SOLV  HW1     3551    6.653056933    5.297100109    6.396393517
  476 SOLV  HW2     3552    6.657423135    5.186850375    6.276008734
  477 SOLV  OW      3553    5.837348531    4.954820825    0.150778632
  477 SOLV  HW1     3554    5.818391869    5.028120301    0.216118481
  477 SOLV  HW2     3555    5.751375688    4.922124571    0.111522590
  478 SOLV  OW      3556    4.309805738    4.487824957    4.048483740
  478 SOLV  HW1     3557    4.213920200    4.488986759    4.020092147
  478 SOLV  HW2     3558    4.322188713    4.420352989    4.121254879
  479 SOLV  OW      3559    5.736514316    4.651131909    3.709685772
  479 SOLV  HW1     3560    5.822614975    4.639701194    3.759244365
  479 SOLV  HW2     3561    5.663148561    4.604604870    3.759210521
  480 SOLV  OW      3562    6.147152138    4.407838476    6.866539971
  480 SOLV  HW1     3563    6.073813616    4.377576378    6.927429422
  480 SOLV  HW2     3564    6.140439063    4.359053712    6.779495232
  481 SOLV  OW      3565    4.904233152    6.079203393    6.173950847
  481 SOLV  HW1     3566    5.002094264    6.097628956    6.164694894
  481 SOLV  HW2     3567    4.852430297    6.147977811    6.123074542
  482 SOLV  OW      3568    3.682229128    4.252628475    5.709487828
  482 SOLV  HW1     3569    3.607626170    4.318946985    5.703333733
  482 SOLV  HW2     3570    3.738235976    4.257719559    5.626790643
  483 SOLV  OW      3571    6.215139468    6.390716076    4.537965790
  483 SOLV  HW1     3572    6.152392379    6.456361555    4.496073840
  483 SOLV  HW2     3573    6.168693679    6.343305795    4.612775282
  484 SOLV  OW      3574    6.194452120    4.213838192    4.247163905
  484 SOLV  HW1     3575    6.273639801    4.242934557    4.193455828
  484 SOLV  HW2     3576    6.179307457    4.115890271    4.233800865
  485 SOLV  OW      3577    5.444823564    4.084942381    6.255294891
  485 SOLV  HW1     3578    5.497740006    4.031411333    6.321141193
  485 SOLV  HW2     3579    5.395801908    4.157726427    6.303261460
  486 SOLV  OW      3580    6.755194767    6.194715538    4.673400458
  486 SOLV  HW1     3581    6.715754755    6.280153942    4.707235431
  486 SOLV  HW2     3582    6.831731470    6.215222460    4.612395546
  487 SOLV  OW      3583    4.125769179    6.192470513    5.276251057
  487 SOLV  HW1     3584    4.112504869    6.277180110    5.327729882
  487 SOLV  HW2     3585    4.077164102    6.117862274    5.321778306
  488 SOLV  OW      3586    4.625681042    5.415874198    5.317779699
  488 SOLV  HW1     3587    4.531791510    5.448934979    5.327439217
  488 SOLV  HW2     3588    4.624731435    5.317269141    5.301117342
  489 SOLV  OW      3589    4.321309510    4.333554978    4.294240432
  489 SOLV  HW1     3590    4.418664355    4.325479901    4.315660187
  489 SOLV  HW2     3591    4.279988159    4.242503534    4.292199601
  490 SOLV  OW      3592    4.475342636    5.097694877    6.729729445
  490 SOLV  HW1     3593    4.400283187    5.031907547    6.723431900
  490 SOLV  HW2     3594    4.440731434    5.189625224    6.710956430
  491 SOLV  OW      3595    3.900868576    3.784264571    6.361765484
  491 SOLV  HW1     3596    3.820676302    3.773091426    6.420469572
  491 SOLV  HW2     3597    3.871233716    3.802180620    6.267943081
  492 SOLV  OW      3598    4.577357656    5.494979460    6.456492120
  492 SOLV  HW1     3599    4.548554739    5.512896371    6.362412197
  492 SOLV  HW2     3600    4.658602572    5.436665405    6.455926251
  493 SOLV  OW      3601    4.609176495    4.344213008    5.203625250
  493 SOLV  HW1     3602    4.594968780    4.432892292    5.159624798
  493 SOLV  HW2     3603    4.522602699    4.311645072    5.241654218
  494 SOLV  OW      3604    5.639873416    3.881832129    3.542911983
  494 SOLV  HW1     3605    5.663946103    3.950835492    3.611181804
  494 SOLV  HW2     3606    5.663818975    3.791067274    3.577408079
  495 SOLV  OW      3607    5.983463401    3.960658533    5.154596463
  495 SOLV  HW1     3608    6.021385971    4.052248437    5.141368745
  495 SOLV  HW2     3609    5.883969340    3.964103359    5.145067244
  496 SOLV  OW      3610    6.017945141    6.118573789    6.796445356
  496 SOLV  HW1     3611    5.980497280    6.163593061    6.877517918
  496 SOLV  HW2     3612    6.064053648    6.186269456    6.739059699
  497 SOLV  OW      3613    5.092071740    6.143893629    4.158956955
  497 SOLV  HW1     3614    5.178848225    6.110237623    4.195546749
  497 SOLV  HW2     3615    5.018008206    6.083129189    4.187660997
  498 SOLV  OW      3616    4.680977399    6.400144127    4.097508274
  498 SOLV  HW1     3617    4.660344749    6.302313309    4.099815308
  498 SOLV  HW2     3618    4.767515726    6.417058706    4.144697814
  499 SOLV  OW      3619    5.856447851    3.588321608    5.025175608
  499 SOLV  HW1     3620    5.882154272    3.491850713    5.019467160
  499 SOLV  HW2     3621    5.888087325    3.626128994    5.112178743
  500 SOLV  OW      3622    3.939317476    3.603550433    4.277805157
  500 SOLV  HW1     3623    3.880986827    3.605164265    4.359026314
  500 SOLV  HW2     3624    3.884106420    3.580758364    4.197591547
  501 SOLV  OW      3625    4.847636397    4.919782188    6.152465587
  501 SOLV  HW1     3626    4.854604243    4.981742616    6.230657923
  501 SOLV  HW2     3627    4.751597699    4.896840942    6.136594533
  502 SOLV  OW      3628    6.780611452    5.980804596    4.830294329
  502 SOLV  HW1     3629    6.762111721    6.049699508    4.760213737
  502 SOLV  HW2     3630    6.877574599    5.983250113    4.854628825
  503 SOLV  OW      3631    5.415405300    6.005894837    3.680563480
  503 SOLV  HW1     3632    5.446509751    6.060587538    3.758289041
  503 SOLV  HW2     3633    5.378508603    6.066330872    3.609951020
  504 SOLV  OW      3634    6.436976162    5.123447842    3.815138781
  504 SOLV  HW1     3635    6.525844607    5.153025353    3.850194855
  504 SOLV  HW2     3636    6.364124024    5.167217386    3.867847132
  505 SOLV  OW      3637    3.723490483    4.528007312    6.074306119
  505 SOLV  HW1     3638    3.623914835    4.536937191    6.071757996
  505 SOLV  HW2     3639    3.749745651    4.437853211    6.039890546
  506 SOLV  OW      3640    4.539931563    4.061683759    4.052133785
  506 SOLV  HW1     3641    4.600862154    3.994107155    4.010626677
  506 SOLV  HW2     3642    4.445116409    4.039488926    4.029343566
  507 SOLV  OW      3643    5.343372088    5.204819184    3.651031307
  507 SOLV  HW1     3644    5.286880918    5.204280530    3.568507234
  507 SOLV  HW2     3645    5.409004706    5.280108584    3.645982716
  508 SOLV  OW      3646    4.809688546    5.444465791    5.538834021
  508 SOLV  HW1     3647    4.815112464    5.355638135    5.584464065
  508 SOLV  HW2     3648    4.752505589    5.436529505    5.457170980
  509 SOLV  OW      3649    6.844890759    3.536628389    3.369475135
  509 SOLV  HW1     3650    6.758791648    3.485820841    3.372125470
  509 SOLV  HW2     3651    6.830230846    3.628908327    3.405125110
  510 SOLV  OW      3652    4.076978359    4.225484627    4.130878707
  510 SOLV  HW1     3653    4.007478003    4.154976631    4.116794515
  510 SOLV  HW2     3654    4.062083774    4.269741108    4.219306731
  511 SOLV  OW      3655    3.910732261    5.348615300    6.685360147
  511 SOLV  HW1     3656    3.934555676    5.434427713    6.730859398
  511 SOLV  HW2     3657    3.888632447    5.366738180    6.589523812
  512 SOLV  OW      3658    5.993230561    4.398713656    5.575993001
  512 SOLV  HW1     3659    6.087767923    4.415772615    5.548179091
  512 SOLV  HW2     3660    5.974763381    4.446137190    5.662084886
  513 SOLV  OW      3661    6.093295918    5.259134051    5.114633556
  513 SOLV  HW1     3662    6.032800410    5.329529858    5.077401311
  513 SOLV  HW2     3663    6.039333674    5.192981855    5.166723889
  514 SOLV  OW      3664    6.395077455    4.300598829    4.078241666
  514 SOLV  HW1     3665    6.361469750    4.394788795    4.078766951
  514 SOLV  HW2     3666    6.489567099    4.298757888    4.110949210
  515 SOLV  OW      3667    5.768945758    4.966586064    4.854947624
  515 SOLV  HW1     3668    5.811913495    5.025945521    4.786901550
  515 SOLV  HW2     3669    5.683955612    4.929305685    4.817707209
  516 SOLV  OW      3670    5.710534509    5.440868948    3.472713676
  516 SOLV  HW1     3671    5.628449116    5.436874016    3.529700091
  516 SOLV  HW2     3672    5.773890414    5.368629571    3.500441109
  517 SOLV  OW      3673    6.798227955    4.332210916    5.061580911
  517 SOLV  HW1     3674    6.790839102    4.379451699    4.973745241
  517 SOLV  HW2     3675    6.894681710    4.317232010    5.083344450
  518 SOLV  OW      3676    4.084231947    3.854709543    4.321188736
  518 SOLV  HW1     3677    4.018802238    3.779175530    4.325084955
  518 SOLV  HW2     3678    4.156773150    3.832617782    4.255987076
  519 SOLV  OW      3679    4.152524084    5.655445584    6.433662070
  519 SOLV  HW1     3680    4.186564434    5.657412126    6.527679153
  519 SOLV  HW2     3681    4.188054361    5.574405846    6.387058025
  520 SOLV  OW      3682    4.113556191    6.434973945    6.139224184
  520 SOLV  HW1     3683    4.126042249    6.338274480    6.116975368
  520 SOLV  HW2     3684    4.037451431    6.471878537    6.085859669
  521 SOLV  OW      3685    3.331123558    3.959320085    6.664700853
  521 SOLV  HW1     3686    3.243654229    3.974371353    6.710789585
  521 SOLV  HW2     3687    3.373620830    4.047511677    6.644263354
  522 SOLV  OW      3688    5.505243506    6.598036291    3.927014220
  522 SOLV  HW1     3689    5.492538638    6.545676685    3.842769953
  522 SOLV  HW2     3690    5.491035182    6.695233180    3.908282204
  523 SOLV  OW      3691    4.127065267    3.873022073    3.733057947
  523 SOLV  HW1     3692    4.158838878    3.967252779    3.722452567
  523 SOLV  HW2     3693    4.047652483    3.871279227    3.793819413
  524 SOLV  OW      3694    5.206893435    4.698491268    5.978472803
  524 SOLV  HW1     3695    5.154897559    4.630525694    5.926717929
  524 SOLV  HW2     3696    5.158264104    4.785866200    5.976962902
  525 SOLV  OW      3697    3.721166546    5.809073611    5.994659807
  525 SOLV  HW1     3698    3.788623803    5.833212898    6.064435417
  525 SOLV  HW2     3699    3.743061075    5.856458902    5.909354068
  526 SOLV  OW      3700    5.940217454    6.657592633    4.045609129
  526 SOLV  HW1     3701    6.009988756    6.586007385    4.048609253
  526 SOLV  HW2     3702    5.928949435    6.689205110    3.951401116
  527 SOLV  OW      3703    4.543833350    6.164786265    4.616252788
  527 SOLV  HW1     3704    4.534175508    6.079185623    4.667057184
  527 SOLV  HW2     3705    4.457109509    6.214561226    4.618058799
  528 SOLV  OW      3706    5.462869497    4.238487013    6.665077121
  528 SOLV  HW1     3707    5.508667496    4.171270644    6.723267894
  528 SOLV  HW2     3708    5.530618348    4.301834270    6.627675721
  529 SOLV  OW      3709    3.774258530    5.385477141    3.682114800
  529 SOLV  HW1     3710    3.829631270    5.448604904    3.627798329
  529 SOLV  HW2     3711    3.825953624    5.356741484    3.762758141
  530 SOLV  OW      3712    4.261833128    4.078822988    3.986029046
  530 SOLV  HW1     3713    4.201547727    4.132888584    4.044715795
  530 SOLV  HW2     3714    4.243685691    4.100973860    3.890208817
  531 SOLV  OW      3715    3.776573055    6.212835592    5.353938994
  531 SOLV  HW1     3716    3.686031061    6.204674874    5.395621937
  531 SOLV  HW2     3717    3.836654401    6.141793257    5.390614379
  532 SOLV  OW      3718    5.506829070    3.970229081    3.995059602
  532 SOLV  HW1     3719    5.459341981    4.042933666    3.945456793
  532 SOLV  HW2     3720    5.452786771    3.943551556    4.074866178
  533 SOLV  OW      3721    6.621412107    5.526399684    5.415596701
  533 SOLV  HW1     3722    6.696455026    5.588941846    5.394178359
  533 SOLV  HW2     3723    6.613397138    5.457933771    5.343140771
  534 SOLV  OW      3724    4.243673656    4.931132305    6.706851359
  534 SOLV  HW1     3725    4.196152625    5.018912294    6.713042050
  534 SOLV  HW2     3726    4.235701885    4.895429403    6.613772742
  535 SOLV  OW      3727    6.860053217    4.247976238    6.122170225
  535 SOLV  HW1     3728    6.835362443    4.204998946    6.209030681
  535 SOLV  HW2     3729    6.782609593    4.242575505    6.059125035
  536 SOLV  OW      3730    3.485322889    0.272825587    5.387459263
  536 SOLV  HW1     3731    3.523932773    0.206468825    5.451550911
  536 SOLV  HW2     3732    3.452355242    0.352612886    5.437944508
  537 SOLV  OW      3733    4.383831153    6.430346371    6.857768576
  537 SOLV  HW1     3734    4.341772053    6.343896015    6.885322346
  537 SOLV  HW2     3735    4.354844599    6.502887283    6.920214313
  538 SOLV  OW      3736    5.514603141    5.797436219    4.898681896
  538 SOLV  HW1     3737    5.509714155    5.769254327    4.802851796
  538 SOLV  HW2     3738    5.422981677    5.795413380    4.938718439
  539 SOLV  OW      3739    4.543598340    3.721946342    4.320616373
  539 SOLV  HW1     3740    4.469788334    3.691571769    4.380875904
  539 SOLV  HW2     3741    4.516216142    3.709062895    4.225296075
  540 SOLV  OW      3742    3.631054955    4.919480247    5.785905562
  540 SOLV  HW1     3743    3.574023331    4.869596966    5.851181103
  540 SOLV  HW2     3744    3.709825269    4.863244286    5.760715413
  541 SOLV  OW      3745    3.755683349    5.532728526    6.105161996
  541 SOLV  HW1     3746    3.724426913    5.606949402    6.045864505
  541 SOLV  HW2     3747    3.809679460    5.570632898    6.180325200
  542 SOLV  OW      3748    6.758589054    3.856902004    6.270212763
  542 SOLV  HW1     3749    6.675799485    3.834869697    6.218616745
  542 SOLV  HW2     3750    6.782266226    3.780016535    6.329623625
  543 SOLV  OW      3751    6.689487956    6.613869850    5.800052318
  543 SOLV  HW1     3752    6.648957365    6.530210805    5.836934772
  543 SOLV  HW2     3753    6.616918111    6.678797960    5.777253055
  544 SOLV  OW      3754    4.882179640    5.665553350    4.449229477
  544 SOLV  HW1     3755    4.895796290    5.582083844    4.395853848
  544 SOLV  HW2     3756    4.793980824    5.706272799    4.425472725
  545 SOLV  OW      3757    5.016736551    4.500940782    5.873688978
  545 SOLV  HW1     3758    5.030619375    4.425132292    5.809957270
  545 SOLV  HW2     3759    4.984024894    4.465313842    5.961221810
  546 SOLV  OW      3760    4.330455585    5.283640712    5.006121792
  546 SOLV  HW1     3761    4.283593989    5.273464157    4.918361373
  546 SOLV  HW2     3762    4.418257373    5.329358565    4.991901512
  547 SOLV  OW      3763    5.468749037    3.846105888    5.098666919
  547 SOLV  HW1     3764    5.488107414    3.818644013    5.192862221
  547 SOLV  HW2     3765    5.417847095    3.773407372    5.052563619
  548 SOLV  OW      3766    5.620670255    5.444215020    6.229936867
  548 SOLV  HW1     3767    5.541321244    5.399146152    6.270833464
  548 SOLV  HW2     3768    5.590068548    5.521347854    6.174115180
  549 SOLV  OW      3769    6.187241483    4.283983422    6.305935432
  549 SOLV  HW1     3770    6.272708327    4.268454523    6.355495634
  549 SOLV  HW2     3771    6.202541254    4.270322524    6.208051894
  550 SOLV  OW      3772    4.438535945    6.846890348    0.021278323
  550 SOLV  HW1     3773    4.381083929    6.779352753    0.067537773
  550 SOLV  HW2     3774    4.532732936    6.813503734    0.017509250
  551 SOLV  OW      3775    4.131799930    4.830679261    5.854538217
  551 SOLV  HW1     3776    4.174419219    4.795605378    5.771140429
  551 SOLV  HW2     3777    4.038884737    4.794493230    5.862221332
  552 SOLV  OW      3778    5.241149132    4.128578730    4.298864360
  552 SOLV  HW1     3779    5.284025265    4.049341605    4.255449868
  552 SOLV  HW2     3780    5.152666220    4.101831399    4.337035324
  553 SOLV  OW      3781    3.707371120    5.195288641    3.963182545
  553 SOLV  HW1     3782    3.793139298    5.237767148    3.934185163
  553 SOLV  HW2     3783    3.654794776    5.260391391    4.017943747
  554 SOLV  OW      3784    5.740967060    4.204754274    6.395864924
  554 SOLV  HW1     3785    5.707656768    4.282782690    6.448815448
  554 SOLV  HW2     3786    5.738570600    4.227156775    6.298427096
  555 SOLV  OW      3787    5.009656994    6.101880076    4.762532597
  555 SOLV  HW1     3788    4.979388999    6.194681260    4.784291600
  555 SOLV  HW2     3789    5.043042053    6.098961205    4.668306585
  556 SOLV  OW      3790    4.624796353    4.873825204    6.631962896
  556 SOLV  HW1     3791    4.569546842    4.956093419    6.645425830
  556 SOLV  HW2     3792    4.661124182    4.843318876    6.720005031
  557 SOLV  OW      3793    6.074083837    3.955766306    4.527051690
  557 SOLV  HW1     3794    6.021859201    3.970190970    4.611111234
  557 SOLV  HW2     3795    6.011842053    3.929827044    4.453196782
  558 SOLV  OW      3796    4.604216169    5.286003316    4.463730445
  558 SOLV  HW1     3797    4.545981023    5.207371291    4.443054638
  558 SOLV  HW2     3798    4.626926480    5.333857240    4.378900904
  559 SOLV  OW      3799    3.747617843    4.107032034    5.032092037
  559 SOLV  HW1     3800    3.821150523    4.155541732    4.984746240
  559 SOLV  HW2     3801    3.698666068    4.170713381    5.091675858
  560 SOLV  OW      3802    5.438871821    4.589896703    5.889561216
  560 SOLV  HW1     3803    5.362868383    4.626363391    5.943354340
  560 SOLV  HW2     3804    5.426047433    4.491635009    5.876138302
  561 SOLV  OW      3805    3.784003412    6.185754269    4.812452239
  561 SOLV  HW1     3806    3.811995500    6.200576009    4.907313629
  561 SOLV  HW2     3807    3.733761929    6.099550553    4.805628185
  562 SOLV  OW      3808    4.215452637    5.656105226    5.954086182
  562 SOLV  HW1     3809    4.215745663    5.702260444    6.042806285
  562 SOLV  HW2     3810    4.238931381    5.559702256    5.966608194
  563 SOLV  OW      3811    3.743603245    3.871066075    4.904427462
  563 SOLV  HW1     3812    3.742580578    3.955461948    4.958074204
  563 SOLV  HW2     3813    3.747439988    3.893534089    4.807051390
  564 SOLV  OW      3814    4.099117467    5.623922826    4.175993558
  564 SOLV  HW1     3815    4.055883300    5.546057276    4.221466652
  564 SOLV  HW2     3816    4.198533015    5.615262522    4.182439323
  565 SOLV  OW      3817    6.860344149    6.750604788    4.413339337
  565 SOLV  HW1     3818    6.954726621    6.773386963    4.389371916
  565 SOLV  HW2     3819    6.806741982    6.834669315    4.421177317
  566 SOLV  OW      3820    5.063768402    4.931566695    5.992548412
  566 SOLV  HW1     3821    5.032385045    4.969049963    5.905304496
  566 SOLV  HW2     3822    4.986971984    4.927122433    6.056454421
  567 SOLV  OW      3823    5.819717018    5.103207987    3.748917996
  567 SOLV  HW1     3824    5.880797599    5.054168038    3.811081390
  567 SOLV  HW2     3825    5.750213253    5.040339580    3.714035476
  568 SOLV  OW      3826    3.987074081    0.043744946    4.777832177
  568 SOLV  HW1     3827    4.048252031   -0.031633190    4.753812988
  568 SOLV  HW2     3828    3.978766073    0.106001530    4.700008256
  569 SOLV  OW      3829    5.908300884    3.899484776    5.883399953
  569 SOLV  HW1     3830    5.810098243    3.917179048    5.876715087
  569 SOLV  HW2     3831    5.951547872    3.917855139    5.795117851
  570 SOLV  OW      3832    6.568143553    5.012242277    4.886255597
  570 SOLV  HW1     3833    6.603388160    4.930752660    4.840241452
  570 SOLV  HW2     3834    6.490575377    4.986921722    4.944066043
  571 SOLV  OW      3835    4.441849899    4.034389819    5.486224578
  571 SOLV  HW1     3836    4.465833103    4.051787580    5.581744015
  571 SOLV  HW2     3837    4.477343703    3.945030909    5.458711161
  572 SOLV  OW      3838    4.652950180    5.125819316    4.871886814
  572 SOLV  HW1     3839    4.601258214    5.103197394    4.954459024
  572 SOLV  HW2     3840    4.667933572    5.224623292    4.867991043
  573 SOLV  OW      3841    4.105232752    5.237079691    4.126672503
  573 SOLV  HW1     3842    4.198384213    5.237568957    4.090279234
  573 SOLV  HW2     3843    4.097539894    5.305255718    4.199437328
  574 SOLV  OW      3844    6.363736603    5.432727161    4.130239211
  574 SOLV  HW1     3845    6.347490922    5.482595888    4.215381618
  574 SOLV  HW2     3846    6.417386494    5.350560392    4.149482688
  575 SOLV  OW      3847    4.025717538    3.931733833    4.580142715
  575 SOLV  HW1     3848    4.085384004    3.887158251    4.646885780
  575 SOLV  HW2     3849    4.046499710    3.897231439    4.488604049
  576 SOLV  OW      3850    4.456563956    4.782360560    5.742608649
  576 SOLV  HW1     3851    4.424814865    4.873797509    5.717444025
  576 SOLV  HW2     3852    4.484299662    4.732888123    5.660236788
  577 SOLV  OW      3853    4.905610200    4.276721928    6.851306613
  577 SOLV  HW1     3854    4.855503946    4.304937237    6.933128038
  577 SOLV  HW2     3855    5.001023825    4.258690636    6.875233474
  578 SOLV  OW      3856    6.776603026    3.966521411    4.856126860
  578 SOLV  HW1     3857    6.845158382    4.032617387    4.825605953
  578 SOLV  HW2     3858    6.770480349    3.891881302    4.789859470
  579 SOLV  OW      3859    3.949775033    5.871501272    6.152059637
  579 SOLV  HW1     3860    4.035750022    5.826482005    6.127912240
  579 SOLV  HW2     3861    3.969209985    5.955031970    6.203502542
  580 SOLV  OW      3862    3.825586998    4.254625287    5.466973210
  580 SOLV  HW1     3863    3.892890483    4.284277891    5.399216266
  580 SOLV  HW2     3864    3.817719918    4.154961169    5.464698817
  581 SOLV  OW      3865    5.770904260    5.779792957    4.995033582
  581 SOLV  HW1     3866    5.672423381    5.787640971    4.979499820
  581 SOLV  HW2     3867    5.787822056    5.715635294    5.069859613
  582 SOLV  OW      3868    3.898965652    5.647574544    6.312623886
  582 SOLV  HW1     3869    3.979164400    5.669208391    6.368319895
  582 SOLV  HW2     3870    3.869828911    5.729366316    6.262994974
  583 SOLV  OW      3871    6.109047490    5.130123311    5.482737062
  583 SOLV  HW1     3872    6.083570221    5.060883112    5.550252553
  583 SOLV  HW2     3873    6.156936171    5.205124300    5.528378349
  584 SOLV  OW      3874    5.321726431    3.877357552    5.382723891
  584 SOLV  HW1     3875    5.397847818    3.814250563    5.367726378
  584 SOLV  HW2     3876    5.253246856    3.833679662    5.441072380
  585 SOLV  OW      3877    6.600396413    3.498820948    4.286870028
  585 SOLV  HW1     3878    6.691011497    3.486564983    4.246364843
  585 SOLV  HW2     3879    6.609273790    3.508655841    4.385998310
  586 SOLV  OW      3880    4.626416528    4.810097418    4.840632237
  586 SOLV  HW1     3881    4.596267395    4.893683919    4.794759296
  586 SOLV  HW2     3882    4.670252769    4.833664462    4.927378601
  587 SOLV  OW      3883    3.819532004    6.455037990    6.498031777
  587 SOLV  HW1     3884    3.852380492    6.445220697    6.591979328
  587 SOLV  HW2     3885    3.731553475    6.502589657    6.498297962
  588 SOLV  OW      3886    5.584296740    3.984620691    6.466554304
  588 SOLV  HW1     3887    5.636899479    4.066201582    6.442484722
  588 SOLV  HW2     3888    5.646924106    3.910864108    6.491844019
  589 SOLV  OW      3889    6.401306080    6.522454692    4.682051944
  589 SOLV  HW1     3890    6.469687774    6.464873195    4.726882023
  589 SOLV  HW2     3891    6.341943886    6.465527949    4.625158703
  590 SOLV  OW      3892    4.652133015    3.933478950    5.137309798
  590 SOLV  HW1     3893    4.668625740    4.031751537    5.145818802
  590 SOLV  HW2     3894    4.695268778    3.885712316    5.213857456
  591 SOLV  OW      3895    4.618565176    6.103367185    4.356387368
  591 SOLV  HW1     3896    4.581310687    6.133284930    4.444244558
  591 SOLV  HW2     3897    4.640708819    6.005951143    4.361030782
  592 SOLV  OW      3898    6.255387076    6.128082191    3.634536660
  592 SOLV  HW1     3899    6.280188312    6.031233850    3.637202284
  592 SOLV  HW2     3900    6.211305283    6.153561694    3.720614458
  593 SOLV  OW      3901    4.480765181    6.381829708    6.237963501
  593 SOLV  HW1     3902    4.445301424    6.427094887    6.156139239
  593 SOLV  HW2     3903    4.428448396    6.411607039    6.317826177
  594 SOLV  OW      3904    4.457771010    4.592230165    4.786827236
  594 SOLV  HW1     3905    4.495092627    4.682154203    4.809682543
  594 SOLV  HW2     3906    4.362379707    4.587243065    4.816444223
  595 SOLV  OW      3907    3.992114693    4.940365602    4.861494339
  595 SOLV  HW1     3908    3.939268666    4.963649900    4.779845419
  595 SOLV  HW2     3909    4.088179108    4.964010095    4.846868656
  596 SOLV  OW      3910    5.553065483    4.858601937    5.111112153
  596 SOLV  HW1     3911    5.480915824    4.904810165    5.162680224
  596 SOLV  HW2     3912    5.551078566    4.889525518    5.016034372
  597 SOLV  OW      3913    3.965625429    5.653690744    5.821322239
  597 SOLV  HW1     3914    4.059334597    5.645296006    5.855232238
  597 SOLV  HW2     3915    3.922733358    5.734547514    5.861622370
  598 SOLV  OW      3916    6.263213437    0.070226649    4.265883055
  598 SOLV  HW1     3917    6.209907562    0.071720005    4.350489496
  598 SOLV  HW2     3918    6.223470142    0.134459959    4.200335180
  599 SOLV  OW      3919    3.945915922    4.680155617    3.547127406
  599 SOLV  HW1     3920    3.959452565    4.598225740    3.491394930
  599 SOLV  HW2     3921    4.011092410    4.679987730    3.622980899
  600 SOLV  OW      3922    4.825017476    3.792069400    5.321776780
  600 SOLV  HW1     3923    4.819636192    3.692209515    5.321050745
  600 SOLV  HW2     3924    4.915131278    3.820814464    5.289301425
  601 SOLV  OW      3925    5.897996274    3.987733873    4.738368449
  601 SOLV  HW1     3926    5.902492196    3.893023199    4.770173046
  601 SOLV  HW2     3927    5.820484361    4.033768468    4.781664267
  602 SOLV  OW      3928    6.208359751    4.616098161    5.405704375
  602 SOLV  HW1     3929    6.155902649    4.658984866    5.332148377
  602 SOLV  HW2     3930    6.305371484    4.637565022    5.394332149
  603 SOLV  OW      3931    5.407685651    5.291002510    5.589343958
  603 SOLV  HW1     3932    5.356212438    5.376746066    5.589033723
  603 SOLV  HW2     3933    5.405386932    5.251097272    5.681016404
  604 SOLV  OW      3934    5.959485736    4.326117653    4.309598155
  604 SOLV  HW1     3935    5.924050607    4.287595023    4.394815359
  604 SOLV  HW2     3936    6.048218351    4.284947459    4.288787413
  605 SOLV  OW      3937    4.018715949    5.391294409    5.483216695
  605 SOLV  HW1     3938    4.053669392    5.472899022    5.437184284
  605 SOLV  HW2     3939    4.005658032    5.318254552    5.416174394
  606 SOLV  OW      3940    4.051222175    5.144407046    6.406551146
  606 SOLV  HW1     3941    4.004600175    5.231419496    6.422575046
  606 SOLV  HW2     3942    3.985726451    5.069367366    6.415542725
  607 SOLV  OW      3943    3.832860455    4.701251467    4.913578969
  607 SOLV  HW1     3944    3.764804637    4.730781327    4.980646408
  607 SOLV  HW2     3945    3.892032937    4.778350379    4.890000345
  608 SOLV  OW      3946    3.758912340    5.701622095    6.834125200
  608 SOLV  HW1     3947    3.704645454    5.657876061    6.905838044
  608 SOLV  HW2     3948    3.705141052    5.706494035    6.749945098
  609 SOLV  OW      3949    4.647546581    6.801794047    4.104492393
  609 SOLV  HW1     3950    4.735649842    6.845598027    4.122403765
  609 SOLV  HW2     3951    4.660919485    6.723901813    4.043208000
  610 SOLV  OW      3952    3.719740156    3.900339185    5.209796600
  610 SOLV  HW1     3953    3.715496660    3.974335946    5.142666337
  610 SOLV  HW2     3954    3.775474238    3.825630496    5.173543302
  611 SOLV  OW      3955    5.569858396    6.704762459    3.490793523
  611 SOLV  HW1     3956    5.475666731    6.733382738    3.473172451
  611 SOLV  HW2     3957    5.631530914    6.753032760    3.428598952
  612 SOLV  OW      3958    4.688827178    5.684697986    5.656069100
  612 SOLV  HW1     3959    4.592817020    5.665082518    5.676037631
  612 SOLV  HW2     3960    4.735961128    5.599735927    5.632378140
  613 SOLV  OW      3961    3.516944115    5.209751724    5.374218863
  613 SOLV  HW1     3962    3.592952264    5.171324888    5.426640810
  613 SOLV  HW2     3963    3.542311467    5.300347938    5.340297737
  614 SOLV  OW      3964    3.548543506    4.051715173    6.105904987
  614 SOLV  HW1     3965    3.588724240    4.037906744    6.196439979
  614 SOLV  HW2     3966    3.460488517    4.004557089    6.100993849
  615 SOLV  OW      3967    6.355265348    4.961812679    5.054259697
  615 SOLV  HW1     3968    6.285364553    4.989448728    4.988291763
  615 SOLV  HW2     3969    6.325798552    4.986869311    5.146484690
  616 SOLV  OW      3970    5.704494639    6.635247547    4.707059089
  616 SOLV  HW1     3971    5.636538163    6.662590618    4.775148554
  616 SOLV  HW2     3972    5.791970514    6.679035516    4.727852534
  617 SOLV  OW      3973    4.906436856    5.591170852    3.997698526
  617 SOLV  HW1     3974    4.895462976    5.576153690    3.899435990
  617 SOLV  HW2     3975    4.983510820    5.537008340    4.031275978
  618 SOLV  OW      3976    5.852706003    3.459732260    6.804257445
  618 SOLV  HW1     3977    5.903383368    3.510981587    6.734926896
  618 SOLV  HW2     3978    5.908591242    3.383433965    6.836765229
  619 SOLV  OW      3979    4.818080975    6.289335334    6.004257689
  619 SOLV  HW1     3980    4.907689241    6.323352057    5.975710385
  619 SOLV  HW2     3981    4.775249064    6.240442248    5.928253806
  620 SOLV  OW      3982    3.740780695    6.681506737    4.166773393
  620 SOLV  HW1     3983    3.777373370    6.732899676    4.089174332
  620 SOLV  HW2     3984    3.709951180    6.745261090    4.237390416
  621 SOLV  OW      3985    3.944174807    6.776952409    3.685336292
  621 SOLV  HW1     3986    4.030649715    6.731613400    3.706972722
  621 SOLV  HW2     3987    3.889054417    6.717406706    3.626875872
  622 SOLV  OW      3988    4.064057176    4.115650599    3.234821523
  622 SOLV  HW1     3989    4.061884887    4.175122912    3.154457567
  622 SOLV  HW2     3990    4.158687989    4.090432395    3.255046545
  623 SOLV  OW      3991    4.044223560    5.598656751    3.916578199
  623 SOLV  HW1     3992    3.960404147    5.645130538    3.888010512
  623 SOLV  HW2     3993    4.059550790    5.614567603    4.014115286
  624 SOLV  OW      3994    4.206700746    3.690236690    6.592781705
  624 SOLV  HW1     3995    4.241915302    3.709323213    6.684419161
  624 SOLV  HW2     3996    4.184480269    3.776346298    6.547030345
  625 SOLV  OW      3997    6.281780265    5.684817860    3.785998190
  625 SOLV  HW1     3998    6.219861549    5.606874267    3.776374010
  625 SOLV  HW2     3999    6.351928760    5.663438719    3.853996677
  626 SOLV  OW      4000    4.872210703    5.512566865    3.730264407
  626 SOLV  HW1     4001    4.777955539    5.479173889    3.731806684
  626 SOLV  HW2     4002    4.928755041    5.450244510    3.676226427
  627 SOLV  OW      4003    3.793550048    3.775420071    6.787030040
  627 SOLV  HW1     4004    3.822123034    3.858355883    6.835043300
  627 SOLV  HW2     4005    3.758359068    3.709127545    6.853112534
  628 SOLV  OW      4006    4.209816290    4.515821912    6.041454835
  628 SOLV  HW1     4007    4.235494609    4.438328463    6.099224059
  628 SOLV  HW2     4008    4.152355009    4.483658525    5.966184379
  629 SOLV  OW      4009    4.103108146    5.959388260    6.485374259
  629 SOLV  HW1     4010    4.143375223    5.870759603    6.462452151
  629 SOLV  HW2     4011    4.084545668    6.010284873    6.401310134
  630 SOLV  OW      4012    5.139205840    4.844591321    4.413347934
  630 SOLV  HW1     4013    5.190635544    4.778717206    4.468280244
  630 SOLV  HW2     4014    5.044324501    4.847348868    4.444842293
  631 SOLV  OW      4015    3.920034817    4.584377979    4.351311973
  631 SOLV  HW1     4016    3.883434627    4.677446342    4.350838847
  631 SOLV  HW2     4017    4.018851287    4.587515991    4.366376672
  632 SOLV  OW      4018    0.066584059    4.759055591    5.081553555
  632 SOLV  HW1     4019   -0.030734457    4.750831138    5.060033858
  632 SOLV  HW2     4020    0.095280048    4.854188280    5.070242167
  633 SOLV  OW      4021    5.269905899    4.399881122    4.315278919
  633 SOLV  HW1     4022    5.256496157    4.301692429    4.301831314
  633 SOLV  HW2     4023    5.335844449    4.414710824    4.388993546
  634 SOLV  OW      4024    6.095793430    3.692726832    6.203065861
  634 SOLV  HW1     4025    6.184438623    3.651847750    6.181363943
  634 SOLV  HW2     4026    6.109901612    3.780971881    6.247940917
  635 SOLV  OW      4027    5.300353704    4.934052958    6.353977644
  635 SOLV  HW1     4028    5.243464227    4.963303376    6.430841427
  635 SOLV  HW2     4029    5.336248979    5.014474781    6.306608247
  636 SOLV  OW      4030    5.586959194    3.403830882    6.860367496
  636 SOLV  HW1     4031    5.669626424    3.430195131    6.810642537
  636 SOLV  HW2     4032    5.513059944    3.386407149    6.795276551
  637 SOLV  OW      4033    5.976599887    6.429189547    3.721312152
  637 SOLV  HW1     4034    5.903104186    6.493065711    3.698516872
  637 SOLV  HW2     4035    5.937504242    6.346411373    3.761570063
  638 SOLV  OW      4036    4.067344198    4.414592755    5.831469951
  638 SOLV  HW1     4037    4.039642868    4.475467393    5.757116461
  638 SOLV  HW2     4038    4.118979285    4.337581667    5.793992242
  639 SOLV  OW      4039    6.082745168    6.768022835    5.477229769
  639 SOLV  HW1     4040    6.111487222    6.733250576    5.387983900
  639 SOLV  HW2     4041    6.162571306    6.801803709    5.527095995
  640 SOLV  OW      4042    3.906588050    6.526641787    5.984659675
  640 SOLV  HW1     4043    3.818549076    6.505259849    6.027011569
  640 SOLV  HW2     4044    3.910705378    6.485305931    5.893686324
  641 SOLV  OW      4045    5.727423916    6.040998818    6.902060032
  641 SOLV  HW1     4046    5.793889066    6.102287284    6.944816176
  641 SOLV  HW2     4047    5.773944431    5.958373821    6.870266255
  642 SOLV  OW      4048    4.360700481    5.297194843    3.755104475
  642 SOLV  HW1     4049    4.264555975    5.310732359    3.731135564
  642 SOLV  HW2     4050    4.418161847    5.352754863    3.694998200
  643 SOLV  OW      4051    3.435626765    4.203155524    3.796711790
  643 SOLV  HW1     4052    3.490379341    4.253163395    3.863816687
  643 SOLV  HW2     4053    3.371710453    4.142700341    3.844267450
  644 SOLV  OW      4054    4.464832101    6.766546046    6.498323213
  644 SOLV  HW1     4055    4.425547880    6.853374370    6.468008697
  644 SOLV  HW2     4056    4.564108836    6.775792476    6.506067531
  645 SOLV  OW      4057    4.750410677    4.373919982    4.199210453
  645 SOLV  HW1     4058    4.699914084    4.333625438    4.275550651
  645 SOLV  HW2     4059    4.794287682    4.458604927    4.229287112
  646 SOLV  OW      4060    6.508338003    5.360471299    5.607504399
  646 SOLV  HW1     4061    6.556011011    5.422779718    5.545483292
  646 SOLV  HW2     4062    6.540484411    5.267037540    5.592065075
  647 SOLV  OW      4063    4.172387184    3.822732648    5.397888498
  647 SOLV  HW1     4064    4.103216644    3.832871731    5.469405117
  647 SOLV  HW2     4065    4.141377712    3.868902414    5.314769782
  648 SOLV  OW      4066    3.773511307    6.279921689    6.311302261
  648 SOLV  HW1     4067    3.810391834    6.335555650    6.385775931
  648 SOLV  HW2     4068    3.728305868    6.339219499    6.244655294
  649 SOLV  OW      4069    3.942342542    5.341391607    3.930460579
  649 SOLV  HW1     4070    3.973900127    5.436278291    3.932036858
  649 SOLV  HW2     4071    3.987799923    5.289955399    4.003191415
  650 SOLV  OW      4072    6.112708936    4.189293296    5.052773764
  650 SOLV  HW1     4073    6.208275386    4.179085165    5.080427599
  650 SOLV  HW2     4074    6.107490507    4.197054031    4.953203026
  651 SOLV  OW      4075    5.423034287    5.373214629    6.403261450
  651 SOLV  HW1     4076    5.337388333    5.421651584    6.421111715
  651 SOLV  HW2     4077    5.471002667    5.357447033    6.489588406
  652 SOLV  OW      4078    6.350676163    3.581020353    3.619044315
  652 SOLV  HW1     4079    6.371743896    3.501243639    3.562548060
  652 SOLV  HW2     4080    6.394519346    3.661992608    3.580016128
  653 SOLV  OW      4081    5.678000419    5.952250133    4.384692803
  653 SOLV  HW1     4082    5.769839966    5.963138419    4.422755026
  653 SOLV  HW2     4083    5.610532233    5.986203132    4.450243732
  654 SOLV  OW      4084    4.257120232    6.643873966    5.429689335
  654 SOLV  HW1     4085    4.198915380    6.724966784    5.435829930
  654 SOLV  HW2     4086    4.327545337    6.658596168    5.360226761
  655 SOLV  OW      4087    4.724316239    3.894549979    0.014255559
  655 SOLV  HW1     4088    4.688734870    3.823490765    0.074971957
  655 SOLV  HW2     4089    4.695019080    3.875956978   -0.079541373
  656 SOLV  OW      4090    4.226897038    4.711733743    5.391059121
  656 SOLV  HW1     4091    4.234536769    4.811447921    5.391881809
  656 SOLV  HW2     4092    4.197722315    4.681307942    5.300367627
  657 SOLV  OW      4093    4.138524610    3.687813504    6.187858974
  657 SOLV  HW1     4094    4.099062584    3.618600193    6.127411714
  657 SOLV  HW2     4095    4.070183525    3.716143145    6.255153392
  658 SOLV  OW      4096    4.532623175    3.438404223    4.862384517
  658 SOLV  HW1     4097    4.578807898    3.507444928    4.918079701
  658 SOLV  HW2     4098    4.525329672    3.353198838    4.914234335
  659 SOLV  OW      4099    3.739364688    5.843855833    4.250742447
  659 SOLV  HW1     4100    3.834819817    5.870629280    4.237589868
  659 SOLV  HW2     4101    3.687887946    5.921160453    4.287831181
  660 SOLV  OW      4102    5.023690207    3.483145477    5.814911899
  660 SOLV  HW1     4103    5.089934496    3.461887239    5.886753961
  660 SOLV  HW2     4104    4.986498016    3.574755540    5.829936667
  661 SOLV  OW      4105    4.279825952    5.677021250    3.791986769
  661 SOLV  HW1     4106    4.193420526    5.638448871    3.824356929
  661 SOLV  HW2     4107    4.338072349    5.698678535    3.870343898
  662 SOLV  OW      4108    6.661280259    4.294869744    4.222520122
  662 SOLV  HW1     4109    6.651559230    4.234546325    4.301693148
  662 SOLV  HW2     4110    6.733950275    4.260388326    4.163091306
  663 SOLV  OW      4111    6.316679313    6.794315241    3.929597247
  663 SOLV  HW1     4112    6.260482758    6.713335719    3.912695827
  663 SOLV  HW2     4113    6.338264381    6.800136676    4.027073170
  664 SOLV  OW      4114    3.664247598    6.021505023    6.421829696
  664 SOLV  HW1     4115    3.737930062    5.981022747    6.475978763
  664 SOLV  HW2     4116    3.694730672    6.109028770    6.384274723
  665 SOLV  OW      4117    4.988112317    4.454971582    6.637529168
  665 SOLV  HW1     4118    5.083354471    4.440419626    6.610714005
  665 SOLV  HW2     4119    4.961013909    4.384902413    6.703542825
  666 SOLV  OW      4120    3.796021133    5.930730658    5.766593343
  666 SOLV  HW1     4121    3.762142401    5.885838998    5.683897202
  666 SOLV  HW2     4122    3.891803126    5.956438121    5.753685627
  667 SOLV  OW      4123    4.013697060    5.413009530    4.328261787
  667 SOLV  HW1     4124    4.046731496    5.464323002    4.407481076
  667 SOLV  HW2     4125    3.924799460    5.372464030    4.349552141
  668 SOLV  OW      4126    6.340633131    4.687350308    5.024801121
  668 SOLV  HW1     4127    6.348775349    4.784197268    5.048347105
  668 SOLV  HW2     4128    6.247222663    4.668126409    4.994719126
  669 SOLV  OW      4129    6.728022899    5.133488506    5.081562723
  669 SOLV  HW1     4130    6.668007760    5.109906441    5.005119504
  669 SOLV  HW2     4131    6.739208680    5.053803426    5.140948237
  670 SOLV  OW      4132    3.788319646    4.031339143    3.641695405
  670 SOLV  HW1     4133    3.809052941    3.952964013    3.583135811
  670 SOLV  HW2     4134    3.690511169    4.051621793    3.636811267
  671 SOLV  OW      4135    5.277148829    4.240545398    4.765563869
  671 SOLV  HW1     4136    5.323100682    4.154260063    4.786664294
  671 SOLV  HW2     4137    5.272056367    4.296649155    4.848197931
  672 SOLV  OW      4138    4.238229695    3.831223714    5.969879344
  672 SOLV  HW1     4139    4.295681516    3.766268979    5.920059866
  672 SOLV  HW2     4140    4.191853929    3.783993756    6.044848601
  673 SOLV  OW      4141    5.177496291    6.295586060    3.669800549
  673 SOLV  HW1     4142    5.090799162    6.326398823    3.630613297
  673 SOLV  HW2     4143    5.218399490    6.226584500    3.610075024
  674 SOLV  OW      4144    4.783658325    4.927595541    5.357236979
  674 SOLV  HW1     4145    4.765817485    4.845424739    5.411380468
  674 SOLV  HW2     4146    4.872046018    4.966286663    5.383551384
  675 SOLV  OW      4147    4.696339566    5.072969952    3.779835857
  675 SOLV  HW1     4148    4.604586280    5.049976358    3.747361931
  675 SOLV  HW2     4149    4.751888875    4.989924526    3.784271102
  676 SOLV  OW      4150    4.350845434    6.344812567    5.794218892
  676 SOLV  HW1     4151    4.389373513    6.404719050    5.724015476
  676 SOLV  HW2     4152    4.342877658    6.395157280    5.880262946
  677 SOLV  OW      4153    6.542061136    4.799642673    5.788756516
  677 SOLV  HW1     4154    6.576125224    4.791947620    5.882468695
  677 SOLV  HW2     4155    6.444569167    4.821866773    5.790466456
  678 SOLV  OW      4156    6.292843049    4.898119075    5.802363956
  678 SOLV  HW1     4157    6.212083425    4.920303880    5.747704370
  678 SOLV  HW2     4158    6.327736633    4.981315095    5.845523239
  679 SOLV  OW      4159    3.999804566    6.107523245    6.278222107
  679 SOLV  HW1     4160    4.045414194    6.134140726    6.193294131
  679 SOLV  HW2     4161    3.913884501    6.157923925    6.287107046
  680 SOLV  OW      4162    3.440125154    3.877958011    5.033410643
  680 SOLV  HW1     4163    3.463941124    3.820585000    4.955035542
  680 SOLV  HW2     4164    3.358945726    3.932136879    5.011592668
  681 SOLV  OW      4165    3.922538555    4.698324469    5.994609565
  681 SOLV  HW1     4166    3.854588506    4.632631748    6.027303085
  681 SOLV  HW2     4167    3.983312348    4.723643579    6.069889267
  682 SOLV  OW      4168    5.714106225    4.684302098    5.890373520
  682 SOLV  HW1     4169    5.720606660    4.769900485    5.839083554
  682 SOLV  HW2     4170    5.621537175    4.647389361    5.881982191
  683 SOLV  OW      4171    3.978694640    6.207335500    4.598851063
  683 SOLV  HW1     4172    3.909265544    6.188870242    4.668422789
  683 SOLV  HW2     4173    3.937887028    6.198729304    4.507954183
  684 SOLV  OW      4174    3.980976553    5.658446478    5.132479448
  684 SOLV  HW1     4175    4.024877771    5.699676152    5.052649648
  684 SOLV  HW2     4176    3.926886962    5.579421602    5.103646702
  685 SOLV  OW      4177    6.314010781    3.805099882    5.359484491
  685 SOLV  HW1     4178    6.371291091    3.731152201    5.324096770
  685 SOLV  HW2     4179    6.265893642    3.849156325    5.283686768
  686 SOLV  OW      4180    6.828475511    3.758085189    3.552487472
  686 SOLV  HW1     4181    6.807246372    3.703100503    3.633283225
  686 SOLV  HW2     4182    6.861442980    3.848051010    3.581142627
  687 SOLV  OW      4183    4.780227266    6.387300892    3.632755825
  687 SOLV  HW1     4184    4.694254005    6.353175166    3.670779473
  687 SOLV  HW2     4185    4.834766996    6.428725952    3.705632622
  688 SOLV  OW      4186    6.053794542    4.946183854    5.667358833
  688 SOLV  HW1     4187    5.990840539    4.970727745    5.741086683
  688 SOLV  HW2     4188    6.025251432    4.859393973    5.626687184
  689 SOLV  OW      4189    6.743445679    0.091365698    4.418040291
  689 SOLV  HW1     4190    6.742164060    0.119470461    4.514010591
  689 SOLV  HW2     4191    6.656636798    0.116036287    4.374942774
  690 SOLV  OW      4192    6.850629096    4.714774646    3.615575330
  690 SOLV  HW1     4193    6.782894496    4.648457967    3.647447086
  690 SOLV  HW2     4194    6.903785912    4.674820426    3.540878563
  691 SOLV  OW      4195    3.847818523    6.176680713    4.338522363
  691 SOLV  HW1     4196    3.818923713    6.263673478    4.298534267
  691 SOLV  HW2     4197    3.770810805    6.112873138    4.338671150
  692 SOLV  OW      4198    3.876091867    6.899468859    5.386855912
  692 SOLV  HW1     4199    3.835190572    6.820472985    5.341155403
  692 SOLV  HW2     4200    3.834628808    6.910875537    5.477146679
  693 SOLV  OW      4201    3.996810808    5.570716205    6.792306817
  693 SOLV  HW1     4202    3.915876011    5.626330164    6.811237277
  693 SOLV  HW2     4203    4.073307095    5.630394168    6.768045827
  694 SOLV  OW      4204    3.543830943    4.823544511    6.228856535
  694 SOLV  HW1     4205    3.528128314    4.793994478    6.134611856
  694 SOLV  HW2     4206    3.600244887    4.906123073    6.228914253
  695 SOLV  OW      4207    5.254005083    6.480180866    5.864892259
  695 SOLV  HW1     4208    5.257926136    6.578894781    5.849334208
  695 SOLV  HW2     4209    5.218256297    6.434971340    5.783160868
  696 SOLV  OW      4210    5.196528624    5.367083125    5.172310791
  696 SOLV  HW1     4211    5.257677184    5.421314229    5.229943892
  696 SOLV  HW2     4212    5.250624726    5.305204572    5.115334232
  697 SOLV  OW      4213    4.472724183    5.658856379    3.593360090
  697 SOLV  HW1     4214    4.512522382    5.740903393    3.634420457
  697 SOLV  HW2     4215    4.389781723    5.633550635    3.643177149
  698 SOLV  OW      4216    3.562551390    5.473671745    6.467223179
  698 SOLV  HW1     4217    3.612726550    5.548022281    6.511451286
  698 SOLV  HW2     4218    3.481754748    5.510675176    6.421350540
  699 SOLV  OW      4219    6.496840677    4.881863665    5.369412206
  699 SOLV  HW1     4220    6.486110236    4.782698078    5.376682950
  699 SOLV  HW2     4221    6.406735806    4.924703246    5.362512695
  700 SOLV  OW      4222    3.983094917    3.834761335    5.592127303
  700 SOLV  HW1     4223    3.990208220    3.878817912    5.681627665
  700 SOLV  HW2     4224    3.943797389    3.743439051    5.602981858
  701 SOLV  OW      4225    5.268695418    3.710898449    3.457318262
  701 SOLV  HW1     4226    5.329033152    3.632159209    3.469947198
  701 SOLV  HW2     4227    5.320674174    3.786715792    3.417923857
  702 SOLV  OW      4228    6.479297534    5.299160443    4.889137655
  702 SOLV  HW1     4229    6.476822280    5.200612122    4.905976369
  702 SOLV  HW2     4230    6.556985479    5.320920949    4.830040794
  703 SOLV  OW      4231    5.716210034    3.674656659    4.383391147
  703 SOLV  HW1     4232    5.705529893    3.588527104    4.333701234
  703 SOLV  HW2     4233    5.786741226    3.730093785    4.339192851
  704 SOLV  OW      4234    5.476118032    6.202729239    4.784637476
  704 SOLV  HW1     4235    5.505762466    6.228131644    4.876710227
  704 SOLV  HW2     4236    5.520955331    6.261950531    4.717675566
  705 SOLV  OW      4237    6.317369355    3.825008142    4.539228255
  705 SOLV  HW1     4238    6.231673715    3.876562581    4.538903429
  705 SOLV  HW2     4239    6.366907007    3.843263522    4.624165925
  706 SOLV  OW      4240    5.507598187    5.643304282    6.088298366
  706 SOLV  HW1     4241    5.501858798    5.575405309    6.015095984
  706 SOLV  HW2     4242    5.550621153    5.726509077    6.053259421
  707 SOLV  OW      4243    6.649270863    6.673962860    4.821312913
  707 SOLV  HW1     4244    6.581401817    6.675956630    4.747884940
  707 SOLV  HW2     4245    6.740718866    6.685371982    4.782468070
  708 SOLV  OW      4246    6.553620806    3.507430474    5.980012065
  708 SOLV  HW1     4247    6.647521698    3.538491166    5.965202818
  708 SOLV  HW2     4248    6.551555921    3.407469605    5.982246402
  709 SOLV  OW      4249    3.591967097    4.558768825    5.175666602
  709 SOLV  HW1     4250    3.568107695    4.530246574    5.082827116
  709 SOLV  HW2     4251    3.655274628    4.636078935    5.171528869
  710 SOLV  OW      4252    6.005856749    4.880887013    4.972537325
  710 SOLV  HW1     4253    6.070778499    4.948090049    4.936891984
  710 SOLV  HW2     4254    5.918410156    4.890568365    4.924987876
  711 SOLV  OW      4255    3.451193557    3.776362584    6.840509130
  711 SOLV  HW1     4256    3.406667308    3.832671096    6.770878062
  711 SOLV  HW2     4257    3.506904206    3.706230770    6.796017114
  712 SOLV  OW      4258    4.570159377    4.200453318    6.113565682
  712 SOLV  HW1     4259    4.516060095    4.119641531    6.136904836
  712 SOLV  HW2     4260    4.628484942    4.224997046    6.191010594
  713 SOLV  OW      4261    3.861791616    3.626872035    3.796074149
  713 SOLV  HW1     4262    3.940786947    3.598069437    3.741942918
  713 SOLV  HW2     4263    3.864678093    3.725980463    3.809081375
  714 SOLV  OW      4264    5.855383336    4.473729550    6.638628937
  714 SOLV  HW1     4265    5.921859774    4.468496487    6.564107140
  714 SOLV  HW2     4266    5.861909152    4.391334221    6.694935067
  715 SOLV  OW      4267    6.176860309    5.065802161    4.888831646
  715 SOLV  HW1     4268    6.235940992    5.080640492    4.809516808
  715 SOLV  HW2     4269    6.149920306    5.154100733    4.927290312
  716 SOLV  OW      4270    4.035038700    3.517160367    5.099160782
  716 SOLV  HW1     4271    4.012449681    3.605998830    5.059169637
  716 SOLV  HW2     4272    4.069877332    3.530301169    5.191979625
  717 SOLV  OW      4273    4.909801757    6.213469336    4.419726635
  717 SOLV  HW1     4274    4.980360539    6.155577093    4.460609118
  717 SOLV  HW2     4275    4.850740481    6.249895042    4.491743161
  718 SOLV  OW      4276    4.149803501    3.768233453    4.748425944
  718 SOLV  HW1     4277    4.211810194    3.834425255    4.790560587
  718 SOLV  HW2     4278    4.197008836    3.680776319    4.737273740
  719 SOLV  OW      4279    3.738400445    4.194413373    6.809431554
  719 SOLV  HW1     4280    3.717512634    4.179911888    6.712710194
  719 SOLV  HW2     4281    3.781174822    4.112177232    6.846970039
  720 SOLV  OW      4282    5.092692870    4.410674053    3.372999058
  720 SOLV  HW1     4283    4.996325721    4.387286963    3.385961248
  720 SOLV  HW2     4284    5.130344953    4.356379124    3.297926511
  721 SOLV  OW      4285    5.462855358    4.616584946    5.193641505
  721 SOLV  HW1     4286    5.454311068    4.605720655    5.292690913
  721 SOLV  HW2     4287    5.504430594    4.705242399    5.173317468
  722 SOLV  OW      4288    3.691691681    6.168333873    5.810960349
  722 SOLV  HW1     4289    3.652124623    6.163923302    5.902701143
  722 SOLV  HW2     4290    3.725188131    6.077825917    5.784737048
  723 SOLV  OW      4291    5.437229232    6.055428945    5.996437558
  723 SOLV  HW1     4292    5.364261865    6.073930976    5.930597718
  723 SOLV  HW2     4293    5.412799879    6.094637886    6.085135250
  724 SOLV  OW      4294    4.097848387    5.355206399    3.696505810
  724 SOLV  HW1     4295    4.037066703    5.330475305    3.771974322
  724 SOLV  HW2     4296    4.070685234    5.444102492    3.659612316
  725 SOLV  OW      4297    6.242636536    4.292887173    6.033941279
  725 SOLV  HW1     4298    6.275449883    4.387218295    6.028762713
  725 SOLV  HW2     4299    6.166387734    4.280606221    5.970402818
  726 SOLV  OW      4300    4.394844522    4.272626706    5.355860955
  726 SOLV  HW1     4301    4.408294036    4.182197898    5.396402458
  726 SOLV  HW2     4302    4.385558731    4.340677412    5.428556981
  727 SOLV  OW      4303    4.882565722    6.431628835    6.480729423
  727 SOLV  HW1     4304    4.893054307    6.519773265    6.526779291
  727 SOLV  HW2     4305    4.847811597    6.446356513    6.388126797
  728 SOLV  OW      4306    5.696183105    4.104444900    4.870795211
  728 SOLV  HW1     4307    5.603439765    4.080536490    4.842004615
  728 SOLV  HW2     4308    5.702679093    4.203447240    4.883369663
  729 SOLV  OW      4309    4.366812333    5.469101430    5.378587491
  729 SOLV  HW1     4310    4.288778009    5.530714712    5.367800063
  729 SOLV  HW2     4311    4.391399897    5.463112038    5.475341638
  730 SOLV  OW      4312    6.538243465    4.505386364    5.036730526
  730 SOLV  HW1     4313    6.513008090    4.446560968    5.113569294
  730 SOLV  HW2     4314    6.470241792    4.578018319    5.026640748
  731 SOLV  OW      4315    6.263142412    4.394864304    5.538665129
  731 SOLV  HW1     4316    6.360983364    4.380774051    5.553786454
  731 SOLV  HW2     4317    6.249293216    4.478988874    5.486403704
  732 SOLV  OW      4318    6.508517062    6.109706489    4.197596366
  732 SOLV  HW1     4319    6.490290095    6.192351941    4.250879642
  732 SOLV  HW2     4320    6.596954994    6.071547740    4.224507159
  733 SOLV  OW      4321    4.529069953    6.313128527    3.707329419
  733 SOLV  HW1     4322    4.581157637    6.235698010    3.743287143
  733 SOLV  HW2     4323    4.458329919    6.339102650    3.773076336
  734 SOLV  OW      4324    0.037450410    4.156396643    4.765324005
  734 SOLV  HW1     4325    0.055660247    4.151250007    4.667122474
  734 SOLV  HW2     4326   -0.001588135    4.245803200    4.787325969
  735 SOLV  OW      4327    4.502601572    4.080544229    5.764904610
  735 SOLV  HW1     4328    4.531972877    4.175755230    5.756408027
  735 SOLV  HW2     4329    4.431695106    4.073695933    5.835099471
  736 SOLV  OW      4330    5.864498286    6.766907350    3.814610007
  736 SOLV  HW1     4331    5.815082044    6.834083484    3.869811277
  736 SOLV  HW2     4332    5.803912430    6.690240791    3.793318903
  737 SOLV  OW      4333    6.746890646    6.567216506    3.815831822
  737 SOLV  HW1     4334    6.691996530    6.486608130    3.793720155
  737 SOLV  HW2     4335    6.686427722    6.645013513    3.832972783
  738 SOLV  OW      4336    3.950706217    3.580345001    6.666618255
  738 SOLV  HW1     4337    3.906108102    3.662520334    6.702116880
  738 SOLV  HW2     4338    4.047093952    3.599935071    6.648519876
  739 SOLV  OW      4339    4.065114320    5.826235155    4.918832852
  739 SOLV  HW1     4340    4.030696399    5.829282065    4.824981527
  739 SOLV  HW2     4341    4.087055162    5.918932107    4.949292120
  740 SOLV  OW      4342    4.254232173    5.389960081    5.942770281
  740 SOLV  HW1     4343    4.218575008    5.337729391    6.020245529
  740 SOLV  HW2     4344    4.215424380    5.354213868    5.857811236
  741 SOLV  OW      4345    5.188805584    4.778738854    4.123804863
  741 SOLV  HW1     4346    5.181216676    4.809189607    4.218762546
  741 SOLV  HW2     4347    5.253122348    4.837715489    4.074948734
  742 SOLV  OW      4348    5.662359946    3.680675583    5.572054397
  742 SOLV  HW1     4349    5.756932663    3.654163000    5.553218525
  742 SOLV  HW2     4350    5.614759074    3.604862095    5.616642930
  743 SOLV  OW      4351    6.777134689    3.606122072    3.768259175
  743 SOLV  HW1     4352    6.774842637    3.653332900    3.856392116
  743 SOLV  HW2     4353    6.714207635    3.528424327    3.770439752
  744 SOLV  OW      4354    5.152886487    4.329759877    3.994438986
  744 SOLV  HW1     4355    5.123102825    4.424300090    4.007744693
  744 SOLV  HW2     4356    5.117165558    4.272844330    4.068510354
  745 SOLV  OW      4357    5.527024716    5.454330415    5.903177330
  745 SOLV  HW1     4358    5.575364042    5.487249358    5.822052196
  745 SOLV  HW2     4359    5.480773312    5.368283004    5.881769567
  746 SOLV  OW      4360    3.933494309    6.788343480    6.079125856
  746 SOLV  HW1     4361    3.946428161    6.697731470    6.038831602
  746 SOLV  HW2     4362    3.972996549    6.857598928    6.018754737
  747 SOLV  OW      4363    5.543345421    5.339331329    5.008971144
  747 SOLV  HW1     4364    5.461184928    5.283331212    4.998244858
  747 SOLV  HW2     4365    5.623271138    5.279873933    5.017806848
  748 SOLV  OW      4366    4.444372313    6.072444541    6.718097176
  748 SOLV  HW1     4367    4.348614485    6.045087473    6.727156424
  748 SOLV  HW2     4368    4.449179862    6.164629900    6.679642693
  749 SOLV  OW      4369    4.874855593    6.220673216    3.462613655
  749 SOLV  HW1     4370    4.840773016    6.292704234    3.523042508
  749 SOLV  HW2     4371    4.867671961    6.132265781    3.508811788
  750 SOLV  OW      4372    5.380588932    4.771348031    5.687555886
  750 SOLV  HW1     4373    5.393977166    4.692066455    5.747013655
  750 SOLV  HW2     4374    5.396182414    4.855175610    5.739803188
  751 SOLV  OW      4375    5.965562155    3.649335355    6.636098346
  751 SOLV  HW1     4376    6.043090811    3.595379619    6.603233690
  751 SOLV  HW2     4377    5.997071482    3.714074035    6.705509889
  752 SOLV  OW      4378    5.722225541    4.295030064    3.807114151
  752 SOLV  HW1     4379    5.655420224    4.369348186    3.811033907
  752 SOLV  HW2     4380    5.763397858    4.282448050    3.897380654
  753 SOLV  OW      4381    0.147859205    5.021323785    5.055272278
  753 SOLV  HW1     4382    0.135157043    5.093588387    4.987317083
  753 SOLV  HW2     4383    0.140129956    5.060199944    5.147088939
  754 SOLV  OW      4384    4.928108842    4.004701341    4.647419451
  754 SOLV  HW1     4385    5.003664954    3.951751084    4.685988676
  754 SOLV  HW2     4386    4.842758327    3.953742146    4.658302931
  755 SOLV  OW      4387    5.854406027    5.380475028    3.792135976
  755 SOLV  HW1     4388    5.953401367    5.392098449    3.783966359
  755 SOLV  HW2     4389    5.830324278    5.285358667    3.772776494
  756 SOLV  OW      4390    4.758102837    6.430531705    6.225521040
  756 SOLV  HW1     4391    4.662390525    6.410644327    6.246584934
  756 SOLV  HW2     4392    4.784166936    6.383354219    6.141289528
  757 SOLV  OW      4393    6.468592814    5.395462291    5.875953198
  757 SOLV  HW1     4394    6.479988007    5.410948273    5.777808847
  757 SOLV  HW2     4395    6.550122431    5.427241140    5.924377156
  758 SOLV  OW      4396    4.736957798    5.918316251    5.088490638
  758 SOLV  HW1     4397    4.662226501    5.984213208    5.079873631
  758 SOLV  HW2     4398    4.701715266    5.832743471    5.126393732
  759 SOLV  OW      4399    5.296878567    5.464108852    4.664495631
  759 SOLV  HW1     4400    5.245764153    5.540448779    4.703987051
  759 SOLV  HW2     4401    5.243992745    5.379841407    4.674599475
  760 SOLV  OW      4402    4.571647479    6.749993687    4.835479538
  760 SOLV  HW1     4403    4.607388802    6.694170136    4.910364968
  760 SOLV  HW2     4404    4.645251587    6.806230918    4.797780092
  761 SOLV  OW      4405    5.499592413    6.012490897    4.599293071
  761 SOLV  HW1     4406    5.502406507    6.069121114    4.681675492
  761 SOLV  HW2     4407    5.502700526    5.915926264    4.625126263
  762 SOLV  OW      4408    4.014251929    5.839098963    4.653097811
  762 SOLV  HW1     4409    4.084171262    5.892277146    4.605294030
  762 SOLV  HW2     4410    3.924381918    5.879733033    4.636544227
  763 SOLV  OW      4411    4.042509514    4.621149470    4.652562766
  763 SOLV  HW1     4412    3.951621070    4.654092165    4.626960118
  763 SOLV  HW2     4413    4.094992962    4.600603729    4.569950893
  764 SOLV  OW      4414    5.728220286    4.941606874    5.772781838
  764 SOLV  HW1     4415    5.792313716    4.997627078    5.825273365
  764 SOLV  HW2     4416    5.717228384    4.980445974    5.681281816
  765 SOLV  OW      4417    6.882458566    4.913482161    6.059174292
  765 SOLV  HW1     4418    6.938885198    4.871150557    6.130065239
  765 SOLV  HW2     4419    6.926973201    4.902655351    5.970277518
  766 SOLV  OW      4420    5.647058803    3.830227289    6.838794405
  766 SOLV  HW1     4421    5.551024871    3.809568139    6.857571703
  766 SOLV  HW2     4422    5.705320854    3.774054004    6.897547442
  767 SOLV  OW      4423    6.629551492    4.104400075    6.013226324
  767 SOLV  HW1     4424    6.587745355    4.100664083    6.104001036
  767 SOLV  HW2     4425    6.558846276    4.092665172    5.943478688
  768 SOLV  OW      4426    3.547192570    4.839045865    4.331956862
  768 SOLV  HW1     4427    3.530111692    4.851374385    4.429723166
  768 SOLV  HW2     4428    3.484373085    4.896655653    4.279642685
  769 SOLV  OW      4429    5.268087688    6.220008826    3.931803669
  769 SOLV  HW1     4430    5.205496645    6.257889041    3.863620314
  769 SOLV  HW2     4431    5.215420272    6.176562118    4.004879002
  770 SOLV  OW      4432    5.249987280    4.810171614    4.807896793
  770 SOLV  HW1     4433    5.239498995    4.735479998    4.873556522
  770 SOLV  HW2     4434    5.275232514    4.772769968    4.718656695
  771 SOLV  OW      4435    4.348493036    6.488613481    6.024128864
  771 SOLV  HW1     4436    4.377162899    6.577797729    5.989120029
  771 SOLV  HW2     4437    4.261207798    6.498108088    6.072008744
  772 SOLV  OW      4438    5.740853789    5.413858517    4.320553567
  772 SOLV  HW1     4439    5.782345130    5.401021357    4.230477621
  772 SOLV  HW2     4440    5.738167869    5.511417495    4.342393368
  773 SOLV  OW      4441    6.872410136    5.082833616    6.511720648
  773 SOLV  HW1     4442    6.963255153    5.082053139    6.469907969
  773 SOLV  HW2     4443    6.810864652    5.139213933    6.456628563
  774 SOLV  OW      4444    6.028578827    4.484399454    6.429735566
  774 SOLV  HW1     4445    6.086781093    4.549285598    6.478766467
  774 SOLV  HW2     4446    6.085516661    4.424700474    6.373203633
  775 SOLV  OW      4447    3.981253431    6.481709791    4.240198429
  775 SOLV  HW1     4448    4.027198751    6.524799108    4.162517949
  775 SOLV  HW2     4449    3.894918493    6.441481784    4.209706092
  776 SOLV  OW      4450    4.410420489    5.783620179    4.018218139
  776 SOLV  HW1     4451    4.370082720    5.874264914    4.030802862
  776 SOLV  HW2     4452    4.502727633    5.782604783    4.056693239
  777 SOLV  OW      4453    5.306813457    5.564231951    5.585945958
  777 SOLV  HW1     4454    5.207976482    5.565601348    5.601092520
  777 SOLV  HW2     4455    5.351140787    5.627347327    5.649597645
  778 SOLV  OW      4456    5.394631871    4.941825851    3.733742492
  778 SOLV  HW1     4457    5.477602464    4.913573508    3.685600142
  778 SOLV  HW2     4458    5.369353643    5.034259265    3.705123483
  779 SOLV  OW      4459    4.207791408    4.212473557    5.159484251
  779 SOLV  HW1     4460    4.233875314    4.254639505    5.072631963
  779 SOLV  HW2     4461    4.280810594    4.226186585    5.226430775
  780 SOLV  OW      4462    6.263658405    5.795162626    4.671971162
  780 SOLV  HW1     4463    6.322099093    5.775344640    4.750669682
  780 SOLV  HW2     4464    6.320637393    5.819194962    4.593375129
  781 SOLV  OW      4465    5.175054471    3.728586840    5.970517624
  781 SOLV  HW1     4466    5.098752441    3.718454917    6.034368765
  781 SOLV  HW2     4467    5.246413534    3.784674727    6.012512363
  782 SOLV  OW      4468    4.551922054    6.125937134    5.059572842
  782 SOLV  HW1     4469    4.501702265    6.150212176    5.142579344
  782 SOLV  HW2     4470    4.503615016    6.161840879    4.979706147
  783 SOLV  OW      4471    5.070863096    6.399507555    6.041869208
  783 SOLV  HW1     4472    5.078766968    6.453532647    6.125658245
  783 SOLV  HW2     4473    5.138805377    6.430830115    5.975503164
  784 SOLV  OW      4474    4.003178823    5.059875559    5.765049346
  784 SOLV  HW1     4475    3.924479504    5.067263988    5.826316373
  784 SOLV  HW2     4476    4.056268591    4.978483393    5.788683854
  785 SOLV  OW      4477    5.344950828    6.055441931    4.214674192
  785 SOLV  HW1     4478    5.330945273    6.110855236    4.296730585
  785 SOLV  HW2     4479    5.441959837    6.055797866    4.190402284
  786 SOLV  OW      4480    4.184653587    6.188011116    3.853532868
  786 SOLV  HW1     4481    4.248318795    6.265121031    3.851987730
  786 SOLV  HW2     4482    4.090974930    6.222291223    3.860652576
  787 SOLV  OW      4483    6.680486302    5.193558263    3.887027395
  787 SOLV  HW1     4484    6.746872354    5.255128254    3.844560455
  787 SOLV  HW2     4485    6.725665954    5.107868968    3.911877280
  788 SOLV  OW      4486    3.619459683    5.516634992    5.560439071
  788 SOLV  HW1     4487    3.538228087    5.479586817    5.605482398
  788 SOLV  HW2     4488    3.701501291    5.481364402    5.605440850
  789 SOLV  OW      4489    4.492129950    6.475440756    5.197933573
  789 SOLV  HW1     4490    4.554934826    6.487803962    5.121093233
  789 SOLV  HW2     4491    4.499527789    6.553582204    5.259909108
  790 SOLV  OW      4492    4.366443545    6.225084600    4.888637139
  790 SOLV  HW1     4493    4.356629877    6.249879406    4.792258150
  790 SOLV  HW2     4494    4.323048868    6.294914173    4.945582009
  791 SOLV  OW      4495    4.873020297    6.139801556    6.817502638
  791 SOLV  HW1     4496    4.822362023    6.177707463    6.740053233
  791 SOLV  HW2     4497    4.867330381    6.039978742    6.815387222
  792 SOLV  OW      4498    3.970003218    5.050085640    5.492904055
  792 SOLV  HW1     4499    4.048602441    4.996187216    5.462620032
  792 SOLV  HW2     4500    3.972545537    5.059679538    5.592420253
  793 SOLV  OW      4501    3.730622104    6.839004823    5.632419623
  793 SOLV  HW1     4502    3.710265767    6.743951311    5.655922870
  793 SOLV  HW2     4503    3.765918603    6.886437383    5.713080942
  794 SOLV  OW      4504    3.538849021    5.684384355    4.889203139
  794 SOLV  HW1     4505    3.623157933    5.632191521    4.876169706
  794 SOLV  HW2     4506    3.466617095    5.645882880    4.831739123
  795 SOLV  OW      4507    4.211741799    5.791643872    6.200095377
  795 SOLV  HW1     4508    4.306818558    5.822037287    6.206296759
  795 SOLV  HW2     4509    4.190723913    5.731975893    6.277553637
  796 SOLV  OW      4510    3.580344734    5.715794471    5.154181899
  796 SOLV  HW1     4511    3.510682988    5.778590613    5.188899281
  796 SOLV  HW2     4512    3.566005068    5.700925487    5.056331715
  797 SOLV  OW      4513    6.112858519    6.460594634    4.195874535
  797 SOLV  HW1     4514    6.082083677    6.367832287    4.217086311
  797 SOLV  HW2     4515    6.205806983    6.457266159    4.159114853
  798 SOLV  OW      4516    6.846470011    4.181177220    4.063285870
  798 SOLV  HW1     4517    6.946345495    4.185464852    4.066155037
  798 SOLV  HW2     4518    6.818024749    4.095347060    4.020557518
  799 SOLV  OW      4519    5.367241671    4.184817745    3.912360181
  799 SOLV  HW1     4520    5.371941310    4.208029186    3.815196657
  799 SOLV  HW2     4521    5.294596395    4.238042036    3.955850689
  800 SOLV  OW      4522    4.866862870    5.245562295    4.520842746
  800 SOLV  HW1     4523    4.861060170    5.183185742    4.598797597
  800 SOLV  HW2     4524    4.774716240    5.267219157    4.488572034
  801 SOLV  OW      4525    3.485442401    4.599070913    6.879712836
  801 SOLV  HW1     4526    3.505454350    4.502033463    6.893318982
  801 SOLV  HW2     4527    3.424066308    4.630878419    6.951983518
  802 SOLV  OW      4528    3.519142255    3.756248522    5.886853565
  802 SOLV  HW1     4529    3.567470415    3.840254212    5.862173426
  802 SOLV  HW2     4530    3.456338565    3.731082449    5.813206068
  803 SOLV  OW      4531    6.737756629    4.528446509    5.981996870
  803 SOLV  HW1     4532    6.834778866    4.531118515    5.957883435
  803 SOLV  HW2     4533    6.700547379    4.621267137    5.980724143
  804 SOLV  OW      4534    3.926848720    4.480293004    5.043561353
  804 SOLV  HW1     4535    3.884464473    4.554424385    4.991506183
  804 SOLV  HW2     4536    3.923313730    4.395819705    4.990144411
  805 SOLV  OW      4537    3.568845697    3.963263621    6.401787455
  805 SOLV  HW1     4538    3.481803325    3.918322807    6.381650431
  805 SOLV  HW2     4539    3.631358043    3.897487748    6.443826394
  806 SOLV  OW      4540    4.315164675    4.088663374    5.949576404
  806 SOLV  HW1     4541    4.325866865    4.143727296    6.032370246
  806 SOLV  HW2     4542    4.280440160    3.998124659    5.974036291
  807 SOLV  OW      4543    4.376206197    4.557022233    6.489947349
  807 SOLV  HW1     4544    4.461759592    4.605379194    6.471397763
  807 SOLV  HW2     4545    4.379151088    4.466582431    6.447359096
  808 SOLV  OW      4546    4.238115061    5.862648354    5.435803682
  808 SOLV  HW1     4547    4.287411558    5.893237522    5.517264063
  808 SOLV  HW2     4548    4.295455772    5.876420549    5.355032612
  809 SOLV  OW      4549    4.078176521    5.560574877    4.555149281
  809 SOLV  HW1     4550    4.170556048    5.583538941    4.524486665
  809 SOLV  HW2     4551    4.039166975    5.638316192    4.604504963
  810 SOLV  OW      4552    6.382825044    5.892295184    3.644943225
  810 SOLV  HW1     4553    6.473749750    5.897188936    3.686302899
  810 SOLV  HW2     4554    6.330185349    5.819407979    3.688742069
  811 SOLV  OW      4555    6.325353793    4.122986678    3.871170025
  811 SOLV  HW1     4556    6.239160252    4.134939860    3.821879069
  811 SOLV  HW2     4557    6.322131969    4.174434705    3.956869495
  812 SOLV  OW      4558    3.553946505    6.497157495    3.843585325
  812 SOLV  HW1     4559    3.506120470    6.440506433    3.776466117
  812 SOLV  HW2     4560    3.586664431    6.580696618    3.799399636
  813 SOLV  OW      4561    4.938124665    4.661704242    6.235799761
  813 SOLV  HW1     4562    4.891682094    4.746796901    6.211220989
  813 SOLV  HW2     4563    5.035569886    4.679654744    6.249362801
  814 SOLV  OW      4564    6.449023919    4.837110620    4.581847189
  814 SOLV  HW1     4565    6.515782588    4.824710930    4.655272141
  814 SOLV  HW2     4566    6.495433024    4.831969937    4.493408724
  815 SOLV  OW      4567    3.645378119    5.717369020    6.588552463
  815 SOLV  HW1     4568    3.711565620    5.787202364    6.561272849
  815 SOLV  HW2     4569    3.552734014    5.753927553    6.579490191
  816 SOLV  OW      4570    4.137313159    6.700809101    4.731784356
  816 SOLV  HW1     4571    4.225399220    6.705961815    4.684727624
  816 SOLV  HW2     4572    4.087233655    6.620298424    4.700002691
  817 SOLV  OW      4573    6.868513996    4.774666896    5.614360283
  817 SOLV  HW1     4574    6.896544080    4.818760866    5.529087363
  817 SOLV  HW2     4575    6.786797157    4.719388646    5.597988294
  818 SOLV  OW      4576    6.221403111    4.189477434    4.524176276
  818 SOLV  HW1     4577    6.169383358    4.104162687    4.528330598
  818 SOLV  HW2     4578    6.223891120    4.222411961    4.429778191
  819 SOLV  OW      4579    5.521882225    5.740149769    4.621854578
  819 SOLV  HW1     4580    5.604407464    5.685100463    4.634542706
  819 SOLV  HW2     4581    5.466464300    5.700693599    4.548547929
  820 SOLV  OW      4582    5.168405708    4.868889333    5.549809211
  820 SOLV  HW1     4583    5.244230094    4.833293239    5.604446649
  820 SOLV  HW2     4584    5.124603838    4.793647196    5.500599098
  821 SOLV  OW      4585    5.882256555    5.466426709    6.103847368
  821 SOLV  HW1     4586    5.785703899    5.442362614    6.113772293
  821 SOLV  HW2     4587    5.902820881    5.545899467    6.160971593
  822 SOLV  OW      4588    5.028399887    4.727849449    6.698806521
  822 SOLV  HW1     4589    4.999966035    4.632306877    6.690739873
  822 SOLV  HW2     4590    5.127933995    4.733749799    6.691054501
  823 SOLV  OW      4591    5.023071235    4.155922224    6.054815509
  823 SOLV  HW1     4592    4.994035898    4.236071135    6.107112916
  823 SOLV  HW2     4593    4.954025732    4.134419993    5.985734187
  824 SOLV  OW      4594    5.398094676    5.039195856    5.474636535
  824 SOLV  HW1     4595    5.324769387    4.990145263    5.521726703
  824 SOLV  HW2     4596    5.391111194    5.136893017    5.494798273
  825 SOLV  OW      4597    6.380732357    4.080977909    5.871344036
  825 SOLV  HW1     4598    6.346163957    4.099125012    5.779271064
  825 SOLV  HW2     4599    6.333192549    4.139624257    5.936935637
  826 SOLV  OW      4600    4.139569793    6.083686323    5.027723621
  826 SOLV  HW1     4601    4.168156770    6.103346557    5.121521936
  826 SOLV  HW2     4602    4.208112058    6.118846531    4.963946907
  827 SOLV  OW      4603    4.304291623    6.038967547    4.068192327
  827 SOLV  HW1     4604    4.259640704    6.061471558    3.981579589
  827 SOLV  HW2     4605    4.258197380    6.086918259    4.142877283
  828 SOLV  OW      4606    6.492893234    3.899285190    4.736441831
  828 SOLV  HW1     4607    6.571870202    3.859798543    4.689485537
  828 SOLV  HW2     4608    6.498622890    3.999072699    4.733121582
  829 SOLV  OW      4609    5.579530077    4.148669989    6.018063055
  829 SOLV  HW1     4610    5.518030226    4.135268401    6.095768932
  829 SOLV  HW2     4611    5.654261668    4.209484957    6.044834849
  830 SOLV  OW      4612    3.728268798    6.455172934    4.731647580
  830 SOLV  HW1     4613    3.739899689    6.355865894    4.733805182
  830 SOLV  HW2     4614    3.643284122    6.479779913    4.778272160
  831 SOLV  OW      4615    5.638204900    3.943513648    5.848604389
  831 SOLV  HW1     4616    5.617627028    4.030878190    5.892716315
  831 SOLV  HW2     4617    5.595779417    3.869230284    5.900410477
  832 SOLV  OW      4618    4.929108727    6.510250294    3.850881985
  832 SOLV  HW1     4619    4.983686370    6.571504050    3.908072626
  832 SOLV  HW2     4620    4.936915189    6.416702346    3.885369038
  833 SOLV  OW      4621    3.946185410    4.261422775    3.622342986
  833 SOLV  HW1     4622    3.906588348    4.323130888    3.690358068
  833 SOLV  HW2     4623    3.891910005    4.177542365    3.617866053
  834 SOLV  OW      4624    4.415362720    6.119547954    6.135021292
  834 SOLV  HW1     4625    4.449147862    6.036478824    6.179289884
  834 SOLV  HW2     4626    4.455564536    6.199651676    6.179391987
  835 SOLV  OW      4627    5.791964095    6.811155034    4.221047158
  835 SOLV  HW1     4628    5.867038936    6.767462188    4.171487893
  835 SOLV  HW2     4629    5.760841136    6.750728528    4.294404839
  836 SOLV  OW      4630    4.393142045    3.615293717    5.180854105
  836 SOLV  HW1     4631    4.360403406    3.681855921    5.113779059
  836 SOLV  HW2     4632    4.315056666    3.568134615    5.221842474
  837 SOLV  OW      4633    3.690949119    6.676214617    4.573218286
  837 SOLV  HW1     4634    3.701838374    6.611136778    4.648371525
  837 SOLV  HW2     4635    3.773741721    6.676480087    4.517120908
  838 SOLV  OW      4636    5.589643595    4.628685915    6.343561309
  838 SOLV  HW1     4637    5.548843082    4.698338227    6.284523959
  838 SOLV  HW2     4638    5.673306993    4.593947226    6.301191818
  839 SOLV  OW      4639    6.573995289    5.102848900    6.132586966
  839 SOLV  HW1     4640    6.511323650    5.103848522    6.054656102
  839 SOLV  HW2     4641    6.665100090    5.130997252    6.102429703
  840 SOLV  OW      4642    6.699786800    5.918161619    3.986803978
  840 SOLV  HW1     4643    6.788381213    5.942096440    4.026550861
  840 SOLV  HW2     4644    6.641652230    5.877293128    4.057172752
  841 SOLV  OW      4645    3.469303048    5.947119850    5.490688808
  841 SOLV  HW1     4646    3.381580185    5.911443110    5.522840326
  841 SOLV  HW2     4647    3.543721322    5.901535127    5.539533065
  842 SOLV  OW      4648    6.067258068    5.304842169    5.799251869
  842 SOLV  HW1     4649    6.120383438    5.312938608    5.714908957
  842 SOLV  HW2     4650    6.005548960    5.383118302    5.807399048
  843 SOLV  OW      4651    6.313581164    5.385313561    5.202225017
  843 SOLV  HW1     4652    6.245287170    5.323097131    5.163923124
  843 SOLV  HW2     4653    6.273415683    5.435970402    5.278531044
  844 SOLV  OW      4654    0.177961404    3.702671451    5.624780626
  844 SOLV  HW1     4655    0.167264351    3.709088214    5.525554704
  844 SOLV  HW2     4656    0.094260932    3.734326004    5.669430061
  845 SOLV  OW      4657    4.425571076    5.849013317    4.516838464
  845 SOLV  HW1     4658    4.465661292    5.851197213    4.608434325
  845 SOLV  HW2     4659    4.363444005    5.926604103    4.505808836
  846 SOLV  OW      4660    6.136086119    6.066167329    4.509023854
  846 SOLV  HW1     4661    6.182129127    6.064773239    4.420264958
  846 SOLV  HW2     4662    6.203489816    6.081563090    4.581271430
  847 SOLV  OW      4663    4.644227804    5.665115809    5.179774304
  847 SOLV  HW1     4664    4.656970403    5.589791595    5.244314460
  847 SOLV  HW2     4665    4.682258671    5.639604348    5.090868193
  848 SOLV  OW      4666    4.202524203    4.599997504    4.871704716
  848 SOLV  HW1     4667    4.174858088    4.659195323    4.947414444
  848 SOLV  HW2     4668    4.141778524    4.615085565    4.793704862
  849 SOLV  OW      4669    3.826936268    5.398018686    5.129387348
  849 SOLV  HW1     4670    3.748669440    5.411192834    5.190221440
  849 SOLV  HW2     4671    3.875132166    5.314166695    5.154803860
  850 SOLV  OW      4672    5.340911643    5.552567001    5.322772257
  850 SOLV  HW1     4673    5.315838346    5.545385228    5.419318797
  850 SOLV  HW2     4674    5.436253092    5.524784795    5.310956097
  851 SOLV  OW      4675    3.813533377    5.805966769    5.294106664
  851 SOLV  HW1     4676    3.886164174    5.758582031    5.244298100
  851 SOLV  HW2     4677    3.725525330    5.787288263    5.250436300
  852 SOLV  OW      4678    5.732462339    6.567743772    3.673386347
  852 SOLV  HW1     4679    5.694856061    6.475132535    3.670391112
  852 SOLV  HW2     4680    5.690541230    6.623058060    3.601393637
  853 SOLV  OW      4681    4.571920662    6.735964698    3.516238756
  853 SOLV  HW1     4682    4.559640836    6.813399025    3.578312693
  853 SOLV  HW2     4683    4.669330886    6.714819273    3.508231299
  854 SOLV  OW      4684    5.315925381    6.745957493    5.299528915
  854 SOLV  HW1     4685    5.335838150    6.661381593    5.349050328
  854 SOLV  HW2     4686    5.351913805    6.823877282    5.350863664
  855 SOLV  OW      4687    6.716376100    3.779831108    4.645309154
  855 SOLV  HW1     4688    6.797265724    3.811735846    4.595903671
  855 SOLV  HW2     4689    6.699194976    3.683941177    4.622684536
  856 SOLV  OW      4690    3.830007634    3.620868725    5.659236280
  856 SOLV  HW1     4691    3.817404712    3.626511601    5.758286444
  856 SOLV  HW2     4692    3.741166463    3.608549315    5.614997751
  857 SOLV  OW      4693    6.010074753    5.371890631    4.750838692
  857 SOLV  HW1     4694    6.004600768    5.395087634    4.653712070
  857 SOLV  HW2     4695    6.100410616    5.396563697    4.785942392
  858 SOLV  OW      4696    5.918980670    5.930182080    4.544886220
  858 SOLV  HW1     4697    5.933315176    5.835612286    4.574091590
  858 SOLV  HW2     4698    6.007478432    5.973653037    4.528144594
  859 SOLV  OW      4699    5.415998246    6.437182034    3.716433929
  859 SOLV  HW1     4700    5.337216814    6.379374188    3.695146564
  859 SOLV  HW2     4701    5.499805789    6.391717647    3.686256812
  860 SOLV  OW      4702    6.157040894    3.749199265    3.698163127
  860 SOLV  HW1     4703    6.166733951    3.830436099    3.640644014
  860 SOLV  HW2     4704    6.217162007    3.676900206    3.664102584
  861 SOLV  OW      4705    6.359690087    5.485329896    4.596129333
  861 SOLV  HW1     4706    6.404712018    5.396566243    4.586429774
  861 SOLV  HW2     4707    6.308896358    5.487679590    4.682236686
  862 SOLV  OW      4708    5.010398170    5.498252970    6.637509804
  862 SOLV  HW1     4709    5.033802177    5.576765410    6.694866063
  862 SOLV  HW2     4710    5.066648672    5.499452069    6.554829215
  863 SOLV  OW      4711    3.616350813    5.947721495    4.826038235
  863 SOLV  HW1     4712    3.571410340    6.005554252    4.894135441
  863 SOLV  HW2     4713    3.598249227    5.851584696    4.846810884
  864 SOLV  OW      4714    5.854175708    4.535857381    3.479810871
  864 SOLV  HW1     4715    5.932147870    4.592702439    3.453535217
  864 SOLV  HW2     4716    5.806399375    4.578327576    3.556720696
  865 SOLV  OW      4717    4.738057652    4.797815000    5.112123916
  865 SOLV  HW1     4718    4.827142271    4.752640880    5.116947783
  865 SOLV  HW2     4719    4.731489915    4.866337993    5.184659868
  866 SOLV  OW      4720    4.438053346    3.761219734    5.400019509
  866 SOLV  HW1     4721    4.347379336    3.798031014    5.420591194
  866 SOLV  HW2     4722    4.439639983    3.727189309    5.306001357
  867 SOLV  OW      4723    5.938830218    3.717479265    4.794052285
  867 SOLV  HW1     4724    6.017585658    3.658766627    4.775296691
  867 SOLV  HW2     4725    5.896270899    3.689633801    4.880160939
  868 SOLV  OW      4726    4.889450807    5.073640830    4.745948384
  868 SOLV  HW1     4727    4.811100078    5.083316054    4.807341198
  868 SOLV  HW2     4728    4.968773081    5.041879891    4.797916120
  869 SOLV  OW      4729    3.885834382    6.834001168    3.947366318
  869 SOLV  HW1     4730    3.888706571    6.933035935    3.960982059
  869 SOLV  HW2     4731    3.896785230    6.813411912    3.850115509
  870 SOLV  OW      4732    4.276702305    6.686170752    4.144047973
  870 SOLV  HW1     4733    4.273253849    6.741822036    4.227068943
  870 SOLV  HW2     4734    4.184200177    6.674562451    4.107854198
  871 SOLV  OW      4735    5.429454254    4.013259020    4.858451585
  871 SOLV  HW1     4736    5.440247205    3.968154997    4.947056709
  871 SOLV  HW2     4737    5.414030594    3.944336473    4.787645508
  872 SOLV  OW      4738    5.100815958    3.899611875    5.773085345
  872 SOLV  HW1     4739    5.140243760    3.842106234    5.844778745
  872 SOLV  HW2     4740    5.147784983    3.987889966    5.771588600
  873 SOLV  OW      4741    5.141070688    5.269513236    6.742862305
  873 SOLV  HW1     4742    5.096727729    5.351478033    6.706572619
  873 SOLV  HW2     4743    5.223860972    5.295634445    6.792509780
  874 SOLV  OW      4744    4.023797923    4.200172051    4.637407376
  874 SOLV  HW1     4745    4.032811692    4.105527577    4.606382080
  874 SOLV  HW2     4746    4.114586776    4.238290315    4.654894499
  875 SOLV  OW      4747    5.613605971    6.048125708    4.147121292
  875 SOLV  HW1     4748    5.638564653    6.001114772    4.231791135
  875 SOLV  HW2     4749    5.678401509    6.122326894    4.129873472
  876 SOLV  OW      4750    5.730154906    3.999693774    4.165678187
  876 SOLV  HW1     4751    5.766552816    4.087446878    4.134434443
  876 SOLV  HW2     4752    5.649447574    3.975949353    4.111604019
  877 SOLV  OW      4753    5.177707689    4.544242389    3.611280043
  877 SOLV  HW1     4754    5.246974192    4.489166775    3.657870643
  877 SOLV  HW2     4755    5.153049423    4.500538753    3.524771508
  878 SOLV  OW      4756    6.631517550    4.110622201    5.052166575
  878 SOLV  HW1     4757    6.676327453    4.198881001    5.066395304
  878 SOLV  HW2     4758    6.675852614    4.062572534    4.976485474
  879 SOLV  OW      4759    4.979866502    5.380191148    3.490944923
  879 SOLV  HW1     4760    4.888301201    5.342302785    3.504372794
  879 SOLV  HW2     4761    5.032256853    5.320092242    3.430584566
  880 SOLV  OW      4762    3.554574017    5.481754540    3.807445868
  880 SOLV  HW1     4763    3.511938440    5.543261613    3.741108559
  880 SOLV  HW2     4764    3.623525212    5.425785045    3.761460762
  881 SOLV  OW      4765    4.771268385    4.702223069    5.503271897
  881 SOLV  HW1     4766    4.680423307    4.662505529    5.490183193
  881 SOLV  HW2     4767    4.791507205    4.707589123    5.601063312
  882 SOLV  OW      4768    3.852350784    4.971873030    6.465534310
  882 SOLV  HW1     4769    3.881008425    4.877054351    6.479304683
  882 SOLV  HW2     4770    3.782509187    4.975521290    6.394047862
  883 SOLV  OW      4771    5.442001632    4.129163585    4.493462087
  883 SOLV  HW1     4772    5.369632771    4.140184568    4.425325092
  883 SOLV  HW2     4773    5.515731154    4.194028702    4.474545365
  884 SOLV  OW      4774    6.299835349    4.758646166    6.245786119
  884 SOLV  HW1     4775    6.217115104    4.814071367    6.255125432
  884 SOLV  HW2     4776    6.380301481    4.817855776    6.250387455
  885 SOLV  OW      4777    4.190743285    6.807190455    4.369525290
  885 SOLV  HW1     4778    4.267011354    6.774278727    4.425203320
  885 SOLV  HW2     4779    4.107290877    6.758443161    4.395204016
  886 SOLV  OW      4780    6.277748456    4.444369263    3.690854500
  886 SOLV  HW1     4781    6.285688456    4.483384167    3.599114715
  886 SOLV  HW2     4782    6.368255584    4.416865347    3.723310044
  887 SOLV  OW      4783    4.768393816    5.442118930    5.992967467
  887 SOLV  HW1     4784    4.681069194    5.393684405    5.998310431
  887 SOLV  HW2     4785    4.825830572    5.399611524    5.923009339
  888 SOLV  OW      4786    5.760002227    5.169059407    5.035708734
  888 SOLV  HW1     4787    5.810532659    5.142606816    5.117858110
  888 SOLV  HW2     4788    5.761798395    5.093840814    4.969826315
  889 SOLV  OW      4789    4.813788167    4.512950936    6.420843447
  889 SOLV  HW1     4790    4.879544622    4.511621114    6.496184621
  889 SOLV  HW2     4791    4.844943340    4.576919891    6.350563932
  890 SOLV  OW      4792    4.589931374    3.599654113    6.677883700
  890 SOLV  HW1     4793    4.609632434    3.697680708    6.675866308
  890 SOLV  HW2     4794    4.533972301    3.575280337    6.598663606
  891 SOLV  OW      4795    6.594684326    4.609033712    3.937139763
  891 SOLV  HW1     4796    6.558775420    4.522553023    3.902018326
  891 SOLV  HW2     4797    6.538773463    4.684619169    3.903042981
  892 SOLV  OW      4798    5.534821616    6.166104528    3.876190693
  892 SOLV  HW1     4799    5.571530940    6.124766589    3.959530476
  892 SOLV  HW2     4800    5.443288936    6.202063688    3.894371357
  893 SOLV  OW      4801    6.463453738    5.593246171    3.496761858
  893 SOLV  HW1     4802    6.365663766    5.607898356    3.481789977
  893 SOLV  HW2     4803    6.484368736    5.604700802    3.593885783
  894 SOLV  OW      4804    5.459352941    6.402559487    4.476134458
  894 SOLV  HW1     4805    5.529693088    6.392158983    4.546460944
  894 SOLV  HW2     4806    5.497948318    6.450371334    4.397229058
  895 SOLV  OW      4807    4.105939950    6.416401729    5.412118455
  895 SOLV  HW1     4808    4.011095817    6.448004078    5.414888124
  895 SOLV  HW2     4809    4.167400617    6.495274718    5.413960673
  896 SOLV  OW      4810    3.599180060    4.014946036    5.830251112
  896 SOLV  HW1     4811    3.589437659    4.046596054    5.924616753
  896 SOLV  HW2     4812    3.640054185    4.087473401    5.774838338
  897 SOLV  OW      4813    3.994551387    5.875492195    4.162286500
  897 SOLV  HW1     4814    4.060365490    5.941217241    4.199033567
  897 SOLV  HW2     4815    4.034659921    5.783889236    4.163626136
  898 SOLV  OW      4816    4.752661060    4.126942415    5.292797178
  898 SOLV  HW1     4817    4.688621370    4.203733913    5.290949057
  898 SOLV  HW2     4818    4.734808600    4.070607580    5.373475920
  899 SOLV  OW      4819    3.798621114    4.534885709    6.338538194
  899 SOLV  HW1     4820    3.793729685    4.539097102    6.238739716
  899 SOLV  HW2     4821    3.708988072    4.556565767    6.377232561
  900 SOLV  OW      4822    4.259325128    4.284335142    6.171045639
  900 SOLV  HW1     4823    4.170751094    4.239975362    6.184768661
  900 SOLV  HW2     4824    4.307059908    4.291233989    6.258653868
  901 SOLV  OW      4825    3.849541405    5.919966808    6.597163783
  901 SOLV  HW1     4826    3.936101516    5.942733554    6.552549981
  901 SOLV  HW2     4827    3.861733710    5.921742291    6.696408800
  902 SOLV  OW      4828    6.734703187    4.317585184    5.353058501
  902 SOLV  HW1     4829    6.749091483    4.347119330    5.258598529
  902 SOLV  HW2     4830    6.716407022    4.219278621    5.354801663
  903 SOLV  OW      4831    4.241066278    5.241645101    5.256457196
  903 SOLV  HW1     4832    4.272598034    5.243843229    5.161576185
  903 SOLV  HW2     4833    4.295933170    5.304784953    5.311269677
  904 SOLV  OW      4834    3.783633380    3.975302013    5.472257493
  904 SOLV  HW1     4835    3.771204912    3.937121055    5.380663245
  904 SOLV  HW2     4836    3.862277609    3.931776830    5.516102408
  905 SOLV  OW      4837    3.535594640    6.848461551    5.006798377
  905 SOLV  HW1     4838    3.610472685    6.905771808    4.973475617
  905 SOLV  HW2     4839    3.501114672    6.885526054    5.093047764
  906 SOLV  OW      4840    5.505033780    4.843463753    6.185166698
  906 SOLV  HW1     4841    5.421362819    4.876298590    6.228996880
  906 SOLV  HW2     4842    5.577512554    4.911398317    6.196643736
  907 SOLV  OW      4843    3.372575628    4.909499110    5.643800766
  907 SOLV  HW1     4844    3.341144907    4.998151028    5.609820668
  907 SOLV  HW2     4845    3.467798836    4.917032407    5.673421891
  908 SOLV  OW      4846    6.083040818    5.000224970    4.549548246
  908 SOLV  HW1     4847    6.164805944    5.043591036    4.587439431
  908 SOLV  HW2     4848    6.002367461    5.031917198    4.599440466
  909 SOLV  OW      4849    4.994167415    4.030623754    4.377869477
  909 SOLV  HW1     4850    4.990765628    3.930930864    4.370693539
  909 SOLV  HW2     4851    4.963472578    4.058539365    4.468865448
  910 SOLV  OW      4852    4.203180180    4.975521852    4.404915183
  910 SOLV  HW1     4853    4.130715650    4.968277997    4.336372601
  910 SOLV  HW2     4854    4.255220115    4.890159864    4.407525670
  911 SOLV  OW      4855    5.408629954    4.138310639    5.389361400
  911 SOLV  HW1     4856    5.386178800    4.040873845    5.387489167
  911 SOLV  HW2     4857    5.503082631    4.151321745    5.359181581
  912 SOLV  OW      4858    4.902260974    5.783379081    6.307792446
  912 SOLV  HW1     4859    4.996451161    5.804639231    6.281788318
  912 SOLV  HW2     4860    4.862667467    5.861388156    6.356257085
  913 SOLV  OW      4861    4.274213006    4.066349847    4.387431485
  913 SOLV  HW1     4862    4.199656917    4.006549053    4.358015570
  913 SOLV  HW2     4863    4.361794330    4.025496867    4.361730403
  914 SOLV  OW      4864    3.623452016    4.289333943    3.995446539
  914 SOLV  HW1     4865    3.647434659    4.195641230    4.020873070
  914 SOLV  HW2     4866    3.678546194    4.353481579    4.048847368
  915 SOLV  OW      4867    3.847786870    5.441902722    5.694190898
  915 SOLV  HW1     4868    3.895878365    5.504485041    5.755612160
  915 SOLV  HW2     4869    3.907138724    5.418711129    5.617110881
  916 SOLV  OW      4870    3.754376444    4.504198009    4.124870337
  916 SOLV  HW1     4871    3.759303569    4.584506755    4.065476221
  916 SOLV  HW2     4872    3.812892126    4.518198352    4.204753017
  917 SOLV  OW      4873    6.163465108    5.757969475    4.186688047
  917 SOLV  HW1     4874    6.073664617    5.714094773    4.189992722
  917 SOLV  HW2     4875    6.231189067    5.698536143    4.230060212
  918 SOLV  OW      4876    5.038790282    5.573513795    5.598828163
  918 SOLV  HW1     4877    5.020513177    5.671832273    5.597896695
  918 SOLV  HW2     4878    4.956501969    5.524062839    5.570816755
  919 SOLV  OW      4879    4.950554780    4.848624346    0.009607841
  919 SOLV  HW1     4880    4.977316460    4.796913716   -0.071703020
  919 SOLV  HW2     4881    4.965059671    4.946219862   -0.006710639
  920 SOLV  OW      4882    6.532688245    3.360211866    6.580036745
  920 SOLV  HW1     4883    6.542528863    3.432612640    6.511750280
  920 SOLV  HW2     4884    6.538498888    3.399838275    6.671675776
  921 SOLV  OW      4885    6.445649738    6.808116306    4.173008948
  921 SOLV  HW1     4886    6.383270315    6.870645550    4.219917509
  921 SOLV  HW2     4887    6.530813185    6.855928303    4.151499180
  922 SOLV  OW      4888    4.424707145    4.731227719    4.093451434
  922 SOLV  HW1     4889    4.416945838    4.773293222    4.003052055
  922 SOLV  HW2     4890    4.380247151    4.641650692    4.092438937
  923 SOLV  OW      4891    6.797220434    4.397970597    4.782570331
  923 SOLV  HW1     4892    6.697356472    4.402902469    4.780864887
  923 SOLV  HW2     4893    6.834490965    4.450979976    4.706406604
  924 SOLV  OW      4894    6.347258221    5.128317751    3.537998765
  924 SOLV  HW1     4895    6.428323651    5.136033767    3.479944010
  924 SOLV  HW2     4896    6.374892303    5.129303061    3.634107405
  925 SOLV  OW      4897    3.509706501    6.038201937    5.053163670
  925 SOLV  HW1     4898    3.459145689    5.980595299    5.117403305
  925 SOLV  HW2     4899    3.497864200    6.134308278    5.078163522
  926 SOLV  OW      4900    6.889320917    5.324978413    3.748666311
  926 SOLV  HW1     4901    6.900012481    5.424039460    3.740054371
  926 SOLV  HW2     4902    6.877150552    5.284768715    3.657910866
  927 SOLV  OW      4903    4.338454488    3.965401598    4.822135870
  927 SOLV  HW1     4904    4.318057089    4.053452870    4.779330213
  927 SOLV  HW2     4905    4.395612874    3.910953807    4.760737715
  928 SOLV  OW      4906    4.975227134    5.099384122    6.860676840
  928 SOLV  HW1     4907    4.881179437    5.129765073    6.845385261
  928 SOLV  HW2     4908    5.038106763    5.159617998    6.811485687
  929 SOLV  OW      4909    5.767275508    6.632583263    4.430525486
  929 SOLV  HW1     4910    5.731384858    6.647331372    4.522698753
  929 SOLV  HW2     4911    5.696639975    6.590477941    4.373611382
  930 SOLV  OW      4912    6.576384548    4.807624854    4.315812485
  930 SOLV  HW1     4913    6.599748200    4.717402266    4.279538014
  930 SOLV  HW2     4914    6.660163110    4.859943464    4.331486157
  931 SOLV  OW      4915    4.362442968    4.885351263    3.865147576
  931 SOLV  HW1     4916    4.355385540    4.807998444    3.802151583
  931 SOLV  HW2     4917    4.396776717    4.965361693    3.815940786
  932 SOLV  OW      4918    4.062021283    4.070919868    6.708725390
  932 SOLV  HW1     4919    4.074106023    4.169874475    6.700765765
  932 SOLV  HW2     4920    4.009094066    4.050334350    6.791044043
  933 SOLV  OW      4921    5.778743211    6.482204751    5.392677381
  933 SOLV  HW1     4922    5.705170603    6.421047141    5.421806462
  933 SOLV  HW2     4923    5.808155408    6.538196131    5.470147005
  934 SOLV  OW      4924    3.842219752    5.896766078    3.926632208
  934 SOLV  HW1     4925    3.796172511    5.808015424    3.924896139
  934 SOLV  HW2     4926    3.888037901    5.908800086    4.014699682
  935 SOLV  OW      4927    6.326485287    4.548220615    6.082001154
  935 SOLV  HW1     4928    6.310188961    4.617883946    6.151880819
  935 SOLV  HW2     4929    6.409941309    4.497742768    6.104109172
  936 SOLV  OW      4930    4.375352485    3.790403493    3.605389136
  936 SOLV  HW1     4931    4.362533621    3.792034972    3.506218807
  936 SOLV  HW2     4932    4.292575774    3.824140562    3.650238578
  937 SOLV  OW      4933    4.553961406    4.362276198    4.683286418
  937 SOLV  HW1     4934    4.640241980    4.347615408    4.731684288
  937 SOLV  HW2     4935    4.521939414    4.455569666    4.699794713
  938 SOLV  OW      4936    5.394561244    4.343836445    3.650480964
  938 SOLV  HW1     4937    5.362732845    4.252389485    3.625457712
  938 SOLV  HW2     4938    5.431481333    4.389560148    3.569561214
  939 SOLV  OW      4939    3.974945013    5.999005820    5.406042221
  939 SOLV  HW1     4940    4.058943023    5.951000504    5.431376292
  939 SOLV  HW2     4941    3.915739182    5.937387836    5.354100969
  940 SOLV  OW      4942    6.129935374    4.196435136    3.672125225
  940 SOLV  HW1     4943    6.163462593    4.281916038    3.632495439
  940 SOLV  HW2     4944    6.030737184    4.201719483    3.683672016
  941 SOLV  OW      4945    3.599994605    6.734482184    3.720114479
  941 SOLV  HW1     4946    3.606100494    6.825208697    3.761742204
  941 SOLV  HW2     4947    3.583756008    6.743920308    3.621886974
  942 SOLV  OW      4948    4.404088453    5.648997010    5.742990843
  942 SOLV  HW1     4949    4.344729012    5.661373849    5.822510101
  942 SOLV  HW2     4950    4.378386451    5.565129323    5.694973989
  943 SOLV  OW      4951    5.969848240    4.093764084    6.068307051
  943 SOLV  HW1     4952    5.945342040    4.007619120    6.023810245
  943 SOLV  HW2     4953    5.986394760    4.163671452    5.998732218
  944 SOLV  OW      4954    5.306210730    5.780076276    3.797826928
  944 SOLV  HW1     4955    5.336377104    5.869596634    3.764999658
  944 SOLV  HW2     4956    5.292937514    5.783655817    3.896884993
  945 SOLV  OW      4957    5.141246558    3.868000969    4.762322004
  945 SOLV  HW1     4958    5.183398677    3.848620998    4.850908993
  945 SOLV  HW2     4959    5.212051261    3.871462090    4.691790345
  946 SOLV  OW      4960    6.865009862    3.807256108    5.731086324
  946 SOLV  HW1     4961    6.772355336    3.809004868    5.693485168
  946 SOLV  HW2     4962    6.877676577    3.885467030    5.792113449
  947 SOLV  OW      4963    5.494142838    3.341225157    4.960989303
  947 SOLV  HW1     4964    5.521314110    3.433940344    4.935152829
  947 SOLV  HW2     4965    5.395060406    3.331646877    4.951358168
  948 SOLV  OW      4966    6.908503764    6.263806168    4.248808658
  948 SOLV  HW1     4967    6.883211908    6.360535027    4.246513174
  948 SOLV  HW2     4968    6.961737110    6.241342468    4.167181653
  949 SOLV  OW      4969    5.732287907    3.943145282    5.581299604
  949 SOLV  HW1     4970    5.702204430    3.971932296    5.672227323
  949 SOLV  HW2     4971    5.694115568    3.853069072    5.560546223
  950 SOLV  OW      4972    5.712920021    5.817816868    3.986675448
  950 SOLV  HW1     4973    5.658052734    5.881184750    4.041223918
  950 SOLV  HW2     4974    5.757304537    5.867736202    3.912248029
  951 SOLV  OW      4975    4.216285386    4.205022698    5.724401101
  951 SOLV  HW1     4976    4.125555224    4.165038255    5.711388663
  951 SOLV  HW2     4977    4.260698026    4.161971758    5.802976760
  952 SOLV  OW      4978    4.366565332    5.561440516    4.183905349
  952 SOLV  HW1     4979    4.391271350    5.467215717    4.161256799
  952 SOLV  HW2     4980    4.390523449    5.621432219    4.107560664
  953 SOLV  OW      4981    4.356462404    4.000716528    6.752284039
  953 SOLV  HW1     4982    4.257387804    4.014354966    6.752041921
  953 SOLV  HW2     4983    4.377800546    3.912187697    6.793625390
  954 SOLV  OW      4984    6.528630352    5.212428750    4.111072616
  954 SOLV  HW1     4985    6.489056174    5.121424643    4.123468284
  954 SOLV  HW2     4986    6.574250201    5.217096606    4.022199251
  955 SOLV  OW      4987    6.642382413    6.891506235    3.610736876
  955 SOLV  HW1     4988    6.633154470    6.835195868    3.692868450
  955 SOLV  HW2     4989    6.711400936    6.851445934    3.550460621
  956 SOLV  OW      4990    6.829524715    6.313658447    3.600936198
  956 SOLV  HW1     4991    6.813023044    6.360198832    3.513967329
  956 SOLV  HW2     4992    6.756012899    6.335786087    3.665031637
  957 SOLV  OW      4993    5.125458910    6.826811053    4.830835878
  957 SOLV  HW1     4994    5.082299430    6.894375894    4.771053579
  957 SOLV  HW2     4995    5.116963066    6.735924812    4.789981093
  958 SOLV  OW      4996    4.826183218    4.357651568    3.438569012
  958 SOLV  HW1     4997    4.802302008    4.344692759    3.534816037
  958 SOLV  HW2     4998    4.788910677    4.444711050    3.406427652
  959 SOLV  OW      4999    6.671897941    5.302203276    4.334142900
  959 SOLV  HW1     5000    6.750366577    5.241415264    4.346367380
  959 SOLV  HW2     5001    6.610949707    5.264322916    4.264484904
  960 SOLV  OW      5002    6.237666800    3.880956554    5.112252253
  960 SOLV  HW1     5003    6.140207942    3.902885729    5.107523125
  960 SOLV  HW2     5004    6.255030386    3.795594332    5.063128009
  961 SOLV  OW      5005    4.953424760    4.581356734    3.790563953
  961 SOLV  HW1     5006    5.037942651    4.590440322    3.737875483
  961 SOLV  HW2     5007    4.974245008    4.587236726    3.888204825
  962 SOLV  OW      5008    6.007075800    5.817039371    4.873425513
  962 SOLV  HW1     5009    5.909420949    5.812319492    4.894477430
  962 SOLV  HW2     5010    6.021519801    5.794362199    4.777097930
  963 SOLV  OW      5011    4.847008000    4.858098735    4.273693336
  963 SOLV  HW1     5012    4.888794730    4.937860714    4.230180419
  963 SOLV  HW2     5013    4.844684344    4.871588318    4.372759545
  964 SOLV  OW      5014    5.368874276    4.463908061    6.815163184
  964 SOLV  HW1     5015    5.434061274    4.472122313    6.890562638
  964 SOLV  HW2     5016    5.388771353    4.381056014    6.762803818
  965 SOLV  OW      5017    5.685900974    4.122023868    5.372115238
  965 SOLV  HW1     5018    5.711544464    4.075243156    5.287524676
  965 SOLV  HW2     5019    5.704158196    4.062178259    5.450132534
  966 SOLV  OW      5020    6.233417602    4.138766515    5.633167189
  966 SOLV  HW1     5021    6.243127101    4.232525617    5.599752600
  966 SOLV  HW2     5022    6.142182286    4.104618893    5.610549728
  967 SOLV  OW      5023    6.380015598    4.326232524    6.502648772
  967 SOLV  HW1     5024    6.385879515    4.423327864    6.479414807
  967 SOLV  HW2     5025    6.441641964    4.306441011    6.578886294
  968 SOLV  OW      5026    5.257743573    5.243818478    3.969985883
  968 SOLV  HW1     5027    5.331103075    5.299462934    4.009020940
  968 SOLV  HW2     5028    5.271372465    5.235215821    3.871285228
  969 SOLV  OW      5029    4.582619258    5.206782496    5.582927859
  969 SOLV  HW1     5030    4.591587593    5.190330674    5.484698818
  969 SOLV  HW2     5031    4.671748353    5.195541242    5.626855513
  970 SOLV  OW      5032    5.554541294    5.795946107    3.580463670
  970 SOLV  HW1     5033    5.526231887    5.888618077    3.605206871
  970 SOLV  HW2     5034    5.477095238    5.747066019    3.540282543
  971 SOLV  OW      5035    4.568634750    4.584508243    5.071314235
  971 SOLV  HW1     5036    4.532083055    4.579749819    4.978345582
  971 SOLV  HW2     5037    4.622403888    4.668187335    5.081726029
  972 SOLV  OW      5038    4.490106313    4.232969469    6.765527879
  972 SOLV  HW1     5039    4.428267512    4.154941480    6.756168631
  972 SOLV  HW2     5040    4.581972922    4.206359497    6.736297203
  973 SOLV  OW      5041    5.851802642    4.253326791    6.790144712
  973 SOLV  HW1     5042    5.769180460    4.197658355    6.798891516
  973 SOLV  HW2     5043    5.877624587    4.288957345    6.879952786
  974 SOLV  OW      5044    4.689637942    6.592074138    5.011317804
  974 SOLV  HW1     5045    4.734087196    6.656279918    5.073798258
  974 SOLV  HW2     5046    4.732679837    6.502194469    5.019740346
  975 SOLV  OW      5047    4.820895699    5.349547581    6.453030973
  975 SOLV  HW1     5048    4.831849177    5.402668830    6.369008741
  975 SOLV  HW2     5049    4.872508051    5.392973764    6.526867620
  976 SOLV  OW      5050    6.543022215    4.183238511    6.261633813
  976 SOLV  HW1     5051    6.533702930    4.275199957    6.223449050
  976 SOLV  HW2     5052    6.618534380    4.181885280    6.327191808
  977 SOLV  OW      5053    4.871826219    4.844620423    3.738118072
  977 SOLV  HW1     5054    4.968466050    4.861010572    3.718275183
  977 SOLV  HW2     5055    4.857951945    4.747672088    3.758369878
  978 SOLV  OW      5056    3.542339985    5.385949426    4.060450907
  978 SOLV  HW1     5057    3.540748558    5.426275444    3.968945635
  978 SOLV  HW2     5058    3.599879568    5.441613831    4.120388104
  979 SOLV  OW      5059    3.967576505    5.833694019    3.681754829
  979 SOLV  HW1     5060    4.058538571    5.875013552    3.686282292
  979 SOLV  HW2     5061    3.917625194    5.853798346    3.766031267
  980 SOLV  OW      5062    6.755257425    4.439418694    3.694448053
  980 SOLV  HW1     5063    6.844886030    4.416249855    3.732284139
  980 SOLV  HW2     5064    6.683759117    4.395543606    3.748895370
  981 SOLV  OW      5065    4.065352619    4.426068456    3.942428848
  981 SOLV  HW1     5066    3.971496878    4.429751882    3.908089993
  981 SOLV  HW2     5067    4.077127001    4.344083302    3.998476581
  982 SOLV  OW      5068    4.963602932    3.634400675    6.791197438
  982 SOLV  HW1     5069    4.983130923    3.724615965    6.829689625
  982 SOLV  HW2     5070    4.965595836    3.639644175    6.691346286
  983 SOLV  OW      5071    4.779799994    5.565767397    4.953462761
  983 SOLV  HW1     5072    4.858775770    5.558337641    5.014366543
  983 SOLV  HW2     5073    4.811088317    5.586006359    4.860656060
  984 SOLV  OW      5074    5.105859859    5.295019722    5.432592565
  984 SOLV  HW1     5075    5.106299607    5.375419088    5.492070084
  984 SOLV  HW2     5076    5.116021955    5.323948509    5.337400050
  985 SOLV  OW      5077    5.145688241    5.045815816    6.554337521
  985 SOLV  HW1     5078    5.171246699    5.115848940    6.620998570
  985 SOLV  HW2     5079    5.056186023    5.008144994    6.578249716
  986 SOLV  OW      5080    5.451021454    6.912751750    4.648960379
  986 SOLV  HW1     5081    5.541363762    6.904062114    4.606957277
  986 SOLV  HW2     5082    5.404139049    6.824474531    4.645709805
  987 SOLV  OW      5083    4.914843056    6.473526863    5.686209941
  987 SOLV  HW1     5084    4.891813307    6.568887231    5.705644146
  987 SOLV  HW2     5085    4.837395832    6.429058957    5.641197608
  988 SOLV  OW      5086    4.335705697    5.840610376    4.952587910
  988 SOLV  HW1     5087    4.239613245    5.812959758    4.950755440
  988 SOLV  HW2     5088    4.386226684    5.790170586    4.882551944
  989 SOLV  OW      5089    3.474344525    6.024780511    6.233188000
  989 SOLV  HW1     5090    3.466381611    5.938198210    6.183771521
  989 SOLV  HW2     5091    3.537164522    6.013532437    6.310187888
  990 SOLV  OW      5092    5.154114380    6.350633931    5.648295282
  990 SOLV  HW1     5093    5.171342958    6.333168056    5.551341631
  990 SOLV  HW2     5094    5.061762553    6.387298055    5.659640486
  991 SOLV  OW      5095    4.578999785    4.268911567    4.395188006
  991 SOLV  HW1     5096    4.594713996    4.289514649    4.491781826
  991 SOLV  HW2     5097    4.595056472    4.171561326    4.378850608
  992 SOLV  OW      5098    6.643258353    5.045546142    5.712045177
  992 SOLV  HW1     5099    6.633232270    5.074126864    5.616742191
  992 SOLV  HW2     5100    6.625314408    4.947449296    5.719462984
  993 SOLV  OW      5101    4.114915884    6.116140327    4.282311044
  993 SOLV  HW1     5102    4.163809255    6.200036684    4.306204111
  993 SOLV  HW2     5103    4.017784812    6.127024230    4.303455679
  994 SOLV  OW      5104    6.206786079    3.938792053    4.197190678
  994 SOLV  HW1     5105    6.203850529    3.928739042    4.097733460
  994 SOLV  HW2     5106    6.301725336    3.934477843    4.228325006
  995 SOLV  OW      5107    6.131686195    5.870920384    3.936790835
  995 SOLV  HW1     5108    6.147936675    5.841826264    4.031085084
  995 SOLV  HW2     5109    6.195243770    5.823476244    3.875869494
  996 SOLV  OW      5110    5.945069254    4.424148222    5.122127484
  996 SOLV  HW1     5111    5.902204309    4.417948705    5.212269915
  996 SOLV  HW2     5112    6.003707204    4.344454692    5.107568644
  997 SOLV  OW      5113    4.507176664    5.390386307    3.519760401
  997 SOLV  HW1     5114    4.472708993    5.375449841    3.427075263
  997 SOLV  HW2     5115    4.502130266    5.487784930    3.541887197
  998 SOLV  OW      5116    4.326032078    6.328219006    4.602386978
  998 SOLV  HW1     5117    4.297754169    6.350082019    4.508986051
  998 SOLV  HW2     5118    4.340763421    6.412946214    4.653432792
  999 SOLV  OW      5119    6.505113783    5.264718059    4.558056783
  999 SOLV  HW1     5120    6.548820191    5.273232985    4.468509215
  999 SOLV  HW2     5121    6.568056525    5.296444650    4.629001414
 1000 SOLV  OW      5122    6.004976207    4.137222400    6.459726738
 1000 SOLV  HW1     5123    6.043719202    4.195742233    6.388478158
 1000 SOLV  HW2     5124    5.905213506    4.143971442    6.457778386
 1001 SOLV  OW      5125    3.440066325    6.481877342    5.663586156
 1001 SOLV  HW1     5126    3.403759320    6.407072697    5.608019673
 1001 SOLV  HW2     5127    3.410833049    6.569342891    5.624898962
 1002 SOLV  OW      5128    4.822419143    4.337372750    3.707797340
 1002 SOLV  HW1     5129    4.880729772    4.415036233    3.731665180
 1002 SOLV  HW2     5130    4.770145766    4.309009438    3.788198886
 1003 SOLV  OW      5131    5.618668472    5.869421587    5.941941498
 1003 SOLV  HW1     5132    5.677084000    5.904524786    5.868750342
 1003 SOLV  HW2     5133    5.548042194    5.936882028    5.963448731
 1004 SOLV  OW      5134    6.865642406    4.546697465    4.574290071
 1004 SOLV  HW1     5135    6.768901271    4.543432180    4.549148566
 1004 SOLV  HW2     5136    6.897333635    4.641534986    4.572547950
 1005 SOLV  OW      5137    5.318810733    4.269859067    6.434055655
 1005 SOLV  HW1     5138    5.364971830    4.262729413    6.522484849
 1005 SOLV  HW2     5139    5.285241772    4.363213383    6.421427177
 1006 SOLV  OW      5140    6.298230483    4.715284765    4.288743139
 1006 SOLV  HW1     5141    6.239596704    4.709691891    4.369568074
 1006 SOLV  HW2     5142    6.388262329    4.749847626    4.315230124
 1007 SOLV  OW      5143    4.653237373    6.612214055    3.902583998
 1007 SOLV  HW1     5144    4.665857352    6.528984353    3.956575286
 1007 SOLV  HW2     5145    4.738703630    6.634901059    3.855869602
 1008 SOLV  OW      5146    4.484810226    5.012267698    4.675428026
 1008 SOLV  HW1     5147    4.490856338    5.033348542    4.577854578
 1008 SOLV  HW2     5148    4.537512969    5.079539007    4.727374354
 1009 SOLV  OW      5149    5.534911869    4.499783457    3.833520794
 1009 SOLV  HW1     5150    5.498946960    4.515324859    3.925526406
 1009 SOLV  HW2     5151    5.465755854    4.453440696    3.778115071
 1010 SOLV  OW      5152    6.646404882    5.913363018    3.729508186
 1010 SOLV  HW1     5153    6.665374788    5.926224817    3.826846567
 1010 SOLV  HW2     5154    6.707475533    5.971469166    3.675711799
 1011 SOLV  OW      5155    3.664264879    6.447013746    6.125970193
 1011 SOLV  HW1     5156    3.600642735    6.509706375    6.170954357
 1011 SOLV  HW2     5157    3.613576428    6.369482797    6.088270432
 1012 SOLV  OW      5158    5.244178789    3.753158372    3.735059448
 1012 SOLV  HW1     5159    5.256907715    3.735311690    3.637483272
 1012 SOLV  HW2     5160    5.194261841    3.838992388    3.746992958
 1013 SOLV  OW      5161    6.676751543    3.723028202    6.747022929
 1013 SOLV  HW1     5162    6.771299492    3.724780114    6.714501318
 1013 SOLV  HW2     5163    6.614967113    3.742606588    6.670869327
 1014 SOLV  OW      5164    3.904753304    5.371618039    4.657215481
 1014 SOLV  HW1     5165    3.945478750    5.284423542    4.630012018
 1014 SOLV  HW2     5166    3.973646579    5.443865469    4.651258409
 1015 SOLV  OW      5167    4.914214981    5.429677543    4.322058831
 1015 SOLV  HW1     5168    4.925965033    5.353547519    4.385838149
 1015 SOLV  HW2     5169    4.988873255    5.429218473    4.255519209
 1016 SOLV  OW      5170    6.668448409    0.035680806    4.077825998
 1016 SOLV  HW1     5171    6.635101889    0.129692681    4.070643530
 1016 SOLV  HW2     5172    6.760387604    0.035862073    4.117182445
 1017 SOLV  OW      5173    3.653003435    6.880905461    4.320749019
 1017 SOLV  HW1     5174    3.554717498    6.884042976    4.338959405
 1017 SOLV  HW2     5175    3.702739582    6.915673647    4.400241761
 1018 SOLV  OW      5176    6.046620249    6.594899219    4.418657859
 1018 SOLV  HW1     5177    6.057224244    6.575038626    4.321217746
 1018 SOLV  HW2     5178    5.952152329    6.622096938    4.437027814
 1019 SOLV  OW      5179    5.348110253    3.894363951    4.193141849
 1019 SOLV  HW1     5180    5.379276477    3.847500286    4.275812644
 1019 SOLV  HW2     5181    5.261698394    3.854267199    4.162692499
 1020 SOLV  OW      5182    5.972563316    4.725295291    5.535005685
 1020 SOLV  HW1     5183    6.039868644    4.656162890    5.508724435
 1020 SOLV  HW2     5184    5.883626642    4.701815061    5.495750920
 1021 SOLV  OW      5185    4.357243971    6.515077154    6.457074845
 1021 SOLV  HW1     5186    4.395175171    6.605990742    6.474279065
 1021 SOLV  HW2     5187    4.257654527    6.521246587    6.450450585
 1022 SOLV  OW      5188    6.420920695    4.363140192    5.260770262
 1022 SOLV  HW1     5189    6.437621482    4.342320385    5.357149911
 1022 SOLV  HW2     5190    6.381504823    4.283024484    5.215723321
 1023 SOLV  OW      5191    4.254494793    4.978395108    4.814433953
 1023 SOLV  HW1     5192    4.237353479    5.076334504    4.803675688
 1023 SOLV  HW2     5193    4.340193459    4.954367278    4.768826038
 1024 SOLV  OW      5194    5.095110200    6.878692618    5.683032816
 1024 SOLV  HW1     5195    5.159061273    6.841491705    5.750321726
 1024 SOLV  HW2     5196    5.118516008    6.974037707    5.663984002
 1025 SOLV  OW      5197    6.051017068    4.790305735    5.239851193
 1025 SOLV  HW1     5198    6.047104534    4.807255674    5.141366827
 1025 SOLV  HW2     5199    5.960773310    4.806050655    5.279974299
 1026 SOLV  OW      5200    5.169646808    6.147710424    6.124321080
 1026 SOLV  HW1     5201    5.258618338    6.149037673    6.169973117
 1026 SOLV  HW2     5202    5.144682630    6.240705818    6.097294581
 1027 SOLV  OW      5203    5.031638241    4.488839635    4.475181619
 1027 SOLV  HW1     5204    5.105835695    4.467352294    4.411661835
 1027 SOLV  HW2     5205    5.016923967    4.411343022    4.536658755
 1028 SOLV  OW      5206    3.951014243    4.301698005    4.380675739
 1028 SOLV  HW1     5207    3.972426861    4.272496889    4.473899384
 1028 SOLV  HW2     5208    3.923313380    4.397791181    4.381401978
 1029 SOLV  OW      5209    0.043092494    4.483926683    6.246511153
 1029 SOLV  HW1     5210    0.001980480    4.406700528    6.198062179
 1029 SOLV  HW2     5211    0.097109078    4.449995195    6.323532037
 1030 SOLV  OW      5212    4.817343107    4.401393716    4.801018039
 1030 SOLV  HW1     5213    4.836907110    4.383804215    4.897504627
 1030 SOLV  HW2     5214    4.881269718    4.349670782    4.744098527
 1031 SOLV  OW      5215    5.634525961    4.042022062    3.760613923
 1031 SOLV  HW1     5216    5.612089862    4.008806230    3.852237589
 1031 SOLV  HW2     5217    5.679609688    4.131021068    3.767554825
 1032 SOLV  OW      5218    4.405466051    3.541170731    6.484987054
 1032 SOLV  HW1     5219    4.326941664    3.579684206    6.533489844
 1032 SOLV  HW2     5220    4.380777721    3.451930252    6.447192857
 1033 SOLV  OW      5221    6.387851114    3.960162334    6.369869886
 1033 SOLV  HW1     5222    6.439762312    4.040881460    6.341768453
 1033 SOLV  HW2     5223    6.293801036    3.967863440    6.336774933
 1034 SOLV  OW      5224    4.937521660    6.072898682    5.256389578
 1034 SOLV  HW1     5225    4.875284046    6.141814108    5.293524652
 1034 SOLV  HW2     5226    4.885003506    6.004200654    5.206148263
 1035 SOLV  OW      5227    4.697218056    6.150127261    5.798667366
 1035 SOLV  HW1     5228    4.733253526    6.072201491    5.747378174
 1035 SOLV  HW2     5229    4.607527947    6.126704886    5.836198342
 1036 SOLV  OW      5230    4.769329799    3.522980724    5.604960674
 1036 SOLV  HW1     5231    4.807748016    3.437871871    5.640764282
 1036 SOLV  HW2     5232    4.810115516    3.600702914    5.652889042
 1037 SOLV  OW      5233    6.895937023    5.338610967    5.052751752
 1037 SOLV  HW1     5234    6.950477720    5.319398066    4.971156872
 1037 SOLV  HW2     5235    6.837029237    5.260282771    5.072652622
 1038 SOLV  OW      5236    3.903236110    4.050379371    6.063583448
 1038 SOLV  HW1     5237    3.864642985    4.140872166    6.045597644
 1038 SOLV  HW2     5238    3.973177103    4.057529933    6.134709828
 1039 SOLV  OW      5239    5.294460391    5.091377550    4.475623423
 1039 SOLV  HW1     5240    5.240538208    5.153297641    4.532718623
 1039 SOLV  HW2     5241    5.235378753    5.018988861    4.439976533
 1040 SOLV  OW      5242    6.183630267    6.714586327    4.627984352
 1040 SOLV  HW1     5243    6.134157565    6.673607770    4.551336877
 1040 SOLV  HW2     5244    6.272106500    6.669193071    4.638613252
 1041 SOLV  OW      5245    6.454866372    3.987205064    5.507034894
 1041 SOLV  HW1     5246    6.405040966    4.071081132    5.529027631
 1041 SOLV  HW2     5247    6.395951798    3.926457973    5.453740894
 1042 SOLV  OW      5248    4.932172639    6.721685572    4.569286873
 1042 SOLV  HW1     5249    4.870704839    6.669421178    4.510192621
 1042 SOLV  HW2     5250    4.992950286    6.658919311    4.617953121
 1043 SOLV  OW      5251    6.604693219    6.785465913    3.861065091
 1043 SOLV  HW1     5252    6.504989688    6.778409303    3.864381480
 1043 SOLV  HW2     5253    6.635966544    6.848951669    3.931726871
 1044 SOLV  OW      5254    5.664615050    5.002530628    5.511250652
 1044 SOLV  HW1     5255    5.703141470    4.961072043    5.428807087
 1044 SOLV  HW2     5256    5.566533160    5.017214547    5.498431702
 1045 SOLV  OW      5257    4.463559870    3.654183940    5.874126256
 1045 SOLV  HW1     5258    4.519844721    3.594148972    5.930956105
 1045 SOLV  HW2     5259    4.454769656    3.614809663    5.782615498
 1046 SOLV  OW      5260    5.519702781    4.420952192    5.023111420
 1046 SOLV  HW1     5261    5.613438044    4.402741216    4.993388378
 1046 SOLV  HW2     5262    5.519256875    4.498447356    5.086322796
 1047 SOLV  OW      5263    5.921819920    3.619082933    5.506571610
 1047 SOLV  HW1     5264    6.003238801    3.671096447    5.532370065
 1047 SOLV  HW2     5265    5.943662270    3.521496052    5.505270373
 1048 SOLV  OW      5266    6.530534557    4.904184542    6.305985776
 1048 SOLV  HW1     5267    6.556767471    4.925633303    6.400079776
 1048 SOLV  HW2     5268    6.539347800    4.986193543    6.249429266
 1049 SOLV  OW      5269    5.228797267    5.178751880    6.050662606
 1049 SOLV  HW1     5270    5.168160214    5.100661528    6.035601806
 1049 SOLV  HW2     5271    5.177854867    5.252376375    6.095227159
 1050 SOLV  OW      5272    5.942657408    4.524433617    5.817756854
 1050 SOLV  HW1     5273    5.847503509    4.551814588    5.831808459
 1050 SOLV  HW2     5274    6.002823026    4.585257600    5.869544067
 1051 SOLV  OW      5275    6.826337128    5.181301668    6.052563807
 1051 SOLV  HW1     5276    6.868062795    5.093138899    6.074654623
 1051 SOLV  HW2     5277    6.833803250    5.197987889    5.954240601
 1052 SOLV  OW      5278    5.097010758    5.447927800    6.091571439
 1052 SOLV  HW1     5279    5.159397546    5.519564573    6.122841052
 1052 SOLV  HW2     5280    5.012248070    5.452144840    6.144478406
 1053 SOLV  OW      5281    4.803788065    5.695013506    5.917769760
 1053 SOLV  HW1     5282    4.789823047    5.703230866    5.819083538
 1053 SOLV  HW2     5283    4.788993013    5.600139386    5.945724848
 1054 SOLV  OW      5284    3.957836713    0.029549127    6.309578089
 1054 SOLV  HW1     5285    3.993766467   -0.014976388    6.391602501
 1054 SOLV  HW2     5286    3.939534408   -0.039438373    6.239526668
 1055 SOLV  OW      5287    4.928106849    5.971970616    3.832591489
 1055 SOLV  HW1     5288    4.951717355    5.913790540    3.754760757
 1055 SOLV  HW2     5289    4.967141192    5.933285937    3.916148731
 1056 SOLV  OW      5290    6.500985528    3.795777785    6.167659258
 1056 SOLV  HW1     5291    6.456669454    3.847399813    6.240957652
 1056 SOLV  HW2     5292    6.462865475    3.703385181    6.164224616
 1057 SOLV  OW      5293    4.846376059    4.376667441    5.075146292
 1057 SOLV  HW1     5294    4.756367180    4.361869234    5.116147275
 1057 SOLV  HW2     5295    4.903514780    4.295982204    5.090204127
 1058 SOLV  OW      5296    4.817174934    6.298340110    5.357489794
 1058 SOLV  HW1     5297    4.873219886    6.380929927    5.351187351
 1058 SOLV  HW2     5298    4.761610072    6.302047427    5.440559408
 1059 SOLV  OW      5299    5.661962712    5.301877140    5.458431848
 1059 SOLV  HW1     5300    5.716302559    5.218926293    5.471330615
 1059 SOLV  HW2     5301    5.572985708    5.290619203    5.502662511
 1060 SOLV  OW      5302    3.528754351    6.548918641    4.894836284
 1060 SOLV  HW1     5303    3.555959321    6.500556415    4.978038058
 1060 SOLV  HW2     5304    3.495193095    6.640045024    4.918734117
 1061 SOLV  OW      5305    6.125596892    3.966615559    6.267024615
 1061 SOLV  HW1     5306    6.091994143    4.015992999    6.186808369
 1061 SOLV  HW2     5307    6.079304316    4.000635484    6.348887605
 1062 SOLV  OW      5308    0.023389020    3.434240533    4.628993719
 1062 SOLV  HW1     5309    0.120213956    3.415024762    4.612945880
 1062 SOLV  HW2     5310    0.003807718    3.427249032    4.726817382
 1063 SOLV  OW      5311    6.890000403    4.241415217    5.767078833
 1063 SOLV  HW1     5312    6.901720620    4.147267752    5.798706718
 1063 SOLV  HW2     5313    6.946287951    4.256509149    5.685805726
 1064 SOLV  OW      5314    4.651582274    3.545461449    5.091197274
 1064 SOLV  HW1     5315    4.553281662    3.545076844    5.109601973
 1064 SOLV  HW2     5316    4.701646039    3.537634065    5.177419233
 1065 SOLV  OW      5317    6.886443969    3.821672568    5.057135185
 1065 SOLV  HW1     5318    6.830879531    3.879794596    4.997671856
 1065 SOLV  HW2     5319    6.842041196    3.732686042    5.067679386
 1066 SOLV  OW      5320    4.055444153    6.025144368    5.746953399
 1066 SOLV  HW1     5321    4.065351290    6.111239637    5.697040330
 1066 SOLV  HW2     5322    4.135088270    5.967208604    5.729573067
 1067 SOLV  OW      5323    6.237555319    5.260789211    3.949393392
 1067 SOLV  HW1     5324    6.280904187    5.326781676    4.010774448
 1067 SOLV  HW2     5325    6.161615289    5.216147867    3.996742946
 1068 SOLV  OW      5326    5.397338466    6.067938642    5.442802836
 1068 SOLV  HW1     5327    5.329476798    5.994722683    5.436809203
 1068 SOLV  HW2     5328    5.485590370    6.034339967    5.409872477
 1069 SOLV  OW      5329    5.581725866    4.913439789    4.149195156
 1069 SOLV  HW1     5330    5.492838102    4.916711985    4.103477946
 1069 SOLV  HW2     5331    5.612083147    5.006496506    4.169704246
 1070 SOLV  OW      5332    6.759396796    4.688247921    6.679693647
 1070 SOLV  HW1     5333    6.699909728    4.754517258    6.634183214
 1070 SOLV  HW2     5334    6.834901678    4.736354801    6.724260194
 1071 SOLV  OW      5335    4.839020625    6.678165036    3.472958482
 1071 SOLV  HW1     5336    4.913527772    6.701266350    3.535543546
 1071 SOLV  HW2     5337    4.852190662    6.585268009    3.438339083
 1072 SOLV  OW      5338    5.614707133    4.419710440    6.519821126
 1072 SOLV  HW1     5339    5.580722183    4.479316623    6.447074124
 1072 SOLV  HW2     5340    5.694771353    4.461683761    6.562598663
 1073 SOLV  OW      5341    5.812309629    4.735585193    4.090134128
 1073 SOLV  HW1     5342    5.718888614    4.771175442    4.092915722
 1073 SOLV  HW2     5343    5.834294813    4.692835732    4.177832522
 1074 SOLV  OW      5344    3.703635419    6.422706935    5.058836593
 1074 SOLV  HW1     5345    3.751010540    6.503749423    5.024353594
 1074 SOLV  HW2     5346    3.768290913    6.346721306    5.065707226
 1075 SOLV  OW      5347    5.294028951    6.686725600    4.995220004
 1075 SOLV  HW1     5348    5.303471091    6.711314921    5.091697760
 1075 SOLV  HW2     5349    5.240332837    6.756715153    4.948104781
 1076 SOLV  OW      5350    6.463872724    4.718729128    3.537598952
 1076 SOLV  HW1     5351    6.376962096    4.759569607    3.509666247
 1076 SOLV  HW2     5352    6.499992701    4.768119861    3.616703283
 1077 SOLV  OW      5353    6.638872372    3.609548659    5.476530720
 1077 SOLV  HW1     5354    6.569007901    3.626110538    5.406926840
 1077 SOLV  HW2     5355    6.625152301    3.672382194    5.553105564
 1078 SOLV  OW      5356    5.177852187    4.165151804    5.838329033
 1078 SOLV  HW1     5357    5.122837198    4.172630328    5.921500337
 1078 SOLV  HW2     5358    5.131333474    4.212112298    5.763290900
 1079 SOLV  OW      5359    4.574040287    6.150665964    4.089189092
 1079 SOLV  HW1     5360    4.484936861    6.109336767    4.070366873
 1079 SOLV  HW2     5361    4.589396885    6.153175121    4.187980078
 1080 SOLV  OW      5362    4.241919397    6.223767755    0.033146736
 1080 SOLV  HW1     5363    4.175144987    6.238797299    0.106065952
 1080 SOLV  HW2     5364    4.198425899    6.174445139   -0.042201922
 1081 SOLV  OW      5365    6.629111183    4.601723663    6.383143361
 1081 SOLV  HW1     5366    6.544281996    4.590557614    6.434921275
 1081 SOLV  HW2     5367    6.636214371    4.696084877    6.350784488
 1082 SOLV  OW      5368    6.405249377    6.334726635    3.548939186
 1082 SOLV  HW1     5369    6.398120857    6.331885531    3.449224148
 1082 SOLV  HW2     5370    6.356042376    6.256955238    3.588081689
 1083 SOLV  OW      5371    5.135953212    5.237690154    4.650426175
 1083 SOLV  HW1     5372    5.043476112    5.261093555    4.620396344
 1083 SOLV  HW2     5373    5.130862886    5.176073992    4.729032384
 1084 SOLV  OW      5374    4.151673732    5.197453783    6.717767738
 1084 SOLV  HW1     5375    4.069897122    5.254466232    6.709769192
 1084 SOLV  HW2     5376    4.224033777    5.234650208    6.659611635
 1085 SOLV  OW      5377    5.883962063    5.696840234    4.153852314
 1085 SOLV  HW1     5378    5.845394625    5.709584782    4.245241284
 1085 SOLV  HW2     5379    5.823056755    5.737882462    4.085971624
 1086 SOLV  OW      5380    6.828068084    4.335535196    6.785162269
 1086 SOLV  HW1     5381    6.812448545    4.354512202    6.688221840
 1086 SOLV  HW2     5382    6.924431352    4.350951647    6.807023089
 1087 SOLV  OW      5383    6.527456118    3.775791823    4.111253165
 1087 SOLV  HW1     5384    6.461002015    3.703366990    4.129702746
 1087 SOLV  HW2     5385    6.528925476    3.839976000    4.187934574
 1088 SOLV  OW      5386    4.410990917    6.738848003    5.930560477
 1088 SOLV  HW1     5387    4.442132056    6.753033485    5.836589795
 1088 SOLV  HW2     5388    4.342352828    6.807809604    5.953680555
 1089 SOLV  OW      5389    6.239821116    5.345877190    5.594598298
 1089 SOLV  HW1     5390    6.338042094    5.358649704    5.608417550
 1089 SOLV  HW2     5391    6.208226929    5.406738040    5.521802894
 1090 SOLV  OW      5392    4.484086893    3.546225604    3.578576851
 1090 SOLV  HW1     5393    4.582788556    3.560235493    3.570604822
 1090 SOLV  HW2     5394    4.439052137    3.634250597    3.593586776
 1091 SOLV  OW      5395    5.895689228    5.950396954    3.817210545
 1091 SOLV  HW1     5396    5.883850262    5.902767060    3.730072643
 1091 SOLV  HW2     5397    5.983560301    5.924775383    3.857509316
 1092 SOLV  OW      5398    4.475852047    5.058487518    4.402814578
 1092 SOLV  HW1     5399    4.525031502    5.013310803    4.328369218
 1092 SOLV  HW2     5400    4.377453090    5.053285389    4.385720841
 1093 SOLV  OW      5401    4.236917750    5.263642542    4.743505498
 1093 SOLV  HW1     5402    4.303940522    5.328722637    4.707832423
 1093 SOLV  HW2     5403    4.183149123    5.226379410    4.667872212
 1094 SOLV  OW      5404    5.009879820    3.759881949    4.347502438
 1094 SOLV  HW1     5405    4.919734235    3.728236332    4.377064828
 1094 SOLV  HW2     5406    5.080430192    3.700858541    4.386751401
 1095 SOLV  OW      5407    6.336801073    6.429739822    4.029507193
 1095 SOLV  HW1     5408    6.278271698    6.469040335    3.958575728
 1095 SOLV  HW2     5409    6.385876865    6.350934706    3.992321129
 1096 SOLV  OW      5410    5.091840932    3.811523127    4.095195785
 1096 SOLV  HW1     5411    5.036933924    3.883598426    4.052866210
 1096 SOLV  HW2     5412    5.049506658    3.783682376    4.181416874
 1097 SOLV  OW      5413    4.687287459    3.692535668    6.191555266
 1097 SOLV  HW1     5414    4.696219838    3.637188587    6.108738629
 1097 SOLV  HW2     5415    4.590455958    3.709185674    6.210212690
 1098 SOLV  OW      5416    5.825283142    0.002447334    5.276137587
 1098 SOLV  HW1     5417    5.895717494    0.045196227    5.332821253
 1098 SOLV  HW2     5418    5.866691035   -0.031970923    5.191862892
 1099 SOLV  OW      5419    5.348510323    4.974227665    3.997717717
 1099 SOLV  HW1     5420    5.357597608    4.955170858    3.899963310
 1099 SOLV  HW2     5421    5.323478682    5.070168590    4.010769376
 1100 SOLV  OW      5422    3.692692203    5.569348764    4.197641070
 1100 SOLV  HW1     5423    3.707192100    5.666826436    4.214655911
 1100 SOLV  HW2     5424    3.723652715    5.516737654    4.276856949
 1101 SOLV  OW      5425    4.409310083    5.397632409    5.637374912
 1101 SOLV  HW1     5426    4.323836491    5.352750746    5.663477406
 1101 SOLV  HW2     5427    4.483428437    5.330492667    5.636990568
 1102 SOLV  OW      5428    6.428615974    5.779141511    4.891210869
 1102 SOLV  HW1     5429    6.410238473    5.698020761    4.946741336
 1102 SOLV  HW2     5430    6.520072192    5.772198832    4.851343580
 1103 SOLV  OW      5431    4.498898136    3.586266431    5.600943729
 1103 SOLV  HW1     5432    4.595454078    3.565635676    5.616844462
 1103 SOLV  HW2     5433    4.491027582    3.656046539    5.529737939
 1104 SOLV  OW      5434    5.823407604    4.187334818    4.538451076
 1104 SOLV  HW1     5435    5.815280146    4.099198511    4.585007518
 1104 SOLV  HW2     5436    5.742205862    4.202905761    4.482189625
 1105 SOLV  OW      5437    3.836795888    6.482697144    5.420028408
 1105 SOLV  HW1     5438    3.816133172    6.386101932    5.404403609
 1105 SOLV  HW2     5439    3.789049621    6.514126871    5.502090149
 1106 SOLV  OW      5440    6.600705809    4.103984438    3.684221494
 1106 SOLV  HW1     5441    6.692608608    4.071391001    3.662049833
 1106 SOLV  HW2     5442    6.554300305    4.036384859    3.741465063
 1107 SOLV  OW      5443    5.562533259    6.551434917    4.275811906
 1107 SOLV  HW1     5444    5.599030681    6.537943492    4.183692631
 1107 SOLV  HW2     5445    5.511354392    6.637282405    4.279118314
 1108 SOLV  OW      5446    4.339726417    4.058831093    6.490650790
 1108 SOLV  HW1     5447    4.260822533    3.999244669    6.475650089
 1108 SOLV  HW2     5448    4.373737266    4.046248510    6.583851133
 1109 SOLV  OW      5449    6.320954769    5.615939825    4.353357110
 1109 SOLV  HW1     5450    6.371146767    5.697200227    4.383003425
 1109 SOLV  HW2     5451    6.313590274    5.551663680    4.429618092
 1110 SOLV  OW      5452    5.122456952    5.032234021    4.871545826
 1110 SOLV  HW1     5453    5.186639196    4.971774474    4.824353964
 1110 SOLV  HW2     5454    5.113226544    5.003190035    4.966797668
 1111 SOLV  OW      5455    5.252107296    3.673558205    6.428259074
 1111 SOLV  HW1     5456    5.287187794    3.739356096    6.494904058
 1111 SOLV  HW2     5457    5.317119516    3.664707793    6.352783381
 1112 SOLV  OW      5458    4.300086532    6.798281286    6.699051190
 1112 SOLV  HW1     5459    4.367851585    6.768264872    6.631917344
 1112 SOLV  HW2     5460    4.346760903    6.829818832    6.781676164
 1113 SOLV  OW      5461    3.866905297    6.363810158    5.757058711
 1113 SOLV  HW1     5462    3.949341709    6.320897346    5.720142993
 1113 SOLV  HW2     5463    3.801464808    6.292968246    5.783496676
 1114 SOLV  OW      5464    5.020789523    4.698294296    5.381720459
 1114 SOLV  HW1     5465    5.020615847    4.681085066    5.283202562
 1114 SOLV  HW2     5466    4.927627532    4.690036866    5.417141363
 1115 SOLV  OW      5467    6.459303630    3.950711393    4.328582533
 1115 SOLV  HW1     5468    6.537524060    4.000719819    4.365760928
 1115 SOLV  HW2     5469    6.405040181    3.913113475    4.403704492
 1116 SOLV  OW      5470    3.999378662    4.353390049    5.283290999
 1116 SOLV  HW1     5471    4.081576538    4.305173161    5.252954881
 1116 SOLV  HW2     5472    3.958849527    4.402081332    5.205907553
 1117 SOLV  OW      5473    4.868245532    3.732255640    5.767232739
 1117 SOLV  HW1     5474    4.944590742    3.796854443    5.767432395
 1117 SOLV  HW2     5475    4.781943705    3.782664174    5.770770268
 1118 SOLV  OW      5476    5.335255219    6.177286458    4.453451613
 1118 SOLV  HW1     5477    5.392188942    6.121295073    4.513647598
 1118 SOLV  HW2     5478    5.367653254    6.271871572    4.455457547
 1119 SOLV  OW      5479    0.047421664    3.823101385    4.495927911
 1119 SOLV  HW1     5480    0.122520398    3.819769483    4.561886089
 1119 SOLV  HW2     5481    0.066781525    3.760695764    4.420217330
 1120 SOLV  OW      5482    3.712708366    6.562174100    5.664316140
 1120 SOLV  HW1     5483    3.774217916    6.498296533    5.710551894
 1120 SOLV  HW2     5484    3.618286823    6.530870380    5.674621369
 1121 SOLV  OW      5485    4.474013988    4.425094813    3.831754905
 1121 SOLV  HW1     5486    4.406012793    4.444261477    3.902538074
 1121 SOLV  HW2     5487    4.557555758    4.390343942    3.874356646
 1122 SOLV  OW      5488    6.659594882    4.386132253    5.767379448
 1122 SOLV  HW1     5489    6.658326246    4.432265571    5.856101459
 1122 SOLV  HW2     5490    6.741535051    4.329199253    5.760601759
 1123 SOLV  OW      5491    3.537155824    3.711901914    4.851476494
 1123 SOLV  HW1     5492    3.624499916    3.757796723    4.867794549
 1123 SOLV  HW2     5493    3.538566180    3.668686619    4.761298792
 1124 SOLV  OW      5494    4.675337145    3.891997493    3.888105624
 1124 SOLV  HW1     5495    4.687186120    3.792894313    3.881770337
 1124 SOLV  HW2     5496    4.640302108    3.926978815    3.801211042
 1125 SOLV  OW      5497    4.495882142    6.798544518    5.679741558
 1125 SOLV  HW1     5498    4.427597955    6.837035896    5.617631651
 1125 SOLV  HW2     5499    4.577276858    6.856654383    5.679904479
 1126 SOLV  OW      5500    4.224460542    6.374650397    4.354310971
 1126 SOLV  HW1     5501    4.289525930    6.408229805    4.286188434
 1126 SOLV  HW2     5502    4.133246552    6.409998084    4.333519111
 1127 SOLV  OW      5503    5.119639235    4.078008271    6.455400388
 1127 SOLV  HW1     5504    5.193102820    4.142992236    6.435858729
 1127 SOLV  HW2     5505    5.108507330    4.015973908    6.377750975
 1128 SOLV  OW      5506    6.313783850    5.756465763    5.241479715
 1128 SOLV  HW1     5507    6.360618035    5.726458611    5.324592610
 1128 SOLV  HW2     5508    6.370520354    5.735474740    5.161843671
 1129 SOLV  OW      5509    0.075129202    4.469927126    5.880880261
 1129 SOLV  HW1     5510    0.104622545    4.509659586    5.793972128
 1129 SOLV  HW2     5511    0.035907998    4.379398234    5.864518956
 1130 SOLV  OW      5512    4.192775655    4.133143422    3.703098109
 1130 SOLV  HW1     5513    4.281024009    4.162302638    3.666173425
 1130 SOLV  HW2     5514    4.120293299    4.191149343    3.665908734
 1131 SOLV  OW      5515    5.063613762    3.301502407    3.704938589
 1131 SOLV  HW1     5516    5.161505597    3.282826695    3.713309817
 1131 SOLV  HW2     5517    5.029344136    3.338899251    3.791128712
 1132 SOLV  OW      5518    5.907018854    5.102097928    5.277313430
 1132 SOLV  HW1     5519    5.959936693    5.122478748    5.359690976
 1132 SOLV  HW2     5520    5.848618116    5.022654868    5.294040910
 1133 SOLV  OW      5521    3.814437224    4.740797684    3.989566541
 1133 SOLV  HW1     5522    3.901544265    4.789776974    3.993422627
 1133 SOLV  HW2     5523    3.798168824    4.709060237    3.896134959
 1134 SOLV  OW      5524    4.732351351    4.125106192    6.687005134
 1134 SOLV  HW1     5525    4.798272767    4.174989870    6.743287064
 1134 SOLV  HW2     5526    4.773238992    4.104636188    6.598062295
 1135 SOLV  OW      5527    5.615074305    3.451608316    4.244916665
 1135 SOLV  HW1     5528    5.639179266    3.458008131    4.148068606
 1135 SOLV  HW2     5529    5.516581833    3.465185543    4.255701862
 1136 SOLV  OW      5530    6.607892205    6.390248990    4.809805455
 1136 SOLV  HW1     5531    6.619978319    6.321458181    4.881371862
 1136 SOLV  HW2     5532    6.639708743    6.478991588    4.843187694
 1137 SOLV  OW      5533    6.214142495    3.576045140    4.479781091
 1137 SOLV  HW1     5534    6.177275743    3.547382482    4.568216040
 1137 SOLV  HW2     5535    6.254055911    3.667342236    4.488334710
 1138 SOLV  OW      5536    4.000917559    6.470874998    4.653070871
 1138 SOLV  HW1     5537    3.911700206    6.466926469    4.698067239
 1138 SOLV  HW2     5538    4.036669009    6.378157254    4.641792122
 1139 SOLV  OW      5539    6.237353359    5.359152259    6.019949699
 1139 SOLV  HW1     5540    6.332029460    5.370893956    5.989950008
 1139 SOLV  HW2     5541    6.178760073    5.344285098    5.940280828
 1140 SOLV  OW      5542    5.691028813    5.272668378    4.542745393
 1140 SOLV  HW1     5543    5.640645265    5.317144721    4.616795335
 1140 SOLV  HW2     5544    5.696075401    5.334319050    4.464172327
 1141 SOLV  OW      5545    4.860776684    5.094572397    6.361928345
 1141 SOLV  HW1     5546    4.815846363    5.181798590    6.381285190
 1141 SOLV  HW2     5547    4.879055737    5.046731796    6.447829162
 1142 SOLV  OW      5548    4.370465666    3.873292497    5.072136317
 1142 SOLV  HW1     5549    4.354464861    3.924816971    4.987928912
 1142 SOLV  HW2     5550    4.460003760    3.897526940    5.109515748
 1143 SOLV  OW      5551    3.696594269    5.336581381    5.920863195
 1143 SOLV  HW1     5552    3.747190087    5.361899693    5.838396086
 1143 SOLV  HW2     5553    3.730355008    5.390002919    5.998375312
 1144 SOLV  OW      5554    0.048667287    5.572373023    4.301819306
 1144 SOLV  HW1     5555    0.042205925    5.570533514    4.202035787
 1144 SOLV  HW2     5556   -0.042489128    5.585306026    4.340870526
 1145 SOLV  OW      5557    4.525858484    5.304203743    6.012109580
 1145 SOLV  HW1     5558    4.432306421    5.323866164    5.982732697
 1145 SOLV  HW2     5559    4.532234178    5.208778418    6.041348546
 1146 SOLV  OW      5560    6.020813225    3.656342173    5.940735742
 1146 SOLV  HW1     5561    5.976789731    3.744642768    5.924457658
 1146 SOLV  HW2     5562    6.049175289    3.650406836    6.036445539
 1147 SOLV  OW      5563    6.510989431    4.395145402    4.790703427
 1147 SOLV  HW1     5564    6.509646794    4.431696248    4.883784746
 1147 SOLV  HW2     5565    6.461657602    4.457271716    4.729805862
 1148 SOLV  OW      5566    4.788719811    3.789112137    6.428516568
 1148 SOLV  HW1     5567    4.730410417    3.766212070    6.350560198
 1148 SOLV  HW2     5568    4.855975904    3.716394142    6.442310110
 1149 SOLV  OW      5569    6.642748216    4.608183713    5.614395329
 1149 SOLV  HW1     5570    6.648943231    4.521709227    5.664247188
 1149 SOLV  HW2     5571    6.595959339    4.676023764    5.671051206
 1150 SOLV  OW      5572    6.595923051    6.348965860    3.738415364
 1150 SOLV  HW1     5573    6.527298322    6.358769600    3.666328997
 1150 SOLV  HW2     5574    6.559758281    6.290584621    3.811117545
 1151 SOLV  OW      5575    4.992567402    5.888458215    5.991076956
 1151 SOLV  HW1     5576    4.941551934    5.952991204    6.047952473
 1151 SOLV  HW2     5577    4.930896290    5.816772373    5.958524003
 1152 SOLV  OW      5578    6.523660920    3.496659220    6.817854380
 1152 SOLV  HW1     5579    6.433531939    3.513423872    6.857821363
 1152 SOLV  HW2     5580    6.572903691    3.583273398    6.809209408
 1153 SOLV  OW      5581    3.809174621    4.413514460    3.803802122
 1153 SOLV  HW1     5582    3.759766658    4.499245752    3.789343932
 1153 SOLV  HW2     5583    3.755205937    4.353521410    3.862863237
 1154 SOLV  OW      5584    4.908858330    4.413364499    6.102753761
 1154 SOLV  HW1     5585    4.901775646    4.490799120    6.165645321
 1154 SOLV  HW2     5586    4.818485017    4.392408688    6.065402826
 1155 SOLV  OW      5587    4.839114624    4.689918702    5.778332478
 1155 SOLV  HW1     5588    4.909840325    4.629230370    5.814615722
 1155 SOLV  HW2     5589    4.756299937    4.681438350    5.833753120
 1156 SOLV  OW      5590    5.136551764    4.038420397    6.718834481
 1156 SOLV  HW1     5591    5.120195403    4.056867470    6.621912123
 1156 SOLV  HW2     5592    5.165952277    4.122529525    6.764254552
 1157 SOLV  OW      5593    5.573560901    6.300476636    5.421677228
 1157 SOLV  HW1     5594    5.516725574    6.219762448    5.437646145
 1157 SOLV  HW2     5595    5.616107418    6.293924852    5.331417225
 1158 SOLV  OW      5596    4.170462422    6.557508443    6.734152262
 1158 SOLV  HW1     5597    4.181148840    6.652368639    6.704332352
 1158 SOLV  HW2     5598    4.260651071    6.516722596    6.748447092
 1159 SOLV  OW      5599    4.915322002    3.440141610    4.606028284
 1159 SOLV  HW1     5600    4.954079765    3.483815074    4.687218910
 1159 SOLV  HW2     5601    4.842525994    3.497711293    4.568773922
 1160 SOLV  OW      5602    4.445827433    0.071370754    4.059258716
 1160 SOLV  HW1     5603    4.496891729   -0.010347318    4.086019414
 1160 SOLV  HW2     5604    4.400546680    0.055134340    3.971580139
 1161 SOLV  OW      5605    5.144324358    3.607131150    5.110357155
 1161 SOLV  HW1     5606    5.196546358    3.612274991    5.025220725
 1161 SOLV  HW2     5607    5.121040208    3.699508866    5.140787313
 1162 SOLV  OW      5608    4.383151338    6.662393895    3.877352289
 1162 SOLV  HW1     5609    4.480713186    6.682204707    3.886870575
 1162 SOLV  HW2     5610    4.337434735    6.677208452    3.965055527
 1163 SOLV  OW      5611    5.308359624    5.179710262    5.016914343
 1163 SOLV  HW1     5612    5.331984296    5.128924693    5.099766986
 1163 SOLV  HW2     5613    5.257354164    5.120215250    4.954780597
 1164 SOLV  OW      5614    4.931924328    3.989529833    3.976360861
 1164 SOLV  HW1     5615    4.932230365    4.069764570    4.036060418
 1164 SOLV  HW2     5616    4.837835735    3.958474505    3.962775091
 1165 SOLV  OW      5617    4.480878084    5.054615389    5.084620702
 1165 SOLV  HW1     5618    4.444085580    4.961638825    5.085928961
 1165 SOLV  HW2     5619    4.406683222    5.119564586    5.067985670
 1166 SOLV  OW      5620    5.940647673    3.471108542    3.933289023
 1166 SOLV  HW1     5621    6.022533952    3.520987331    3.961720945
 1166 SOLV  HW2     5622    5.912191915    3.502640356    3.842747892
 1167 SOLV  OW      5623    6.305305676    4.558861435    4.046276296
 1167 SOLV  HW1     5624    6.293129146    4.620737633    3.968655733
 1167 SOLV  HW2     5625    6.284177046    4.607343481    4.131158104
 1168 SOLV  OW      5626    5.164407649    4.820548198    3.687420263
 1168 SOLV  HW1     5627    5.176160119    4.727131479    3.653697934
 1168 SOLV  HW2     5628    5.254136929    4.861891225    3.702952293
 1169 SOLV  OW      5629    5.791876701    4.248624570    4.077410443
 1169 SOLV  HW1     5630    5.855771293    4.288457037    4.143233243
 1169 SOLV  HW2     5631    5.701360262    4.289214227    4.090099222
 1170 SOLV  OW      5632    5.532023087    4.808510235    4.417285055
 1170 SOLV  HW1     5633    5.557944226    4.832752474    4.323794676
 1170 SOLV  HW2     5634    5.554276237    4.884217688    4.478711263
 1171 SOLV  OW      5635    4.448721843    4.636071477    5.986817129
 1171 SOLV  HW1     5636    4.447313656    4.686408243    5.900412356
 1171 SOLV  HW2     5637    4.356570885    4.603395856    6.007842598
 1172 SOLV  OW      5638    5.349088276    5.603850213    4.427839686
 1172 SOLV  HW1     5639    5.351527159    5.526622349    4.491332542
 1172 SOLV  HW2     5640    5.275377639    5.666171133    4.453996888
 1173 SOLV  OW      5641    3.818219870    4.833153711    4.374668943
 1173 SOLV  HW1     5642    3.867896494    4.897348908    4.316249393
 1173 SOLV  HW2     5643    3.720245862    4.839858652    4.355755405
 1174 SOLV  OW      5644    3.833405916    4.972708224    4.634994840
 1174 SOLV  HW1     5645    3.821092019    4.913798905    4.555131828
 1174 SOLV  HW2     5646    3.745482902    5.012855118    4.660641879
 1175 SOLV  OW      5647    5.224011438    4.619311194    5.014285082
 1175 SOLV  HW1     5648    5.230717318    4.519605746    5.010373873
 1175 SOLV  HW2     5649    5.304193622    4.656278512    5.061249719
 1176 SOLV  OW      5650    5.306147969    4.689501119    6.707282014
 1176 SOLV  HW1     5651    5.385231689    4.723702843    6.656509638
 1176 SOLV  HW2     5652    5.333958408    4.611949491    6.763974995
 1177 SOLV  OW      5653    6.325453825    6.101850624    4.728268578
 1177 SOLV  HW1     5654    6.399608437    6.102965984    4.661175451
 1177 SOLV  HW2     5655    6.358694255    6.062546616    4.814011534
 1178 SOLV  OW      5656    3.892243047    4.293010022    6.450791977
 1178 SOLV  HW1     5657    3.854466309    4.375912214    6.409536720
 1178 SOLV  HW2     5658    3.957076411    4.318138479    6.522673480
 1179 SOLV  OW      5659    4.755773341    5.460933991    6.751377390
 1179 SOLV  HW1     5660    4.744050422    5.521655109    6.829974421
 1179 SOLV  HW2     5661    4.842334664    5.481753779    6.705818651
 1180 SOLV  OW      5662    4.676269248    4.281500867    3.946861528
 1180 SOLV  HW1     5663    4.624443547    4.198547207    3.967666079
 1180 SOLV  HW2     5664    4.714194817    4.319155096    4.031382593
 1181 SOLV  OW      5665    5.402880310    4.445362359    4.572523310
 1181 SOLV  HW1     5666    5.502420795    4.435806494    4.573962824
 1181 SOLV  HW2     5667    5.362225510    4.380161374    4.636536512
 1182 SOLV  OW      5668    4.459788168    5.045460128    6.151918649
 1182 SOLV  HW1     5669    4.418493965    5.052067521    6.242764858
 1182 SOLV  HW2     5670    4.517787880    4.964105688    6.147528319
 1183 SOLV  OW      5671    6.784375919    3.932612786    3.936585284
 1183 SOLV  HW1     5672    6.689767718    3.932731894    3.904163610
 1183 SOLV  HW2     5673    6.805432389    3.843849967    3.977568316
 1184 SOLV  OW      5674    5.078943177    6.736478111    5.453085923
 1184 SOLV  HW1     5675    5.104267045    6.788348458    5.534753636
 1184 SOLV  HW2     5676    5.147926886    6.750429456    5.382036475
 1185 SOLV  OW      5677    4.989710619    5.390339297    5.830207634
 1185 SOLV  HW1     5678    5.030209786    5.392143781    5.921631079
 1185 SOLV  HW2     5679    5.045394866    5.445408157    5.768011799
 1186 SOLV  OW      5680    4.869612485    4.592618644    4.281659588
 1186 SOLV  HW1     5681    4.853173089    4.691210214    4.284957284
 1186 SOLV  HW2     5682    4.928783569    4.566143004    4.357812016
 1187 SOLV  OW      5683    6.706229071    4.725233644    5.018158614
 1187 SOLV  HW1     5684    6.694000011    4.781666618    5.099812309
 1187 SOLV  HW2     5685    6.651141519    4.642183929    5.026502739
 1188 SOLV  OW      5686    5.826524245    4.539143806    6.260423076
 1188 SOLV  HW1     5687    5.851389349    4.608299935    6.192592562
 1188 SOLV  HW2     5688    5.902437868    4.526275067    6.324245643
 1189 SOLV  OW      5689    6.668744311    4.798784321    4.761059597
 1189 SOLV  HW1     5690    6.691966679    4.764290181    4.852012424
 1189 SOLV  HW2     5691    6.749164048    4.793404657    4.701854600
 1190 SOLV  OW      5692    5.104124597    5.222340723    6.350552501
 1190 SOLV  HW1     5693    5.011724735    5.190182958    6.329823670
 1190 SOLV  HW2     5694    5.150698672    5.155062022    6.408049806
 1191 SOLV  OW      5695    4.304363286    5.909936894    5.709886066
 1191 SOLV  HW1     5696    4.354625853    5.971836360    5.770248272
 1191 SOLV  HW2     5697    4.337943620    5.816579648    5.722461033
 1192 SOLV  OW      5698    3.952862200    3.439380221    5.468944251
 1192 SOLV  HW1     5699    3.914871296    3.501655258    5.537357245
 1192 SOLV  HW2     5700    3.986052360    3.356540543    5.514086249
 1193 SOLV  OW      5701    5.648085200    3.626424414    3.656928542
 1193 SOLV  HW1     5702    5.607495402    3.655036179    3.743734481
 1193 SOLV  HW2     5703    5.734566073    3.579371449    3.674492465
 1194 SOLV  OW      5704    4.450637882    4.239588806    3.615438636
 1194 SOLV  HW1     5705    4.478016849    4.275763001    3.526312309
 1194 SOLV  HW2     5706    4.471889128    4.306616697    3.686552954
 1195 SOLV  OW      5707    6.101371387    6.043337296    5.024786658
 1195 SOLV  HW1     5708    6.089971734    5.985879128    4.943740359
 1195 SOLV  HW2     5709    6.083947364    6.138808575    5.000669462
 1196 SOLV  OW      5710    3.727173626    6.318338665    3.932379772
 1196 SOLV  HW1     5711    3.722424526    6.232533271    3.881224414
[truncated: 7,231,773 more chars]
