# Supplementary material for: Accelerated Enveloping Distribution Sampling to Probe the Presence of Water Molecules
Source: J Chem Theory Comput. 2023 May 11;19(11):3379–90. doi: 10.1021/acs.jctc.3c00109 (PMC10269333; doi:10.1021/acs.jctc.3c00109)
Supplement: Supplementary file 2 — ct3c00109_si_002.zip [file ct3c00109_si_002.zip › paper_TI_AEDS/eq/2N6_2/eq_4fcq_2N6_2_3.cnf]

TITLE
	MD++
	Automatically generated input file
	ogracia Thu Dec  1 19:59:44 2022

	final configuration
END
TIMESTEP
          10000   60.000000000
END
POSITION
# first 24 chars ignored
    1 GLU   H1         1    0.171263835    2.376271453    0.398842199
    1 GLU   H2         2    0.116836381    2.402279350    0.547680000
    1 GLU   N          3    0.091392123    2.406212077    0.451046490
    1 GLU   H3         4    0.079427660    2.502225440    0.425768073
    1 GLU   CA         5   -0.028965204    2.326114596    0.424390149
    1 GLU   CB         6    6.768456144    2.420026117    0.414246722
    1 GLU   CG         7    6.630416894    2.354280521    0.408526668
    1 GLU   CD         8    6.602465916    2.243671161    0.510470288
    1 GLU   OE1        9    6.648274956    2.128649528    0.493283864
    1 GLU   OE2       10    6.540306667    2.278365867    0.613220010
    1 GLU   C         11    6.904344129    2.256462509    0.289042015
    1 GLU   O         12    6.984516348    2.307816635    0.211161347
    2 VAL   N         13    6.839882017    2.141941691    0.268581841
    2 VAL   H         14    6.780138082    2.110198135    0.342227438
    2 VAL   CA        15    6.844959927    2.049790601    0.154146186
    2 VAL   CB        16    6.702611382    2.031721312    0.101026382
    2 VAL   CG1       17    6.693446444    1.948575025   -0.027084998
    2 VAL   CG2       18    6.611745066    1.959679072    0.200837346
    2 VAL   C         19    0.023195097    2.093312893    0.043249781
    2 VAL   O         20   -0.009889288    2.177024908   -0.040582850
    3 GLU   N         21    0.137459535    2.025273245    0.044572836
    3 GLU   H         22    0.166489914    1.951628112    0.105679944
    3 GLU   CA        23    0.249366972    2.038208622    6.867937285
    3 GLU   CB        24    0.383119224    2.010426969    6.936833145
    3 GLU   CG        25    0.409776390    2.116440070    7.043862362
    3 GLU   CD        26    0.513695815    2.069455758    0.228040188
    3 GLU   OE1       27    0.474181551    2.004575604    0.327300379
    3 GLU   OE2       28    0.633558559    2.100187192    0.210334202
    3 GLU   C         29    0.231810764    1.943335830    6.749194146
    3 GLU   O         30    0.203018814    1.824833250    6.765145629
    4 THR   N         31    0.273616248    1.994421381    6.633740655
    4 THR   H         32    0.333819931    2.069899888    6.659758478
    4 THR   CA        33    0.225899138    1.941054086    6.505356281
    4 THR   CB        34    0.166764049    2.051638373    6.417702658
    4 THR   OG1       35    0.084064334    2.135555799    6.498735634
    4 THR   HG1       36    0.007107581    2.090760611    6.544235889
    4 THR   CG2       37    0.075749458    1.980193811    6.317593216
    4 THR   C         38    0.342917959    1.878231766    6.429380428
    4 THR   O         39    0.442473753    1.946716374    6.406361393
    5 PHE   N         40    0.330288901    1.758713818    6.372415807
    5 PHE   H         41    0.249002058    1.710760904    6.405494481
    5 PHE   CA        42    0.440349629    1.690138240    6.303157390
    5 PHE   CB        43    0.512177729    1.588017783    6.391593813
    5 PHE   CG        44    0.570651120    1.652337485    6.517494743
    5 PHE   CD1       45    0.491849943    1.655635323    6.631952156
    5 PHE   HD1       46    0.408848216    1.586059492    6.644181399
    5 PHE   CD2       47    0.700342733    1.702009007    6.511978545
    5 PHE   HD2       48    0.755804052    1.697446931    6.418265709
    5 PHE   CE1       49    0.539205066    1.720389754    6.745457651
    5 PHE   HE1       50    0.491457285    1.712980134    6.843152951
    5 PHE   CE2       51    0.752468884    1.757361453    6.628331766
    5 PHE   HE2       52    0.849696920    1.806610200    6.629838735
    5 PHE   CZ        53    0.669019617    1.769625517    6.738814186
    5 PHE   HZ        54    0.706636501    1.827503377    6.823171304
    5 PHE   C         55    0.393702393    1.619264218    6.175829229
    5 PHE   O         56    0.286660344    1.558997081    6.182164241
    6 ALA   N         57    0.455805684    1.648333014    6.061860663
    6 ALA   H         58    0.537395610    1.704456473    6.075828977
    6 ALA   CA        59    0.418215759    1.589877771    5.932326951
    6 ALA   CB        60    0.453842510    1.684075368    5.817133920
    6 ALA   C         61    0.467712581    1.446570480    5.911676559
    6 ALA   O         62    0.571999667    1.417735023    5.970183938
    7 PHE   N         63    0.391918522    1.361742857    5.842759969
    7 PHE   H         64    0.293955733    1.375788268    5.828351831
    7 PHE   CA        65    0.446185416    1.230212612    5.805812841
    7 PHE   CB        66    0.344143187    1.116204844    5.804320042
    7 PHE   CG        67    0.288882968    1.074976400    5.940900338
    7 PHE   CD1       68    0.354047898    0.973549086    6.010081291
    7 PHE   HD1       69    0.461133296    0.959899225    5.995034832
    7 PHE   CD2       70    0.156926465    1.106753477    5.970878647
    7 PHE   HD2       71    0.110490155    1.193101799    5.923266465
    7 PHE   CE1       72    0.284034505    0.901162180    6.105888350
    7 PHE   HE1       73    0.327318842    0.810850258    6.148895729
    7 PHE   CE2       74    0.085197158    1.031226621    6.062914486
    7 PHE   HE2       75   -0.016686868    1.057612027    6.091259613
    7 PHE   CZ        76    0.150396553    0.929448250    6.131543252
    7 PHE   HZ        77    0.099974309    0.877009203    6.212703714
    7 PHE   C         78    0.523288849    1.227108930    5.673688435
    7 PHE   O         79    0.486881815    1.295551839    5.578188705
    8 GLN   N         80    0.631420743    1.149735071    5.676815680
    8 GLN   H         81    0.669358529    1.120022097    5.764442861
    8 GLN   CA        82    0.717349338    1.123517729    5.560457922
    8 GLN   CB        83    0.833223944    1.030494386    5.596936663
    8 GLN   CG        84    0.935861427    1.097130898    5.688757429
    8 GLN   CD        85    1.070084581    1.023877265    5.693626845
    8 GLN   OE1       86    1.133047846    0.982749253    5.596301672
    8 GLN   NE2       87    1.133528438    1.026047512    5.810498907
    8 GLN   HE21      88    1.223742142    0.983324375    5.804480498
    8 GLN   HE22      89    1.101910783    1.050840093    5.902066646
    8 GLN   C         90    0.628009391    1.056706535    5.455741913
    8 GLN   O         91    0.530627899    0.990493634    5.491296108
    9 ALA   N         92    0.660173606    1.079926146    5.328790061
    9 ALA   H         93    0.743988580    1.126099946    5.299755075
    9 ALA   CA        94    0.569616631    1.044788261    5.218454669
    9 ALA   CB        95    0.632981948    1.078735422    5.083380554
    9 ALA   C         96    0.533206185    0.896269585    5.213140195
    9 ALA   O         97    0.416964367    0.858515786    5.226978214
   10 GLU   N         98    0.634241131    0.815111368    5.243055558
   10 GLU   H         99    0.734068759    0.817031164    5.248593288
   10 GLU   CA       100    0.617714704    0.669049759    5.244726573
   10 GLU   CB       101    0.750843447    0.598390801    5.271098369
   10 GLU   CG       102    0.855691433    0.627164113    5.163451151
   10 GLU   CD       103    0.918774748    0.766548780    5.162972588
   10 GLU   OE1      104    0.919020698    0.834998512    5.267554620
   10 GLU   OE2      105    0.958244168    0.811401488    5.053175504
   10 GLU   C        106    0.521907671    0.620809451    5.353837413
   10 GLU   O        107    0.426714458    0.549466945    5.322554620
   11 ILE   N        108    0.524567549    0.686829463    5.469268944
   11 ILE   H        109    0.582301737    0.767648677    5.480945666
   11 ILE   CA       110    0.437959442    0.659999247    5.584980350
   11 ILE   CB       111    0.491979650    0.729528025    5.710123096
   11 ILE   CG1      112    0.638747333    0.694589345    5.735592779
   11 ILE   CG2      113    0.401225383    0.692455081    5.827606943
   11 ILE   CD       114    0.699949434    0.770594206    5.853451245
   11 ILE   C        115    0.291707262    0.695950200    5.557998751
   11 ILE   O        116    0.199254475    0.618863731    5.583280335
   12 ALA   N        117    0.268386062    0.809963406    5.493592222
   12 ALA   H        118    0.342643444    0.866574836    5.457782663
   12 ALA   CA       119    0.135966806    0.860100193    5.454047614
   12 ALA   CB       120    0.146143248    1.003907366    5.402768276
   12 ALA   C        121    0.065234940    0.768879703    5.353601956
   12 ALA   O        122   -0.039215770    0.711426729    5.383940147
   13 GLN   N        123    0.147398660    0.719953115    5.261150080
   13 GLN   H        124    0.242980986    0.749199870    5.258095036
   13 GLN   CA       125    0.108125415    0.615415134    5.165548896
   13 GLN   CB       126    0.214484945    0.598973675    5.056785208
   13 GLN   CG       127    0.213904661    0.706607460    4.948037797
   13 GLN   CD       128    0.352592410    0.714277753    4.883893267
   13 GLN   OE1      129    0.408524449    0.619076302    4.829696487
   13 GLN   NE2      130    0.399419971    0.838722297    4.881214931
   13 GLN   HE21     131    0.486081173    0.867387995    4.840388614
   13 GLN   HE22     132    0.347615250    0.911797430    4.925659416
   13 GLN   C        133    0.074968990    0.477542788    5.223012514
   13 GLN   O        134   -0.023974176    0.414925676    5.185351561
   14 LEU   N        135    0.150879620    0.438560986    5.325037970
   14 LEU   H        136    0.236878062    0.486197327    5.343378183
   14 LEU   CA       137    0.125651995    0.321489915    5.410304798
   14 LEU   CB       138    0.241204115    0.306630049    5.509480865
   14 LEU   CG       139    0.245053310    0.188736371    5.606932657
   14 LEU   CD1      140    0.277540044    0.050464154    5.550063945
   14 LEU   CD2      141    0.341928440    0.223180370    5.720249105
   14 LEU   C        142    6.908166103    0.323446588    5.481773631
   14 LEU   O        143    6.824148846    0.235313633    5.464375834
   15 MET   N        144    6.876126803    0.436805913    5.543543428
   15 MET   H        145    6.950975188    0.501229859    5.559294156
   15 MET   CA       146    6.750230113    0.458626838    5.616234101
   15 MET   CB       147    6.762233962    0.590735482    5.692485052
   15 MET   CG       148    6.866235596    0.573666322    5.803396297
   15 MET   SD       149    6.910711035    0.731503342    5.884615794
   15 MET   CE       150    6.756545879    0.764096513    5.967412749
   15 MET   C        151    6.632511713    0.464160428    5.518641835
   15 MET   O        152    6.543077022    0.380522281    5.530346810
   16 SER   N        153    6.654255259    0.533683345    5.407350126
   16 SER   H        154    6.735509149    0.590722101    5.395309666
   16 SER   CA       155    6.559027896    0.539536732    5.295506024
   16 SER   CB       156    6.586130353    0.653798375    5.197430879
   16 SER   OG       157    6.587543335    0.778017887    5.268278273
   16 SER   HG       158    6.643030597    0.842776326    5.216046166
   16 SER   C        159    6.533503942    0.406829900    5.223736217
   16 SER   O        160    6.424598122    0.386795288    5.170177268
   17 LEU   N        161    6.629804036    0.316048103    5.210496841
   17 LEU   H        162    6.724971721    0.346717040    5.212545846
   17 LEU   CA       163    6.612627096    0.176454327    5.167734686
   17 LEU   CB       164    6.748333719    0.112525100    5.137566370
   17 LEU   CG       165    6.756547164    6.898436094    5.060425407
   17 LEU   CD1      166    6.891978466    6.893737074    4.989380511
   17 LEU   CD2      167    6.745342768    6.773471466    5.147996480
   17 LEU   C        168    6.523505570    0.093796491    5.260667421
   17 LEU   O        169    6.411534702    0.059558158    5.222977965
   18 ILE   N        170    6.563274086    0.080421952    5.386880776
   18 ILE   H        171    6.652832710    0.116107272    5.413474485
   18 ILE   CA       172    6.487636248    0.020027766    5.497521792
   18 ILE   CB       173    6.568923307    0.035059618    5.626283510
   18 ILE   CG1      174    6.705890157   -0.031936878    5.613469801
   18 ILE   CG2      175    6.503564813   -0.024355071    5.751224530
   18 ILE   CD       176    6.807593501    0.012172175    5.718927464
   18 ILE   C        177    6.343174073    0.069214814    5.508580240
   18 ILE   O        178    6.261350575   -0.022313876    5.516158892
   19 ILE   N        179    6.314854624    0.197561215    5.488228086
   19 ILE   H        180    6.384468026    0.268583013    5.498740538
   19 ILE   CA       181    6.177361049    0.249471621    5.484925705
   19 ILE   CB       182    6.169887438    0.397449889    5.523109995
   19 ILE   CG1      183    6.245068949    0.412040777    5.655575732
   19 ILE   CG2      184    6.024162201    0.441322983    5.538963723
   19 ILE   CD       185    6.274287578    0.561456122    5.670753575
   19 ILE   C        186    6.094047217    0.209641280    5.362931830
   19 ILE   O        187    5.994299265    0.139581895    5.379437991
   20 ASN   N        188    6.153169518    0.232902113    5.246076221
   20 ASN   H        189    6.248868048    0.259826304    5.235277329
   20 ASN   CA       190    6.082873971    0.206140402    5.119770745
   20 ASN   CB       191    6.136783532    0.293729098    5.006501992
   20 ASN   CG       192    6.096624654    0.440554797    5.021809689
   20 ASN   OD1      193    5.984374689    0.488839834    5.007791001
   20 ASN   ND2      194    6.188328797    0.526651751    5.065014607
   20 ASN   HD21     195    6.164017097    0.623643784    5.064219185
   20 ASN   HD22     196    6.276921025    0.482948786    5.080533710
   20 ASN   C        197    6.075944713    0.060686112    5.072786420
   20 ASN   O        198    5.963929897    0.021962154    5.039864769
   21 THR   N        199    6.184585569    6.901751377    5.073441576
   21 THR   H        200    6.272017614    6.931623406    5.111717991
   21 THR   CA       201    6.185014109    6.763449630    5.023627486
   21 THR   CB       202    6.324539692    6.700918264    5.029423487
   21 THR   OG1      203    6.410787682    6.788056037    4.955803898
   21 THR   HG1      204    6.473614690    6.735578767    4.898353072
   21 THR   CG2      205    6.336167547    6.555474189    4.983361129
   21 THR   C        206    6.090619082    6.672489098    5.102553320
   21 THR   O        207    6.103413018    6.658494607    5.224091766
   22 PHE   N        208    5.989746866    6.622301903    5.031865580
   22 PHE   H        209    5.970019183    6.653294854    4.938858830
   22 PHE   CA       210    5.890234194    6.528723924    5.086174701
   22 PHE   CB       211    5.789690248    6.493357527    4.976400808
   22 PHE   CG       212    5.688733825    6.387257847    5.020698161
   22 PHE   CD1      213    5.564374455    6.420498590    5.073146235
   22 PHE   HD1      214    5.537692043    6.525110064    5.088204106
   22 PHE   CD2      215    5.720530964    6.252993588    5.003828487
   22 PHE   HD2      216    5.819144197    6.225508488    4.966369308
   22 PHE   CE1      217    5.475826725    6.318966458    5.107338468
   22 PHE   HE1      218    5.372533677    6.346903152    5.128065098
   22 PHE   CE2      219    5.635549653    6.153367193    5.050436078
   22 PHE   HE2      220    5.666312763    6.048885039    5.046180378
   22 PHE   CZ       221    5.512161062    6.184804392    5.106173942
   22 PHE   HZ       222    5.452422662    6.113116268    5.162495876
   22 PHE   C        223    5.967605963    6.404247916    5.130057003
   22 PHE   O        224    6.037637476    6.340912298    5.051223789
   23 TYR   N        225    5.950937520    6.362436369    5.255209322
   23 TYR   H        226    5.868985655    6.382178151    5.309006664
   23 TYR   CA       227    6.030236437    6.255356586    5.317315251
   23 TYR   CB       228    6.165664697    6.308455904    5.364756244
   23 TYR   CG       229    6.257875352    6.206056214    5.431263712
   23 TYR   CD1      230    6.313500902    6.103446716    5.355784836
   23 TYR   HD1      231    6.292054239    6.090684449    5.249674430
   23 TYR   CD2      232    6.288343723    6.213935084    5.566646204
   23 TYR   HD2      233    6.256375231    6.302035359    5.622280396
   23 TYR   CE1      234    6.392618366    6.010074744    5.421665155
   23 TYR   HE1      235    6.450003714    5.940551444    5.360391728
   23 TYR   CE2      236    6.369444916    6.122723177    5.633146238
   23 TYR   HE2      237    6.401785688    6.139346399    5.735901983
   23 TYR   CZ       238    6.418790760    6.016710742    5.558005588
   23 TYR   OH       239    6.468705592    5.910543139    5.626801683
   23 TYR   HH       240    6.425761248    5.906407255    5.717016304
   23 TYR   C        241    5.945664634    6.213832865    5.437865620
   23 TYR   O        242    5.935032522    6.285179798    5.537483178
   24 SER   N        243    5.886175168    6.095244366    5.428710367
   24 SER   H        244    5.886206011    6.047098728    5.341063366
   24 SER   CA       245    5.800488672    6.034365111    5.531474454
   24 SER   CB       246    5.734135798    5.910910755    5.470142795
   24 SER   OG       247    5.623103481    5.949216340    5.388569872
   24 SER   HG       248    5.570260328    5.870822979    5.355980109
   24 SER   C        249    5.868790799    5.991270642    5.661440652
   24 SER   O        250    5.800119265    5.995247189    5.763417419
   25 ASN   N        251    5.990689797    5.939085715    5.651041715
   25 ASN   H        252    6.038575266    5.929986968    5.563725080
   25 ASN   CA       253    6.066561759    5.893722333    5.768485975
   25 ASN   CB       254    6.174357062    5.800784308    5.712346004
   25 ASN   CG       255    6.251752571    5.721401815    5.817774218
   25 ASN   OD1      256    6.364104600    5.751318189    5.857911886
   25 ASN   ND2      257    6.199286683    5.609389172    5.866633738
   25 ASN   HD21     258    6.261712210    5.550031994    5.917412311
   25 ASN   HD22     259    6.101754415    5.587649134    5.862976999
   25 ASN   C        260    6.117066940    6.002674325    5.863272458
   25 ASN   O        261    6.233865912    6.041100668    5.866753865
   26 LYSH  N        262    6.018196870    6.060803486    5.930603081
   26 LYSH  H        263    5.924649787    6.036153094    5.905279147
   26 LYSH  CA       264    6.036613398    6.182995305    6.010220168
   26 LYSH  CB       265    5.899560796    6.246998829    6.033161622
   26 LYSH  CG       266    5.851571244    6.309664024    5.902095243
   26 LYSH  CD       267    5.699918372    6.311030443    5.922258656
   26 LYSH  CE       268    5.615508771    6.389493268    5.821622652
   26 LYSH  NZ       269    5.628590240    6.534767682    5.839841811
   26 LYSH  HZ1      270    5.591883492    6.566874590    5.927144640
   26 LYSH  HZ2      271    5.584690049    6.583433380    5.764314509
   26 LYSH  HZ3      272    5.725755851    6.558380102    5.838702615
   26 LYSH  C        273    6.097149537    6.167949430    6.149936272
   26 LYSH  O        274    6.184001472    6.245302098    6.189965093
   27 GLU   N        275    6.069896834    6.054093435    6.213070733
   27 GLU   H        276    6.022780296    5.978745261    6.167207001
   27 GLU   CA       277    6.099825254    6.029782456    6.354937641
   27 GLU   CB       278    6.030428401    5.902326308    6.403416534
   27 GLU   CG       279    6.109683671    5.771840705    6.393524904
   27 GLU   CD       280    6.056771268    5.667276885    6.295169005
   27 GLU   OE1      281    5.934854214    5.645818744    6.277825984
   27 GLU   OE2      282    6.143812519    5.587716042    6.253746955
   27 GLU   C        283    6.245953106    6.027841003    6.400277693
   27 GLU   O        284    6.274744517    6.057424179    6.516152489
   28 ILE   N        285    6.329892664    5.999161128    6.301162516
   28 ILE   H        286    6.294051495    5.956992314    6.217868116
   28 ILE   CA       287    6.476412586    6.001169996    6.312861977
   28 ILE   CB       288    6.555778718    5.949883010    6.192521078
   28 ILE   CG1      289    6.509460441    5.997983627    6.054850982
   28 ILE   CG2      290    6.555069220    5.797011226    6.186110988
   28 ILE   CD       291    6.494610864    6.149736702    6.042221477
   28 ILE   C        292    6.542885270    6.125214741    6.372909993
   28 ILE   O        293    6.650205403    6.114430721    6.432029313
   29 PHE   N        294    6.471473023    6.237178245    6.380373230
   29 PHE   H        295    6.386683874    6.245380435    6.327982188
   29 PHE   CA       296    6.513892798    6.357619398    6.453214627
   29 PHE   CB       297    6.410741264    6.470631889    6.452136830
   29 PHE   CG       298    6.287620507    6.454661775    6.541545503
   29 PHE   CD1      299    6.184974524    6.369825953    6.501746241
   29 PHE   HD1      300    6.181423560    6.331141297    6.399903773
   29 PHE   CD2      301    6.287435925    6.508528196    6.669674868
   29 PHE   HD2      302    6.359202876    6.585698302    6.697545552
   29 PHE   CE1      303    6.084462369    6.334035362    6.590836310
   29 PHE   HE1      304    6.007172944    6.263739604    6.559758162
   29 PHE   CE2      305    6.185883394    6.474136558    6.758135589
   29 PHE   HE2      306    6.192989907    6.507715742    6.861601011
   29 PHE   CZ       307    6.085043036    6.386603731    6.719515604
   29 PHE   HZ       308    6.005220299    6.358577873    6.788246109
   29 PHE   C        309    6.546101305    6.331277224    6.600461018
   29 PHE   O        310    6.659137630    6.347751392    6.646101710
   30 LEU   N        311    6.463865966    6.243891039    6.657850293
   30 LEU   H        312    6.387977508    6.204782857    6.605768459
   30 LEU   CA       313    6.478281721    6.205396461    6.798999018
   30 LEU   CB       314    6.360256386    6.122731122    6.850454934
   30 LEU   CG       315    6.341451339    6.129738895    0.084349510
   30 LEU   CD1      316    6.280539147    6.264332404    0.124140120
   30 LEU   CD2      317    6.261657453    6.012074387    0.140921521
   30 LEU   C        318    6.608022781    6.128547047    6.824940777
   30 LEU   O        319    6.683361057    6.168200957    6.913719799
   31 ARG   N        320    6.643248964    6.036924475    6.735199234
   31 ARG   H        321    6.576063725    5.988459166    6.679188006
   31 ARG   CA       322    6.773533753    5.968833453    6.736137129
   31 ARG   CB       323    6.775409092    5.874075718    6.616009773
   31 ARG   CG       324    6.888451910    5.770964731    6.615016966
   31 ARG   CD       325    6.886460236    5.690734214    6.484754624
   31 ARG   NE       326    6.922735598    5.778484012    6.372535769
   31 ARG   HE       327    6.963397522    5.866623693    6.396562342
   31 ARG   CZ       328    6.922779982    5.745904044    6.242568146
   31 ARG   NH1      329    6.891799467    5.623728544    6.197077979
   31 ARG   HH11     330    6.897252033    5.605325969    6.098942061
   31 ARG   HH12     331    6.875496627    5.545390976    6.257048590
   31 ARG   NH2      332    6.958869994    5.839219739    6.153448605
   31 ARG   HH21     333    6.956453139    5.820345300    6.055285698
   31 ARG   HH22     334    6.999324874    5.925687490    6.183198486
   31 ARG   C        335    6.891347137    6.066059352    6.727243701
   31 ARG   O        336    6.973282641    6.071343743    6.818835262
   32 GLU   N        337    6.892203643    6.152051761    6.625786458
   32 GLU   H        338    6.821496538    6.159330119    6.555440467
   32 GLU   CA       339    0.083454066    6.244447668    6.591355442
   32 GLU   CB       340    0.071448167    6.319986977    6.458846305
   32 GLU   CG       341    0.031688757    6.233695833    6.338903223
   32 GLU   CD       342    0.136177272    6.132652985    6.291161909
   32 GLU   OE1      343    0.179899283    6.151838573    6.175645079
   32 GLU   OE2      344    0.163336251    6.032706850    6.361148767
   32 GLU   C        345    0.113330368    6.343755889    6.703850461
   32 GLU   O        346    0.225295936    6.360799271    6.751855278
   33 LEU   N        347    0.005416534    6.391137987    6.765491459
   33 LEU   H        348   -0.088326939    6.390657752    6.730678662
   33 LEU   CA       349    0.015144239    6.479917827    6.882234081
   33 LEU   CB       350   -0.120896079    6.540579095    6.917206290
   33 LEU   CG       351    6.728431040    6.619524754    6.805451049
   33 LEU   CD1      352    6.594595467    6.676144345    6.853273015
   33 LEU   CD2      353    6.816287649    6.730259879    6.746916416
   33 LEU   C        354    0.072516330    6.412578613    0.089258796
   33 LEU   O        355    0.169416248    6.462405626    0.146326096
   34 ILE   N        356    0.022444524    6.292863875    0.118358524
   34 ILE   H        357   -0.050320421    6.250074537    0.064752428
   34 ILE   CA       358    0.078416377    6.211385057    0.227148754
   34 ILE   CB       359    6.884323018    6.115545733    0.268469947
   34 ILE   CG1      360    6.798577591    6.205268558    0.357946482
   34 ILE   CG2      361    6.921931793    5.983637659    0.336242252
   34 ILE   CD       362    6.668854353    6.134699321    0.397938648
   34 ILE   C        363    0.216152399    6.148983073    0.203761351
   34 ILE   O        364    0.294786135    6.156241876    0.298073432
   35 SER   N        365    0.254237549    6.117491311    0.080277029
   35 SER   H        366    0.179715138    6.095185367    0.017421353
   35 SER   CA       367    0.392523034    6.084006739    0.043293567
   35 SER   CB       368    0.397434265    6.021084771    6.821701274
   35 SER   OG       369    0.523243027    5.957035978    6.798882782
   35 SER   HG       370    0.596712317    6.022568535    6.781315842
   35 SER   C        371    0.486674634    6.204098588    0.054530047
   35 SER   O        372    0.587938460    6.192852287    0.123447967
   36 ASN   N        373    0.442644073    6.323490109    0.015852211
   36 ASN   H        374    0.363302296    6.325875741   -0.044976540
   36 ASN   CA       375    0.508065713    6.452413635    0.042485801
   36 ASN   CB       376    0.435878142    6.572521498   -0.018897972
   36 ASN   CG       377    0.480874677    6.607043873    6.756797521
   36 ASN   OD1      378    0.537565100    6.527859167    6.681664450
   36 ASN   ND2      379    0.454580124    6.731624108    6.718389272
   36 ASN   HD21     380    0.488651113    6.759540185    6.628619662
   36 ASN   HD22     381    0.391903204    6.788792541    6.771323949
   36 ASN   C        382    0.519314927    6.480656975    0.192438860
   36 ASN   O        383    0.623884087    6.531284577    0.232853783
   37 SER   N        384    0.417231593    6.452403349    0.272873466
   37 SER   H        385    0.325327920    6.449622542    0.233546774
   37 SER   CA       386    0.431940220    6.451156373    0.419143424
   37 SER   CB       387    0.301846514    6.439458523    0.498821577
   37 SER   OG       388    0.223651970    6.556787698    0.474965149
   37 SER   HG       389    0.229120269    6.620936468    0.551483351
   37 SER   C        390    0.526887558    6.344674738    0.474453157
   37 SER   O        391    0.608586388    6.391064471    0.553851188
   38 SER   N        392    0.535472888    6.224224282    0.418702952
   38 SER   H        393    0.466534779    6.189832552    0.354934313
   38 SER   CA       394    0.624765801    6.117227895    0.465502953
   38 SER   CB       395    0.620890435    5.993557742    0.375498386
   38 SER   OG       396    0.568448204    5.880143503    0.445026866
   38 SER   HG       397    0.469852276    5.882219516    0.428457264
   38 SER   C        398    0.769675251    6.166263745    0.462445870
   38 SER   O        399    0.837285831    6.163880969    0.565179482
   39 ASP   N        400    0.811317904    6.221161535    0.348677567
   39 ASP   H        401    0.764076156    6.215006015    0.260755289
   39 ASP   CA       402    0.949840012    6.267184694    0.331222594
   39 ASP   CB       403    0.975799858    6.329820047    0.194066117
   39 ASP   CG       404    0.965136234    6.231898372    0.076992016
   39 ASP   OD1      405    0.872425562    6.148437014    0.068996193
   39 ASP   OD2      406    1.054658781    6.236393256   -0.010119067
   39 ASP   C        407    0.995585011    6.371433112    0.433456302
   39 ASP   O        408    1.091339033    6.362293226    0.510123210
   40 ALA   N        409    0.901603905    6.464431205    0.447875272
   40 ALA   H        410    0.822359864    6.464708272    0.386869122
   40 ALA   CA       411    0.921114355    6.582305917    0.533532742
   40 ALA   CB       412    0.828415704    6.689743653    0.476310570
   40 ALA   C        413    0.907165921    6.561001945    0.684406307
   40 ALA   O        414    0.961024789    6.635075695    0.766517390
   41 LEU   N        415    0.836791578    6.454593136    0.722005667
   41 LEU   H        416    0.768658098    6.421718940    0.656606001
   41 LEU   CA       417    0.826847021    6.394580642    0.855837623
   41 LEU   CB       418    0.711980858    6.293527384    0.858324944
   41 LEU   CG       419    0.575893235    6.359801737    0.880648880
   41 LEU   CD1      420    0.470593945    6.254650687    0.845050990
   41 LEU   CD2      421    0.553847363    6.410983445    1.023138931
   41 LEU   C        422    0.957998485    6.325744103    0.894223356
   41 LEU   O        423    1.024034464    6.350171143    0.995086231
   42 ASP   N        424    1.000019022    6.244365334    0.797782851
   42 ASP   H        425    0.938879825    6.216956045    0.723540875
   42 ASP   CA       426    1.131540765    6.179112623    0.790228399
   42 ASP   CB       427    1.145055364    6.076033342    0.677975242
   42 ASP   CG       428    1.064974248    5.948733611    0.706047696
   42 ASP   OD1      429    1.077922178    5.891970092    0.816656586
   42 ASP   OD2      430    1.018551510    5.884116502    0.609639404
   42 ASP   C        431    1.251220986    6.274334949    0.794847057
   42 ASP   O        432    1.347018791    6.248296588    0.867476454
   43 LYSH  N        433    1.242116312    6.394586355    0.738760475
   43 LYSH  H        434    1.183509221    6.404534557    0.658342399
   43 LYSH  CA       435    1.334917253    6.504989848    0.767250713
   43 LYSH  CB       436    1.285197573    6.633410596    0.700579391
   43 LYSH  CG       437    1.324335302    6.659870244    0.555051782
   43 LYSH  CD       438    1.467700112    6.710195799    0.536985533
   43 LYSH  CE       439    1.499829923    6.764280168    0.397527769
   43 LYSH  NZ       440    1.418693099    6.884226722    0.372252395
   43 LYSH  HZ1      441    1.432683677    6.956437037    0.440001452
   43 LYSH  HZ2      442    1.320802464    6.864171498    0.368213024
   43 LYSH  HZ3      443    1.446578945    6.922151492    0.284032736
   43 LYSH  C        444    1.356316214    6.537753707    0.915175124
   43 LYSH  O        445    1.471007027    6.529976322    0.958946828
   44 ILE   N        446    1.252502608    6.555228077    0.996461426
   44 ILE   H        447    1.159977992    6.537543102    0.962874415
   44 ILE   CA       448    1.267497632    6.586958943    1.139213945
   44 ILE   CB       449    1.142779865    6.664727281    1.181772144
   44 ILE   CG1      450    1.149545189    6.724932697    1.322262560
   44 ILE   CG2      451    1.015662778    6.584509936    1.153191981
   44 ILE   CD       452    1.255686374    6.835051122    1.326383582
   44 ILE   C        453    1.321344222    6.470197271    1.222151294
   44 ILE   O        454    1.396032243    6.488941627    1.318069671
   45 ARG   N        455    1.288895460    6.348161021    1.180399265
   45 ARG   H        456    1.208537143    6.330437767    1.123573912
   45 ARG   CA       457    1.354283646    6.225775190    1.228964780
   45 ARG   CB       458    1.279526341    6.107739073    1.166595129
   45 ARG   CG       459    1.351064666    5.973695429    1.184464629
   45 ARG   CD       460    1.267034544    5.861332239    1.123425719
   45 ARG   NE       461    1.179886603    5.815265232    1.232467515
   45 ARG   HE       462    1.200646705    5.853836224    1.322363548
   45 ARG   CZ       463    1.070094218    5.739619326    1.219079438
   45 ARG   NH1      464    1.030930724    5.707589614    1.095011919
   45 ARG   HH11     465    0.951171138    5.650376365    1.075955716
   45 ARG   HH12     466    1.089296956    5.740568143    1.020818100
   45 ARG   NH2      467    0.985621474    5.712664412    1.319537931
   45 ARG   HH21     468    0.906873360    5.652501719    1.306205634
   45 ARG   HH22     469    0.993581025    5.763246672    1.405433454
   45 ARG   C        470    1.502709168    6.222204248    1.191969896
   45 ARG   O        471    1.586424280    6.195294373    1.277979439
   46 TYR   N        472    1.543077675    6.260498286    1.071163429
   46 TYR   H        473    1.478153647    6.260583199    0.995095782
   46 TYR   CA       474    1.684448452    6.265332378    1.031124424
   46 TYR   CB       475    1.697795577    6.268907122    0.878746194
   46 TYR   CG       476    1.837495644    6.225336064    0.834092256
   46 TYR   CD1      477    1.866588664    6.089435104    0.831569706
   46 TYR   HD1      478    1.791645087    6.013203860    0.852879544
   46 TYR   CD2      479    1.931566386    6.323044086    0.803733079
   46 TYR   HD2      480    1.910751331    6.428257600    0.823171447
   46 TYR   CE1      481    1.995467663    6.053312326    0.794068387
   46 TYR   HE1      482    2.019068601    5.946890310    0.794464082
   46 TYR   CE2      483    2.058728695    6.283388879    0.763960626
   46 TYR   HE2      484    2.126841928    6.360700147    0.728400039
   46 TYR   CZ       485    2.090110941    6.148142707    0.757028237
   46 TYR   OH       486    2.214740932    6.108950776    0.719231099
   46 TYR   HH       487    2.269424156    6.191532098    0.705420291
   46 TYR   C        488    1.761166778    6.374833491    1.105521655
   46 TYR   O        489    1.877216550    6.354888243    1.141085405
   47 GLU   N        490    1.689561086    6.482881920    1.135306920
   47 GLU   H        491    1.606620553    6.502835120    1.083120504
   47 GLU   CA       492    1.736137815    6.589137718    1.225603683
   47 GLU   CB       493    1.651026256    6.716243549    1.222581978
   47 GLU   CG       494    1.628612494    6.776064957    1.083549941
   47 GLU   CD       495    1.645084343    0.010370743    1.081826869
   47 GLU   OE1      496    1.562972497    0.078918247    1.146509824
   47 GLU   OE2      497    1.747667079    0.057730799    1.028378853
   47 GLU   C        498    1.751737192    6.545100128    1.371311634
   47 GLU   O        499    1.859141257    6.563491565    1.428378546
   48 SER   N        500    1.649354467    6.481178644    1.427175951
   48 SER   H        501    1.562476350    6.477663821    1.377771963
   48 SER   CA       502    1.640891157    6.430284831    1.564839504
   48 SER   CB       503    1.501829878    6.380360622    1.604581470
   48 SER   OG       504    1.452190796    6.263611612    1.538577478
   48 SER   HG       505    1.352468258    6.271052441    1.538326027
   48 SER   C        506    1.750401668    6.329712155    1.600932306
   48 SER   O        507    1.794497694    6.331523784    1.715751004
   49 LEU   N        508    1.800875672    6.256145407    1.502289734
   49 LEU   H        509    1.747695408    6.236498939    1.419913305
   49 LEU   CA       510    1.901701172    6.154678871    1.536189565
   49 LEU   CB       511    1.913370189    6.054940626    1.420742280
   49 LEU   CG       512    1.782377445    5.978559248    1.400351438
   49 LEU   CD1      513    1.783740259    5.912718372    1.262265422
   49 LEU   CD2      514    1.768199371    5.873910196    1.511056975
   49 LEU   C        515    2.036319565    6.215370234    1.576252313
   49 LEU   O        516    2.111287166    6.153169228    1.651351539
   50 THR   N        517    2.076035027    6.327760868    1.517234939
   50 THR   H        518    2.015354056    6.363214207    1.446082767
   50 THR   CA       519    2.193815467    6.401137251    1.565721595
   50 THR   CB       520    2.292479790    6.456078430    1.462494571
   50 THR   OG1      521    2.222787912    6.544565478    1.374390644
   50 THR   HG1      522    2.280789559    6.620996180    1.346196516
   50 THR   CG2      523    2.367579201    6.345381544    1.388236126
   50 THR   C        524    2.162736382    6.506491234    1.672230051
   50 THR   O        525    2.224902897    6.501687173    1.778268172
   51 ASP   N        526    2.057248382    6.585169787    1.652969535
   51 ASP   H        527    2.022189526    6.584458890    1.559315926
   51 ASP   CA       528    2.005704769    6.676305131    1.756164601
   51 ASP   CB       529    2.022412594    6.817200635    1.698909715
   51 ASP   CG       530    1.957921410    0.011302801    1.780944652
   51 ASP   OD1      531    1.953558054    0.006954528    1.905781714
   51 ASP   OD2      532    1.880042953    0.089826136    1.722695304
   51 ASP   C        533    1.859175356    6.654832126    1.794629159
   51 ASP   O        534    1.775542175    6.690328498    1.711709562
   52 PRO   N        535    1.830483184    6.617366900    1.918985427
   52 PRO   CA       536    1.694420986    6.605237139    1.973289638
   52 PRO   CB       537    1.710430625    6.519832375    2.099229560
   52 PRO   CG       538    1.850453110    6.557747696    2.147861435
   52 PRO   CD       539    1.930988455    6.580696909    2.019800967
   52 PRO   C        540    1.621672354    6.736572717    2.002788990
   52 PRO   O        541    1.501991498    6.735680886    2.031156186
   53 SER   N        542    1.691904167    6.849418058    2.007856192
   53 SER   H        543    1.785002204    6.856016321    1.971925226
   53 SER   CA       544    1.643504065    0.056648102    2.068170343
   53 SER   CB       545    1.753497099    0.160484517    2.091141426
   53 SER   OG       546    1.806103948    0.217910690    1.971207251
   53 SER   HG       547    1.841204693    0.139754882    1.919635744
   53 SER   C        548    1.536213967    0.123895067    1.982261702
   53 SER   O        549    1.435193192    0.166678223    2.037907044
   54 LYSH  N        550    1.546619295    0.118291637    1.849787814
   54 LYSH  H        551    1.638073683    0.106946681    1.810945338
   54 LYSH  CA       552    1.444177995    0.167173924    1.756372133
   54 LYSH  CB       553    1.487140785    0.138912068    1.612260141
   54 LYSH  CG       554    1.621092698    0.204982682    1.579063479
   54 LYSH  CD       555    1.654075549    0.189565156    1.430470559
   54 LYSH  CE       556    1.790037633    0.253193190    1.400893787
   54 LYSH  NZ       557    1.807985394    0.276320288    1.256842684
   54 LYSH  HZ1      558    1.766024660    0.202445069    1.204101148
   54 LYSH  HZ2      559    1.905225142    0.283565550    1.234662334
   54 LYSH  HZ3      560    1.764953710    0.363848166    1.234771322
   54 LYSH  C        561    1.305329723    0.109409226    1.784608353
   54 LYSH  O        562    1.204120511    0.170795762    1.751164945
   55 LEU   N        563    1.303481209    6.901909539    1.829192450
   55 LEU   H        564    1.382516686    6.840836007    1.834150579
   55 LEU   CA       565    1.179950015    6.830074633    1.863661452
   55 LEU   CB       566    1.202430905    6.686152004    1.910435541
   55 LEU   CG       567    1.224867628    6.579107088    1.803449384
   55 LEU   CD1      568    1.209095976    6.443793371    1.873094581
   55 LEU   CD2      569    1.113412526    6.584474939    1.698783917
   55 LEU   C        570    1.091743010    6.896832466    1.969377674
   55 LEU   O        571    0.973183083    6.864733383    1.962724619
   56 ASP   N        572    1.139417695    0.069614829    2.054318458
   56 ASP   H        573    1.237761866    0.086762567    2.060236785
   56 ASP   CA       574    1.057596372    0.128903974    2.161089849
   56 ASP   CB       575    1.139201403    0.229814198    2.242144509
   56 ASP   CG       576    1.232192916    0.162467741    2.343273442
   56 ASP   OD1      577    1.314647964    0.078123905    2.301890209
   56 ASP   OD2      578    1.204336351    0.188094274    2.462409966
   56 ASP   C        579    0.926218284    0.190917785    2.113074920
   56 ASP   O        580    0.828865118    0.180315927    2.187506610
   57 SER   N        581    0.918269773    0.247871167    1.993143891
   57 SER   H        582    0.999548811    0.266910281    1.938074474
   57 SER   CA       583    0.794514254    0.292791637    1.927754878
   57 SER   CB       584    0.833925387    0.381614777    1.809568568
   57 SER   OG       585    0.939119053    0.327688994    1.729083729
   57 SER   HG       586    0.979043283    0.406989379    1.683058142
   57 SER   C        587    0.689613030    0.186242033    1.895302200
   57 SER   O        588    0.587015017    0.215793524    1.834214816
   58 GLY   N        589    0.723676949    0.058344965    1.908417412
   58 GLY   H        590    0.811581258    0.034997043    1.949993832
   58 GLY   CA       591    0.637032733    6.860174371    1.882798457
   58 GLY   C        592    0.718446122    6.732048022    1.863665610
   58 GLY   O        593    0.789651444    6.708939360    1.766056780
   59 LYSH  N        594    0.713508883    6.645168457    1.964257770
   59 LYSH  H        595    0.638694646    6.648525854    2.030526602
   59 LYSH  CA       596    0.788704672    6.518955705    1.959131296
   59 LYSH  CB       597    0.823530703    6.463301847    2.097343290
   59 LYSH  CG       598    0.934906631    6.548206409    2.158917344
   59 LYSH  CD       599    1.006096982    6.472721536    2.271358299
   59 LYSH  CE       600    0.948030464    6.509954807    2.407918461
   59 LYSH  NZ       601    0.830382044    6.430127859    2.445276793
   59 LYSH  HZ1      602    0.857032601    6.334306808    2.455672677
   59 LYSH  HZ2      603    0.757741282    6.435896687    2.376779089
   59 LYSH  HZ3      604    0.795066628    6.463921098    2.532515931
   59 LYSH  C        605    0.718149835    6.412538027    1.874832462
   59 LYSH  O        606    0.785004936    6.326433396    1.817842459
   60 GLU   N        607    0.585156973    6.411001886    1.875838790
   60 GLU   H        608    0.535455133    6.455050972    1.950605652
   60 GLU   CA       609    0.502024526    6.322203922    1.793286922
   60 GLU   CB       610    0.356393248    6.330264383    1.839515283
   60 GLU   CG       611    0.326737446    6.285337595    1.982717311
   60 GLU   CD       612    0.214236810    6.369826094    2.042823042
   60 GLU   OE1      613    0.095562973    6.330901195    2.037687563
   60 GLU   OE2      614    0.244831810    6.478830439    2.095774799
   60 GLU   C        615    0.511099914    6.357119102    1.644609762
   60 GLU   O        616    0.500828571    6.472032133    1.601983750
   61 LEU   N        617    0.516176337    6.248554602    1.567937897
   61 LEU   H        618    0.476718602    6.165206428    1.606623091
   61 LEU   CA       619    0.529599987    6.261590219    1.422126807
   61 LEU   CB       620    0.663282553    6.202303853    1.377147940
   61 LEU   CG       621    0.792487719    6.279797555    1.403870000
   61 LEU   CD1      622    0.911540568    6.201622762    1.347976160
   61 LEU   CD2      623    0.796945071    6.425774734    1.358231953
   61 LEU   C        624    0.413920951    6.183572507    1.359315485
   61 LEU   O        625    0.417399920    6.060703665    1.364014468
   62 HISB  N        626    0.325793264    6.256392716    1.291325610
   62 HISB  H        627    0.319788241    6.349701786    1.255862152
   62 HISB  CA       628    0.200928951    6.197753535    1.240530047
   62 HISB  CB       629    0.108893245    6.158915099    1.356417945
   62 HISB  CG       630    0.046903033    6.271205344    1.439833888
   62 HISB  ND1      631   -0.079259206    6.273677471    1.481886678
   62 HISB  CD2      632    0.112326432    6.364780003    1.508056813
   62 HISB  HD2      633    0.217212048    6.392743644    1.498081486
   62 HISB  CE1      634   -0.093009314    6.369058654    1.573548553
   62 HISB  HE1      635   -0.176128867    6.387090430    1.641717433
   62 HISB  NE2      636    0.027281569    6.422559611    1.592421386
   62 HISB  HE2      637    0.047927927    6.471678287    1.677044576
   62 HISB  C        638    0.125395618    6.290191608    1.144811860
   62 HISB  O        639    0.160028934    6.406805781    1.126627576
   63 ILE   N        640    0.020025613    6.239599140    1.081330830
   63 ILE   H        641   -0.011211671    6.146572249    1.100572185
   63 ILE   CA       642    6.854891162    6.306094458    0.979782730
   63 ILE   CB       643    6.870855506    6.242180591    0.841683667
   63 ILE   CG1      644    7.018169731    6.235259596    0.800907191
   63 ILE   CG2      645    6.794300659    6.322581419    0.736394765
   63 ILE   CD       646    7.036817864    6.173746859    0.662068875
   63 ILE   C        647    6.707295211    6.308850603    1.020024486
   63 ILE   O        648    6.644424669    6.204842600    1.038962031
   64 ASN   N        649    6.647906063    6.427219910    1.007701287
   64 ASN   H        650    6.694621104    6.502294480    0.960986710
   64 ASN   CA       651    6.510146002    6.447134230    1.054973559
   64 ASN   CB       652    6.510814061    6.553062672    1.165365187
   64 ASN   CG       653    6.605564527    6.526657142    1.282552918
   64 ASN   OD1      654    6.652094186    6.622133363    1.344587442
   64 ASN   ND2      655    6.632841577    6.403215477    1.323837490
   64 ASN   HD21     656    6.710743691    6.381291851    1.382566324
   64 ASN   HD22     657    6.570378324    6.333043537    1.289585709
   64 ASN   C        658    6.416552817    6.487268447    0.940777768
   64 ASN   O        659    6.423360817    6.594203266    0.880369490
   65 LEU   N        660    6.324607125    6.395477311    0.912271310
   65 LEU   H        661    6.308804241    6.313130481    0.966767749
   65 LEU   CA       662    6.225829469    6.413882376    0.804971597
   65 LEU   CB       663    6.201160438    6.283211577    0.729275915
   65 LEU   CG       664    6.317595856    6.209636177    0.662637832
   65 LEU   CD1      665    6.269798453    6.097309679    0.570382807
   65 LEU   CD2      666    6.418479501    6.299809208    0.591198935
   65 LEU   C        667    6.096124759    6.472099160    0.861544075
   65 LEU   O        668    6.020008096    6.395727383    0.920741668
   66 ILE   N        669    6.073377231    6.600077913    0.833331394
   66 ILE   H        670    6.129907140    6.651004509    0.768434576
   66 ILE   CA       671    5.957075363    6.668710092    0.891424263
   66 ILE   CB       672    5.994274426    6.787905805    0.979848055
   66 ILE   CG1      673    6.088156276    6.737814289    1.089793890
   66 ILE   CG2      674    5.871551745    6.860444638    1.035414024
   66 ILE   CD       675    6.165145683    6.854312793    1.152353334
   66 ILE   C        676    5.854351158    6.701974764    0.783025924
   66 ILE   O        677    5.884799002    6.788815872    0.701395205
   67 PRO   N        678    5.741026061    6.632831267    0.774760579
   67 PRO   CA       679    5.628286437    6.673293464    0.689539370
   67 PRO   CB       680    5.550514252    6.544427794    0.662018964
   67 PRO   CG       681    5.573306077    6.461176715    0.788364638
   67 PRO   CD       682    5.716775865    6.497600148    0.827078378
   67 PRO   C        683    5.532023635    6.776482425    0.748653766
   67 PRO   O        684    5.521678213    6.786848949    0.870790636
   68 ASN   N        685    5.470556151    6.855977476    0.661519811
   68 ASN   H        686    5.499953329    6.881041355    0.569275581
   68 ASN   CA       687    5.369611218    0.037577863    0.700791720
   68 ASN   CB       688    5.428202825    0.163521226    0.764934110
   68 ASN   CG       689    5.325700579    0.264647988    0.816624708
   68 ASN   OD1      690    5.221747696    0.294006110    0.757807094
   68 ASN   ND2      691    5.370805142    0.329330886    0.923725434
   68 ASN   HD21     692    5.306685092    0.393998119    0.965028356
   68 ASN   HD22     693    5.468558527    0.339431361    0.942225608
   68 ASN   C        694    5.274211839    0.067748202    0.585036637
   68 ASN   O        695    5.309581555    0.134705570    0.488096945
   69 LYSH  N        696    5.158159275    0.002861705    0.588115131
   69 LYSH  H        697    5.135315450   -0.066065431    0.656878748
   69 LYSH  CA       698    5.051293316    0.032396068    0.491593692
   69 LYSH  CB       699    4.934716302   -0.064101454    0.514097367
   69 LYSH  CG       700    4.986390798    6.713020366    0.483285639
   69 LYSH  CD       701    4.887602502    6.601505308    0.518092189
   69 LYSH  CE       702    4.947634659    6.465438574    0.482161886
   69 LYSH  NZ       703    4.869564482    6.359077351    0.546955427
   69 LYSH  HZ1      704    4.770519474    6.372815240    0.547976998
   69 LYSH  HZ2      705    4.906161106    6.356137050    0.639970598
   69 LYSH  HZ3      706    4.891878831    6.272625063    0.501921287
   69 LYSH  C        707    5.000565987    0.176543117    0.483758733
   69 LYSH  O        708    5.016712775    0.230971751    0.374640541
   70 GLN   N        709    4.991114343    0.244639134    0.597616612
   70 GLN   H        710    5.025207318    0.206554932    0.683573504
   70 GLN   CA       711    4.938445715    0.381849743    0.600817080
   70 GLN   CB       712    4.929112449    0.435181628    0.743914734
   70 GLN   CG       713    4.859063601    0.354932401    0.853730717
   70 GLN   CD       714    4.945285836    0.242833747    0.912077673
   70 GLN   OE1      715    5.038157116    0.267237602    0.988934201
   70 GLN   NE2      716    4.929952485    0.121117145    0.860706889
   70 GLN   HE21     717    4.985666584    0.044285746    0.892199276
   70 GLN   HE22     718    4.842184146    0.096269069    0.819739523
   70 GLN   C        719    5.031491118    0.481859712    0.531889793
   70 GLN   O        720    4.986396543    0.572522237    0.462042822
   71 ASP   N        721    5.161088855    0.453762729    0.542087175
   71 ASP   H        722    5.193308903    0.403158622    0.622104213
   71 ASP   CA       723    5.262775833    0.531955699    0.470265010
   71 ASP   CB       724    5.399201957    0.514527221    0.537317942
   71 ASP   CG       725    5.427627739    0.596747066    0.663166962
   71 ASP   OD1      726    5.343851926    0.682220788    0.699217248
   71 ASP   OD2      727    5.530973625    0.564611399    0.725712361
   71 ASP   C        728    5.289681729    0.497990443    0.323529076
   71 ASP   O        729    5.361425051    0.565405797    0.249776625
   72 ARG   N        730    5.254580571    0.373222191    0.293685968
   72 ARG   H        731    5.178028104    0.323956406    0.335085878
   72 ARG   CA       732    5.297398804    0.296410476    0.175881788
   72 ARG   CB       733    5.247419747    0.364752858    0.048434265
   72 ARG   CG       734    5.179556956    0.260788157   -0.040980403
   72 ARG   CD       735    5.167568743    0.296934531    6.728633717
   72 ARG   NE       736    5.080274731    0.414309282    6.714148813
   72 ARG   HE       737    5.000027727    0.422207789    6.773292976
   72 ARG   CZ       738    5.105337609    0.517201221    6.632051678
   72 ARG   NH1      739    5.217803510    0.524999699    6.559618746
   72 ARG   HH11     740    5.226762637    0.592916825    6.486774670
   72 ARG   HH12     741    5.285633470    0.455026768    6.582043855
   72 ARG   NH2      742    5.007297629    0.594986015    6.584188495
   72 ARG   HH21     743    5.036010867    0.674874073    6.531348220
   72 ARG   HH22     744    4.912065193    0.564989741    6.578758288
   72 ARG   C        745    5.449028515    0.276061788    0.174048238
   72 ARG   O        746    5.514021761    0.273212853    0.069648675
   73 THR   N        747    5.506727911    0.240081697    0.288355923
   73 THR   H        748    5.449151727    0.204419853    0.361936796
   73 THR   CA       749    5.652003264    0.233696838    0.309943763
   73 THR   CB       750    5.719796188    0.335019210    0.402394588
   73 THR   OG1      751    5.686282148    0.319247884    0.540523615
   73 THR   HG1      752    5.587061933    0.328860023    0.548487358
   73 THR   CG2      753    5.707654167    0.477229444    0.347278156
   73 THR   C        754    5.699896251    0.094727184    0.352401945
   73 THR   O        755    5.653659789    0.031382770    0.447142747
   74 LEU   N        756    5.811488816    0.063185664    0.287283375
   74 LEU   H        757    5.842099585    0.108391890    0.203508333
   74 LEU   CA       758    5.890734624    6.861080570    0.318155079
   74 LEU   CB       759    5.887457379    6.773752445    0.192568222
   74 LEU   CG       760    5.930556117    6.628466480    0.213580990
   74 LEU   CD1      761    5.835330057    6.556885400    0.309586963
   74 LEU   CD2      762    5.930369245    6.567023641    0.073465115
   74 LEU   C        763    6.028338883    6.913305633    0.359991428
   74 LEU   O        764    6.097953598    6.979073067    0.282806999
   75 THR   N        765    6.042550943    6.913661193    0.492237977
   75 THR   H        766    5.974193100    6.879311463    0.556637524
   75 THR   CA       767    6.167540699    0.036231969    0.558267448
   75 THR   CB       768    6.141925506    0.114835170    0.687025186
   75 THR   OG1      769    6.044821304    0.216595088    0.661243542
   75 THR   HG1      770    6.084850759    0.296908988    0.705375701
   75 THR   CG2      771    6.271296006    0.184314644    0.730015491
   75 THR   C        772    6.260502973    6.834749211    0.581571914
   75 THR   O        773    6.216640313    6.729089217    0.626762535
   76 ILE   N        774    6.386512406    6.850308584    0.541967257
   76 ILE   H        775    6.409314126    6.921276003    0.475300603
   76 ILE   CA       776    6.493727803    6.753584475    0.569573346
   76 ILE   CB       777    6.553141576    6.693248449    0.442137125
   76 ILE   CG1      778    6.445230060    6.635695832    0.350188573
   76 ILE   CG2      779    6.652227522    6.584703879    0.484681570
   76 ILE   CD       780    6.390787204    6.730662339    0.243276205
   76 ILE   C        781    6.603336615    6.820299378    0.652918892
   76 ILE   O        782    6.678008062    6.904200781    0.602769939
   77 VAL   N        783    6.606070178    6.786978305    0.781648655
   77 VAL   H        784    6.549053203    6.710267447    0.811051191
   77 VAL   CA       785    6.701013934    6.843403019    0.878673868
   77 VAL   CB       786    6.624768045    6.874272645    1.007680189
   77 VAL   CG1      787    6.714582390    6.930252406    1.118183021
   77 VAL   CG2      788    6.510050287    6.972418505    0.982901562
   77 VAL   C        789    6.814454467    6.743773265    0.903500562
   77 VAL   O        790    6.788890927    6.624857057    0.885153658
   78 ASP   N        791    0.020674816    6.790585910    0.914394485
   78 ASP   H        792    0.072264791    6.866820742    0.875295921
   78 ASP   CA       793    0.120689172    6.696823303    0.967486453
   78 ASP   CB       794    0.208253663    6.637124624    0.857130291
   78 ASP   CG       795    0.286155345    6.745649834    0.782555562
   78 ASP   OD1      796    0.382941813    6.801241391    0.838831299
   78 ASP   OD2      797    0.240143849    6.773261722    0.669671361
   78 ASP   C        798    0.207401094    6.768369020    1.071291981
   78 ASP   O        799    0.205898175    6.889491510    1.092678373
   79 THR   N        800    0.292827380    6.691578017    1.138341843
   79 THR   H        801    0.286644218    6.592252823    1.148239952
   79 THR   CA       802    0.384604554    6.747930106    1.238393793
   79 THR   CB       803    0.369274801    6.686633797    1.377741605
   79 THR   OG1      804    0.379688543    6.544115756    1.372341327
   79 THR   HG1      805    0.439982231    6.517546915    1.447560811
   79 THR   CG2      806    0.236949853    6.739268211    1.433663113
   79 THR   C        807    0.532816945    6.738415201    1.201589667
   79 THR   O        808    0.620692902    6.740190410    1.287634221
   80 GLY   N        809    0.563420582    6.752549394    1.072921393
   80 GLY   H        810    0.494913912    6.767612163    1.001647629
   80 GLY   CA       811    0.694629477    6.751059837    1.006630251
   80 GLY   C        812    0.790807821    6.865443343    1.039470141
   80 GLY   O        813    0.777631615    6.937816119    1.138055456
   81 ILE   N        814    0.882743517    6.897321176    0.948795961
   81 ILE   H        815    0.857829445    6.873948117    0.854803618
   81 ILE   CA       816    0.990206338    0.078588028    0.964550857
   81 ILE   CB       817    1.113473956    0.039416208    0.882807951
   81 ILE   CG1      818    1.230652212    0.128440234    0.924703799
   81 ILE   CG2      819    1.083030212    0.047887290    0.733102850
   81 ILE   CD       820    1.364474478    0.062135367    0.891492035
   81 ILE   C        821    0.952238927    0.226604689    0.956700102
   81 ILE   O        822    0.986612536    0.300037525    1.049193745
   82 GLY   N        823    0.850392407    0.254902735    0.875961379
   82 GLY   H        824    0.780249620    0.186362426    0.856374083
   82 GLY   CA       825    0.806515977    0.392410092    0.848069092
   82 GLY   C        826    0.897830987    0.460545958    0.745962430
   82 GLY   O        827    1.011066696    0.419765019    0.720615391
   83 MET   N        828    0.834788848    0.545932818    0.665813985
   83 MET   H        829    0.734925204    0.543818548    0.670430095
   83 MET   CA       830    0.907698641    0.630234646    0.569985370
   83 MET   CB       831    0.822741758    0.643943669    0.443490249
   83 MET   CG       832    0.836058710    0.519297760    0.355768774
   83 MET   SD       833    0.723597053    0.531523949    0.211926182
   83 MET   CE       834    0.569554656    0.491919978    0.291841558
   83 MET   C        835    0.927292197    0.772990359    0.621461093
   83 MET   O        836    0.868770240    0.822917920    0.717437232
   84 THR   N        837    1.039375227    0.826005356    0.573328333
   84 THR   H        838    1.101057144    0.769390605    0.518633222
   84 THR   CA       839    1.076609442    0.968138503    0.578258887
   84 THR   CB       840    1.226298653    0.996563896    0.564325571
   84 THR   OG1      841    1.270162127    0.952655665    0.435480253
   84 THR   HG1      842    1.268823919    0.853199772    0.425078847
   84 THR   CG2      843    1.313304736    0.942596268    0.678035764
   84 THR   C        844    0.997697207    1.046390329    0.473081124
   84 THR   O        845    0.936306645    0.987872398    0.383989535
   85 LYSH  N        846    1.003016249    1.178848375    0.483894288
   85 LYSH  H        847    1.037428872    1.227116414    0.564441332
   85 LYSH  CA       848    0.953436625    1.265334281    0.375849700
   85 LYSH  CB       849    0.948420217    1.411444967    0.420966256
   85 LYSH  CG       850    0.840801418    1.485118904    0.340965179
   85 LYSH  CD       851    0.834226635    1.631765428    0.384099500
   85 LYSH  CE       852    0.726543440    1.713655678    0.312641344
   85 LYSH  NZ       853    0.745620952    1.854401395    0.350521554
   85 LYSH  HZ1      854    0.711326894    1.866841431    0.443629496
   85 LYSH  HZ2      855    0.692121416    1.915601189    0.292273070
   85 LYSH  HZ3      856    0.842485438    1.879164645    0.352534765
   85 LYSH  C        857    1.032038497    1.255915109    0.244905993
   85 LYSH  O        858    0.974063765    1.247437068    0.136750881
   86 ALA   N        859    1.163290322    1.240456584    0.259838934
   86 ALA   H        860    1.211957008    1.252247908    0.346404294
   86 ALA   CA       861    1.259322444    1.207304657    0.153579991
   86 ALA   CB       862    1.404014777    1.210413494    0.203213291
   86 ALA   C        863    1.225994736    1.081356094    0.073334781
   86 ALA   O        864    1.210103468    1.090668537   -0.048270870
   87 ASP   N        865    1.187285596    0.979668463    0.149839141
   87 ASP   H        866    1.220912078    0.969127386    0.243427733
   87 ASP   CA       867    1.132253310    0.856437830    0.091575441
   87 ASP   CB       868    1.108019774    0.756067730    0.204498360
   87 ASP   CG       869    1.229382167    0.708419798    0.284555300
   87 ASP   OD1      870    1.344771346    0.718818060    0.237642460
   87 ASP   OD2      871    1.204315063    0.671708657    0.401383947
   87 ASP   C        872    0.999031376    0.877728034    0.019388429
   87 ASP   O        873    0.988963342    0.839930865   -0.097230837
   88 LEU   N        874    0.906126832    0.946081690    0.085611714
   88 LEU   H        875    0.887847135    0.993086081    0.171969217
   88 LEU   CA       876    0.777580376    0.980134679    0.022952483
   88 LEU   CB       877    0.683984097    1.073968153    0.099411852
   88 LEU   CG       878    0.640420883    1.021543112    0.236393524
   88 LEU   CD1      879    0.528715979    1.112573860    0.287774535
   88 LEU   CD2      880    0.596482648    0.875219262    0.228249133
   88 LEU   C        881    0.790163139    1.042603104    6.801630476
   88 LEU   O        882    0.738391540    0.998844780    6.698989200
   89 ILE   N        883    0.867589498    1.150635520    6.796693165
   89 ILE   H        884    0.910601328    1.192166713    6.876860081
   89 ILE   CA       885    0.895192156    1.230741132    6.676567461
   89 ILE   CB       886    0.951292687    1.367231607    6.716989542
   89 ILE   CG1      887    0.848066777    1.433232044    6.808647012
   89 ILE   CG2      888    0.987499501    1.457118745    6.598585169
   89 ILE   CD       889    0.900601125    1.558244119    6.879503349
   89 ILE   C        890    0.972843527    1.157256168    6.567112682
   89 ILE   O        891    0.935315682    1.162207283    6.450070051
   90 ASN   N        892    1.058996852    1.063176800    6.604769356
   90 ASN   H        893    1.072969826    1.067510452    6.703702786
   90 ASN   CA       894    1.126816392    0.970207668    6.513285508
   90 ASN   CB       895    1.258787663    0.922366817    6.574161704
   90 ASN   CG       896    1.360200312    0.870221619    6.472155503
   90 ASN   OD1      897    1.332064110    0.868101298    6.352435586
   90 ASN   ND2      898    1.443630166    0.774780475    6.512363754
   90 ASN   HD21     899    1.515906194    0.731939776    6.458136760
   90 ASN   HD22     900    1.425070038    0.731531439    6.600588264
   90 ASN   C        901    1.036301208    0.852641107    6.475885734
   90 ASN   O        902    1.078231020    0.737047277    6.479189127
   91 ASN   N        903    0.910362756    0.885857055    6.448956052
   91 ASN   H        904    0.888221487    0.983357843    6.446842603
   91 ASN   CA       905    0.799251626    0.798663161    6.408164818
   91 ASN   CB       906    0.805258517    0.753434609    6.262135065
   91 ASN   CG       907    0.740571142    0.860017552    6.173458839
   91 ASN   OD1      908    0.625018456    0.848889781    6.132833031
   91 ASN   ND2      909    0.818110895    0.963037282    6.140847152
   91 ASN   HD21     910    0.775460406    1.038181971    6.090513758
   91 ASN   HD22     911    0.917590954    0.968279848    6.149527633
   91 ASN   C        912    0.775717386    0.680505210    6.502483802
   91 ASN   O        913    0.795227351    0.563950938    6.468360698
   92 LEU   N        914    0.762581621    0.710348846    6.631424910
   92 LEU   H        915    0.745071858    0.806581515    6.652239427
   92 LEU   CA       916    0.740120649    0.617033575    6.742771332
   92 LEU   CB       917    0.605529327    0.545140160    6.731425025
   92 LEU   CG       918    0.477823334    0.629202109    6.725891992
   92 LEU   CD1      919    0.430928111    0.626794751    6.580282325
   92 LEU   CD2      920    0.370314969    0.565588227    6.814233527
   92 LEU   C        921    0.851713648    0.514447731    6.763518807
   92 LEU   O        922    0.832430702    0.410232743    6.825950244
   93 GLY   N        923    0.970855565    0.564481160    6.732021903
   93 GLY   H        924    0.977766612    0.663522954    6.720104423
   93 GLY   CA       925    1.094642060    0.489090918    6.756513889
   93 GLY   C        926    1.128218252    0.376010622    6.659074228
   93 GLY   O        927    1.173158874    0.269995651    6.702323010
   94 THR   N        928    1.110886701    0.401827154    6.529758876
   94 THR   H        929    1.106089849    0.498444547    6.504419781
   94 THR   CA       930    1.114437942    0.295556439    6.428250401
   94 THR   CB       931    0.973518756    0.262862112    6.378432087
   94 THR   OG1      932    0.910573236    0.373507122    6.313305450
   94 THR   HG1      933    0.868075770    0.434601030    6.380099928
   94 THR   CG2      934    0.886533300    0.199882320    6.487413851
   94 THR   C        935    1.196928359    0.335762354    6.305812566
   94 THR   O        936    1.238715386    0.451026816    6.295913501
   95 ILE   N        937    1.222317866    0.240569425    6.216466724
   95 ILE   H        938    1.200492791    0.144935472    6.235921492
   95 ILE   CA       939    1.275140086    0.270288832    6.082547548
   95 ILE   CB       940    1.400171208    0.193155374    6.039845706
   95 ILE   CG1      941    1.380992429    0.042375831    6.057358686
   95 ILE   CG2      942    1.515890995    0.244940678    6.125483952
   95 ILE   CD       943    1.482381975   -0.034846864    5.972715277
   95 ILE   C        944    1.160564698    0.263327118    5.981389177
   95 ILE   O        945    1.158746135    0.183281795    5.888021317
   96 ALA   N        946    1.072599717    0.360726242    6.002939844
   96 ALA   H        947    1.101010531    0.441380351    6.054797138
   96 ALA   CA       948    0.944490448    0.370840768    5.931562593
   96 ALA   CB       949    0.871288091    0.490246433    5.993177466
   96 ALA   C        950    0.949620068    0.387071290    5.779498477
   96 ALA   O        951    0.894440541    0.303554555    5.708010381
   97 LYSH  N        952    1.042650347    0.470682411    5.734278678
   97 LYSH  H        953    1.095500530    0.531475640    5.793546922
   97 LYSH  CA       954    1.062368288    0.496373671    5.590884708
   97 LYSH  CB       955    1.172795346    0.599734394    5.567732824
   97 LYSH  CG       956    1.171820054    0.680648439    5.437878289
   97 LYSH  CD       957    1.310869156    0.738709045    5.411398289
   97 LYSH  CE       958    1.324528217    0.799551258    5.271676332
   97 LYSH  NZ       959    1.229946764    0.909237048    5.246511194
   97 LYSH  HZ1      960    1.251312216    0.978870278    5.315031411
   97 LYSH  HZ2      961    1.131594050    0.891161251    5.246223038
   97 LYSH  HZ3      962    1.260880730    0.948937255    5.160099485
   97 LYSH  C        963    1.098582876    0.372285276    5.509012509
   97 LYSH  O        964    1.033018364    0.347656269    5.407891510
   98 SER   N        965    1.202636544    0.299297920    5.548206966
   98 SER   H        966    1.260351312    0.332848170    5.622673070
   98 SER   CA       967    1.247817204    0.170895844    5.492694675
   98 SER   CB       968    1.389797495    0.135439726    5.537383630
   98 SER   OG       969    1.407779846    0.138060257    5.679236088
   98 SER   HG       970    1.503725638    0.127126446    5.705214210
   98 SER   C        971    1.160630734    0.048708354    5.522321300
   98 SER   O        972    1.145998303   -0.033483635    5.431979031
   99 GLY   N        973    1.095512121    0.048131439    5.638291957
   99 GLY   H        974    1.123949693    0.101636851    5.717849608
   99 GLY   CA       975    0.993974478    6.864637942    5.670614288
   99 GLY   C        976    0.879367661    6.868501522    5.569304573
   99 GLY   O        977    0.851049183    6.767133030    5.505630046
  100 THR   N        978    0.830559237    0.071360437    5.541892593
  100 THR   H        979    0.837815747    0.144357944    5.609864223
  100 THR   CA       980    0.725382133    0.090457980    5.440986394
  100 THR   CB       981    0.681031465    0.236840529    5.437039964
  100 THR   OG1      982    0.639701677    0.282815327    5.565986338
  100 THR   HG1      983    0.720551065    0.318297737    5.612928861
  100 THR   CG2      984    0.569808271    0.257353457    5.333999145
  100 THR   C        985    0.768439923    0.044607537    5.301499526
  100 THR   O        986    0.701718004   -0.039343316    5.241244710
  101 LYSH  N        987    0.888762559    0.082973798    5.259792291
  101 LYSH  H        988    0.935434543    0.161307671    5.300857441
  101 LYSH  CA       989    0.954087920    0.032012406    5.138354447
  101 LYSH  CB       990    1.093567644    0.094582712    5.131722753
  101 LYSH  CG       991    1.193130719    0.041193370    5.028544396
  101 LYSH  CD       992    1.325622992    0.116035640    5.044488356
  101 LYSH  CE       993    1.448294721    0.037122272    4.998300387
  101 LYSH  NZ       994    1.442856395    0.011253081    4.853704163
  101 LYSH  HZ1      995    1.363647260   -0.047851788    4.838419420
  101 LYSH  HZ2      996    1.524269062   -0.038673320    4.824053625
  101 LYSH  HZ3      997    1.428357299    0.095160411    4.801270039
  101 LYSH  C        998    0.958282943    6.796862692    5.136383749
  101 LYSH  O        999    0.900743362    6.734653381    5.047223040
  102 ALA   N       1000    1.007517101    6.734639913    5.243129136
  102 ALA   H       1001    1.039305956    6.786530229    5.322492856
  102 ALA   CA      1002    1.024359113    6.588884835    5.252184871
  102 ALA   CB      1003    1.105525453    6.559902726    5.378616607
  102 ALA   C       1004    0.893060614    6.510672636    5.244935280
  102 ALA   O       1005    0.877914861    6.420947586    5.162161946
  103 PHE   N       1006    0.792233781    6.571400723    5.306881081
  103 PHE   H       1007    0.809369683    6.641103702    5.376517389
  103 PHE   CA      1008    0.655474637    6.518054391    5.299062277
  103 PHE   CB      1009    0.575029448    6.581478491    5.412724920
  103 PHE   CG      1010    0.433823277    6.527252381    5.435732451
  103 PHE   CD1     1011    0.404435535    6.392070433    5.449325460
  103 PHE   HD1     1012    0.481897533    6.316192403    5.438227558
  103 PHE   CD2     1013    0.328655704    6.618071149    5.432296039
  103 PHE   HD2     1014    0.354943604    6.723129851    5.444727051
  103 PHE   CE1     1015    0.271600738    6.351868695    5.456907265
  103 PHE   HE1     1016    0.247831370    6.246801421    5.473521570
  103 PHE   CE2     1017    0.194903823    6.580832630    5.438852785
  103 PHE   HE2     1018    0.114534238    6.653737148    5.449180483
  103 PHE   CZ      1019    0.168505122    6.444687279    5.448243141
  103 PHE   HZ      1020    0.064992052    6.412885606    5.460680918
  103 PHE   C       1021    0.585298464    6.538989961    5.164726850
  103 PHE   O       1022    0.526901220    6.449959981    5.103119641
  104 MET   N       1023    0.601674588    6.655431949    5.102555730
  104 MET   H       1024    0.645775699    6.730333976    5.152000432
  104 MET   CA      1025    0.567515255    6.685496698    4.962766303
  104 MET   CB      1026    0.568240650    6.835669110    4.933496510
  104 MET   CG      1027    0.456046827    6.899870463    5.015353671
  104 MET   SD      1028    0.434563927    7.080952952    5.000035160
  104 MET   CE      1029    0.300006882    7.103194796    5.114419182
  104 MET   C       1030    0.630731513    6.603713716    4.849952690
  104 MET   O       1031    0.562661555    6.567829050    4.753995555
  105 GLU   N       1032    0.760665564    6.578018730    4.861987879
  105 GLU   H       1033    0.825358631    6.626397055    4.920930905
  105 GLU   CA      1034    0.827299235    6.475804360    4.780011278
  105 GLU   CB      1035    0.978276355    6.497228167    4.792498485
  105 GLU   CG      1036    1.014696161    6.624818267    4.716343521
  105 GLU   CD      1037    1.159745026    6.668316824    4.738097824
  105 GLU   OE1     1038    1.253074868    6.595522441    4.697924056
  105 GLU   OE2     1039    1.183657885    6.783527229    4.780284768
  105 GLU   C       1040    0.789782545    6.330328000    4.808891573
  105 GLU   O       1041    0.772536243    6.254528971    4.713570681
  106 ALA   N       1042    0.752083033    6.301263367    4.933091663
  106 ALA   H       1043    0.802812154    6.367462454    4.988277343
  106 ALA   CA      1044    0.685274754    6.174952882    4.967668468
  106 ALA   CB      1045    0.678646747    6.163093875    5.120075242
  106 ALA   C       1046    0.547148096    6.161290160    4.903280859
  106 ALA   O       1047    0.524732961    6.055906165    4.843935076
  107 LEU   N       1048    0.463360431    6.264576906    4.902591305
  107 LEU   H       1049    0.465449925    6.324955171    4.982282949
  107 LEU   CA      1050    0.333827940    6.268560132    4.833186931
  107 LEU   CB      1051    0.256844900    6.398381408    4.858360899
  107 LEU   CG      1052    0.192485955    6.406555770    4.996931072
  107 LEU   CD1     1053    0.148508223    6.549709186    5.028312836
  107 LEU   CD2     1054    0.072852873    6.311290649    5.001716713
  107 LEU   C       1055    0.342853661    6.233930101    4.684423281
  107 LEU   O       1056    0.281868839    6.135924618    4.641928969
  108 GLN   N       1057    0.428433132    6.302354047    4.609029159
  108 GLN   H       1058    0.461622432    6.392498467    4.636846121
  108 GLN   CA      1059    0.441709615    6.268687943    4.466542117
  108 GLN   CB      1060    0.515505572    6.375054619    4.384992948
  108 GLN   CG      1061    0.657261975    6.389317208    4.440766607
  108 GLN   CD      1062    0.757536639    6.468292485    4.356421085
  108 GLN   OE1     1063    0.818487781    6.568677871    4.392982439
  108 GLN   NE2     1064    0.794596975    6.404341645    4.245861116
  108 GLN   HE21    1065    0.872302537    6.434149177    4.190437483
  108 GLN   HE22    1066    0.721106992    6.349894030    4.205443614
  108 GLN   C       1067    0.499074116    6.129742331    4.437961516
  108 GLN   O       1068    0.480351858    6.087640909    4.323907839
  109 ALA   N       1069    0.569629172    6.066803132    4.531509324
  109 ALA   H       1070    0.614958025    6.105537939    4.611789520
  109 ALA   CA      1071    0.609425023    5.925815675    4.519298293
  109 ALA   CB      1072    0.722420813    5.891813023    4.616705217
  109 ALA   C       1073    0.504006684    5.817385325    4.542511077
  109 ALA   O       1074    0.518396592    5.701405115    4.504127956
  110 GLY   N       1075    0.390422191    5.855473065    4.600297038
  110 GLY   H       1076    0.360922866    5.950966512    4.596765266
  110 GLY   CA      1077    0.281437427    5.765295535    4.640288720
  110 GLY   C       1078    0.246924163    5.758829489    4.789212819
  110 GLY   O       1079    0.168918459    5.669658500    4.822267999
  111 ALA   N       1080    0.316969368    5.832303150    4.875160725
  111 ALA   H       1081    0.386438154    5.899004927    4.848235631
  111 ALA   CA      1082    0.281985958    5.826690542    5.017823612
  111 ALA   CB      1083    0.393972755    5.891435176    5.099537866
  111 ALA   C       1084    0.154517848    5.907762648    5.042011953
  111 ALA   O       1085    0.124254967    6.002612522    4.969793040
  112 ASP   N       1086    0.086871352    5.881086479    5.153380457
  112 ASP   H       1087    0.101852974    5.800734812    5.210994764
  112 ASP   CA      1088    6.885974361    5.961567682    5.185737718
  112 ASP   CB      1089    6.763499993    5.869884261    5.184130096
  112 ASP   CG      1090    6.750464618    5.777614127    5.305464197
  112 ASP   OD1     1091    6.807762999    5.666747110    5.298450094
  112 ASP   OD2     1092    6.694614556    5.814579632    5.411007185
  112 ASP   C       1093    6.903383030    6.038114277    5.317076731
  112 ASP   O       1094    7.002553548    6.023792592    5.388426454
  113 ILE   N       1095    6.795046234    6.105447426    5.354756733
  113 ILE   H       1096    6.708342714    6.093429083    5.306384707
  113 ILE   CA      1097    6.785610353    6.194615542    5.471257662
  113 ILE   CB      1098    6.660246661    6.282038266    5.464102042
  113 ILE   CG1     1099    6.653729610    6.352610883    5.328493540
  113 ILE   CG2     1100    6.662547955    6.389789032    5.572710830
  113 ILE   CD      1101    6.526670911    6.435532697    5.308709592
  113 ILE   C       1102    6.805202637    6.121954167    5.604469776
  113 ILE   O       1103    6.856701679    6.181228104    5.699159458
  114 SER   N       1104    6.783886141    5.990774448    5.609719551
  114 SER   H       1105    6.743427987    5.942490421    5.532047578
  114 SER   CA      1106    6.815497087    5.905855123    5.725479876
  114 SER   CB      1107    6.749965010    5.767588515    5.725354178
  114 SER   OG      1108    6.804288222    5.691462456    5.617159040
  114 SER   HG      1109    6.746655338    5.713071383    5.538345858
  114 SER   C       1110    0.046189697    5.895445662    5.760932148
  114 SER   O       1111    0.080936401    5.848379338    5.869138416
  115 MET   N       1112    0.135947923    5.944130637    5.675703441
  115 MET   H       1113    0.109862585    5.978265824    5.585402033
  115 MET   CA      1114    0.279962408    5.941258993    5.705108255
  115 MET   CB      1115    0.345700567    5.880222006    5.581152113
  115 MET   CG      1116    0.343587480    5.727227014    5.580935240
  115 MET   SD      1117    0.430044833    5.653159027    5.437638840
  115 MET   CE      1118    0.588077715    5.734991454    5.434023819
  115 MET   C       1119    0.341523298    6.074876425    5.747158099
  115 MET   O       1120    0.463608949    6.089083161    5.742439756
  116 ILE   N       1121    0.264129463    6.169477717    5.799608523
  116 ILE   H       1122    0.165792835    6.168561951    5.817789413
  116 ILE   CA      1123    0.320489218    6.301724743    5.830337836
  116 ILE   CB      1124    0.207559634    6.403994749    5.844438967
  116 ILE   CG1     1125    0.249470047    6.551148352    5.845976621
  116 ILE   CG2     1126    0.121778424    6.377247534    5.968283186
  116 ILE   CD      1127    0.140238158    6.646503656    5.797126283
  116 ILE   C       1128    0.424697821    6.315994985    5.941467061
  116 ILE   O       1129    0.527770848    6.379155635    5.918737704
  117 GLY   N       1130    0.412271034    6.253850724    6.058397662
  117 GLY   H       1131    0.320044005    6.227664445    6.086830986
  117 GLY   CA      1132    0.505060184    6.250225360    6.172359910
  117 GLY   C       1133    0.648531872    6.205321485    6.143870740
  117 GLY   O       1134    0.746530400    6.274328349    6.171499376
  118 GLN   N       1135    0.655419675    6.105851124    6.055837871
  118 GLN   H       1136    0.569879657    6.068594315    6.019835808
  118 GLN   CA      1137    0.774389678    6.045993136    5.993600042
  118 GLN   CB      1138    0.727552291    5.941368189    5.892243424
  118 GLN   CG      1139    0.646959665    5.825024933    5.950390728
  118 GLN   CD      1140    0.599486539    5.713322332    5.857243321
  118 GLN   OE1     1141    0.489621855    5.659101505    5.868145305
  118 GLN   NE2     1142    0.685033617    5.673588360    5.763495104
  118 GLN   HE21    1143    0.660539837    5.599589161    5.700851881
  118 GLN   HE22    1144    0.769727905    5.723220325    5.744456513
  118 GLN   C       1145    0.870868546    6.146097701    5.929698291
  118 GLN   O       1146    0.992551028    6.129625360    5.936914481
  119 PHE   N       1147    0.820101287    6.260124564    5.883768342
  119 PHE   H       1148    0.720864434    6.270506823    5.877063917
  119 PHE   CA      1149    0.893061442    6.374702200    5.827552347
  119 PHE   CB      1150    0.840705325    6.407322760    5.687524513
  119 PHE   CG      1151    0.835930843    6.283813966    5.597366801
  119 PHE   CD1     1152    0.951572352    6.247275189    5.529448030
  119 PHE   HD1     1153    1.043906293    6.304312204    5.539514696
  119 PHE   CD2     1154    0.716944504    6.212416469    5.589415661
  119 PHE   HD2     1155    0.630386223    6.242189951    5.648595086
  119 PHE   CE1     1156    0.943954848    6.134926819    5.447954807
  119 PHE   HE1     1157    1.036540584    6.093496933    5.408049340
  119 PHE   CE2     1158    0.709152106    6.102818920    5.504278090
  119 PHE   HE2     1159    0.624949275    6.034366810    5.514495662
  119 PHE   CZ      1160    0.824730778    6.064251958    5.437381041
  119 PHE   HZ      1161    0.819845961    5.977644873    5.371371659
  119 PHE   C       1162    0.893208106    6.499576693    5.915963616
  119 PHE   O       1163    0.897970126    6.611241664    5.864609378
  120 GLY   N       1164    0.863986605    6.482360139    6.044575466
  120 GLY   H       1165    0.843500673    6.392704356    6.083865325
  120 GLY   CA      1166    0.861031033    6.587837657    6.146905070
  120 GLY   C       1167    0.753186998    6.695933028    6.137206851
  120 GLY   O       1168    0.766490810    6.796189945    6.207192051
  121 VAL   N       1169    0.672222505    6.691676031    6.031773842
  121 VAL   H       1170    0.697427124    6.631063748    5.956328981
  121 VAL   CA      1171    0.557804977    6.783219238    6.019944754
  121 VAL   CB      1172    0.540340756    6.830654045    5.875530971
  121 VAL   CG1     1173    0.635941789    6.948569748    5.856397774
  121 VAL   CG2     1174    0.563801955    6.725766544    5.766622873
  121 VAL   C       1175    0.426600119    6.739882038    6.085661886
  121 VAL   O       1176    0.328454339    6.812247390    6.069507829
  122 GLY   N       1177    0.438507800    6.650421759    6.183355621
  122 GLY   H       1178    0.526763284    6.627242144    6.224276675
  122 GLY   CA      1179    0.326354114    6.580397412    6.247620160
  122 GLY   C       1180    0.212306417    6.658121539    6.313681698
  122 GLY   O       1181    0.095590086    6.630826490    6.286067400
  123 PHE   N       1182    0.247185817    6.770564057    6.375570244
  123 PHE   H       1183    0.343069037    6.798924414    6.373674396
  123 PHE   CA      1184    0.151191670    6.855149169    6.447954516
  123 PHE   CB      1185    0.226232674    6.966929033    6.520654861
  123 PHE   CG      1186    0.145144198    7.088952615    6.564761592
  123 PHE   CD1     1187    0.080671083    0.172899495    6.687899466
  123 PHE   HD1     1188    0.074431335    0.081205103    6.746515785
  123 PHE   CD2     1189    0.149211822    0.288081477    6.489690851
  123 PHE   HD2     1190    0.220413091    0.296870470    6.407620739
  123 PHE   CE1     1191    0.024969158    0.289918902    6.738146400
  123 PHE   HE1     1192   -0.027538030    0.289957191    6.833659842
  123 PHE   CE2     1193    0.094984348    0.405691796    6.540205924
  123 PHE   HE2     1194    0.121842660    0.499334968    6.491325326
  123 PHE   CZ      1195    0.032843073    0.407543059    6.664526425
  123 PHE   HZ      1196   -0.018547196    0.496479901    6.700999429
  123 PHE   C       1197    0.043190795    6.905513470    6.351975161
  123 PHE   O       1198   -0.075371104    6.903089986    6.384647828
  124 TYR   N       1199    0.076375138    0.014016064    6.225889841
  124 TYR   H       1200    0.162688140   -0.018117616    6.186914644
  124 TYR   CA      1201    6.899813100    0.067393766    6.126600097
  124 TYR   CB      1202    6.975739100    0.124519727    6.006668734
  124 TYR   CG      1203    7.049964364    0.253243987    6.043133449
  124 TYR   CD1     1204    0.059522216    0.369136721    6.067844054
  124 TYR   HD1     1205   -0.043767923    0.377812086    6.034147606
  124 TYR   CD2     1206    0.265054422    0.245996004    6.083251547
  124 TYR   HD2     1207    0.321358498    0.152933956    6.076219904
  124 TYR   CE1     1208    0.121373056    0.476139519    6.131443775
  124 TYR   HE1     1209    0.070740278    0.572660294    6.132474314
  124 TYR   CE2     1210    0.326403774    0.353170915    6.147066765
  124 TYR   HE2     1211    0.434271418    0.346896306    6.161426462
  124 TYR   CZ      1212    0.254706028    0.469972946    6.170258664
  124 TYR   OH      1213    0.305261471    0.585341936    6.221571934
  124 TYR   HH      1214    0.402242865    0.588657001    6.197413643
  124 TYR   C       1215    6.783986457    6.894946704    6.083572172
  124 TYR   O       1216    6.679196033    6.939857991    6.037410027
  125 SER   N       1217    6.789218805    6.772921135    6.136249486
  125 SER   H       1218    6.873629991    6.738607798    6.177448355
  125 SER   CA      1219    6.674315668    6.682018607    6.148252624
  125 SER   CB      1220    6.713326967    6.545387822    6.205017805
  125 SER   OG      1221    6.756628338    6.564166757    6.340009233
  125 SER   HG      1222    6.855917665    6.552457507    6.337882412
  125 SER   C       1223    6.554047093    6.735772898    6.226090989
  125 SER   O       1224    6.441299476    6.730404316    6.177204226
  126 ALA   N       1225    6.582155581    6.814443951    6.329589755
  126 ALA   H       1226    6.674146663    6.812508545    6.368754731
  126 ALA   CA      1227    6.482399298    6.895304399    6.401157892
  126 ALA   CB      1228    6.558708031    6.989417012    6.494585906
  126 ALA   C       1229    6.385401248    0.061915905    6.318212135
  126 ALA   O       1230    6.266446098    0.071504186    6.348011161
  127 TYR   N       1231    6.437438138    0.115984239    6.208399600
  127 TYR   H       1232    6.530040108    0.095261018    6.176826413
  127 TYR   CA      1233    6.355182189    0.189215951    6.111019127
  127 TYR   CB      1234    6.442428313    0.264406795    6.010304427
  127 TYR   CG      1235    6.522556636    0.375985090    6.077671443
  127 TYR   CD1     1236    6.477128662    0.507107229    6.085544290
  127 TYR   HD1     1237    6.407100833    0.545858735    6.011548182
  127 TYR   CD2     1238    6.629886864    0.337838671    6.157324840
  127 TYR   HD2     1239    6.679143963    0.242631331    6.137619485
  127 TYR   CE1     1240    6.533412340    0.590401492    6.181520220
  127 TYR   HE1     1241    6.484313006    0.685867833    6.200387154
  127 TYR   CE2     1242    6.683373566    0.418786148    6.256857207
  127 TYR   HE2     1243    6.768935930    0.380927589    6.312758079
  127 TYR   CZ      1244    6.629291754    0.545957840    6.271807741
  127 TYR   OH      1245    6.676820584    0.627855588    6.369416560
  127 TYR   HH      1246    6.655797626    0.723663187    6.349966322
  127 TYR   C       1247    6.246701426    0.110412502    6.037293464
  127 TYR   O       1248    6.156823699    0.172197619    5.980416782
  128 LEU   N       1249    6.247964453    6.895209879    6.037397593
  128 LEU   H       1250    6.324601235    6.844987564    6.077465964
  128 LEU   CA      1251    6.135870318    6.814503244    5.987093559
  128 LEU   CB      1252    6.164663648    6.664647881    5.976014105
  128 LEU   CG      1253    6.279054181    6.621672091    5.883944089
  128 LEU   CD1     1254    6.315087386    6.475831685    5.912952064
  128 LEU   CD2     1255    6.233622928    6.639852362    5.738976394
  128 LEU   C       1256    6.011630707    6.840159286    6.072631599
  128 LEU   O       1257    5.917870655    6.903422638    6.024286274
  129 VAL   N       1258    6.022533271    6.797142602    6.198020331
  129 VAL   H       1259    6.114461468    6.762947230    6.217510925
  129 VAL   CA      1260    5.909530081    6.804616631    6.291756572
  129 VAL   CB      1261    5.926751402    6.697662937    6.399813316
  129 VAL   CG1     1262    5.924712293    6.557176888    6.339226407
  129 VAL   CG2     1263    6.052006185    6.716002081    6.485743028
  129 VAL   C       1264    5.876742233    0.025040128    6.348610569
  129 VAL   O       1265    5.760405415    0.062862599    6.361424857
  130 ALA   N       1266    5.978775014    0.109515084    6.360614070
  130 ALA   H       1267    6.072398084    0.080352823    6.341010924
  130 ALA   CA      1268    5.960851745    0.246175070    6.411696083
  130 ALA   CB      1269    6.071497416    0.273493223    6.513775729
  130 ALA   C       1270    5.959200781    0.359803303    6.309251305
  130 ALA   O       1271    6.015181784    0.341444596    6.201273369
  131 GLU   N       1272    5.886911298    0.464995383    6.346639231
  131 GLU   H       1273    5.830080564    0.464491976    6.428923593
  131 GLU   CA      1274    5.886570793    0.590142891    6.269514051
  131 GLU   CB      1275    5.745987709    0.633886829    6.227917768
  131 GLU   CG      1276    5.659454516    0.658738955    6.351607244
  131 GLU   CD      1277    5.517544748    0.710119169    6.326571230
  131 GLU   OE1     1278    5.468093757    0.687709974    6.213985821
  131 GLU   OE2     1279    5.454588931    0.764405762    6.419922885
  131 GLU   C       1280    5.960338106    0.705279559    6.338170124
  131 GLU   O       1281    5.988359731    0.803163349    6.269145169
  132 LYSH  N       1282    5.994260857    0.688481875    6.465676026
  132 LYSH  H       1283    5.954429162    0.611796929    6.516003505
  132 LYSH  CA      1284    6.093619490    0.769578776    6.537517830
  132 LYSH  CB      1285    6.026045190    0.883344932    6.614357328
  132 LYSH  CG      1286    6.124068776    0.990479485    6.662550328
  132 LYSH  CD      1287    6.064277451    1.118470094    6.721305342
  132 LYSH  CE      1288    5.982533777    1.092669741    6.848034174
  132 LYSH  NZ      1289    5.951536823    1.221160245    6.912367062
  132 LYSH  HZ1     1290    5.917452780    1.288521477    6.846786409
  132 LYSH  HZ2     1291    6.033153042    1.256646805    6.957968566
  132 LYSH  HZ3     1292    5.878948900    1.208578323    6.979989101
  132 LYSH  C       1293    6.165378698    0.676170432    6.635169781
  132 LYSH  O       1294    6.106019219    0.581443402    6.686475163
  133 VAL   N       1295    6.294677329    0.700052445    6.655251089
  133 VAL   H       1296    6.345798609    0.756564558    6.590486604
  133 VAL   CA      1297    6.379595368    0.628013528    6.751211651
  133 VAL   CB      1298    6.488837166    0.550370441    6.677436494
  133 VAL   CG1     1299    6.588027266    0.482086920    6.771817027
  133 VAL   CG2     1300    6.434703511    0.451367745    6.574101859
  133 VAL   C       1301    6.446914275    0.732540054    6.840394942
  133 VAL   O       1302    6.513297677    0.821049629    6.786641538
  134 THR   N       1303    6.412203580    0.729661796    0.050962020
  134 THR   H       1304    6.359782530    0.645675617    0.065059833
  134 THR   CA      1305    6.477422213    0.813091184    0.152939056
  134 THR   CB      1306    6.382017820    0.867506266    0.259453258
  134 THR   OG1     1307    6.257935680    0.915053379    0.206603765
  134 THR   HG1     1308    6.263259310    1.008688291    0.171890868
  134 THR   CG2     1309    6.458655529    0.974248270    0.337822937
  134 THR   C       1310    6.577832479    0.724699014    0.227223362
  134 THR   O       1311    6.542772012    0.613093789    0.265223856
  135 VAL   N       1312    6.704967048    0.763657475    0.230456485
  135 VAL   H       1313    6.749303551    0.838764262    0.181535677
  135 VAL   CA      1314    6.804792858    0.683696968    0.302906544
  135 VAL   CB      1315    6.914584186    0.630356985    0.210677775
  135 VAL   CG1     1316    7.017182149    0.544610383    0.285058265
  135 VAL   CG2     1317    6.862427538    0.556690362    0.087138655
  135 VAL   C       1318    6.860690044    0.766422755    0.418853210
  135 VAL   O       1319    6.913363768    0.874714127    0.393781991
  136 ILE   N       1320    6.862497732    0.713526156    0.540873133
  136 ILE   H       1321    6.824207091    0.621140677    0.540488813
  136 ILE   CA      1322    0.006308637    0.777038554    0.658262821
  136 ILE   CB      1323    6.827594057    0.772715416    0.776925471
  136 ILE   CG1     1324    6.682874284    0.808347795    0.742335527
  136 ILE   CG2     1325    6.877804853    0.862574000    0.890121369
  136 ILE   CD      1326    6.644753320    0.943395073    0.681339615
  136 ILE   C       1327    0.127013316    0.694639797    0.703570483
  136 ILE   O       1328    0.112887359    0.574088890    0.723557575
  137 THR   N       1329    0.239418181    0.759422208    0.732872939
  137 THR   H       1330    0.246924723    0.858219963    0.719357926
  137 THR   CA      1331    0.359079988    0.687758709    0.779308660
  137 THR   CB      1332    0.453496598    0.668496646    0.660462784
  137 THR   OG1     1333    0.544502435    0.563136430    0.693167031
  137 THR   HG1     1334    0.504773730    0.471358950    0.693571512
  137 THR   CG2     1335    0.525966434    0.796348159    0.617892065
  137 THR   C       1336    0.430574309    0.758819348    0.894408390
  137 THR   O       1337    0.413918328    0.879671344    0.910189892
  138 LYSH  N       1338    0.511992367    0.679251357    0.963192355
  138 LYSH  H       1339    0.531544955    0.583351519    0.942635220
  138 LYSH  CA      1340    0.592951459    0.721833445    1.078263601
  138 LYSH  CB      1341    0.509745312    0.725748987    1.206609365
  138 LYSH  CG      1342    0.578423687    0.786063595    1.329306524
  138 LYSH  CD      1343    0.627516187    0.925690433    1.290570409
  138 LYSH  CE      1344    0.674073624    1.018096142    1.403276183
  138 LYSH  NZ      1345    0.810466345    0.983400224    1.445703187
  138 LYSH  HZ1     1346    0.873360463    0.992275102    1.368467328
  138 LYSH  HZ2     1347    0.810684814    0.890455888    1.482597332
  138 LYSH  HZ3     1348    0.836758357    1.049722492    1.515775204
  138 LYSH  C       1349    0.716816567    0.634351940    1.098703125
  138 LYSH  O       1350    0.707705704    0.513930089    1.122071337
  139 HISA  N       1351    0.832536976    0.697163649    1.079892988
  139 HISA  H       1352    0.829427125    0.786122830    1.034307028
  139 HISA  CA      1353    0.969240199    0.654847368    1.113516811
  139 HISA  CB      1354    1.056381140    0.691977485    0.993359959
  139 HISA  CG      1355    1.191977883    0.621851232    0.982899894
  139 HISA  ND1     1356    1.308352561    0.675823391    1.018015803
  139 HISA  HD1     1357    1.316717203    0.756368871    1.076688985
  139 HISA  CD2     1358    1.216931363    0.500944075    0.933431285
  139 HISA  HD2     1359    1.131454725    0.437638187    0.909614277
  139 HISA  CE1     1360    1.403116336    0.586931810    0.989606049
  139 HISA  HE1     1361    1.509159197    0.592521606    1.014165273
  139 HISA  NE2     1362    1.348133761    0.479170742    0.934354814
  139 HISA  C       1363    1.012428848    0.736758052    1.235327962
  139 HISA  O       1364    0.975604353    0.854109558    1.236981452
  140 ASN   N       1365    1.102561701    0.691205335    1.321872858
  140 ASN   H       1366    1.125403933    0.594229950    1.313231612
  140 ASN   CA      1367    1.143932609    0.763540382    1.442957817
  140 ASN   CB      1368    1.225928069    0.674866664    1.536881016
  140 ASN   CG      1369    1.153645853    0.550186123    1.588252646
  140 ASN   OD1     1370    1.031756299    0.540192345    1.601259600
  140 ASN   ND2     1371    1.230026996    0.448376906    1.626834636
  140 ASN   HD21    1372    1.192294821    0.364618787    1.666326835
  140 ASN   HD22    1373    1.328693749    0.456410602    1.612715318
  140 ASN   C       1374    1.219642069    0.894437535    1.419589037
  140 ASN   O       1375    1.192352308    0.991061991    1.490638201
  141 ASP   N       1376    1.302681521    0.887835770    1.315912498
  141 ASP   H       1377    1.340900976    0.796602154    1.330552577
  141 ASP   CA      1378    1.376948946    1.003392744    1.263601459
  141 ASP   CB      1379    1.470335647    0.965612069    1.148453382
  141 ASP   CG      1380    1.572136550    0.857180962    1.184320501
  141 ASP   OD1     1381    1.692083996    0.879239800    1.156958575
  141 ASP   OD2     1382    1.529804360    0.745185625    1.220219325
  141 ASP   C       1383    1.289956087    1.123056355    1.224607454
  141 ASP   O       1384    1.318892541    1.235180961    1.266077379
  142 ASP   N       1385    1.189845566    1.100245332    1.140088427
  142 ASP   H       1386    1.178214871    1.002407376    1.157179492
  142 ASP   CA      1387    1.110488474    1.213388643    1.089972108
  142 ASP   CB      1388    1.131832767    1.208254892    0.938561801
  142 ASP   CG      1389    1.104045209    1.332797609    0.854139873
  142 ASP   OD1     1390    1.072294909    1.437847097    0.913985705
  142 ASP   OD2     1391    1.117236309    1.333674112    0.729845404
  142 ASP   C       1392    0.964996182    1.219584936    1.136921939
  142 ASP   O       1393    0.926636742    1.128552246    1.210214520
  143 GLU   N       1394    0.899261750    1.331826211    1.109175210
  143 GLU   H       1395    0.925120482    1.401218984    1.041962828
  143 GLU   CA      1396    0.760794050    1.346405252    1.156336273
  143 GLU   CB      1397    0.712670929    1.489481024    1.131365696
  143 GLU   CG      1398    0.730580688    1.574006783    1.257625253
  143 GLU   CD      1399    0.654888631    1.513466439    1.375988917
  143 GLU   OE1     1400    0.537984992    1.474343668    1.355343663
  143 GLU   OE2     1401    0.705764751    1.519931150    1.489983779
  143 GLU   C       1402    0.655896109    1.253704155    1.094574455
  143 GLU   O       1403    0.689553913    1.177240064    1.004300455
  144 GLN   N       1404    0.535405465    1.258605016    1.150694047
  144 GLN   H       1405    0.516176763    1.326195198    1.221851187
  144 GLN   CA      1406    0.418650822    1.184805852    1.100380776
  144 GLN   CB      1407    0.299627879    1.185268671    1.196505422
  144 GLN   CG      1408    0.225471907    1.052597263    1.178974189
  144 GLN   CD      1409    0.125378181    1.032739250    1.292973775
  144 GLN   OE1     1410    0.152783158    0.958290319    1.386955950
  144 GLN   NE2     1411   -0.000087616    1.067587462    1.265920996
  144 GLN   HE21    1412   -0.060567579    1.060698592    1.345254450
  144 GLN   HE22    1413   -0.036080845    1.108275104    1.181970115
  144 GLN   C       1414    0.372764273    1.243796127    0.966870522
  144 GLN   O       1415    0.334327016    1.360627706    0.965470657
  145 TYR   N       1416    0.366413692    1.161404536    0.862655725
  145 TYR   H       1417    0.380985703    1.063880655    0.879261154
  145 TYR   CA      1418    0.334250047    1.213292501    0.728935299
  145 TYR   CB      1419    0.448007580    1.197076250    0.627914226
  145 TYR   CG      1420    0.562563542    1.292566814    0.662014875
  145 TYR   CD1     1421    0.547485780    1.429390083    0.642732858
  145 TYR   HD1     1422    0.465075953    1.463178187    0.579911524
  145 TYR   CD2     1423    0.681774867    1.246015970    0.716261343
  145 TYR   HD2     1424    0.698986140    1.138573028    0.722568287
  145 TYR   CE1     1425    0.646248730    1.517822940    0.684533793
  145 TYR   HE1     1426    0.627952664    1.623739324    0.666416398
  145 TYR   CE2     1427    0.784478299    1.333121192    0.750666220
  145 TYR   HE2     1428    0.877886410    1.285694976    0.780738986
  145 TYR   CZ      1429    0.764841405    1.470252933    0.739252253
  145 TYR   OH      1430    0.858952546    1.559014794    0.781196430
  145 TYR   HH      1431    0.934217657    1.503443775    0.816509749
  145 TYR   C       1432    0.208803398    1.153915876    0.664571661
  145 TYR   O       1433    0.165445312    1.043705140    0.697778142
  146 ALA   N       1434    0.144379243    1.240444922    0.586791605
  146 ALA   H       1435    0.168759934    1.337403373    0.584669808
  146 ALA   CA      1436    0.029744868    1.199746795    0.504240692
  146 ALA   CB      1437   -0.095923600    1.270138710    0.555829627
  146 ALA   C       1438    0.051567570    1.232772788    0.356451213
  146 ALA   O       1439    0.062311189    1.346591668    0.311076795
  147 TRP   N       1440    0.046949755    1.128340011    0.274214275
  147 TRP   H       1441    0.028889255    1.039564374    0.316567189
  147 TRP   CA      1442    0.052229981    1.128814317    0.127310994
  147 TRP   CB      1443    0.148919591    1.018309003    0.084314537
  147 TRP   CG      1444    0.176570325    0.997460723    6.853080411
  147 TRP   CD1     1445    0.287318403    1.028156290    6.786116181
  147 TRP   HD1     1446    0.372054702    1.083024371    6.827229026
  147 TRP   CD2     1447    0.099631129    0.917594286    6.769282616
  147 TRP   NE1     1448    0.286268433    0.976096044    6.663731819
  147 TRP   HE1     1449    0.358787835    0.982374552    6.595173787
  147 TRP   CE2     1450    0.172121932    0.909043537    6.651005712
  147 TRP   CE3     1451    6.905298885    0.838083973    6.789956567
  147 TRP   HE3     1452    6.848102549    0.838808859    6.882744429
  147 TRP   CZ2     1453    0.125539042    0.827107236    6.548841739
  147 TRP   HZ2     1454    0.172548045    0.830979440    6.450581124
  147 TRP   CZ3     1455    6.863662864    0.752126893    6.688973961
  147 TRP   HZ3     1456    6.772380892    0.693583393    6.699985827
  147 TRP   CH2     1457    0.014861370    0.745355236    6.568502581
  147 TRP   HH2     1458   -0.017919471    0.680670826    6.487131561
  147 TRP   C       1459    6.827680231    1.099681836    0.079371901
  147 TRP   O       1460    6.760953759    1.011257023    0.132838329
  148 GLU   N       1461    6.778664368    1.175995671    6.899887119
  148 GLU   H       1462    6.825375497    1.264417872    6.900067030
  148 GLU   CA      1463    6.644327524    1.155517498    6.843853683
  148 GLU   CB      1464    6.541401078    1.243353662    6.915236476
  148 GLU   CG      1465    6.401463116    1.237333291    6.853672506
  148 GLU   CD      1466    6.295799988    1.257862354    0.044604504
  148 GLU   OE1     1467    6.240519896    1.369390979    0.056027174
  148 GLU   OE2     1468    6.252865443    1.161365460    0.111443919
  148 GLU   C       1469    6.654019585    1.160745959    6.691244914
  148 GLU   O       1470    6.712215450    1.254753872    6.637349144
  149 SER   N       1471    6.598502626    1.056436577    6.630187095
  149 SER   H       1472    6.575459764    1.002104030    6.710915041
  149 SER   CA      1473    6.593687978    1.039058948    6.484285075
  149 SER   CB      1474    6.696789173    0.933749907    6.443175450
  149 SER   OG      1475    6.674123181    0.886413731    6.310143210
  149 SER   HG      1476    6.675175687    0.961092145    6.243644753
  149 SER   C       1477    6.457931646    0.990820438    6.432762653
  149 SER   O       1478    6.402628066    0.892465689    6.481730814
  150 SER   N       1479    6.404242365    1.069191392    6.339679599
  150 SER   H       1480    6.447363347    1.155039287    6.311905880
  150 SER   CA      1481    6.270385164    1.049589603    6.282162952
  150 SER   CB      1482    6.168883742    1.145707025    6.344354990
  150 SER   OG      1483    6.222241895    1.277660369    6.330457029
  150 SER   HG      1484    6.185995997    1.338729449    6.400861631
  150 SER   C       1485    6.259398427    1.054773928    6.129638317
  150 SER   O       1486    6.150770110    1.058571014    6.072066875
  151 ALA   N       1487    6.372614295    1.030713011    6.064107801
  151 ALA   H       1488    6.455571217    1.030832119    6.119958186
  151 ALA   CA      1489    6.392065769    1.023435015    5.918568443
  151 ALA   CB      1490    6.308398022    0.918793406    5.844663072
  151 ALA   C       1491    6.362932459    1.158642183    5.853168867
  151 ALA   O       1492    6.257695906    1.219203812    5.872897029
  152 GLY   N       1493    6.468941768    1.213972643    5.794932713
  152 GLY   H       1494    6.557309389    1.167197320    5.793134667
  152 GLY   CA      1495    6.456515223    1.341117942    5.722199373
  152 GLY   C       1496    6.585890136    1.416312919    5.690311327
  152 GLY   O       1497    6.606006803    1.534596127    5.717368977
  153 GLY   N       1498    6.683122368    1.335570624    5.648859923
  153 GLY   H       1499    6.662126355    1.245015535    5.611982821
  153 GLY   CA      1500    6.822883122    1.377461939    5.630854810
  153 GLY   C       1501    6.912606785    1.407898205    5.751006154
  153 GLY   O       1502    7.033671317    1.393428799    5.734728533
  154 SER   N       1503    6.854627375    1.447411557    5.863997817
  154 SER   H       1504    6.762206030    1.485622022    5.863783662
  154 SER   CA      1505    0.012879458    1.478788216    5.985830329
  154 SER   CB      1506    6.901508759    1.624489570    6.022317181
  154 SER   OG      1507    6.762378991    1.657267941    6.026911857
  154 SER   HG      1508    6.750804784    1.751402249    6.058610245
  154 SER   C       1509    6.899117823    1.393972704    6.109214301
  154 SER   O       1510    6.827260183    1.294775843    6.097920239
  155 PHE   N       1511    0.064062921    1.412075753    6.211774619
  155 PHE   H       1512    0.146458309    1.468286981    6.204612347
  155 PHE   CA      1513    0.032915568    1.365669864    6.347744731
  155 PHE   CB      1514    0.108143236    1.237830186    6.385287507
  155 PHE   CG      1515    0.259927035    1.252404471    6.397868009
  155 PHE   CD1     1516    0.320299963    1.259339016    6.522891233
  155 PHE   HD1     1517    0.256986358    1.260927020    6.611612478
  155 PHE   CD2     1518    0.341715236    1.238205212    6.286370534
  155 PHE   HD2     1519    0.296975498    1.232189660    6.187154654
  155 PHE   CE1     1520    0.458506090    1.255640965    6.537357599
  155 PHE   HE1     1521    0.504010280    1.275514899    6.634390565
  155 PHE   CE2     1522    0.479763325    1.228940967    6.299822096
  155 PHE   HE2     1523    0.541207123    1.205978187    6.212768258
  155 PHE   CZ      1524    0.539035058    1.241953739    6.424876903
  155 PHE   HZ      1525    0.647448438    1.237159810    6.435168705
  155 PHE   C       1526    0.055865600    1.476914371    6.450270844
  155 PHE   O       1527    0.134515460    1.569659529    6.431747121
  156 THR   N       1528    6.911263742    1.462094617    6.566788929
  156 THR   H       1529    6.853946635    1.384026336    6.591715370
  156 THR   CA      1530    0.003423488    1.565316919    6.670962506
  156 THR   CB      1531    6.796411125    1.652881260    6.683828081
  156 THR   OG1     1532    6.676166035    1.577864559    6.702829486
  156 THR   HG1     1533    6.591895163    1.630535188    6.691732094
  156 THR   CG2     1534    6.780409592    1.745988387    6.563492061
  156 THR   C       1535    0.033149237    1.516159616    6.812781329
  156 THR   O       1536   -0.019941639    1.412398763    6.852092714
  157 VAL   N       1537    0.134825424    1.578064055    6.872100750
  157 VAL   H       1538    0.161714137    1.667837516    6.837184538
  157 VAL   CA      1539    0.191612567    1.544721919    0.085743753
  157 VAL   CB      1540    0.337942572    1.506382000    0.062717393
  157 VAL   CG1     1541    0.401956203    1.464968186    0.195381597
  157 VAL   CG2     1542    0.349014955    1.380998379   -0.024286970
  157 VAL   C       1543    0.176017013    1.656746823    0.188790828
  157 VAL   O       1544    0.175717014    1.774301967    0.152582536
  158 ARG   N       1545    0.142769483    1.615247491    0.310704111
  158 ARG   H       1546    0.106926002    1.522889830    0.324376477
  158 ARG   CA      1547    0.144309512    1.699972303    0.430831834
  158 ARG   CB      1548    0.009969951    1.770545327    0.450359531
  158 ARG   CG      1549   -0.098311403    1.667585636    0.483301890
  158 ARG   CD      1550    6.694339459    1.727574641    0.547753227
  158 ARG   NE      1551    6.605722308    1.612447757    0.570082056
  158 ARG   HE      1552    6.551653742    1.589799801    0.489068749
  158 ARG   CZ      1553    6.591089530    1.537212318    0.679985187
  158 ARG   NH1     1554    6.647076978    1.561988917    0.799176937
  158 ARG   HH11    1555    6.624817464    1.503104780    0.876869521
  158 ARG   HH12    1556    6.719341507    1.630953602    0.803740654
  158 ARG   NH2     1557    6.516461513    1.425945241    0.677522361
  158 ARG   HH21    1558    6.510803261    1.376794388    0.764425070
  158 ARG   HH22    1559    6.466038429    1.392248520    0.598011080
  158 ARG   C       1560    0.188799743    1.633030429    0.561031494
  158 ARG   O       1561    0.196492998    1.510268219    0.561609166
  159 THR   N       1562    0.220879237    1.703058531    0.669456451
  159 THR   H       1563    0.231482447    1.802498871    0.669386606
  159 THR   CA      1564    0.239629000    1.645177108    0.803283420
  159 THR   CB      1565    0.306213893    1.742558012    0.900717320
  159 THR   OG1     1566    0.412997456    1.813741927    0.837610206
  159 THR   HG1     1567    0.500247092    1.764888039    0.836708565
  159 THR   CG2     1568    0.364912392    1.662884398    1.017403232
  159 THR   C       1569    0.105687023    1.604500652    0.865074286
  159 THR   O       1570    0.009052798    1.678493950    0.847273258
  160 ASP   N       1571    0.098351683    1.483767149    0.920379026
  160 ASP   H       1572    0.180766949    1.429159027    0.935423931
  160 ASP   CA      1573    6.891522016    1.428884485    0.975753120
  160 ASP   CB      1574    6.875923545    1.278689734    0.951147431
  160 ASP   CG      1575    6.736201525    1.231906943    0.992316464
  160 ASP   OD1     1576    6.639425720    1.290567890    0.939240256
  160 ASP   OD2     1577    6.724838872    1.133938536    1.069115432
  160 ASP   C       1578    6.869381335    1.470085638    1.121416748
  160 ASP   O       1579    6.933070589    1.425507338    1.216727576
  161 THR   N       1580    6.799379716    1.582640597    1.132378259
  161 THR   H       1581    6.770386001    1.639267594    1.055230702
  161 THR   CA      1582    6.750921244    1.632599973    1.261871676
  161 THR   CB      1583    6.705833571    1.777142557    1.239829826
  161 THR   OG1     1584    6.625756326    1.801627761    1.123905241
  161 THR   HG1     1585    6.540063182    1.750219260    1.127711408
  161 THR   CG2     1586    6.833492020    1.859808464    1.256523199
  161 THR   C       1587    6.636405152    1.548272801    1.318291903
  161 THR   O       1588    6.545133526    1.506397651    1.247249406
  162 GLY   N       1589    6.654089390    1.501481696    1.441538942
  162 GLY   H       1590    6.735813696    1.520317017    1.496003324
  162 GLY   CA      1591    6.551164425    1.424784243    1.513203456
  162 GLY   C       1592    6.594200927    1.283646809    1.553682824
  162 GLY   O       1593    6.701512869    1.268542873    1.611863735
  163 GLU   N       1594    6.522482621    1.182470367    1.505606513
  163 GLU   H       1595    6.492184240    1.179181488    1.410356476
  163 GLU   CA      1596    6.525585256    1.046364148    1.561081264
  163 GLU   CB      1597    6.424719564    0.965052473    1.479690077
  163 GLU   CG      1598    6.407359579    0.824078778    1.536591695
  163 GLU   CD      1599    6.347959190    0.815175463    1.677314013
  163 GLU   OE1     1600    6.415645859    0.759115489    1.766217511
  163 GLU   OE2     1601    6.228225137    0.848176185    1.691445868
  163 GLU   C       1602    6.663733164    0.980645054    1.558810442
  163 GLU   O       1603    6.717573112    0.955368967    1.451134520
  164 PRO   N       1604    6.728362996    0.960899005    1.673367719
  164 PRO   CA      1605    6.864740063    0.906214262    1.678094850
  164 PRO   CB      1606    6.918519605    0.946780195    1.815462825
  164 PRO   CG      1607    6.825594543    1.057653395    1.865262779
  164 PRO   CD      1608    6.691286550    1.017820744    1.803736446
  164 PRO   C       1609    6.873717401    0.754774043    1.658133351
  164 PRO   O       1610    6.790779973    0.680707274    1.710711837
  165 MET   N       1611    0.067714286    0.705550465    1.605482996
  165 MET   H       1612    0.140358593    0.766687213    1.574096642
  165 MET   CA      1613    0.079092659    0.562020095    1.575805787
  165 MET   CB      1614    0.047169936    0.535861103    1.428477421
  165 MET   CG      1615    0.130058722    0.619787189    1.331030615
  165 MET   SD      1616    0.064198815    0.619287666    1.160282566
  165 MET   CE      1617    0.144793029    0.466586306    1.117029023
  165 MET   C       1618    0.208038511    0.490035416    1.615809273
  165 MET   O       1619    0.226348450    0.373514662    1.580907032
  166 GLY   N       1620    0.287935990    0.552448996    1.701890270
  166 GLY   H       1621    0.260225563    0.634755359    1.751469927
  166 GLY   CA      1622    0.422057757    0.501370406    1.733685784
  166 GLY   C       1623    0.515999090    0.493949775    1.613135699
  166 GLY   O       1624    0.590661119    0.589967079    1.594788421
  167 ARG   N       1625    0.494654377    0.391217166    1.531407246
  167 ARG   H       1626    0.412055813    0.334932165    1.534485561
  167 ARG   CA      1627    0.580166055    0.367024608    1.414300536
  167 ARG   CB      1628    0.704372158    0.291189724    1.461556675
  167 ARG   CG      1629    0.813857329    0.275812337    1.355787061
  167 ARG   CD      1630    0.933221953    0.193340382    1.404406629
  167 ARG   NE      1631    0.890876822    0.052566716    1.402990537
  167 ARG   HE      1632    0.863136542    0.025507213    1.310804528
  167 ARG   CZ      1633    0.867784594   -0.033744187    1.502870850
  167 ARG   NH1     1634    0.921888553    0.007539461    1.618308268
  167 ARG   HH11    1635    0.923030807   -0.040667096    1.705921569
  167 ARG   HH12    1636    0.950409984    0.102588065    1.630690129
  167 ARG   NH2     1637    0.801899706   -0.150173090    1.495153108
  167 ARG   HH21    1638    0.786918254   -0.185288524    1.587578551
  167 ARG   HH22    1639    0.767901984   -0.182446854    1.406815653
  167 ARG   C       1640    0.500308987    0.277085653    1.319726635
  167 ARG   O       1641    0.410737945    0.203467800    1.360792930
  168 GLY   N       1642    0.518414466    0.295124881    1.189193933
  168 GLY   H       1643    0.589771027    0.352841509    1.149465016
  168 GLY   CA      1644    0.453747071    0.209896148    1.088388038
  168 GLY   C       1645    0.392871255    0.281125717    0.967423221
  168 GLY   O       1646    0.424919424    0.398563063    0.949773434
  169 THR   N       1647    0.323237196    0.210600444    0.878730688
  169 THR   H       1648    0.326523118    0.112038401    0.895305565
  169 THR   CA      1649    0.263138351    0.267054797    0.757034482
  169 THR   CB      1650    0.334059287    0.216823849    0.631113582
  169 THR   OG1     1651    0.470034965    0.260423595    0.638861562
  169 THR   HG1     1652    0.527015407    0.205194642    0.577997368
  169 THR   CG2     1653    0.267017275    0.256549931    0.499452038
  169 THR   C       1654    0.115710599    0.226714224    0.750282894
  169 THR   O       1655    0.075825480    0.114261590    0.780126137
  170 LYSH  N       1656    0.027635205    0.320849492    0.717587299
  170 LYSH  H       1657    0.068440425    0.411880497    0.724536430
  170 LYSH  CA      1658    6.802765924    0.296311317    0.691924471
  170 LYSH  CB      1659    6.710550558    0.373514720    0.786519742
  170 LYSH  CG      1660    6.734685873    0.356150836    0.936606667
  170 LYSH  CD      1661    6.631299356    0.428265187    1.023298273
  170 LYSH  CE      1662    6.674809437    0.387316499    1.164143743
  170 LYSH  NZ      1663    6.580294755    0.440692235    1.263274094
  170 LYSH  HZ1     1664    6.508378710    0.463306335    1.197573080
  170 LYSH  HZ2     1665    6.603777322    0.536683136    1.247966711
  170 LYSH  HZ3     1666    6.549914575    0.411304208    1.353901455
  170 LYSH  C       1667    6.769996225    0.336426314    0.547949815
  170 LYSH  O       1668    6.775203395    0.455487302    0.517479452
  171 VAL   N       1669    6.711386461    0.239151639    0.478716042
  171 VAL   H       1670    6.709115481    0.140654608    0.495838475
  171 VAL   CA      1671    6.660657315    0.263166287    0.342837770
  171 VAL   CB      1672    6.722564219    0.169915795    0.238508459
  171 VAL   CG1     1673    6.663284665    0.199052042    0.100485029
  171 VAL   CG2     1674    6.874151874    0.189323061    0.230954120
  171 VAL   C       1675    6.507834180    0.255726511    0.344662575
  171 VAL   O       1676    6.451080199    0.147983582    0.362031101
  172 ILE   N       1677    6.440993576    0.370158332    0.333312405
  172 ILE   H       1678    6.482795442    0.454850800    0.300452247
  172 ILE   CA      1679    6.294276434    0.379191786    0.335364443
  172 ILE   CB      1680    6.235978131    0.502255868    0.405127093
  172 ILE   CG1     1681    6.307449234    0.542177172    0.534392966
  172 ILE   CG2     1682    6.084970207    0.485912484    0.423558980
  172 ILE   CD      1683    6.261559644    0.670428512    0.604082952
  172 ILE   C       1684    6.245896545    0.377981960    0.190214813
  172 ILE   O       1685    6.275326244    0.474093159    0.119323836
  173 LEU   N       1686    6.175185224    0.274960486    0.144633409
  173 LEU   H       1687    6.175381883    0.187160910    0.192512727
  173 LEU   CA      1688    6.116487293    0.272218860    0.009892790
  173 LEU   CB      1689    6.118074389    0.131576311   -0.050324773
  173 LEU   CG      1690    6.260368852    0.075372255    6.866240367
  173 LEU   CD1     1691    6.257492871   -0.068848940    6.815233995
  173 LEU   CD2     1692    6.360293605    0.160150922    6.787275181
  173 LEU   C       1693    5.970879803    0.317514010    0.022236923
  173 LEU   O       1694    5.889119383    0.255084565    0.089666875
  174 HISB  N       1695    5.942165148    0.431807162    6.878393227
  174 HISB  H       1696    6.016698880    0.481938483    6.834443547
  174 HISB  CA      1697    5.805037529    0.481688343    6.860528310
  174 HISB  CB      1698    5.807881909    0.634210175    6.848745475
  174 HISB  CG      1699    5.874852177    0.702922643    0.050113972
  174 HISB  ND1     1700    5.806656442    0.753036607    0.152705700
  174 HISB  CD2     1701    6.004790027    0.730925144    0.054681221
  174 HISB  HD2     1702    6.083916246    0.708333829   -0.016800763
  174 HISB  CE1     1703    5.898282564    0.812151442    0.228876330
  174 HISB  HE1     1704    5.878929962    0.865895566    0.321709771
  174 HISB  NE2     1705    6.016214946    0.797762145    0.169103033
  174 HISB  HE2     1706    6.103644068    0.827062341    0.207802517
  174 HISB  C       1707    5.747133954    0.418777613    6.733638820
  174 HISB  O       1708    5.787833317    0.458395272    6.624537934
  175 LEU   N       1709    5.679046039    0.306467093    6.754674708
  175 LEU   H       1710    5.650035551    0.281770180    6.847142095
  175 LEU   CA      1711    5.627286621    0.221227845    6.646660955
  175 LEU   CB      1712    5.566353688    0.094166399    6.706255978
  175 LEU   CG      1713    5.653605012    0.009215856    6.798896578
  175 LEU   CD1     1714    5.588713242   -0.125743263    6.830194231
  175 LEU   CD2     1715    5.792933620   -0.024888421    6.745678844
  175 LEU   C       1716    5.525787479    0.282290880    6.549798278
  175 LEU   O       1717    5.467585795    0.386772588    6.578551907
  176 LYSH  N       1718    5.518102638    0.221329511    6.431836196
  176 LYSH  H       1719    5.589460295    0.154038677    6.412295280
  176 LYSH  CA      1720    5.414507296    0.249225566    6.331331713
  176 LYSH  CB      1721    5.464860270    0.183130889    6.202859645
  176 LYSH  CG      1722    5.593714987    0.252722390    6.158518637
  176 LYSH  CD      1723    5.661925424    0.202277963    6.031203098
  176 LYSH  CE      1724    5.776767464    0.299179519    6.002386528
  176 LYSH  NZ      1725    5.881568445    0.247790170    5.913033513
  176 LYSH  HZ1     1726    5.906974413    0.156045445    5.943652185
  176 LYSH  HZ2     1727    5.961515629    0.307554110    5.919093151
  176 LYSH  HZ3     1728    5.848447520    0.248072803    5.818685611
  176 LYSH  C       1729    5.275067059    0.200225458    6.370921679
  176 LYSH  O       1730    5.262070308    0.096699833    6.436056385
  177 GLU   N       1731    5.174848311    0.266761701    6.314161935
  177 GLU   H       1732    5.184827235    0.355168010    6.268502918
  177 GLU   CA      1733    5.032537664    0.237506852    6.336570061
  177 GLU   CB      1734    4.944105221    0.318881334    6.241889052
  177 GLU   CG      1735    4.800439348    0.318067108    6.294478855
  177 GLU   CD      1736    4.775051733    0.423543111    6.402359193
  177 GLU   OE1     1737    4.753806597    0.388459121    6.520438650
  177 GLU   OE2     1738    4.767842834    0.543231817    6.367069830
  177 GLU   C       1739    4.998056507    0.090008685    6.314951707
  177 GLU   O       1740    4.966843141    0.020985546    6.411864980
  178 ASP   N       1741    5.050232050    0.035231121    6.205561885
  178 ASP   H       1742    5.100396960    0.094997693    6.143005378
  178 ASP   CA      1743    5.039911369    6.812454614    6.163855519
  178 ASP   CB      1744    5.040480068    6.803721905    6.011114275
  178 ASP   CG      1745    5.174351502    6.839186747    5.946066962
  178 ASP   OD1     1746    5.218294120    6.953570028    5.970801417
  178 ASP   OD2     1747    5.223710666    6.752909828    5.870271406
  178 ASP   C       1748    5.146234476    6.722213453    6.226801191
  178 ASP   O       1749    5.157288843    6.604060076    6.194434579
  179 GLN   N       1750    5.230676834    6.773947122    6.315582473
  179 GLN   H       1751    5.226933368    6.872836499    6.329987428
  179 GLN   CA      1752    5.330603803    6.686071533    6.378011735
  179 GLN   CB      1753    5.471911392    6.736680682    6.348348967
  179 GLN   CG      1754    5.517192287    6.726221157    6.202590127
  179 GLN   CD      1755    5.545864190    6.580621912    6.165388347
  179 GLN   OE1     1756    5.658928377    6.537537088    6.143295397
  179 GLN   NE2     1757    5.444180660    6.503140221    6.128699825
  179 GLN   HE21    1758    5.461712162    6.405256813    6.118182997
  179 GLN   HE22    1759    5.351547049    6.535996929    6.110301822
  179 GLN   C       1760    5.310250063    6.656225632    6.526677216
  179 GLN   O       1761    5.394370754    6.613415307    6.605535349
  180 THR   N       1762    5.188896872    6.686135339    6.572175936
  180 THR   H       1763    5.126390079    6.727564581    6.506020672
  180 THR   CA      1764    5.141635395    6.642023243    6.704210331
  180 THR   CB      1765    4.998362071    6.692082401    6.723633536
  180 THR   OG1     1766    4.920827202    6.652474220    6.610184822
  180 THR   HG1     1767    4.843341536    6.714546323    6.598249620
  180 THR   CG2     1768    5.001678466    6.844246492    6.739293565
  180 THR   C       1769    5.148990624    6.497016672    6.752488507
  180 THR   O       1770    5.166151534    6.474654617    6.872220978
  181 GLU   N       1771    5.162034508    6.408575111    6.654015425
  181 GLU   H       1772    5.133036358    6.407728601    6.558309893
  181 GLU   CA      1773    5.202838373    6.269518383    6.678717223
  181 GLU   CB      1774    5.229866074    6.194851596    6.547922063
  181 GLU   CG      1775    5.336985344    6.254750394    6.456558646
  181 GLU   CD      1776    5.371234383    6.161615599    6.340122312
  181 GLU   OE1     1777    5.394420675    6.213606497    6.228843741
  181 GLU   OE2     1778    5.384932565    6.039613013    6.363632504
  181 GLU   C       1779    5.327088768    6.256634361    6.767085899
  181 GLU   O       1780    5.316347343    6.187383195    6.868182091
  182 TYR   N       1781    5.422952549    6.347145365    6.749567483
  182 TYR   H       1782    5.418854559    6.422867888    6.684366836
  182 TYR   CA      1783    5.545700159    6.347164723    6.830455826
  182 TYR   CB      1784    5.656536420    6.428291657    6.763049581
  182 TYR   CG      1785    5.702140292    6.359834757    6.634059297
  182 TYR   CD1     1786    5.765743654    6.236414457    6.640494603
  182 TYR   HD1     1787    5.817849159    6.205541875    6.731111605
  182 TYR   CD2     1788    5.655634962    6.411421762    6.513660131
  182 TYR   HD2     1789    5.642154082    6.518924559    6.501813465
  182 TYR   CE1     1790    5.770425860    6.156473414    6.526895667
  182 TYR   HE1     1791    5.817341716    6.058234867    6.532289230
  182 TYR   CE2     1792    5.666242235    6.332403606    6.399797859
  182 TYR   HE2     1793    5.623411162    6.370859909    6.307240940
  182 TYR   CZ      1794    5.715763801    6.202783338    6.407780946
  182 TYR   OH      1795    5.678411826    6.116245007    6.309745350
  182 TYR   HH      1796    5.582267704    6.136411647    6.291057730
  182 TYR   C       1797    5.538629602    6.376818332    0.062604846
  182 TYR   O       1798    5.627893667    6.344201330    0.140696855
  183 LEU   N       1799    5.423637766    6.429918518    0.103194322
  183 LEU   H       1800    5.372512489    6.463131009    0.023918467
  183 LEU   CA      1801    5.380488227    6.440863469    0.243296086
  183 LEU   CB      1802    5.290487799    6.563980156    0.255725175
  183 LEU   CG      1803    5.353882195    6.693218828    0.203850286
  183 LEU   CD1     1804    5.247601970    6.801826350    0.186132182
  183 LEU   CD2     1805    5.463164820    6.742948311    0.298683254
  183 LEU   C       1806    5.316268900    6.323627294    0.317731007
  183 LEU   O       1807    5.309830356    6.320376779    0.440529257
  184 GLU   N       1808    5.282883631    6.216630541    0.246126979
  184 GLU   H       1809    5.306261562    6.185863769    0.153887185
  184 GLU   CA      1810    5.213310920    6.101013189    0.304461089
  184 GLU   CB      1811    5.139199396    6.025087011    0.194206795
  184 GLU   CG      1812    4.997180444    5.976860666    0.224375600
  184 GLU   CD      1813    4.994621241    5.880139038    0.342879326
  184 GLU   OE1     1814    5.032215184    5.763155646    0.319972445
  184 GLU   OE2     1815    4.973436605    5.925099101    0.457573723
  184 GLU   C       1816    5.313317051    6.007144789    0.372243115
  184 GLU   O       1817    5.402989240    5.950706718    0.309763273
  185 GLU   N       1818    5.267420609    5.962815905    0.488942504
  185 GLU   H       1819    5.169147134    5.963864800    0.507456938
  185 GLU   CA      1820    5.351368052    5.877868674    0.574662336
  185 GLU   CB      1821    5.276134182    5.849742092    0.704888342
  185 GLU   CG      1822    5.361675096    5.783462906    0.813041058
  185 GLU   CD      1823    5.279236106    5.710760755    0.919464729
  185 GLU   OE1     1824    5.244221888    5.593217645    0.895327164
  185 GLU   OE2     1825    5.256270199    5.770213289    1.026983503
  185 GLU   C       1826    5.391202214    5.745923921    0.508233260
  185 GLU   O       1827    5.507583040    5.706487371    0.513768490
  186 ARG   N       1828    5.291592309    5.678179490    0.451835814
  186 ARG   H       1829    5.198577874    5.712063123    0.437621369
  186 ARG   CA      1830    5.323268204    5.551474293    0.384363350
  186 ARG   CB      1831    5.193614243    5.472839210    0.363892314
  186 ARG   CG      1832    5.207615775    5.335773155    0.297365222
  186 ARG   CD      1833    5.077248717    5.255716259    0.294774774
  186 ARG   NE      1834    4.972950393    5.334891339    0.227975994
  186 ARG   HE      1835    5.001931780    5.426212211    0.199330267
  186 ARG   CZ      1836    4.850661801    5.292486871    0.193326426
  186 ARG   NH1     1837    4.810576912    5.165136596    0.204776723
  186 ARG   HH11    1838    4.715529631    5.143615039    0.182368392
  186 ARG   HH12    1839    4.865767618    5.092256399    0.245295086
  186 ARG   NH2     1840    4.760531192    5.381165994    0.148987040
  186 ARG   HH21    1841    4.669311440    5.350170691    0.122214571
  186 ARG   HH22    1842    4.781602011    5.478902118    0.147434218
  186 ARG   C       1843    5.404199035    5.556516686    0.254606541
  186 ARG   O       1844    5.488868447    5.470030699    0.232668045
  187 ARG   N       1845    5.385586944    5.666384761    0.181993225
  187 ARG   H       1846    5.319382852    5.738240497    0.203327704
  187 ARG   CA      1847    5.464842592    5.689930824    0.060448478
  187 ARG   CB      1848    5.393729358    5.798374609   -0.020765530
  187 ARG   CG      1849    5.455636633    5.833665559   -0.156171772
  187 ARG   CD      1850    5.435732265    5.733314394    6.647854632
  187 ARG   NE      1851    5.484798640    5.793714966    6.523146207
  187 ARG   HE      1852    5.443068325    5.880844246    6.497348449
  187 ARG   CZ      1853    5.582583739    5.745215825    6.445425165
  187 ARG   NH1     1854    5.653556898    5.634169973    6.469666242
  187 ARG   HH11    1855    5.738850599    5.612316553    6.422268977
  187 ARG   HH12    1856    5.624141993    5.570780703    6.541191222
  187 ARG   NH2     1857    5.635075039    5.823764255    6.350412254
  187 ARG   HH21    1858    5.704830848    5.792705959    6.285850723
  187 ARG   HH22    1859    5.609937327    5.920514698    6.347835513
  187 ARG   C       1860    5.612344503    5.718506811    0.089415335
  187 ARG   O       1861    5.700299796    5.642506449    0.049191891
  188 ILE   N       1862    5.636909919    5.798931548    0.192462191
  188 ILE   H       1863    5.574052447    5.869908346    0.224285633
  188 ILE   CA      1864    5.771690415    5.819357881    0.247489280
  188 ILE   CB      1865    5.770171083    5.929119633    0.354068123
  188 ILE   CG1     1866    5.709856024    6.059737563    0.301978047
  188 ILE   CG2     1867    5.912920558    5.952898619    0.403748068
  188 ILE   CD      1868    5.681827158    6.156790476    0.416877177
  188 ILE   C       1869    5.833561939    5.689677456    0.300080948
  188 ILE   O       1870    5.942360101    5.655258623    0.254175565
  189 LYSH  N       1871    5.757633422    5.607111272    0.371559276
  189 LYSH  H       1872    5.669118786    5.636460743    0.407684654
  189 LYSH  CA      1873    5.803967983    5.479179952    0.427232555
  189 LYSH  CB      1874    5.702737060    5.411637467    0.519972488
  189 LYSH  CG      1875    5.715933554    5.479958750    0.656238513
  189 LYSH  CD      1876    5.616616635    5.410511042    0.749631049
  189 LYSH  CE      1877    5.616768656    5.482650011    0.884559820
  189 LYSH  NZ      1878    5.515023523    5.448172181    0.984914923
  189 LYSH  HZ1     1879    5.522745230    5.351105223    1.007690985
  189 LYSH  HZ2     1880    5.426277047    5.467172461    0.942924573
  189 LYSH  HZ3     1881    5.519254053    5.504047304    1.067740489
  189 LYSH  C       1882    5.846732965    5.380172413    0.318692635
  189 LYSH  O       1883    5.948319773    5.314734135    0.341675007
  190 GLU   N       1884    5.781405669    5.382281271    0.202861303
  190 GLU   H       1885    5.700009886    5.437542041    0.184922015
  190 GLU   CA      1886    5.814453533    5.301394755    0.084656246
  190 GLU   CB      1887    5.699378883    5.317561633   -0.014869919
  190 GLU   CG      1888    5.715384778    5.244166910   -0.148149742
  190 GLU   CD      1889    5.608179691    5.272069871    6.664112563
  190 GLU   OE1     1890    5.551336223    5.383303874    6.659830139
  190 GLU   OE2     1891    5.588328709    5.184001235    6.577655324
  190 GLU   C       1892    5.942642935    5.349171498    0.016150912
  190 GLU   O       1893    6.042311017    5.278920130    0.000059198
  191 ILE   N       1894    5.949953170    5.480205603    6.912334116
  191 ILE   H       1895    5.864748141    5.526884048    6.936024326
  191 ILE   CA      1896    6.069236947    5.542634490    6.853315648
  191 ILE   CB      1897    6.036070225    5.688184336    6.819732374
  191 ILE   CG1     1898    5.932076237    5.691643413    6.707559884
  191 ILE   CG2     1899    6.157147162    5.771985254    6.778158377
  191 ILE   CD      1900    5.840057223    5.813682349    6.714488081
  191 ILE   C       1901    6.196662976    5.535970227    0.019960162
  191 ILE   O       1902    6.302254604    5.517855622   -0.040465573
  192 VAL   N       1903    6.179557370    5.545649786    0.151507885
  192 VAL   H       1904    6.102994946    5.571386292    0.210479363
  192 VAL   CA      1905    6.286547749    5.514995299    0.247561772
  192 VAL   CB      1906    6.250395540    5.545936062    0.392976895
  192 VAL   CG1     1907    6.360330638    5.512045298    0.493855964
  192 VAL   CG2     1908    6.217309932    5.692519269    0.421823681
  192 VAL   C       1909    6.326351294    5.367794751    0.234902314
  192 VAL   O       1910    6.438886704    5.346057754    0.190255452
  193 LYSH  N       1911    6.241064332    5.267910917    0.255839221
  193 LYSH  H       1912    6.151058647    5.296983961    0.288309600
  193 LYSH  CA      1913    6.280425729    5.126728205    0.244517879
  193 LYSH  CB      1914    6.156343199    5.041697883    0.272522097
  193 LYSH  CG      1915    6.144847943    5.011587247    0.422094981
  193 LYSH  CD      1916    6.168022456    4.863639054    0.453488013
  193 LYSH  CE      1917    6.312227503    4.813474114    0.443619652
  193 LYSH  NZ      1918    6.324441078    4.668657971    0.465773809
  193 LYSH  HZ1     1919    6.279727603    4.618518962    0.391699327
  193 LYSH  HZ2     1920    6.281638391    4.640733587    0.551728885
  193 LYSH  HZ3     1921    6.420446808    4.640835976    0.462801088
  193 LYSH  C       1922    6.334835950    5.081550815    0.108843519
  193 LYSH  O       1923    6.389816612    4.971724548    0.102079399
  194 LYSH  N       1924    6.294833373    5.156047920    0.006187516
  194 LYSH  H       1925    6.213904031    5.214581997    0.011039864
  194 LYSH  CA      1926    6.337771829    5.121487306    6.787719042
  194 LYSH  CB      1927    6.237266336    5.190171236    6.695049638
  194 LYSH  CG      1928    6.256632761    5.178756130    6.543714443
  194 LYSH  CD      1929    6.140846572    5.248706598    6.472256044
  194 LYSH  CE      1930    6.157501082    5.221958300    6.322535783
  194 LYSH  NZ      1931    6.059198223    5.296503735    6.242615995
  194 LYSH  HZ1     1932    6.073037264    5.395027827    6.252685654
  194 LYSH  HZ2     1933    5.967738933    5.274982125    6.276854190
  194 LYSH  HZ3     1934    6.065528001    5.271747006    6.145935911
  194 LYSH  C       1935    6.481579464    5.159107978    6.751441315
  194 LYSH  O       1936    6.558193729    5.071960697    6.710622017
  195 HISB  N       1937    6.520781850    5.283285987    6.778526012
  195 HISB  H       1938    6.445092449    5.333840222    6.819943206
  195 HISB  CA      1939    6.647948229    5.346759301    6.740956885
  195 HISB  CB      1940    6.609064397    5.475782536    6.668488733
  195 HISB  CG      1941    6.529706384    5.459131994    6.538738633
  195 HISB  ND1     1942    6.566926644    5.398133471    6.426553915
  195 HISB  CD2     1943    6.420223580    5.528631524    6.509176585
  195 HISB  HD2     1944    6.362547490    5.593719061    6.574899664
  195 HISB  CE1     1945    6.485275311    5.432203969    6.327244648
  195 HISB  HE1     1946    6.506391260    5.417907486    6.221261349
  195 HISB  NE2     1947    6.395097101    5.514978467    6.379282799
  195 HISB  HE2     1948    6.330201555    5.571086218    6.327888585
  195 HISB  C       1949    6.742817166    5.375280489    6.857571537
  195 HISB  O       1950    6.864124008    5.377643576    6.837334042
  196 SER   N       1951    6.694527688    5.389581815    0.062882758
  196 SER   H       1952    6.598883141    5.379273273    0.090228217
  196 SER   CA      1953    6.772270392    5.438987015    0.177443652
  196 SER   CB      1954    6.758486435    5.588584516    0.206463415
  196 SER   OG      1955    6.622498367    5.631223256    0.218329427
  196 SER   HG      1956    6.619758460    5.725343673    0.184647384
  196 SER   C       1957    6.760504923    5.358217218    0.306869521
  196 SER   O       1958    6.790475237    5.406747281    0.415850314
  197 GLN   N       1959    6.740804286    5.227275251    0.294416151
  197 GLN   H       1960    6.736413538    5.190870777    0.201377558
  197 GLN   CA      1961    6.716762397    5.128437008    0.400551088
  197 GLN   CB      1962    6.643154315    5.004642055    0.348905290
  197 GLN   CG      1963    6.708468279    4.925274375    0.235583629
  197 GLN   CD      1964    6.698652660    4.975991509    0.091574406
  197 GLN   OE1     1965    6.724713844    5.090600086    0.055315765
  197 GLN   NE2     1966    6.665046195    4.888447621   -0.002725687
  197 GLN   HE21    1967    6.654253636    4.933289945   -0.091446199
  197 GLN   HE22    1968    6.645424306    4.791802824    0.013794958
  197 GLN   C       1969    6.840068842    5.089706617    0.482458057
  197 GLN   O       1970    6.832562291    5.046296223    0.597305140
  198 PHE   N       1971    0.037670306    5.096769014    0.416694102
  198 PHE   H       1972    0.048531116    5.113878501    0.318759246
  198 PHE   CA      1973    0.166827217    5.063641222    0.478612296
  198 PHE   CB      1974    0.237582624    4.960165122    0.390883328
  198 PHE   CG      1975    0.164683283    4.827163667    0.370640239
  198 PHE   CD1     1976    0.122178953    4.752188350    0.479687121
  198 PHE   HD1     1977    0.140874711    4.787426923    0.581126105
  198 PHE   CD2     1978    0.123424893    4.790208230    0.243138404
  198 PHE   HD2     1979    0.141368792    4.855652488    0.157828996
  198 PHE   CE1     1980    0.045413015    4.637257634    0.464845912
  198 PHE   HE1     1981    0.027827280    4.570257316    0.548999553
  198 PHE   CE2     1982    0.046645389    4.675168763    0.229288148
  198 PHE   HE2     1983    0.010393295    4.652388898    0.129041956
  198 PHE   CZ      1984    0.007025755    4.597253726    0.337381776
  198 PHE   HZ      1985   -0.034032845    4.497849785    0.319685487
  198 PHE   C       1986    0.256271229    5.181757615    0.516818336
  198 PHE   O       1987    0.375264618    5.162929321    0.541641890
  199 ILE   N       1988    0.200374126    5.301871209    0.528533229
  199 ILE   H       1989    0.108302414    5.312154582    0.490880552
  199 ILE   CA      1990    0.273469574    5.422111765    0.571085804
  199 ILE   CB      1991    0.183480078    5.542712469    0.543381757
  199 ILE   CG1     1992    0.180084744    5.581547324    0.395431340
  199 ILE   CG2     1993    0.202586742    5.670112885    0.625939865
  199 ILE   CD      1994    0.313759820    5.590402708    0.321505649
  199 ILE   C       1995    0.314693600    5.411983440    0.718089612
  199 ILE   O       1996    0.241022367    5.348445864    0.793367957
  200 GLY   N       1997    0.443051696    5.432911950    0.745911617
  200 GLY   H       1998    0.534145705    5.472615263    0.734763562
  200 GLY   CA      1999    0.495952134    5.411393241    0.881349749
  200 GLY   C       2000    0.437918367    5.494198465    0.996169287
  200 GLY   O       2001    0.370758625    5.439917994    1.083767028
  201 TYR   N       2002    0.450289642    5.626186185    0.985436467
  201 TYR   H       2003    0.512292787    5.654263024    0.912170581
  201 TYR   CA      2004    0.385812330    5.717499661    1.080917175
  201 TYR   CB      2005    0.423078295    5.861614952    1.045533750
  201 TYR   CG      2006    0.574193054    5.885505315    1.043609091
  201 TYR   CD1     2007    0.641575039    5.890232796    1.165088681
  201 TYR   HD1     2008    0.582104266    5.899639688    1.255936735
  201 TYR   CD2     2009    0.639635450    5.924423133    0.927322170
  201 TYR   HD2     2010    0.578172519    5.945674204    0.839856622
  201 TYR   CE1     2011    0.772244064    5.937498478    1.168413145
  201 TYR   HE1     2012    0.824380737    5.951018114    1.263165596
  201 TYR   CE2     2013    0.770961012    5.969932367    0.928895937
  201 TYR   HE2     2014    0.817932769    6.007136130    0.837852813
  201 TYR   CZ      2015    0.836224778    5.976762501    1.051431606
  201 TYR   OH      2016    0.971272945    5.992747707    1.051238468
  201 TYR   HH      2017    0.999499859    5.986938433    0.955491045
  201 TYR   C       2018    0.234085969    5.698294814    1.085308696
  201 TYR   O       2019    0.174942547    5.659062835    0.984837214
  202 PRO   N       2020    0.168047999    5.732681435    1.195520989
  202 PRO   CA      2021    0.021258674    5.730204401    1.203262299
  202 PRO   CB      2022   -0.005470348    5.755321930    1.351809283
  202 PRO   CG      2023    0.116797219    5.704051090    1.428188510
  202 PRO   CD      2024    0.220897771    5.758633273    1.330221623
  202 PRO   C       2025    6.863835885    5.823444477    1.108068523
  202 PRO   O       2026    6.915914555    5.932496127    1.085120978
  203 ILE   N       2027    6.748436867    5.780047194    1.058168522
  203 ILE   H       2028    6.736626877    5.682243406    1.075394178
  203 ILE   CA      2029    6.649767897    5.861608857    0.985905018
  203 ILE   CB      2030    6.627250669    5.808648132    0.844129186
  203 ILE   CG1     2031    6.753120208    5.806640381    0.757161742
  203 ILE   CG2     2032    6.532280269    5.904047143    0.771383375
  203 ILE   CD      2033    6.747794758    5.704790417    0.643112501
  203 ILE   C       2034    6.515486641    5.847948687    1.057978361
  203 ILE   O       2035    6.476368496    5.740803869    1.104026901
  204 THR   N       2036    6.463343471    5.964238329    1.096015310
  204 THR   H       2037    6.506692902    6.053787177    1.106177956
  204 THR   CA      2038    6.332652697    5.980078248    1.161454827
  204 THR   CB      2039    6.351926760    6.041044250    1.300456728
  204 THR   OG1     2040    6.446792369    5.972569482    1.382700074
  204 THR   HG1     2041    6.472687864    6.033535267    1.457621793
  204 THR   CG2     2042    6.221293446    6.056700369    1.378562789
  204 THR   C       2043    6.233526686    6.061322787    1.077877086
  204 THR   O       2044    6.239814044    6.183672055    1.066860913
  205 LEU   N       2045    6.117683487    5.998058617    1.061537005
  205 LEU   H       2046    6.108461084    5.903993303    1.094209567
  205 LEU   CA      2047    5.999751282    6.050414358    0.991082053
  205 LEU   CB      2048    5.945982715    5.944930246    0.894165945
  205 LEU   CG      2049    5.818515843    5.994566806    0.825603095
  205 LEU   CD1     2050    5.849801440    6.118729153    0.741836557
  205 LEU   CD2     2051    5.736456738    5.893582793    0.745119961
  205 LEU   C       2052    5.895577631    6.088099545    1.096626296
  205 LEU   O       2053    5.841618422    6.003567718    1.167852765
  206 PHE   N       2054    5.875922447    6.219465099    1.103520150
  206 PHE   H       2055    5.914686452    6.284422758    1.038114839
  206 PHE   CA      2056    5.783280689    6.285184503    1.196848612
  206 PHE   CB      2057    5.828741077    6.430594610    1.210928894
  206 PHE   CG      2058    5.939059404    6.451025630    1.314970026
  206 PHE   CD1     2059    6.068296046    6.410711037    1.283422227
  206 PHE   HD1     2060    6.089661513    6.362664215    1.187944377
  206 PHE   CD2     2061    5.914262422    6.528392031    1.427763837
  206 PHE   HD2     2062    5.812681181    6.555568162    1.456443924
  206 PHE   CE1     2063    6.173808553    6.449642435    1.365101738
  206 PHE   HE1     2064    6.274585830    6.411157735    1.349520878
  206 PHE   CE2     2065    6.020229965    6.566174275    1.509399504
  206 PHE   HE2     2066    6.002361054    6.633174847    1.593491543
  206 PHE   CZ      2067    6.149481522    6.524713471    1.479528726
  206 PHE   HZ      2068    6.232282880    6.576292939    1.528142758
  206 PHE   C       2069    5.634508928    6.268193062    1.165355935
  206 PHE   O       2070    5.602384624    6.257555341    1.047096199
  207 VAL   N       2071    5.546902829    6.277933113    1.264951634
  207 VAL   H       2072    5.560615753    6.288933178    1.363400538
  207 VAL   CA      2073    5.400642714    6.271243182    1.251724677
  207 VAL   CB      2074    5.351387391    6.146038677    1.324594575
  207 VAL   CG1     2075    5.198777422    6.134968320    1.325488976
  207 VAL   CG2     2076    5.412812477    6.017887245    1.267891348
  207 VAL   C       2077    5.325018457    6.397868357    1.292455329
  207 VAL   O       2078    5.351110127    6.454474448    1.398500797
  208 GLU   N       2079    5.247365261    6.448659618    1.197170338
  208 GLU   H       2080    5.252255096    6.412237898    1.104161905
  208 GLU   CA      2081    5.148758550    6.556380885    1.214070551
  208 GLU   CB      2082    5.094217055    6.582148185    1.073460233
  208 GLU   CG      2083    5.186608278    6.654970432    0.975620113
  208 GLU   CD      2084    5.117052122    6.672054543    0.840436437
  208 GLU   OE1     2085    5.054887500    6.777140575    0.813650468
  208 GLU   OE2     2086    5.121471769    6.566515237    0.773619111
  208 GLU   C       2087    5.036488261    6.524888171    1.313129077
  208 GLU   O1      2088    5.002441917    6.407018077    1.337115909
  208 GLU   O2      2089    4.971159472    6.622140444    1.356720141
  209 2N62  F8      2090    0.521429467    0.227325591    6.577729141
  209 2N62  C7      2091    0.534429799    0.191985022    6.708412100
  209 2N62  C6      2092    0.647314313    0.118380238    6.742447285
  209 2N62  H5      2093    0.720824755    0.073112773    6.675912520
  209 2N62  C5      2094    0.664178989    0.103685413    6.879645904
  209 2N62  H4      2095    0.750415173    0.051974025    6.921720280
  209 2N62  C4      2096    0.574163536    0.151062936    0.056578077
  209 2N62  C10     2097    0.459660931    0.218000156    0.015021382
  209 2N62  C11     2098    0.347557928    0.265311481    0.106101162
  209 2N62  C9      2099    0.436643358    0.235868930    6.796910034
  209 2N62  H9      2100    0.345087252    0.283115536    6.761350094
  209 2N62  C3      2101    0.594288378    0.114778523    0.203832580
  209 2N62  N1      2102    0.679213117    0.176935681    0.286789739
  209 2N62  C12     2103    0.512581335    0.015982705    0.257538688
  209 2N62  C2      2104    0.681729367    0.152936466    0.418599097
  209 2N62  S1      2105    0.812798866    0.218488566    0.528223501
  209 2N62  C1      2106    0.960079685    0.176055094    0.437735132
  209 2N62  N3      2107    0.599382549    0.059512183    0.468083095
  209 2N62  C15     2108    0.514044094   -0.012128457    0.393647134
  209 2N62  N13     2109    0.413116992    6.866642168    0.200199108
  209 2N62  C14     2110    0.351789123    6.803842410    0.300119493
  209 2N62  H13     2111    0.266560126    6.736293004    0.292652357
  209 2N62  N2      2112    0.409908906    6.826452244    0.417602308
  209 2N62  H14     2113    0.391838099    6.783999877    0.506322332
  210 H2O   OW      2114    0.274731672    6.870877345    6.873842200
  210 H2O   HW1     2115    0.328623142    6.924439409    6.938867360
  210 H2O   HW2     2116    0.185428058    6.850067120    6.913757715
  211 NA+   NA      2117    0.992456022    5.834256794    0.362728852
  212 NA+   NA      2118    3.801331578    2.494064415    5.185975065
  213 NA+   NA      2119    3.491300140    3.891557731    5.279582026
  214 NA+   NA      2120    5.839947024    0.336369226    0.710174133
  215 NA+   NA      2121    0.111073373    6.189273408    2.269649183
  216 NA+   NA      2122    3.580083791    5.411524231    3.313260188
  217 NA+   NA      2123    5.381208931    6.892502317    1.122653632
  218 NA+   NA      2124    2.706492593    5.332108033    3.219774110
    1 SOLV  OW      2125    0.609023120    0.139389150    0.819340613
    1 SOLV  HW1     2126    0.540227656    0.199380773    0.778476790
    1 SOLV  HW2     2127    0.647921051    0.080305931    0.748645963
    2 SOLV  OW      2128    0.832716315    0.945710707    0.959878842
    2 SOLV  HW1     2129    0.775670824    1.026254627    0.976014071
    2 SOLV  HW2     2130    0.816205205    0.911162224    0.867490955
    3 SOLV  OW      2131    6.651777743    1.079407870    6.138606089
    3 SOLV  HW1     2132    6.640989389    1.082664455    6.039234361
    3 SOLV  HW2     2133    6.648793037    1.172313675    6.175501320
    4 SOLV  OW      2134    1.385934093    0.069703088    0.108053191
    4 SOLV  HW1     2135    1.320177574    0.039202166    0.039151393
    4 SOLV  HW2     2136    1.362497810    0.162264825    0.137797951
    5 SOLV  OW      2137    6.701478713    6.067421617    1.313086317
    5 SOLV  HW1     2138    6.667298387    5.976741988    1.337724308
    5 SOLV  HW2     2139    6.774067766    6.094064776    1.376482884
    6 SOLV  OW      2140    0.847024574    1.108149098    1.720486135
    6 SOLV  HW1     2141    0.860093260    1.193016375    1.669233881
    6 SOLV  HW2     2142    0.900624082    1.111589977    1.804838095
    7 SOLV  OW      2143    0.804748183    5.358138002    1.162695236
    7 SOLV  HW1     2144    0.796776329    5.290495941    1.089466898
    7 SOLV  HW2     2145    0.734953148    5.340476664    1.232107654
    8 SOLV  OW      2146    6.547707134    1.315527104    6.249927048
    8 SOLV  HW1     2147    6.553544302    1.389307084    6.182667688
    8 SOLV  HW2     2148    6.526071953    1.353918523    6.339701072
    9 SOLV  OW      2149    0.632261263    2.081944186    6.547452432
    9 SOLV  HW1     2150    0.599273967    2.003712519    6.494599574
    9 SOLV  HW2     2151    0.556010983    2.143770240    6.566562849
   10 SOLV  OW      2152    0.741520340    1.213994948    6.025299066
   10 SOLV  HW1     2153    0.664624094    1.275702594    6.008549125
   10 SOLV  HW2     2154    0.802387920    1.254389035    6.093598663
   11 SOLV  OW      2155    5.619862529    6.873020753    5.475896475
   11 SOLV  HW1     2156    5.532243415    6.921193908    5.473921932
   11 SOLV  HW2     2157    5.667363359    6.886693636    5.388957848
   12 SOLV  OW      2158    5.835769729    6.901760241    5.622319668
   12 SOLV  HW1     2159    5.916001560    6.869923182    5.571814032
   12 SOLV  HW2     2160    5.753146552    6.862859420    5.581556380
   13 SOLV  OW      2161    6.238860744    5.805472086    6.104965768
   13 SOLV  HW1     2162    6.204531492    5.718987179    6.141621047
   13 SOLV  HW2     2163    6.274819237    5.790668950    6.012826946
   14 SOLV  OW      2164    0.680722922    0.223800242    6.142439078
   14 SOLV  HW1     2165    0.772845016    0.189602797    6.123837084
   14 SOLV  HW2     2166    0.685540291    0.297530747    6.209837121
   15 SOLV  OW      2167    6.611697470    1.402881886    1.968622369
   15 SOLV  HW1     2168    6.528509644    1.352342223    1.945654864
   15 SOLV  HW2     2169    6.587177150    1.493569105    2.002923142
   16 SOLV  OW      2170    0.821126919    0.730281378    1.578424707
   16 SOLV  HW1     2171    0.738822228    0.673645069    1.574145848
   16 SOLV  HW2     2172    0.901323491    0.671672769    1.589980695
   17 SOLV  OW      2173    6.887002042    0.090657303    1.512205446
   17 SOLV  HW1     2174    6.956738714    0.104957332    1.441963135
   17 SOLV  HW2     2175    6.923644696    0.117150763    1.601408016
   18 SOLV  OW      2176    5.769454342    1.021668389    6.324174122
   18 SOLV  HW1     2177    5.827062194    0.966751855    6.263615391
   18 SOLV  HW2     2178    5.681598861    1.039192216    6.279720559
   19 SOLV  OW      2179    6.084735732    5.740297588    1.173674087
   19 SOLV  HW1     2180    6.006800001    5.689313415    1.137228750
   19 SOLV  HW2     2181    6.126095241    5.688761646    1.248740655
   20 SOLV  OW      2182    1.590924925    0.476758196    1.263679128
   20 SOLV  HW1     2183    1.517816117    0.411986360    1.242238242
   20 SOLV  HW2     2184    1.568161327    0.566442489    1.225724667
   21 SOLV  OW      2185    0.994597580    0.011677663    6.099805259
   21 SOLV  HW1     2186    0.907945767   -0.035802422    6.115265333
   21 SOLV  HW2     2187    1.052661826    0.002207489    6.180679956
   22 SOLV  OW      2188    6.480024810    1.543832072    0.331745532
   22 SOLV  HW1     2189    6.562607466    1.503243961    0.292576548
   22 SOLV  HW2     2190    6.407557692    1.475005781    0.335340278
   23 SOLV  OW      2191    6.193424736    4.598322634    0.211065845
   23 SOLV  HW1     2192    6.095516192    4.578194770    0.214331149
   23 SOLV  HW2     2193    6.213217856    4.654526794    0.130747034
   24 SOLV  OW      2194    1.691900187    0.143409354    5.686413091
   24 SOLV  HW1     2195    1.748827921    0.063523643    5.705892906
   24 SOLV  HW2     2196    1.711546473    0.176612265    5.594144881
   25 SOLV  OW      2197    5.864137445    5.054859628    6.105468707
   25 SOLV  HW1     2198    5.764896505    5.047382857    6.115311587
   25 SOLV  HW2     2199    5.905094555    4.963775702    6.110738381
   26 SOLV  OW      2200    6.587897267    6.188909445    4.979562617
   26 SOLV  HW1     2201    6.493963616    6.155192355    4.985982709
   26 SOLV  HW2     2202    6.645099032    6.119913871    4.935188236
   27 SOLV  OW      2203    6.583593923    0.522282962    1.699915427
   27 SOLV  HW1     2204    6.676995146    0.556720889    1.690342626
   27 SOLV  HW2     2205    6.520983537    0.599090212    1.713403030
   28 SOLV  OW      2206    4.846452932    0.497780399    0.027059174
   28 SOLV  HW1     2207    4.769506855    0.500519196   -0.036762893
   28 SOLV  HW2     2208    4.913845806    0.566914282    0.000979967
   29 SOLV  OW      2209    5.894394374    5.042770549    5.822581882
   29 SOLV  HW1     2210    5.938493701    5.119130674    5.775398356
   29 SOLV  HW2     2211    5.902597033    5.055490673    5.921439253
   30 SOLV  OW      2212    5.679584681    0.390655065    5.435343129
   30 SOLV  HW1     2213    5.720473288    0.405478043    5.345288658
   30 SOLV  HW2     2214    5.582327278    0.369906743    5.424767751
   31 SOLV  OW      2215    6.438870632    5.859521887    6.623826419
   31 SOLV  HW1     2216    6.449281102    5.816140404    6.713332133
   31 SOLV  HW2     2217    6.341916048    5.876453249    6.606086295
   32 SOLV  OW      2218    0.551417500    6.818220581    6.471752785
   32 SOLV  HW1     2219    0.541865851    6.901255779    6.416836999
   32 SOLV  HW2     2220    0.601091768    6.749094686    6.419257048
   33 SOLV  OW      2221    0.018242770    6.675252507    0.318207896
   33 SOLV  HW1     2222    0.011767361    6.730084053    0.401595818
   33 SOLV  HW2     2223    0.067196186    6.590300364    0.337919060
   34 SOLV  OW      2224    6.104075730    0.802824952    5.091393815
   34 SOLV  HW1     2225    6.178126294    0.845979608    5.142926167
   34 SOLV  HW2     2226    6.036771324    0.872093713    5.065444623
   35 SOLV  OW      2227    0.031157260    1.363348557    5.229347112
   35 SOLV  HW1     2228    0.014864593    1.461147100    5.216250799
   35 SOLV  HW2     2229   -0.055485288    1.313902981    5.222302855
   36 SOLV  OW      2230    1.821297091    0.165438444    0.037878397
   36 SOLV  HW1     2231    1.773263698    0.245635546    0.073415443
   36 SOLV  HW2     2232    1.761641802    0.085411995    0.044091235
   37 SOLV  OW      2233    5.717715469    5.755024977    1.122329166
   37 SOLV  HW1     2234    5.787460441    5.689444911    1.093404979
   37 SOLV  HW2     2235    5.757852012    5.846513460    1.126862049
   38 SOLV  OW      2236    1.390364042    0.284328086    1.234434880
   38 SOLV  HW1     2237    1.393835331    0.270057170    1.333358377
   38 SOLV  HW2     2238    1.440752930    0.211206910    1.188437884
   39 SOLV  OW      2239    0.942470385    5.876764202    1.555785840
   39 SOLV  HW1     2240    0.946053780    5.792814217    1.610020472
   39 SOLV  HW2     2241    0.905276080    5.950931834    1.611621158
   40 SOLV  OW      2242    4.838050517    6.362481352    6.577207065
   40 SOLV  HW1     2243    4.758935459    6.423603456    6.579725161
   40 SOLV  HW2     2244    4.898529636    6.389341939    6.502225625
   41 SOLV  OW      2245    4.983202486    5.603280177    0.108286804
   41 SOLV  HW1     2246    5.026809195    5.649718396    0.185380948
   41 SOLV  HW2     2247    4.920468955    5.666336033    0.062571455
   42 SOLV  OW      2248    1.337322639    1.085992081    2.105399561
   42 SOLV  HW1     2249    1.334092360    1.014879365    2.035167191
   42 SOLV  HW2     2250    1.431132175    1.095742244    2.138636669
   43 SOLV  OW      2251    0.376340317    5.928553758    6.175347204
   43 SOLV  HW1     2252    0.311157911    5.999931280    6.201006063
   43 SOLV  HW2     2253    0.460665988    5.940001578    6.227882253
   44 SOLV  OW      2254    0.954689370    5.746711405    5.682304966
   44 SOLV  HW1     2255    1.001715841    5.831707836    5.658523081
   44 SOLV  HW2     2256    0.972167935    5.678083864    5.611691892
   45 SOLV  OW      2257    6.605875099    5.885360624    0.145432888
   45 SOLV  HW1     2258    6.573486291    5.870536311    0.238881682
   45 SOLV  HW2     2259    6.635472746    5.980327531    0.135102439
   46 SOLV  OW      2260    1.195647857    6.570823105    0.229573653
   46 SOLV  HW1     2261    1.173417165    6.540386679    0.136940587
   46 SOLV  HW2     2262    1.264794397    6.510192808    0.268868959
   47 SOLV  OW      2263    0.366026773    5.960803323    0.699384155
   47 SOLV  HW1     2264    0.280560214    5.959069664    0.751292162
   47 SOLV  HW2     2265    0.415439048    5.875039374    0.713699951
   48 SOLV  OW      2266    0.453906806    6.646671692    2.113836873
   48 SOLV  HW1     2267    0.435534087    6.741016904    2.141457339
   48 SOLV  HW2     2268    0.367865984    6.595887498    2.109440979
   49 SOLV  OW      2269    5.500082666    6.817898205    5.857618071
   49 SOLV  HW1     2270    5.505722590    6.907204802    5.812962090
   49 SOLV  HW2     2271    5.404709362    6.797826660    5.880039013
   50 SOLV  OW      2272    5.460815236    6.541404254    5.348344547
   50 SOLV  HW1     2273    5.404783042    6.459475785    5.360589150
   50 SOLV  HW2     2274    5.557375561    6.517607108    5.358904989
   51 SOLV  OW      2275    6.535950407    6.059255771    1.622298148
   51 SOLV  HW1     2276    6.482164528    6.009874808    1.690635711
   51 SOLV  HW2     2277    6.630609297    6.066980036    1.653626155
   52 SOLV  OW      2278    0.181964466    6.716078128    4.655074847
   52 SOLV  HW1     2279    0.273741761    6.715821856    4.615345422
   52 SOLV  HW2     2280    0.151332799    6.810455896    4.667566187
   53 SOLV  OW      2281    0.694923016    1.842235978    6.051392630
   53 SOLV  HW1     2282    0.655443055    1.891948615    5.974117891
   53 SOLV  HW2     2283    0.722953460    1.907256091    6.122018500
   54 SOLV  OW      2284    2.338336584    6.742027935    1.252384021
   54 SOLV  HW1     2285    2.419311649    6.782761958    1.294638906
   54 SOLV  HW2     2286    2.364693707    6.695521752    1.167861185
   55 SOLV  OW      2287    5.542365545    6.638433867    5.589020729
   55 SOLV  HW1     2288    5.490499531    6.593839983    5.516061358
   55 SOLV  HW2     2289    5.575861136    6.726970911    5.556756765
   56 SOLV  OW      2290    6.632816502    5.671653713    1.688543575
   56 SOLV  HW1     2291    6.558362895    5.605025546    1.684158947
   56 SOLV  HW2     2292    6.599425293    5.760954490    1.658340199
   57 SOLV  OW      2293    0.669881808    5.520139468    0.597166136
   57 SOLV  HW1     2294    0.737050610    5.575913074    0.548404490
   57 SOLV  HW2     2295    0.710384794    5.431606281    0.619999949
   58 SOLV  OW      2296    4.607040682    6.413730448    0.680636836
   58 SOLV  HW1     2297    4.567975950    6.392744547    0.770274737
   58 SOLV  HW2     2298    4.546028504    6.379935901    0.608965060
   59 SOLV  OW      2299    6.055265067    4.507998635    0.540201895
   59 SOLV  HW1     2300    5.963500726    4.468293514    0.538104633
   59 SOLV  HW2     2301    6.117725088    4.450339532    0.487517436
   60 SOLV  OW      2302    5.605762936    4.567238508    0.419473375
   60 SOLV  HW1     2303    5.550412040    4.566749564    0.336179189
   60 SOLV  HW2     2304    5.678354798    4.635485469    0.410828971
   61 SOLV  OW      2305    4.505668473    5.186263383    0.240522957
   61 SOLV  HW1     2306    4.452114018    5.133535009    0.174544863
   61 SOLV  HW2     2307    4.444064792    5.240365252    0.297788820
   62 SOLV  OW      2308    0.420428348    2.246174422    6.602446757
   62 SOLV  HW1     2309    0.406729844    2.303721838    6.683085290
   62 SOLV  HW2     2310    0.392300588    2.296283421    6.520595197
   63 SOLV  OW      2311    5.843788582    6.709065667    5.839645818
   63 SOLV  HW1     2312    5.838011866    6.771163549    5.761463491
   63 SOLV  HW2     2313    5.843951022    6.762147918    5.924405226
   64 SOLV  OW      2314    0.938683608    5.520741419    6.494473261
   64 SOLV  HW1     2315    1.006551274    5.502988025    6.565749589
   64 SOLV  HW2     2316    0.971465279    5.593953337    6.434750167
   65 SOLV  OW      2317    5.883115972    5.849803393    6.095995446
   65 SOLV  HW1     2318    5.895093663    5.766983245    6.150743935
   65 SOLV  HW2     2319    5.792057754    5.849527872    6.054663557
   66 SOLV  OW      2320    6.455380250    5.084905590    5.874811676
   66 SOLV  HW1     2321    6.533742966    5.080813381    5.812808449
   66 SOLV  HW2     2322    6.427300164    5.180144093    5.886767245
   67 SOLV  OW      2323    6.456678678    0.141299221    1.327136428
   67 SOLV  HW1     2324    6.383153238    0.189463031    1.279428326
   67 SOLV  HW2     2325    6.420727514    0.057087735    1.367357382
   68 SOLV  OW      2326    0.518029290    1.839638194    0.550864982
   68 SOLV  HW1     2327    0.483185996    1.904240500    0.482937863
   68 SOLV  HW2     2328    0.473911181    1.856881187    0.638943110
   69 SOLV  OW      2329    5.458171719    6.788124982    4.773147228
   69 SOLV  HW1     2330    5.396656979    6.737721698    4.712506005
   69 SOLV  HW2     2331    5.440404704    6.761807007    4.867981400
   70 SOLV  OW      2332    1.157413328    6.874960907    6.300525782
   70 SOLV  HW1     2333    1.191766795    6.795701217    6.250131703
   70 SOLV  HW2     2334    1.162701745    6.856841810    6.398737271
   71 SOLV  OW      2335    5.928238959    5.526459522    5.846102053
   71 SOLV  HW1     2336    5.904627591    5.498658930    5.939222478
   71 SOLV  HW2     2337    5.846851591    5.562382010    5.800413736
   72 SOLV  OW      2338    4.462311242    0.341104011    6.832499537
   72 SOLV  HW1     2339    4.456628305    0.289844314    6.746815246
   72 SOLV  HW2     2340    4.462417703    0.277324430    6.909530639
   73 SOLV  OW      2341    6.724129744    0.732482989    1.273754351
   73 SOLV  HW1     2342    6.817801543    0.725810386    1.239363844
   73 SOLV  HW2     2343    6.714599252    0.815600603    1.328546622
   74 SOLV  OW      2344    0.344119087    5.330426955    1.335021389
   74 SOLV  HW1     2345    0.371558550    5.405904041    1.394605991
   74 SOLV  HW2     2346    0.395464411    5.335266800    1.249346225
   75 SOLV  OW      2347    6.198748387    0.781041753    1.189083013
   75 SOLV  HW1     2348    6.115073946    0.726754384    1.196380081
   75 SOLV  HW2     2349    6.176066878    0.873088032    1.157227948
   76 SOLV  OW      2350    0.614251361    6.626942598    2.322891095
   76 SOLV  HW1     2351    0.560403749    6.605867498    2.241295457
   76 SOLV  HW2     2352    0.651675155    6.719361175    2.315155321
   77 SOLV  OW      2353    6.500597736    1.420449621    6.500517138
   77 SOLV  HW1     2354    6.569837037    1.379499619    6.559934436
   77 SOLV  HW2     2355    6.463649306    1.502540930    6.544073633
   78 SOLV  OW      2356    4.653703472    5.100238820    0.485437572
   78 SOLV  HW1     2357    4.587017747    5.106631048    0.411181352
   78 SOLV  HW2     2358    4.695517021    5.189835487    0.500464568
   79 SOLV  OW      2359    5.172198575    0.486758686    5.989185100
   79 SOLV  HW1     2360    5.195317201    0.521492377    6.080073769
   79 SOLV  HW2     2361    5.128245029    0.559178077    5.936033235
   80 SOLV  OW      2362    2.044535559    6.787516686    2.534590146
   80 SOLV  HW1     2363    2.106608532    6.723174433    2.489774542
   80 SOLV  HW2     2364    1.967480694    6.807196807    2.473955283
   81 SOLV  OW      2365    0.811932343    0.696912546    2.466300024
   81 SOLV  HW1     2366    0.888428774    0.671343637    2.407185149
   81 SOLV  HW2     2367    0.795158977    0.623884146    2.532523186
   82 SOLV  OW      2368    6.290912438    4.593847651    0.738910333
   82 SOLV  HW1     2369    6.371690314    4.576902694    0.795385948
   82 SOLV  HW2     2370    6.222768734    4.522679188    0.756031937
   83 SOLV  OW      2371    4.809389634    0.911233896    6.601813545
   83 SOLV  HW1     2372    4.726710896    0.866095000    6.635406564
   83 SOLV  HW2     2373    4.841432900    0.864865888    6.519200218
   84 SOLV  OW      2374    6.307126691    1.337877675    0.343938460
   84 SOLV  HW1     2375    6.289351417    1.302914864    0.251942073
   84 SOLV  HW2     2376    6.338993102    1.263228919    0.402365783
   85 SOLV  OW      2377    4.431057943    0.169638157    0.111537369
   85 SOLV  HW1     2378    4.421556111    0.077345919    0.074203420
   85 SOLV  HW2     2379    4.506378387    0.171373678    0.177307862
   86 SOLV  OW      2380    1.511369368    0.368614323    4.849937885
   86 SOLV  HW1     2381    1.596424257    0.320848214    4.827905177
   86 SOLV  HW2     2382    1.437932369    0.334738841    4.791109315
   87 SOLV  OW      2383    0.299514979    0.796247724    1.885257592
   87 SOLV  HW1     2384    0.305044009    0.848641607    1.800252236
   87 SOLV  HW2     2385    0.373319949    0.824387478    1.946596683
   88 SOLV  OW      2386    5.959072928    6.734417759    4.765401282
   88 SOLV  HW1     2387    5.927794717    6.829370559    4.768058063
   88 SOLV  HW2     2388    6.045315106    6.729145566    4.715044170
   89 SOLV  OW      2389    0.947269500    5.979930346    2.087909402
   89 SOLV  HW1     2390    1.007284984    6.037667655    2.143282127
   89 SOLV  HW2     2391    0.852147854    6.007186699    2.102417156
   90 SOLV  OW      2392    0.300558385    0.554067212    2.136750852
   90 SOLV  HW1     2393    0.218268489    0.576669212    2.084605296
   90 SOLV  HW2     2394    0.297643586    0.457745059    2.163492580
   91 SOLV  OW      2395    1.183506933    5.321414540    0.937229177
   91 SOLV  HW1     2396    1.176980766    5.224937707    0.911710332
   91 SOLV  HW2     2397    1.116193673    5.374204645    0.885425844
   92 SOLV  OW      2398    0.260974245    2.410890750    0.694106862
   92 SOLV  HW1     2399    0.357443436    2.434655102    0.705529999
   92 SOLV  HW2     2400    0.243128987    2.322421710    0.737191272
   93 SOLV  OW      2401    1.220002961    5.849779261    1.508410043
   93 SOLV  HW1     2402    1.131285845    5.881547398    1.541901913
   93 SOLV  HW2     2403    1.255280076    5.778947709    1.569565936
   94 SOLV  OW      2404    1.713420033    6.885750183    4.770300684
   94 SOLV  HW1     2405    1.709789877    6.869047332    4.671762745
   94 SOLV  HW2     2406    1.765632214    6.812825315    4.814546785
   95 SOLV  OW      2407    5.274539321    0.778414269    6.780102321
   95 SOLV  HW1     2408    5.235117992    0.845026873    6.716787527
   95 SOLV  HW2     2409    5.356353239    0.737975730    6.739221917
   96 SOLV  OW      2410    2.393224208    6.303057910    0.651676667
   96 SOLV  HW1     2411    2.379587024    6.382439915    0.710957556
   96 SOLV  HW2     2412    2.491180781    6.286595395    0.640054629
   97 SOLV  OW      2413    6.696729117    0.485135027    4.921931086
   97 SOLV  HW1     2414    6.621746469    0.446901284    4.867915001
   97 SOLV  HW2     2415    6.782956685    0.443092586    4.893670076
   98 SOLV  OW      2416    6.717364464    6.510640761    4.223489631
   98 SOLV  HW1     2417    6.719176442    6.541186324    4.318701601
   98 SOLV  HW2     2418    6.623875265    6.485590750    4.198313139
   99 SOLV  OW      2419    0.942754833    1.108788576    5.211532243
   99 SOLV  HW1     2420    1.001785315    1.143830950    5.284259414
   99 SOLV  HW2     2421    0.936808675    1.009203124    5.218533101
  100 SOLV  OW      2422    5.736373949    5.218433684    1.232217722
  100 SOLV  HW1     2423    5.681491672    5.222374335    1.148716534
  100 SOLV  HW2     2424    5.724811688    5.129022961    1.275484764
  101 SOLV  OW      2425    6.197162253    5.409361263    1.142736279
  101 SOLV  HW1     2426    6.102300167    5.395417736    1.114304335
  101 SOLV  HW2     2427    6.199306044    5.466705505    1.224642350
  102 SOLV  OW      2428    6.040778226    0.447218987    0.796961835
  102 SOLV  HW1     2429    5.997643248    0.531575052    0.764939839
  102 SOLV  HW2     2430    6.122623611    0.469664354    0.849872390
  103 SOLV  OW      2431    6.719084995    5.484058235    1.047137839
  103 SOLV  HW1     2432    6.809542150    5.443552451    1.033785340
  103 SOLV  HW2     2433    6.659959913    5.418697259    1.094398353
  104 SOLV  OW      2434    1.128508275    6.822290202    0.326475081
  104 SOLV  HW1     2435    1.076765189    6.865892991    0.252831829
  104 SOLV  HW2     2436    1.139501768    6.724945199    0.306351969
  105 SOLV  OW      2437    5.811353175    4.761724068    0.427748909
  105 SOLV  HW1     2438    5.775117922    4.852798631    0.407899507
  105 SOLV  HW2     2439    5.802626575    4.742995664    0.525598896
  106 SOLV  OW      2440    5.883883605    5.678566430    1.717120203
  106 SOLV  HW1     2441    5.788013069    5.659111071    1.737911142
  106 SOLV  HW2     2442    5.902758368    5.654920872    1.621796877
  107 SOLV  OW      2443    6.687236214    1.903920418    6.107779155
  107 SOLV  HW1     2444    6.647329895    1.891727330    6.198666457
  107 SOLV  HW2     2445    6.616958960    1.936796373    6.044676355
  108 SOLV  OW      2446    5.277153155    6.330386012    5.383967660
  108 SOLV  HW1     2447    5.216984996    6.305237613    5.308145233
  108 SOLV  HW2     2448    5.332087702    6.251170174    5.410588598
  109 SOLV  OW      2449    6.872926126    6.107955445    6.022229852
  109 SOLV  HW1     2450    6.841652586    6.199065936    5.995349249
  109 SOLV  HW2     2451    6.955081391    6.116235283    6.078653229
  110 SOLV  OW      2452    0.072900979    2.431321609    6.828159669
  110 SOLV  HW1     2453    0.166849675    2.409053100    6.802094370
  110 SOLV  HW2     2454    0.030912474    2.352046706    6.872364650
  111 SOLV  OW      2455    6.269619495    1.168511801    5.485243630
  111 SOLV  HW1     2456    6.240267949    1.235386445    5.416918934
  111 SOLV  HW2     2457    6.194604397    1.105148111    5.504207995
  112 SOLV  OW      2458    1.406467429    0.927945552    5.777158577
  112 SOLV  HW1     2459    1.420157034    0.828888526    5.775778415
  112 SOLV  HW2     2460    1.451195986    0.968869289    5.697621310
  113 SOLV  OW      2461    1.769625248    1.360905522    0.694726635
  113 SOLV  HW1     2462    1.689449067    1.414429617    0.668109509
  113 SOLV  HW2     2463    1.742820695    1.265627505    0.709048057
  114 SOLV  OW      2464    6.008317942    5.259647668    1.518509758
  114 SOLV  HW1     2465    5.964030567    5.331434966    1.464778260
  114 SOLV  HW2     2466    5.953091251    5.239776603    1.599484012
  115 SOLV  OW      2467    6.371547256    5.731304451    1.506901871
  115 SOLV  HW1     2468    6.375791488    5.809210497    1.444336600
  115 SOLV  HW2     2469    6.334112620    5.761107040    1.594721085
  116 SOLV  OW      2470    0.880563692    6.154233120    2.447661639
  116 SOLV  HW1     2471    0.803977788    6.093533847    2.468913592
  116 SOLV  HW2     2472    0.945920900    6.106182779    2.389172001
  117 SOLV  OW      2473    6.880039682    1.542740650    1.608425259
  117 SOLV  HW1     2474    6.871013737    1.477810089    1.683951024
  117 SOLV  HW2     2475    6.902636511    1.633143606    1.644732884
  118 SOLV  OW      2476    5.998634791    0.618289341    1.060649589
  118 SOLV  HW1     2477    5.973178844    0.673106787    0.980969713
  118 SOLV  HW2     2478    5.918750845    0.567646065    1.093140087
  119 SOLV  OW      2479    1.196380044    6.564863982    6.389751055
  119 SOLV  HW1     2480    1.239307126    6.577883482    6.300376561
  119 SOLV  HW2     2481    1.180908976    6.467311271    6.405375230
  120 SOLV  OW      2482    6.655630905    1.030499313    5.586960070
  120 SOLV  HW1     2483    6.736947522    1.000849015    5.637058500
  120 SOLV  HW2     2484    6.596376515    0.951738778    5.570017168
  121 SOLV  OW      2485    1.188083800    1.495733726    6.009298845
  121 SOLV  HW1     2486    1.105805690    1.452886702    5.971933536
  121 SOLV  HW2     2487    1.212415360    1.575235239    5.953718774
  122 SOLV  OW      2488    0.302458987    5.577619970    6.465624121
  122 SOLV  HW1     2489    0.331291337    5.641414392    6.537041386
  122 SOLV  HW2     2490    0.322587864    5.616804762    6.375842194
  123 SOLV  OW      2491    6.573897339    0.910993563    1.104829585
  123 SOLV  HW1     2492    6.626883684    0.995801986    1.104688318
  123 SOLV  HW2     2493    6.624991789    0.839878856    1.153120948
  124 SOLV  OW      2494    1.658853932    0.681398070    5.499385876
  124 SOLV  HW1     2495    1.665040298    0.746933948    5.424098807
  124 SOLV  HW2     2496    1.729267399    0.701988429    5.567351533
  125 SOLV  OW      2497    6.480570183    0.822427562    5.517137597
  125 SOLV  HW1     2498    6.521669380    0.801567905    5.428382795
  125 SOLV  HW2     2499    6.384867128    0.793400902    5.517180362
  126 SOLV  OW      2500    5.738868932    0.549071054    1.094940318
  126 SOLV  HW1     2501    5.732066592    0.644595640    1.066122996
  126 SOLV  HW2     2502    5.742201733    0.544553613    1.194790923
  127 SOLV  OW      2503    5.924738347    5.952721844    5.187132648
  127 SOLV  HW1     2504    5.977778060    6.005189251    5.120533481
  127 SOLV  HW2     2505    5.864803102    5.888735352    5.139018933
  128 SOLV  OW      2506    1.085124807    1.110365823    6.091304308
  128 SOLV  HW1     2507    1.172405864    1.097960380    6.138523691
  128 SOLV  HW2     2508    1.041219265    1.194099668    6.123899157
  129 SOLV  OW      2509    4.768493704    5.351421214    0.538864789
  129 SOLV  HW1     2510    4.802976214    5.441589955    0.512776573
  129 SOLV  HW2     2511    4.829641556    5.310733710    0.606728383
  130 SOLV  OW      2512    5.251107639    5.799508861    5.244441327
  130 SOLV  HW1     2513    5.206487765    5.840198202    5.324160725
  130 SOLV  HW2     2514    5.348015740    5.784882400    5.264356394
  131 SOLV  OW      2515    6.104799774    1.038960835    1.092521461
  131 SOLV  HW1     2516    6.142461356    1.102217097    1.160213465
  131 SOLV  HW2     2517    6.148947145    1.054577517    1.004152678
  132 SOLV  OW      2518    6.029270938    0.276769924    1.274455929
  132 SOLV  HW1     2519    5.942788851    0.254276052    1.229546462
  132 SOLV  HW2     2520    6.034797613    0.228783616    1.362026979
  133 SOLV  OW      2521    0.542288796    6.312773081    6.529172160
  133 SOLV  HW1     2522    0.501276823    6.371164542    6.599244487
  133 SOLV  HW2     2523    0.489124868    6.228486106    6.520747622
  134 SOLV  OW      2524    0.835996684    1.859807940    0.632482469
  134 SOLV  HW1     2525    0.766284205    1.834439743    0.699550187
  134 SOLV  HW2     2526    0.878661430    1.946043488    0.659769200
  135 SOLV  OW      2527    0.546732991    0.581662733    6.124475755
  135 SOLV  HW1     2528    0.574662556    0.676373225    6.108614758
  135 SOLV  HW2     2529    0.561944526    0.528089091    6.041408872
  136 SOLV  OW      2530    6.086031203    1.430413191    6.512369404
  136 SOLV  HW1     2531    6.018845261    1.356702403    6.504988686
  136 SOLV  HW2     2532    6.108121136    1.445832809    6.608681273
  137 SOLV  OW      2533    3.812779231    4.098829775    3.925995285
  137 SOLV  HW1     2534    3.719502286    4.102596900    3.961872257
  137 SOLV  HW2     2535    3.810065799    4.077496974    3.828325232
  138 SOLV  OW      2536    5.306423302    4.124610275    3.448544526
  138 SOLV  HW1     2537    5.277527336    4.047274683    3.504988210
  138 SOLV  HW2     2538    5.398963684    4.108173108    3.414372764
  139 SOLV  OW      2539    4.010575823    4.375385246    6.667997549
  139 SOLV  HW1     2540    4.107093818    4.390079117    6.689680841
  139 SOLV  HW2     2541    3.955145835    4.444670988    6.714136965
  140 SOLV  OW      2542    5.383230780    3.485434257    4.113481078
  140 SOLV  HW1     2543    5.390199161    3.576513415    4.154195260
  140 SOLV  HW2     2544    5.385421881    3.493244628    4.013802773
  141 SOLV  OW      2545    3.738433643    5.718621643    3.737155457
  141 SOLV  HW1     2546    3.707397411    5.764805072    3.820256380
  141 SOLV  HW2     2547    3.675006428    5.644704239    3.714458564
  142 SOLV  OW      2548    4.868156542    4.386996861    5.730784318
  142 SOLV  HW1     2549    4.863265829    4.376124365    5.631489252
  142 SOLV  HW2     2550    4.782184374    4.425511809    5.764354755
  143 SOLV  OW      2551    6.177607801    3.898874630    3.968290737
  143 SOLV  HW1     2552    6.222091692    3.859957690    3.887616215
  143 SOLV  HW2     2553    6.128847972    3.982284315    3.942464819
  144 SOLV  OW      2554    6.057957771    4.143642915    3.927866026
  144 SOLV  HW1     2555    5.992946856    4.173059669    3.997936206
  144 SOLV  HW2     2556    6.086943112    4.222758688    3.873995595
  145 SOLV  OW      2557    5.149502042    3.849154267    5.239536600
  145 SOLV  HW1     2558    5.157151694    3.919193982    5.168562568
  145 SOLV  HW2     2559    5.223287976    3.860888394    5.306014430
  146 SOLV  OW      2560    4.629139770    4.388878408    5.859016116
  146 SOLV  HW1     2561    4.551813452    4.367432182    5.799332604
  146 SOLV  HW2     2562    4.634160603    4.321343576    5.932604322
  147 SOLV  OW      2563    4.380906913    6.439358608    3.757233117
  147 SOLV  HW1     2564    4.337017348    6.527830511    3.772932488
  147 SOLV  HW2     2565    4.412933155    6.402141021    3.844348966
  148 SOLV  OW      2566    6.496122663    4.507341774    3.726999849
  148 SOLV  HW1     2567    6.452605624    4.449377657    3.795908445
  148 SOLV  HW2     2568    6.456205861    4.488177189    3.637326610
  149 SOLV  OW      2569    5.569120430    4.279670353    4.153198164
  149 SOLV  HW1     2570    5.521287967    4.202024204    4.112153042
  149 SOLV  HW2     2571    5.524240654    4.364728105    4.125765022
  150 SOLV  OW      2572    6.302392376    4.928152935    5.200176596
  150 SOLV  HW1     2573    6.258119528    4.987475695    5.267427566
  150 SOLV  HW2     2574    6.240071618    4.854127361    5.174912386
  151 SOLV  OW      2575    4.165405677    5.639742858    5.414585167
  151 SOLV  HW1     2576    4.198561607    5.725610408    5.453690549
  151 SOLV  HW2     2577    4.108806073    5.659279099    5.334482054
  152 SOLV  OW      2578    5.535416663    5.052096499    4.568096351
  152 SOLV  HW1     2579    5.606788452    5.121792351    4.575067478
  152 SOLV  HW2     2580    5.446237236    5.096500107    4.559415933
  153 SOLV  OW      2581    5.665052131    3.960223325    5.021817886
  153 SOLV  HW1     2582    5.643948679    4.000501829    4.932745474
  153 SOLV  HW2     2583    5.596938142    3.890364826    5.043769858
  154 SOLV  OW      2584    4.843015004    5.985953116    4.181409615
  154 SOLV  HW1     2585    4.748340641    5.985811269    4.213636789
  154 SOLV  HW2     2586    4.896112320    6.052163287    4.234312970
  155 SOLV  OW      2587    5.123295457    5.761218995    4.606088429
  155 SOLV  HW1     2588    5.149226609    5.727411405    4.696566885
  155 SOLV  HW2     2589    5.025996015    5.743964018    4.590704731
  156 SOLV  OW      2590    5.253775296    3.930313642    5.627666309
  156 SOLV  HW1     2591    5.165355839    3.974398648    5.612164305
  156 SOLV  HW2     2592    5.297163867    3.910830627    5.539691451
  157 SOLV  OW      2593    5.093840577    6.643255285    4.735831481
  157 SOLV  HW1     2594    5.110105097    6.617856153    4.831175016
  157 SOLV  HW2     2595    5.180404665    6.641943015    4.685782139
  158 SOLV  OW      2596    4.040972093    3.754525531    4.864194152
  158 SOLV  HW1     2597    4.082086845    3.789181869    4.779873533
  158 SOLV  HW2     2598    4.046632201    3.824636415    4.935284302
  159 SOLV  OW      2599    4.594738529    4.009187458    4.317126897
  159 SOLV  HW1     2600    4.593620718    3.909394398    4.310687384
  159 SOLV  HW2     2601    4.561532792    4.048481670    4.231367403
  160 SOLV  OW      2602    4.795621477    3.744190574    4.507257747
  160 SOLV  HW1     2603    4.708513938    3.725172940    4.461957601
  160 SOLV  HW2     2604    4.779313630    3.799581352    4.588911749
  161 SOLV  OW      2605    5.114548069    3.495610871    5.623630524
  161 SOLV  HW1     2606    5.070563442    3.577914708    5.659567560
  161 SOLV  HW2     2607    5.191307558    3.470428834    5.682569865
  162 SOLV  OW      2608    5.123124956    6.279168146    5.139546754
  162 SOLV  HW1     2609    5.176366553    6.256347098    5.058023035
  162 SOLV  HW2     2610    5.055583160    6.207366253    5.156403991
  163 SOLV  OW      2611    4.976121795    6.416784847    0.147542937
  163 SOLV  HW1     2612    4.930859367    6.343272896    0.097054999
  163 SOLV  HW2     2613    5.052163615    6.452533178    0.093308773
  164 SOLV  OW      2614    5.800004345    3.754474322    6.524317704
  164 SOLV  HW1     2615    5.768819040    3.777290117    6.616558802
  164 SOLV  HW2     2616    5.899009835    3.767335153    6.518488322
  165 SOLV  OW      2617    5.308544102    5.783888797    4.113187508
  165 SOLV  HW1     2618    5.349882540    5.874580709    4.121404169
  165 SOLV  HW2     2619    5.208938113    5.792267684    4.116324974
  166 SOLV  OW      2620    4.558743168    5.998615883    6.332585128
  166 SOLV  HW1     2621    4.591861936    5.907190050    6.309209382
  166 SOLV  HW2     2622    4.634273971    6.053092674    6.369044217
  167 SOLV  OW      2623    4.983056827    5.934486054    5.634382437
  167 SOLV  HW1     2624    4.998947562    5.939654688    5.732985601
  167 SOLV  HW2     2625    4.885040761    5.942006037    5.615997245
  168 SOLV  OW      2626    5.373108677    0.155336287    5.762767829
  168 SOLV  HW1     2627    5.330427928    0.095575293    5.830654450
  168 SOLV  HW2     2628    5.376316543    0.248862643    5.798038703
  169 SOLV  OW      2629    5.269246612    4.776816890    6.410487954
  169 SOLV  HW1     2630    5.288791300    4.852805053    6.348476207
  169 SOLV  HW2     2631    5.334179853    4.778331666    6.486534738
  170 SOLV  OW      2632    4.460817501    5.013373030    5.778309275
  170 SOLV  HW1     2633    4.405603095    5.077916082    5.831103559
  170 SOLV  HW2     2634    4.528237439    5.063675301    5.724217724
  171 SOLV  OW      2635    4.565286846    6.735889713    4.338267901
  171 SOLV  HW1     2636    4.652891228    6.696443105    4.366040936
  171 SOLV  HW2     2637    4.559740281    6.737730806    4.238429061
  172 SOLV  OW      2638    5.166943388    5.661717796    6.238578552
  172 SOLV  HW1     2639    5.144163528    5.758044874    6.252848634
  172 SOLV  HW2     2640    5.248739818    5.654937338    6.181439956
  173 SOLV  OW      2641    4.181394867    3.541961208    5.450593348
  173 SOLV  HW1     2642    4.211740483    3.637130637    5.455474172
  173 SOLV  HW2     2643    4.093376170    3.532633949    5.497150249
  174 SOLV  OW      2644    6.223414046    5.279888910    4.297003889
  174 SOLV  HW1     2645    6.157103400    5.242893650    4.231919189
  174 SOLV  HW2     2646    6.254949108    5.206835037    4.357587632
  175 SOLV  OW      2647    5.472368791    5.777041180    5.774122801
  175 SOLV  HW1     2648    5.550677996    5.777279600    5.836328264
  175 SOLV  HW2     2649    5.398960507    5.832896202    5.812766413
  176 SOLV  OW      2650    5.309964122    4.537666753    6.271243587
  176 SOLV  HW1     2651    5.291645552    4.614791364    6.332216478
  176 SOLV  HW2     2652    5.343351283    4.571850522    6.183390522
  177 SOLV  OW      2653    3.767376189    5.186070497    6.660189600
  177 SOLV  HW1     2654    3.799882949    5.107394554    6.607716294
  177 SOLV  HW2     2655    3.843415328    5.248930383    6.676520067
  178 SOLV  OW      2656    4.567577133    5.608603964    4.807102925
  178 SOLV  HW1     2657    4.665300566    5.616952409    4.787548754
  178 SOLV  HW2     2658    4.527050422    5.540656611    4.745926492
  179 SOLV  OW      2659    5.359283542    3.899075788    6.130886398
  179 SOLV  HW1     2660    5.391455345    3.815101268    6.174643999
  179 SOLV  HW2     2661    5.410350039    3.977122090    6.166975390
  180 SOLV  OW      2662    4.717620641    3.529886135    6.054192829
  180 SOLV  HW1     2663    4.711388198    3.445044495    6.106771881
  180 SOLV  HW2     2664    4.799940210    3.527936740    5.997437620
  181 SOLV  OW      2665    6.072195732    6.352281475    4.760004130
  181 SOLV  HW1     2666    6.155536222    6.298349919    4.747929803
  181 SOLV  HW2     2667    6.055811663    6.366877585    4.857567013
  182 SOLV  OW      2668    6.474778041    4.598306375    6.563757697
  182 SOLV  HW1     2669    6.383069705    4.623207990    6.532621050
  182 SOLV  HW2     2670    6.533981757    4.678854286    6.560783673
  183 SOLV  OW      2671    4.717551725    4.286164149    6.325619232
  183 SOLV  HW1     2672    4.764902144    4.368484829    6.356972797
  183 SOLV  HW2     2673    4.752691458    4.206650885    6.375062508
  184 SOLV  OW      2674    5.293514410    4.270182640    5.026332464
  184 SOLV  HW1     2675    5.382502017    4.301654540    5.059381444
  184 SOLV  HW2     2676    5.285639507    4.171522722    5.040675083
  185 SOLV  OW      2677    6.766468898    4.970795671    5.287442686
  185 SOLV  HW1     2678    6.846309243    4.942372005    5.340538981
  185 SOLV  HW2     2679    6.683093121    4.945954885    5.336767480
  186 SOLV  OW      2680    5.238657752    3.455886291    5.342716115
  186 SOLV  HW1     2681    5.218613030    3.512852626    5.422433397
  186 SOLV  HW2     2682    5.198027545    3.497183852    5.261196642
  187 SOLV  OW      2683    0.081536315    4.014419784    5.280608136
  187 SOLV  HW1     2684    0.107721035    4.029939350    5.185343579
  187 SOLV  HW2     2685   -0.010626452    4.050047236    5.296050892
  188 SOLV  OW      2686    4.007604714    5.448696384    6.430571102
  188 SOLV  HW1     2687    3.908885802    5.446116240    6.414775885
  188 SOLV  HW2     2688    4.042224647    5.540276435    6.410174356
  189 SOLV  OW      2689    4.879033140    5.904606036    4.832795253
  189 SOLV  HW1     2690    4.858173803    5.910859879    4.930403793
  189 SOLV  HW2     2691    4.925603397    5.988038845    4.803269136
  190 SOLV  OW      2692    0.050365324    4.107179249    4.546129007
  190 SOLV  HW1     2693    0.056061806    4.007607253    4.538755192
  190 SOLV  HW2     2694    0.113949751    4.149079936    4.481300606
  191 SOLV  OW      2695    6.057462097    5.289818132    3.558313312
  191 SOLV  HW1     2696    6.120365322    5.216515241    3.532400396
  191 SOLV  HW2     2697    5.967787103    5.250873554    3.579368015
  192 SOLV  OW      2698    3.867601594    5.874143376    6.874614908
  192 SOLV  HW1     2699    3.781299743    5.827350317    6.855537862
  192 SOLV  HW2     2700    3.849108562    5.959822275    6.922766637
  193 SOLV  OW      2701    5.672791239    6.548139395    4.052464963
  193 SOLV  HW1     2702    5.747845402    6.613854324    4.045374150
  193 SOLV  HW2     2703    5.596654047    6.578202632    3.995008538
  194 SOLV  OW      2704    3.596069174    6.190049840    6.655931811
  194 SOLV  HW1     2705    3.666083717    6.154589543    6.593959455
  194 SOLV  HW2     2706    3.527691840    6.240725170    6.603428942
  195 SOLV  OW      2707    4.790700321    6.120677085    6.438324018
  195 SOLV  HW1     2708    4.816656796    6.207022572    6.481598782
  195 SOLV  HW2     2709    4.856098036    6.098726543    6.365914200
  196 SOLV  OW      2710    4.638520036    5.153971019    4.026157604
  196 SOLV  HW1     2711    4.631622530    5.120076466    3.932321294
  196 SOLV  HW2     2712    4.694118117    5.090930938    4.080346304
  197 SOLV  OW      2713    4.294547491    5.091207885    5.988968709
  197 SOLV  HW1     2714    4.374675780    5.072910331    6.045943377
  197 SOLV  HW2     2715    4.234093860    5.011547386    5.989926624
  198 SOLV  OW      2716    5.277522226    5.591912565    3.688278682
  198 SOLV  HW1     2717    5.208086772    5.569715649    3.619810595
  198 SOLV  HW2     2718    5.254545161    5.678846851    3.732053915
  199 SOLV  OW      2719    4.488785310    5.964123759    5.374879986
  199 SOLV  HW1     2720    4.479187016    5.892523376    5.305720303
  199 SOLV  HW2     2721    4.475414853    6.053606168    5.332265902
  200 SOLV  OW      2722    6.034950266    5.437713671    4.451667982
  200 SOLV  HW1     2723    6.106177582    5.403882081    4.390154190
  200 SOLV  HW2     2724    5.948850045    5.446143718    4.401492811
  201 SOLV  OW      2725    5.521787401    3.668333445    5.378447376
  201 SOLV  HW1     2726    5.584651901    3.653014824    5.454704446
  201 SOLV  HW2     2727    5.536414677    3.598247701    5.308621263
  202 SOLV  OW      2728    5.745989302    3.420082324    3.909381773
  202 SOLV  HW1     2729    5.736198843    3.466729732    3.821462853
  202 SOLV  HW2     2730    5.835472000    3.441400067    3.948623430
  203 SOLV  OW      2731    4.945982616    3.491342884    3.864319728
  203 SOLV  HW1     2732    4.888805952    3.490443798    3.946367628
  203 SOLV  HW2     2733    5.002160040    3.574080953    3.863770770
  204 SOLV  OW      2734    3.759315899    5.574745087    4.327148447
  204 SOLV  HW1     2735    3.701600523    5.493912701    4.315525232
  204 SOLV  HW2     2736    3.709865010    5.643637941    4.380142638
  205 SOLV  OW      2737    4.121213278    5.326094794    5.260675716
  205 SOLV  HW1     2738    4.184504498    5.265370264    5.308720003
  205 SOLV  HW2     2739    4.172380229    5.401048862    5.218659558
  206 SOLV  OW      2740    3.410831325    6.727150103    6.495206141
  206 SOLV  HW1     2741    3.465447427    6.649234925    6.464414967
  206 SOLV  HW2     2742    3.367068599    6.770391543    6.416360375
  207 SOLV  OW      2743    3.769216966    6.310588122    6.834093574
  207 SOLV  HW1     2744    3.712080266    6.261136865    6.768582251
  207 SOLV  HW2     2745    3.719969061    6.391127357    6.867105359
  208 SOLV  OW      2746    3.965326108    4.039030327    6.287247910
  208 SOLV  HW1     2747    3.868734380    4.032697448    6.312377605
  208 SOLV  HW2     2748    4.002387123    4.126282779    6.319107664
  209 SOLV  OW      2749    5.473013113    5.413251069    3.698918608
  209 SOLV  HW1     2750    5.535065779    5.457355104    3.763769863
  209 SOLV  HW2     2751    5.387820784    5.465361795    3.693617400
  210 SOLV  OW      2752    6.159980708    4.613555250    4.478735419
  210 SOLV  HW1     2753    6.187064214    4.708876932    4.492221326
  210 SOLV  HW2     2754    6.098198609    4.585749698    4.552297545
  211 SOLV  OW      2755    4.935835947    6.699859702    5.136714566
  211 SOLV  HW1     2756    4.923648244    6.796201448    5.112814554
  211 SOLV  HW2     2757    4.941336434    6.690638035    5.236143615
  212 SOLV  OW      2758    5.614437238    4.968465019    6.197196702
  212 SOLV  HW1     2759    5.527051953    5.017042895    6.195196160
  212 SOLV  HW2     2760    5.642370060    4.954051677    6.292138804
  213 SOLV  OW      2761    5.577525617    4.553432559    5.482216351
  213 SOLV  HW1     2762    5.553924000    4.626247523    5.546580673
  213 SOLV  HW2     2763    5.590544142    4.467763451    5.532147095
  214 SOLV  OW      2764    4.858251511    6.005441040    6.832918077
  214 SOLV  HW1     2765    4.792772347    6.005543707    6.757336924
  214 SOLV  HW2     2766    4.841826574    5.925789549    6.891106233
  215 SOLV  OW      2767    6.233474945    3.420194342    5.764003713
  215 SOLV  HW1     2768    6.253893929    3.516916435    5.779160419
  215 SOLV  HW2     2769    6.134498731    3.407762185    5.756873643
  216 SOLV  OW      2770    3.836985555    4.471760043    5.883652858
  216 SOLV  HW1     2771    3.936073436    4.458283058    5.883714740
  216 SOLV  HW2     2772    3.792554052    4.392032982    5.842794111
  217 SOLV  OW      2773    0.055133719    5.409762521    4.437015152
  217 SOLV  HW1     2774    0.037784530    5.434783149    4.532274705
  217 SOLV  HW2     2775    0.067625406    5.492689771    4.382531895
  218 SOLV  OW      2776    5.865012455    3.730303888    4.130356940
  218 SOLV  HW1     2777    5.825324452    3.774160236    4.049724899
  218 SOLV  HW2     2778    5.943402731    3.783663394    4.162101671
  219 SOLV  OW      2779    3.826048513    4.333303612    5.173012743
  219 SOLV  HW1     2780    3.917257199    4.331972270    5.214009238
  219 SOLV  HW2     2781    3.781386560    4.420304597    5.193931061
  220 SOLV  OW      2782    4.378388435    6.557657762    4.756955228
  220 SOLV  HW1     2783    4.349757501    6.607666576    4.838694391
  220 SOLV  HW2     2784    4.478229324    6.552494611    4.754328467
  221 SOLV  OW      2785    3.711320934    5.803377005    5.462811483
  221 SOLV  HW1     2786    3.764565837    5.791771730    5.378954362
  221 SOLV  HW2     2787    3.683325785    5.713725872    5.497172219
  222 SOLV  OW      2788    4.050614391    6.288534574    3.450189000
  222 SOLV  HW1     2789    4.083482412    6.274835218    3.543634497
  222 SOLV  HW2     2790    4.013671514    6.381014687    3.441097654
  223 SOLV  OW      2791    4.093434887    6.300238254    5.688112523
  223 SOLV  HW1     2792    4.171702355    6.340584812    5.735508292
  223 SOLV  HW2     2793    4.098514673    6.322265222    5.590691039
  224 SOLV  OW      2794    5.911734923    3.461241964    6.207020529
  224 SOLV  HW1     2795    5.896963451    3.389070098    6.139383017
  224 SOLV  HW2     2796    5.973004493    3.530523414    6.168968201
  225 SOLV  OW      2797    6.693319515    4.126448324    4.473453485
  225 SOLV  HW1     2798    6.788083694    4.142705064    4.500965291
  225 SOLV  HW2     2799    6.632563649    4.144897003    4.550717424
  226 SOLV  OW      2800    5.602314538    6.378654384    3.697329096
  226 SOLV  HW1     2801    5.568439982    6.344561553    3.785023064
  226 SOLV  HW2     2802    5.651813504    6.305713938    3.650111050
  227 SOLV  OW      2803    6.475115776    6.150658793    4.557342114
  227 SOLV  HW1     2804    6.436185059    6.233173970    4.516406961
  227 SOLV  HW2     2805    6.574690662    6.152833993    4.548391665
  228 SOLV  OW      2806    6.311203222    4.155570645    5.119940999
  228 SOLV  HW1     2807    6.261734003    4.068667752    5.121518548
  228 SOLV  HW2     2808    6.406084685    4.139402440    5.092777493
  229 SOLV  OW      2809    5.127743817    4.016199675    6.214625893
  229 SOLV  HW1     2810    5.124158884    4.107005913    6.172875539
  229 SOLV  HW2     2811    5.205564481    3.965520316    6.177514353
  230 SOLV  OW      2812    6.015957424    4.273950133    6.025109584
  230 SOLV  HW1     2813    6.025227095    4.347753830    5.958262289
  230 SOLV  HW2     2814    5.982116085    4.191676247    5.979423398
  231 SOLV  OW      2815    4.610663496    5.965075615    4.736881716
  231 SOLV  HW1     2816    4.710464285    5.963230656    4.743063501
  231 SOLV  HW2     2817    4.571446756    5.922285065    4.818324043
  232 SOLV  OW      2818    6.727840727    5.730267670    4.816234273
  232 SOLV  HW1     2819    6.748315305    5.685111289    4.903088502
  232 SOLV  HW2     2820    6.771616979    5.820166696    4.814298678
  233 SOLV  OW      2821    6.247017964    4.731774365    6.521835902
  233 SOLV  HW1     2822    6.199374797    4.763174251    6.603969612
  233 SOLV  HW2     2823    6.205222842    4.773443473    6.441098782
  234 SOLV  OW      2824    6.237636546    4.657202277    6.017751991
  234 SOLV  HW1     2825    6.285966306    4.645782240    6.104557909
  234 SOLV  HW2     2826    6.289080405    4.719620189    5.958939149
  235 SOLV  OW      2827    5.486043244    3.498692298    3.606144461
  235 SOLV  HW1     2828    5.492161429    3.405999238    3.569103924
  235 SOLV  HW2     2829    5.571875180    3.522037298    3.651853245
  236 SOLV  OW      2830    4.125380461    4.480312658    3.361880379
  236 SOLV  HW1     2831    4.221883108    4.454093053    3.360737067
  236 SOLV  HW2     2832    4.070333132    4.406478502    3.322894989
  237 SOLV  OW      2833    4.429713858    5.806258213    3.709546982
  237 SOLV  HW1     2834    4.475042044    5.894910782    3.718827038
  237 SOLV  HW2     2835    4.390797957    5.798192103    3.617783751
  238 SOLV  OW      2836    4.880960299    3.935539472    5.832824032
  238 SOLV  HW1     2837    4.900321832    4.021949601    5.879283274
  238 SOLV  HW2     2838    4.782058057    3.921324252    5.828789923
  239 SOLV  OW      2839    5.028893580    0.012825628    3.774736464
  239 SOLV  HW1     2840    5.028704416   -0.082124690    3.743360626
  239 SOLV  HW2     2841    5.089693079    0.021711212    3.853631759
  240 SOLV  OW      2842    3.836814655    4.534297179    6.821273670
  240 SOLV  HW1     2843    3.790430846    4.613256324    6.781076709
  240 SOLV  HW2     2844    3.774547765    4.456044018    6.822290571
  241 SOLV  OW      2845    4.572892112    4.836056123    6.234727855
  241 SOLV  HW1     2846    4.597967009    4.785835731    6.317497198
  241 SOLV  HW2     2847    4.537062711    4.772216847    6.166594063
  242 SOLV  OW      2848    3.780737045    3.611361866    3.988311996
  242 SOLV  HW1     2849    3.733846771    3.621857585    4.076020659
  242 SOLV  HW2     2850    3.847008247    3.685384914    3.976897893
  243 SOLV  OW      2851    5.144400794    3.690531334    3.897028982
  243 SOLV  HW1     2852    5.120369676    3.677678390    3.993251207
  243 SOLV  HW2     2853    5.098941353    3.772427153    3.861987874
  244 SOLV  OW      2854    4.691942883    5.389253983    4.184957759
  244 SOLV  HW1     2855    4.779693974    5.424369921    4.152276932
  244 SOLV  HW2     2856    4.669706581    5.304719090    4.136370468
  245 SOLV  OW      2857    5.721952272    5.681640802    4.409684744
  245 SOLV  HW1     2858    5.725032353    5.781463367    4.414927207
  245 SOLV  HW2     2859    5.710387242    5.643797035    4.501530126
  246 SOLV  OW      2860    4.874268730    5.241287494    5.750344424
  246 SOLV  HW1     2861    4.905905110    5.146836049    5.759265008
  246 SOLV  HW2     2862    4.922592220    5.298970090    5.816215315
  247 SOLV  OW      2863    4.121750522    3.880127359    5.905855447
  247 SOLV  HW1     2864    4.155691379    3.954734722    5.963154904
  247 SOLV  HW2     2865    4.162685811    3.793908338    5.935722877
  248 SOLV  OW      2866    6.423633579    3.538546033    5.242826593
  248 SOLV  HW1     2867    6.341791180    3.491833300    5.276315165
  248 SOLV  HW2     2868    6.474990064    3.477009199    5.183015286
  249 SOLV  OW      2869    4.786450841    5.763395164    6.913197893
  249 SOLV  HW1     2870    4.731552687    5.746044613    6.994960909
  249 SOLV  HW2     2871    4.731636326    5.744667394    6.831683234
  250 SOLV  OW      2872    3.432723651    6.557121284    4.548817056
  250 SOLV  HW1     2873    3.378000371    6.482916121    4.510083111
  250 SOLV  HW2     2874    3.453705624    6.536641251    4.644429264
  251 SOLV  OW      2875    6.001528975    4.771704176    6.059379415
  251 SOLV  HW1     2876    6.084659171    4.717554796    6.046766612
  251 SOLV  HW2     2877    5.939855164    4.756540553    5.982125495
  252 SOLV  OW      2878    5.130628958    5.020481133    5.472482003
  252 SOLV  HW1     2879    5.184383502    4.940935384    5.500463462
  252 SOLV  HW2     2880    5.191697375    5.098094301    5.456770714
  253 SOLV  OW      2881    6.472280089    5.731258555    6.858369669
  253 SOLV  HW1     2882    6.514334020    5.763376779    6.943222051
  253 SOLV  HW2     2883    6.430876702    5.641516642    6.873606095
  254 SOLV  OW      2884    3.579669390    6.344833358    4.024717272
  254 SOLV  HW1     2885    3.607283514    6.368367609    3.931521505
  254 SOLV  HW2     2886    3.557823752    6.428417599    4.075098294
  255 SOLV  OW      2887    4.937442523    3.433160573    6.319095214
  255 SOLV  HW1     2888    4.950264656    3.532338676    6.318119519
  255 SOLV  HW2     2889    4.866588817    3.408079078    6.253123596
  256 SOLV  OW      2890    5.540123296    4.332281180    5.882499799
  256 SOLV  HW1     2891    5.601043699    4.294117294    5.952024862
  256 SOLV  HW2     2892    5.446377502    4.302331567    5.900280713
  257 SOLV  OW      2893    4.909913848    5.735264683    3.817968819
  257 SOLV  HW1     2894    4.873178418    5.646473649    3.845685513
  257 SOLV  HW2     2895    5.008319807    5.727125189    3.802111463
  258 SOLV  OW      2896    6.341379096    3.698647606    5.786898560
  258 SOLV  HW1     2897    6.345778412    3.780389871    5.844350483
  258 SOLV  HW2     2898    6.397476108    3.626422875    5.827377672
  259 SOLV  OW      2899    0.101903583    4.459649057    6.611402708
  259 SOLV  HW1     2900    0.177257626    4.514643011    6.647442069
  259 SOLV  HW2     2901    0.014805826    4.500514881    6.638702955
  260 SOLV  OW      2902    5.047951981    4.336952484    4.729540244
  260 SOLV  HW1     2903    4.996328515    4.251395658    4.725451165
  260 SOLV  HW2     2904    5.144146141    4.316959124    4.748209580
  261 SOLV  OW      2905    3.705759298    4.749495557    6.731774830
  261 SOLV  HW1     2906    3.623283409    4.725540280    6.783015335
  261 SOLV  HW2     2907    3.731749743    4.843780276    6.752668646
  262 SOLV  OW      2908    3.428962724    4.313991664    4.253405186
  262 SOLV  HW1     2909    3.426452318    4.376687386    4.331279640
  262 SOLV  HW2     2910    3.513098671    4.260035475    4.256772561
  263 SOLV  OW      2911    3.695119679    5.445699782    5.264976782
  263 SOLV  HW1     2912    3.655609134    5.451793488    5.356638249
  263 SOLV  HW2     2913    3.679043763    5.531397717    5.216013235
  264 SOLV  OW      2914    6.356215762    3.612243489    4.257264350
  264 SOLV  HW1     2915    6.312314128    3.608314071    4.347034300
  264 SOLV  HW2     2916    6.448672479    3.649105719    4.266978037
  265 SOLV  OW      2917    3.773801652    6.821032550    4.872698262
  265 SOLV  HW1     2918    3.821913654    6.733368132    4.871289320
  265 SOLV  HW2     2919    3.795387371    6.869520059    4.957461084
  266 SOLV  OW      2920    5.543454335    3.809052469    3.681468455
  266 SOLV  HW1     2921    5.576934609    3.886272238    3.735483518
  266 SOLV  HW2     2922    5.443787062    3.804374548    3.688249390
  267 SOLV  OW      2923    5.302369410    4.317934283    5.490966786
  267 SOLV  HW1     2924    5.289802922    4.413302079    5.463604113
  267 SOLV  HW2     2925    5.388044957    4.308859589    5.541750339
  268 SOLV  OW      2926    5.969515848    4.951269663    6.493856986
  268 SOLV  HW1     2927    5.972426964    4.938232719    6.592969406
  268 SOLV  HW2     2928    5.880150549    4.987731740    6.467663884
  269 SOLV  OW      2929    6.497868951    6.160310140    3.984333748
  269 SOLV  HW1     2930    6.520268668    6.108446976    4.066858495
  269 SOLV  HW2     2931    6.401623924    6.146104401    3.961161252
  270 SOLV  OW      2932    4.680455686    5.200216057    5.369035016
  270 SOLV  HW1     2933    4.617469313    5.172866621    5.296329400
  270 SOLV  HW2     2934    4.765712766    5.148660809    5.360395936
  271 SOLV  OW      2935    4.289706018    5.048609736    6.367990427
  271 SOLV  HW1     2936    4.209007698    5.107651748    6.369920056
  271 SOLV  HW2     2937    4.264623737    4.956890247    6.398978446
  272 SOLV  OW      2938    5.607998918    4.553616806    4.679201632
  272 SOLV  HW1     2939    5.657664028    4.513788860    4.602074124
  272 SOLV  HW2     2940    5.672795105    4.597526745    4.741449806
  273 SOLV  OW      2941    5.975153374    4.483404651    4.633888418
  273 SOLV  HW1     2942    5.936224159    4.497694781    4.724884843
  273 SOLV  HW2     2943    5.923495284    4.412175097    4.586372184
  274 SOLV  OW      2944    5.236422085    6.156356994    4.910788503
  274 SOLV  HW1     2945    5.154347329    6.160990523    4.853847613
  274 SOLV  HW2     2946    5.315930280    6.184342283    4.856962598
  275 SOLV  OW      2947    6.193584335    6.754377138    3.779103574
  275 SOLV  HW1     2948    6.275359066    6.734973092    3.724898355
  275 SOLV  HW2     2949    6.131791710    6.675826648    3.775461941
  276 SOLV  OW      2950    3.873344661    3.828302403    6.072710897
  276 SOLV  HW1     2951    3.949868305    3.825211271    6.008409879
  276 SOLV  HW2     2952    3.822623346    3.913549092    6.060047944
  277 SOLV  OW      2953    6.693419404    4.195734601    6.641829199
  277 SOLV  HW1     2954    6.679283285    4.282734455    6.594575090
  277 SOLV  HW2     2955    6.710022066    4.123607055    6.574571046
  278 SOLV  OW      2956    6.218368115    3.636493595    4.048470651
  278 SOLV  HW1     2957    6.273010599    3.637828907    4.132220635
  278 SOLV  HW2     2958    6.174569055    3.725509555    4.035846728
  279 SOLV  OW      2959    4.127622964    5.971952681    0.024838501
  279 SOLV  HW1     2960    4.190994832    5.896926911    0.043732409
  279 SOLV  HW2     2961    4.042432443    5.935039089   -0.012332216
  280 SOLV  OW      2962    6.189567822    4.410003201    4.770020130
  280 SOLV  HW1     2963    6.105483872    4.446519004    4.730045118
  280 SOLV  HW2     2964    6.238033735    4.355475801    4.701615684
  281 SOLV  OW      2965    3.392686821    6.157010501    5.765467127
  281 SOLV  HW1     2966    3.478177860    6.149203818    5.816768617
  281 SOLV  HW2     2967    3.411550967    6.194877681    5.674848502
  282 SOLV  OW      2968    4.051970351    3.943573930    5.052920625
  282 SOLV  HW1     2969    4.020843620    4.025809937    5.005273258
  282 SOLV  HW2     2970    4.138084090    3.962911053    5.099956765
  283 SOLV  OW      2971    3.816933089    4.925985585    5.494185663
  283 SOLV  HW1     2972    3.750848359    4.947450937    5.566113564
  283 SOLV  HW2     2973    3.896547512    4.985841603    5.503149469
  284 SOLV  OW      2974    5.409068159    5.268309549    5.862187479
  284 SOLV  HW1     2975    5.442272771    5.176905530    5.838851282
  284 SOLV  HW2     2976    5.357781127    5.264230989    5.947947524
  285 SOLV  OW      2977    4.534914173    5.639408111    6.108379018
  285 SOLV  HW1     2978    4.586719023    5.554122495    6.101731659
  285 SOLV  HW2     2979    4.588120113    5.706795646    6.159658420
  286 SOLV  OW      2980    5.822306262    4.262673697    3.559541651
  286 SOLV  HW1     2981    5.772867056    4.343573346    3.527716117
  286 SOLV  HW2     2982    5.809528318    4.252499743    3.658207935
  287 SOLV  OW      2983    6.349505672    6.035423858    4.963380209
  287 SOLV  HW1     2984    6.251269340    6.034557325    4.982107049
  287 SOLV  HW2     2985    6.379423891    5.943386763    4.938165000
  288 SOLV  OW      2986    4.635383928    6.724557358    6.153095354
  288 SOLV  HW1     2987    4.583481252    6.723033188    6.238567419
  288 SOLV  HW2     2988    4.725929918    6.684946183    6.168393910
  289 SOLV  OW      2989    4.384623279    4.340828059    5.045877095
  289 SOLV  HW1     2990    4.445130096    4.417375151    5.023934785
  289 SOLV  HW2     2991    4.327472326    4.319746789    4.966559561
  290 SOLV  OW      2992    5.699045900    5.587871874    5.709032083
  290 SOLV  HW1     2993    5.633597715    5.655467147    5.675133681
  290 SOLV  HW2     2994    5.713063704    5.517315148    5.639556364
  291 SOLV  OW      2995    3.482420878    5.777601486    6.019329030
  291 SOLV  HW1     2996    3.572903510    5.794059742    5.980038951
  291 SOLV  HW2     2997    3.412148703    5.801524170    5.952312823
  292 SOLV  OW      2998    4.457353281    6.419960312    6.679943394
  292 SOLV  HW1     2999    4.364974441    6.432669578    6.716082157
  292 SOLV  HW2     3000    4.466805009    6.470464634    6.594145154
  293 SOLV  OW      3001    4.141615661    6.538483906    3.924712120
  293 SOLV  HW1     3002    4.074438447    6.545844660    3.850992501
  293 SOLV  HW2     3003    4.152676218    6.627601304    3.968726379
  294 SOLV  OW      3004    4.524197914    4.702465808    5.394789540
  294 SOLV  HW1     3005    4.531394536    4.717473208    5.296176566
  294 SOLV  HW2     3006    4.494604348    4.787001338    5.439281020
  295 SOLV  OW      3007    5.023310671    5.798439844    6.693856639
  295 SOLV  HW1     3008    5.083785020    5.869642686    6.658157638
  295 SOLV  HW2     3009    4.963280963    5.837598964    6.763602106
  296 SOLV  OW      3010    5.135725880    5.916586404    6.321891201
  296 SOLV  HW1     3011    5.073851752    5.975273859    6.269666539
  296 SOLV  HW2     3012    5.219321201    5.967086652    6.343374857
  297 SOLV  OW      3013    5.150537211    4.875792901    5.199622996
  297 SOLV  HW1     3014    5.124753676    4.895539876    5.294211091
  297 SOLV  HW2     3015    5.116061658    4.785522460    5.173848386
  298 SOLV  OW      3016    3.542386914    3.805034531    6.372839882
  298 SOLV  HW1     3017    3.555934612    3.745546480    6.452081260
  298 SOLV  HW2     3018    3.596160508    3.770702063    6.295826219
  299 SOLV  OW      3019    6.364277179    3.717198629    6.777044113
  299 SOLV  HW1     3020    6.398438247    3.696878596    6.685273857
  299 SOLV  HW2     3021    6.402146418    3.804379822    6.808140857
  300 SOLV  OW      3022    3.569899241    4.620968842    4.207468901
  300 SOLV  HW1     3023    3.662768836    4.611519100    4.171588978
  300 SOLV  HW2     3024    3.558683230    4.712003198    4.247323358
  301 SOLV  OW      3025    6.144724227    5.430765871    3.759044369
  301 SOLV  HW1     3026    6.119746805    5.381335325    3.675772670
  301 SOLV  HW2     3027    6.185991454    5.367273594    3.824367683
  302 SOLV  OW      3028    5.302801772    6.654461776    4.575250117
  302 SOLV  HW1     3029    5.339657746    6.569371715    4.537794321
  302 SOLV  HW2     3030    5.339766411    6.732103045    4.524190423
  303 SOLV  OW      3031    5.948126854    4.916034855    6.776348038
  303 SOLV  HW1     3032    6.028062154    4.862378306    6.803426279
  303 SOLV  HW2     3033    5.893399890    4.937432434    6.857273436
  304 SOLV  OW      3034    6.908770142    5.504878651    4.686302572
  304 SOLV  HW1     3035    6.979149207    5.546564254    4.743827331
  304 SOLV  HW2     3036    6.825525334    5.560171130    4.690174453
  305 SOLV  OW      3037    4.658262424    4.658587954    4.745945510
  305 SOLV  HW1     3038    4.656697360    4.758276797    4.753779892
  305 SOLV  HW2     3039    4.737380945    4.622527029    4.795357811
  306 SOLV  OW      3040    4.882166191    4.195060622    5.917220060
  306 SOLV  HW1     3041    4.792308924    4.200699895    5.960758107
  306 SOLV  HW2     3042    4.886771390    4.260492662    5.841727727
  307 SOLV  OW      3043    6.686914397    4.669365059    5.381124287
  307 SOLV  HW1     3044    6.671698191    4.679455324    5.479450791
  307 SOLV  HW2     3045    6.719718175    4.576887549    5.361805151
  308 SOLV  OW      3046    3.507222938    6.761911106    5.904958432
  308 SOLV  HW1     3047    3.479931530    6.665714437    5.903195207
  308 SOLV  HW2     3048    3.601630187    6.769170312    5.937149335
  309 SOLV  OW      3049    3.784656390    5.160684914    6.310454905
  309 SOLV  HW1     3050    3.723110739    5.112904862    6.247757038
  309 SOLV  HW2     3051    3.755785668    5.256029116    6.319271799
  310 SOLV  OW      3052    0.142186578    4.534526814    4.963018540
  310 SOLV  HW1     3053    0.139920679    4.460503575    5.030229842
  310 SOLV  HW2     3054    0.132211590    4.622339818    5.009829734
  311 SOLV  OW      3055    3.662315218    6.062590914    6.085519315
  311 SOLV  HW1     3056    3.688126903    5.972438037    6.050767710
  311 SOLV  HW2     3057    3.589187491    6.052598070    6.153002369
  312 SOLV  OW      3058    5.965250459    3.773217249    3.661251317
  312 SOLV  HW1     3059    6.060569864    3.761347197    3.689094715
  312 SOLV  HW2     3060    5.961011369    3.788042766    3.562437632
  313 SOLV  OW      3061    4.475832617    6.555074776    5.657765637
  313 SOLV  HW1     3062    4.504186062    6.609581722    5.736674521
  313 SOLV  HW2     3063    4.433519908    6.614718192    5.589547111
  314 SOLV  OW      3064    4.853016163    4.112954388    6.504722436
  314 SOLV  HW1     3065    4.946653151    4.121983871    6.470774530
  314 SOLV  HW2     3066    4.825854734    4.016733395    6.502344195
  315 SOLV  OW      3067    6.706308712    5.427332063    6.011518334
  315 SOLV  HW1     3068    6.777725726    5.468698989    5.955052523
  315 SOLV  HW2     3069    6.743651398    5.348000636    6.059622481
  316 SOLV  OW      3070    3.868768776    6.067677733    3.496585814
  316 SOLV  HW1     3071    3.918573881    5.987149163    3.528751029
  316 SOLV  HW2     3072    3.933865521    6.139659500    3.472440839
  317 SOLV  OW      3073    4.706131130    5.141986306    6.833723963
  317 SOLV  HW1     3074    4.628461252    5.093506031    6.793490553
  317 SOLV  HW2     3075    4.699682218    5.239324003    6.811691014
  318 SOLV  OW      3076    4.077974706    6.827182722    6.429341487
  318 SOLV  HW1     3077    4.095168173    6.803604298    6.524997311
  318 SOLV  HW2     3078    4.082463006    6.926463664    6.418176346
  319 SOLV  OW      3079    3.746706645    3.937946468    4.224067840
  319 SOLV  HW1     3080    3.676416005    3.874368638    4.255982210
  319 SOLV  HW2     3081    3.837151470    3.898364578    4.240017595
  320 SOLV  OW      3082    3.936008905    6.477359213    3.736873092
  320 SOLV  HW1     3083    3.839131648    6.464966438    3.758384363
  320 SOLV  HW2     3084    3.945554813    6.506198811    3.641591533
  321 SOLV  OW      3085    3.790884178    4.741594317    4.943876247
  321 SOLV  HW1     3086    3.862984631    4.810888100    4.945122571
  321 SOLV  HW2     3087    3.701573561    4.786495933    4.940873732
  322 SOLV  OW      3088    6.399149435    3.488905223    3.884118375
  322 SOLV  HW1     3089    6.335637639    3.545260355    3.936960629
  322 SOLV  HW2     3090    6.396312651    3.516650265    3.788076212
  323 SOLV  OW      3091    0.122575597    4.013079526    0.057680675
  323 SOLV  HW1     3092    0.057704557    4.049922769   -0.008923786
  323 SOLV  HW2     3093    0.134783365    4.078734674    0.132126898
  324 SOLV  OW      3094    3.620367773    3.685822269    4.212004268
  324 SOLV  HW1     3095    3.611322764    3.716868744    4.306641189
  324 SOLV  HW2     3096    3.536576357    3.707215135    4.161774539
  325 SOLV  OW      3097    6.718461151    5.642363005    4.357393105
  325 SOLV  HW1     3098    6.683172437    5.551167107    4.336424394
  325 SOLV  HW2     3099    6.677281566    5.675290845    4.442373245
  326 SOLV  OW      3100    6.653817498    4.535493268    4.355475277
  326 SOLV  HW1     3101    6.677278908    4.462486123    4.291276779
  326 SOLV  HW2     3102    6.558222636    4.525960146    4.383272521
  327 SOLV  OW      3103    4.484114775    6.375295507    4.015768622
  327 SOLV  HW1     3104    4.551260078    6.346583226    4.084085198
  327 SOLV  HW2     3105    4.394136921    6.383047681    4.058709157
  328 SOLV  OW      3106    5.332636050    3.494089041    3.845383580
  328 SOLV  HW1     3107    5.363783402    3.491750503    3.750376527
  328 SOLV  HW2     3108    5.243747680    3.539670720    3.850184554
  329 SOLV  OW      3109    4.032022580    4.911623194    3.952994050
  329 SOLV  HW1     3110    4.121758648    4.873097139    3.974548670
  329 SOLV  HW2     3111    4.043495840    5.002938622    3.913863533
  330 SOLV  OW      3112    4.848812569    5.646103939    4.772223602
  330 SOLV  HW1     3113    4.868678301    5.743968957    4.777637179
  330 SOLV  HW2     3114    4.849475614    5.617220909    4.676480109
  331 SOLV  OW      3115    5.174559524    5.570725980    5.116654188
  331 SOLV  HW1     3116    5.216103389    5.647811067    5.164944940
  331 SOLV  HW2     3117    5.232946106    5.490088165    5.126164863
  332 SOLV  OW      3118    0.041587426    5.235960234    3.638386342
  332 SOLV  HW1     3119   -0.014961698    5.258620467    3.559084714
  332 SOLV  HW2     3120    0.091774071    5.151351799    3.620422110
  333 SOLV  OW      3121    4.096632863    5.405829924    3.703143965
  333 SOLV  HW1     3122    4.086629486    5.487876450    3.759447196
  333 SOLV  HW2     3123    4.098905638    5.431764156    3.606583628
  334 SOLV  OW      3124    6.495361898    3.673308122    6.544160750
  334 SOLV  HW1     3125    6.530492585    3.591385536    6.498816760
  334 SOLV  HW2     3126    6.420021606    3.711359991    6.490518752
  335 SOLV  OW      3127    6.638392379    5.745873599    4.115471057
  335 SOLV  HW1     3128    6.680945290    5.723798462    4.203240085
  335 SOLV  HW2     3129    6.604976659    5.840112884    4.117413015
  336 SOLV  OW      3130    6.862748265    3.611497600    5.296903994
  336 SOLV  HW1     3131    6.766534980    3.621075357    5.322460948
  336 SOLV  HW2     3132    6.879875115    3.661797459    5.212178184
  337 SOLV  OW      3133    4.691306483    5.662805413    4.308936572
  337 SOLV  HW1     3134    4.689428978    5.566189059    4.283184625
  337 SOLV  HW2     3135    4.650369404    5.717544401    4.235935561
  338 SOLV  OW      3136    4.088884788    4.526567672    5.546703214
  338 SOLV  HW1     3137    4.009316103    4.586031847    5.535104002
  338 SOLV  HW2     3138    4.092176729    4.460342154    5.471836463
  339 SOLV  OW      3139    4.760127108    6.647786261    5.427196472
  339 SOLV  HW1     3140    4.805968707    6.665713055    5.514252267
  339 SOLV  HW2     3141    4.785092084    6.556612325    5.394553641
  340 SOLV  OW      3142    4.844089468    5.849920903    3.568220749
  340 SOLV  HW1     3143    4.848595469    5.814841930    3.661768330
  340 SOLV  HW2     3144    4.886157200    5.784009871    3.505867514
  341 SOLV  OW      3145    6.806342496    4.946972355    4.290579985
  341 SOLV  HW1     3146    6.833782435    5.040468625    4.268061999
  341 SOLV  HW2     3147    6.839607330    4.884547564    4.219882572
  342 SOLV  OW      3148    3.645480906    4.096416037    6.672358986
  342 SOLV  HW1     3149    3.667756831    4.102232151    6.575035947
  342 SOLV  HW2     3150    3.648713111    4.000837450    6.701617997
  343 SOLV  OW      3151    5.818257755    5.195398112    3.591462463
  343 SOLV  HW1     3152    5.798828968    5.111155125    3.541187092
  343 SOLV  HW2     3153    5.786923209    5.185781214    3.685948149
  344 SOLV  OW      3154    4.786391025    3.794003928    4.972004232
  344 SOLV  HW1     3155    4.772368914    3.868068202    5.037726353
  344 SOLV  HW2     3156    4.757634563    3.707353168    5.012823728
  345 SOLV  OW      3157    5.764431153    4.648410735    0.024695739
  345 SOLV  HW1     3158    5.752475153    4.747332947    0.016140292
  345 SOLV  HW2     3159    5.771829101    4.607749856   -0.066373642
  346 SOLV  OW      3160    6.664163518    3.381035611    5.526019240
  346 SOLV  HW1     3161    6.645202269    3.458023730    5.465069583
  346 SOLV  HW2     3162    6.693853025    3.415562057    5.615058496
  347 SOLV  OW      3163    6.555996190    4.236756302    6.265590999
  347 SOLV  HW1     3164    6.610377421    4.247371507    6.182334558
  347 SOLV  HW2     3165    6.602637333    4.281678761    6.341801379
  348 SOLV  OW      3166    4.489093165    3.873922577    6.305646149
  348 SOLV  HW1     3167    4.416958358    3.806718716    6.322429569
  348 SOLV  HW2     3168    4.481401324    3.948332731    6.372019270
  349 SOLV  OW      3169    6.417710016    3.718139608    4.908755683
  349 SOLV  HW1     3170    6.349545512    3.756247024    4.971231868
  349 SOLV  HW2     3171    6.448145247    3.789193767    4.845298679
  350 SOLV  OW      3172    4.669455578    6.892964359    4.733668556
  350 SOLV  HW1     3173    4.759633669    6.901088864    4.691202422
  350 SOLV  HW2     3174    4.598938556    6.895076109    4.662786034
  351 SOLV  OW      3175    6.822591809    5.076563044    4.753677245
  351 SOLV  HW1     3176    6.765509181    5.033750055    4.823751826
  351 SOLV  HW2     3177    6.851207446    5.007496987    4.687248538
  352 SOLV  OW      3178    4.738081201    5.273985357    3.525484747
  352 SOLV  HW1     3179    4.666254483    5.206122901    3.540898139
  352 SOLV  HW2     3180    4.697860445    5.356748342    3.486312394
  353 SOLV  OW      3181    5.829879724    4.563435918    5.401172508
  353 SOLV  HW1     3182    5.732996823    4.562643047    5.425968674
  353 SOLV  HW2     3183    5.863381894    4.469427403    5.394709420
  354 SOLV  OW      3184    5.566550397    4.863508595    4.764571106
  354 SOLV  HW1     3185    5.564371491    4.927658894    4.687877088
  354 SOLV  HW2     3186    5.473000793    4.841273996    4.792067342
  355 SOLV  OW      3187    6.700752682    5.051023217    3.486331581
  355 SOLV  HW1     3188    6.613182939    5.091616046    3.512515794
  355 SOLV  HW2     3189    6.750636084    5.023538097    3.568538911
  356 SOLV  OW      3190    3.562942463    3.981195026    4.647137085
  356 SOLV  HW1     3191    3.496377503    4.050129950    4.618523665
  356 SOLV  HW2     3192    3.630266029    4.023151498    4.708036734
  357 SOLV  OW      3193    4.385850430    5.284279203    4.086988316
  357 SOLV  HW1     3194    4.377072392    5.315626317    3.992425158
  357 SOLV  HW2     3195    4.446086635    5.204508947    4.090182655
  358 SOLV  OW      3196    4.213733807    5.304512448    6.132327220
  358 SOLV  HW1     3197    4.157423857    5.253782461    6.197577099
  358 SOLV  HW2     3198    4.245883673    5.242471108    6.060779883
  359 SOLV  OW      3199    6.131560965    4.824890942    6.302116014
  359 SOLV  HW1     3200    6.068056822    4.876618970    6.359504387
  359 SOLV  HW2     3201    6.096085313    4.820566363    6.208709583
  360 SOLV  OW      3202    6.152189716    6.105360716    4.304448548
  360 SOLV  HW1     3203    6.228485490    6.114903936    4.240499562
  360 SOLV  HW2     3204    6.109337056    6.015852128    4.292064606
  361 SOLV  OW      3205    4.748363059    3.585146424    3.613530118
  361 SOLV  HW1     3206    4.796383828    3.672379254    3.604237656
  361 SOLV  HW2     3207    4.813494914    3.509983680    3.603032572
  362 SOLV  OW      3208    5.318762824    5.033303666    6.280609353
  362 SOLV  HW1     3209    5.313658414    5.077672902    6.370089574
  362 SOLV  HW2     3210    5.281831890    5.094688098    6.210828408
  363 SOLV  OW      3211    3.531864399    3.788371323    4.463311196
  363 SOLV  HW1     3212    3.440265835    3.752076383    4.480411559
  363 SOLV  HW2     3213    3.551502164    3.861402758    4.528738773
  364 SOLV  OW      3214    4.547306115    6.046404477    3.826262294
  364 SOLV  HW1     3215    4.639964397    6.008852344    3.828713574
  364 SOLV  HW2     3216    4.514183909    6.059495801    3.919713975
  365 SOLV  OW      3217    6.383483594    3.986338012    3.558818335
  365 SOLV  HW1     3218    6.445221438    4.063724421    3.573002921
  365 SOLV  HW2     3219    6.299137240    4.018466836    3.515751529
  366 SOLV  OW      3220    4.977401993    4.165461720    5.130556479
  366 SOLV  HW1     3221    5.007016407    4.181722843    5.224684315
  366 SOLV  HW2     3222    5.056933466    4.166630731    5.069935877
  367 SOLV  OW      3223    6.659794768    3.796446114    4.065137398
  367 SOLV  HW1     3224    6.568644299    3.836381114    4.055297201
  367 SOLV  HW2     3225    6.683423622    3.790880282    4.162146155
  368 SOLV  OW      3226    5.785014567    5.893904126    3.640343379
  368 SOLV  HW1     3227    5.812992792    5.810809333    3.592240139
  368 SOLV  HW2     3228    5.701508565    5.875801666    3.692309253
  369 SOLV  OW      3229    4.969712964    3.630175431    6.632970081
  369 SOLV  HW1     3230    5.051138163    3.627241500    6.574979795
  369 SOLV  HW2     3231    4.960067069    3.543145112    6.681283215
  370 SOLV  OW      3232    6.378807706    5.092390433    4.449556335
  370 SOLV  HW1     3233    6.430550168    5.015194294    4.486501946
  370 SOLV  HW2     3234    6.427432580    5.177544211    4.469200249
  371 SOLV  OW      3235    5.585432691    5.419808164    4.112527704
  371 SOLV  HW1     3236    5.503110156    5.461062855    4.151546032
  371 SOLV  HW2     3237    5.607910099    5.465368870    4.026386158
  372 SOLV  OW      3238    5.588456796    5.377141950    4.766099935
  372 SOLV  HW1     3239    5.497215485    5.405243420    4.736322022
  372 SOLV  HW2     3240    5.580577525    5.318176718    4.846488821
  373 SOLV  OW      3241    3.320230067    4.601499798    3.829559181
  373 SOLV  HW1     3242    3.220360222    4.606666694    3.828628192
  373 SOLV  HW2     3243    3.349151472    4.526381166    3.888907639
  374 SOLV  OW      3244    6.442068628    6.486964846    4.165822631
  374 SOLV  HW1     3245    6.413854735    6.480580703    4.070088653
  374 SOLV  HW2     3246    6.447363359    6.583163631    4.192646716
  375 SOLV  OW      3247    4.166756835    5.095872793    3.408132581
  375 SOLV  HW1     3248    4.191508837    5.170668503    3.346531750
  375 SOLV  HW2     3249    4.212611710    5.108598755    3.496093038
  376 SOLV  OW      3250    6.850010913    5.368984410    6.330554727
  376 SOLV  HW1     3251    6.754126539    5.366676619    6.358881389
  376 SOLV  HW2     3252    6.864930469    5.301829542    6.257966032
  377 SOLV  OW      3253    5.894247558    4.308393107    5.429322448
  377 SOLV  HW1     3254    5.964345783    4.312943790    5.500505667
  377 SOLV  HW2     3255    5.822504440    4.244560339    5.457247131
  378 SOLV  OW      3256    6.037451740    0.057929604    3.705803834
  378 SOLV  HW1     3257    6.108288732   -0.003360983    3.740840077
  378 SOLV  HW2     3258    5.947720720    0.026038386    3.736350723
  379 SOLV  OW      3259    5.117245915    5.463960924    3.497972622
  379 SOLV  HW1     3260    5.053465739    5.504855788    3.432692653
  379 SOLV  HW2     3261    5.066025566    5.413052000    3.567157813
  380 SOLV  OW      3262    4.338149828    4.967359834    5.132190237
  380 SOLV  HW1     3263    4.265508027    4.952832940    5.199363021
  380 SOLV  HW2     3264    4.402306161    4.890720562    5.135413119
  381 SOLV  OW      3265    6.585118602    5.709106537    4.584433939
  381 SOLV  HW1     3266    6.513687884    5.640866649    4.600010694
  381 SOLV  HW2     3267    6.628720328    5.732147889    4.671437831
  382 SOLV  OW      3268    5.030187937    3.704715290    4.882681049
  382 SOLV  HW1     3269    4.935622691    3.717910547    4.912434045
  382 SOLV  HW2     3270    5.040036062    3.613721507    4.842369389
  383 SOLV  OW      3271    5.176278783    5.494947792    6.448769738
  383 SOLV  HW1     3272    5.120351449    5.415926055    6.423687479
  383 SOLV  HW2     3273    5.163538607    5.567573378    6.381207809
  384 SOLV  OW      3274    4.584286496    4.681768350    4.479151358
  384 SOLV  HW1     3275    4.608929605    4.667471536    4.575014249
  384 SOLV  HW2     3276    4.667293934    4.695621572    4.425121806
  385 SOLV  OW      3277    0.014867694    5.472516764    5.680429158
  385 SOLV  HW1     3278    0.090587250    5.451590244    5.618539067
  385 SOLV  HW2     3279   -0.026796940    5.559471184    5.653883354
  386 SOLV  OW      3280    5.382431393    5.573300511    4.244161173
  386 SOLV  HW1     3281    5.412427699    5.603976346    4.334489781
  386 SOLV  HW2     3282    5.358174651    5.652678438    4.188387028
  387 SOLV  OW      3283    6.902309877    5.231933833    5.814514068
  387 SOLV  HW1     3284    6.928015763    5.309751919    5.757198506
  387 SOLV  HW2     3285    6.814233152    5.195720963    5.783975776
  388 SOLV  OW      3286    3.792752429    4.646334775    3.594915975
  388 SOLV  HW1     3287    3.868751417    4.688354670    3.545313821
  388 SOLV  HW2     3288    3.706185121    4.681295374    3.559058990
  389 SOLV  OW      3289    4.268082490    6.738701506    4.936108831
  389 SOLV  HW1     3290    4.268711270    6.791904422    4.851429509
  389 SOLV  HW2     3291    4.294348743    6.797520861    5.012605622
  390 SOLV  OW      3292    4.191701736    4.795467949    6.452561213
  390 SOLV  HW1     3293    4.241767832    4.709071411    6.447017875
  390 SOLV  HW2     3294    4.098916510    4.778140906    6.485611509
  391 SOLV  OW      3295    4.804121202    6.583420028    4.446876395
  391 SOLV  HW1     3296    4.755488007    6.498571708    4.467783799
  391 SOLV  HW2     3297    4.887270616    6.562357213    4.395455955
  392 SOLV  OW      3298    4.462052636    5.204731150    6.551490082
  392 SOLV  HW1     3299    4.542251010    5.239831770    6.503141004
  392 SOLV  HW2     3300    4.400902281    5.159799474    6.486350168
  393 SOLV  OW      3301    3.583632662    6.524935409    6.408621386
  393 SOLV  HW1     3302    3.594459841    6.523630274    6.309209791
  393 SOLV  HW2     3303    3.551081722    6.435648080    6.439762600
  394 SOLV  OW      3304    6.002472626    5.637258505    4.655619666
  394 SOLV  HW1     3305    6.015419993    5.578360730    4.575839498
  394 SOLV  HW2     3306    6.090740098    5.674674842    4.684084762
  395 SOLV  OW      3307    4.154172546    6.526662276    6.395853225
  395 SOLV  HW1     3308    4.166050874    6.459441758    6.322765316
  395 SOLV  HW2     3309    4.060311170    6.561153635    6.394461711
  396 SOLV  OW      3310    3.896157553    4.993946578    5.125125407
  396 SOLV  HW1     3311    3.924337977    4.977462796    5.030604562
  396 SOLV  HW2     3312    3.897744850    5.092193121    5.143702203
  397 SOLV  OW      3313    3.825864309    6.114121944    0.089335784
  397 SOLV  HW1     3314    3.913778179    6.129472344    0.134467717
  397 SOLV  HW2     3315    3.807856824    6.188723493    0.025213283
  398 SOLV  OW      3316    6.243163558    4.959631041    3.950335122
  398 SOLV  HW1     3317    6.258170758    5.056010482    3.928257429
  398 SOLV  HW2     3318    6.258376355    4.945089448    4.048103353
  399 SOLV  OW      3319    4.024018442    6.525326060    4.238632421
  399 SOLV  HW1     3320    4.112301830    6.479498566    4.228249010
  399 SOLV  HW2     3321    3.972137107    6.481448009    4.312014242
  400 SOLV  OW      3322    5.983297978    3.903407710    5.641421948
  400 SOLV  HW1     3323    5.886966623    3.877834489    5.633292576
  400 SOLV  HW2     3324    6.040643184    3.827971793    5.609469592
  401 SOLV  OW      3325    5.973038694    6.319714338    4.310943418
  401 SOLV  HW1     3326    6.002443138    6.366962932    4.394037740
  401 SOLV  HW2     3327    6.027249951    6.236531370    4.298965170
  402 SOLV  OW      3328    3.522197958    6.355696169    5.106115220
  402 SOLV  HW1     3329    3.610259431    6.344255213    5.060116285
  402 SOLV  HW2     3330    3.518469475    6.295990890    5.186257963
  403 SOLV  OW      3331    5.818440408    5.635109712    3.509295650
  403 SOLV  HW1     3332    5.813892149    5.688888758    3.425101342
  403 SOLV  HW2     3333    5.776471699    5.545635230    3.493983127
  404 SOLV  OW      3334    4.662438538    6.355056766    5.622465906
  404 SOLV  HW1     3335    4.592789902    6.426610171    5.616914151
  404 SOLV  HW2     3336    4.631339414    6.283036722    5.684494944
  405 SOLV  OW      3337    4.160531316    4.320054919    4.857053081
  405 SOLV  HW1     3338    4.140941909    4.417503213    4.846018031
  405 SOLV  HW2     3339    4.162406787    4.276074619    4.767253981
  406 SOLV  OW      3340    5.195441639    6.894191133    3.988735718
  406 SOLV  HW1     3341    5.284529544    6.901214209    3.943837296
  406 SOLV  HW2     3342    5.208252020    6.891117959    4.087873295
  407 SOLV  OW      3343    4.987319393    6.446874271    4.288238477
  407 SOLV  HW1     3344    4.992032332    6.356236853    4.330242675
  407 SOLV  HW2     3345    5.076601983    6.470490072    4.249863947
  408 SOLV  OW      3346    5.583619181    5.147731008    4.063025214
  408 SOLV  HW1     3347    5.646909556    5.124749149    3.989082407
  408 SOLV  HW2     3348    5.591622975    5.245033249    4.084694608
  409 SOLV  OW      3349    5.205473911    6.502713257    4.131047739
  409 SOLV  HW1     3350    5.289339075    6.531691423    4.177187455
  409 SOLV  HW2     3351    5.225508297    6.425198229    4.071114861
  410 SOLV  OW      3352    6.324649113    3.543069814    6.101270130
  410 SOLV  HW1     3353    6.378605607    3.510656500    6.023556140
  410 SOLV  HW2     3354    6.318812512    3.470858066    6.170210270
  411 SOLV  OW      3355    5.385006007    4.521145194    4.131967598
  411 SOLV  HW1     3356    5.319905478    4.495922951    4.203573341
  411 SOLV  HW2     3357    5.362208034    4.611900716    4.096679863
  412 SOLV  OW      3358    6.487377177    6.546698395    3.467325879
  412 SOLV  HW1     3359    6.437293483    6.481328942    3.410578562
  412 SOLV  HW2     3360    6.585671908    6.531906878    3.456320002
  413 SOLV  OW      3361    6.787608980    4.596102644    3.400832127
  413 SOLV  HW1     3362    6.768533822    4.507849659    3.443815751
  413 SOLV  HW2     3363    6.708232718    4.624908123    3.347262981
  414 SOLV  OW      3364    5.288183528    5.966783422    5.891541716
  414 SOLV  HW1     3365    5.318284286    6.044178537    5.835813281
  414 SOLV  HW2     3366    5.190767157    5.976376185    5.912028677
  415 SOLV  OW      3367    3.790783836    5.173221661    5.922605850
  415 SOLV  HW1     3368    3.756694373    5.111186386    5.993254552
  415 SOLV  HW2     3369    3.780546088    5.267774930    5.953534441
  416 SOLV  OW      3370    4.609866282    3.937947441    6.704572541
  416 SOLV  HW1     3371    4.669892794    3.885928717    6.643820007
  416 SOLV  HW2     3372    4.652396050    4.025853103    6.726154999
  417 SOLV  OW      3373    3.921295714    4.220143902    4.550330428
  417 SOLV  HW1     3374    3.899522972    4.124568816    4.570114109
  417 SOLV  HW2     3375    3.850618997    4.279165938    4.589333004
  418 SOLV  OW      3376    6.278780337    4.801661423    3.733974067
  418 SOLV  HW1     3377    6.209275122    4.731959528    3.751642002
  418 SOLV  HW2     3378    6.271317599    4.874240956    3.802369611
  419 SOLV  OW      3379    3.851176646    6.082987996    5.118939277
  419 SOLV  HW1     3380    3.834733425    6.111608230    5.213342187
  419 SOLV  HW2     3381    3.948660748    6.064676221    5.106176357
  420 SOLV  OW      3382    4.914352041    6.393150470    4.745587809
  420 SOLV  HW1     3383    4.954816015    6.477760096    4.710869546
  420 SOLV  HW2     3384    4.856953952    6.413746696    4.824851409
  421 SOLV  OW      3385    4.272766975    3.988634377    5.183337026
  421 SOLV  HW1     3386    4.283010942    4.076062199    5.230802294
  421 SOLV  HW2     3387    4.333716236    3.986413244    5.104079756
  422 SOLV  OW      3388    5.006032862    3.922437319    3.796845019
  422 SOLV  HW1     3389    4.949574907    3.951294595    3.874173908
  422 SOLV  HW2     3390    4.947014175    3.895469740    3.720742980
  423 SOLV  OW      3391    5.905855306    4.598691751    3.937675030
  423 SOLV  HW1     3392    5.904601119    4.685605779    3.987132496
  423 SOLV  HW2     3393    5.960163934    4.532059029    3.988785694
  424 SOLV  OW      3394    5.142805938    4.397298747    5.707466396
  424 SOLV  HW1     3395    5.044027023    4.381764563    5.709264144
  424 SOLV  HW2     3396    5.182418508    4.350714061    5.628330671
  425 SOLV  OW      3397    4.558707329    4.125275107    4.564772735
  425 SOLV  HW1     3398    4.569906399    4.080448123    4.476076894
  425 SOLV  HW2     3399    4.630430296    4.193945449    4.576683945
  426 SOLV  OW      3400    4.251834947    4.786727338    3.727789246
  426 SOLV  HW1     3401    4.221603630    4.735346426    3.808076906
  426 SOLV  HW2     3402    4.339631640    4.750676298    3.696292212
  427 SOLV  OW      3403    5.530032106    4.317638207    5.622318037
  427 SOLV  HW1     3404    5.574582039    4.236869807    5.583675836
  427 SOLV  HW2     3405    5.551848434    4.324339232    5.719686301
  428 SOLV  OW      3406    5.960140912    5.481740159    4.058073436
  428 SOLV  HW1     3407    5.917819572    5.556980881    4.108564842
  428 SOLV  HW2     3408    5.947392936    5.496148635    3.959933023
  429 SOLV  OW      3409    5.160541471    5.383760712    4.183093574
  429 SOLV  HW1     3410    5.233578980    5.448599436    4.204612618
  429 SOLV  HW2     3411    5.197926943    5.308047636    4.129508108
  430 SOLV  OW      3412    5.728946228    4.573655829    4.434500147
  430 SOLV  HW1     3413    5.813101549    4.588373145    4.382511003
  430 SOLV  HW2     3414    5.675790758    4.658343577    4.436515160
  431 SOLV  OW      3415    4.368593105    4.603161227    5.609137134
  431 SOLV  HW1     3416    4.446246787    4.614832655    5.547207203
  431 SOLV  HW2     3417    4.283668817    4.602511474    5.556326204
  432 SOLV  OW      3418    4.328167318    5.540038296    6.257670095
  432 SOLV  HW1     3419    4.296368331    5.455170108    6.215406456
  432 SOLV  HW2     3420    4.398125863    5.581907289    6.199766440
  433 SOLV  OW      3421    5.612661631    6.408130454    4.609777059
  433 SOLV  HW1     3422    5.694791463    6.351083293    4.611272001
  433 SOLV  HW2     3423    5.633055557    6.496966959    4.650935561
  434 SOLV  OW      3424    6.788482347    6.048367822    4.215169205
  434 SOLV  HW1     3425    6.858237239    6.011475031    4.276595710
  434 SOLV  HW2     3426    6.804213831    6.146220717    4.201852619
  435 SOLV  OW      3427    3.503878813    5.241352365    6.595482228
  435 SOLV  HW1     3428    3.505973927    5.330991631    6.551185839
  435 SOLV  HW2     3429    3.597380228    5.208039416    6.607703135
  436 SOLV  OW      3430    4.304834741    3.666670930    4.502360694
  436 SOLV  HW1     3431    4.332375298    3.625797310    4.589379452
  436 SOLV  HW2     3432    4.252435722    3.600002628    4.449340664
  437 SOLV  OW      3433    0.063297056    4.911376347    5.450051446
  437 SOLV  HW1     3434    0.124276586    4.835274330    5.427877253
  437 SOLV  HW2     3435    0.101666182    4.996403796    5.413998186
  438 SOLV  OW      3436    4.609008054    5.705443541    6.682491026
  438 SOLV  HW1     3437    4.581895755    5.658895019    6.598231284
  438 SOLV  HW2     3438    4.635892785    5.799443827    6.661452459
  439 SOLV  OW      3439    6.487973663    5.457110662    3.729857346
  439 SOLV  HW1     3440    6.574552086    5.502554015    3.708902191
  439 SOLV  HW2     3441    6.476307836    5.451776669    3.829031219
  440 SOLV  OW      3442    5.965270239    5.018152923    3.966107140
  440 SOLV  HW1     3443    6.060711797    4.992084094    3.951503887
  440 SOLV  HW2     3444    5.922357734    4.953497114    4.029194056
  441 SOLV  OW      3445    5.861631053    4.561264543    4.880962048
  441 SOLV  HW1     3446    5.844224574    4.655427213    4.852118854
  441 SOLV  HW2     3447    5.897014418    4.561074081    4.974500563
  442 SOLV  OW      3448    4.780848300    6.314288661    4.520813654
  442 SOLV  HW1     3449    4.826256430    6.342107631    4.605466521
  442 SOLV  HW2     3450    4.692879024    6.271972480    4.542553151
  443 SOLV  OW      3451    4.778749107    5.542035952    6.326321193
  443 SOLV  HW1     3452    4.835339349    5.616331684    6.362066568
  443 SOLV  HW2     3453    4.805768667    5.521926597    6.232164105
  444 SOLV  OW      3454    6.469342564    5.576988769    5.048382356
  444 SOLV  HW1     3455    6.460069160    5.485200501    5.009772881
  444 SOLV  HW2     3456    6.565921508    5.596160242    5.065895782
  445 SOLV  OW      3457    6.428090155    6.710747965    3.675340701
  445 SOLV  HW1     3458    6.518729956    6.752372488    3.682635435
  445 SOLV  HW2     3459    6.427802339    6.644448979    3.600469454
  446 SOLV  OW      3460    0.224914462    6.043129651    4.106660699
  446 SOLV  HW1     3461    0.177229878    6.097924091    4.037919963
  446 SOLV  HW2     3462    0.237096902    5.949962088    4.072412701
  447 SOLV  OW      3463    6.624847577    4.827186201    6.608316560
  447 SOLV  HW1     3464    6.575958231    4.914429102    6.608830974
  447 SOLV  HW2     3465    6.704552016    4.834018094    6.548297743
  448 SOLV  OW      3466    4.899657783    4.178660178    4.183812908
  448 SOLV  HW1     3467    4.845635563    4.261602871    4.198097491
  448 SOLV  HW2     3468    4.955480949    4.160894779    4.264869006
  449 SOLV  OW      3469    3.460024860    6.835512159    5.285614017
  449 SOLV  HW1     3470    3.521242855    6.772389651    5.237991044
  449 SOLV  HW2     3471    3.512525424    6.889642073    5.351292349
  450 SOLV  OW      3472    3.675686965    3.678969673    6.175144974
  450 SOLV  HW1     3473    3.758908985    3.728593054    6.150413285
  450 SOLV  HW2     3474    3.622192591    3.660477535    6.092704735
  451 SOLV  OW      3475    4.002109463    5.087179654    4.611652698
  451 SOLV  HW1     3476    4.075855949    5.072751775    4.545662683
  451 SOLV  HW2     3477    3.919244890    5.041292160    4.579571860
  452 SOLV  OW      3478    5.075339669    4.195556074    5.408983246
  452 SOLV  HW1     3479    5.050179413    4.116163364    5.464349095
  452 SOLV  HW2     3480    5.167293382    4.225856118    5.434044279
  453 SOLV  OW      3481    6.530719304    5.283301177    5.271962519
  453 SOLV  HW1     3482    6.441622406    5.289636124    5.226980892
  453 SOLV  HW2     3483    6.599583014    5.254212083    5.205529844
  454 SOLV  OW      3484    5.941491832    4.615192718    4.278570150
  454 SOLV  HW1     3485    6.005532476    4.648234292    4.347914895
  454 SOLV  HW2     3486    5.988453465    4.551353061    4.217573428
  455 SOLV  OW      3487    6.141628880    5.545945394    5.059927000
  455 SOLV  HW1     3488    6.184409100    5.608549802    5.125134891
  455 SOLV  HW2     3489    6.042871232    5.561645578    5.058549687
  456 SOLV  OW      3490    4.123141394    6.048332549    3.834722123
  456 SOLV  HW1     3491    4.167269475    5.970305934    3.790377068
  456 SOLV  HW2     3492    4.129521671    6.128456950    3.775213846
  457 SOLV  OW      3493    4.588489143    0.059119830    3.682535820
  457 SOLV  HW1     3494    4.499690592    0.097852262    3.707364421
  457 SOLV  HW2     3495    4.649582106    0.062458225    3.761644804
  458 SOLV  OW      3496    4.305481060    6.632007552    4.494139630
  458 SOLV  HW1     3497    4.325005363    6.617320493    4.591116389
  458 SOLV  HW2     3498    4.354641480    6.564108706    4.439601473
  459 SOLV  OW      3499    4.546115388    4.898292421    4.187736015
  459 SOLV  HW1     3500    4.539659588    4.875042834    4.090690771
  459 SOLV  HW2     3501    4.639213991    4.928212287    4.208699070
  460 SOLV  OW      3502    5.684571686    3.545990117    6.358623340
  460 SOLV  HW1     3503    5.718143992    3.630129722    6.400972666
  460 SOLV  HW2     3504    5.760404534    3.498761980    6.313691366
  461 SOLV  OW      3505    6.639628431    4.596419406    6.005111417
  461 SOLV  HW1     3506    6.710524901    4.623615783    5.940028046
  461 SOLV  HW2     3507    6.651828237    4.646795803    6.090639971
  462 SOLV  OW      3508    6.595301379    4.237687289    5.494095316
  462 SOLV  HW1     3509    6.539878341    4.154456838    5.495697391
  462 SOLV  HW2     3510    6.608544349    4.270697872    5.587564497
  463 SOLV  OW      3511    6.886144596    3.442834177    4.896663173
  463 SOLV  HW1     3512    6.813739501    3.502495174    4.931300942
  463 SOLV  HW2     3513    6.957813477    3.433814032    4.965828528
  464 SOLV  OW      3514    6.827173392    3.997087396    5.924225655
  464 SOLV  HW1     3515    6.884051339    3.964174991    5.999613416
  464 SOLV  HW2     3516    6.730765163    3.982252646    5.946292590
  465 SOLV  OW      3517    4.169473694    5.301377671    5.751157603
  465 SOLV  HW1     3518    4.125511211    5.343546066    5.671844256
  465 SOLV  HW2     3519    4.121436877    5.216936424    5.774897457
  466 SOLV  OW      3520    5.440224566    3.703738436    6.798213460
  466 SOLV  HW1     3521    5.387525916    3.619954685    6.812520831
  466 SOLV  HW2     3522    5.397127324    3.758342317    6.726362604
  467 SOLV  OW      3523    5.063130963    4.613768509    5.158182339
  467 SOLV  HW1     3524    4.980340796    4.559309726    5.144763270
  467 SOLV  HW2     3525    5.128177031    4.594120792    5.084813569
  468 SOLV  OW      3526    4.364510313    5.658524661    4.448152883
  468 SOLV  HW1     3527    4.386092931    5.642133972    4.351887200
  468 SOLV  HW2     3528    4.387881395    5.752806539    4.471949468
  469 SOLV  OW      3529    6.754233227    5.582185200    5.046400157
  469 SOLV  HW1     3530    6.760224905    5.600676123    5.144493098
  469 SOLV  HW2     3531    6.810986208    5.502980966    5.023910412
  470 SOLV  OW      3532    5.316326844    6.594013271    3.661813655
  470 SOLV  HW1     3533    5.344979290    6.664492637    3.596905297
  470 SOLV  HW2     3534    5.325873735    6.503898307    3.619510659
  471 SOLV  OW      3535    4.188871162    6.055114147    4.546993418
  471 SOLV  HW1     3536    4.119703829    6.047792575    4.475133847
  471 SOLV  HW2     3537    4.187982900    6.147703958    4.584779858
  472 SOLV  OW      3538    4.090056121    4.754303461    6.166568736
  472 SOLV  HW1     3539    4.113820645    4.662112669    6.135944600
  472 SOLV  HW2     3540    4.140345961    4.775572138    6.250355789
  473 SOLV  OW      3541    4.239770766    6.625691879    0.159693903
  473 SOLV  HW1     3542    4.277056697    6.567805302    0.232223849
  473 SOLV  HW2     3543    4.153976170    6.666734122    0.190620528
  474 SOLV  OW      3544    5.280684803    5.906757263    4.996079525
  474 SOLV  HW1     3545    5.267520276    5.876790749    5.090571560
  474 SOLV  HW2     3546    5.262952664    6.004952529    4.989502214
  475 SOLV  OW      3547    4.432373820    4.281100624    6.363509604
  475 SOLV  HW1     3548    4.414435540    4.202937740    6.423263898
  475 SOLV  HW2     3549    4.531083789    4.295239592    6.355883500
  476 SOLV  OW      3550    6.632781677    5.117914563    6.403703542
  476 SOLV  HW1     3551    6.623929494    5.212721427    6.434284028
  476 SOLV  HW2     3552    6.611161069    5.112197769    6.306227301
  477 SOLV  OW      3553    5.771148889    4.928858865    0.062469225
  477 SOLV  HW1     3554    5.688038073    4.970979719    0.026135775
  477 SOLV  HW2     3555    5.775245806    4.943154548    0.161365709
  478 SOLV  OW      3556    4.276402688    4.541857591    4.045630760
  478 SOLV  HW1     3557    4.205511149    4.490576686    3.997190644
  478 SOLV  HW2     3558    4.323967991    4.481031818    4.109188125
  479 SOLV  OW      3559    5.671001736    4.585489765    3.776091185
  479 SOLV  HW1     3560    5.751302934    4.570336170    3.833742310
  479 SOLV  HW2     3561    5.592753844    4.536368560    3.814378644
  480 SOLV  OW      3562    6.107001708    4.451378173    6.854989834
  480 SOLV  HW1     3563    6.078966892    4.372660810    6.909937849
  480 SOLV  HW2     3564    6.190291270    4.428767446    6.804460401
  481 SOLV  OW      3565    4.954505222    6.113488316    6.217567482
  481 SOLV  HW1     3566    5.024141700    6.180688490    6.192369473
  481 SOLV  HW2     3567    4.885590194    6.108238866    6.145296033
  482 SOLV  OW      3568    3.775221184    4.248167278    5.730862545
  482 SOLV  HW1     3569    3.680412171    4.266972512    5.705191555
  482 SOLV  HW2     3570    3.834695032    4.262948254    5.651832697
  483 SOLV  OW      3571    6.138670489    6.458532282    4.516061884
  483 SOLV  HW1     3572    6.162453125    6.554449410    4.531369914
  483 SOLV  HW2     3573    6.106202284    6.418204852    4.601616043
  484 SOLV  OW      3574    6.305623071    4.234178164    4.339651511
  484 SOLV  HW1     3575    6.344593840    4.305763888    4.281699399
  484 SOLV  HW2     3576    6.372566961    4.160844562    4.351573981
  485 SOLV  OW      3577    5.471590149    4.116196349    6.263366729
  485 SOLV  HW1     3578    5.507247336    4.054801393    6.333801754
  485 SOLV  HW2     3579    5.411817257    4.184297970    6.305689467
  486 SOLV  OW      3580    6.741136521    6.177105418    4.582670526
  486 SOLV  HW1     3581    6.734265306    6.251124727    4.649570175
  486 SOLV  HW2     3582    6.823232934    6.190001648    4.527033265
  487 SOLV  OW      3583    4.147962682    6.149566329    5.332994672
  487 SOLV  HW1     3584    4.146992595    6.245415360    5.361517714
  487 SOLV  HW2     3585    4.070072794    6.101887768    5.373754469
  488 SOLV  OW      3586    4.654244935    5.471535580    5.402219051
  488 SOLV  HW1     3587    4.561225322    5.488577809    5.434754407
  488 SOLV  HW2     3588    4.658457679    5.381413948    5.359068613
  489 SOLV  OW      3589    4.277693593    4.349328222    4.256516649
  489 SOLV  HW1     3590    4.367807639    4.353736213    4.299663858
  489 SOLV  HW2     3591    4.245275059    4.254720759    4.256672343
  490 SOLV  OW      3592    4.490872702    4.999189758    6.716666692
  490 SOLV  HW1     3593    4.407003056    4.951161872    6.742377788
  490 SOLV  HW2     3594    4.469569834    5.069342874    6.648648321
  491 SOLV  OW      3595    3.677801790    4.062170540    6.381941087
  491 SOLV  HW1     3596    3.642057908    3.971220065    6.403202878
  491 SOLV  HW2     3597    3.610951068    4.112209132    6.326907326
  492 SOLV  OW      3598    4.526655477    5.604557612    6.449254008
  492 SOLV  HW1     3599    4.614976327    5.593427681    6.403674467
  492 SOLV  HW2     3600    4.453367356    5.576871514    6.387091409
  493 SOLV  OW      3601    4.685155879    4.444739549    5.324598431
  493 SOLV  HW1     3602    4.619779825    4.520315002    5.328586200
  493 SOLV  HW2     3603    4.642204095    4.361633716    5.359954423
  494 SOLV  OW      3604    5.704462427    3.857407896    3.450637095
  494 SOLV  HW1     3605    5.639711745    3.842027887    3.525284943
  494 SOLV  HW2     3606    5.757140786    3.773944773    3.434501280
  495 SOLV  OW      3607    5.882773343    3.991514844    5.188040661
  495 SOLV  HW1     3608    5.892836321    4.090988631    5.189974891
  495 SOLV  HW2     3609    5.808543091    3.966752224    5.125777651
  496 SOLV  OW      3610    5.968081495    6.079426443    6.880535491
  496 SOLV  HW1     3611    5.957140305    6.136501553    6.961926652
  496 SOLV  HW2     3612    6.065235723    6.071627866    6.858131907
  497 SOLV  OW      3613    5.141342991    6.117306423    4.128381658
  497 SOLV  HW1     3614    5.224024479    6.077718558    4.168357466
  497 SOLV  HW2     3615    5.079351963    6.145825058    4.201492518
  498 SOLV  OW      3616    4.766140642    6.329581830    4.161579911
  498 SOLV  HW1     3617    4.814505452    6.278787656    4.090287218
  498 SOLV  HW2     3618    4.826247027    6.400413398    4.198619476
  499 SOLV  OW      3619    5.772086228    3.622816468    4.991796832
  499 SOLV  HW1     3620    5.779130777    3.523100437    4.988834975
  499 SOLV  HW2     3621    5.776144773    3.653691546    5.086832984
  500 SOLV  OW      3622    3.925542561    3.587281308    4.354621570
  500 SOLV  HW1     3623    3.887117809    3.628095439    4.437443050
  500 SOLV  HW2     3624    3.872312685    3.506412983    4.329550734
  501 SOLV  OW      3625    4.833849180    4.942712567    6.229236133
  501 SOLV  HW1     3626    4.830845705    5.026927897    6.283092409
  501 SOLV  HW2     3627    4.741442787    4.905497580    6.220415776
  502 SOLV  OW      3628    6.766897565    6.026203527    4.815023812
  502 SOLV  HW1     3629    6.759647655    6.069934330    4.725385339
  502 SOLV  HW2     3630    6.861334109    6.032080652    4.847414111
  503 SOLV  OW      3631    5.398775130    6.042700897    3.820700677
  503 SOLV  HW1     3632    5.459414333    6.090833660    3.884010421
  503 SOLV  HW2     3633    5.325402777    6.104137809    3.791649897
  504 SOLV  OW      3634    6.465583908    5.162127789    3.629328744
  504 SOLV  HW1     3635    6.459601765    5.261854317    3.633884987
  504 SOLV  HW2     3636    6.503714735    5.127100879    3.714891905
  505 SOLV  OW      3637    3.723544628    4.510369080    6.116522715
  505 SOLV  HW1     3638    3.626201149    4.505011959    6.094260852
  505 SOLV  HW2     3639    3.777546756    4.493347433    6.034096785
  506 SOLV  OW      3640    4.519397322    4.105705695    4.071250671
  506 SOLV  HW1     3641    4.552553540    4.037375227    4.006189055
  506 SOLV  HW2     3642    4.419448122    4.103507880    4.073835071
  507 SOLV  OW      3643    5.336504691    5.170464283    3.767041650
  507 SOLV  HW1     3644    5.241139342    5.195723275    3.750645664
  507 SOLV  HW2     3645    5.396259749    5.245066369    3.737627129
  508 SOLV  OW      3646    4.883837998    5.481142469    5.577400961
  508 SOLV  HW1     3647    4.887972336    5.393153877    5.624739680
  508 SOLV  HW2     3648    4.802251174    5.484093077    5.519652506
  509 SOLV  OW      3649    6.905309288    3.583063704    3.359373045
  509 SOLV  HW1     3650    6.812188267    3.548240390    3.370203692
  509 SOLV  HW2     3651    6.902528814    3.682218935    3.346647401
  510 SOLV  OW      3652    4.015558136    4.199032431    4.050152072
  510 SOLV  HW1     3653    3.937131533    4.155489683    4.005938191
  510 SOLV  HW2     3654    3.987232355    4.237237058    4.138126836
  511 SOLV  OW      3655    4.015271697    5.342935098    6.680658303
  511 SOLV  HW1     3656    3.974198685    5.403837530    6.748521371
  511 SOLV  HW2     3657    4.021213566    5.390211383    6.592731471
  512 SOLV  OW      3658    6.077035267    4.352288395    5.640702092
  512 SOLV  HW1     3659    6.159016916    4.396344167    5.604102620
  512 SOLV  HW2     3660    6.050318346    4.397208243    5.725964993
  513 SOLV  OW      3661    6.075789569    5.186363183    5.034373037
  513 SOLV  HW1     3662    6.014554521    5.264619228    5.023058941
  513 SOLV  HW2     3663    6.021926174    5.102181664    5.038100904
  514 SOLV  OW      3664    6.437221960    4.395497989    4.145690847
  514 SOLV  HW1     3665    6.440809790    4.486494951    4.104359351
  514 SOLV  HW2     3666    6.529586879    4.366785918    4.171104685
  515 SOLV  OW      3667    5.835841943    4.809048275    4.779782523
  515 SOLV  HW1     3668    5.905418256    4.855984014    4.725398564
  515 SOLV  HW2     3669    5.745957866    4.848012589    4.759682728
  516 SOLV  OW      3670    5.680762768    5.407254459    3.496049724
  516 SOLV  HW1     3671    5.601656846    5.423408614    3.555065495
  516 SOLV  HW2     3672    5.735137150    5.331937875    3.533095606
  517 SOLV  OW      3673    6.767852770    4.337294087    5.059709666
  517 SOLV  HW1     3674    6.771494526    4.334885947    4.959797738
  517 SOLV  HW2     3675    6.860373682    4.347853629    5.096175516
  518 SOLV  OW      3676    4.013046683    3.826849084    4.250501455
  518 SOLV  HW1     3677    3.987714502    3.739095954    4.291233054
  518 SOLV  HW2     3678    4.108668113    3.823698683    4.221382027
  519 SOLV  OW      3679    4.125420945    5.674753807    6.382914695
  519 SOLV  HW1     3680    4.165287833    5.725827775    6.459096325
  519 SOLV  HW2     3681    4.198315826    5.630318160    6.330824626
  520 SOLV  OW      3682    4.181865673    6.374525822    6.177423571
  520 SOLV  HW1     3683    4.243985202    6.301738911    6.148351858
  520 SOLV  HW2     3684    4.105907560    6.381310718    6.112722426
  521 SOLV  OW      3685    3.236265696    4.030528015    6.855230513
  521 SOLV  HW1     3686    3.166502973    3.975505850    6.809341895
  521 SOLV  HW2     3687    3.202299035    4.059498344    6.944712277
  522 SOLV  OW      3688    5.481175489    6.647928373    3.891824376
  522 SOLV  HW1     3689    5.421041624    6.621509875    3.816409505
  522 SOLV  HW2     3690    5.483782215    6.747644069    3.898994898
  523 SOLV  OW      3691    4.121056439    3.829053450    3.762091369
  523 SOLV  HW1     3692    4.128362200    3.927435457    3.745688098
  523 SOLV  HW2     3693    4.082797173    3.813205596    3.853121478
  524 SOLV  OW      3694    5.294200449    4.826543662    5.959880672
  524 SOLV  HW1     3695    5.243008536    4.747326245    5.926632311
  524 SOLV  HW2     3696    5.230331871    4.895758016    5.993519343
  525 SOLV  OW      3697    3.724801293    5.839632983    5.924847221
  525 SOLV  HW1     3698    3.781380314    5.757829833    5.935194165
  525 SOLV  HW2     3699    3.748627972    5.886037867    5.839530636
  526 SOLV  OW      3700    5.910401453    6.710260635    4.059856117
  526 SOLV  HW1     3701    5.980917898    6.639657495    4.066503075
  526 SOLV  HW2     3702    5.916581765    6.755234075    3.970745674
  527 SOLV  OW      3703    4.546158710    6.217311815    4.612687029
  527 SOLV  HW1     3704    4.556463488    6.125630281    4.651266136
  527 SOLV  HW2     3705    4.450450996    6.245578604    4.619091889
  528 SOLV  OW      3706    5.460698875    4.249952475    6.699030604
  528 SOLV  HW1     3707    5.526830164    4.185071738    6.736700624
  528 SOLV  HW2     3708    5.509183637    4.321518775    6.648738301
  529 SOLV  OW      3709    3.753656441    5.160088649    3.583883887
  529 SOLV  HW1     3710    3.813812733    5.099572412    3.531725291
  529 SOLV  HW2     3711    3.761901997    5.139324030    3.681363682
  530 SOLV  OW      3712    4.263709927    4.111228078    3.959548493
  530 SOLV  HW1     3713    4.183940593    4.129341369    4.017083183
  530 SOLV  HW2     3714    4.242603796    4.135288836    3.864801142
  531 SOLV  OW      3715    3.807813954    6.170548841    5.380401744
  531 SOLV  HW1     3716    3.707894748    6.167379575    5.377641787
  531 SOLV  HW2     3717    3.842487045    6.088726537    5.426274871
  532 SOLV  OW      3718    5.404421262    4.108317338    4.001044401
  532 SOLV  HW1     3719    5.327282913    4.132792231    3.942290227
  532 SOLV  HW2     3720    5.371727655    4.052860643    4.077575740
  533 SOLV  OW      3721    6.601583515    5.512420384    5.410519566
  533 SOLV  HW1     3722    6.677320754    5.567886269    5.376060184
  533 SOLV  HW2     3723    6.583679812    5.437328025    5.346953890
  534 SOLV  OW      3724    4.267555553    4.833872712    6.739187575
  534 SOLV  HW1     3725    4.212021108    4.907173418    6.699886995
  534 SOLV  HW2     3726    4.293697544    4.769607466    6.667158831
  535 SOLV  OW      3727    0.050507772    4.208845747    6.241636627
  535 SOLV  HW1     3728    0.006248246    4.120343586    6.256132103
  535 SOLV  HW2     3729    0.051880046    4.229789120    6.143855758
  536 SOLV  OW      3730    3.634465268    0.266837374    5.414644095
  536 SOLV  HW1     3731    3.633991275    0.169501949    5.437604679
  536 SOLV  HW2     3732    3.565291070    0.314254665    5.469124464
  537 SOLV  OW      3733    4.218332564    6.467144632    6.835795601
  537 SOLV  HW1     3734    4.216423842    6.377621030    6.880333786
  537 SOLV  HW2     3735    4.243114163    6.537153356    6.902775431
  538 SOLV  OW      3736    5.510050865    5.752915335    4.956684297
  538 SOLV  HW1     3737    5.519093780    5.742597115    4.857622852
  538 SOLV  HW2     3738    5.427531862    5.805514047    4.977307598
  539 SOLV  OW      3739    4.553686120    3.687604335    4.364240473
  539 SOLV  HW1     3740    4.465058236    3.683729705    4.410393789
  539 SOLV  HW2     3741    4.565123429    3.606261264    4.307209841
  540 SOLV  OW      3742    3.680730987    4.983422822    5.749366678
  540 SOLV  HW1     3743    3.705237186    5.056306098    5.813314277
  540 SOLV  HW2     3744    3.716514664    4.896261819    5.782896994
  541 SOLV  OW      3745    3.689487930    5.644787598    6.155960032
  541 SOLV  HW1     3746    3.615588587    5.691008146    6.106929490
  541 SOLV  HW2     3747    3.704204114    5.689715159    6.244086992
  542 SOLV  OW      3748    6.740772506    3.775355245    6.301174698
  542 SOLV  HW1     3749    6.652520860    3.766562892    6.254960136
  542 SOLV  HW2     3750    6.761190234    3.690720561    6.350382731
  543 SOLV  OW      3751    6.725738894    6.300962256    5.893570350
  543 SOLV  HW1     3752    6.781116921    6.268813981    5.816750556
  543 SOLV  HW2     3753    6.654329995    6.233856459    5.913547306
  544 SOLV  OW      3754    4.892788462    5.605656749    4.499699659
  544 SOLV  HW1     3755    4.948886236    5.527900952    4.471261995
  544 SOLV  HW2     3756    4.837448635    5.636831205    4.422451904
  545 SOLV  OW      3757    5.100928662    4.626453822    5.886927306
  545 SOLV  HW1     3758    5.132979659    4.544325889    5.839708216
  545 SOLV  HW2     3759    5.051434817    4.600091247    5.969736010
  546 SOLV  OW      3760    4.483577784    5.384371132    4.973019083
  546 SOLV  HW1     3761    4.427510606    5.342090468    4.901812627
  546 SOLV  HW2     3762    4.538923662    5.457363922    4.932888751
  547 SOLV  OW      3763    5.464752634    3.795267782    5.119774465
  547 SOLV  HW1     3764    5.489018722    3.759863830    5.210104066
  547 SOLV  HW2     3765    5.401258352    3.732147145    5.075209787
  548 SOLV  OW      3766    5.624493567    5.422073683    6.212858514
  548 SOLV  HW1     3767    5.560672169    5.432784873    6.289106776
  548 SOLV  HW2     3768    5.589535265    5.471109624    6.133014819
  549 SOLV  OW      3769    6.187623482    4.306229567    6.492657236
  549 SOLV  HW1     3770    6.233041038    4.299759297    6.581521778
  549 SOLV  HW2     3771    6.253971984    4.334314344    6.423299125
  550 SOLV  OW      3772    4.392752764    6.847703530    0.033743547
  550 SOLV  HW1     3773    4.314411045    6.792721585    0.062743807
  550 SOLV  HW2     3774    4.473006490    6.788827400    0.024028387
  551 SOLV  OW      3775    4.062510506    4.851711836    5.919829672
  551 SOLV  HW1     3776    4.148757316    4.819711238    5.880596213
  551 SOLV  HW2     3777    4.057652430    4.824789115    6.016023976
  552 SOLV  OW      3778    5.281182284    4.119608229    4.350163554
  552 SOLV  HW1     3779    5.302745155    4.063689609    4.270102835
  552 SOLV  HW2     3780    5.194692031    4.088929655    4.389911124
  553 SOLV  OW      3781    3.756628596    5.146030592    3.861013566
  553 SOLV  HW1     3782    3.855082205    5.145727869    3.878585499
  553 SOLV  HW2     3783    3.717047900    5.231485308    3.894671409
  554 SOLV  OW      3784    5.740880567    4.186402014    6.478778565
  554 SOLV  HW1     3785    5.653604342    4.227514710    6.505122905
  554 SOLV  HW2     3786    5.774376014    4.229996509    6.395238386
  555 SOLV  OW      3787    5.003438493    6.141630037    4.753871889
  555 SOLV  HW1     3788    4.953761596    6.228425692    4.754351408
  555 SOLV  HW2     3789    5.032712711    6.120513146    4.660606181
  556 SOLV  OW      3790    4.623760467    4.773938281    6.722063709
  556 SOLV  HW1     3791    4.585783668    4.866148552    6.729587337
  556 SOLV  HW2     3792    4.637286170    4.735911348    6.813565470
  557 SOLV  OW      3793    6.083425434    3.976432299    4.533376457
  557 SOLV  HW1     3794    5.999895741    3.966880177    4.587537067
  557 SOLV  HW2     3795    6.061266001    3.968061282    4.436213374
  558 SOLV  OW      3796    4.610893541    5.290945986    4.448540872
  558 SOLV  HW1     3797    4.552110045    5.210927763    4.436572259
  558 SOLV  HW2     3798    4.641447243    5.323520189    4.359058553
  559 SOLV  OW      3799    3.943185819    4.170855260    4.964242225
  559 SOLV  HW1     3800    4.019562973    4.229461242    4.937160760
  559 SOLV  HW2     3801    3.873070046    4.226175747    5.009241211
  560 SOLV  OW      3802    5.593458500    4.609584900    5.887252790
  560 SOLV  HW1     3803    5.562645373    4.635032182    5.978928476
  560 SOLV  HW2     3804    5.586543421    4.510441955    5.876104732
  561 SOLV  OW      3805    3.906768853    6.218483296    4.870279979
  561 SOLV  HW1     3806    4.002183271    6.248437718    4.870818721
  561 SOLV  HW2     3807    3.893580919    6.148006810    4.939997660
  562 SOLV  OW      3808    4.323232511    5.713422332    5.932901262
  562 SOLV  HW1     3809    4.404402371    5.704487620    5.990638266
  562 SOLV  HW2     3810    4.268564951    5.629908843    5.939133265
  563 SOLV  OW      3811    3.774542904    4.041124080    4.793201897
  563 SOLV  HW1     3812    3.834239267    4.093498254    4.853986598
  563 SOLV  HW2     3813    3.827642392    4.007027069    4.715618325
  564 SOLV  OW      3814    4.153428476    5.640490713    4.136408290
  564 SOLV  HW1     3815    4.085462954    5.609568818    4.202940051
  564 SOLV  HW2     3816    4.244482744    5.611432644    4.165848321
  565 SOLV  OW      3817    6.778274909    6.647444162    4.463655557
  565 SOLV  HW1     3818    6.876686538    6.630057699    4.467450600
  565 SOLV  HW2     3819    6.759510536    6.740028275    4.496481971
  566 SOLV  OW      3820    5.046090392    5.017354921    6.020258031
  566 SOLV  HW1     3821    5.014189952    5.015023927    5.925501373
  566 SOLV  HW2     3822    4.973782691    4.983681047    6.080586644
  567 SOLV  OW      3823    5.742176705    5.103367310    3.853386801
  567 SOLV  HW1     3824    5.828585935    5.083329095    3.899559466
  567 SOLV  HW2     3825    5.717206466    5.026428675    3.794590738
  568 SOLV  OW      3826    3.999333207    6.885462429    4.659771280
  568 SOLV  HW1     3827    3.980381668    6.788988353    4.641453843
  568 SOLV  HW2     3828    3.986169612    6.938485218    4.576003472
  569 SOLV  OW      3829    5.925493193    4.038846986    5.912732288
  569 SOLV  HW1     3830    5.826981194    4.051898551    5.901550027
  569 SOLV  HW2     3831    5.968539526    4.031451527    5.822764147
  570 SOLV  OW      3832    6.675039503    4.931460421    4.938308787
  570 SOLV  HW1     3833    6.680231726    4.841415145    4.981513681
  570 SOLV  HW2     3834    6.584867653    4.971318075    4.955103717
  571 SOLV  OW      3835    4.676136553    3.966264203    5.406642419
  571 SOLV  HW1     3836    4.772821784    3.942846686    5.416915085
  571 SOLV  HW2     3837    4.623141441    3.882891282    5.391075033
  572 SOLV  OW      3838    4.758311062    5.266779063    4.981532657
  572 SOLV  HW1     3839    4.659766874    5.283757070    4.980041168
  572 SOLV  HW2     3840    4.806744409    5.352971418    4.996580273
  573 SOLV  OW      3841    4.101526103    5.297075280    4.155051056
  573 SOLV  HW1     3842    4.200884557    5.307255575    4.160170941
  573 SOLV  HW2     3843    4.057774895    5.371327414    4.205788787
  574 SOLV  OW      3844    6.344541846    5.485828618    4.196726740
  574 SOLV  HW1     3845    6.304399006    5.567148968    4.238884193
  574 SOLV  HW2     3846    6.309795010    5.403979150    4.242497736
  575 SOLV  OW      3847    3.922311791    3.948317713    4.597140935
  575 SOLV  HW1     3848    4.007031704    3.925272017    4.645026783
  575 SOLV  HW2     3849    3.878739668    3.864499745    4.564314652
  576 SOLV  OW      3850    4.303942196    4.796332970    5.817877710
  576 SOLV  HW1     3851    4.368768519    4.869183651    5.795695507
  576 SOLV  HW2     3852    4.323404706    4.716097950    5.761439757
  577 SOLV  OW      3853    4.869695887    4.339646769    0.002365764
  577 SOLV  HW1     3854    4.814479769    4.365523745    0.081630905
  577 SOLV  HW2     3855    4.962618105    4.317801114    0.032192584
  578 SOLV  OW      3856    6.738621340    3.976894083    4.925058871
  578 SOLV  HW1     3857    6.814675331    4.038920144    4.905824648
  578 SOLV  HW2     3858    6.714201748    3.927279266    4.841731458
  579 SOLV  OW      3859    4.004143745    5.831000987    6.169439705
  579 SOLV  HW1     3860    4.055058888    5.788400259    6.244237864
  579 SOLV  HW2     3861    4.054617808    5.910532857    6.135840456
  580 SOLV  OW      3862    3.960044800    4.203523240    5.525501282
  580 SOLV  HW1     3863    4.002770328    4.255857073    5.451762694
  580 SOLV  HW2     3864    3.916424762    4.121942080    5.487508766
  581 SOLV  OW      3865    5.791173204    5.788602385    5.029066165
  581 SOLV  HW1     3866    5.693110129    5.776248766    5.013814875
  581 SOLV  HW2     3867    5.829355805    5.705428168    5.069385752
  582 SOLV  OW      3868    3.812650782    5.814659358    6.375343650
  582 SOLV  HW1     3869    3.847273907    5.869155419    6.451720465
  582 SOLV  HW2     3870    3.879518068    5.815270785    6.300977889
  583 SOLV  OW      3871    6.174734081    5.076980495    5.429726112
  583 SOLV  HW1     3872    6.166841935    5.029120736    5.517182325
  583 SOLV  HW2     3873    6.192947154    5.173905875    5.446313821
  584 SOLV  OW      3874    5.367700663    3.900141691    5.384805941
  584 SOLV  HW1     3875    5.422846218    3.817215001    5.393955969
  584 SOLV  HW2     3876    5.422762541    3.972300804    5.342819382
  585 SOLV  OW      3877    6.643815759    3.668073573    4.302899663
  585 SOLV  HW1     3878    6.694339974    3.595828573    4.255679997
  585 SOLV  HW2     3879    6.651340367    3.654846632    4.401743224
  586 SOLV  OW      3880    4.678583988    4.912403379    4.831328520
  586 SOLV  HW1     3881    4.600181376    4.963693728    4.796343961
  586 SOLV  HW2     3882    4.696641682    4.939538600    4.925875822
  587 SOLV  OW      3883    3.896910916    6.568331195    6.471180978
  587 SOLV  HW1     3884    3.931158166    6.582580106    6.564057479
  587 SOLV  HW2     3885    3.799217763    6.589506821    6.468087094
  588 SOLV  OW      3886    5.598324428    3.938228413    6.453941856
  588 SOLV  HW1     3887    5.659018278    4.010768824    6.486439084
  588 SOLV  HW2     3888    5.648483514    3.851765978    6.450750465
  589 SOLV  OW      3889    6.442762687    6.636868523    4.526483309
  589 SOLV  HW1     3890    6.423479406    6.538742893    4.527649572
  589 SOLV  HW2     3891    6.471210624    6.664136532    4.434565040
  590 SOLV  OW      3892    4.721792151    4.009713240    5.125710817
  590 SOLV  HW1     3893    4.790263452    4.082561802    5.128298903
  590 SOLV  HW2     3894    4.682654229    3.997529016    5.216934361
  591 SOLV  OW      3895    4.553409659    6.197244345    4.294749755
  591 SOLV  HW1     3896    4.629198531    6.249908635    4.256228314
  591 SOLV  HW2     3897    4.588862986    6.113735074    4.336828370
  592 SOLV  OW      3898    6.198535474    6.139430782    3.626888695
  592 SOLV  HW1     3899    6.276450034    6.097820168    3.579990589
  592 SOLV  HW2     3900    6.142310461    6.067740692    3.668128910
  593 SOLV  OW      3901    4.513898980    6.408160479    6.208078097
  593 SOLV  HW1     3902    4.464465053    6.451106186    6.132490677
  593 SOLV  HW2     3903    4.498541016    6.460468408    6.291920102
  594 SOLV  OW      3904    4.506253464    4.583332781    4.975558994
  594 SOLV  HW1     3905    4.563321999    4.601306285    4.895421516
  594 SOLV  HW2     3906    4.411078682    4.605538176    4.954333546
  595 SOLV  OW      3907    3.959073474    4.956261615    4.864601416
  595 SOLV  HW1     3908    3.936173258    4.992964866    4.774435643
  595 SOLV  HW2     3909    4.057911220    4.942322343    4.870777572
  596 SOLV  OW      3910    5.653655459    4.798141848    5.036362735
  596 SOLV  HW1     3911    5.566766529    4.821249603    5.080139301
  596 SOLV  HW2     3912    5.641779626    4.797450781    4.937072820
  597 SOLV  OW      3913    3.937964274    5.658350529    5.962935593
  597 SOLV  HW1     3914    4.013827405    5.593197206    5.964087188
  597 SOLV  HW2     3915    3.941387440    5.714931050    6.045326873
  598 SOLV  OW      3916    6.253872607    6.889172917    4.225243098
  598 SOLV  HW1     3917    6.177901410    6.827287105    4.245253230
  598 SOLV  HW2     3918    6.243470870    6.973057077    4.278694598
  599 SOLV  OW      3919    4.050915726    4.755344474    3.526173581
  599 SOLV  HW1     3920    4.102372714    4.721614774    3.447331338
  599 SOLV  HW2     3921    4.114266434    4.777361415    3.600358836
  600 SOLV  OW      3922    4.915541278    3.824389395    5.387858088
  600 SOLV  HW1     3923    4.879878333    3.731556263    5.377360285
  600 SOLV  HW2     3924    4.983689705    3.842116308    5.316854225
  601 SOLV  OW      3925    5.831250620    3.998253679    4.677880422
  601 SOLV  HW1     3926    5.841046339    3.905694274    4.714443262
  601 SOLV  HW2     3927    5.761991196    4.047666552    4.730430400
  602 SOLV  OW      3928    6.253132205    4.589841678    5.354233878
  602 SOLV  HW1     3929    6.209998169    4.635642410    5.276495090
  602 SOLV  HW2     3930    6.300140317    4.507478730    5.322484524
  603 SOLV  OW      3931    5.419026932    5.370730036    5.596455930
  603 SOLV  HW1     3932    5.384272025    5.463646564    5.583802543
  603 SOLV  HW2     3933    5.420622468    5.348753510    5.694005969
  604 SOLV  OW      3934    6.034702736    4.207017331    4.294672422
  604 SOLV  HW1     3935    5.982033458    4.228137549    4.377021965
  604 SOLV  HW2     3936    6.130179221    4.233359786    4.308522877
  605 SOLV  OW      3937    4.042820530    5.413291169    5.537195662
  605 SOLV  HW1     3938    4.084740218    5.501554435    5.515890519
  605 SOLV  HW2     3939    4.035693428    5.358765118    5.453663619
  606 SOLV  OW      3940    4.074224188    5.195147073    6.362589681
  606 SOLV  HW1     3941    4.065270483    5.289080138    6.395724538
  606 SOLV  HW2     3942    3.986893202    5.164803436    6.324458368
  607 SOLV  OW      3943    3.833033251    4.664217419    4.696833263
  607 SOLV  HW1     3944    3.811331967    4.697651683    4.788554778
  607 SOLV  HW2     3945    3.843160482    4.741850459    4.634606807
  608 SOLV  OW      3946    3.652562269    5.717210355    6.820431280
  608 SOLV  HW1     3947    3.584492988    5.709713643    6.893312865
  608 SOLV  HW2     3948    3.606251802    5.721394365    6.731892054
  609 SOLV  OW      3949    4.619945173    6.778472641    4.062853275
  609 SOLV  HW1     3950    4.708401310    6.815809315    4.090837682
  609 SOLV  HW2     3951    4.632532968    6.718856949    3.983549298
  610 SOLV  OW      3952    3.680827371    3.974528598    5.105201973
  610 SOLV  HW1     3953    3.668616431    3.969003046    5.006094590
  610 SOLV  HW2     3954    3.772627608    3.942973818    5.129264060
  611 SOLV  OW      3955    5.599986152    6.734125442    3.486315531
  611 SOLV  HW1     3956    5.503322205    6.740465853    3.461471049
  611 SOLV  HW2     3957    5.647213365    6.817600200    3.457979603
  612 SOLV  OW      3958    4.741198038    5.691456136    5.699362739
  612 SOLV  HW1     3959    4.654684561    5.643526637    5.714185439
  612 SOLV  HW2     3960    4.806715509    5.629385361    5.656278798
  613 SOLV  OW      3961    3.502434832    5.230445249    5.260989360
  613 SOLV  HW1     3962    3.542768739    5.145240510    5.227594643
  613 SOLV  HW2     3963    3.568676971    5.304730832    5.251220152
  614 SOLV  OW      3964    3.479178304    4.137971977    6.032229158
  614 SOLV  HW1     3965    3.448491523    4.170994793    6.121500152
  614 SOLV  HW2     3966    3.437419999    4.049064082    6.013440508
  615 SOLV  OW      3967    6.420713072    5.062765987    4.981801275
  615 SOLV  HW1     3968    6.337243865    5.075007145    4.928093188
  615 SOLV  HW2     3969    6.397174005    5.027541729    5.072391409
  616 SOLV  OW      3970    5.701020305    6.660645492    4.678108046
  616 SOLV  HW1     3971    5.629823822    6.725492527    4.705086809
  616 SOLV  HW2     3972    5.785504377    6.681528081    4.727386046
  617 SOLV  OW      3973    4.908201889    5.508539177    4.082221277
  617 SOLV  HW1     3974    4.905387381    5.491489010    3.983717073
  617 SOLV  HW2     3975    4.986381448    5.460595065    4.122108145
  618 SOLV  OW      3976    5.935447601    3.440338812    6.733384683
  618 SOLV  HW1     3977    5.976350475    3.518955108    6.687035422
  618 SOLV  HW2     3978    5.987975314    3.357984267    6.711931509
  619 SOLV  OW      3979    4.855408862    6.167388952    5.961460013
  619 SOLV  HW1     3980    4.877101451    6.264408671    5.972260392
  619 SOLV  HW2     3981    4.779160910    6.157220829    5.897562759
  620 SOLV  OW      3982    3.821700002    6.694353476    4.103591903
  620 SOLV  HW1     3983    3.867732906    6.762713508    4.046940252
  620 SOLV  HW2     3984    3.888869238    6.628461120    4.137472653
  621 SOLV  OW      3985    3.905109528    6.854854774    3.682288402
  621 SOLV  HW1     3986    3.984929229    6.802000935    3.653361574
  621 SOLV  HW2     3987    3.823466795    6.819660818    3.636492241
  622 SOLV  OW      3988    3.950406727    4.258707144    3.170053467
  622 SOLV  HW1     3989    3.941204672    4.286317598    3.074371981
  622 SOLV  HW2     3990    4.045391980    4.233364495    3.188422573
  623 SOLV  OW      3991    4.023150408    5.597482807    3.911182135
  623 SOLV  HW1     3992    3.923830620    5.605755824    3.919490169
  623 SOLV  HW2     3993    4.064969774    5.606022168    4.001625620
  624 SOLV  OW      3994    4.129260250    3.717007228    6.687078921
  624 SOLV  HW1     3995    4.200932497    3.734744763    6.754534220
  624 SOLV  HW2     3996    4.142808930    3.776311562    6.607699564
  625 SOLV  OW      3997    6.270345240    5.674518261    3.837840728
  625 SOLV  HW1     3998    6.230870989    5.592989724    3.795452289
  625 SOLV  HW2     3999    6.356924689    5.650597871    3.881813913
  626 SOLV  OW      4000    4.831678350    5.470695367    3.831784957
  626 SOLV  HW1     4001    4.738270200    5.446383122    3.805602019
  626 SOLV  HW2     4002    4.896202300    5.410474327    3.784755578
  627 SOLV  OW      4003    3.684325009    3.844809958    6.754831683
  627 SOLV  HW1     4004    3.761504991    3.892581626    6.796817437
  627 SOLV  HW2     4005    3.601258667    3.863012855    6.807464827
  628 SOLV  OW      4006    4.210923663    4.516538149    6.072516669
  628 SOLV  HW1     4007    4.208833485    4.432607609    6.126856865
  628 SOLV  HW2     4008    4.172636325    4.498520867    5.981902487
  629 SOLV  OW      4009    4.199840360    5.799744077    6.612949229
  629 SOLV  HW1     4010    4.247827491    5.742605424    6.679536529
  629 SOLV  HW2     4011    4.257864247    5.877116780    6.587490224
  630 SOLV  OW      4012    5.069338530    4.850905467    4.434252061
  630 SOLV  HW1     4013    5.143762446    4.793354766    4.468171799
  630 SOLV  HW2     4014    5.013220102    4.881548629    4.511149731
  631 SOLV  OW      4015    3.927563918    4.609015477    4.254310113
  631 SOLV  HW1     4016    3.879495921    4.696339236    4.262415258
  631 SOLV  HW2     4017    4.002357482    4.605878217    4.320625262
  632 SOLV  OW      4018    0.040392862    4.740654933    5.111083023
  632 SOLV  HW1     4019   -0.057949212    4.726565778    5.099597288
  632 SOLV  HW2     4020    0.062463592    4.836744659    5.094311987
  633 SOLV  OW      4021    5.258491688    4.396848470    4.344984938
  633 SOLV  HW1     4022    5.269212828    4.297529204    4.349703588
  633 SOLV  HW2     4023    5.292359665    4.438069333    4.429573858
  634 SOLV  OW      4024    6.070904194    3.658138170    6.137333889
  634 SOLV  HW1     4025    6.166498798    3.630375522    6.127701223
  634 SOLV  HW2     4026    6.066701778    3.754526239    6.163669516
  635 SOLV  OW      4027    5.295656032    5.129023725    6.549645602
  635 SOLV  HW1     4028    5.276940899    5.094432198    6.641595921
  635 SOLV  HW2     4029    5.385996552    5.171887696    6.547925893
  636 SOLV  OW      4030    5.679080115    3.352529635    6.795542045
  636 SOLV  HW1     4031    5.770622889    3.390864634    6.783210672
  636 SOLV  HW2     4032    5.635464534    3.341061055    6.706279624
  637 SOLV  OW      4033    5.987963563    6.528647958    3.749072158
  637 SOLV  HW1     4034    5.900040000    6.573549871    3.733098714
  637 SOLV  HW2     4035    5.974499374    6.449127233    3.808207787
  638 SOLV  OW      4036    4.114273408    4.448657900    5.830478151
  638 SOLV  HW1     4037    4.115904301    4.494957671    5.741849280
  638 SOLV  HW2     4038    4.124405808    4.350113400    5.816778748
  639 SOLV  OW      4039    6.040884198    6.745564356    5.475808141
  639 SOLV  HW1     4040    6.045880742    6.720265290    5.379190157
  639 SOLV  HW2     4041    6.128199463    6.784990431    5.504472214
  640 SOLV  OW      4042    3.960110354    6.389487994    6.005039404
  640 SOLV  HW1     4043    3.885364103    6.356762665    6.062863183
  640 SOLV  HW2     4044    3.930046280    6.391467381    5.909678165
  641 SOLV  OW      4045    5.675847357    6.040135591    6.898873372
  641 SOLV  HW1     4046    5.667035657    6.126978320    6.947666164
  641 SOLV  HW2     4047    5.770065363    6.029125707    6.867222941
  642 SOLV  OW      4048    4.374746214    5.398410754    3.846441541
  642 SOLV  HW1     4049    4.280274014    5.402595105    3.813891927
  642 SOLV  HW2     4050    4.432927149    5.454017613    3.787071972
  643 SOLV  OW      4051    3.446223396    4.134034271    3.712128603
  643 SOLV  HW1     4052    3.494631363    4.137077349    3.799586400
  643 SOLV  HW2     4053    3.349424038    4.114787376    3.728280344
  644 SOLV  OW      4054    4.492060415    6.800476481    6.401847928
  644 SOLV  HW1     4055    4.444697810    6.887934591    6.391395232
  644 SOLV  HW2     4056    4.572067796    6.812726938    6.460585253
  645 SOLV  OW      4057    4.740326310    4.435005244    4.190920924
  645 SOLV  HW1     4058    4.662703573    4.395115918    4.239760328
  645 SOLV  HW2     4059    4.777576250    4.511100215    4.244058559
  646 SOLV  OW      4060    6.471512753    5.370314192    5.630047923
  646 SOLV  HW1     4061    6.518857376    5.437778640    5.573401602
  646 SOLV  HW2     4062    6.482185430    5.279476815    5.589596181
  647 SOLV  OW      4063    4.224191715    3.823325661    5.390071712
  647 SOLV  HW1     4064    4.178383127    3.862780029    5.469735831
  647 SOLV  HW2     4065    4.215504706    3.885682264    5.312369889
  648 SOLV  OW      4066    3.931809220    6.301328074    6.391954229
  648 SOLV  HW1     4067    3.927861966    6.398027152    6.417163387
  648 SOLV  HW2     4068    3.886736602    6.288051239    6.303670802
  649 SOLV  OW      4069    4.015425978    5.204422553    3.891054186
  649 SOLV  HW1     4070    4.028156516    5.281682287    3.828839824
  649 SOLV  HW2     4071    4.041674162    5.231551987    3.983664854
  650 SOLV  OW      4072    6.141175927    4.350956310    5.047517111
  650 SOLV  HW1     4073    6.190845613    4.269075580    5.076329484
  650 SOLV  HW2     4074    6.175195018    4.380911854    4.958370717
  651 SOLV  OW      4075    5.439688221    5.441047741    6.419377908
  651 SOLV  HW1     4076    5.349297822    5.476757070    6.442957438
  651 SOLV  HW2     4077    5.481185063    5.399374177    6.500265441
  652 SOLV  OW      4078    6.408740855    3.573613084    3.610514061
  652 SOLV  HW1     4079    6.404583627    3.485623680    3.563160310
  652 SOLV  HW2     4080    6.451606019    3.641525853    3.550914046
  653 SOLV  OW      4081    5.737071511    5.965290471    4.415688291
  653 SOLV  HW1     4082    5.825629582    5.955757121    4.461148431
  653 SOLV  HW2     4083    5.668506169    5.994880817    4.482195473
  654 SOLV  OW      4084    4.294230613    6.624700198    5.441066693
  654 SOLV  HW1     4085    4.238373880    6.707439634    5.446919014
  654 SOLV  HW2     4086    4.377974762    6.644580576    5.390158069
  655 SOLV  OW      4087    4.683981881    3.923099526    0.099881898
  655 SOLV  HW1     4088    4.616946942    3.857051938    0.133732633
  655 SOLV  HW2     4089    4.714119691    3.896081538    0.008430155
  656 SOLV  OW      4090    4.416429965    4.925961388    5.517630387
  656 SOLV  HW1     4091    4.446716169    4.964286500    5.604898729
  656 SOLV  HW2     4092    4.344905867    4.984059066    5.478762802
  657 SOLV  OW      4093    3.985964500    3.763591333    6.374678550
  657 SOLV  HW1     4094    3.957559664    3.832531757    6.308029565
  657 SOLV  HW2     4095    3.942309332    3.676276315    6.352954259
  658 SOLV  OW      4096    4.576644656    3.382386356    4.855544966
  658 SOLV  HW1     4097    4.643797504    3.445803707    4.893887956
  658 SOLV  HW2     4098    4.545983047    3.319245554    4.926780654
  659 SOLV  OW      4099    3.668350773    5.849490243    3.971748224
  659 SOLV  HW1     4100    3.745814304    5.910419664    3.954761476
  659 SOLV  HW2     4101    3.613008055    5.886037047    4.046601294
  660 SOLV  OW      4102    4.946530920    3.509769947    5.906010731
  660 SOLV  HW1     4103    5.024141032    3.469828909    5.954825675
  660 SOLV  HW2     4104    4.970992256    3.601184800    5.873662869
  661 SOLV  OW      4105    4.169622279    5.773673102    3.767606763
  661 SOLV  HW1     4106    4.135510028    5.720608090    3.845209456
  661 SOLV  HW2     4107    4.269610850    5.771715768    3.767289377
  662 SOLV  OW      4108    6.677513482    4.286752324    4.224190316
  662 SOLV  HW1     4109    6.675333308    4.219747639    4.298399995
  662 SOLV  HW2     4110    6.757076299    4.269546355    4.166094534
  663 SOLV  OW      4111    6.352466319    6.884035528    3.959704763
  663 SOLV  HW1     4112    6.300988562    6.840753906    3.885689181
  663 SOLV  HW2     4113    6.293879822    6.892927111    4.040265978
  664 SOLV  OW      4114    3.775617368    6.092485879    6.483342059
  664 SOLV  HW1     4115    3.842650698    6.034173192    6.529252191
  664 SOLV  HW2     4116    3.820641219    6.175531323    6.450511950
  665 SOLV  OW      4117    4.946995351    4.445044337    6.689599524
  665 SOLV  HW1     4118    5.040580906    4.414509609    6.671964855
  665 SOLV  HW2     4119    4.905677129    4.386993832    6.759773834
  666 SOLV  OW      4120    3.819264638    5.953542212    5.678011850
  666 SOLV  HW1     4121    3.809268800    5.890893608    5.600700417
  666 SOLV  HW2     4122    3.916337451    5.971553371    5.693957430
  667 SOLV  OW      4123    4.021254612    5.505493980    4.329916178
  667 SOLV  HW1     4124    4.070536918    5.522188703    4.415323724
  667 SOLV  HW2     4125    3.927351027    5.538792701    4.338586044
  668 SOLV  OW      4126    6.256440970    4.640914652    4.923222702
  668 SOLV  HW1     4127    6.243108811    4.719507370    4.862830974
  668 SOLV  HW2     4128    6.257509690    4.556957598    4.868893140
  669 SOLV  OW      4129    6.734376763    5.168509988    5.104128318
  669 SOLV  HW1     4130    6.719379742    5.120195225    5.017858545
  669 SOLV  HW2     4131    6.742641420    5.102139979    5.178480667
  670 SOLV  OW      4132    3.814377195    4.028894106    3.659854837
  670 SOLV  HW1     4133    3.881003736    3.991704123    3.595207727
  670 SOLV  HW2     4134    3.742810304    4.077493145    3.609677788
  671 SOLV  OW      4135    5.309071358    4.259370755    4.751905056
  671 SOLV  HW1     4136    5.335039495    4.167356181    4.722567245
  671 SOLV  HW2     4137    5.305935874    4.262841478    4.851803854
  672 SOLV  OW      4138    4.272759890    3.680289347    6.026568860
  672 SOLV  HW1     4139    4.354497074    3.658157348    5.973365208
  672 SOLV  HW2     4140    4.297519007    3.690698989    6.122901508
  673 SOLV  OW      4141    5.190343759    6.210899862    3.724312338
  673 SOLV  HW1     4142    5.118067375    6.175474649    3.664960042
  673 SOLV  HW2     4143    5.248830851    6.273023812    3.672145968
  674 SOLV  OW      4144    4.888636493    5.013524080    5.362689149
  674 SOLV  HW1     4145    4.846479206    4.937840627    5.412656415
  674 SOLV  HW2     4146    4.981850466    5.027649767    5.396058096
  675 SOLV  OW      4147    4.667971653    5.032958215    3.774990107
  675 SOLV  HW1     4148    4.609441713    5.071457105    3.703620762
  675 SOLV  HW2     4149    4.750185990    4.994154548    3.733318018
  676 SOLV  OW      4150    4.325961176    6.396564073    5.811410312
  676 SOLV  HW1     4151    4.395031866    6.433553173    5.749258834
  676 SOLV  HW2     4152    4.326989083    6.448336459    5.896968678
  677 SOLV  OW      4153    6.465816136    4.592749467    5.777785878
  677 SOLV  HW1     4154    6.520400248    4.600060973    5.861266319
  677 SOLV  HW2     4155    6.397545928    4.665812206    5.776118476
  678 SOLV  OW      4156    6.327112103    4.842138680    5.822400433
  678 SOLV  HW1     4157    6.250575457    4.848720855    5.758365339
  678 SOLV  HW2     4158    6.354376688    4.933923606    5.851275831
  679 SOLV  OW      4159    4.117094611    6.108748606    6.375974917
  679 SOLV  HW1     4160    4.129976547    6.077688227    6.281788030
  679 SOLV  HW2     4161    4.056456667    6.188272740    6.376827267
  680 SOLV  OW      4162    3.384183648    3.803896688    5.079250658
  680 SOLV  HW1     4163    3.451315449    3.788099080    5.006823937
  680 SOLV  HW2     4164    3.293842495    3.817460570    5.038553034
  681 SOLV  OW      4165    3.790932964    4.782598334    6.214431814
  681 SOLV  HW1     4166    3.748438940    4.700873264    6.175483845
  681 SOLV  HW2     4167    3.885641502    4.789110997    6.182975387
  682 SOLV  OW      4168    5.863436629    4.703130961    5.811483471
  682 SOLV  HW1     4169    5.851330920    4.774184108    5.742155566
  682 SOLV  HW2     4170    5.773907999    4.673207646    5.844507943
  683 SOLV  OW      4171    3.796895149    6.201016951    4.619153691
  683 SOLV  HW1     4172    3.841173857    6.215066864    4.707717610
  683 SOLV  HW2     4173    3.823539382    6.111928142    4.582346189
  684 SOLV  OW      4174    4.127308757    5.718247714    5.157984519
  684 SOLV  HW1     4175    4.156795050    5.770834610    5.078192905
  684 SOLV  HW2     4176    4.196918216    5.650076058    5.180535797
  685 SOLV  OW      4177    6.313350044    3.824066928    5.335109155
  685 SOLV  HW1     4178    6.370980947    3.764411432    5.279236964
  685 SOLV  HW2     4179    6.244693265    3.867917057    5.277099025
  686 SOLV  OW      4180    6.857274103    3.850742814    3.668576487
  686 SOLV  HW1     4181    6.821281631    3.759140232    3.686332369
  686 SOLV  HW2     4182    6.839158363    3.909516724    3.747437993
  687 SOLV  OW      4183    4.818888076    6.339763658    3.606264465
  687 SOLV  HW1     4184    4.725372175    6.311153165    3.627191939
  687 SOLV  HW2     4185    4.851641134    6.401487382    3.677812519
  688 SOLV  OW      4186    6.101737881    4.915890237    5.660693291
  688 SOLV  HW1     4187    6.027846302    4.948487461    5.719663245
  688 SOLV  HW2     4188    6.066803883    4.844649976    5.599812852
  689 SOLV  OW      4189    6.735574547    6.904502234    4.525681359
  689 SOLV  HW1     4190    6.751504604    6.946423994    4.615070761
  689 SOLV  HW2     4191    6.667513991    6.957896920    4.475498153
  690 SOLV  OW      4192    6.813283902    4.785822019    3.605955262
  690 SOLV  HW1     4193    6.831820322    4.715192205    3.537633461
  690 SOLV  HW2     4194    6.714453858    4.796871473    3.616468682
  691 SOLV  OW      4195    3.758498904    6.133286908    4.168539233
  691 SOLV  HW1     4196    3.708481355    6.215804759    4.142258437
  691 SOLV  HW2     4197    3.693506160    6.060730499    4.191189831
  692 SOLV  OW      4198    3.904391814    6.864216754    5.317049478
  692 SOLV  HW1     4199    3.880915737    6.782508969    5.264392524
  692 SOLV  HW2     4200    3.872410920    6.853499323    5.411189582
  693 SOLV  OW      4201    3.894293190    5.551737889    6.850359437
  693 SOLV  HW1     4202    3.798032033    5.574937859    6.836321471
  693 SOLV  HW2     4203    3.949671172    5.634861586    6.845337138
  694 SOLV  OW      4204    3.608950980    4.792671331    6.417207293
  694 SOLV  HW1     4205    3.680643057    4.805272030    6.348626505
  694 SOLV  HW2     4206    3.646840781    4.808770261    6.508350431
  695 SOLV  OW      4207    5.187211491    6.483443958    5.905944653
  695 SOLV  HW1     4208    5.199460467    6.582426961    5.898581289
  695 SOLV  HW2     4209    5.177482264    6.444187332    5.814478213
  696 SOLV  OW      4210    5.342772944    5.345802811    5.155666622
  696 SOLV  HW1     4211    5.417068127    5.411989869    5.145610509
  696 SOLV  HW2     4212    5.367711471    5.260503375    5.109800924
  697 SOLV  OW      4213    4.535258529    5.546133494    3.700470056
  697 SOLV  HW1     4214    4.536177667    5.525439616    3.602629908
  697 SOLV  HW2     4215    4.519384922    5.643987421    3.713674879
  698 SOLV  OW      4216    3.496595243    5.488219207    6.481998446
  698 SOLV  HW1     4217    3.519045826    5.581768273    6.509313548
  698 SOLV  HW2     4218    3.415682761    5.489182596    6.423229096
  699 SOLV  OW      4219    6.517842897    4.892073381    5.395090216
  699 SOLV  HW1     4220    6.567437963    4.805941137    5.384000463
  699 SOLV  HW2     4221    6.434618600    4.889970710    5.339676525
  700 SOLV  OW      4222    4.065756985    3.854118191    5.631237394
  700 SOLV  HW1     4223    4.090536752    3.888997827    5.721629495
  700 SOLV  HW2     4224    4.044477273    3.756624257    5.637830174
  701 SOLV  OW      4225    5.360152702    3.673551223    3.440701203
  701 SOLV  HW1     4226    5.421923435    3.611390998    3.488888894
  701 SOLV  HW2     4227    5.374076297    3.664533469    3.342079178
  702 SOLV  OW      4228    6.491478718    5.334773818    4.900981570
  702 SOLV  HW1     4229    6.477737003    5.237664567    4.920549638
  702 SOLV  HW2     4230    6.571841324    5.345924123    4.842506002
  703 SOLV  OW      4231    5.668769219    3.608954274    4.346475236
  703 SOLV  HW1     4232    5.637861764    3.519997181    4.312812883
  703 SOLV  HW2     4233    5.731352276    3.649807962    4.280021890
  704 SOLV  OW      4234    5.471820112    6.224315211    4.797656463
  704 SOLV  HW1     4235    5.508289648    6.205164725    4.888778750
  704 SOLV  HW2     4236    5.506182658    6.312703946    4.765928761
  705 SOLV  OW      4237    6.332530282    3.855193016    4.540541118
  705 SOLV  HW1     4238    6.254342454    3.917515262    4.542590059
  705 SOLV  HW2     4239    6.392154175    3.873969951    4.618605184
  706 SOLV  OW      4240    5.394679108    5.668548426    6.102786516
  706 SOLV  HW1     4241    5.440061975    5.618330321    6.029162786
  706 SOLV  HW2     4242    5.431367336    5.761477585    6.107264183
  707 SOLV  OW      4243    6.598793861    6.682982809    4.778138414
  707 SOLV  HW1     4244    6.565538911    6.651509006    4.689228335
  707 SOLV  HW2     4245    6.696980507    6.665323701    4.785138838
  708 SOLV  OW      4246    6.512359834    3.484521163    5.905347013
  708 SOLV  HW1     4247    6.597153321    3.512692593    5.860423595
  708 SOLV  HW2     4248    6.519227120    3.388434668    5.932215231
  709 SOLV  OW      4249    3.712804767    4.578506082    5.184514651
  709 SOLV  HW1     4250    3.623838840    4.534284622    5.173063177
  709 SOLV  HW2     4251    3.746407871    4.609295546    5.095495416
  710 SOLV  OW      4252    6.260285457    4.823089328    4.717421240
  710 SOLV  HW1     4253    6.229703637    4.909728941    4.756914663
  710 SOLV  HW2     4254    6.335542004    4.840189069    4.653817573
  711 SOLV  OW      4255    3.449481550    3.869225473    6.896419191
  711 SOLV  HW1     4256    3.384707667    3.935632868    6.859056090
  711 SOLV  HW2     4257    3.399414834    3.797479633    6.944869532
  712 SOLV  OW      4258    4.654085304    4.232564438    6.078028830
  712 SOLV  HW1     4259    4.590938981    4.157666754    6.098142353
  712 SOLV  HW2     4260    4.703503407    4.257731915    6.161251602
  713 SOLV  OW      4261    3.925155781    3.850026725    3.967016994
  713 SOLV  HW1     4262    3.964188883    3.852938496    4.059047151
  713 SOLV  HW2     4263    3.859246610    3.924492228    3.956413110
  714 SOLV  OW      4264    5.818645688    4.540384741    6.682781765
  714 SOLV  HW1     4265    5.904947421    4.535766776    6.632475433
  714 SOLV  HW2     4266    5.806304893    4.456331674    6.735533891
  715 SOLV  OW      4267    6.189566319    5.083370721    4.787819197
  715 SOLV  HW1     4268    6.177487040    5.153031268    4.717084595
  715 SOLV  HW2     4269    6.159862254    5.119963626    4.876026289
  716 SOLV  OW      4270    4.215594315    3.586666854    4.990180033
  716 SOLV  HW1     4271    4.144987873    3.652296986    4.963552262
  716 SOLV  HW2     4272    4.189681010    3.542976280    5.076326685
  717 SOLV  OW      4273    4.961474538    6.172419899    4.365089052
  717 SOLV  HW1     4274    5.018371521    6.118935312    4.427568614
  717 SOLV  HW2     4275    4.895959747    6.226574363    4.417783111
  718 SOLV  OW      4276    4.174046477    3.878858144    4.656341533
  718 SOLV  HW1     4277    4.234076663    3.951566661    4.689676878
  718 SOLV  HW2     4278    4.222987559    3.823537064    4.588919656
  719 SOLV  OW      4279    3.691453808    4.288039332    6.850149555
  719 SOLV  HW1     4280    3.680872347    4.208492907    6.790480123
  719 SOLV  HW2     4281    3.735668458    4.260094875    6.935379668
  720 SOLV  OW      4282    5.024163355    4.507809078    3.390645872
  720 SOLV  HW1     4283    5.032016429    4.606459212    3.376210578
  720 SOLV  HW2     4284    5.099101472    4.461190203    3.343605734
  721 SOLV  OW      4285    5.467937911    4.589936529    5.220083670
  721 SOLV  HW1     4286    5.504090463    4.562270536    5.309130414
  721 SOLV  HW2     4287    5.434636750    4.684085703    5.225441642
  722 SOLV  OW      4288    3.685131719    6.152099614    5.822541328
  722 SOLV  HW1     4289    3.698587067    6.122970367    5.917262458
  722 SOLV  HW2     4290    3.722584353    6.082932300    5.760777164
  723 SOLV  OW      4291    5.450677731    5.941459407    6.101860959
  723 SOLV  HW1     4292    5.395451108    5.958786161    6.020314397
  723 SOLV  HW2     4293    5.425815501    6.006743396    6.173414229
  724 SOLV  OW      4294    4.254243790    5.077447012    3.666064724
  724 SOLV  HW1     4295    4.249475921    4.982069795    3.695769426
  724 SOLV  HW2     4296    4.214887891    5.136333265    3.736671919
  725 SOLV  OW      4297    6.223785403    4.130111663    6.142319664
  725 SOLV  HW1     4298    6.294707203    4.181640574    6.190449700
  725 SOLV  HW2     4299    6.147364803    4.190873525    6.120653328
  726 SOLV  OW      4300    4.549003430    4.217115947    5.443715454
  726 SOLV  HW1     4301    4.574203575    4.120381248    5.446692181
  726 SOLV  HW2     4302    4.504728795    4.242669562    5.529670412
  727 SOLV  OW      4303    5.009158335    6.398409364    6.371071359
  727 SOLV  HW1     4304    4.932012313    6.443361969    6.326019248
  727 SOLV  HW2     4305    5.078328440    6.374646409    6.302860517
  728 SOLV  OW      4306    5.633444342    4.125786258    4.814095274
  728 SOLV  HW1     4307    5.585341768    4.169364792    4.738012403
  728 SOLV  HW2     4308    5.669967750    4.196126851    4.875084644
  729 SOLV  OW      4309    4.396388427    5.511636082    5.496148174
  729 SOLV  HW1     4310    4.310662064    5.546956817    5.458659351
  729 SOLV  HW2     4311    4.414800762    5.555420433    5.584158605
  730 SOLV  OW      4312    6.482794067    4.518901710    5.051202689
  730 SOLV  HW1     4313    6.453354068    4.466823227    5.131344836
  730 SOLV  HW2     4314    6.406189331    4.573195701    5.016771941
  731 SOLV  OW      4315    6.294602392    4.490026316    5.602699829
  731 SOLV  HW1     4316    6.365377178    4.517055585    5.667982308
  731 SOLV  HW2     4317    6.312069785    4.533918137    5.514553041
  732 SOLV  OW      4318    6.531406714    5.996477530    4.206573729
  732 SOLV  HW1     4319    6.490236132    5.963265995    4.291448643
  732 SOLV  HW2     4320    6.626977562    6.020799448    4.223197292
  733 SOLV  OW      4321    4.556982392    6.272526499    3.653638600
  733 SOLV  HW1     4322    4.546097061    6.186722371    3.703846691
  733 SOLV  HW2     4323    4.481910779    6.334417850    3.676777693
  734 SOLV  OW      4324    0.027763994    4.129256726    4.803841078
  734 SOLV  HW1     4325    0.049356160    4.120319660    4.706601720
  734 SOLV  HW2     4326    0.005463028    4.224555116    4.824393598
  735 SOLV  OW      4327    4.597059000    3.885625310    5.875837591
  735 SOLV  HW1     4328    4.533512719    3.943239800    5.927258229
  735 SOLV  HW2     4329    4.561331893    3.792320208    5.871437676
  736 SOLV  OW      4330    5.831390755    6.840695544    3.823480922
  736 SOLV  HW1     4331    5.752604790    6.884588177    3.866702965
  736 SOLV  HW2     4332    5.803486128    6.752786537    3.784812910
  737 SOLV  OW      4333    6.739498682    6.553914132    3.856763088
  737 SOLV  HW1     4334    6.694749242    6.464490380    3.857722338
  737 SOLV  HW2     4335    6.675536664    6.623518077    3.889384418
  738 SOLV  OW      4336    3.886441903    3.629984795    6.748248774
  738 SOLV  HW1     4337    3.826384437    3.708379905    6.732466395
  738 SOLV  HW2     4338    3.981575188    3.657603971    6.734515641
  739 SOLV  OW      4339    4.211320912    5.847045983    4.934033429
  739 SOLV  HW1     4340    4.157303352    5.821116632    4.853962756
  739 SOLV  HW2     4341    4.177425921    5.933818012    4.970410362
  740 SOLV  OW      4342    4.167151268    5.499878058    5.937294396
  740 SOLV  HW1     4343    4.171496321    5.441878071    6.018649518
  740 SOLV  HW2     4344    4.154626267    5.442671045    5.856226194
  741 SOLV  OW      4345    5.043065715    4.805687424    4.181959072
  741 SOLV  HW1     4346    5.075864710    4.829174533    4.273470503
  741 SOLV  HW2     4347    5.112229020    4.830945548    4.114281734
  742 SOLV  OW      4348    5.701257605    3.630292269    5.656873452
  742 SOLV  HW1     4349    5.779188611    3.627179391    5.594273204
  742 SOLV  HW2     4350    5.674137886    3.537094955    5.680966361
  743 SOLV  OW      4351    6.754929345    3.624752774    3.858387631
  743 SOLV  HW1     4352    6.720376165    3.684440380    3.930799422
  743 SOLV  HW2     4353    6.690443614    3.549792364    3.843403847
  744 SOLV  OW      4354    5.018561336    4.320813224    3.952742352
  744 SOLV  HW1     4355    5.007451786    4.418006598    3.973480432
  744 SOLV  HW2     4356    4.987529739    4.266370464    4.030671974
  745 SOLV  OW      4357    5.559520900    5.490467519    5.939699771
  745 SOLV  HW1     4358    5.613525961    5.530348129    5.865574279
  745 SOLV  HW2     4359    5.496367944    5.422627546    5.902137083
  746 SOLV  OW      4360    4.042291893    6.639468110    5.954753394
  746 SOLV  HW1     4361    4.014896620    6.547412707    5.982630688
  746 SOLV  HW2     4362    4.103252089    6.678427049    6.023802491
  747 SOLV  OW      4363    5.684735231    5.172004317    4.977522754
  747 SOLV  HW1     4364    5.593945325    5.163037846    5.018494062
  747 SOLV  HW2     4365    5.742910954    5.096860175    5.008679721
  748 SOLV  OW      4366    4.481450055    6.145276065    6.710668999
  748 SOLV  HW1     4367    4.408544355    6.102531182    6.657195676
  748 SOLV  HW2     4368    4.481352175    6.243927258    6.694246112
  749 SOLV  OW      4369    4.983850105    6.114945727    3.571572069
  749 SOLV  HW1     4370    4.909005114    6.180415223    3.582235521
  749 SOLV  HW2     4371    4.951678122    6.023360580    3.595630195
  750 SOLV  OW      4372    5.525324495    4.731059560    5.667063563
  750 SOLV  HW1     4373    5.537946644    4.676196664    5.749720795
  750 SOLV  HW2     4374    5.587833989    4.809099220    5.669006936
  751 SOLV  OW      4375    6.082924475    3.674301415    6.643525671
  751 SOLV  HW1     4376    6.074384907    3.738520986    6.567337132
  751 SOLV  HW2     4377    6.098098458    3.725068520    6.728344158
  752 SOLV  OW      4378    5.718562436    4.270104432    3.834396469
  752 SOLV  HW1     4379    5.631413692    4.317649692    3.846488997
  752 SOLV  HW2     4380    5.765375731    4.263425977    3.922518758
  753 SOLV  OW      4381    0.117105028    5.013690625    5.089597376
  753 SOLV  HW1     4382    0.101862627    5.089960470    5.026730684
  753 SOLV  HW2     4383    0.124840208    5.048552642    5.183012437
  754 SOLV  OW      4384    4.979167508    4.079977372    4.721923400
  754 SOLV  HW1     4385    5.052864313    4.012537305    4.726635356
  754 SOLV  HW2     4386    4.891220814    4.034185308    4.734960443
  755 SOLV  OW      4387    5.887277644    5.512751854    3.779237758
  755 SOLV  HW1     4388    5.977783749    5.471307527    3.769616056
  755 SOLV  HW2     4389    5.864033065    5.561872020    3.695282901
  756 SOLV  OW      4390    4.790317046    6.484809480    6.235606085
  756 SOLV  HW1     4391    4.696148438    6.452355826    6.226628126
  756 SOLV  HW2     4392    4.840928098    6.463756401    6.151959251
  757 SOLV  OW      4393    6.444096175    5.356159353    5.911837394
  757 SOLV  HW1     4394    6.453068906    5.378071462    5.814680866
  757 SOLV  HW2     4395    6.525373883    5.387791840    5.960758966
  758 SOLV  OW      4396    4.815572767    5.916938851    5.109058299
  758 SOLV  HW1     4397    4.727890429    5.963366652    5.121637712
  758 SOLV  HW2     4398    4.807735991    5.822073789    5.139736810
  759 SOLV  OW      4399    5.329876855    5.463330649    4.728491544
  759 SOLV  HW1     4400    5.295569183    5.541313554    4.780868640
  759 SOLV  HW2     4401    5.254280062    5.401178969    4.707902413
  760 SOLV  OW      4402    4.634121837    6.612654673    4.798059464
  760 SOLV  HW1     4403    4.697974848    6.580249483    4.867864457
  760 SOLV  HW2     4404    4.652934735    6.708745227    4.777744929
  761 SOLV  OW      4405    5.566653637    6.040262554    4.602715838
  761 SOLV  HW1     4406    5.558298869    6.104211799    4.679151845
  761 SOLV  HW2     4407    5.553353755    5.946839785    4.635837195
  762 SOLV  OW      4408    4.061856721    5.825569978    4.703213956
  762 SOLV  HW1     4409    4.104394776    5.905421314    4.660599690
  762 SOLV  HW2     4410    3.967040378    5.846931005    4.726775342
  763 SOLV  OW      4411    4.073019877    4.543815241    4.679831362
  763 SOLV  HW1     4412    3.976291640    4.569215998    4.679927981
  763 SOLV  HW2     4413    4.105211455    4.535595032    4.585504065
  764 SOLV  OW      4414    5.694338531    4.939194158    5.686472980
  764 SOLV  HW1     4415    5.766427706    4.971222426    5.747948006
  764 SOLV  HW2     4416    5.682416717    5.004901961    5.612027417
  765 SOLV  OW      4417    6.909325976    4.764048039    5.984195959
  765 SOLV  HW1     4418    6.920087968    4.746228930    6.082013370
  765 SOLV  HW2     4419    6.925624202    4.861028110    5.966008792
  766 SOLV  OW      4420    5.691052730    3.779213236    6.779427050
  766 SOLV  HW1     4421    5.599681888    3.739229003    6.786812213
  766 SOLV  HW2     4422    5.748618978    3.744673705    6.853555470
  767 SOLV  OW      4423    6.582286795    3.930294649    5.982338158
  767 SOLV  HW1     4424    6.556505944    3.877832942    6.063483669
  767 SOLV  HW2     4425    6.501998612    3.978062461    5.946652346
  768 SOLV  OW      4426    3.543079247    4.915116836    4.248164220
  768 SOLV  HW1     4427    3.494195537    4.898778720    4.333867329
  768 SOLV  HW2     4428    3.477101167    4.929713380    4.174438997
  769 SOLV  OW      4429    5.257926764    6.301559092    3.961781926
  769 SOLV  HW1     4430    5.242610181    6.280263455    3.865275293
  769 SOLV  HW2     4431    5.207098519    6.236871491    4.018646161
  770 SOLV  OW      4432    5.307417149    4.788693384    4.802667363
  770 SOLV  HW1     4433    5.285278878    4.698705614    4.840263974
  770 SOLV  HW2     4434    5.295166383    4.787269806    4.703423977
  771 SOLV  OW      4435    4.376776623    6.555728412    6.015313535
  771 SOLV  HW1     4436    4.436985149    6.624596976    5.974914323
  771 SOLV  HW2     4437    4.311516828    6.600345185    6.076554885
  772 SOLV  OW      4438    5.767290222    5.410400442    4.328022045
  772 SOLV  HW1     4439    5.737153575    5.395480136    4.233838264
  772 SOLV  HW2     4440    5.733485931    5.498848026    4.360203574
  773 SOLV  OW      4441    6.800055775    4.919294523    6.425643721
  773 SOLV  HW1     4442    6.896636593    4.940526526    6.440522818
  773 SOLV  HW2     4443    6.747020282    5.004070239    6.425082883
  774 SOLV  OW      4444    6.021749402    4.530329175    6.520527232
  774 SOLV  HW1     4445    6.109130317    4.578928208    6.522173343
  774 SOLV  HW2     4446    6.036528887    4.436254630    6.490005276
  775 SOLV  OW      4447    4.227600254    6.375080981    4.130636280
  775 SOLV  HW1     4448    4.201597727    6.441117173    4.060186801
  775 SOLV  HW2     4449    4.174769860    6.291028978    4.118627523
  776 SOLV  OW      4450    4.577300645    5.769309194    4.089767274
  776 SOLV  HW1     4451    4.510439806    5.843135216    4.098782574
  776 SOLV  HW2     4452    4.598495315    5.755189765    3.993054674
  777 SOLV  OW      4453    5.362529487    5.646602517    5.571182743
  777 SOLV  HW1     4454    5.266396018    5.630874996    5.593823064
  777 SOLV  HW2     4455    5.407892440    5.691770289    5.648017985
  778 SOLV  OW      4456    5.427404472    4.904965145    3.841976937
  778 SOLV  HW1     4457    5.513467734    4.878053995    3.798723008
  778 SOLV  HW2     4458    5.409702792    5.001666806    3.823608221
  779 SOLV  OW      4459    4.340642602    4.223424166    5.285569220
  779 SOLV  HW1     4460    4.373475815    4.267557585    5.202046605
  779 SOLV  HW2     4461    4.415112973    4.218524067    5.352141991
  780 SOLV  OW      4462    6.220980777    5.772410388    4.708982707
  780 SOLV  HW1     4463    6.299340224    5.765245498    4.770707531
  780 SOLV  HW2     4464    6.215167859    5.865616622    4.673202586
  781 SOLV  OW      4465    5.263146467    3.774501840    5.860509686
  781 SOLV  HW1     4466    5.265824715    3.832622923    5.941850862
  781 SOLV  HW2     4467    5.286545750    3.828893818    5.779914775
  782 SOLV  OW      4468    4.560993034    6.038782963    5.076377497
  782 SOLV  HW1     4469    4.499243792    6.086681529    5.138780975
  782 SOLV  HW2     4470    4.510020199    5.968893030    5.026191889
  783 SOLV  OW      4471    4.919093321    6.441825674    5.972310549
  783 SOLV  HW1     4472    4.885597086    6.463008544    5.880491345
  783 SOLV  HW2     4473    5.014947528    6.469298495    5.979967289
  784 SOLV  OW      4474    4.025043637    5.077420600    5.805508844
  784 SOLV  HW1     4475    3.933889479    5.113048158    5.826089859
  784 SOLV  HW2     4476    4.039178865    4.991582086    5.854842296
  785 SOLV  OW      4477    5.400113920    6.025761730    4.201620188
  785 SOLV  HW1     4478    5.386319424    6.062595295    4.293560605
  785 SOLV  HW2     4479    5.497325943    6.029518418    4.178474779
  786 SOLV  OW      4480    4.139342031    6.298916099    3.711927654
  786 SOLV  HW1     4481    4.227619573    6.344067758    3.724966447
  786 SOLV  HW2     4482    4.066023522    6.359610234    3.742621795
  787 SOLV  OW      4483    6.754241385    5.314226424    4.065303661
  787 SOLV  HW1     4484    6.774922976    5.344439799    3.972247419
  787 SOLV  HW2     4485    6.832454517    5.263989084    4.102167136
  788 SOLV  OW      4486    3.598161193    5.542904569    5.518186609
  788 SOLV  HW1     4487    3.528138344    5.484477904    5.559231134
  788 SOLV  HW2     4488    3.672778794    5.556319623    5.583406981
  789 SOLV  OW      4489    4.443046630    6.456237284    5.183288057
  789 SOLV  HW1     4490    4.526922780    6.418764022    5.143760213
  789 SOLV  HW2     4491    4.464107917    6.541132082    5.231776772
  790 SOLV  OW      4492    4.184755858    6.275325637    4.878789745
  790 SOLV  HW1     4493    4.232828799    6.265900397    4.791599922
  790 SOLV  HW2     4494    4.209848764    6.362235308    4.921438540
  791 SOLV  OW      4495    4.870432861    6.274332547    6.847568846
  791 SOLV  HW1     4496    4.881205093    6.295971701    6.750524631
  791 SOLV  HW2     4497    4.881612706    6.175887726    6.861187346
  792 SOLV  OW      4498    4.131156482    5.064930160    5.520202018
  792 SOLV  HW1     4499    4.190266394    5.144944645    5.509947009
  792 SOLV  HW2     4500    4.094415800    5.062348186    5.613180009
  793 SOLV  OW      4501    3.821245193    6.800089879    5.562074846
  793 SOLV  HW1     4502    3.797755218    6.703212026    5.570129144
  793 SOLV  HW2     4503    3.878714087    6.826969882    5.639383881
  794 SOLV  OW      4504    3.685739461    5.576030510    4.815285384
  794 SOLV  HW1     4505    3.736311858    5.489875160    4.810648290
  794 SOLV  HW2     4506    3.615021610    5.576993872    4.744575834
  795 SOLV  OW      4507    4.322507375    6.030266098    6.516236249
  795 SOLV  HW1     4508    4.392269328    6.006125638    6.448766385
  795 SOLV  HW2     4509    4.242174017    6.067056988    6.469389967
  796 SOLV  OW      4510    3.654133551    5.667372667    5.088720576
  796 SOLV  HW1     4511    3.558020785    5.694978503    5.087376661
  796 SOLV  HW2     4512    3.674022265    5.611992551    5.007855894
  797 SOLV  OW      4513    6.106277378    6.522771639    4.090574617
  797 SOLV  HW1     4514    6.077105923    6.445999455    4.147644904
  797 SOLV  HW2     4515    6.182837800    6.494211040    4.032914886
  798 SOLV  OW      4516    6.880804499    4.237040041    4.043090488
  798 SOLV  HW1     4517    6.979336487    4.224673419    4.054918288
  798 SOLV  HW2     4518    6.847423139    4.173711009    3.973258843
  799 SOLV  OW      4519    5.164391565    4.134531135    3.842248670
  799 SOLV  HW1     4520    5.103863231    4.055974712    3.829325571
  799 SOLV  HW2     4521    5.115057014    4.207046530    3.890305643
  800 SOLV  OW      4522    4.861480715    5.132279922    4.458891694
  800 SOLV  HW1     4523    4.882233491    5.062393003    4.527353614
  800 SOLV  HW2     4524    4.764854516    5.157319310    4.465082141
  801 SOLV  OW      4525    3.527439566    4.660790498    0.001858886
  801 SOLV  HW1     4526    3.482860498    4.571581383   -0.005622264
  801 SOLV  HW2     4527    3.562769446    4.672701552    0.094656524
  802 SOLV  OW      4528    3.700581244    3.765847907    5.822917906
  802 SOLV  HW1     4529    3.717632565    3.863883802    5.832903142
  802 SOLV  HW2     4530    3.607407298    3.745034856    5.852699167
  803 SOLV  OW      4531    6.712246945    4.315214356    6.046288508
  803 SOLV  HW1     4532    6.811347759    4.318873027    6.033348546
  803 SOLV  HW2     4533    6.673000438    4.405504659    6.028707106
  804 SOLV  OW      4534    4.176258145    4.604512465    5.253440784
  804 SOLV  HW1     4535    4.128098005    4.687840304    5.280620268
  804 SOLV  HW2     4536    4.183958440    4.601489111    5.153775295
  805 SOLV  OW      4537    3.287957703    3.948827089    6.375417143
  805 SOLV  HW1     4538    3.222102270    3.896234240    6.429254322
  805 SOLV  HW2     4539    3.370130953    3.893856383    6.360345551
  806 SOLV  OW      4540    4.441637678    4.040047761    6.059864200
  806 SOLV  HW1     4541    4.341960172    4.035095188    6.053400486
  806 SOLV  HW2     4542    4.473696421    3.976170910    6.129820733
  807 SOLV  OW      4543    4.353536933    4.561780741    6.477725384
  807 SOLV  HW1     4544    4.445297606    4.595928506    6.457333354
  807 SOLV  HW2     4545    4.339907961    4.473725928    6.432311038
  808 SOLV  OW      4546    4.254594433    5.883085088    5.522049498
  808 SOLV  HW1     4547    4.255063621    5.893934465    5.621458312
  808 SOLV  HW2     4548    4.341676985    5.914991236    5.484651277
  809 SOLV  OW      4549    4.129297922    5.585646053    4.590254571
  809 SOLV  HW1     4550    4.224253297    5.585942109    4.558894863
  809 SOLV  HW2     4551    4.112547924    5.666608840    4.646508148
  810 SOLV  OW      4552    6.449449515    5.792640208    3.646003394
  810 SOLV  HW1     4553    6.546594784    5.808132644    3.664016555
  810 SOLV  HW2     4554    6.403693754    5.765895342    3.730813785
  811 SOLV  OW      4555    6.375210975    4.327900128    3.892711027
  811 SOLV  HW1     4556    6.286918313    4.333975248    3.846139839
  811 SOLV  HW2     4557    6.364537493    4.355852830    3.988137015
  812 SOLV  OW      4558    3.388112351    6.633200886    3.881471799
  812 SOLV  HW1     4559    3.304247587    6.654282440    3.931709675
  812 SOLV  HW2     4560    3.416204688    6.713220029    3.828469509
  813 SOLV  OW      4561    4.987348890    4.698993698    6.306350016
  813 SOLV  HW1     4562    4.949373081    4.791439368    6.309977418
  813 SOLV  HW2     4563    5.074359773    4.696763974    6.355600443
  814 SOLV  OW      4564    6.491514691    4.871407676    4.584203149
  814 SOLV  HW1     4565    6.534369878    4.804669599    4.645121404
  814 SOLV  HW2     4566    6.526530541    4.859054329    4.491344262
  815 SOLV  OW      4567    3.584751250    5.734688179    6.546539465
  815 SOLV  HW1     4568    3.654126492    5.765123910    6.481250989
  815 SOLV  HW2     4569    3.503670107    5.792670842    6.538440207
  816 SOLV  OW      4570    4.028081369    6.611497914    4.573529920
  816 SOLV  HW1     4571    4.118938706    6.614959462    4.531877989
  816 SOLV  HW2     4572    3.969531519    6.550007459    4.520684511
  817 SOLV  OW      4573    6.853450854    4.874167551    5.682682085
  817 SOLV  HW1     4574    6.892906980    4.914389966    5.600055806
  817 SOLV  HW2     4575    6.825136087    4.780145930    5.663712767
  818 SOLV  OW      4576    6.265708258    4.208565229    4.602432114
  818 SOLV  HW1     4577    6.188828472    4.145224163    4.611322684
  818 SOLV  HW2     4578    6.283159600    4.226388736    4.505584734
  819 SOLV  OW      4579    5.529244883    5.790178283    4.662992131
  819 SOLV  HW1     4580    5.613765229    5.737949874    4.674394940
  819 SOLV  HW2     4581    5.457633739    5.730262704    4.627167524
  820 SOLV  OW      4582    5.288901765    4.787964376    5.536571573
  820 SOLV  HW1     4583    5.364287074    4.755000102    5.593424040
  820 SOLV  HW2     4584    5.220329343    4.715791310    5.527050807
  821 SOLV  OW      4585    5.862430875    5.464681394    6.098825496
  821 SOLV  HW1     4586    5.767928019    5.450956171    6.128534977
  821 SOLV  HW2     4587    5.909168583    5.525176177    6.163306487
  822 SOLV  OW      4588    5.020670374    4.716887428    6.747337702
  822 SOLV  HW1     4589    4.973409229    4.629171805    6.738730617
  822 SOLV  HW2     4590    5.114248674    4.701341846    6.779008398
  823 SOLV  OW      4591    5.071205179    4.262050543    6.112041000
  823 SOLV  HW1     4592    5.068576672    4.356705517    6.144220393
  823 SOLV  HW2     4593    4.987921884    4.242102172    6.060390551
  824 SOLV  OW      4594    5.483442865    4.988435727    5.453620467
  824 SOLV  HW1     4595    5.427642700    4.927781316    5.510267889
  824 SOLV  HW2     4596    5.432421235    5.072247856    5.434286655
  825 SOLV  OW      4597    6.322585652    3.995826279    5.901868411
  825 SOLV  HW1     4598    6.272269597    4.029819967    5.822406363
  825 SOLV  HW2     4599    6.305194513    4.055395025    5.980293760
  826 SOLV  OW      4600    4.133152079    6.073498710    5.078103841
  826 SOLV  HW1     4601    4.151496597    6.078838271    5.176269111
  826 SOLV  HW2     4602    4.150507643    6.162569758    5.036074162
  827 SOLV  OW      4603    4.098742271    6.142783124    4.089532659
  827 SOLV  HW1     4604    4.103143447    6.098416665    4.000011923
  827 SOLV  HW2     4605    4.138376986    6.082341406    4.158652231
  828 SOLV  OW      4606    6.523445036    3.924089590    4.734911386
  828 SOLV  HW1     4607    6.609659239    3.892433533    4.695350737
  828 SOLV  HW2     4608    6.529853158    4.021878482    4.754817888
  829 SOLV  OW      4609    5.661252318    4.217421707    6.092941970
  829 SOLV  HW1     4610    5.587628836    4.187311617    6.153558550
  829 SOLV  HW2     4611    5.723375567    4.277497743    6.143270147
  830 SOLV  OW      4612    3.532638135    6.244937424    4.616990474
  830 SOLV  HW1     4613    3.632604212    6.247732980    4.617564926
  830 SOLV  HW2     4614    3.496833428    6.322833024    4.668484877
  831 SOLV  OW      4615    5.648695112    4.045286723    5.878347200
  831 SOLV  HW1     4616    5.670414076    4.075236152    5.971260178
  831 SOLV  HW2     4617    5.549883025    4.050594357    5.863874838
  832 SOLV  OW      4618    4.920114555    6.475881069    3.841642683
  832 SOLV  HW1     4619    4.949480360    6.540314492    3.912267666
  832 SOLV  HW2     4620    4.918849393    6.383305427    3.879458198
  833 SOLV  OW      4621    4.000625861    4.319343121    3.646905934
  833 SOLV  HW1     4622    4.039177662    4.384386566    3.581448714
  833 SOLV  HW2     4623    3.901373760    4.330948282    3.650882121
  834 SOLV  OW      4624    4.403887029    6.141729112    6.154704761
  834 SOLV  HW1     4625    4.451358659    6.073950018    6.210868545
  834 SOLV  HW2     4626    4.446525785    6.231293149    6.167436454
  835 SOLV  OW      4627    5.805444203    6.841502387    4.263993292
  835 SOLV  HW1     4628    5.862880790    6.805001721    4.190711505
  835 SOLV  HW2     4629    5.808973855    6.780066173    4.342826016
  836 SOLV  OW      4630    4.479887903    3.684720664    5.079944709
  836 SOLV  HW1     4631    4.486345035    3.773406109    5.034192777
  836 SOLV  HW2     4632    4.400277278    3.635094822    5.045312005
  837 SOLV  OW      4633    3.619020111    6.474704962    4.348960917
  837 SOLV  HW1     4634    3.554592336    6.513376630    4.414942774
  837 SOLV  HW2     4635    3.602731012    6.515059117    4.258926437
  838 SOLV  OW      4636    5.593684568    4.632739057    6.353770420
  838 SOLV  HW1     4637    5.535147972    4.665845024    6.279748500
  838 SOLV  HW2     4638    5.689303906    4.636087410    6.324659481
  839 SOLV  OW      4639    6.584345433    5.092715697    6.129151804
  839 SOLV  HW1     4640    6.531378811    5.088587123    6.044422911
  839 SOLV  HW2     4641    6.675240633    5.129689299    6.109851887
  840 SOLV  OW      4642    6.827753663    5.912510576    3.958897522
  840 SOLV  HW1     4643    6.845414143    5.983613768    4.026959878
  840 SOLV  HW2     4644    6.766454751    5.843709925    3.997742262
  841 SOLV  OW      4645    3.488754963    5.959725020    5.437715803
  841 SOLV  HW1     4646    3.419415113    5.916389280    5.495295398
  841 SOLV  HW2     4647    3.578835511    5.922735481    5.460489855
  842 SOLV  OW      4648    6.017504641    5.291513302    5.743689659
  842 SOLV  HW1     4649    6.073450173    5.300331118    5.661262288
  842 SOLV  HW2     4650    5.982135714    5.381367739    5.769711814
  843 SOLV  OW      4651    6.276388434    5.308004611    5.169187608
  843 SOLV  HW1     4652    6.215006416    5.242698425    5.124832320
  843 SOLV  HW2     4653    6.232464368    5.397764613    5.172904932
  844 SOLV  OW      4654    0.149911868    3.785382757    5.674430732
  844 SOLV  HW1     4655    0.160321270    3.790437313    5.575093000
  844 SOLV  HW2     4656    0.053197178    3.774121195    5.697260005
  845 SOLV  OW      4657    4.420262062    5.898481249    4.556684023
  845 SOLV  HW1     4658    4.484875508    5.932285230    4.625123328
  845 SOLV  HW2     4659    4.333956920    5.948341973    4.564854560
  846 SOLV  OW      4660    6.172554996    6.020265570    4.560988411
  846 SOLV  HW1     4661    6.170411353    6.061380145    4.469848518
  846 SOLV  HW2     4662    6.208428853    6.086630970    4.626640193
  847 SOLV  OW      4663    4.763743420    5.642080930    5.184808545
  847 SOLV  HW1     4664    4.747062755    5.587408736    5.266873101
  847 SOLV  HW2     4665    4.816066797    5.588077146    5.118871211
  848 SOLV  OW      4666    4.237492846    4.652781060    4.914960650
  848 SOLV  HW1     4667    4.225028786    4.751705367    4.922741752
  848 SOLV  HW2     4668    4.204636925    4.621989164    4.825662182
  849 SOLV  OW      4669    3.886628255    5.282034374    5.140045767
  849 SOLV  HW1     4670    3.812976336    5.331267678    5.186447690
  849 SOLV  HW2     4671    3.973755645    5.302754634    5.184554604
  850 SOLV  OW      4672    5.497324122    5.717290808    5.343541670
  850 SOLV  HW1     4673    5.448154626    5.700111023    5.428907101
  850 SOLV  HW2     4674    5.540625357    5.632687802    5.312439667
  851 SOLV  OW      4675    3.871171294    5.750587949    5.252275717
  851 SOLV  HW1     4676    3.951218593    5.732437489    5.195136003
  851 SOLV  HW2     4677    3.788129476    5.727314399    5.201636601
  852 SOLV  OW      4678    5.741253318    6.614455402    3.693513734
  852 SOLV  HW1     4679    5.694393906    6.526256882    3.698698656
  852 SOLV  HW2     4680    5.698998806    6.670490828    3.622266152
  853 SOLV  OW      4681    4.586420291    6.810929377    3.478397660
  853 SOLV  HW1     4682    4.569136309    6.875789255    3.552534249
  853 SOLV  HW2     4683    4.681717044    6.780811593    3.482026194
  854 SOLV  OW      4684    5.335008736    6.790511053    5.320848656
  854 SOLV  HW1     4685    5.397636903    6.713830945    5.334984848
  854 SOLV  HW2     4686    5.358743433    6.864868118    5.383375283
  855 SOLV  OW      4687    6.768396881    3.818858158    4.694600553
  855 SOLV  HW1     4688    6.848448869    3.838051016    4.637810477
  855 SOLV  HW2     4689    6.735509750    3.726334834    4.675636581
  856 SOLV  OW      4690    3.966567443    3.595287491    5.627589177
  856 SOLV  HW1     4691    3.965133484    3.551248505    5.717366931
  856 SOLV  HW2     4692    3.872760110    3.610715525    5.596547243
  857 SOLV  OW      4693    6.040707683    5.298056776    4.683558937
  857 SOLV  HW1     4694    6.028533820    5.344483712    4.595819918
  857 SOLV  HW2     4695    6.107920428    5.347726958    4.738486703
  858 SOLV  OW      4696    5.939383988    5.884635128    4.563410132
  858 SOLV  HW1     4697    5.951605376    5.793510118    4.602761401
  858 SOLV  HW2     4698    6.028862628    5.924478347    4.543219788
  859 SOLV  OW      4699    5.364324100    6.351508588    3.563000100
  859 SOLV  HW1     4700    5.382625025    6.286397759    3.489327747
  859 SOLV  HW2     4701    5.448438856    6.368028376    3.614513792
  860 SOLV  OW      4702    6.240193545    3.783941759    3.713308027
  860 SOLV  HW1     4703    6.274576743    3.865579570    3.666906502
  860 SOLV  HW2     4704    6.295833621    3.704989310    3.687410287
  861 SOLV  OW      4705    6.380227705    5.525736381    4.606056449
  861 SOLV  HW1     4706    6.404437068    5.439113834    4.562328609
  861 SOLV  HW2     4707    6.309464439    5.509678729    4.674877972
  862 SOLV  OW      4708    4.996115460    5.543045802    6.653517489
  862 SOLV  HW1     4709    5.010710501    5.638979023    6.677680312
  862 SOLV  HW2     4710    5.069149746    5.512619294    6.592360145
  863 SOLV  OW      4711    3.787558232    5.829253215    4.800616301
  863 SOLV  HW1     4712    3.732999389    5.881809160    4.865908647
  863 SOLV  HW2     4713    3.773857809    5.731520217    4.816812953
  864 SOLV  OW      4714    5.758483090    4.533721216    3.515685472
  864 SOLV  HW1     4715    5.834139619    4.595345502    3.493765724
  864 SOLV  HW2     4716    5.721506176    4.557051739    3.605631086
  865 SOLV  OW      4717    4.774370709    5.003144790    5.070707952
  865 SOLV  HW1     4718    4.772416141    5.095941334    5.033469907
  865 SOLV  HW2     4719    4.821027925    5.003721381    5.159163736
  866 SOLV  OW      4720    4.485437335    3.734670294    5.348674222
  866 SOLV  HW1     4721    4.387131286    3.745489722    5.363469590
  866 SOLV  HW2     4722    4.503242201    3.722061927    5.251083157
  867 SOLV  OW      4723    5.862460685    3.754826334    4.775191352
  867 SOLV  HW1     4724    5.929445631    3.684683420    4.750800719
  867 SOLV  HW2     4725    5.828421205    3.737663503    4.867649938
  868 SOLV  OW      4726    4.986112123    5.158454940    4.836386252
  868 SOLV  HW1     4727    4.923488104    5.203207484    4.900238014
  868 SOLV  HW2     4728    5.040119523    5.089901470    4.885223923
  869 SOLV  OW      4729    3.927594468    6.901796485    3.951130295
  869 SOLV  HW1     4730    3.917580519    7.000874218    3.960334386
  869 SOLV  HW2     4731    3.905370908    6.874620619    3.857487326
  870 SOLV  OW      4732    4.174921262    6.790066084    3.994473714
  870 SOLV  HW1     4733    4.189605183    6.779103497    4.092780399
  870 SOLV  HW2     4734    4.086695054    6.834448583    3.978716909
  871 SOLV  OW      4735    5.252939819    4.006185264    5.038611048
  871 SOLV  HW1     4736    5.332761750    3.960703064    5.078126387
  871 SOLV  HW2     4737    5.234995070    3.968858373    4.947582406
  872 SOLV  OW      4738    5.392661036    4.038351028    5.831205330
  872 SOLV  HW1     4739    5.347038688    4.012378799    5.746085380
  872 SOLV  HW2     4740    5.329778088    4.091712095    5.887771171
  873 SOLV  OW      4741    5.080713381    5.353235863    6.839612977
  873 SOLV  HW1     4742    5.049991862    5.438594799    6.797521546
  873 SOLV  HW2     4743    5.180256764    5.354724913    6.849130279
  874 SOLV  OW      4744    4.190214669    4.211917863    4.582515638
  874 SOLV  HW1     4745    4.093181015    4.218601029    4.559245442
  874 SOLV  HW2     4746    4.240651142    4.174574502    4.504648830
  875 SOLV  OW      4747    5.658826528    6.054892207    4.165107547
  875 SOLV  HW1     4748    5.689282373    6.016818430    4.252427326
  875 SOLV  HW2     4749    5.703740264    6.142904682    4.149666486
  876 SOLV  OW      4750    5.804151289    3.853127985    3.885439098
  876 SOLV  HW1     4751    5.864904419    3.828949552    3.809778662
  876 SOLV  HW2     4752    5.738045450    3.921499624    3.854530569
  877 SOLV  OW      4753    5.171039239    4.530411406    3.645504514
  877 SOLV  HW1     4754    5.211720763    4.439113657    3.648878690
  877 SOLV  HW2     4755    5.113552128    4.538277328    3.564049160
  878 SOLV  OW      4756    6.585635668    4.136856701    5.089515733
  878 SOLV  HW1     4757    6.637897302    4.222079323    5.091937919
  878 SOLV  HW2     4758    6.631531758    4.071335796    5.029511067
  879 SOLV  OW      4759    4.982990492    5.283573568    3.668330846
  879 SOLV  HW1     4760    4.891816962    5.271459572    3.629056075
  879 SOLV  HW2     4761    5.044434414    5.213451493    3.632144730
  880 SOLV  OW      4762    3.578796318    5.467639469    3.717417821
  880 SOLV  HW1     4763    3.505049151    5.535170188    3.716418308
  880 SOLV  HW2     4764    3.585711514    5.424539478    3.627447987
  881 SOLV  OW      4765    4.788257116    4.809310665    5.503344894
  881 SOLV  HW1     4766    4.704136510    4.757098886    5.489284426
  881 SOLV  HW2     4767    4.833853195    4.777278464    5.586380644
  882 SOLV  OW      4768    3.887112620    4.974679427    6.520270295
  882 SOLV  HW1     4769    3.900861528    4.876680228    6.505823567
  882 SOLV  HW2     4770    3.884440441    5.021336052    6.431853274
  883 SOLV  OW      4771    5.493196668    4.135377995    4.536034280
  883 SOLV  HW1     4772    5.417862643    4.118419559    4.472495018
  883 SOLV  HW2     4773    5.561388740    4.193789633    4.492012444
  884 SOLV  OW      4774    6.406351472    4.680471448    6.250834227
  884 SOLV  HW1     4775    6.349124903    4.744585331    6.301985009
  884 SOLV  HW2     4776    6.498382559    4.718392754    6.241135481
  885 SOLV  OW      4777    4.193904342    6.743321801    4.262560524
  885 SOLV  HW1     4778    4.246316508    6.711690930    4.341644807
  885 SOLV  HW2     4779    4.124611269    6.675136544    4.239086650
  886 SOLV  OW      4780    6.311908349    4.442561769    3.483774897
  886 SOLV  HW1     4781    6.220902798    4.401387339    3.488684512
  886 SOLV  HW2     4782    6.374479333    4.379678834    3.437600735
  887 SOLV  OW      4783    4.800134350    5.483584317    6.068502476
  887 SOLV  HW1     4784    4.713249429    5.434106223    6.066370623
  887 SOLV  HW2     4785    4.859787858    5.449294600    5.995926561
  888 SOLV  OW      4786    5.880936786    4.985361382    5.065575094
  888 SOLV  HW1     4787    5.913990033    4.980872332    5.159856923
  888 SOLV  HW2     4788    5.834826334    4.899716875    5.042326227
  889 SOLV  OW      4789    4.826267443    4.511152832    6.419551138
  889 SOLV  HW1     4790    4.869729343    4.494478047    6.508064837
  889 SOLV  HW2     4791    4.882349123    4.574582394    6.366323528
  890 SOLV  OW      4792    4.551382579    3.626396843    6.638364158
  890 SOLV  HW1     4793    4.573270576    3.722578793    6.621890110
  890 SOLV  HW2     4794    4.474034729    3.599523624    6.580948249
  891 SOLV  OW      4795    6.542717655    4.775435575    3.674501929
  891 SOLV  HW1     4796    6.532271805    4.677094403    3.659610148
  891 SOLV  HW2     4797    6.454700287    4.814594280    3.701359486
  892 SOLV  OW      4798    5.534477683    6.281409703    3.938674920
  892 SOLV  HW1     4799    5.588288959    6.318230351    4.014506402
  892 SOLV  HW2     4800    5.439362717    6.310896159    3.947920009
  893 SOLV  OW      4801    6.344066789    5.496559908    3.471747899
  893 SOLV  HW1     4802    6.247285241    5.517426920    3.457613210
  893 SOLV  HW2     4803    6.364458859    5.497802370    3.569647955
  894 SOLV  OW      4804    5.376268466    6.416520013    4.461916689
  894 SOLV  HW1     4805    5.456943653    6.420718335    4.520872276
  894 SOLV  HW2     4806    5.396640930    6.460431345    4.374403773
  895 SOLV  OW      4807    4.122356300    6.405958481    5.410322529
  895 SOLV  HW1     4808    4.034106749    6.443831167    5.382400664
  895 SOLV  HW2     4809    4.187950121    6.480344286    5.423212097
  896 SOLV  OW      4810    3.718118440    4.032355957    5.897631626
  896 SOLV  HW1     4811    3.631818935    4.068414958    5.933045404
  896 SOLV  HW2     4812    3.760604820    4.100355950    5.837858574
  897 SOLV  OW      4813    4.196401566    5.907341419    4.207366866
  897 SOLV  HW1     4814    4.107472594    5.930735059    4.246690372
  897 SOLV  HW2     4815    4.192502804    5.815216659    4.168639577
  898 SOLV  OW      4816    4.918967604    4.403234557    5.464580162
  898 SOLV  HW1     4817    4.843965421    4.409422791    5.398717614
  898 SOLV  HW2     4818    4.979738367    4.328074834    5.438901949
  899 SOLV  OW      4819    3.783446038    4.499414842    6.377439867
  899 SOLV  HW1     4820    3.759047551    4.491141781    6.280807269
  899 SOLV  HW2     4821    3.700128667    4.503640660    6.432592996
  900 SOLV  OW      4822    4.198276842    4.309310411    6.230818013
  900 SOLV  HW1     4823    4.120936631    4.301017648    6.293678523
  900 SOLV  HW2     4824    4.282838935    4.285800231    6.278757461
  901 SOLV  OW      4825    3.945796767    5.916116407    6.595874265
  901 SOLV  HW1     4826    4.043465811    5.894626492    6.595011699
  901 SOLV  HW2     4827    3.904707255    5.881018756    6.680026148
  902 SOLV  OW      4828    6.755217989    4.421624866    5.340879374
  902 SOLV  HW1     4829    6.737890783    4.401868227    5.244384879
  902 SOLV  HW2     4830    6.701681802    4.359209421    5.397798372
  903 SOLV  OW      4831    4.320837986    5.513108951    5.149379100
  903 SOLV  HW1     4832    4.373710563    5.454078766    5.088372208
  903 SOLV  HW2     4833    4.380825793    5.582996967    5.188352379
  904 SOLV  OW      4834    3.878749543    3.948073518    5.443291854
  904 SOLV  HW1     4835    3.912155511    3.905913229    5.358981927
  904 SOLV  HW2     4836    3.926897015    3.908670647    5.521590809
  905 SOLV  OW      4837    3.407955608    6.691003499    4.926941535
  905 SOLV  HW1     4838    3.399322666    6.789060024    4.909271655
  905 SOLV  HW2     4839    3.473765468    6.676124933    5.000762084
  906 SOLV  OW      4840    5.495366627    4.732148542    6.110288102
  906 SOLV  HW1     4841    5.417904974    4.759701733    6.053348703
  906 SOLV  HW2     4842    5.547183512    4.813227222    6.137542797
  907 SOLV  OW      4843    3.453487703    4.951659978    5.610747975
  907 SOLV  HW1     4844    3.403600750    5.037757841    5.600823829
  907 SOLV  HW2     4845    3.540159925    4.968601758    5.657661747
  908 SOLV  OW      4846    6.142240219    4.934430893    4.420201011
  908 SOLV  HW1     4847    6.210089766    5.003391410    4.445547054
  908 SOLV  HW2     4848    6.051203715    4.965725752    4.447303398
  909 SOLV  OW      4849    5.015515040    4.067677466    4.420715030
  909 SOLV  HW1     4850    5.035229540    3.969899333    4.413589343
  909 SOLV  HW2     4851    4.994660961    4.090611298    4.515799308
  910 SOLV  OW      4852    4.201602789    4.995027295    4.421916691
  910 SOLV  HW1     4853    4.163847847    5.010959449    4.330698434
  910 SOLV  HW2     4854    4.234930255    4.900954221    4.428204528
  911 SOLV  OW      4855    5.700033297    4.121192468    5.483703882
  911 SOLV  HW1     4856    5.719901081    4.040606778    5.539496329
  911 SOLV  HW2     4857    5.645486928    4.094156125    5.404360971
  912 SOLV  OW      4858    4.903945688    5.778949734    6.425279561
  912 SOLV  HW1     4859    4.986840715    5.828585934    6.399465703
  912 SOLV  HW2     4860    4.894655090    5.779129939    6.524855013
  913 SOLV  OW      4861    4.172973419    4.079676685    4.317177476
  913 SOLV  HW1     4862    4.215063442    4.009279276    4.259970139
  913 SOLV  HW2     4863    4.109404765    4.036810546    4.381376544
  914 SOLV  OW      4864    3.607074827    4.396411865    3.906645619
  914 SOLV  HW1     4865    3.631556651    4.316427390    3.961461365
  914 SOLV  HW2     4866    3.664008860    4.474046722    3.933720346
  915 SOLV  OW      4867    3.840196069    5.546731860    5.708585492
  915 SOLV  HW1     4868    3.873684222    5.611869527    5.776682899
  915 SOLV  HW2     4869    3.916657794    5.492188130    5.674231939
  916 SOLV  OW      4870    3.779631500    4.584021649    4.019598527
  916 SOLV  HW1     4871    3.798754171    4.658549910    3.955713232
  916 SOLV  HW2     4872    3.857539141    4.572093968    4.081157488
  917 SOLV  OW      4873    6.091244896    5.846178144    4.228646795
  917 SOLV  HW1     4874    6.009739674    5.791763854    4.208699013
  917 SOLV  HW2     4875    6.149414049    5.796619886    4.293162329
  918 SOLV  OW      4876    5.092439990    5.649437129    5.632376268
  918 SOLV  HW1     4877    5.044515401    5.737153323    5.629137513
  918 SOLV  HW2     4878    5.044690117    5.583230294    5.574600972
  919 SOLV  OW      4879    4.895841249    4.858582014    0.028428629
  919 SOLV  HW1     4880    4.931744495    4.786872248   -0.031323158
  919 SOLV  HW2     4881    4.929483845    4.947573082   -0.002397473
  920 SOLV  OW      4882    6.472482506    3.359514853    6.673137713
  920 SOLV  HW1     4883    6.521883096    3.375575752    6.587679152
  920 SOLV  HW2     4884    6.530654004    3.384710402    6.750486378
  921 SOLV  OW      4885    6.477713767    6.744453896    4.266397343
  921 SOLV  HW1     4886    6.403553811    6.810569573    4.254959149
  921 SOLV  HW2     4887    6.565680434    6.791432039    4.258867678
  922 SOLV  OW      4888    4.274678729    4.808012153    4.014179851
  922 SOLV  HW1     4889    4.365759673    4.818648817    3.974269744
  922 SOLV  HW2     4890    4.266271147    4.716719146    4.054138006
  923 SOLV  OW      4891    6.868970750    4.386387020    4.807377116
  923 SOLV  HW1     4892    6.872050309    4.384832087    4.707436442
  923 SOLV  HW2     4893    6.920231495    4.465368944    4.841054882
  924 SOLV  OW      4894    6.259823721    5.122802521    3.446344684
  924 SOLV  HW1     4895    6.301363924    5.104191950    3.357295634
  924 SOLV  HW2     4896    6.331268657    5.127069825    3.516194575
  925 SOLV  OW      4897    3.633509711    5.983154997    4.983935586
  925 SOLV  HW1     4898    3.556551397    5.959601800    5.043302432
  925 SOLV  HW2     4899    3.709066339    6.017838187    5.039523636
  926 SOLV  OW      4900    6.895978389    5.405724926    3.845301577
  926 SOLV  HW1     4901    6.849118267    5.482147913    3.800969793
  926 SOLV  HW2     4902    6.904414157    5.329836802    3.780715071
  927 SOLV  OW      4903    4.364311122    4.061685491    4.775752346
  927 SOLV  HW1     4904    4.300798106    4.137367301    4.760268290
  927 SOLV  HW2     4905    4.441461542    4.069484952    4.712599136
  928 SOLV  OW      4906    5.000667316    5.097061894    6.832742615
  928 SOLV  HW1     4907    4.902363534    5.091835532    6.815161534
  928 SOLV  HW2     4908    5.031403742    5.191636303    6.822209172
  929 SOLV  OW      4909    5.796589455    6.637026589    4.431498632
  929 SOLV  HW1     4910    5.755511119    6.645740500    4.522254558
  929 SOLV  HW2     4911    5.743471889    6.572154350    4.376981744
  930 SOLV  OW      4912    6.569628782    4.821584146    4.327408957
  930 SOLV  HW1     4913    6.574817770    4.729907705    4.287782511
  930 SOLV  HW2     4914    6.654066649    4.871324907    4.307463825
  931 SOLV  OW      4915    4.532313645    4.829111979    3.908926019
  931 SOLV  HW1     4916    4.515726377    4.757597287    3.841014123
  931 SOLV  HW2     4917    4.586243932    4.902473604    3.867560140
  932 SOLV  OW      4918    4.063100856    4.104977882    6.726784535
  932 SOLV  HW1     4919    4.050049109    4.201092819    6.702431583
  932 SOLV  HW2     4920    3.989277172    4.075687059    6.787559315
  933 SOLV  OW      4921    5.869840492    6.547379892    5.592374859
  933 SOLV  HW1     4922    5.928783415    6.614721458    5.547736456
  933 SOLV  HW2     4923    5.915276941    6.458289101    5.592603555
  934 SOLV  OW      4924    3.858959049    6.030947452    3.911068335
  934 SOLV  HW1     4925    3.952750000    6.032109522    3.876399244
  934 SOLV  HW2     4926    3.855470368    6.077925548    3.999277675
  935 SOLV  OW      4927    6.346603060    4.403678707    6.275967173
  935 SOLV  HW1     4928    6.373658611    4.499914271    6.273073757
  935 SOLV  HW2     4929    6.427964337    4.345969118    6.268791024
  936 SOLV  OW      4930    4.349390496    3.791560087    3.605094557
  936 SOLV  HW1     4931    4.334606175    3.828477937    3.513334176
  936 SOLV  HW2     4932    4.267927287    3.807395530    3.660901183
  937 SOLV  OW      4933    4.730885449    4.336800638    4.582024269
  937 SOLV  HW1     4934    4.780831877    4.387672379    4.511887074
  937 SOLV  HW2     4935    4.739548599    4.383872839    4.669835858
  938 SOLV  OW      4936    5.312873557    4.279496562    3.678410221
  938 SOLV  HW1     4937    5.255467197    4.229999437    3.743649197
  938 SOLV  HW2     4938    5.308732674    4.234211893    3.589339094
  939 SOLV  OW      4939    3.989697800    5.948690233    5.429820104
  939 SOLV  HW1     4940    4.083740986    5.935174899    5.461043731
  939 SOLV  HW2     4941    3.964093504    5.874324980    5.368047326
  940 SOLV  OW      4942    6.137333724    4.330158154    3.756695853
  940 SOLV  HW1     4943    6.109968604    4.424650110    3.738693992
  940 SOLV  HW2     4944    6.176157326    4.290310158    3.673591041
  941 SOLV  OW      4945    3.404492741    6.865108998    3.730628479
  941 SOLV  HW1     4946    3.438400083    6.944334017    3.781374176
  941 SOLV  HW2     4947    3.452630438    6.858435762    3.643223713
  942 SOLV  OW      4948    4.486421564    5.600866980    5.751287507
  942 SOLV  HW1     4949    4.433917131    5.665120716    5.807111421
  942 SOLV  HW2     4950    4.471977976    5.507855392    5.785076139
  943 SOLV  OW      4951    6.035787628    3.937259464    6.157283435
  943 SOLV  HW1     4952    5.992031310    3.955965794    6.069331983
  943 SOLV  HW2     4953    6.122733758    3.986418595    6.162356366
  944 SOLV  OW      4954    5.198028707    5.799404786    3.827011052
  944 SOLV  HW1     4955    5.231258015    5.891807008    3.808061774
  944 SOLV  HW2     4956    5.197603269    5.783755490    3.925785142
  945 SOLV  OW      4957    5.202928510    3.910566170    4.800943365
  945 SOLV  HW1     4958    5.146051023    3.830009611    4.817587744
  945 SOLV  HW2     4959    5.268847476    3.890413253    4.728486707
  946 SOLV  OW      4960    6.782763154    3.790338746    5.732622048
  946 SOLV  HW1     4961    6.686765526    3.799799088    5.706227363
  946 SOLV  HW2     4962    6.805983744    3.860829012    5.799656100
  947 SOLV  OW      4963    5.452630297    3.322114647    4.913413509
  947 SOLV  HW1     4964    5.492613167    3.395637506    4.858666371
  947 SOLV  HW2     4965    5.363001486    3.297873170    4.876259280
  948 SOLV  OW      4966    6.905981797    6.285384566    4.165309273
  948 SOLV  HW1     4967    6.844187254    6.363796351    4.159420315
  948 SOLV  HW2     4968    6.962794710    6.281494005    4.083097585
  949 SOLV  OW      4969    5.721436522    3.900933918    5.658853572
  949 SOLV  HW1     4970    5.689458448    3.929477591    5.749209930
  949 SOLV  HW2     4971    5.697587999    3.804976396    5.643853741
  950 SOLV  OW      4972    5.683578191    5.834134471    3.999513045
  950 SOLV  HW1     4973    5.686833770    5.918581624    4.052991920
  950 SOLV  HW2     4974    5.600924086    5.833525750    3.943212194
  951 SOLV  OW      4975    4.164462319    4.185893306    5.741754492
  951 SOLV  HW1     4976    4.099933759    4.190434092    5.665483026
  951 SOLV  HW2     4977    4.163195308    4.093927748    5.781029839
  952 SOLV  OW      4978    4.400250340    5.555888227    4.202657610
  952 SOLV  HW1     4979    4.405736272    5.459724491    4.175744647
  952 SOLV  HW2     4980    4.469239986    5.608413777    4.152824381
  953 SOLV  OW      4981    4.279003423    4.063324872    6.893599066
  953 SOLV  HW1     4982    4.203037231    4.080759724    6.830933047
  953 SOLV  HW2     4983    4.306955746    3.967583648    6.886238400
  954 SOLV  OW      4984    6.507290588    5.237961692    3.952071857
  954 SOLV  HW1     4985    6.532320246    5.154646799    3.902754641
  954 SOLV  HW2     4986    6.586258284    5.271098210    4.003705898
  955 SOLV  OW      4987    6.651032800    6.900649427    3.728214820
  955 SOLV  HW1     4988    6.642005519    6.893234742    3.827538813
  955 SOLV  HW2     4989    6.723931959    6.839839949    3.696758011
  956 SOLV  OW      4990    6.788429620    6.300872320    3.607842036
  956 SOLV  HW1     4991    6.762021588    6.372370349    3.543094621
  956 SOLV  HW2     4992    6.739354136    6.314138373    3.693964722
  957 SOLV  OW      4993    5.071853030    6.914632722    4.863074341
  957 SOLV  HW1     4994    5.032310092    6.974668912    4.793561368
  957 SOLV  HW2     4995    5.106740251    6.831667653    4.819489032
  958 SOLV  OW      4996    4.855883838    4.282503117    3.474685310
  958 SOLV  HW1     4997    4.832019522    4.259282330    3.568989489
  958 SOLV  HW2     4998    4.894454565    4.374731318    3.471830030
  959 SOLV  OW      4999    6.618924168    5.397924305    4.279747962
  959 SOLV  HW1     5000    6.683835142    5.373228204    4.207785015
  959 SOLV  HW2     5001    6.527086584    5.404969378    4.240784276
  960 SOLV  OW      5002    6.145137653    3.925962301    5.150031560
  960 SOLV  HW1     5003    6.048540693    3.945176188    5.167349047
  960 SOLV  HW2     5004    6.153405663    3.865769090    5.070606013
  961 SOLV  OW      5005    4.975123466    4.684352446    3.795490828
  961 SOLV  HW1     5006    5.056211311    4.641010358    3.756168225
  961 SOLV  HW2     5007    4.946281111    4.633583394    3.876673474
  962 SOLV  OW      5008    5.884875216    5.971506137    4.814871931
  962 SOLV  HW1     5009    5.854251775    5.892265374    4.867640486
  962 SOLV  HW2     5010    5.922055932    5.940832822    4.727246885
  963 SOLV  OW      5011    4.820578466    4.994764572    4.180952278
  963 SOLV  HW1     5012    4.893504985    4.944249990    4.134785117
  963 SOLV  HW2     5013    4.858234459    5.042536283    4.260333347
  964 SOLV  OW      5014    5.240326227    4.409081458    6.784797627
  964 SOLV  HW1     5015    5.183336395    4.388126300    6.864261784
  964 SOLV  HW2     5016    5.311761569    4.339673391    6.775797926
  965 SOLV  OW      5017    5.551978696    4.066879396    5.249740077
  965 SOLV  HW1     5018    5.548394167    4.161969371    5.218976455
  965 SOLV  HW2     5019    5.595201254    4.010656404    5.179226663
  966 SOLV  OW      5020    6.208268758    4.110918227    5.672637902
  966 SOLV  HW1     5021    6.165341013    4.200025133    5.657847915
  966 SOLV  HW2     5022    6.137596163    4.040355709    5.677909375
  967 SOLV  OW      5023    6.346826209    4.367830022    6.716195924
  967 SOLV  HW1     5024    6.395059610    4.448148198    6.681210224
  967 SOLV  HW2     5025    6.398520274    4.328404518    6.792187873
  968 SOLV  OW      5026    5.306017392    5.169595952    4.061836457
  968 SOLV  HW1     5027    5.393642842    5.167921091    4.110006304
  968 SOLV  HW2     5028    5.319794615    5.142185452    3.966651220
  969 SOLV  OW      5029    4.612998482    5.195202087    5.638914077
  969 SOLV  HW1     5030    4.619267414    5.175457096    5.541083428
  969 SOLV  HW2     5031    4.704695952    5.210653138    5.675721075
  970 SOLV  OW      5032    5.559009559    5.833328871    3.753220167
  970 SOLV  HW1     5033    5.500637979    5.913130071    3.768268175
  970 SOLV  HW2     5034    5.502594956    5.755549137    3.725478185
  971 SOLV  OW      5035    4.572588977    4.800197157    5.139271613
  971 SOLV  HW1     5036    4.538745137    4.737442737    5.069140161
  971 SOLV  HW2     5037    4.663359526    4.833253600    5.113390547
  972 SOLV  OW      5038    4.448380527    4.268162846    6.782715806
  972 SOLV  HW1     5039    4.411547890    4.190204151    6.833383840
  972 SOLV  HW2     5040    4.548051378    4.261105678    6.778553784
  973 SOLV  OW      5041    5.790153912    4.311813623    6.810043265
  973 SOLV  HW1     5042    5.762251175    4.215806759    6.807644275
  973 SOLV  HW2     5043    5.856565458    4.325377206    6.883576463
  974 SOLV  OW      5044    4.813357510    6.499143530    4.991984809
  974 SOLV  HW1     5045    4.843318212    6.577331539    5.046671499
  974 SOLV  HW2     5046    4.769177920    6.431909788    5.051393306
  975 SOLV  OW      5047    4.699301193    5.319782198    6.484301413
  975 SOLV  HW1     5048    4.739688950    5.383605883    6.418749133
  975 SOLV  HW2     5049    4.716424490    5.352283644    6.577318506
  976 SOLV  OW      5050    6.499741134    4.026844375    6.447779476
  976 SOLV  HW1     5051    6.501964447    4.080935843    6.363692434
  976 SOLV  HW2     5052    6.593129405    4.003333032    6.474747906
  977 SOLV  OW      5053    4.884192833    4.902006722    3.655514447
  977 SOLV  HW1     5054    4.955149433    4.970706598    3.639845198
  977 SOLV  HW2     5055    4.915161931    4.837463380    3.725336163
  978 SOLV  OW      5056    3.642912429    5.366880926    3.977512953
  978 SOLV  HW1     5057    3.613746340    5.405787645    3.890119889
  978 SOLV  HW2     5058    3.708757353    5.428318446    4.021008522
  979 SOLV  OW      5059    3.968128445    5.838028582    3.602089059
  979 SOLV  HW1     5060    4.042990200    5.805067019    3.659632165
  979 SOLV  HW2     5061    3.882285454    5.796328177    3.631988337
  980 SOLV  OW      5062    6.917733129    4.577146897    3.756982012
  980 SOLV  HW1     5063    7.001609194    4.571696362    3.702789890
  980 SOLV  HW2     5064    6.866639723    4.659140444    3.731133110
  981 SOLV  OW      5065    4.089876829    4.409984875    3.897332100
  981 SOLV  HW1     5066    4.047253683    4.373673525    3.814478062
  981 SOLV  HW2     5067    4.071061036    4.348692248    3.974073092
  982 SOLV  OW      5068    4.954883423    3.718021755    6.899779499
  982 SOLV  HW1     5069    5.013380996    3.799024642    6.904022865
  982 SOLV  HW2     5070    4.933033544    3.697668352    6.804334584
  983 SOLV  OW      5071    4.907693445    5.496932404    4.995286797
  983 SOLV  HW1     5072    4.997913753    5.522539263    5.030018978
  983 SOLV  HW2     5073    4.895433138    5.534585952    4.903452139
  984 SOLV  OW      5074    5.330009563    5.200675509    5.397810938
  984 SOLV  HW1     5075    5.354095700    5.253857116    5.479008448
  984 SOLV  HW2     5076    5.312752315    5.262692845    5.321276973
  985 SOLV  OW      5077    5.251954396    4.976009771    6.792839167
  985 SOLV  HW1     5078    5.171650409    5.023926768    6.828289591
  985 SOLV  HW2     5079    5.228415792    4.880544143    6.774571086
  986 SOLV  OW      5080    5.490482067    0.138256268    4.732697770
  986 SOLV  HW1     5081    5.566721413    0.169243956    4.675875863
  986 SOLV  HW2     5082    5.495790426    0.039074816    4.744369321
  987 SOLV  OW      5083    4.911968445    6.459445706    5.689089803
  987 SOLV  HW1     5084    4.907367762    6.559342490    5.687889584
  987 SOLV  HW2     5085    4.823566421    6.421694852    5.661488315
  988 SOLV  OW      5086    4.474716780    5.819828221    4.934351221
  988 SOLV  HW1     5087    4.374978120    5.820399181    4.927016417
  988 SOLV  HW2     5088    4.511382634    5.741662723    4.883877775
  989 SOLV  OW      5089    3.511312972    6.060008413    6.328172674
  989 SOLV  HW1     5090    3.598789479    6.076115408    6.373888498
  989 SOLV  HW2     5091    3.450759034    6.008884986    6.389173176
  990 SOLV  OW      5092    5.167657497    6.390936540    5.646153017
  990 SOLV  HW1     5093    5.190025528    6.385921749    5.548815855
  990 SOLV  HW2     5094    5.069062923    6.403667598    5.657061835
  991 SOLV  OW      5095    4.530673470    4.376868771    4.381097993
  991 SOLV  HW1     5096    4.522699872    4.470024285    4.416573495
  991 SOLV  HW2     5097    4.552140841    4.314370352    4.456151972
  992 SOLV  OW      5098    6.689554202    5.097479341    5.720839701
  992 SOLV  HW1     5099    6.634130392    5.117005385    5.639916017
  992 SOLV  HW2     5100    6.732909701    5.007928474    5.710707539
  993 SOLV  OW      5101    3.967097458    6.012146131    4.357495715
  993 SOLV  HW1     5102    3.899523666    5.977915932    4.422792002
  993 SOLV  HW2     5103    3.920793589    6.064649518    4.286075364
  994 SOLV  OW      5104    6.031138082    3.936608628    4.204783396
  994 SOLV  HW1     5105    6.034220542    4.032248505    4.233858727
  994 SOLV  HW2     5106    6.070083009    3.928412720    4.113034156
  995 SOLV  OW      5107    6.121460261    5.883929537    3.948956327
  995 SOLV  HW1     5108    6.098887524    5.867988431    4.045070319
  995 SOLV  HW2     5109    6.170967408    5.804909402    3.912812653
  996 SOLV  OW      5110    5.912168510    4.273928386    5.165420620
  996 SOLV  HW1     5111    5.906894108    4.278740623    5.265175077
  996 SOLV  HW2     5112    6.003255750    4.302354455    5.135470085
  997 SOLV  OW      5113    4.579864835    5.480402457    3.433739306
  997 SOLV  HW1     5114    4.516877902    5.440613065    3.367022824
  997 SOLV  HW2     5115    4.651843949    5.530607008    3.385779698
  998 SOLV  OW      5116    4.279095644    6.336026342    4.619497410
  998 SOLV  HW1     5117    4.309343581    6.351578929    4.525459028
  998 SOLV  HW2     5118    4.298858531    6.417051281    4.674673381
  999 SOLV  OW      5119    6.527575624    5.308729578    4.523527083
  999 SOLV  HW1     5120    6.558989090    5.349643999    4.437857706
  999 SOLV  HW2     5121    6.603416894    5.305386659    4.588618763
 1000 SOLV  OW      5122    5.988609036    4.116441646    6.590051634
 1000 SOLV  HW1     5123    6.034779292    4.187292319    6.536666389
 1000 SOLV  HW2     5124    5.889618273    4.129227521    6.583818499
 1001 SOLV  OW      5125    3.465626081    6.519618623    5.646516452
 1001 SOLV  HW1     5126    3.438644432    6.444179647    5.586659596
 1001 SOLV  HW2     5127    3.425504514    6.604824817    5.612870961
 1002 SOLV  OW      5128    4.829448886    4.234561447    3.748950486
 1002 SOLV  HW1     5129    4.897857994    4.258329876    3.817920952
 1002 SOLV  HW2     5130    4.737965866    4.252168656    3.785315575
 1003 SOLV  OW      5131    5.656605360    5.867223039    5.953576853
 1003 SOLV  HW1     5132    5.707024833    5.932725011    5.897284732
 1003 SOLV  HW2     5133    5.582896914    5.914557046    6.001825387
 1004 SOLV  OW      5134    6.842985900    4.548172019    4.551155089
 1004 SOLV  HW1     5135    6.780872979    4.521032365    4.477622948
 1004 SOLV  HW2     5136    6.805159708    4.627298502    4.599213353
 1005 SOLV  OW      5137    5.329917678    4.305204127    6.400025191
 1005 SOLV  HW1     5138    5.380220803    4.347803050    6.475235526
 1005 SOLV  HW2     5139    5.313478110    4.372972073    6.328339314
 1006 SOLV  OW      5140    6.307169087    4.877812305    4.214938641
 1006 SOLV  HW1     5141    6.245561143    4.897242098    4.291282453
 1006 SOLV  HW2     5142    6.401684233    4.877595444    4.247622935
 1007 SOLV  OW      5143    4.620290745    6.585864449    3.868973201
 1007 SOLV  HW1     5144    4.580352811    6.498915843    3.898067259
 1007 SOLV  HW2     5145    4.713036419    6.570211055    3.834990983
 1008 SOLV  OW      5146    4.444375060    5.023709715    4.719318358
 1008 SOLV  HW1     5147    4.459498094    4.999678203    4.623426586
 1008 SOLV  HW2     5148    4.415284116    5.119189254    4.725548065
 1009 SOLV  OW      5149    5.481304153    4.405532333    3.888191681
 1009 SOLV  HW1     5150    5.428256616    4.431216459    3.968987309
 1009 SOLV  HW2     5151    5.421691941    4.359359554    3.822494803
 1010 SOLV  OW      5152    6.703012984    5.862350770    3.723538844
 1010 SOLV  HW1     5153    6.743985728    5.892421124    3.809670335
 1010 SOLV  HW2     5154    6.727321300    5.926605992    3.650861471
 1011 SOLV  OW      5155    3.761799195    6.307725026    6.168468929
 1011 SOLV  HW1     5156    3.688695535    6.375221147    6.158460512
 1011 SOLV  HW2     5157    3.727016269    6.217127661    6.144338751
 1012 SOLV  OW      5158    5.270453041    3.887836471    3.589407739
 1012 SOLV  HW1     5159    5.302157901    3.808704875    3.537110812
 1012 SOLV  HW2     5160    5.182673064    3.866429572    3.632283271
 1013 SOLV  OW      5161    6.681330641    3.705870590    6.753698045
 1013 SOLV  HW1     5162    6.775947541    3.687528658    6.726993763
 1013 SOLV  HW2     5163    6.622590676    3.702211003    6.672839681
 1014 SOLV  OW      5164    4.055123526    5.352524069    4.714773545
 1014 SOLV  HW1     5165    4.038089463    5.273813087    4.655504757
 1014 SOLV  HW2     5166    4.080516583    5.431467638    4.658902676
 1015 SOLV  OW      5167    4.994890387    5.370202659    4.426775144
 1015 SOLV  HW1     5168    4.952988009    5.280824933    4.442770507
 1015 SOLV  HW2     5169    5.056958034    5.364375070    4.348585333
 1016 SOLV  OW      5170    6.713196062    6.870301783    4.189822392
 1016 SOLV  HW1     5171    6.680309965    6.963250163    4.173061317
 1016 SOLV  HW2     5172    6.804971830    6.874063802    4.229379844
 1017 SOLV  OW      5173    3.713722367    6.878481377    4.306238095
 1017 SOLV  HW1     5174    3.648077870    6.846924141    4.374758040
 1017 SOLV  HW2     5175    3.758652475    6.799579430    4.264336206
 1018 SOLV  OW      5176    6.072185985    6.684380019    4.325819391
 1018 SOLV  HW1     5177    6.106905724    6.622989074    4.254915744
 1018 SOLV  HW2     5178    5.983362284    6.651424115    4.357847909
 1019 SOLV  OW      5179    5.325061416    3.916791687    4.171492530
 1019 SOLV  HW1     5180    5.355623724    3.842509629    4.231074164
 1019 SOLV  HW2     5181    5.243592406    3.887816224    4.121243112
 1020 SOLV  OW      5182    6.036996923    4.710842267    5.495636331
 1020 SOLV  HW1     5183    6.119645331    4.670847668    5.455994921
 1020 SOLV  HW2     5184    5.958571325    4.652199230    5.475333077
 1021 SOLV  OW      5185    4.422847882    6.544376453    6.436131044
 1021 SOLV  HW1     5186    4.448344804    6.640483477    6.425399573
 1021 SOLV  HW2     5187    4.323180958    6.536121092    6.435843152
 1022 SOLV  OW      5188    6.411678697    4.368295609    5.283743823
 1022 SOLV  HW1     5189    6.462707842    4.319495907    5.354567765
 1022 SOLV  HW2     5190    6.358295903    4.302911428    5.230110279
 1023 SOLV  OW      5191    4.236726482    4.927482459    4.895216333
 1023 SOLV  HW1     5192    4.300627220    4.947147157    4.820842299
 1023 SOLV  HW2     5193    4.280399292    4.947700543    4.982882690
 1024 SOLV  OW      5194    5.085054256    6.826021380    5.636061129
 1024 SOLV  HW1     5195    5.148714481    6.788512182    5.703456365
 1024 SOLV  HW2     5196    5.101212897    6.924201849    5.626006526
 1025 SOLV  OW      5197    6.144120919    4.723189754    5.149224695
 1025 SOLV  HW1     5198    6.183838934    4.704788748    5.059304636
 1025 SOLV  HW2     5199    6.044394804    4.724812246    5.141893727
 1026 SOLV  OW      5200    5.141871416    6.295567285    6.148638109
 1026 SOLV  HW1     5201    5.239482024    6.279243477    6.162980444
 1026 SOLV  HW2     5202    5.129521849    6.357996805    6.071488853
 1027 SOLV  OW      5203    4.982797976    4.462821432    4.482656461
 1027 SOLV  HW1     5204    5.062611955    4.440318510    4.426753239
 1027 SOLV  HW2     5205    5.007275657    4.457201413    4.579460232
 1028 SOLV  OW      5206    3.931975758    4.314949013    4.293011194
 1028 SOLV  HW1     5207    3.919878697    4.272496524    4.382751365
 1028 SOLV  HW2     5208    3.937498517    4.414242149    4.303604138
 1029 SOLV  OW      5209    6.900924528    4.451776637    6.369194436
 1029 SOLV  HW1     5210    6.920076389    4.360505255    6.333075839
 1029 SOLV  HW2     5211    6.945435743    4.462428799    6.458116066
 1030 SOLV  OW      5212    4.863851193    4.511371172    4.842652824
 1030 SOLV  HW1     5213    4.832945882    4.475059967    4.930561914
 1030 SOLV  HW2     5214    4.926577026    4.446255242    4.799909473
 1031 SOLV  OW      5215    5.588864653    4.031745089    3.818738324
 1031 SOLV  HW1     5216    5.511869640    4.040824637    3.881899466
 1031 SOLV  HW2     5217    5.641236610    4.116938166    3.817595792
 1032 SOLV  OW      5218    4.304082745    3.555285564    6.534024859
 1032 SOLV  HW1     5219    4.232929802    3.591213272    6.594422939
 1032 SOLV  HW2     5220    4.293404471    3.456243186    6.525195386
 1033 SOLV  OW      5221    6.325053737    3.828336102    6.413581981
 1033 SOLV  HW1     5222    6.371746173    3.915216495    6.430119872
 1033 SOLV  HW2     5223    6.226155239    3.843198951    6.413287840
 1034 SOLV  OW      5224    4.970180929    6.085126082    5.246139323
 1034 SOLV  HW1     5225    4.899762505    6.140267093    5.290887557
 1034 SOLV  HW2     5226    4.926959658    6.020845648    5.182881089
 1035 SOLV  OW      5227    4.660395301    6.125293515    5.774446938
 1035 SOLV  HW1     5228    4.680935901    6.051189348    5.710519669
 1035 SOLV  HW2     5229    4.564411341    6.119886058    5.801975812
 1036 SOLV  OW      5230    4.789227220    3.568716117    5.671658906
 1036 SOLV  HW1     5231    4.826293962    3.493086724    5.725581265
 1036 SOLV  HW2     5232    4.846636681    3.649675194    5.683954486
 1037 SOLV  OW      5233    6.909755076    5.368168005    5.042760194
 1037 SOLV  HW1     5234    6.979000343    5.325778312    4.984380343
 1037 SOLV  HW2     5235    6.842245899    5.299460683    5.069627623
 1038 SOLV  OW      5236    4.159184277    4.081525934    6.079548894
 1038 SOLV  HW1     5237    4.186171862    4.166467164    6.124918163
 1038 SOLV  HW2     5238    4.097812410    4.029892789    6.139292140
 1039 SOLV  OW      5239    5.267278326    5.109803416    4.521120635
 1039 SOLV  HW1     5240    5.208490062    5.160387201    4.584262773
 1039 SOLV  HW2     5241    5.213904108    5.038309562    4.475937790
 1040 SOLV  OW      5242    6.197024885    6.734957168    4.592585455
 1040 SOLV  HW1     5243    6.170849501    6.752503993    4.497670657
 1040 SOLV  HW2     5244    6.294746042    6.714128326    4.596885169
 1041 SOLV  OW      5245    6.414081576    4.027017925    5.505704187
 1041 SOLV  HW1     5246    6.355642761    4.077380401    5.569332549
 1041 SOLV  HW2     5247    6.357046523    3.977547617    5.440132155
 1042 SOLV  OW      5248    4.900435748    6.804767827    4.603126421
 1042 SOLV  HW1     5249    4.843268372    6.746386848    4.545458853
 1042 SOLV  HW2     5250    4.957954343    6.747648126    4.661700417
 1043 SOLV  OW      5251    6.606639453    6.772140634    3.971035035
 1043 SOLV  HW1     5252    6.513038653    6.800900931    3.991371115
 1043 SOLV  HW2     5253    6.667282866    6.801374823    4.044990719
 1044 SOLV  OW      5254    5.741471341    5.108237053    5.466186338
 1044 SOLV  HW1     5255    5.806860168    5.066648549    5.402982407
 1044 SOLV  HW2     5256    5.649973822    5.072273291    5.447888467
 1045 SOLV  OW      5257    4.510329728    3.606628635    5.891967769
 1045 SOLV  HW1     5258    4.582353170    3.578678104    5.955475512
 1045 SOLV  HW2     5259    4.526616518    3.564764939    5.802614747
 1046 SOLV  OW      5260    5.555248440    4.324324940    5.146166582
 1046 SOLV  HW1     5261    5.631223719    4.335065969    5.082027606
 1046 SOLV  HW2     5262    5.526741209    4.414236180    5.179403406
 1047 SOLV  OW      5263    5.925905292    3.616551199    5.501740064
 1047 SOLV  HW1     5264    6.018372469    3.646672182    5.525072731
 1047 SOLV  HW2     5265    5.923956063    3.516754744    5.495516590
 1048 SOLV  OW      5266    6.641500522    4.801878814    6.203235426
 1048 SOLV  HW1     5267    6.709757021    4.807417709    6.276119338
 1048 SOLV  HW2     5268    6.624184634    4.893384521    6.166786646
 1049 SOLV  OW      5269    5.236759140    5.204184582    6.076992056
 1049 SOLV  HW1     5270    5.185187530    5.129026551    6.035843822
 1049 SOLV  HW2     5271    5.175782300    5.281951363    6.092342556
 1050 SOLV  OW      5272    6.045287830    4.509573876    5.870654418
 1050 SOLV  HW1     5273    5.979428896    4.581273454    5.847774924
 1050 SOLV  HW2     5274    6.121269120    4.549322144    5.922118912
 1051 SOLV  OW      5275    6.839160913    5.201457025    6.079964810
 1051 SOLV  HW1     5276    6.903305224    5.138680318    6.124078904
 1051 SOLV  HW2     5277    6.870357425    5.221077673    5.986996147
 1052 SOLV  OW      5278    5.091681176    5.420684801    6.148742842
 1052 SOLV  HW1     5279    5.110045668    5.513081790    6.182315043
 1052 SOLV  HW2     5280    5.078667081    5.359003053    6.226379663
 1053 SOLV  OW      5281    4.836937619    5.739301973    5.968709826
 1053 SOLV  HW1     5282    4.777313985    5.744017671    5.888558464
 1053 SOLV  HW2     5283    4.836966354    5.646022262    6.004769730
 1054 SOLV  OW      5284    3.880637006    6.873054589    6.228013022
 1054 SOLV  HW1     5285    3.928938676    6.847971032    6.311913608
 1054 SOLV  HW2     5286    3.943317810    6.920937016    6.166532146
 1055 SOLV  OW      5287    4.819117733    5.969543215    3.915055760
 1055 SOLV  HW1     5288    4.865632688    5.886202587    3.885182521
 1055 SOLV  HW2     5289    4.816885506    5.972448452    4.014997493
 1056 SOLV  OW      5290    6.487491476    3.739437944    6.215626134
 1056 SOLV  HW1     5291    6.438910248    3.783022249    6.291402258
 1056 SOLV  HW2     5292    6.422344197    3.689107576    6.158842219
 1057 SOLV  OW      5293    4.815520455    4.397687613    5.082238154
 1057 SOLV  HW1     5294    4.760184702    4.418901948    5.162794756
 1057 SOLV  HW2     5295    4.843706253    4.301789892    5.085493524
 1058 SOLV  OW      5296    4.807277723    6.246563412    5.391888286
 1058 SOLV  HW1     5297    4.860022510    6.327602811    5.366351911
 1058 SOLV  HW2     5298    4.769767571    6.258819745    5.483780612
 1059 SOLV  OW      5299    5.705805399    5.386120479    5.516756086
 1059 SOLV  HW1     5300    5.733794417    5.290875225    5.504655927
 1059 SOLV  HW2     5301    5.607779129    5.389824602    5.536211142
 1060 SOLV  OW      5302    3.495136555    6.461205715    4.795323668
 1060 SOLV  HW1     5303    3.577842442    6.438724118    4.846858798
 1060 SOLV  HW2     5304    3.445578582    6.534382133    4.842128128
 1061 SOLV  OW      5305    6.040119977    3.883249410    6.439648564
 1061 SOLV  HW1     5306    6.010430794    3.911688445    6.348482537
 1061 SOLV  HW2     5307    6.027769253    3.958943696    6.503830157
 1062 SOLV  OW      5308    6.902264796    3.461712275    4.622883455
 1062 SOLV  HW1     5309    7.000795507    3.452272645    4.608596610
 1062 SOLV  HW2     5310    6.880941431    3.446114106    4.719337915
 1063 SOLV  OW      5311    0.032123977    4.188901433    5.766059873
 1063 SOLV  HW1     5312    0.001541407    4.113521132    5.824235800
 1063 SOLV  HW2     5313    0.063729142    4.152612486    5.678389595
 1064 SOLV  OW      5314    4.712664603    3.530575035    5.055398405
 1064 SOLV  HW1     5315    4.660653859    3.554604197    5.137367316
 1064 SOLV  HW2     5316    4.798101322    3.485944177    5.082044986
 1065 SOLV  OW      5317    6.867322846    3.753798909    5.059640875
 1065 SOLV  HW1     5318    6.846320001    3.830501884    4.998999172
 1065 SOLV  HW2     5319    6.799419327    3.681528302    5.046683157
 1066 SOLV  OW      5320    4.051528992    6.050245919    5.799202469
 1066 SOLV  HW1     5321    4.059353291    6.142435221    5.761255773
 1066 SOLV  HW2     5322    4.138776038    6.002475458    5.788909939
 1067 SOLV  OW      5323    6.240674047    5.232721873    3.928434241
 1067 SOLV  HW1     5324    6.337549721    5.241075347    3.951822789
 1067 SOLV  HW2     5325    6.185382955    5.243882825    4.011017023
 1068 SOLV  OW      5326    5.399757510    6.095037255    5.441539256
 1068 SOLV  HW1     5327    5.326993402    6.029950449    5.419843315
 1068 SOLV  HW2     5328    5.488684714    6.051761856    5.426680400
 1069 SOLV  OW      5329    5.534312104    4.875307397    4.151516757
 1069 SOLV  HW1     5330    5.435106428    4.870059633    4.140000808
 1069 SOLV  HW2     5331    5.565002223    4.968828036    4.133800085
 1070 SOLV  OW      5332    6.807142791    4.634076701    6.697173948
 1070 SOLV  HW1     5333    6.736537473    4.699812519    6.670809237
 1070 SOLV  HW2     5334    6.885321288    4.682915454    6.735958521
 1071 SOLV  OW      5335    4.884781521    6.732062292    3.452586335
 1071 SOLV  HW1     5336    4.929164207    6.731328193    3.542202698
 1071 SOLV  HW2     5337    4.898724911    6.643749313    3.407778174
 1072 SOLV  OW      5338    5.561693248    4.426585024    6.527616545
 1072 SOLV  HW1     5339    5.529799130    4.499371255    6.466899115
 1072 SOLV  HW2     5340    5.650945485    4.451370297    6.565316757
 1073 SOLV  OW      5341    5.838179998    4.806602000    4.118255745
 1073 SOLV  HW1     5342    5.740306343    4.821308077    4.132622900
 1073 SOLV  HW2     5343    5.873412205    4.745383714    4.189057681
 1074 SOLV  OW      5344    3.739352444    6.443076247    4.934156281
 1074 SOLV  HW1     5345    3.790425273    6.522485008    4.967136286
 1074 SOLV  HW2     5346    3.798056651    6.388024691    4.874785060
 1075 SOLV  OW      5347    5.345465491    6.747586779    5.028196562
 1075 SOLV  HW1     5348    5.347839686    6.747544472    5.128177557
 1075 SOLV  HW2     5349    5.283145265    6.676157114    4.996325212
 1076 SOLV  OW      5350    6.295255711    4.714184206    3.468967978
 1076 SOLV  HW1     5351    6.300265252    4.614518254    3.475570489
 1076 SOLV  HW2     5352    6.290136360    4.753436089    3.560810178
 1077 SOLV  OW      5353    6.620412815    3.626496651    5.420835827
 1077 SOLV  HW1     5354    6.539646386    3.635978483    5.362625721
 1077 SOLV  HW2     5355    6.612493836    3.688230806    5.499115675
 1078 SOLV  OW      5356    5.274098585    4.277493488    5.930732838
 1078 SOLV  HW1     5357    5.214762918    4.281727209    6.011125125
 1078 SOLV  HW2     5358    5.226230981    4.316206390    5.851920121
 1079 SOLV  OW      5359    4.429926134    6.019950499    4.104907538
 1079 SOLV  HW1     5360    4.357283812    5.962104870    4.142038032
 1079 SOLV  HW2     5361    4.450026286    6.093698535    4.169396843
 1080 SOLV  OW      5362    4.211744269    6.229749068    0.072156771
 1080 SOLV  HW1     5363    4.146347233    6.249295694    0.145253288
 1080 SOLV  HW2     5364    4.194173639    6.138466060    0.035271513
 1081 SOLV  OW      5365    6.652424777    4.405483487    6.463038454
 1081 SOLV  HW1     5366    6.591014895    4.481547521    6.484089065
 1081 SOLV  HW2     5367    6.739063649    4.441279722    6.428219844
 1082 SOLV  OW      5368    6.371955493    6.363755976    3.674908869
 1082 SOLV  HW1     5369    6.404507543    6.401414281    3.588177934
 1082 SOLV  HW2     5370    6.317649102    6.281657857    3.657281761
 1083 SOLV  OW      5371    5.120795945    5.297772760    4.657952574
 1083 SOLV  HW1     5372    5.064070768    5.331806932    4.582949441
 1083 SOLV  HW2     5373    5.062449335    5.255575654    4.727354174
 1084 SOLV  OW      5374    4.144613054    5.077055948    6.668688435
 1084 SOLV  HW1     5375    4.119533352    5.157114914    6.723124940
 1084 SOLV  HW2     5376    4.103456272    5.084327862    6.577831662
 1085 SOLV  OW      5377    5.861823422    5.700881834    4.169090646
 1085 SOLV  HW1     5378    5.820279581    5.677907678    4.257112537
 1085 SOLV  HW2     5379    5.790279436    5.727079531    4.104309776
 1086 SOLV  OW      5380    6.874375152    4.200796736    6.847000214
 1086 SOLV  HW1     5381    6.836609609    4.186146728    6.755563159
 1086 SOLV  HW2     5382    6.938906346    4.277159400    6.844549871
 1087 SOLV  OW      5383    6.431052602    3.948112130    4.070808486
 1087 SOLV  HW1     5384    6.342258321    3.928816010    4.029035518
 1087 SOLV  HW2     5385    6.417269887    3.986644936    4.162060494
 1088 SOLV  OW      5386    4.216420467    6.751489410    6.160547638
 1088 SOLV  HW1     5387    4.216418856    6.848178491    6.134990422
 1088 SOLV  HW2     5388    4.174499517    6.740869558    6.250723416
 1089 SOLV  OW      5389    6.209011680    5.352696309    5.543862687
 1089 SOLV  HW1     5390    6.302517479    5.377610526    5.569110179
 1089 SOLV  HW2     5391    6.162745445    5.432257624    5.504735985
 1090 SOLV  OW      5392    4.493121032    3.549385172    3.556719095
 1090 SOLV  HW1     5393    4.590619118    3.559973671    3.576303325
 1090 SOLV  HW2     5394    4.446140839    3.636035829    3.573631506
 1091 SOLV  OW      5395    5.984972894    6.014879466    3.759462883
 1091 SOLV  HW1     5396    5.914081782    5.960322040    3.714764122
 1091 SOLV  HW2     5397    6.030037370    5.959808076    3.829721941
 1092 SOLV  OW      5398    4.479633421    5.043008315    4.436129189
 1092 SOLV  HW1     5399    4.514940980    5.008536356    4.349151605
 1092 SOLV  HW2     5400    4.379668896    5.040732494    4.434745550
 1093 SOLV  OW      5401    4.318452783    5.291052129    4.766636891
 1093 SOLV  HW1     5402    4.354625585    5.355307929    4.699074221
 1093 SOLV  HW2     5403    4.219133049    5.284731527    4.756757045
 1094 SOLV  OW      5404    5.037751974    3.797529772    4.418689980
 1094 SOLV  HW1     5405    4.947336784    3.772845099    4.453558325
 1094 SOLV  HW2     5406    5.107807820    3.746920202    4.468997532
 1095 SOLV  OW      5407    6.337913845    6.496829685    3.908565396
 1095 SOLV  HW1     5408    6.370794900    6.584307529    3.872949956
 1095 SOLV  HW2     5409    6.324407892    6.432973629    3.832789525
 1096 SOLV  OW      5410    5.054565512    3.811276559    4.138159206
 1096 SOLV  HW1     5411    4.978334683    3.865861423    4.103359072
 1096 SOLV  HW2     5412    5.055839828    3.815711983    4.238060779
 1097 SOLV  OW      5413    4.709030073    3.718894697    6.245723003
 1097 SOLV  HW1     5414    4.685856254    3.657003569    6.170663967
 1097 SOLV  HW2     5415    4.630597501    3.777544718    6.265968035
 1098 SOLV  OW      5416    5.804912321    6.910463361    5.261533556
 1098 SOLV  HW1     5417    5.868063546    6.968783727    5.312628152
 1098 SOLV  HW2     5418    5.843478650    6.890517576    5.171440321
 1099 SOLV  OW      5419    5.278094287    4.891723836    4.070851011
 1099 SOLV  HW1     5420    5.330960820    4.880135265    3.986752846
 1099 SOLV  HW2     5421    5.244261088    4.985680549    4.076250965
 1100 SOLV  OW      5422    3.789210289    5.599618047    4.061290858
 1100 SOLV  HW1     5423    3.728224021    5.671401647    4.027683968
 1100 SOLV  HW2     5424    3.783074206    5.594666792    4.160987318
 1101 SOLV  OW      5425    4.440950850    5.333158051    5.816473250
 1101 SOLV  HW1     5426    4.346804569    5.317725641    5.786500640
 1101 SOLV  HW2     5427    4.503698040    5.284950983    5.755326960
 1102 SOLV  OW      5428    6.446304143    5.793265338    4.898663672
 1102 SOLV  HW1     5429    6.440151998    5.708724120    4.951732669
 1102 SOLV  HW2     5430    6.542467597    5.816781065    4.884488497
 1103 SOLV  OW      5431    4.527878947    3.546509887    5.594644910
 1103 SOLV  HW1     5432    4.625355031    3.526654537    5.604941661
 1103 SOLV  HW2     5433    4.516034660    3.623841281    5.532344435
 1104 SOLV  OW      5434    5.876328816    4.237096717    4.527159403
 1104 SOLV  HW1     5435    5.867652799    4.145824722    4.567106947
 1104 SOLV  HW2     5436    5.786941664    4.267777888    4.494445392
 1105 SOLV  OW      5437    3.867676454    6.471537413    5.342650006
 1105 SOLV  HW1     5438    3.843281943    6.375581067    5.328546824
 1105 SOLV  HW2     5439    3.834582822    6.501519754    5.432134161
 1106 SOLV  OW      5440    6.583566220    4.202165870    3.575516617
 1106 SOLV  HW1     5441    6.653439331    4.273679880    3.577396372
 1106 SOLV  HW2     5442    6.567938682    4.168421564    3.668344964
 1107 SOLV  OW      5443    5.427984405    6.567215642    4.248186965
 1107 SOLV  HW1     5444    5.513742303    6.577569375    4.197785808
 1107 SOLV  HW2     5445    5.415337192    6.645686151    4.308885326
 1108 SOLV  OW      5446    4.413689506    4.045186086    6.516395839
 1108 SOLV  HW1     5447    4.324898862    4.000621303    6.527891574
 1108 SOLV  HW2     5448    4.473956630    4.019341610    6.591906382
 1109 SOLV  OW      5449    6.250960709    5.701104895    4.391293684
 1109 SOLV  HW1     5450    6.301253417    5.785953969    4.407810996
 1109 SOLV  HW2     5451    6.264911737    5.638614012    4.468116743
 1110 SOLV  OW      5452    5.182033170    4.987908555    4.947402364
 1110 SOLV  HW1     5453    5.213313115    4.920302928    4.880671857
 1110 SOLV  HW2     5454    5.162649891    4.942414794    5.034330138
 1111 SOLV  OW      5455    5.181922358    3.662062346    6.471648488
 1111 SOLV  HW1     5456    5.237323518    3.741271879    6.497301928
 1111 SOLV  HW2     5457    5.132861499    3.681804396    6.386767459
 1112 SOLV  OW      5458    4.267800077    6.907766437    6.704130352
 1112 SOLV  HW1     5459    4.247627093    6.814304457    6.674812737
 1112 SOLV  HW2     5460    4.341147582    6.906262507    6.772096850
 1113 SOLV  OW      5461    3.847860149    6.383368410    5.751885962
 1113 SOLV  HW1     5462    3.941024622    6.350867978    5.735581278
 1113 SOLV  HW2     5463    3.788393062    6.305450802    5.771739965
 1114 SOLV  OW      5464    5.144815369    4.572854461    5.432526128
 1114 SOLV  HW1     5465    5.131774400    4.588422234    5.334600238
 1114 SOLV  HW2     5466    5.060310232    4.536845392    5.472074839
 1115 SOLV  OW      5467    6.450727713    3.996834767    4.346282224
 1115 SOLV  HW1     5468    6.545814781    3.997332621    4.377266034
 1115 SOLV  HW2     5469    6.401933725    3.921111277    4.389720442
 1116 SOLV  OW      5470    4.087135911    4.344282055    5.320229108
 1116 SOLV  HW1     5471    4.152332136    4.275655666    5.287956115
 1116 SOLV  HW2     5472    4.117210441    4.435102135    5.291095170
 1117 SOLV  OW      5473    5.026747417    3.722214146    5.752243099
 1117 SOLV  HW1     5474    5.113160967    3.735424934    5.800820719
 1117 SOLV  HW2     5475    4.974549954    3.807512475    5.753313485
 1118 SOLV  OW      5476    5.372321725    6.135513652    4.450459202
 1118 SOLV  HW1     5477    5.446330664    6.100940143    4.508156395
 1118 SOLV  HW2     5478    5.367765189    6.235114216    4.458242987
 1119 SOLV  OW      5479    0.084424382    3.831136406    4.547243444
 1119 SOLV  HW1     5480    0.132358021    3.796616086    4.627932682
 1119 SOLV  HW2     5481    0.116981755    3.782833749    4.465960783
 1120 SOLV  OW      5482    3.735286624    6.550894749    5.588876842
 1120 SOLV  HW1     5483    3.786737657    6.487202286    5.646301008
 1120 SOLV  HW2     5484    3.640425827    6.554899248    5.620290753
 1121 SOLV  OW      5485    4.409854911    4.417004265    3.765088678
 1121 SOLV  HW1     5486    4.317115033    4.417022780    3.802515030
 1121 SOLV  HW2     5487    4.474410659    4.388727036    3.836041146
 1122 SOLV  OW      5488    6.672971229    4.274644900    5.741909435
 1122 SOLV  HW1     5489    6.635607979    4.273350748    5.834666213
 1122 SOLV  HW2     5490    6.772298218    4.263688912    5.745846220
 1123 SOLV  OW      5491    3.578305281    3.799753339    4.881183557
 1123 SOLV  HW1     5492    3.590871372    3.838144811    4.789705537
 1123 SOLV  HW2     5493    3.653703198    3.737372983    4.901771061
 1124 SOLV  OW      5494    4.629842717    3.935597685    3.898710395
 1124 SOLV  HW1     5495    4.637198745    3.836042948    3.904755345
 1124 SOLV  HW2     5496    4.606092637    3.961623494    3.805113485
 1125 SOLV  OW      5497    4.476909471    0.012730622    5.719354715
 1125 SOLV  HW1     5498    4.392786734    0.026807535    5.667133967
 1125 SOLV  HW2     5499    4.549518649    0.070277060    5.681696634
 1126 SOLV  OW      5500    4.356625536    6.375568495    4.374130291
 1126 SOLV  HW1     5501    4.444179400    6.327492299    4.369329843
 1126 SOLV  HW2     5502    4.304242383    6.357766600    4.290829043
 1127 SOLV  OW      5503    5.118744147    4.137595448    6.456730916
 1127 SOLV  HW1     5504    5.187059910    4.209693946    6.445051303
 1127 SOLV  HW2     5505    5.134791139    4.065293524    6.389526016
 1128 SOLV  OW      5506    6.287636684    5.696936792    5.236335950
 1128 SOLV  HW1     5507    6.323280204    5.684980217    5.328999966
 1128 SOLV  HW2     5508    6.354274461    5.662325334    5.170294646
 1129 SOLV  OW      5509    0.073317518    4.333878772    5.988740654
 1129 SOLV  HW1     5510    0.069380891    4.423337198    5.944203587
 1129 SOLV  HW2     5511    0.069291144    4.261934633    5.919388915
 1130 SOLV  OW      5512    4.187505369    4.126901301    3.686266995
 1130 SOLV  HW1     5513    4.250047728    4.164727634    3.618007169
 1130 SOLV  HW2     5514    4.099261335    4.173552856    3.680072804
 1131 SOLV  OW      5515    5.156459424    3.223170810    3.519564203
 1131 SOLV  HW1     5516    5.255144600    3.225863851    3.535550348
 1131 SOLV  HW2     5517    5.124540270    3.128504064    3.524142252
 1132 SOLV  OW      5518    5.936282213    4.957454134    5.340460212
 1132 SOLV  HW1     5519    6.018312833    5.013248672    5.353104058
 1132 SOLV  HW2     5520    5.951244552    4.866798559    5.379951292
 1133 SOLV  OW      5521    3.824966348    4.798877584    3.844730469
 1133 SOLV  HW1     5522    3.907251029    4.847118020    3.874789539
 1133 SOLV  HW2     5523    3.844471944    4.749263238    3.760116998
 1134 SOLV  OW      5524    4.718645136    4.168054422    6.744508047
 1134 SOLV  HW1     5525    4.770663196    4.215524099    6.815517154
 1134 SOLV  HW2     5526    4.776581910    4.154660977    6.664099807
 1135 SOLV  OW      5527    5.597899346    3.370039063    4.212352130
 1135 SOLV  HW1     5528    5.652852240    3.337092461    4.135562298
 1135 SOLV  HW2     5529    5.517867678    3.418857869    4.177516437
 1136 SOLV  OW      5530    6.726093375    6.355626959    4.774006295
 1136 SOLV  HW1     5531    6.693831824    6.313835919    4.858945088
 1136 SOLV  HW2     5532    6.765424726    6.445401012    4.793893981
 1137 SOLV  OW      5533    6.223698265    3.602138589    4.481387606
 1137 SOLV  HW1     5534    6.142285075    3.581653742    4.535738238
 1137 SOLV  HW2     5535    6.268415629    3.683820118    4.517858678
 1138 SOLV  OW      5536    3.859370559    6.439074077    4.453031480
 1138 SOLV  HW1     5537    3.771648463    6.467438504    4.414278023
 1138 SOLV  HW2     5538    3.848903303    6.350177431    4.497633252
 1139 SOLV  OW      5539    6.171613895    5.285143695    5.967385550
 1139 SOLV  HW1     5540    6.262248287    5.321176889    5.945279498
 1139 SOLV  HW2     5541    6.126904540    5.253749992    5.883617130
 1140 SOLV  OW      5542    5.722881265    5.252321680    4.550735277
 1140 SOLV  HW1     5543    5.694353753    5.314102905    4.624023171
 1140 SOLV  HW2     5544    5.742467866    5.305325786    4.468220224
 1141 SOLV  OW      5545    4.870636305    5.109486536    6.441740924
 1141 SOLV  HW1     5546    4.814813480    5.187512863    6.469981085
 1141 SOLV  HW2     5547    4.855188188    5.033067234    6.504375771
 1142 SOLV  OW      5548    4.465761939    3.934365215    4.991317068
 1142 SOLV  HW1     5549    4.414086989    3.968268046    4.912691775
 1142 SOLV  HW2     5550    4.535180198    4.001597135    5.017057336
 1143 SOLV  OW      5551    3.720163615    5.449592989    5.938708792
 1143 SOLV  HW1     5552    3.763815312    5.458779752    5.849199543
 1143 SOLV  HW2     5553    3.758563056    5.517212479    6.001595718
 1144 SOLV  OW      5554    0.063486231    5.630416421    4.275238260
 1144 SOLV  HW1     5555    0.063772088    5.607639278    4.177857996
 1144 SOLV  HW2     5556   -0.030905121    5.638351880    4.307316584
 1145 SOLV  OW      5557    4.572276751    5.343897012    6.060545711
 1145 SOLV  HW1     5558    4.511905316    5.344075247    5.980815182
 1145 SOLV  HW2     5559    4.566894760    5.255084179    6.106207824
 1146 SOLV  OW      5560    5.938421329    3.659821596    5.887140644
 1146 SOLV  HW1     5561    5.908125219    3.753210287    5.868108540
 1146 SOLV  HW2     5562    5.996384692    3.659557345    5.968636921
 1147 SOLV  OW      5563    6.555074317    4.461508989    4.784872578
 1147 SOLV  HW1     5564    6.547837765    4.477524796    4.883323392
 1147 SOLV  HW2     5565    6.620610791    4.525898962    4.745371986
 1148 SOLV  OW      5566    4.770587518    3.819530324    6.504200032
 1148 SOLV  HW1     5567    4.728997464    3.775955706    6.424367006
 1148 SOLV  HW2     5568    4.849675905    3.766026555    6.533932921
 1149 SOLV  OW      5569    6.715074026    4.643027924    5.666431044
 1149 SOLV  HW1     5570    6.756940002    4.552905396    5.655161525
 1149 SOLV  HW2     5571    6.621821031    4.632356873    5.700953340
 1150 SOLV  OW      5572    6.611890258    6.336064458    3.826467124
 1150 SOLV  HW1     5573    6.533976218    6.373169157    3.775926164
 1150 SOLV  HW2     5574    6.579582011    6.267965612    3.892196924
 1151 SOLV  OW      5575    5.016061395    5.938595072    5.911140639
 1151 SOLV  HW1     5576    4.973973895    6.026495787    5.933548375
 1151 SOLV  HW2     5577    4.958677426    5.864385833    5.945811134
 1152 SOLV  OW      5578    6.586624305    3.492177590    6.885023107
 1152 SOLV  HW1     5579    6.491924161    3.513118346    6.909411133
 1152 SOLV  HW2     5580    6.628815340    3.572610828    6.843169051
 1153 SOLV  OW      5581    3.728874248    4.396981569    3.658304111
 1153 SOLV  HW1     5582    3.757348244    4.492422129    3.649245827
 1153 SOLV  HW2     5583    3.663216849    4.388780093    3.733294461
 1154 SOLV  OW      5584    4.933301979    4.517739651    6.084840366
 1154 SOLV  HW1     5585    4.933015220    4.570140729    6.170019352
 1154 SOLV  HW2     5586    4.855584608    4.545528433    6.028367317
 1155 SOLV  OW      5587    4.866673917    4.744224373    5.764636612
 1155 SOLV  HW1     5588    4.945513204    4.688780601    5.791326043
 1155 SOLV  HW2     5589    4.789930807    4.724567131    5.825677258
 1156 SOLV  OW      5590    5.237329649    4.090615402    6.691135222
 1156 SOLV  HW1     5591    5.176133283    4.119407040    6.617460382
 1156 SOLV  HW2     5592    5.314643533    4.153797872    6.696825016
 1157 SOLV  OW      5593    5.702374722    6.438676118    5.402463848
 1157 SOLV  HW1     5594    5.738223816    6.496102722    5.476073722
 1157 SOLV  HW2     5595    5.646418344    6.365554775    5.441496960
 1158 SOLV  OW      5596    4.198173450    6.664351490    6.638136906
 1158 SOLV  HW1     5597    4.206853821    6.597957198    6.712409993
 1158 SOLV  HW2     5598    4.183487574    6.616038721    6.551822356
 1159 SOLV  OW      5599    4.913029726    3.484514314    4.548967154
 1159 SOLV  HW1     5600    4.960631720    3.485428040    4.636906088
 1159 SOLV  HW2     5601    4.859963746    3.568677938    4.538942864
 1160 SOLV  OW      5602    4.453134197    0.072893590    4.027705690
 1160 SOLV  HW1     5603    4.501306185   -0.012795493    4.046100437
 1160 SOLV  HW2     5604    4.416031037    0.070985040    3.934855054
 1161 SOLV  OW      5605    5.119777493    3.575745312    5.130857595
 1161 SOLV  HW1     5606    5.135851770    3.566355090    5.032605667
 1161 SOLV  HW2     5607    5.119763069    3.672673209    5.155494274
 1162 SOLV  OW      5608    4.361255357    6.699556157    3.794180843
 1162 SOLV  HW1     5609    4.317914170    6.754134233    3.865894256
 1162 SOLV  HW2     5610    4.460176697    6.697954060    3.808741126
 1163 SOLV  OW      5611    5.417918643    5.103303545    5.050199246
 1163 SOLV  HW1     5612    5.440623990    5.017371618    5.096027339
 1163 SOLV  HW2     5613    5.331543424    5.092940472    5.000884661
 1164 SOLV  OW      5614    4.875089616    3.981926880    4.017681436
 1164 SOLV  HW1     5615    4.889676913    4.054855598    4.084542416
 1164 SOLV  HW2     5616    4.777648940    3.975529323    3.996091077
 1165 SOLV  OW      5617    4.489520372    5.186562111    5.190521987
 1165 SOLV  HW1     5618    4.443607269    5.105672372    5.153775109
 1165 SOLV  HW2     5619    4.494194437    5.257192208    5.119874643
 1166 SOLV  OW      5620    5.992053314    3.477152936    4.063511322
 1166 SOLV  HW1     5621    5.921938251    3.540405775    4.096440659
 1166 SOLV  HW2     5622    6.079494323    3.525149453    4.056317195
 1167 SOLV  OW      5623    6.305659831    4.639349961    4.064146701
 1167 SOLV  HW1     5624    6.396524173    4.643108535    4.022542548
 1167 SOLV  HW2     5625    6.286534339    4.725989397    4.110289701
 1168 SOLV  OW      5626    5.239268229    4.801831369    3.656066378
 1168 SOLV  HW1     5627    5.224493438    4.703701892    3.668461643
 1168 SOLV  HW2     5628    5.288273970    4.838403051    3.735201475
 1169 SOLV  OW      5629    5.840099552    4.242992986    4.084597255
 1169 SOLV  HW1     5630    5.889516889    4.228518351    4.170328778
 1169 SOLV  HW2     5631    5.741768840    4.244890583    4.102734194
 1170 SOLV  OW      5632    5.566277767    4.802015801    4.403625411
 1170 SOLV  HW1     5633    5.555458729    4.818529212    4.305585626
 1170 SOLV  HW2     5634    5.567164032    4.889411621    4.452232255
 1171 SOLV  OW      5635    4.441793882    4.685762395    6.054929017
 1171 SOLV  HW1     5636    4.389580722    4.745822413    5.994364218
 1171 SOLV  HW2     5637    4.391820115    4.600146505    6.068121107
 1172 SOLV  OW      5638    5.359871723    5.648325943    4.513216660
 1172 SOLV  HW1     5639    5.335041565    5.552467404    4.527224372
 1172 SOLV  HW2     5640    5.280248074    5.706260216    4.530689632
 1173 SOLV  OW      5641    3.811195619    4.878507251    4.268648173
 1173 SOLV  HW1     5642    3.881435183    4.947790549    4.252282988
 1173 SOLV  HW2     5643    3.721935981    4.914485861    4.241449427
 1174 SOLV  OW      5644    3.820750961    4.884443625    4.537052147
 1174 SOLV  HW1     5645    3.830488751    4.870495840    4.438500201
 1174 SOLV  HW2     5646    3.724480918    4.900157353    4.559119843
 1175 SOLV  OW      5647    5.285962771    4.556107530    4.980683305
 1175 SOLV  HW1     5648    5.260441527    4.459555875    4.975536852
 1175 SOLV  HW2     5649    5.362645608    4.566962732    5.043943934
 1176 SOLV  OW      5650    5.286870266    4.685584357    6.781315403
 1176 SOLV  HW1     5651    5.353950734    4.722032924    6.716715869
 1176 SOLV  HW2     5652    5.296545687    4.586201417    6.786865893
 1177 SOLV  OW      5653    6.297141413    6.186311335    4.755698369
 1177 SOLV  HW1     5654    6.375737576    6.186223354    4.693870575
 1177 SOLV  HW2     5655    6.318135882    6.131021066    4.836334704
 1178 SOLV  OW      5656    3.997148620    4.320230682    6.405514233
 1178 SOLV  HW1     5657    3.910382304    4.365675325    6.385312767
 1178 SOLV  HW2     5658    4.014866184    4.324460449    6.503849752
 1179 SOLV  OW      5659    4.749153217    5.445429804    6.721709765
 1179 SOLV  HW1     5660    4.702289568    5.531068374    6.743429562
 1179 SOLV  HW2     5661    4.842298813    5.465247777    6.691164619
 1180 SOLV  OW      5662    4.617846365    4.319903129    3.920330692
 1180 SOLV  HW1     5663    4.575712468    4.247970189    3.975577033
 1180 SOLV  HW2     5664    4.661032850    4.387120892    3.980483988
 1181 SOLV  OW      5665    5.368545835    4.479230300    4.605622747
 1181 SOLV  HW1     5666    5.459159838    4.516901945    4.624894014
 1181 SOLV  HW2     5667    5.351311314    4.401368815    4.665971445
 1182 SOLV  OW      5668    4.500951942    5.092447729    6.184069974
 1182 SOLV  HW1     5669    4.424683292    5.103017852    6.247890275
 1182 SOLV  HW2     5670    4.547650041    5.005851845    6.202015340
 1183 SOLV  OW      5671    6.774042765    3.994813399    3.928107622
 1183 SOLV  HW1     5672    6.684349682    4.037950173    3.918294206
 1183 SOLV  HW2     5673    6.763771364    3.906759104    3.974398250
 1184 SOLV  OW      5674    5.097115864    6.677124316    5.402873925
 1184 SOLV  HW1     5675    5.076823158    6.725546080    5.487992681
 1184 SOLV  HW2     5676    5.182453880    6.712087908    5.364188029
 1185 SOLV  OW      5677    5.015180967    5.437729267    5.886945320
 1185 SOLV  HW1     5678    5.071205828    5.425103489    5.968810127
 1185 SOLV  HW2     5679    5.051374347    5.513927004    5.833242954
 1186 SOLV  OW      5680    4.838366252    4.650211347    4.340723266
 1186 SOLV  HW1     5681    4.887684465    4.731348275    4.309323916
 1186 SOLV  HW2     5682    4.896078316    4.598546242    4.403979752
 1187 SOLV  OW      5683    6.684309422    4.690343923    5.106166299
 1187 SOLV  HW1     5684    6.677627569    4.698759711    5.205596498
 1187 SOLV  HW2     5685    6.629555319    4.612447423    5.075574148
 1188 SOLV  OW      5686    5.867665383    4.611266327    6.289967502
 1188 SOLV  HW1     5687    5.915218483    4.666511288    6.221497452
 1188 SOLV  HW2     5688    5.926997703    4.598374072    6.369433700
 1189 SOLV  OW      5689    6.703173189    4.736572553    4.705252679
 1189 SOLV  HW1     5690    6.679062021    4.787030889    4.788164294
 1189 SOLV  HW2     5691    6.766590934    4.791042772    4.650363141
 1190 SOLV  OW      5692    5.086013798    5.254018734    6.404432298
 1190 SOLV  HW1     5693    5.002632481    5.201201024    6.420551933
 1190 SOLV  HW2     5694    5.160438409    5.216461191    6.459679675
 1191 SOLV  OW      5695    4.298733903    5.933284971    5.781922575
 1191 SOLV  HW1     5696    4.358123147    6.004111565    5.820105731
 1191 SOLV  HW2     5697    4.301535201    5.852298231    5.840528260
 1192 SOLV  OW      5698    4.058651502    3.530340268    5.212740050
 1192 SOLV  HW1     5699    4.114756833    3.524328737    5.295311181
 1192 SOLV  HW2     5700    3.971660872    3.483447858    5.228088689
 1193 SOLV  OW      5701    5.743987276    3.594532383    3.702936430
 1193 SOLV  HW1     5702    5.676675840    3.668483939    3.701599890
 1193 SOLV  HW2     5703    5.834931989    3.631927280    3.684713038
 1194 SOLV  OW      5704    4.385521661    4.253536819    3.542308935
 1194 SOLV  HW1     5705    4.398636211    4.306515420    3.458507436
 1194 SOLV  HW2     5706    4.417952690    4.306552877    3.620659944
 1195 SOLV  OW      5707    6.070668454    6.075541395    4.988528534
 1195 SOLV  HW1     5708    6.008585576    6.043181008    4.917113515
 1195 SOLV  HW2     5709    6.054107479    6.172686657    5.005559018
 1196 SOLV  OW      5710    3.669627244    6.383120315    3.731295892
 1196 SOLV  HW1     5711    3.676967448    6.284948649    3.748898012
[truncated: 7,231,773 more chars]
