# Supplementary material for: Accelerated Enveloping Distribution Sampling to Probe the Presence of Water Molecules
Source: J Chem Theory Comput. 2023 May 11;19(11):3379–90. doi: 10.1021/acs.jctc.3c00109 (PMC10269333; doi:10.1021/acs.jctc.3c00109)
Supplement: Supplementary file 2 — ct3c00109_si_002.zip [file ct3c00109_si_002.zip › paper_TI_AEDS/eq/2N6_2/eq_4fcq_2N6_2_1.cnf]

TITLE
	MD++
	Automatically generated input file
	ogracia Thu Dec  1 19:59:44 2022

	final configuration
END
TIMESTEP
          10000   20.000000000
END
POSITION
# first 24 chars ignored
    1 GLU   H1         1    0.101854641    2.484049445    0.332659063
    1 GLU   H2         2    0.098361182    2.454890411    0.488320029
    1 GLU   N          3    0.040089452    2.480639138    0.411239495
    1 GLU   H3         4    0.000785365    2.570523691    0.430651696
    1 GLU   CA         5   -0.057909737    2.372252220    0.395176013
    1 GLU   CB         6    6.737582778    2.439421441    0.332425818
    1 GLU   CG         7    6.604143396    2.365271044    0.342683965
    1 GLU   CD         8    6.597575583    2.281373765    0.470450544
    1 GLU   OE1        9    6.621449279    2.159322127    0.457909607
    1 GLU   OE2       10    6.588307155    2.340714091    0.580076372
    1 GLU   C         11    0.008638923    2.263481942    0.310614867
    1 GLU   O         12    0.131373768    2.258875986    0.303989379
    2 VAL   N         13    6.846965187    2.164788416    0.270193463
    2 VAL   H         14    6.760561961    2.150213248    0.318397414
    2 VAL   CA        15    6.881364745    2.064990526    0.167882915
    2 VAL   CB        16    6.746146165    2.026799216    0.107305549
    2 VAL   CG1       17    6.761078711    1.942495432   -0.019515071
    2 VAL   CG2       18    6.661299348    1.946622223    0.206226226
    2 VAL   C         19    0.063346727    2.108079333    0.060185006
    2 VAL   O         20    0.061507047    2.218824301    0.006667882
    3 GLU   N         21    0.155987083    2.016709043    0.032645951
    3 GLU   H         22    0.164955442    1.937118520    0.092520131
    3 GLU   CA        23    0.254050076    2.027748495    6.841471923
    3 GLU   CB        24    0.392590672    1.994136891    6.897018288
    3 GLU   CG        25    0.447753797    2.111013772    6.978890973
    3 GLU   CD        26    0.558966297    2.060432585    0.153176062
    3 GLU   OE1       27    0.526673341    2.033494441    0.270881435
    3 GLU   OE2       28    0.672608096    2.042474434    0.104308417
    3 GLU   C         29    0.216537133    1.930067417    6.729831838
    3 GLU   O         30    0.176554678    1.816987224    6.757122851
    4 THR   N         31    0.246852068    1.968646039    6.606207411
    4 THR   H         32    0.321735096    2.033892892    6.594494259
    4 THR   CA        33    0.186180287    1.906533473    6.487579816
    4 THR   CB        34    0.092335598    2.004186517    6.416376908
    4 THR   OG1       35    0.027501738    2.094186679    6.506639854
    4 THR   HG1       36    0.033384016    2.054023306    6.598030789
    4 THR   CG2       37    6.908359658    1.927257694    6.331893937
    4 THR   C         38    0.291637832    1.864230309    6.385106901
    4 THR   O         39    0.356353909    1.952047804    6.328273260
    5 PHE   N         40    0.306581524    1.734024035    6.362479205
    5 PHE   H         41    0.244623246    1.665576569    6.400909361
    5 PHE   CA        42    0.414161275    1.679977441    6.278123922
    5 PHE   CB        43    0.504096937    1.581581177    6.353234009
    5 PHE   CG        44    0.566752580    1.636717782    6.481470146
    5 PHE   CD1       45    0.493496877    1.633068891    6.599545000
    5 PHE   HD1       46    0.396013407    1.584328371    6.600786203
    5 PHE   CD2       47    0.692694029    1.695528986    6.480473166
    5 PHE   HD2       48    0.749513670    1.699629284    6.387540012
    5 PHE   CE1       49    0.540354762    1.696229856    6.714148268
    5 PHE   HE1       50    0.477251338    1.707872338    6.802258487
    5 PHE   CE2       51    0.741856590    1.755610470    6.595759224
    5 PHE   HE2       52    0.837690136    1.807503254    6.594244531
    5 PHE   CZ        53    0.664262172    1.759142489    6.711020185
    5 PHE   HZ        54    0.689310323    1.830654309    6.789366413
    5 PHE   C         55    0.360939968    1.602118637    6.157632759
    5 PHE   O         56    0.283031459    1.508856550    6.176718332
    6 ALA   N         57    0.409904402    1.631928983    6.037611034
    6 ALA   H         58    0.480131839    1.702389911    6.027444161
    6 ALA   CA        59    0.379519970    1.556550715    5.915105724
    6 ALA   CB        60    0.410180126    1.639655465    5.790355752
    6 ALA   C         61    0.454037636    1.423204576    5.906382455
    6 ALA   O         62    0.572771325    1.413935773    5.937163662
    7 PHE   N         63    0.381596928    1.323415380    5.856548119
    7 PHE   H         64    0.283937995    1.333889965    5.837722508
    7 PHE   CA        65    0.440466196    1.191243862    5.830557074
    7 PHE   CB        66    0.331703660    1.084264669    5.818849240
    7 PHE   CG        67    0.266969620    1.046073879    5.952110920
    7 PHE   CD1       68    0.322984077    0.943846431    6.027816128
    7 PHE   HD1       69    0.423709246    0.908361283    6.006043334
    7 PHE   CD2       70    0.143256132    1.098122881    5.988257041
    7 PHE   HD2       71    0.098393576    1.177743384    5.928855394
    7 PHE   CE1       72    0.254364837    0.890183980    6.136122420
    7 PHE   HE1       73    0.296085401    0.805436675    6.190512575
    7 PHE   CE2       74    0.075368569    1.046588377    6.098053529
    7 PHE   HE2       75   -0.018797423    1.089869257    6.131790147
    7 PHE   CZ        76    0.130189798    0.941863114    6.171184334
    7 PHE   HZ        77    0.074900454    0.898543555    6.254536025
    7 PHE   C         78    0.521875181    1.193271778    5.701021058
    7 PHE   O         79    0.479448217    1.255047454    5.603479213
    8 GLN   N         80    0.635748970    1.124614239    5.704122748
    8 GLN   H         81    0.660184571    1.071687275    5.785373213
    8 GLN   CA        82    0.713318237    1.097423368    5.582236962
    8 GLN   CB        83    0.828765623    1.003325186    5.617273315
    8 GLN   CG        84    0.965664756    1.068694753    5.597470542
    8 GLN   CD        85    1.074760062    1.012825274    5.689036509
    8 GLN   OE1       86    1.137967310    0.909817691    5.666161154
    8 GLN   NE2       87    1.089113252    1.078914940    5.803546090
    8 GLN   HE21      88    1.175628893    1.044991158    5.840469141
    8 GLN   HE22      89    1.033395560    1.137356513    5.862523560
    8 GLN   C         90    0.627204361    1.037260183    5.470988197
    8 GLN   O         91    0.537441004    0.958235894    5.499760504
    9 ALA   N         92    0.665284975    1.059356410    5.345486707
    9 ALA   H         93    0.752830034    1.103107692    5.324932914
    9 ALA   CA        94    0.584618954    1.023638402    5.227891851
    9 ALA   CB        95    0.660030473    1.059656868    5.099715874
    9 ALA   C         96    0.544362792    0.876126176    5.222462161
    9 ALA   O         97    0.425381646    0.845226000    5.226904005
   10 GLU   N         98    0.642743402    0.791615079    5.251926214
   10 GLU   H         99    0.738702616    0.817800749    5.262304234
   10 GLU   CA       100    0.631467157    0.645357939    5.261668644
   10 GLU   CB       101    0.771021566    0.587579689    5.286128815
   10 GLU   CG       102    0.879948585    0.628875085    5.186953956
   10 GLU   CD       103    0.923436562    0.774990927    5.199913778
   10 GLU   OE1      104    0.923120234    0.827806200    5.313194416
   10 GLU   OE2      105    0.958128228    0.836733504    5.096917975
   10 GLU   C        106    0.536063670    0.599031331    5.371957589
   10 GLU   O        107    0.441293359    0.525703015    5.344178010
   11 ILE   N        108    0.547951376    0.662419566    5.488274460
   11 ILE   H        109    0.609463236    0.740602566    5.498495486
   11 ILE   CA       110    0.458963196    0.635886440    5.602243491
   11 ILE   CB       111    0.506309507    0.707319782    5.728992772
   11 ILE   CG1      112    0.654607317    0.683940362    5.758543575
   11 ILE   CG2      113    0.416092522    0.663327688    5.844471425
   11 ILE   CD       114    0.707046929    0.777101573    5.868003318
   11 ILE   C        115    0.316326036    0.679726352    5.568454396
   11 ILE   O        116    0.221551029    0.602997476    5.584620142
   12 ALA   N        117    0.298278204    0.800535532    5.515817016
   12 ALA   H        118    0.375703494    0.862160017    5.501355797
   12 ALA   CA       119    0.167793253    0.850612537    5.470218923
   12 ALA   CB       120    0.187585415    0.993833110    5.420156315
   12 ALA   C        121    0.099864665    0.765435166    5.362790547
   12 ALA   O        122   -0.011041657    0.718147025    5.387134329
   13 GLN   N        123    0.179568610    0.720311416    5.266339536
   13 GLN   H        124    0.271102585    0.758604697    5.253815759
   13 GLN   CA       125    0.138599570    0.624432238    5.162695988
   13 GLN   CB       126    0.253295445    0.603522857    5.063617057
   13 GLN   CG       127    0.264824284    0.723197418    4.968995922
   13 GLN   CD       128    0.402518837    0.736831414    4.903701784
   13 GLN   OE1      129    0.483440152    0.644559377    4.895691404
   13 GLN   NE2      130    0.435013586    0.857521555    4.858249284
   13 GLN   HE21     131    0.526850074    0.861934869    4.818932638
   13 GLN   HE22     132    0.380125463    0.940138001    4.870930625
   13 GLN   C        133    0.096783176    0.488315965    5.218690340
   13 GLN   O        134   -0.008346473    0.434243550    5.184720974
   14 LEU   N        135    0.175288245    0.442294834    5.315698518
   14 LEU   H        136    0.267461997    0.478874251    5.328580514
   14 LEU   CA       137    0.145899557    0.323751024    5.397516074
   14 LEU   CB       138    0.258296727    0.314984649    5.500944213
   14 LEU   CG       139    0.247330963    0.189852416    5.588281187
   14 LEU   CD1      140    0.293913919    0.076153235    5.497120461
   14 LEU   CD2      141    0.337946121    0.205098590    5.710614534
   14 LEU   C        142    0.010884449    0.328362752    5.469348202
   14 LEU   O        143   -0.071767792    0.238797494    5.452744826
   15 MET   N        144    6.907687440    0.435536808    5.545279645
   15 MET   H        145    6.981640772    0.501656467    5.557892947
   15 MET   CA       146    6.783060910    0.463858045    5.617925670
   15 MET   CB       147    6.790707565    0.597710609    5.691650389
   15 MET   CG       148    6.911123690    0.605015728    5.785754549
   15 MET   SD       149    6.901980367    0.751232934    5.895406053
   15 MET   CE       150    6.789414613    0.674898415    6.010236341
   15 MET   C        151    6.663955522    0.466381669    5.521922867
   15 MET   O        152    6.573458513    0.384163631    5.535430107
   16 SER   N        153    6.677621062    0.540350310    5.412225731
   16 SER   H        154    6.750750392    0.608198372    5.405244207
   16 SER   CA       155    6.577827427    0.543216290    5.304327152
   16 SER   CB       156    6.610445595    0.646970211    5.196701083
   16 SER   OG       157    6.568780821    0.775618586    5.243219656
   16 SER   HG       158    6.641893562    0.841163437    5.224288011
   16 SER   C        159    6.552090581    0.408523342    5.236440855
   16 SER   O        160    6.437275269    0.376180746    5.206410857
   17 LEU   N        161    6.655460131    0.325932209    5.222933776
   17 LEU   H        162    6.749852368    0.358938543    5.224216462
   17 LEU   CA       163    6.639144968    0.187679102    5.175684146
   17 LEU   CB       164    6.776176478    0.123355821    5.153433199
   17 LEU   CG       165    6.773692468    6.900395065    5.093492867
   17 LEU   CD1      166    6.890160120    6.881755229    4.996024432
   17 LEU   CD2      167    6.784295175    6.792905574    5.201861628
   17 LEU   C        168    6.549642324    0.104797576    5.268058214
   17 LEU   O        169    6.433851710    0.078282904    5.236102130
   18 ILE   N        170    6.588827853    0.105823559    5.395157881
   18 ILE   H        171    6.674357042    0.150687592    5.421080390
   18 ILE   CA       172    6.522717921    0.032170952    5.503862447
   18 ILE   CB       173    6.613509490    0.041907731    5.626630786
   18 ILE   CG1      174    6.735586796   -0.048038802    5.606221760
   18 ILE   CG2      175    6.545271341    0.010485723    5.759924551
   18 ILE   CD       176    6.848062145   -0.022064943    5.706644541
   18 ILE   C        177    6.378178894    0.076045145    5.528204282
   18 ILE   O        178    6.295402148   -0.005685671    5.568199945
   19 ILE   N        179    6.348936255    0.203928309    5.506252491
   19 ILE   H        180    6.421925696    0.272243716    5.503571676
   19 ILE   CA       181    6.211580945    0.256287262    5.504796914
   19 ILE   CB       182    6.216874246    0.408930803    5.514006825
   19 ILE   CG1      183    6.274365441    0.450183148    5.649670328
   19 ILE   CG2      184    6.082719164    0.478408413    5.489813204
   19 ILE   CD       185    6.330763750    0.592372409    5.646185657
   19 ILE   C        186    6.125870750    0.206165633    5.388385341
   19 ILE   O        187    6.025491636    0.140005523    5.414382909
   20 ASN   N        188    6.171819417    0.219685048    5.264299869
   20 ASN   H        189    6.260623128    0.263352997    5.249865959
   20 ASN   CA       190    6.088421689    0.197698754    5.145249998
   20 ASN   CB       191    6.129663255    0.288807940    5.029480025
   20 ASN   CG       192    6.119199980    0.438750760    5.058033739
   20 ASN   OD1      193    6.012451930    0.497798243    5.073757889
   20 ASN   ND2      194    6.237472463    0.499521733    5.060338120
   20 ASN   HD21     195    6.228109706    0.598463065    5.071377805
   20 ASN   HD22     196    6.324138631    0.452167944    5.075995203
   20 ASN   C        197    6.087365885    0.054841252    5.090449041
   20 ASN   O        198    5.993984020    0.018622802    5.019045175
   21 THR   N        199    6.197117314    6.898992729    5.105308199
   21 THR   H        200    6.281607672    6.937465369    5.142486796
   21 THR   CA       201    6.207852030    6.763527651    5.049213310
   21 THR   CB       202    6.350001614    6.707741231    5.058766183
   21 THR   OG1      203    6.443067898    6.800136052    5.001740573
   21 THR   HG1      204    6.528209429    6.751007394    4.983374962
   21 THR   CG2      205    6.362414029    6.574820453    4.984017140
   21 THR   C        206    6.111080767    6.666543009    5.117349890
   21 THR   O        207    6.120394109    6.643716702    5.237853922
   22 PHE   N        208    6.015965661    6.619299185    5.037267190
   22 PHE   H        209    5.989571377    6.670270975    4.955381791
   22 PHE   CA       210    5.920415440    6.515013211    5.077336872
   22 PHE   CB       211    5.827767102    6.479552546    4.960862471
   22 PHE   CG       212    5.720325600    6.374437692    4.989431538
   22 PHE   CD1      213    5.601926517    6.412280504    5.051643110
   22 PHE   HD1      214    5.591363619    6.511268151    5.096037608
   22 PHE   CD2      215    5.755089574    6.241014321    4.971879781
   22 PHE   HD2      216    5.852751461    6.211484980    4.933523893
   22 PHE   CE1      217    5.510726383    6.312551739    5.084116986
   22 PHE   HE1      218    5.412108429    6.340479985    5.121205056
   22 PHE   CE2      219    5.660886158    6.145484184    5.008248828
   22 PHE   HE2      220    5.680521041    6.040827387    4.984988846
   22 PHE   CZ       221    5.538993456    6.177554919    5.066855779
   22 PHE   HZ       222    5.476868161    6.101296675    5.113825217
   22 PHE   C        223    5.995399174    6.388470797    5.119424492
   22 PHE   O        224    6.059042272    6.322243036    5.037617156
   23 TYR   N        225    5.988705692    6.365303171    5.250226096
   23 TYR   H        226    5.940175086    6.429232801    5.309887483
   23 TYR   CA       227    6.055217579    6.253722562    5.319057348
   23 TYR   CB       228    6.195830816    6.305282087    5.350338866
   23 TYR   CG       229    6.283093871    6.205877554    5.427221916
   23 TYR   CD1      230    6.332538941    6.092202111    5.364362234
   23 TYR   HD1      231    6.318820407    6.074929899    5.257617339
   23 TYR   CD2      232    6.307397092    6.230623276    5.561818442
   23 TYR   HD2      233    6.266272381    6.319973849    5.608765430
   23 TYR   CE1      234    6.402951828    5.999198191    5.439929097
   23 TYR   HE1      235    6.441248925    5.908961587    5.392266870
   23 TYR   CE2      236    6.380034448    6.138988102    5.636957122
   23 TYR   HE2      237    6.412097126    6.164840475    5.737876098
   23 TYR   CZ       238    6.423199509    6.022014538    5.575528032
   23 TYR   OH       239    6.474797207    5.920539301    5.649935384
   23 TYR   HH       240    6.444394915    5.931148105    5.744601681
   23 TYR   C        241    5.978441584    6.207818303    5.443192915
   23 TYR   O        242    5.980701857    6.271909141    5.548151268
   24 SER   N        243    5.902751193    6.100129437    5.424080759
   24 SER   H        244    5.894755183    6.059933114    5.332856902
   24 SER   CA       245    5.817899172    6.038542431    5.527119937
   24 SER   CB       246    5.730892551    5.922439728    5.478524466
   24 SER   OG       247    5.643624498    5.958221252    5.371048610
   24 SER   HG       248    5.701639847    5.959280725    5.289597797
   24 SER   C        249    5.890568882    5.983581483    5.650024956
   24 SER   O        250    5.826316873    5.965014945    5.753262528
   25 ASN   N        251    6.018546976    5.949181180    5.638670770
   25 ASN   H        252    6.064637826    5.962785931    5.550963850
   25 ASN   CA       253    6.092648337    5.900684001    5.756000558
   25 ASN   CB       254    6.192622131    5.794006353    5.710934305
   25 ASN   CG       255    6.259213384    5.725026906    5.830161775
   25 ASN   OD1      256    6.376672522    5.743183740    5.861826905
   25 ASN   ND2      257    6.186503828    5.642730307    5.905177139
   25 ASN   HD21     258    6.231315895    5.601569500    5.984526485
   25 ASN   HD22     259    6.096734015    5.609289629    5.876512470
   25 ASN   C        260    6.145114928    6.013703840    5.844801003
   25 ASN   O        261    6.263943561    6.028283988    5.873044214
   26 LYSH  N        262    6.045604130    6.079134525    5.904018593
   26 LYSH  H        263    5.954313843    6.039601918    5.893788130
   26 LYSH  CA       264    6.047082548    6.196474336    5.992568453
   26 LYSH  CB       265    5.900982217    6.229979810    6.023264766
   26 LYSH  CG       266    5.812530730    6.252916461    5.900554784
   26 LYSH  CD       267    5.665926684    6.272620029    5.939626265
   26 LYSH  CE       268    5.603030984    6.379399927    5.849890912
   26 LYSH  NZ       269    5.651916793    6.512725496    5.887893736
   26 LYSH  HZ1      270    5.625977664    6.531413922    5.982646789
   26 LYSH  HZ2      271    5.615129571    6.583666523    5.827776045
   26 LYSH  HZ3      272    5.751647213    6.516598051    5.881661003
   26 LYSH  C        273    6.117517146    6.183186587    6.127754127
   26 LYSH  O        274    6.204535943    6.262356416    6.163680807
   27 GLU   N        275    6.082331858    6.076388968    6.198796646
   27 GLU   H        276    6.032708197    6.002459414    6.153278370
   27 GLU   CA       277    6.111399340    6.051608741    6.340757622
   27 GLU   CB       278    6.035994093    5.929971819    6.394864077
   27 GLU   CG       279    6.107406751    5.794748834    6.389696881
   27 GLU   CD       280    6.058878802    5.693842241    6.285437213
   27 GLU   OE1      281    5.936735288    5.689826294    6.259172512
   27 GLU   OE2      282    6.144396409    5.619090207    6.233234332
   27 GLU   C        283    6.258609274    6.047840791    6.382332205
   27 GLU   O        284    6.288996367    6.081436025    6.496693808
   28 ILE   N        285    6.346082960    6.023025113    6.285267604
   28 ILE   H        286    6.312737379    5.979043506    6.201873286
   28 ILE   CA       287    6.492476359    6.023052944    6.298716021
   28 ILE   CB       288    6.570047895    5.984309540    6.172643442
   28 ILE   CG1      289    6.536456608    6.065645272    6.047492473
   28 ILE   CG2      290    6.561338760    5.833944058    6.145723606
   28 ILE   CD       291    6.635181093    6.180905809    6.028063490
   28 ILE   C        292    6.554264041    6.149015837    6.359769472
   28 ILE   O        293    6.662898849    6.141105026    6.416908757
   29 PHE   N        294    6.476514068    6.256917481    6.361731087
   29 PHE   H        295    6.397142170    6.264847122    6.301407505
   29 PHE   CA       296    6.510451922    6.377241167    6.439057881
   29 PHE   CB       297    6.401470137    6.483768178    6.425453701
   29 PHE   CG       298    6.281722785    6.468708861    6.519474940
   29 PHE   CD1      299    6.175436122    6.386581540    6.483708351
   29 PHE   HD1      300    6.160323920    6.356325769    6.380092295
   29 PHE   CD2      301    6.287905772    6.524364594    6.646691503
   29 PHE   HD2      302    6.365673986    6.597513441    6.668628596
   29 PHE   CE1      303    6.077498473    6.358264626    6.578175641
   29 PHE   HE1      304    5.989351598    6.301572367    6.548223743
   29 PHE   CE2      305    6.190390175    6.494649367    6.741170546
   29 PHE   HE2      306    6.198234008    6.533063687    6.842864939
   29 PHE   CZ       307    6.084861137    6.411071430    6.706538903
   29 PHE   HZ       308    6.004111569    6.392299975    6.777291249
   29 PHE   C        309    6.542156766    6.344094008    6.585035667
   29 PHE   O        310    6.656309565    6.364121963    6.626251364
   30 LEU   N        311    6.461159503    6.256642811    6.644048560
   30 LEU   H        312    6.373895050    6.230310018    6.602920718
   30 LEU   CA       313    6.478186887    6.214078190    6.783721145
   30 LEU   CB       314    6.352519891    6.140506540    6.830710664
   30 LEU   CG       315    6.332156841    6.141877085    0.064545118
   30 LEU   CD1      316    6.308248323    6.285001143    0.113024921
   30 LEU   CD2      317    6.213145345    6.055160793    0.106084872
   30 LEU   C        318    6.604565180    6.130533543    6.805212747
   30 LEU   O        319    6.677239258    6.154308477    6.901565049
   31 ARG   N        320    6.639219184    6.049350285    6.705727175
   31 ARG   H        321    6.573986040    6.024140170    6.634242234
   31 ARG   CA       322    6.764286803    5.972262843    6.700459243
   31 ARG   CB       323    6.764658028    5.875914969    6.581588556
   31 ARG   CG       324    6.882612494    5.778666207    6.587634590
   31 ARG   CD       325    6.882261389    5.684684148    6.466902433
   31 ARG   NE       326    6.904862419    5.763006524    6.344583175
   31 ARG   HE       327    6.931871165    5.858410504    6.357504985
   31 ARG   CZ       328    6.909020547    5.716338743    6.219041036
   31 ARG   NH1      329    6.895486734    5.586638151    6.188265237
   31 ARG   HH11     330    6.899685547    5.557019313    6.092854102
   31 ARG   HH12     331    6.888162301    5.518086956    6.260690760
   31 ARG   NH2      332    6.935979046    5.802811074    6.120297585
   31 ARG   HH21     333    6.941671684    5.774023002    6.024707149
   31 ARG   HH22     334    6.957510734    5.897846291    6.142738030
   31 ARG   C        335    6.886069581    6.064714515    6.694687466
   31 ARG   O        336    6.960757944    6.067658649    6.792378336
   32 GLU   N        337    6.888556783    6.155603887    6.597613796
   32 GLU   H        338    6.818380046    6.159599496    6.526472610
   32 GLU   CA       339    0.078375400    6.254709049    6.583185355
   32 GLU   CB       340    0.060434053    6.340102439    6.457490372
   32 GLU   CG       341    0.018515963    6.272302202    6.326905952
   32 GLU   CD       342    0.103985121    6.156220505    6.275644602
   32 GLU   OE1      343    0.190044577    6.180404660    6.188272427
   32 GLU   OE2      344    0.075307644    6.039999518    6.311594663
   32 GLU   C        345    0.090126887    6.344420265    6.706576529
   32 GLU   O        346    0.197482351    6.353266738    6.765964231
   33 LEU   N        347    6.893299311    6.388641042    6.757540968
   33 LEU   H        348    6.806607461    6.382853250    6.708015694
   33 LEU   CA       349    6.888925462    6.472232460    6.878385121
   33 LEU   CB       350    6.752138026    6.536315718    6.902774507
   33 LEU   CG       351    6.679633800    6.622946392    6.799588093
   33 LEU   CD1      352    6.592290071    6.726926468    6.870054797
   33 LEU   CD2      353    6.765832865    6.688510382    6.691513644
   33 LEU   C        354    0.024039263    6.406095993    0.088014400
   33 LEU   O        355    0.102428468    6.467972944    0.159834086
   34 ILE   N        356    6.898066702    6.283262627    0.114245564
   34 ILE   H        357    6.870774468    6.228284035    0.035288895
   34 ILE   CA       358    0.039792231    6.199890948    0.219690284
   34 ILE   CB       359    6.864579431    6.081282268    0.245981183
   34 ILE   CG1      360    6.742774626    6.126934302    0.326544014
   34 ILE   CG2      361    6.923643659    5.963938422    0.324431131
   34 ILE   CD       362    6.621652148    6.040698086    0.290491713
   34 ILE   C        363    0.185989785    6.158911204    0.200714553
   34 ILE   O        364    0.264836270    6.164705027    0.294947761
   35 SER   N        365    0.224797909    6.137722578    0.075279423
   35 SER   H        366    0.158583209    6.106851076    0.006990638
   35 SER   CA       367    0.363451717    6.106211109    0.037935941
   35 SER   CB       368    0.376621760    6.070163505    6.807613927
   35 SER   OG       369    0.501074695    6.003878152    6.783753144
   35 SER   HG       370    0.575968607    6.061687695    6.816140862
   35 SER   C        371    0.457932854    6.222483059    0.069010036
   35 SER   O        372    0.543135837    6.206423092    0.156260933
   36 ASN   N        373    0.422380504    6.343814473    0.027733907
   36 ASN   H        374    0.351717476    6.355541445   -0.042051659
   36 ASN   CA       375    0.491863407    6.467521461    0.066202018
   36 ASN   CB       376    0.430840941    6.588308603   -0.005172348
   36 ASN   CG       377    0.478100564    6.605304125    6.768101834
   36 ASN   OD1      378    0.480665091    6.511278966    6.688844703
   36 ASN   ND2      379    0.499432606    6.730079405    6.727331085
   36 ASN   HD21     380    0.562176517    6.745725200    6.651062565
   36 ASN   HD22     381    0.435359500    6.798587276    6.761972871
   36 ASN   C        382    0.497119484    6.495364231    0.216566295
   36 ASN   O        383    0.588611011    6.561814471    0.264986079
   37 SER   N        384    0.396064682    6.449251165    0.289720962
   37 SER   H        385    0.306254249    6.431331635    0.249535496
   37 SER   CA       386    0.401040036    6.445681074    0.436597284
   37 SER   CB       387    0.262643370    6.430218066    0.499995357
   37 SER   OG       388    0.182854569    6.546375818    0.475679524
   37 SER   HG       389    0.090196016    6.515409841    0.497022571
   37 SER   C        390    0.500539120    6.347367629    0.498592438
   37 SER   O        391    0.565511655    6.380475830    0.597656905
   38 SER   N        392    0.525949501    6.233870153    0.434072189
   38 SER   H        393    0.478059019    6.203233828    0.351799392
   38 SER   CA       394    0.630145747    6.139834497    0.477790904
   38 SER   CB       395    0.635336305    6.011853246    0.394098030
   38 SER   OG       396    0.548222083    5.909479482    0.442870732
   38 SER   HG       397    0.521074325    5.931390290    0.536595412
   38 SER   C        398    0.770126942    6.201446934    0.473217013
   38 SER   O        399    0.831139103    6.213606715    0.579330790
   39 ASP   N        400    0.805200503    6.261539729    0.359869311
   39 ASP   H        401    0.759860260    6.242842834    0.272716111
   39 ASP   CA       402    0.927988233    6.339592364    0.338830636
   39 ASP   CB       403    0.918512059    6.413719463    0.205315554
   39 ASP   CG       404    0.900303437    6.330997160    0.077901006
   39 ASP   OD1      405    0.821129887    6.234287202    0.078737966
   39 ASP   OD2      406    0.967727350    6.363557743   -0.022187477
   39 ASP   C        407    0.952921706    6.444810171    0.447073582
   39 ASP   O        408    1.059337657    6.452604223    0.508270633
   40 ALA   N        409    0.843062564    6.511700376    0.480923639
   40 ALA   H        410    0.752498272    6.498099639    0.440772121
   40 ALA   CA       411    0.836851861    6.607816551    0.591981707
   40 ALA   CB       412    0.694732181    6.664478648    0.591346341
   40 ALA   C        413    0.875686364    6.555819440    0.730547938
   40 ALA   O        414    0.960297179    6.612646836    0.799400369
   41 LEU   N        415    0.804919937    6.449567853    0.767890451
   41 LEU   H        416    0.752211812    6.398033563    0.700307393
   41 LEU   CA       417    0.824179135    6.377901631    0.894790412
   41 LEU   CB       418    0.707478454    6.281017816    0.914928380
   41 LEU   CG       419    0.571421845    6.350109924    0.925970150
   41 LEU   CD1      420    0.457833671    6.247755062    0.920473771
   41 LEU   CD2      421    0.559969579    6.426400410    1.058084355
   41 LEU   C        422    0.958806264    6.305929053    0.905200464
   41 LEU   O        423    1.031938169    6.329133520    1.001345638
   42 ASP   N        424    0.998985191    6.238442181    0.797862173
   42 ASP   H        425    0.939126288    6.224556507    0.718957193
   42 ASP   CA       426    1.130216258    6.172582792    0.790649872
   42 ASP   CB       427    1.137316358    6.077311413    0.671142746
   42 ASP   CG       428    1.049635699    5.953751993    0.692441946
   42 ASP   OD1      429    1.070089029    5.882864651    0.793346091
   42 ASP   OD2      430    0.963045482    5.931075617    0.605190895
   42 ASP   C        431    1.254276984    6.261655066    0.800012023
   42 ASP   O        432    1.351497354    6.224142730    0.865357454
   43 LYSH  N        433    1.243395446    6.384981005    0.751406185
   43 LYSH  H        434    1.179887371    6.406339531    0.677165920
   43 LYSH  CA       435    1.346838660    6.485725917    0.778955494
   43 LYSH  CB       436    1.334222007    6.611902159    0.693365894
   43 LYSH  CG       437    1.418496773    6.602340271    0.566030952
   43 LYSH  CD       438    1.493521928    6.735343447    0.556594074
   43 LYSH  CE       439    1.507089876    6.779198169    0.410643141
   43 LYSH  NZ       440    1.396198213    6.866402320    0.369336450
   43 LYSH  HZ1      441    1.413787857    6.959205951    0.402169723
   43 LYSH  HZ2      442    1.311254342    6.832261349    0.409575001
   43 LYSH  HZ3      443    1.391224103    6.862114854    0.269552303
   43 LYSH  C        444    1.358310808    6.534369874    0.923576009
   43 LYSH  O        445    1.470417643    6.543035612    0.973435437
   44 ILE   N        446    1.248277639    6.568659543    0.989963723
   44 ILE   H        447    1.176203192    6.617023533    0.940292852
   44 ILE   CA       448    1.257465904    6.606973602    1.131595784
   44 ILE   CB       449    1.126339565    6.670258004    1.178640457
   44 ILE   CG1      450    1.139684616    6.736258902    1.316026017
   44 ILE   CG2      451    1.008355059    6.572995765    1.183842030
   44 ILE   CD       452    1.228178399    6.860884696    1.309360303
   44 ILE   C        453    1.307504303    6.493009059    1.220600143
   44 ILE   O        454    1.385492520    6.517235550    1.312590658
   45 ARG   N        455    1.279911394    6.369652701    1.179207773
   45 ARG   H        456    1.212648090    6.355435913    1.106588691
   45 ARG   CA       457    1.346632182    6.247677013    1.226968383
   45 ARG   CB       458    1.278271234    6.128049596    1.160447244
   45 ARG   CG       459    1.366396495    6.006630149    1.130408244
   45 ARG   CD       460    1.284007771    5.887391758    1.081397482
   45 ARG   NE       461    1.199710030    5.851415778    1.196312903
   45 ARG   HE       462    1.222334287    5.900227670    1.280607283
   45 ARG   CZ       463    1.086797941    5.779285321    1.195156394
   45 ARG   NH1      464    1.041639043    5.720604014    1.083477492
   45 ARG   HH11     465    0.960135506    5.662975727    1.089408236
   45 ARG   HH12     466    1.072614609    5.753225425    0.994172315
   45 ARG   NH2      467    1.003103331    5.787643081    1.299469597
   45 ARG   HH21     468    0.915048388    5.740258936    1.298952081
   45 ARG   HH22     469    1.033049790    5.829857960    1.385033104
   45 ARG   C        470    1.498419064    6.251443901    1.208083590
   45 ARG   O        471    1.574452367    6.245770236    1.304607300
   46 TYR   N        472    1.540020906    6.269911838    1.083104491
   46 TYR   H        473    1.477010622    6.259698636    1.006127905
   46 TYR   CA       474    1.682380551    6.273341140    1.046580187
   46 TYR   CB       475    1.691496534    6.284172160    0.894236533
   46 TYR   CG       476    1.831093075    6.244404376    0.845890914
   46 TYR   CD1      477    1.867753682    6.110337563    0.847299615
   46 TYR   HD1      478    1.794822690    6.032515698    0.869748178
   46 TYR   CD2      479    1.922072859    6.342678373    0.808695426
   46 TYR   HD2      480    1.890087742    6.446871307    0.807721155
   46 TYR   CE1      481    1.998810089    6.076208557    0.816022307
   46 TYR   HE1      482    2.034715000    5.975434614    0.836913694
   46 TYR   CE2      483    2.052724221    6.309385495    0.774911752
   46 TYR   HE2      484    2.128217955    6.387933618    0.771463730
   46 TYR   CZ       485    2.087957863    6.174928113    0.775691736
   46 TYR   OH       486    2.212510756    6.129577262    0.745315456
   46 TYR   HH       487    2.253757993    6.190091188    0.677224986
   46 TYR   C        488    1.762506970    6.383426982    1.116378753
   46 TYR   O        489    1.870148151    6.356931690    1.169675709
   47 GLU   N        490    1.700664367    6.500198636    1.131616063
   47 GLU   H        491    1.631289168    6.530259828    1.066160796
   47 GLU   CA       492    1.756949542    6.606476942    1.216170322
   47 GLU   CB       493    1.680645690    6.737589722    1.196217234
   47 GLU   CG       494    1.694369918    6.791280903    1.053603407
   47 GLU   CD       495    1.694280754    0.026437234    1.049755379
   47 GLU   OE1      496    1.605540405    0.091337285    1.109237595
   47 GLU   OE2      497    1.792530030    0.080075412    0.994142260
   47 GLU   C        498    1.760843172    6.574783454    1.365814840
   47 GLU   O        499    1.869247797    6.579223604    1.423775897
   48 SER   N        500    1.652847940    6.520082025    1.420894639
   48 SER   H        501    1.564506627    6.525132164    1.374295651
   48 SER   CA       502    1.646860616    6.481847245    1.562720215
   48 SER   CB       503    1.508397550    6.451876317    1.620528458
   48 SER   OG       504    1.440063999    6.343842392    1.556420132
   48 SER   HG       505    1.353194273    6.378223975    1.520761183
   48 SER   C        506    1.736843921    6.366976456    1.608727900
   48 SER   O        507    1.765077398    6.351780579    1.727485391
   49 LEU   N        508    1.768130201    6.276492919    1.516395088
   49 LEU   H        509    1.720180533    6.274265797    1.428660347
   49 LEU   CA       510    1.872540404    6.174882941    1.535989535
   49 LEU   CB       511    1.884740131    6.081824457    1.415145736
   49 LEU   CG       512    1.762529473    5.991090484    1.399680919
   49 LEU   CD1      513    1.782405821    5.906277421    1.273895239
   49 LEU   CD2      514    1.739245112    5.897606506    1.518540437
   49 LEU   C        515    2.011148100    6.227229947    1.574192266
   49 LEU   O        516    2.090146479    6.151682584    1.630591312
   50 THR   N        517    2.042150169    6.351412700    1.538026829
   50 THR   H        518    1.975429534    6.409433066    1.491297880
   50 THR   CA       519    2.161081124    6.419075937    1.591778104
   50 THR   CB       520    2.256753790    6.455421883    1.478042610
   50 THR   OG1      521    2.192929686    6.539926739    1.381925812
   50 THR   HG1      522    2.253965489    6.617878424    1.367848640
   50 THR   CG2      523    2.312671383    6.330851161    1.409018278
   50 THR   C        524    2.139370602    6.543054805    1.678770495
   50 THR   O        525    2.220088528    6.572131008    1.766923322
   51 ASP   N        526    2.032105459    6.617901198    1.654608041
   51 ASP   H        527    1.992969798    6.617791021    1.562573661
   51 ASP   CA       528    1.985116193    6.727116537    1.741068926
   51 ASP   CB       529    1.995118016    6.865789271    1.677203157
   51 ASP   CG       530    1.927113222    0.059230260    1.757275528
   51 ASP   OD1      531    1.921099910    0.052405463    1.881944142
   51 ASP   OD2      532    1.881192723    0.152498124    1.687869907
   51 ASP   C        533    1.842921192    6.703389385    1.792363468
   51 ASP   O        534    1.745134995    6.736248995    1.725365630
   52 PRO   N        535    1.829746904    6.654637269    1.915407847
   52 PRO   CA       536    1.699036025    6.636475400    1.980186805
   52 PRO   CB       537    1.727768268    6.560878315    2.110065746
   52 PRO   CG       538    1.873118253    6.596363571    2.142079227
   52 PRO   CD       539    1.937747463    6.608698306    2.003936102
   52 PRO   C        540    1.614708423    6.761151573    2.007715156
   52 PRO   O        541    1.492095936    6.755198112    1.999901372
   53 SER   N        542    1.676388741    6.878531911    2.018029948
   53 SER   H        543    1.768721445    6.890835244    1.981640138
   53 SER   CA       544    1.607474815    0.084611187    2.056985294
   53 SER   CB       545    1.700800929    0.203535955    2.080626275
   53 SER   OG       546    1.743821187    0.261664470    1.957248909
   53 SER   HG       547    1.808020710    0.197896814    1.914680015
   53 SER   C        548    1.500999915    0.130913291    1.957323921
   53 SER   O        549    1.394903415    0.180955969    1.994328287
   54 LYSH  N        550    1.524740228    0.092708391    1.832160894
   54 LYSH  H        551    1.618783003    0.074583027    1.803384433
   54 LYSH  CA       552    1.428851559    0.106542740    1.721590327
   54 LYSH  CB       553    1.496821578    0.066851918    1.590393766
   54 LYSH  CG       554    1.600468129    0.173076878    1.553223475
   54 LYSH  CD       555    1.671361025    0.146598728    1.420249398
   54 LYSH  CE       556    1.749871367    0.272776916    1.383870387
   54 LYSH  NZ       557    1.816057361    0.256183009    1.253678876
   54 LYSH  HZ1      558    1.750562684    0.216918065    1.189116464
   54 LYSH  HZ2      559    1.894362986    0.194803150    1.263704221
   54 LYSH  HZ3      560    1.846624198    0.344114059    1.217157628
   54 LYSH  C        561    1.294815052    0.034503514    1.737629836
   54 LYSH  O        562    1.201776538    0.061988742    1.662016362
   55 LEU   N        563    1.284469087    6.863098681    1.835747938
   55 LEU   H        564    1.365873238    6.832582127    1.885173020
   55 LEU   CA       565    1.158616491    6.799804662    1.877795264
   55 LEU   CB       566    1.179904318    6.651374443    1.908230872
   55 LEU   CG       567    1.187340947    6.561372140    1.784722401
   55 LEU   CD1      568    1.191384969    6.414986480    1.829038142
   55 LEU   CD2      569    1.078597879    6.590701043    1.681150411
   55 LEU   C        570    1.087169569    6.867315608    1.995059357
   55 LEU   O        571    0.973571143    6.830590549    2.024699655
   56 ASP   N        572    1.145215013    0.050418921    2.059410866
   56 ASP   H        573    1.243882613    0.066439720    2.056575575
   56 ASP   CA       574    1.076507179    0.121622010    2.168123489
   56 ASP   CB       575    1.174099218    0.217040210    2.237288932
   56 ASP   CG       576    1.277431233    0.149830041    2.327921641
   56 ASP   OD1      577    1.320958850    0.036076960    2.299822966
   56 ASP   OD2      578    1.301571651    0.205220573    2.437335858
   56 ASP   C        579    0.948179307    0.193694565    2.126287403
   56 ASP   O        580    0.847680539    0.183377602    2.196457719
   57 SER   N        581    0.942545391    0.236651990    2.000536261
   57 SER   H        582    1.025659177    0.254238912    1.947767929
   57 SER   CA       583    0.818242884    0.278747168    1.934310262
   57 SER   CB       584    0.849229829    0.373510471    1.818246243
   57 SER   OG       585    0.940249908    0.311249760    1.727203190
   57 SER   HG       586    0.955539733    0.380159953    1.656365709
   57 SER   C        587    0.726211231    0.167055756    1.884639789
   57 SER   O        588    0.639438263    0.187665708    1.799936294
   58 GLY   N        589    0.754360584    0.044154609    1.927001763
   58 GLY   H        590    0.830576526    0.028532985    1.989841750
   58 GLY   CA       591    0.674642660    6.841929126    1.897816039
   58 GLY   C        592    0.751281034    6.712334619    1.870530747
   58 GLY   O        593    0.792655143    6.687513429    1.757380160
   59 LYSH  N        594    0.750171537    6.622521431    1.968636052
   59 LYSH  H        595    0.709593019    6.645238167    2.057168424
   59 LYSH  CA       596    0.812873962    6.489895458    1.959268156
   59 LYSH  CB       597    0.851028988    6.431282636    2.095356112
   59 LYSH  CG       598    0.947344541    6.519264653    2.175310122
   59 LYSH  CD       599    1.021200924    6.439878538    2.283264969
   59 LYSH  CE       600    0.989337926    6.482100693    2.426821123
   59 LYSH  NZ       601    0.874958755    6.410144775    2.484691750
   59 LYSH  HZ1      602    0.888494534    6.311067230    2.483979343
   59 LYSH  HZ2      603    0.791708814    6.436360572    2.435884173
   59 LYSH  HZ3      604    0.863341744    6.439181142    2.579677342
   59 LYSH  C        605    0.738147408    6.385057783    1.876575939
   59 LYSH  O        606    0.797642648    6.284471042    1.838195908
   60 GLU   N        607    0.606374801    6.400151848    1.866552831
   60 GLU   H        608    0.559853826    6.465172029    1.926620919
   60 GLU   CA       609    0.517527071    6.320413213    1.780780235
   60 GLU   CB       610    0.370620926    6.349162885    1.812445377
   60 GLU   CG       611    0.317232238    6.315039976    1.951722327
   60 GLU   CD       612    0.207216216    6.416978264    1.981892929
   60 GLU   OE1      613    0.099969107    6.410559437    1.918012835
   60 GLU   OE2      614    0.237810459    6.516464827    2.051112988
   60 GLU   C        615    0.531297300    6.350597454    1.631409988
   60 GLU   O        616    0.521222053    6.466902178    1.592658775
   61 LEU   N        617    0.511272699    6.246658663    1.550875647
   61 LEU   H        618    0.520053932    6.151805072    1.581320909
   61 LEU   CA       619    0.512861232    6.259245330    1.404420552
   61 LEU   CB       620    0.642546661    6.208564569    1.340969562
   61 LEU   CG       621    0.771063496    6.271925526    1.394645955
   61 LEU   CD1      622    0.891961521    6.214332798    1.320647625
   61 LEU   CD2      623    0.770292834    6.424536970    1.383598988
   61 LEU   C        624    0.393339730    6.190504315    1.338081681
   61 LEU   O        625    0.386334486    6.067704379    1.336912432
   62 HISB  N        626    0.298938844    6.268272523    1.285822885
   62 HISB  H        627    0.313470481    6.367141339    1.289746376
   62 HISB  CA       628    0.171606151    6.219953395    1.230487555
   62 HISB  CB       629    0.069594967    6.189713621    1.340453341
   62 HISB  CG       630    0.021984292    6.298583369    1.436858911
   62 HISB  ND1      631   -0.104405332    6.310000805    1.476669033
   62 HISB  CD2      632    0.098187940    6.354921716    1.530176474
   62 HISB  HD2      633    0.203621621    6.382244862    1.525912098
   62 HISB  CE1      634   -0.106543329    6.369635373    1.595537473
   62 HISB  HE1      635   -0.196439194    6.388174424    1.654318809
   62 HISB  NE2      636    0.019484156    6.395035968    1.629606242
   62 HISB  HE2      637    0.050170211    6.421111229    1.721140100
   62 HISB  C        638    0.105000820    6.305630093    1.122623636
   62 HISB  O        639    0.140208901    6.422494656    1.107354471
   63 ILE   N        640    0.016101112    6.246174436    1.043561212
   63 ILE   H        641    0.005359942    6.146817041    1.047224906
   63 ILE   CA       642    6.860412529    6.313181669    0.935293289
   63 ILE   CB       643    6.882628193    6.247888046    0.798705568
   63 ILE   CG1      644    7.029252480    6.216252016    0.768512525
   63 ILE   CG2      645    6.828736812    6.337308488    0.686863251
   63 ILE   CD       646    7.036016429    6.121782104    0.648346726
   63 ILE   C        647    6.708782762    6.317703181    0.955282346
   63 ILE   O        648    6.637222413    6.220733486    0.930658217
   64 ASN   N        649    6.658377736    6.435387633    0.991319875
   64 ASN   H        650    6.714253730    6.518211417    0.986961167
   64 ASN   CA       651    6.515253417    6.454122439    1.019160091
   64 ASN   CB       652    6.482483190    6.559939682    1.124689153
   64 ASN   CG       653    6.552451631    6.553371460    1.260590283
   64 ASN   OD1      654    6.560505320    6.651341197    1.334523150
   64 ASN   ND2      655    6.589239734    6.435408801    1.309764202
   64 ASN   HD21     656    6.637953067    6.437915504    1.397054259
   64 ASN   HD22     657    6.564520649    6.349435082    1.265085166
   64 ASN   C        658    6.428439970    6.479183239    0.895686206
   64 ASN   O        659    6.449287785    6.575764817    0.822423140
   65 LEU   N        660    6.328889886    6.392366890    0.880139419
   65 LEU   H        661    6.310591360    6.320222891    0.946931085
   65 LEU   CA       662    6.226733696    6.404990792    0.775187396
   65 LEU   CB       663    6.199173734    6.272718087    0.703391584
   65 LEU   CG       664    6.319732757    6.204687228    0.638227767
   65 LEU   CD1      665    6.268256779    6.080295281    0.565513273
   65 LEU   CD2      666    6.399534385    6.292541161    0.541675256
   65 LEU   C        667    6.096083510    6.455283302    0.836889603
   65 LEU   O        668    6.026785047    6.383506960    0.908833551
   66 ILE   N        669    6.068844188    6.583651231    0.815211262
   66 ILE   H        670    6.125026726    6.639358488    0.754053891
   66 ILE   CA       671    5.949323206    6.645601185    0.874281115
   66 ILE   CB       672    5.983801040    6.767042711    0.960728095
   66 ILE   CG1      673    6.101463869    6.742308735    1.055352814
   66 ILE   CG2      674    5.861321332    6.803374821    1.044935833
   66 ILE   CD       675    6.149423665    6.873816812    1.117121051
   66 ILE   C        676    5.852534549    6.687591448    0.763470913
   66 ILE   O        677    5.891482871    6.761316560    0.673046158
   67 PRO   N        678    5.735252944    6.625166156    0.757122551
   67 PRO   CA       679    5.623921227    6.673583458    0.674231372
   67 PRO   CB       680    5.542559051    6.548562649    0.640163804
   67 PRO   CG       681    5.569076657    6.455144047    0.758391130
   67 PRO   CD       682    5.712557191    6.486739873    0.801112964
   67 PRO   C        683    5.540507331    6.780417470    0.745233784
   67 PRO   O        684    5.562212374    6.804002862    0.863988830
   68 ASN   N        685    5.480305916    6.864639921    0.661739061
   68 ASN   H        686    5.518966084    6.886557821    0.572152559
   68 ASN   CA       687    5.371590152    0.038207039    0.699741208
   68 ASN   CB       688    5.426847427    0.170982554    0.751950772
   68 ASN   CG       689    5.317072185    0.258980335    0.812062251
   68 ASN   OD1      690    5.203758517    0.265325066    0.764641188
   68 ASN   ND2      691    5.355450926    0.359322972    0.890450651
   68 ASN   HD21     692    5.290376242    0.411484807    0.945612456
   68 ASN   HD22     693    5.435539481    0.409886105    0.858388124
   68 ASN   C        694    5.281875352    0.064408841    0.578606075
   68 ASN   O        695    5.322249826    0.129318116    0.482228438
   69 LYSH  N        696    5.157523267    0.018575558    0.589903884
   69 LYSH  H        697    5.131838800   -0.043557953    0.663929117
   69 LYSH  CA       698    5.052989728    0.042232852    0.489283064
   69 LYSH  CB       699    4.943305687   -0.063515216    0.503399046
   69 LYSH  CG       700    4.999078190    6.718595347    0.459945784
   69 LYSH  CD       701    4.902102791    6.602289736    0.481803901
   69 LYSH  CE       702    4.967461883    6.474377816    0.429125905
   69 LYSH  NZ       703    4.985532261    6.377055541    0.537795719
   69 LYSH  HZ1      704    4.896540853    6.350123198    0.574587940
   69 LYSH  HZ2      705    5.037158486    6.420738317    0.611459944
   69 LYSH  HZ3      706    5.033792367    6.295264028    0.506473020
   69 LYSH  C        707    4.993640804    0.182981891    0.480446291
   69 LYSH  O        708    4.968407377    0.233929212    0.371374548
   70 GLN   N        709    4.996166811    0.255829649    0.591704907
   70 GLN   H        710    5.050700727    0.228268907    0.670874670
   70 GLN   CA       711    4.938826438    0.390678445    0.603541003
   70 GLN   CB       712    4.908061708    0.432513941    0.747462470
   70 GLN   CG       713    4.823891833    0.330180847    0.823948691
   70 GLN   CD       714    4.913684344    0.228586007    0.894814193
   70 GLN   OE1      715    4.993848565    0.259036146    0.982987923
   70 GLN   NE2      716    4.888387802    0.099727985    0.873728602
   70 GLN   HE21     717    4.961766199    0.035335767    0.895390860
   70 GLN   HE22     718    4.791590103    0.075139359    0.868730245
   70 GLN   C        719    5.028248304    0.495021946    0.536255622
   70 GLN   O        720    4.980136785    0.570185817    0.451605825
   71 ASP   N        721    5.158989058    0.495246528    0.560666827
   71 ASP   H        722    5.190758650    0.466939850    0.651162269
   71 ASP   CA       723    5.260470994    0.571086437    0.486090462
   71 ASP   CB       724    5.398877060    0.565035553    0.551057604
   71 ASP   CG       725    5.417027506    0.588330995    0.701175713
   71 ASP   OD1      726    5.331509077    0.652448765    0.765987054
   71 ASP   OD2      727    5.522919763    0.543784873    0.750415053
   71 ASP   C        728    5.286583570    0.522052674    0.343516774
   71 ASP   O        729    5.352459528    0.592356161    0.267038245
   72 ARG   N        730    5.251253354    0.397163576    0.314440832
   72 ARG   H        731    5.181060295    0.352582322    0.369987625
   72 ARG   CA       732    5.289323395    0.318498318    0.196229693
   72 ARG   CB       733    5.232322737    0.379101808    0.067823522
   72 ARG   CG       734    5.201015285    0.274553964   -0.039407967
   72 ARG   CD       735    5.219400015    0.326471192    6.735640701
   72 ARG   NE       736    5.135065157    0.438125866    6.690628490
   72 ARG   HE       737    5.059244668    0.462875579    6.750950171
   72 ARG   CZ       738    5.158482778    0.515969972    6.584118611
   72 ARG   NH1      739    5.275082606    0.519440043    6.518184815
   72 ARG   HH11     740    5.283835598    0.576390077    6.436461459
   72 ARG   HH12     741    5.357252655    0.473609431    6.552042545
   72 ARG   NH2      742    5.055078804    0.573438619    6.521182348
   72 ARG   HH21     743    5.071535123    0.637398769    6.446100105
   72 ARG   HH22     744    4.961364618    0.543008336    6.538233873
   72 ARG   C        745    5.439915818    0.292166522    0.189787460
   72 ARG   O        746    5.501695250    0.289688635    0.083451162
   73 THR   N        747    5.497834650    0.260700556    0.305305001
   73 THR   H        748    5.443602188    0.225890512    0.381776843
   73 THR   CA       749    5.643407759    0.248272551    0.321597896
   73 THR   CB       750    5.703173110    0.348523022    0.420526890
   73 THR   OG1      751    5.643466261    0.328618978    0.548935294
   73 THR   HG1      752    5.624687638    0.418015937    0.589631315
   73 THR   CG2      753    5.697490983    0.491822471    0.367175321
   73 THR   C        754    5.692468957    0.109453143    0.363256773
   73 THR   O        755    5.638905487    0.045526157    0.453661278
   74 LEU   N        756    5.804265264    0.071383330    0.302070056
   74 LEU   H        757    5.839767036    0.123034405    0.224148358
   74 LEU   CA       758    5.880340029    6.868352152    0.337046919
   74 LEU   CB       759    5.872432518    6.770856146    0.219408323
   74 LEU   CG       760    5.939436289    6.636525232    0.249007834
   74 LEU   CD1      761    5.865402176    6.560519613    0.359222026
   74 LEU   CD2      762    5.956819676    6.556102041    0.120015851
   74 LEU   C        763    6.025737962    6.905831682    0.366368263
   74 LEU   O        764    6.094585431    6.968440915    0.285922343
   75 THR   N        765    6.068695047    6.872924594    0.487855575
   75 THR   H        766    6.006036691    6.839152008    0.558090202
   75 THR   CA       767    6.200897575    6.913784125    0.537460438
   75 THR   CB       768    6.197042743    0.059464265    0.676631690
   75 THR   OG1      769    6.065388765    0.107300485    0.705473420
   75 THR   HG1      770    6.062233468    0.206703463    0.695028405
   75 THR   CG2      771    6.307264330    0.164846384    0.689074112
   75 THR   C        772    6.294416430    6.794213975    0.556596890
   75 THR   O        773    6.259106983    6.696664606    0.622662782
   76 ILE   N        774    6.416892841    6.815317679    0.509208233
   76 ILE   H        775    6.434386418    6.890755489    0.445924240
   76 ILE   CA       776    6.532216354    6.727839963    0.534851526
   76 ILE   CB       777    6.593321552    6.676622659    0.404274286
   76 ILE   CG1      778    6.492769721    6.589568156    0.328637520
   76 ILE   CG2      779    6.721459473    6.596648741    0.428720124
   76 ILE   CD       780    6.395801824    6.664873189    0.237339221
   76 ILE   C        781    6.634543213    6.804969558    0.618453200
   76 ILE   O        782    6.692635354    6.902999756    0.572140989
   77 VAL   N        783    6.627956867    6.777886800    0.748512392
   77 VAL   H        784    6.563788966    6.709821980    0.783862937
   77 VAL   CA       785    6.720130199    6.833471565    0.848643755
   77 VAL   CB       786    6.642854461    6.847460760    0.979956155
   77 VAL   CG1      787    6.726177668    6.898406481    1.097730083
   77 VAL   CG2      788    6.515742268    6.931512465    0.966217168
   77 VAL   C        789    6.837052067    6.737685586    0.872461646
   77 VAL   O        790    6.816775613    6.616369295    0.873827706
   78 ASP   N        791    0.039767475    6.790970078    0.890608135
   78 ASP   H        792    0.079229559    6.876712981    0.857579377
   78 ASP   CA       793    0.152005554    6.712978121    0.944748706
   78 ASP   CB       794    0.247835387    6.675215769    0.831611954
   78 ASP   CG       795    0.318632972    6.800941549    0.780752993
   78 ASP   OD1      796    0.409579118    6.845947139    0.853738870
   78 ASP   OD2      797    0.266915884    6.860552004    0.683815194
   78 ASP   C        798    0.226459477    6.781865677    1.059306599
   78 ASP   O        799    0.197494410    6.897043533    1.091335836
   79 THR   N        800    0.303531108    6.702270683    1.132904260
   79 THR   H        801    0.293741540    6.602769079    1.130847205
   79 THR   CA       802    0.398916224    6.753388263    1.232391310
   79 THR   CB       803    0.372707486    6.694657302    1.371227251
   79 THR   OG1      804    0.374342578    6.551779386    1.365550289
   79 THR   HG1      805    0.444315356    6.515318611    1.427001742
   79 THR   CG2      806    0.240754720    6.741599497    1.432856880
   79 THR   C        807    0.547399850    6.740933053    1.197640917
   79 THR   O        808    0.631625268    6.722675505    1.285413524
   80 GLY   N        809    0.581396761    6.758700207    1.070282123
   80 GLY   H        810    0.511597789    6.777544109    1.001182786
   80 GLY   CA       811    0.717119825    6.748416182    1.014744601
   80 GLY   C        812    0.816883007    6.857596689    1.053994936
   80 GLY   O        813    0.803273751    6.916986832    1.160853299
   81 ILE   N        814    0.911588552    6.889504869    0.966227034
   81 ILE   H        815    0.914892788    6.844962828    0.876755873
   81 ILE   CA       816    1.011612551    0.077492364    0.986601730
   81 ILE   CB       817    1.132307688    0.055899377    0.895071741
   81 ILE   CG1      818    1.261111241    0.110347315    0.957174878
   81 ILE   CG2      819    1.119829423    0.121848887    0.757573779
   81 ILE   CD       820    1.384919621    0.071142807    0.876271470
   81 ILE   C        821    0.967535529    0.223960152    0.982744888
   81 ILE   O        822    1.003573250    0.300533724    1.072010901
   82 GLY   N        823    0.877517765    0.254366732    0.889670640
   82 GLY   H        824    0.807138115    0.185089239    0.873943782
   82 GLY   CA       825    0.829468866    0.386788098    0.847618192
   82 GLY   C        826    0.893436631    0.442895485    0.720475149
   82 GLY   O        827    0.992530580    0.392769014    0.667591054
   83 MET   N        828    0.824442080    0.542438354    0.665523698
   83 MET   H        829    0.727274015    0.547554879    0.688568138
   83 MET   CA       830    0.889506793    0.627424357    0.564761785
   83 MET   CB       831    0.801759076    0.642627362    0.440355282
   83 MET   CG       832    0.807626801    0.518997639    0.350434414
   83 MET   SD       833    0.681776645    0.514425343    0.217657033
   83 MET   CE       834    0.538199177    0.490803969    0.320187161
   83 MET   C        835    0.921048353    0.766179352    0.620969522
   83 MET   O        836    0.850546003    0.819841992    0.706295797
   84 THR   N        837    1.035159997    0.816450615    0.574688046
   84 THR   H        838    1.098628844    0.761889058    0.519963808
   84 THR   CA       839    1.064522528    0.960218650    0.583505571
   84 THR   CB       840    1.211740886    0.997536119    0.564888532
   84 THR   OG1      841    1.253588015    0.979303119    0.429359789
   84 THR   HG1      842    1.266829328    0.881137171    0.415644158
   84 THR   CG2      843    1.300659209    0.921889838    0.663797398
   84 THR   C        844    0.983481338    1.034270794    0.476945842
   84 THR   O        845    0.937222748    0.976807019    0.378522984
   85 LYSH  N        846    0.984809551    1.166798952    0.488173588
   85 LYSH  H        847    1.014392702    1.212410010    0.572104921
   85 LYSH  CA       848    0.926445392    1.251867243    0.383460379
   85 LYSH  CB       849    0.927851007    1.397425380    0.430613536
   85 LYSH  CG       850    0.819997307    1.470694948    0.350571931
   85 LYSH  CD       851    0.830898169    1.621138012    0.376156215
   85 LYSH  CE       852    0.720901998    1.693970515    0.298662529
   85 LYSH  NZ       853    0.744033243    1.838210108    0.314972921
   85 LYSH  HZ1      854    0.727840605    1.863816882    0.410270583
   85 LYSH  HZ2      855    0.682541498    1.891362258    0.256720099
   85 LYSH  HZ3      856    0.838888141    1.859205170    0.291271483
   85 LYSH  C        857    1.000437012    1.241112746    0.249962506
   85 LYSH  O        858    0.936707798    1.235307572    0.144912484
   86 ALA   N        859    1.130927056    1.216766898    0.258313844
   86 ALA   H        860    1.174834147    1.198511971    0.346294657
   86 ALA   CA       861    1.216973530    1.196011492    0.140943056
   86 ALA   CB       862    1.363751228    1.189846283    0.183720594
   86 ALA   C        863    1.177131076    1.068833895    0.065769835
   86 ALA   O        864    1.142881786    1.075326968   -0.052194377
   87 ASP   N        865    1.156718029    0.961259737    0.141275787
   87 ASP   H        866    1.195752842    0.957273337    0.233265490
   87 ASP   CA       867    1.106343875    0.833983238    0.087674743
   87 ASP   CB       868    1.100945525    0.725532179    0.195454298
   87 ASP   CG       869    1.233884144    0.707402789    0.268983621
   87 ASP   OD1      870    1.340649010    0.714918572    0.204409816
   87 ASP   OD2      871    1.230911867    0.701868905    0.393816873
   87 ASP   C        872    0.967101757    0.845538320    0.025328027
   87 ASP   O        873    0.949852534    0.803791201   -0.089089283
   88 LEU   N        874    0.878041912    0.921239592    0.088792404
   88 LEU   H        875    0.894558248    0.944417986    0.184662010
   88 LEU   CA       876    0.746180423    0.952441390    0.031788523
   88 LEU   CB       877    0.659964053    1.042628696    0.120327753
   88 LEU   CG       878    0.615379938    0.979373009    0.252298626
   88 LEU   CD1      879    0.509797013    1.071152428    0.314238087
   88 LEU   CD2      880    0.563563053    0.837346403    0.228794290
   88 LEU   C        881    0.751280451    1.023440194    6.814134637
   88 LEU   O        882    0.701217565    0.970514344    6.715030842
   89 ILE   N        883    0.824200476    1.134592241    6.809657251
   89 ILE   H        884    0.869388127    1.168345819    6.892233109
   89 ILE   CA       885    0.841774479    1.215901628    6.688444401
   89 ILE   CB       886    0.903717815    1.352032217    6.720719687
   89 ILE   CG1      887    0.816619077    1.424586208    6.823485388
   89 ILE   CG2      888    0.921678708    1.438451124    6.595742866
   89 ILE   CD       889    0.896995282    1.534756762    6.892857353
   89 ILE   C        890    0.920642238    1.141297288    6.580618478
   89 ILE   O        891    0.881066568    1.145841235    6.464240442
   90 ASN   N        892    1.017683726    1.058939130    6.619207127
   90 ASN   H        893    1.055605571    1.068310150    6.711268069
   90 ASN   CA       894    1.083332886    0.961418739    6.530940356
   90 ASN   CB       895    1.224578565    0.926723825    6.578445033
   90 ASN   CG       896    1.304952034    0.856400879    6.468901491
   90 ASN   OD1      897    1.294419380    0.884113780    6.349533298
   90 ASN   ND2      898    1.384617139    0.756769926    6.506533188
   90 ASN   HD21     899    1.437772208    0.702683466    6.441355336
   90 ASN   HD22     900    1.384398087    0.729907987    6.602853112
   90 ASN   C        901    0.998689733    0.836252273    6.506810078
   90 ASN   O        902    1.037649303    0.721389481    6.527247575
   91 ASN   N        903    0.871281473    0.865908302    6.482775174
   91 ASN   H        904    0.838482912    0.959505526    6.495542118
   91 ASN   CA       905    0.767274025    0.774116530    6.434134000
   91 ASN   CB       906    0.785665897    0.754229552    6.283550975
   91 ASN   CG       907    0.737228743    0.880549155    6.212109817
   91 ASN   OD1      908    0.625582009    0.888880618    6.161172662
   91 ASN   ND2      909    0.817587537    0.986500041    6.210400670
   91 ASN   HD21     910    0.791215250    1.060760214    6.148851906
   91 ASN   HD22     911    0.907730790    0.976995591    6.252617495
   91 ASN   C        912    0.752358139    0.649039743    6.520968139
   91 ASN   O        913    0.777068486    0.535322024    6.481112617
   92 LEU   N        914    0.733721892    0.682884360    6.648238553
   92 LEU   H        915    0.739255264    0.779306667    6.674199505
   92 LEU   CA       916    0.715099993    0.591016992    6.761481245
   92 LEU   CB       917    0.573099261    0.534219276    6.765840642
   92 LEU   CG       918    0.456299761    0.630816070    6.745009946
   92 LEU   CD1      919    0.413131352    0.631985708    6.598230787
   92 LEU   CD2      920    0.335016705    0.578348781    6.822104220
   92 LEU   C        921    0.821803941    0.482415388    6.776658657
   92 LEU   O        922    0.796798122    0.362145679    6.770421157
   93 GLY   N        923    0.945703852    0.530544613    6.781534996
   93 GLY   H        924    0.958041479    0.629784307    6.782271479
   93 GLY   CA       925    1.069817805    0.453006195    6.795547668
   93 GLY   C        926    1.102902641    0.352381313    6.685132566
   93 GLY   O        927    1.156540692    0.244917071    6.711654189
   94 THR   N        928    1.078745402    0.388313021    6.559372579
   94 THR   H        929    1.044081016    0.479601806    6.537799562
   94 THR   CA       930    1.093618084    0.295552603    6.446299241
   94 THR   CB       931    0.958554127    0.256852897    6.385712285
   94 THR   OG1      932    0.902587854    0.365001451    6.310748939
   94 THR   HG1      933    0.847967296    0.421990749    6.372139619
   94 THR   CG2      934    0.862074561    0.196486419    6.487980430
   94 THR   C        935    1.182201793    0.343211424    6.331014533
   94 THR   O        936    1.213190589    0.461890456    6.321689448
   95 ILE   N        937    1.213155894    0.251817153    6.239470770
   95 ILE   H        938    1.174264847    0.159750958    6.243098815
   95 ILE   CA       939    1.278257106    0.285334983    6.112005530
   95 ILE   CB       940    1.392659121    0.190058962    6.076696806
   95 ILE   CG1      941    1.361424165    0.040825345    6.089414667
   95 ILE   CG2      942    1.517134834    0.225424782    6.158336241
   95 ILE   CD       943    1.356214027   -0.027145514    5.952440883
   95 ILE   C        944    1.182585233    0.307794152    5.994723153
   95 ILE   O        945    1.220403305    0.306278357    5.877685853
   96 ALA   N        946    1.058781079    0.340889887    6.030328278
   96 ALA   H        947    1.038962140    0.355184008    6.127304027
   96 ALA   CA       948    0.940489352    0.365902753    5.946719521
   96 ALA   CB       949    0.884142848    0.499933821    5.994381790
   96 ALA   C        950    0.948610433    0.354568873    5.794343158
   96 ALA   O        951    0.918596964    0.249210369    5.738406944
   97 LYSH  N        952    1.011542184    0.454298947    5.732841068
   97 LYSH  H        953    1.071769632    0.513302102    5.786617869
   97 LYSH  CA       954    1.024566372    0.473217287    5.587641986
   97 LYSH  CB       955    1.116392309    0.594711431    5.572885214
   97 LYSH  CG       956    1.162934304    0.633560846    5.432413444
   97 LYSH  CD       957    1.268876401    0.743059753    5.446387054
   97 LYSH  CE       958    1.316778425    0.794605144    5.310532451
   97 LYSH  NZ       959    1.215528754    0.880382295    5.247303242
   97 LYSH  HZ1      960    1.215611900    0.965343464    5.300042734
   97 LYSH  HZ2      961    1.124341834    0.840456598    5.256866997
   97 LYSH  HZ3      962    1.233454961    0.897686275    5.150456846
   97 LYSH  C        963    1.078870741    0.352244900    5.511307792
   97 LYSH  O        964    1.016004807    0.304309760    5.417073266
   98 SER   N        965    1.190077411    0.296469884    5.558337328
   98 SER   H        966    1.234274956    0.328831946    5.641998992
   98 SER   CA       967    1.251177569    0.178329439    5.495744495
   98 SER   CB       968    1.396043182    0.161370632    5.541954378
   98 SER   OG       969    1.397661577    0.160883853    5.684942110
   98 SER   HG       970    1.493592224    0.161875676    5.713153791
   98 SER   C        971    1.179992550    0.044626782    5.517391726
   98 SER   O        972    1.193043974   -0.045716383    5.434936754
   99 GLY   N        973    1.110022582    0.033466745    5.629953053
   99 GLY   H        974    1.127917784    0.095291501    5.706487108
   99 GLY   CA       975    1.018022149    6.840139742    5.658213739
   99 GLY   C        976    0.891427627    6.844423613    5.572370151
   99 GLY   O        977    0.858109224    6.743541639    5.510370053
  100 THR   N        978    0.836998817    0.046558301    5.553779680
  100 THR   H        979    0.850544906    0.120769063    5.619424683
  100 THR   CA       980    0.731468215    0.071530255    5.454538624
  100 THR   CB       981    0.689379840    0.218500668    5.448334293
  100 THR   OG1      982    0.642625369    0.261342038    5.576504635
  100 THR   HG1      983    0.564275344    0.321761602    5.561972197
  100 THR   CG2      984    0.581695467    0.239425327    5.341658953
  100 THR   C        985    0.777449324    0.029737442    5.314718637
  100 THR   O        986    0.710890477   -0.049707145    5.248458366
  101 LYSH  N        987    0.899391018    0.068669165    5.278596467
  101 LYSH  H        988    0.943053792    0.145358759    5.325645444
  101 LYSH  CA       989    0.965704477    0.025883962    5.154569600
  101 LYSH  CB       990    1.103023555    0.093243019    5.158471979
  101 LYSH  CG       991    1.201961472    0.035503226    5.057062045
  101 LYSH  CD       992    1.343665982    0.086269250    5.084531020
  101 LYSH  CE       993    1.447208916    0.013485822    4.998539199
  101 LYSH  NZ       994    1.412150327    0.001549678    4.856279569
  101 LYSH  HZ1      995    1.330330841   -0.054935447    4.845549902
  101 LYSH  HZ2      996    1.485796936   -0.043981725    4.806248272
  101 LYSH  HZ3      997    1.393626453    0.090674202    4.814882884
  101 LYSH  C        998    0.974663046    6.791535558    5.140938967
  101 LYSH  O        999    0.909879875    6.735217161    5.052838849
  102 ALA   N       1000    1.032219229    6.726402146    5.241606363
  102 ALA   H       1001    1.076054070    6.775558486    5.316859205
  102 ALA   CA      1002    1.042802104    6.580014705    5.250003691
  102 ALA   CB      1003    1.115088764    6.542993999    5.379686661
  102 ALA   C       1004    0.908016173    6.507985006    5.242394691
  102 ALA   O       1005    0.891404203    6.416683590    5.161651597
  103 PHE   N       1006    0.807493688    6.563639772    5.309389466
  103 PHE   H       1007    0.826725110    6.631860015    5.379931305
  103 PHE   CA      1008    0.668150403    6.517142617    5.303761557
  103 PHE   CB      1009    0.586792985    6.580993984    5.416529528
  103 PHE   CG      1010    0.442822812    6.530332636    5.427118903
  103 PHE   CD1     1011    0.411848385    6.394864550    5.424196355
  103 PHE   HD1     1012    0.489727690    6.318609844    5.423179518
  103 PHE   CD2     1013    0.340593782    6.624326537    5.432866913
  103 PHE   HD2     1014    0.365496439    6.730392345    5.429565032
  103 PHE   CE1     1015    0.279036625    6.353871113    5.424538993
  103 PHE   HE1     1016    0.255597466    6.248288535    5.411051479
  103 PHE   CE2     1017    0.207597088    6.583974843    5.433874258
  103 PHE   HE2     1018    0.127882417    6.658045423    5.440208347
  103 PHE   CZ      1019    0.177245008    6.448435266    5.428672779
  103 PHE   HZ      1020    0.073531447    6.415054508    5.431710083
  103 PHE   C       1021    0.601887974    6.536967493    5.167287145
  103 PHE   O       1022    0.546704139    6.442284306    5.111419166
  104 MET   N       1023    0.615618052    6.655487772    5.108497467
  104 MET   H       1024    0.658466941    6.732532576    5.155718031
  104 MET   CA      1025    0.565394858    6.683450165    4.973188633
  104 MET   CB      1026    0.575612139    6.832807159    4.941570544
  104 MET   CG      1027    0.472792073    6.911989073    5.022614607
  104 MET   SD      1028    0.476220445    7.092468361    4.992509993
  104 MET   CE      1029    0.310419997    7.133339165    5.042744759
  104 MET   C       1030    0.632238484    6.599593376    4.864049665
  104 MET   O       1031    0.562469174    6.542043738    4.780680429
  105 GLU   N       1032    0.763189173    6.579455892    4.875739241
  105 GLU   H       1033    0.820619834    6.634116798    4.936692978
  105 GLU   CA      1034    0.838739406    6.482421428    4.795206792
  105 GLU   CB      1035    0.988452866    6.506477895    4.815655608
  105 GLU   CG      1036    1.026779999    6.629160180    4.732666544
  105 GLU   CD      1037    1.144801205    6.710763540    4.785740322
  105 GLU   OE1     1038    1.246640326    6.650807451    4.826457012
  105 GLU   OE2     1039    1.141240722    6.832703001    4.758480626
  105 GLU   C       1040    0.796548915    6.336491686    4.813530986
  105 GLU   O       1041    0.768352344    6.268480119    4.714999873
  106 ALA   N       1042    0.767088391    6.298355190    4.937507506
  106 ALA   H       1043    0.799057285    6.345666484    5.019602764
  106 ALA   CA      1044    0.703977920    6.169554513    4.969751550
  106 ALA   CB      1045    0.701739616    6.148848988    5.121339564
  106 ALA   C       1046    0.562476354    6.154955861    4.913397087
  106 ALA   O       1047    0.528466261    6.050098818    4.858821161
  107 LEU   N       1048    0.479732715    6.258636503    4.923099959
  107 LEU   H       1049    0.498947904    6.332919973    4.987242999
  107 LEU   CA      1050    0.346436564    6.262309667    4.861232001
  107 LEU   CB      1051    0.275112387    6.394002349    4.892552529
  107 LEU   CG      1052    0.223271848    6.410893218    5.035508897
  107 LEU   CD1     1053    0.180137886    6.555504678    5.060664266
  107 LEU   CD2     1054    0.103828173    6.319237840    5.062739467
  107 LEU   C       1055    0.346996369    6.240399454    4.709796531
  107 LEU   O       1056    0.288703023    6.142871401    4.662674804
  108 GLN   N       1057    0.432904557    6.313133877    4.638955249
  108 GLN   H       1058    0.485022724    6.388823973    4.678396535
  108 GLN   CA      1059    0.451382090    6.290266080    4.494911418
  108 GLN   CB      1060    0.518179627    6.408347049    4.424171069
  108 GLN   CG      1061    0.666075493    6.427663532    4.458256877
  108 GLN   CD      1062    0.743611694    6.478893068    4.336713994
  108 GLN   OE1     1063    0.766566434    6.598376135    4.318734261
  108 GLN   NE2     1064    0.790377282    6.386740773    4.252995101
  108 GLN   HE21    1065    0.844917960    6.423128885    4.177494596
  108 GLN   HE22    1066    0.758761664    6.292023969    4.258306918
  108 GLN   C       1067    0.515229374    6.156614668    4.456516725
  108 GLN   O       1068    0.514942067    6.120951702    4.338790805
  109 ALA   N       1069    0.590600665    6.098725946    4.549570859
  109 ALA   H       1070    0.632318075    6.155979293    4.620152105
  109 ALA   CA      1071    0.641671942    5.961194069    4.540143642
  109 ALA   CB      1072    0.768124536    5.946867570    4.625075928
  109 ALA   C       1073    0.542256605    5.850613929    4.576193532
  109 ALA   O       1074    0.572414537    5.732615862    4.558990175
  110 GLY   N       1075    0.424381607    5.885602781    4.626911387
  110 GLY   H       1076    0.398154479    5.981508170    4.637668782
  110 GLY   CA      1077    0.317935123    5.787922507    4.654124513
  110 GLY   C       1078    0.273193196    5.771322039    4.799500864
  110 GLY   O       1079    0.201917349    5.675765314    4.829793872
  111 ALA   N       1080    0.334771912    5.844939122    4.891588862
  111 ALA   H       1081    0.410108001    5.906331655    4.867986413
  111 ALA   CA      1082    0.293052857    5.847926327    5.032516453
  111 ALA   CB      1083    0.404814210    5.907719351    5.118230996
  111 ALA   C       1084    0.162363247    5.924871008    5.052811552
  111 ALA   O       1085    0.122737787    6.003714858    4.967115686
  112 ASP   N       1086    0.096284892    5.900711649    5.165678627
  112 ASP   H       1087    0.118454848    5.823922583    5.225785474
  112 ASP   CA      1088    6.892845709    5.974266277    5.204468792
  112 ASP   CB      1089    6.775875037    5.875848880    5.211014208
  112 ASP   CG      1090    6.765478804    5.800270121    5.343631897
  112 ASP   OD1     1091    6.869013367    5.752058888    5.394438112
  112 ASP   OD2     1092    6.662201124    5.824955671    5.409560905
  112 ASP   C       1093    6.907785857    6.058302997    5.331458639
  112 ASP   O       1094    7.015917040    6.066052580    5.389579269
  113 ILE   N       1095    6.794927944    6.103794991    5.385158859
  113 ILE   H       1096    6.707813866    6.061670059    5.359895366
  113 ILE   CA      1097    6.794154749    6.185730316    5.507211527
  113 ILE   CB      1098    6.677867017    6.285036029    5.502257840
  113 ILE   CG1     1099    6.696940783    6.384490694    5.387550588
  113 ILE   CG2     1100    6.662693936    6.360378530    5.634563296
  113 ILE   CD      1101    6.579817034    6.481344840    5.369894971
  113 ILE   C       1102    6.809652618    6.101493986    5.634006091
  113 ILE   O       1103    6.862989898    6.149093457    5.734104281
  114 SER   N       1104    6.785207739    5.971015704    5.625760032
  114 SER   H       1105    6.733900586    5.929701891    5.550511540
  114 SER   CA      1106    6.823584960    5.877711222    5.732684500
  114 SER   CB      1107    6.742525490    5.747966198    5.730541775
  114 SER   OG      1108    6.790296106    5.646163137    5.642195299
  114 SER   HG      1109    6.803207769    5.687923312    5.552251471
  114 SER   C       1110    0.056276462    5.851333020    5.741213352
  114 SER   O       1111    0.098902913    5.767991495    5.821012564
  115 MET   N       1112    0.134095949    5.924376671    5.661844355
  115 MET   H       1113    0.096517175    5.962338440    5.577294283
  115 MET   CA      1114    0.280826604    5.929155173    5.669438288
  115 MET   CB      1115    0.339197345    5.879278240    5.537083507
  115 MET   CG      1116    0.302809047    5.732815781    5.511891899
  115 MET   SD      1117    0.387254803    5.657348403    5.368140360
  115 MET   CE      1118    0.557835589    5.684616540    5.411066404
  115 MET   C       1119    0.349022445    6.059835806    5.710466526
  115 MET   O       1120    0.471662330    6.068488234    5.706633558
  116 ILE   N       1121    0.276321467    6.152394603    5.772405504
  116 ILE   H       1122    0.187382730    6.128625133    5.811465288
  116 ILE   CA      1123    0.321866682    6.289126720    5.801440175
  116 ILE   CB      1124    0.200863024    6.380720787    5.820873187
  116 ILE   CG1     1125    0.237928265    6.527141766    5.845372368
  116 ILE   CG2     1126    0.108935019    6.333008722    5.933500537
  116 ILE   CD      1127    0.114981924    6.614307534    5.871764420
  116 ILE   C       1128    0.435193403    6.312660778    5.901514348
  116 ILE   O       1129    0.538514813    6.370136511    5.867599356
  117 GLY   N       1130    0.417225652    6.267401700    6.025291133
  117 GLY   H       1131    0.329014810    6.232320145    6.056752365
  117 GLY   CA      1132    0.512949562    6.284154864    6.135605424
  117 GLY   C       1133    0.654616586    6.229355843    6.117192783
  117 GLY   O       1134    0.750046735    6.283047778    6.173233144
  118 GLN   N       1135    0.667056240    6.127104607    6.033056346
  118 GLN   H       1136    0.591300876    6.062018604    6.027989197
  118 GLN   CA      1137    0.793900501    6.075112123    5.979953317
  118 GLN   CB      1138    0.760508621    5.972219259    5.871755807
  118 GLN   CG      1139    0.722645447    5.836183578    5.930651080
  118 GLN   CD      1140    0.608806436    5.766031845    5.856297774
  118 GLN   OE1     1141    0.491647824    5.778452628    5.891596154
  118 GLN   NE2     1142    0.639837667    5.685155417    5.755382709
  118 GLN   HE21    1143    0.564446913    5.641377349    5.706405740
  118 GLN   HE22    1144    0.734224318    5.672802687    5.724763009
  118 GLN   C       1145    0.889165530    6.179829843    5.921894942
  118 GLN   O       1146    1.010158378    6.160076139    5.911856882
  119 PHE   N       1147    0.830445721    6.293091291    5.884290824
  119 PHE   H       1148    0.731327838    6.297158200    5.871618372
  119 PHE   CA      1149    0.902506492    6.411756389    5.835970641
  119 PHE   CB      1150    0.851103575    6.447509250    5.696362643
  119 PHE   CG      1151    0.837571989    6.327841604    5.601988303
  119 PHE   CD1     1152    0.948439077    6.273695374    5.537956625
  119 PHE   HD1     1153    1.046530277    6.318749797    5.553032676
  119 PHE   CD2     1154    0.714205726    6.265068937    5.589341480
  119 PHE   HD2     1155    0.625976220    6.307006103    5.637694778
  119 PHE   CE1     1156    0.934958928    6.159529398    5.459838714
  119 PHE   HE1     1157    1.020334404    6.120915229    5.404163010
  119 PHE   CE2     1158    0.699444838    6.150507810    5.512018361
  119 PHE   HE2     1159    0.602564654    6.101343490    5.503245730
  119 PHE   CZ      1160    0.810980083    6.097805758    5.447988024
  119 PHE   HZ      1161    0.801617413    6.006236266    5.389616867
  119 PHE   C       1162    0.890954072    6.531178587    5.930925236
  119 PHE   O       1163    0.896398749    6.646733438    5.889134902
  120 GLY   N       1164    0.861966596    6.505678482    6.058208235
  120 GLY   H       1165    0.843003438    6.412110991    6.087995766
  120 GLY   CA      1166    0.850914254    6.604453746    6.166530027
  120 GLY   C       1167    0.728029031    6.695554839    6.169739158
  120 GLY   O       1168    0.705444467    6.764713868    6.268921386
  121 VAL   N       1169    0.659973210    6.708956027    6.056253175
  121 VAL   H       1170    0.697209023    6.670027718    5.971994876
  121 VAL   CA      1171    0.541247751    6.793229063    6.035934743
  121 VAL   CB      1172    0.527582225    6.829349209    5.887876904
  121 VAL   CG1     1173    0.607249409    6.956036318    5.856017705
  121 VAL   CG2     1174    0.565640552    6.716053900    5.792345492
  121 VAL   C       1175    0.405104994    6.755520764    6.094701808
  121 VAL   O       1176    0.308768443    6.830487087    6.079591558
  122 GLY   N       1177    0.402274318    6.654507699    6.181188084
  122 GLY   H       1178    0.486244716    6.618121634    6.221520714
  122 GLY   CA      1179    0.280509450    6.589774107    6.232121693
  122 GLY   C       1180    0.173908570    6.677621464    6.297945147
  122 GLY   O       1181    0.057536063    6.662149692    6.261214529
  123 PHE   N       1182    0.212522109    6.783236949    6.368961800
  123 PHE   H       1183    0.310022018    6.799778505    6.383844098
  123 PHE   CA      1184    0.124058407    6.878610967    6.437443653
  123 PHE   CB      1185    0.209643404    6.980943887    6.512359155
  123 PHE   CG      1186    0.138326302    7.106466416    6.563013652
  123 PHE   CD1     1187    0.066846609    0.184969214    6.682156195
  123 PHE   HD1     1188    0.054169653    0.091112238    6.736104152
  123 PHE   CD2     1189    0.155507410    0.308911866    6.495419834
  123 PHE   HD2     1190    0.217789990    0.313752781    6.406106142
  123 PHE   CE1     1191    0.012518973    0.301832284    6.734238159
  123 PHE   HE1     1192   -0.040850105    0.299591919    6.829248309
  123 PHE   CE2     1193    0.101598627    0.425935355    6.547553139
  123 PHE   HE2     1194    0.120829077    0.521052072    6.497914438
  123 PHE   CZ      1195    0.029446621    0.421893441    6.666289431
  123 PHE   HZ      1196   -0.014802327    0.513093245    6.706359703
  123 PHE   C       1197    0.025302417    0.030774761    6.343840545
  123 PHE   O       1198   -0.093124518    0.039318696    6.375967261
  124 TYR   N       1199    0.065702057    0.050452966    6.218657370
  124 TYR   H       1200    0.157476011    0.025479001    6.187748177
  124 TYR   CA      1201    6.891891662    0.105182970    6.117538169
  124 TYR   CB      1202    6.966630881    0.156298087    5.994199622
  124 TYR   CG      1203    7.045020505    0.281230648    6.034837444
  124 TYR   CD1     1204    0.061529872    0.393317763    6.084214424
  124 TYR   HD1     1205   -0.046596845    0.402349251    6.073819930
  124 TYR   CD2     1206    0.265985081    0.274713706    6.039768587
  124 TYR   HD2     1207    0.316625657    0.181815778    6.013600921
  124 TYR   CE1     1208    0.133323167    0.496752276    6.143084931
  124 TYR   HE1     1209    0.082364817    0.588393744    6.172852165
  124 TYR   CE2     1210    0.338933646    0.381031926    6.091679080
  124 TYR   HE2     1211    0.443526383    0.388661615    6.061990654
  124 TYR   CZ      1212    0.271905817    0.488196616    6.149506406
  124 TYR   OH      1213    0.332897152    0.555325435    6.250831714
  124 TYR   HH      1214    0.414763697    0.594535245    6.208879878
  124 TYR   C       1215    6.771514535    0.017338376    6.082857503
  124 TYR   O       1216    6.665330183    0.070214429    6.050330489
  125 SER   N       1217    6.778357406    6.807607442    6.120055931
  125 SER   H       1218    6.861771805    6.768969282    6.159414931
  125 SER   CA      1219    6.662340968    6.717377241    6.122845638
  125 SER   CB      1220    6.697216870    6.571450951    6.152835512
  125 SER   OG      1221    6.740300986    6.557407449    6.288475726
  125 SER   HG      1222    6.838814647    6.570710704    6.299342369
  125 SER   C       1223    6.551089071    6.758070062    6.219696562
  125 SER   O       1224    6.435276396    6.723479769    6.196867244
  126 ALA   N       1225    6.580894638    6.843044048    6.317580543
  126 ALA   H       1226    6.675292630    6.857934394    6.347056931
  126 ALA   CA      1227    6.479320030    6.907807547    6.401838703
  126 ALA   CB      1228    6.549446386    6.999371285    6.502393983
  126 ALA   C       1229    6.378760411    0.069591740    6.318368989
  126 ALA   O       1230    6.258206350    0.054072303    6.337243030
  127 TYR   N       1231    6.426042251    0.129916748    6.209668099
  127 TYR   H       1232    6.518926979    0.110007320    6.178398241
  127 TYR   CA      1233    6.340118972    0.192858519    6.108339634
  127 TYR   CB      1234    6.416466545    0.289890910    6.017980552
  127 TYR   CG      1235    6.480329882    0.404884055    6.096147761
  127 TYR   CD1     1236    6.402859354    0.512497558    6.137828563
  127 TYR   HD1     1237    6.301489239    0.525772875    6.100044534
  127 TYR   CD2     1238    6.606503961    0.385642169    6.151180499
  127 TYR   HD2     1239    6.670534796    0.307370787    6.110503190
  127 TYR   CE1     1240    6.448793012    0.595896531    6.239083732
  127 TYR   HE1     1241    6.388050401    0.679926060    6.272704762
  127 TYR   CE2     1242    6.653378104    0.468904190    6.252120186
  127 TYR   HE2     1243    6.753359729    0.456506048    6.293725006
  127 TYR   CZ      1244    6.572716156    0.572587916    6.297539303
  127 TYR   OH      1245    6.604595154    0.628738235    6.417234213
  127 TYR   HH      1246    6.647278572    0.718211842    6.404166235
  127 TYR   C       1247    6.250575329    0.098669122    6.027568687
  127 TYR   O       1248    6.148592664    0.143161055    5.975122699
  128 LEU   N       1249    6.280269335    6.886820788    6.028970704
  128 LEU   H       1250    6.355739826    6.850819324    6.083832758
  128 LEU   CA      1251    6.186053467    6.785076205    5.980166959
  128 LEU   CB      1252    6.237979132    6.641208282    5.984007076
  128 LEU   CG      1253    6.352209014    6.601215223    5.890383978
  128 LEU   CD1     1254    6.388291313    6.455202647    5.918365408
  128 LEU   CD2     1255    6.319309006    6.618798754    5.742001332
  128 LEU   C       1256    6.055465065    6.786838519    6.059892341
  128 LEU   O       1257    5.949781227    6.788001174    5.996975135
  129 VAL   N       1258    6.062006264    6.805386204    6.191442449
  129 VAL   H       1259    6.146798062    6.786759891    6.241075218
  129 VAL   CA      1260    5.941957590    6.813951796    6.275870066
  129 VAL   CB      1261    5.940823460    6.722030455    6.398169236
  129 VAL   CG1     1262    5.927955722    6.576017227    6.354309764
  129 VAL   CG2     1263    6.064596161    6.741878147    6.485901280
  129 VAL   C       1264    5.896422210    0.035293897    6.320317141
  129 VAL   O       1265    5.776366886    0.061579584    6.325535956
  130 ALA   N       1266    5.989054486    0.125449092    6.351626919
  130 ALA   H       1267    6.085500613    0.099819546    6.358163043
  130 ALA   CA      1268    5.954132409    0.260634017    6.397642430
  130 ALA   CB      1269    6.037404783    0.289224712    6.522776448
  130 ALA   C       1270    5.973164557    0.366273181    6.288602926
  130 ALA   O       1271    6.038144919    0.337885552    6.188095113
  131 GLU   N       1272    5.899473710    0.476752843    6.295944970
  131 GLU   H       1273    5.816026900    0.483829709    6.350608001
  131 GLU   CA      1274    5.938157206    0.595701111    6.218718698
  131 GLU   CB      1275    5.823606058    0.680410823    6.162921893
  131 GLU   CG      1276    5.726787415    0.739995260    6.265325159
  131 GLU   CD      1277    5.623671045    0.640976243    6.319824711
  131 GLU   OE1     1278    5.559239771    0.574457478    6.235867192
  131 GLU   OE2     1279    5.600916462    0.642806966    6.442713599
  131 GLU   C       1280    6.045265094    0.680968979    6.287053324
  131 GLU   O       1281    6.143442683    0.714912288    6.221180052
  132 LYSH  N       1282    6.030806162    0.697309842    6.418251326
  132 LYSH  H       1283    5.940068504    0.686182947    6.458792816
  132 LYSH  CA      1284    6.129222368    0.754051001    6.511562241
  132 LYSH  CB      1285    6.066903671    0.875455980    6.580744691
  132 LYSH  CG      1286    6.158791389    0.946046263    6.680672885
  132 LYSH  CD      1287    6.101526968    1.075217754    6.739331209
  132 LYSH  CE      1288    5.999321313    1.054600369    6.851313393
  132 LYSH  NZ      1289    5.992714043    1.176710885    6.932889456
  132 LYSH  HZ1     1290    5.964433808    1.256343475    6.879420469
  132 LYSH  HZ2     1291    6.085009931    1.194552631    6.967010877
  132 LYSH  HZ3     1292    5.930973866    1.164857357    7.010656059
  132 LYSH  C       1293    6.182834788    0.653952547    6.614124026
  132 LYSH  O       1294    6.106239404    0.589005767    6.685158559
  133 VAL   N       1295    6.313884349    0.665519441    6.633648887
  133 VAL   H       1296    6.369562029    0.721394885    6.572174798
  133 VAL   CA      1297    6.389595502    0.605691018    6.744547925
  133 VAL   CB      1298    6.500771406    0.513749575    6.693621766
  133 VAL   CG1     1299    6.579308686    0.444861805    6.805404466
  133 VAL   CG2     1300    6.444947587    0.405582388    6.600940041
  133 VAL   C       1301    6.454317933    0.717999470    6.825830267
  133 VAL   O       1302    6.511763742    0.813990402    6.774710638
  134 THR   N       1303    6.435851735    0.703183241    0.038927216
  134 THR   H       1304    6.375415037    0.632243733    0.075211207
  134 THR   CA      1305    6.500527277    0.791524598    0.137004639
  134 THR   CB      1306    6.401618767    0.854664409    0.235179800
  134 THR   OG1     1307    6.280430826    0.894357022    0.170495951
  134 THR   HG1     1308    6.287112531    0.993046284    0.155806246
  134 THR   CG2     1309    6.461750003    0.981000632    0.297086169
  134 THR   C       1310    6.599301239    0.707281949    0.217973034
  134 THR   O       1311    6.568718918    0.595304479    0.258637134
  135 VAL   N       1312    6.723352929    0.754571492    0.225843329
  135 VAL   H       1313    6.745180667    0.845963379    0.191602858
  135 VAL   CA      1314    6.832076864    0.688073565    0.299117945
  135 VAL   CB      1315    6.945619791    0.657194971    0.201312478
  135 VAL   CG1     1316    7.068349336    0.603653515    0.275344830
  135 VAL   CG2     1317    6.900970074    0.562579665    0.089673117
  135 VAL   C       1318    6.878919381    0.772860749    0.417568118
  135 VAL   O       1319    6.930775736    0.882711169    0.398229212
  136 ILE   N       1320    6.856603465    0.721384386    0.538159639
  136 ILE   H       1321    6.807656358    0.634546054    0.546198894
  136 ILE   CA      1322    6.905385432    0.776922710    0.665221885
  136 ILE   CB      1323    6.803727069    0.770428246    0.779390027
  136 ILE   CG1     1324    6.665402385    0.829571754    0.751486314
  136 ILE   CG2     1325    6.857558605    0.835494241    0.906981173
  136 ILE   CD      1326    6.658835466    0.979488046    0.721617346
  136 ILE   C       1327    0.111051810    0.695091342    0.703617064
  136 ILE   O       1328    0.103306010    0.572356366    0.701079897
  137 THR   N       1329    0.222114361    0.760443496    0.736549610
  137 THR   H       1330    0.227610409    0.859003444    0.720504623
  137 THR   CA      1331    0.346108345    0.689909363    0.772038037
  137 THR   CB      1332    0.438741877    0.674721624    0.651200661
  137 THR   OG1     1333    0.540406949    0.577923429    0.678481792
  137 THR   HG1     1334    0.501380928    0.486757454    0.665588799
  137 THR   CG2     1335    0.501887245    0.805858258    0.604032388
  137 THR   C       1336    0.426247846    0.748614518    0.888419322
  137 THR   O       1337    0.420539326    0.869138557    0.912330497
  138 LYSH  N       1338    0.499726356    0.660171066    0.955271617
  138 LYSH  H       1339    0.485974845    0.562880683    0.936639308
  138 LYSH  CA      1340    0.590167960    0.692439080    1.066584979
  138 LYSH  CB      1341    0.509037494    0.692284805    1.196307436
  138 LYSH  CG      1342    0.577765390    0.772690500    1.306853177
  138 LYSH  CD      1343    0.594193231    0.917773541    1.261164652
  138 LYSH  CE      1344    0.658299371    1.013237809    1.362090258
  138 LYSH  NZ      1345    0.802273578    0.984861715    1.370623978
  138 LYSH  HZ1     1346    0.848425855    1.009513567    1.285406976
  138 LYSH  HZ2     1347    0.816804549    0.887705587    1.389315832
  138 LYSH  HZ3     1348    0.841956319    1.038314059    1.445243869
  138 LYSH  C       1349    0.713318064    0.604098936    1.087596203
  138 LYSH  O       1350    0.700950268    0.485404069    1.117408410
  139 HISA  N       1351    0.827753094    0.671703812    1.082769238
  139 HISA  H       1352    0.822155201    0.764828620    1.046763211
  139 HISA  CA      1353    0.966523637    0.632885839    1.111874909
  139 HISA  CB      1354    1.048668628    0.658756140    0.985403273
  139 HISA  CG      1355    1.182927617    0.587758946    0.966847876
  139 HISA  ND1     1356    1.303792243    0.632075069    1.000317707
  139 HISA  HD1     1357    1.328489572    0.699593458    1.069825153
  139 HISA  CD2     1358    1.199041870    0.479517145    0.891251923
  139 HISA  HD2     1359    1.119254760    0.414060791    0.856176075
  139 HISA  CE1     1360    1.393490838    0.550910226    0.945035563
  139 HISA  HE1     1361    1.500962376    0.556780613    0.962252054
  139 HISA  NE2     1362    1.329208318    0.455330428    0.878545268
  139 HISA  C       1363    1.013240541    0.725806112    1.224103111
  139 HISA  O       1364    0.992426772    0.846463550    1.212320872
  140 ASN   N       1365    1.095463318    0.684642039    1.320201913
  140 ASN   H       1366    1.151520438    0.602265164    1.311640993
  140 ASN   CA      1367    1.120575845    0.766533615    1.439667937
  140 ASN   CB      1368    1.188251074    0.688458814    1.552511726
  140 ASN   CG      1369    1.112125528    0.565659257    1.602806999
  140 ASN   OD1     1370    0.992074599    0.545322185    1.585434135
  140 ASN   ND2     1371    1.186265196    0.467052599    1.652496406
  140 ASN   HD21    1372    1.143039871    0.386753358    1.693514701
  140 ASN   HD22    1373    1.283506739    0.463435592    1.629474048
  140 ASN   C       1374    1.193442247    0.898882766    1.415437526
  140 ASN   O       1375    1.144855328    1.001793454    1.462119273
  141 ASP   N       1376    1.293649993    0.895187889    1.328066159
  141 ASP   H       1377    1.331036119    0.807798624    1.296980486
  141 ASP   CA      1378    1.380375212    1.007892899    1.290801830
  141 ASP   CB      1379    1.480257051    0.958589395    1.185915307
  141 ASP   CG      1380    1.544541666    0.823792528    1.219157008
  141 ASP   OD1     1381    1.662771321    0.822106328    1.259702115
  141 ASP   OD2     1382    1.477547336    0.720691972    1.196695491
  141 ASP   C       1383    1.313043163    1.133380792    1.234831031
  141 ASP   O       1384    1.358643048    1.244774989    1.260200604
  142 ASP   N       1385    1.204178685    1.116077281    1.160393417
  142 ASP   H       1386    1.155561601    1.028737662    1.163251794
  142 ASP   CA      1387    1.132832148    1.222821149    1.088789875
  142 ASP   CB      1388    1.159815044    1.203960920    0.939373626
  142 ASP   CG      1389    1.108887635    1.313582104    0.845589752
  142 ASP   OD1     1390    1.084832621    1.427982016    0.889850541
  142 ASP   OD2     1391    1.095175785    1.288828392    0.723844084
  142 ASP   C       1392    0.983723062    1.218169890    1.122817072
  142 ASP   O       1393    0.933715672    1.114476044    1.166144553
  143 GLU   N       1394    0.908111168    1.324130624    1.095500613
  143 GLU   H       1395    0.942528260    1.394194331    1.032998287
  143 GLU   CA      1396    0.768285429    1.338676583    1.138511287
  143 GLU   CB      1397    0.730801864    1.486497438    1.126052388
  143 GLU   CG      1398    0.750449654    1.558796522    1.259447947
  143 GLU   CD      1399    0.673991579    1.496849534    1.376604824
  143 GLU   OE1     1400    0.559058018    1.451063543    1.358825052
  143 GLU   OE2     1401    0.728724739    1.497010152    1.488980317
  143 GLU   C       1402    0.660217935    1.245736905    1.082862572
  143 GLU   O       1403    0.687906396    1.156253841    1.003133382
  144 GLN   N       1404    0.539534020    1.254915832    1.138000039
  144 GLN   H       1405    0.522896211    1.321000720    1.211191887
  144 GLN   CA      1406    0.422329601    1.180035496    1.090387362
  144 GLN   CB      1407    0.311361818    1.158689654    1.193541166
  144 GLN   CG      1408    0.224296469    1.040390823    1.150727937
  144 GLN   CD      1409    0.129513967    0.990258531    1.259870188
  144 GLN   OE1     1410    0.160464023    0.910975739    1.348654105
  144 GLN   NE2     1411    0.002320195    1.025938323    1.244488360
  144 GLN   HE21    1412   -0.062893343    0.997945403    1.314934062
  144 GLN   HE22    1413   -0.033848309    1.065861939    1.160245410
  144 GLN   C       1414    0.368684185    1.243048363    0.961704705
  144 GLN   O       1415    0.334535007    1.361205785    0.962992319
  145 TYR   N       1416    0.377332184    1.169008359    0.851544953
  145 TYR   H       1417    0.379391271    1.069313014    0.859118534
  145 TYR   CA      1418    0.334785472    1.221802366    0.721130537
  145 TYR   CB      1419    0.451041198    1.224046043    0.621699006
  145 TYR   CG      1420    0.562108165    1.320529598    0.663680763
  145 TYR   CD1     1421    0.544396561    1.457968654    0.652826939
  145 TYR   HD1     1422    0.449110854    1.500104751    0.620823597
  145 TYR   CD2     1423    0.678699253    1.268615276    0.718720478
  145 TYR   HD2     1424    0.690171667    1.160743219    0.729350783
  145 TYR   CE1     1425    0.646008286    1.543777779    0.693205981
  145 TYR   HE1     1426    0.630725480    1.651340681    0.684288643
  145 TYR   CE2     1427    0.779672014    1.355095229    0.759291762
  145 TYR   HE2     1428    0.870907846    1.311086883    0.799561084
  145 TYR   CZ      1429    0.764294809    1.492528668    0.745222814
  145 TYR   OH      1430    0.867748799    1.576029241    0.773874631
  145 TYR   HH      1431    0.950229907    1.519969593    0.781266268
  145 TYR   C       1432    0.213200493    1.152031891    0.659838111
  145 TYR   O       1433    0.201190732    1.029647943    0.662471583
  146 ALA   N       1434    0.142600210    1.236439984    0.585147060
  146 ALA   H       1435    0.166130574    1.333537094    0.580968893
  146 ALA   CA      1436    0.019884831    1.199477239    0.513158433
  146 ALA   CB      1437   -0.097202927    1.272933792    0.578755294
  146 ALA   C       1438    0.030160760    1.235401596    0.364791164
  146 ALA   O       1439    0.033875336    1.352426005    0.327124988
  147 TRP   N       1440    0.060257255    1.132998472    0.285452697
  147 TRP   H       1441    0.075220115    1.042190155    0.324543596
  147 TRP   CA      1442    0.054931315    1.136988914    0.138610765
  147 TRP   CB      1443    0.155933862    1.033782912    0.088066611
  147 TRP   CG      1444    0.177826405    1.013241465    6.855822053
  147 TRP   CD1     1445    0.287089242    1.053488252    6.791550522
  147 TRP   HD1     1446    0.369960930    1.106852535    6.838109572
  147 TRP   CD2     1447    0.109137172    0.928387707    6.769767065
  147 TRP   NE1     1448    0.290390926    1.000901465    6.669436551
  147 TRP   HE1     1449    0.358402744    1.020530685    6.598792407
  147 TRP   CE2     1450    0.183014897    0.924376132    6.652108757
  147 TRP   CE3     1451    6.911900978    0.851068635    6.780354751
  147 TRP   HE3     1452    6.851878356    0.852234016    6.871328183
  147 TRP   CZ2     1453    0.142207011    0.845794223    6.544970224
  147 TRP   HZ2     1454    0.199747819    0.845398762    6.452396474
  147 TRP   CZ3     1455    6.871964018    0.771156657    6.673865377
  147 TRP   HZ3     1456    6.776249300    0.719092552    6.676869028
  147 TRP   CH2     1457    0.027732346    0.767723887    6.555988981
  147 TRP   HH2     1458   -0.006816506    0.708807796    6.471048599
  147 TRP   C       1459    6.831723448    1.096601621    0.095074378
  147 TRP   O       1460    6.772082145    1.003611818    0.149155908
  148 GLU   N       1461    6.785501814    1.165061256    6.908642407
  148 GLU   H       1462    6.836339701    1.242505525    6.871007685
  148 GLU   CA      1463    6.651939122    1.140224121    6.852474911
  148 GLU   CB      1464    6.551056513    1.235899884    6.916336673
  148 GLU   CG      1465    6.406801190    1.203394351    6.877082270
  148 GLU   CD      1466    6.304085369    1.251808166    0.061818848
  148 GLU   OE1     1467    6.243140972    1.358266981    0.037814338
  148 GLU   OE2     1468    6.267142666    1.170096611    0.148901905
  148 GLU   C       1469    6.654317208    1.148405757    6.699703469
  148 GLU   O       1470    6.716436776    1.237449370    6.641887287
  149 SER   N       1471    6.590621635    1.048707450    6.638928374
  149 SER   H       1472    6.556144220    0.970879645    6.691424803
  149 SER   CA      1473    6.582280714    1.037547668    6.492585844
  149 SER   CB      1474    6.715911287    0.983003301    6.441782350
  149 SER   OG      1475    6.706872566    0.856327259    6.376044564
  149 SER   HG      1476    6.695835735    0.874256377    6.278281712
  149 SER   C       1477    6.458438738    0.968981337    6.434507369
  149 SER   O       1478    6.425954235    0.856888946    6.473368188
  150 SER   N       1479    6.408597677    1.024932307    6.324616763
  150 SER   H       1480    6.462224697    1.095684702    6.278576962
  150 SER   CA      1481    6.276017714    1.005365094    6.264212474
  150 SER   CB      1482    6.179075383    1.113455873    6.312475950
  150 SER   OG      1483    6.214982351    1.165525212    6.440731022
  150 SER   HG      1484    6.136742177    1.225588216    6.457198424
  150 SER   C       1485    6.264927580    1.007682825    6.111619610
  150 SER   O       1486    6.155643881    1.023561181    6.057443290
  151 ALA   N       1487    6.375380666    0.981055281    6.042471557
  151 ALA   H       1488    6.453702963    0.941023237    6.090057679
  151 ALA   CA      1489    6.399624075    1.006786011    5.899785934
  151 ALA   CB      1490    6.310450547    0.919631507    5.811111938
  151 ALA   C       1491    6.398930997    1.154142250    5.858605207
  151 ALA   O       1492    6.376797090    1.241626116    5.942199679
  152 GLY   N       1493    6.420456822    1.186832807    5.731490996
  152 GLY   H       1494    6.421437511    1.118780282    5.658218146
  152 GLY   CA      1495    6.425869396    1.324968662    5.681471009
  152 GLY   C       1496    6.554751947    1.406987593    5.672766493
  152 GLY   O       1497    6.547086344    1.527501633    5.649333213
  153 GLY   N       1498    6.670330682    1.341315245    5.676973639
  153 GLY   H       1499    6.669931001    1.242155559    5.689965113
  153 GLY   CA      1500    6.802877826    1.400442046    5.653579586
  153 GLY   C       1501    6.899078937    1.406758786    5.772385170
  153 GLY   O       1502    7.014479626    1.365091107    5.763696921
  154 SER   N       1503    6.842419924    1.436688110    5.888945531
  154 SER   H       1504    6.743179693    1.444855019    5.898147606
  154 SER   CA      1505    6.916370102    1.472216587    6.010933289
  154 SER   CB      1506    6.881025461    1.617067157    6.045267661
  154 SER   OG      1507    6.738211596    1.624234431    6.043359091
  154 SER   HG      1508    6.706070147    1.697851946    6.102919077
  154 SER   C       1509    6.883362003    1.385793037    6.132806700
  154 SER   O       1510    6.801880455    1.294611706    6.119495798
  155 PHE   N       1511    0.050092587    1.394500982    6.235131588
  155 PHE   H       1512    0.141380673    1.433100593    6.221787022
  155 PHE   CA      1513    0.025271464    1.347557814    6.372208703
  155 PHE   CB      1514    0.110405773    1.225607484    6.408161982
  155 PHE   CG      1515    0.261807056    1.247729955    6.409320818
  155 PHE   CD1     1516    0.325355568    1.284498633    6.527354169
  155 PHE   HD1     1517    0.265992897    1.309331605    6.615338652
  155 PHE   CD2     1518    0.339086791    1.209930166    6.300141979
  155 PHE   HD2     1519    0.290095778    1.181308496    6.207067964
  155 PHE   CE1     1520    0.463765856    1.278835431    6.538692917
  155 PHE   HE1     1521    0.513263479    1.304649559    6.632305264
  155 PHE   CE2     1522    0.477591082    1.204026200    6.310138538
  155 PHE   HE2     1523    0.536925105    1.167177636    6.226469282
  155 PHE   CZ      1524    0.539783436    1.238118441    6.429677072
  155 PHE   HZ      1525    0.648443492    1.234132153    6.437242845
  155 PHE   C       1526    0.047288018    1.459873853    6.473749617
  155 PHE   O       1527    0.127369888    1.550542819    6.451500282
  156 THR   N       1528    6.894361127    1.453334108    6.586209882
  156 THR   H       1529    6.832700359    1.377282488    6.606594986
  156 THR   CA      1530    6.903239591    1.554503468    6.692493871
  156 THR   CB      1531    6.769024386    1.622589032    6.720040670
  156 THR   OG1     1532    6.671694069    1.532517861    6.773547622
  156 THR   HG1     1533    6.584033301    1.574606256    6.750213340
  156 THR   CG2     1534    6.716162256    1.698441246    6.598126643
  156 THR   C       1535    0.042627014    1.500922666    6.823921055
  156 THR   O       1536    0.019290244    1.385048173    6.857957601
  157 VAL   N       1537    0.133402166    1.577341141    6.883996746
  157 VAL   H       1538    0.161307095    1.663582932    6.841755847
  157 VAL   CA      1539    0.197455847    1.542824199    0.093949818
  157 VAL   CB      1540    0.346265981    1.511889590    0.076359699
  157 VAL   CG1     1541    0.410210062    1.464930780    0.207192139
  157 VAL   CG2     1542    0.374201536    1.405228929   -0.029722234
  157 VAL   C       1543    0.177240174    1.656796734    0.194014628
  157 VAL   O       1544    0.173067161    1.774290748    0.157851123
  158 ARG   N       1545    0.148363374    1.615970916    0.317255787
  158 ARG   H       1546    0.118730838    1.521976118    0.334213484
  158 ARG   CA      1547    0.147192818    1.704288079    0.434778609
  158 ARG   CB      1548    0.010598575    1.768082642    0.460964778
  158 ARG   CG      1549   -0.098825987    1.667852002    0.498235198
  158 ARG   CD      1550    6.694672357    1.732075332    0.560185786
  158 ARG   NE      1551    6.599270549    1.623115079    0.585338501
  158 ARG   HE      1552    6.529541617    1.609743526    0.514917781
  158 ARG   CZ      1553    6.592642094    1.547801031    0.695965801
  158 ARG   NH1     1554    6.673737546    1.568119184    0.800687817
  158 ARG   HH11    1555    6.668753104    1.502082959    0.875611410
  158 ARG   HH12    1556    6.746011790    1.637196085    0.798698174
  158 ARG   NH2     1557    6.516913778    1.437318801    0.699347582
  158 ARG   HH21    1558    6.519453577    1.378906817    0.780474579
  158 ARG   HH22    1559    6.458952690    1.410828494    0.622295674
  158 ARG   C       1560    0.190477034    1.632976921    0.563046526
  158 ARG   O       1561    0.190750788    1.510028794    0.566766805
  159 THR   N       1562    0.228010417    1.706959505    0.667002395
  159 THR   H       1563    0.256376198    1.802387772    0.657534462
  159 THR   CA      1564    0.242342621    1.653705174    0.803277204
  159 THR   CB      1565    0.293821005    1.760938975    0.899515575
  159 THR   OG1     1566    0.393676219    1.840788404    0.835468675
  159 THR   HG1     1567    0.480456742    1.821686428    0.881346070
  159 THR   CG2     1568    0.350486871    1.700104409    1.027964199
  159 THR   C       1569    0.106268295    1.608751454    0.856893642
  159 THR   O       1570    0.005746951    1.678901750    0.846672355
  160 ASP   N       1571    0.107063088    1.492776696    0.921995286
  160 ASP   H       1572    0.190268136    1.439660080    0.938004737
  160 ASP   CA      1573    6.904334501    1.429431173    0.977422276
  160 ASP   CB      1574    6.900520977    1.277903036    0.956597267
  160 ASP   CG      1575    6.760021234    1.219064410    0.970947095
  160 ASP   OD1     1576    6.661671517    1.286763278    0.933985163
  160 ASP   OD2     1577    6.744935310    1.110939912    1.031817648
  160 ASP   C       1578    6.878222830    1.466205044    1.123620529
  160 ASP   O       1579    6.961352046    1.441316875    1.210787661
  161 THR   N       1580    6.774889511    1.548436850    1.139389975
  161 THR   H       1581    6.730184510    1.592052215    1.061292837
  161 THR   CA      1582    6.731488719    1.595589159    1.271686220
  161 THR   CB      1583    6.703885275    1.746058367    1.268964726
  161 THR   OG1     1584    6.618203420    1.778803764    1.159252209
  161 THR   HG1     1585    6.537150818    1.720461064    1.164410372
  161 THR   CG2     1586    6.834920339    1.824803797    1.262927224
  161 THR   C       1587    6.604857263    1.522679560    1.317073512
  161 THR   O       1588    6.504161298    1.519918130    1.246476245
  162 GLY   N       1589    6.606503414    1.487692781    1.445383578
  162 GLY   H       1590    6.681829957    1.516886003    1.504321408
  162 GLY   CA      1591    6.516448221    1.386945327    1.503264037
  162 GLY   C       1592    6.584103624    1.255844810    1.543834830
  162 GLY   O       1593    6.698663236    1.252846253    1.588512613
  163 GLU   N       1594    6.507652929    1.147736878    1.531205387
  163 GLU   H       1595    6.411542189    1.159950859    1.506411376
  163 GLU   CA      1596    6.537038108    1.006209682    1.557979337
  163 GLU   CB      1597    6.437957114    0.931897739    1.468125793
  163 GLU   CG      1598    6.420116366    0.781682031    1.491091222
  163 GLU   CD      1599    6.361556020    0.741664380    1.626644922
  163 GLU   OE1     1600    6.389669503    0.626071729    1.664997639
  163 GLU   OE2     1601    6.283238639    0.818762539    1.686203821
  163 GLU   C       1602    6.681232746    0.958405833    1.539700668
  163 GLU   O       1603    6.724125417    0.933995598    1.427035858
  164 PRO   N       1604    6.757526780    0.943033881    1.647568420
  164 PRO   CA      1605    6.898435848    0.901180725    1.645647729
  164 PRO   CB      1606    6.959876016    0.953851604    1.775493347
  164 PRO   CG      1607    6.854829852    1.048677243    1.833654250
  164 PRO   CD      1608    6.722647194    0.991607929    1.781868059
  164 PRO   C       1609    6.912842694    0.749034282    1.638140596
  164 PRO   O       1610    6.873141761    0.679811797    1.731747730
  165 MET   N       1611    0.076352923    0.700677105    1.544649214
  165 MET   H       1612    0.120745399    0.762307116    1.479596470
  165 MET   CA      1613    0.090577378    0.556904015    1.517458073
  165 MET   CB      1614    0.065063261    0.526721800    1.369634999
  165 MET   CG      1615    0.159694857    0.587663705    1.265992647
  165 MET   SD      1616    0.115807387    0.528504993    1.098476222
  165 MET   CE      1617    0.138488003    0.353998707    1.125255920
  165 MET   C       1618    0.208957101    0.473488927    1.566871629
  165 MET   O       1619    0.217887481    0.357410946    1.527159781
  166 GLY   N       1620    0.285339088    0.524215863    1.663212537
  166 GLY   H       1621    0.252247863    0.598781032    1.721059079
  166 GLY   CA      1622    0.409875940    0.463152528    1.711904263
  166 GLY   C       1623    0.520354943    0.464179159    1.606069681
  166 GLY   O       1624    0.596764962    0.560198407    1.597825983
  167 ARG   N       1625    0.495433114    0.377987260    1.507892453
  167 ARG   H       1626    0.408840185    0.327971509    1.507593520
  167 ARG   CA      1627    0.582499992    0.349719639    1.392891591
  167 ARG   CB      1628    0.706458567    0.278794811    1.447757458
  167 ARG   CG      1629    0.824324668    0.279737017    1.350200098
  167 ARG   CD      1630    0.933327529    0.186808532    1.403941777
  167 ARG   NE      1631    0.879796409    0.049915720    1.405049761
  167 ARG   HE      1632    0.835183312    0.018768732    1.321147813
  167 ARG   CZ      1633    0.863891464   -0.030111478    1.511338534
  167 ARG   NH1     1634    0.903571827    0.010343972    1.632766297
  167 ARG   HH11    1635    0.891097098   -0.051170834    1.710608604
  167 ARG   HH12    1636    0.940265442    0.102475535    1.645625297
  167 ARG   NH2     1637    0.793529375   -0.143543186    1.499717832
  167 ARG   HH21    1638    0.782367730   -0.202885316    1.579419246
  167 ARG   HH22    1639    0.743921043   -0.165452064    1.415708812
  167 ARG   C       1640    0.505592854    0.253733773    1.301907021
  167 ARG   O       1641    0.427494773    0.171445145    1.349414975
  168 GLY   N       1642    0.517973255    0.276091295    1.171385501
  168 GLY   H       1643    0.581749956    0.341315943    1.130429883
  168 GLY   CA      1644    0.429544754    0.204790876    1.078075199
  168 GLY   C       1645    0.398357653    0.283240092    0.950458530
  168 GLY   O       1646    0.434776674    0.400046250    0.937806612
  169 THR   N       1647    0.329064702    0.212386173    0.861761239
  169 THR   H       1648    0.329668988    0.113731438    0.845399946
  169 THR   CA      1649    0.257937042    0.275464695    0.749636124
  169 THR   CB      1650    0.336710446    0.251857797    0.620619447
  169 THR   OG1     1651    0.458463134    0.326859578    0.620753005
  169 THR   HG1     1652    0.530088212    0.262547037    0.593685739
  169 THR   CG2     1653    0.262516904    0.286654034    0.491424399
  169 THR   C       1654    0.112641558    0.228279048    0.741063844
  169 THR   O       1655    0.075630865    0.128526701    0.802778331
  170 LYSH  N       1656    0.026399056    0.319253192    0.696643992
  170 LYSH  H       1657    0.051702091    0.415988025    0.697134389
  170 LYSH  CA      1658    6.802378290    0.291921516    0.669234020
  170 LYSH  CB      1659    6.711811517    0.369701647    0.764908448
  170 LYSH  CG      1660    6.733427557    0.310410692    0.904275034
  170 LYSH  CD      1661    6.671080477    0.394973301    1.015493211
  170 LYSH  CE      1662    6.715938827    0.324452348    1.143647514
  170 LYSH  NZ      1663    6.686552174    0.406535445    1.261989967
  170 LYSH  HZ1     1664    6.587378018    0.416398008    1.253770154
  170 LYSH  HZ2     1665    6.723256398    0.499480182    1.265713245
  170 LYSH  HZ3     1666    6.699367086    0.356135690    1.347404511
  170 LYSH  C       1667    6.761437159    0.329240054    0.526626271
  170 LYSH  O       1668    6.762893630    0.446340810    0.489019196
  171 VAL   N       1669    6.710829779    0.228988096    0.455377562
  171 VAL   H       1670    6.710396413    0.136802105    0.494140648
  171 VAL   CA      1671    6.657099402    0.243208800    0.319286755
  171 VAL   CB      1672    6.700700243    0.128538776    0.227858667
  171 VAL   CG1     1673    6.672680824    0.164376649    0.081778005
  171 VAL   CG2     1674    6.846474669    0.084336219    0.242089060
  171 VAL   C       1675    6.504368600    0.242101006    0.328386259
  171 VAL   O       1676    6.444725026    0.136113307    0.346777885
  172 ILE   N       1677    6.445533691    0.361305031    0.332940884
  172 ILE   H       1678    6.499130875    0.445372417    0.325126137
  172 ILE   CA      1679    6.299872574    0.381121281    0.331336144
  172 ILE   CB      1680    6.257438434    0.514206472    0.393793876
  172 ILE   CG1     1681    6.318943910    0.539153290    0.531647906
  172 ILE   CG2     1682    6.105324743    0.521477867    0.408590430
  172 ILE   CD      1683    6.306255905    0.686361395    0.571388310
  172 ILE   C       1684    6.251422645    0.381337885    0.186216857
  172 ILE   O       1685    6.265631765    0.479997675    0.114140832
  173 LEU   N       1686    6.189863469    0.269701876    0.148310791
  173 LEU   H       1687    6.180864163    0.190451081    0.208638178
  173 LEU   CA      1688    6.124757334    0.256594011    0.017170587
  173 LEU   CB      1689    6.124802576    0.112627456   -0.034598206
  173 LEU   CG      1690    6.261728748    0.044417840    6.880685214
  173 LEU   CD1     1691    6.242934335   -0.097791393    6.827465813
  173 LEU   CD2     1692    6.361621124    0.122960637    6.795494180
  173 LEU   C       1693    5.977449026    0.295995007    0.029574891
  173 LEU   O       1694    5.897329985    0.228010444    0.093524428
  174 HISB  N       1695    5.948322441    0.417077411    6.900647805
  174 HISB  H       1696    6.017666862    0.471015807    6.852877512
  174 HISB  CA      1697    5.809798765    0.464135341    6.886219120
  174 HISB  CB      1698    5.802560729    0.616269254    6.871575898
  174 HISB  CG      1699    5.878615253    0.699193665    0.057468732
  174 HISB  ND1     1700    5.825009854    0.765857248    0.159303376
  174 HISB  CD2     1701    6.011066419    0.706019727    0.067415850
  174 HISB  HD2     1702    6.082707158    0.670527152   -0.006671138
  174 HISB  CE1     1703    5.927341790    0.817035405    0.227111720
  174 HISB  HE1     1704    5.918335540    0.866243198    0.323960959
  174 HISB  NE2     1705    6.042935529    0.784603807    0.169868235
  174 HISB  HE2     1706    6.136626359    0.799749507    0.201374382
  174 HISB  C       1707    5.752703051    0.398666109    6.760271276
  174 HISB  O       1708    5.793202113    0.437370760    6.650758259
  175 LEU   N       1709    5.676418511    0.291475399    6.779791014
  175 LEU   H       1710    5.625928575    0.282302060    6.865623872
  175 LEU   CA      1711    5.634467446    0.203369664    6.669852130
  175 LEU   CB      1712    5.570685482    0.076329954    6.726420500
  175 LEU   CG      1713    5.665249368    6.905649312    6.807914440
  175 LEU   CD1     1714    5.589732078    6.778671150    6.847711659
  175 LEU   CD2     1715    5.792712297    6.870477613    6.730939420
  175 LEU   C       1716    5.538146111    0.269189990    6.570852244
  175 LEU   O       1717    5.487991147    0.378180729    6.597973880
  176 LYSH  N       1718    5.523334906    0.207573305    6.453920587
  176 LYSH  H       1719    5.591233026    0.140688146    6.423640269
  176 LYSH  CA      1720    5.417740464    0.245560320    6.358958020
  176 LYSH  CB      1721    5.457925184    0.210164109    6.215629378
  176 LYSH  CG      1722    5.591574809    0.275432909    6.179748938
  176 LYSH  CD      1723    5.620504934    0.278302777    6.029527540
  176 LYSH  CE      1724    5.766080117    0.315753228    6.000910459
  176 LYSH  NZ      1725    5.854584276    0.198381550    6.000172275
  176 LYSH  HZ1     1726    5.823014008    0.130868353    6.066846758
  176 LYSH  HZ2     1727    5.948679915    0.223521137    6.022845661
  176 LYSH  HZ3     1728    5.854952888    0.157496041    5.908913086
  176 LYSH  C       1729    5.279867240    0.190684179    6.396221723
  176 LYSH  O       1730    5.270623944    0.092647573    6.469942888
  177 GLU   N       1731    5.174667074    0.238872687    6.330640899
  177 GLU   H       1732    5.185543109    0.300462240    6.252606395
  177 GLU   CA      1733    5.034672322    0.201763214    6.355877662
  177 GLU   CB      1734    4.943728081    0.286292789    6.266469338
  177 GLU   CG      1735    4.803720522    0.311179084    6.322910104
  177 GLU   CD      1736    4.798478255    0.442105218    6.401902928
  177 GLU   OE1     1737    4.783394827    0.439447434    6.525948594
  177 GLU   OE2     1738    4.804875630    0.548488834    6.336592612
  177 GLU   C       1739    5.009862148    0.054222356    6.323813313
  177 GLU   O       1740    4.960723902   -0.021390191    6.407473874
  178 ASP   N       1741    5.062844216    0.013004132    6.208985760
  178 ASP   H       1742    5.118499885    0.072023801    6.150512474
  178 ASP   CA      1743    5.062304985    6.790861804    6.163933997
  178 ASP   CB      1744    5.106166519    6.783689753    6.017520683
  178 ASP   CG      1745    5.252014862    6.815641932    5.984167045
  178 ASP   OD1     1746    5.308508912    6.907880360    6.046809670
  178 ASP   OD2     1747    5.309843251    6.749311618    5.895391106
  178 ASP   C       1748    5.147148050    6.696228676    6.249124124
  178 ASP   O       1749    5.110851920    6.580350076    6.268738767
  179 GLN   N       1750    5.252554452    6.751516118    6.308468789
  179 GLN   H       1751    5.278253598    6.844976349    6.283865097
  179 GLN   CA      1752    5.351029683    6.679915924    6.390847129
  179 GLN   CB      1753    5.489191321    6.741689477    6.368331081
  179 GLN   CG      1754    5.528005790    6.736950269    6.220420867
  179 GLN   CD      1755    5.520886837    6.594028576    6.166315996
  179 GLN   OE1     1756    5.622649996    6.525217219    6.160244958
  179 GLN   NE2     1757    5.416930424    6.560742014    6.090328698
  179 GLN   HE21    1758    5.396633909    6.464918951    6.070207943
  179 GLN   HE22    1759    5.369511135    6.631849498    6.038423623
  179 GLN   C       1760    5.326297178    6.657290187    6.540140052
  179 GLN   O       1761    5.409510289    6.600472334    6.610692889
  180 THR   N       1762    5.200092219    6.674675631    6.578357955
  180 THR   H       1763    5.131060232    6.703948952    6.512194086
  180 THR   CA      1764    5.151095898    6.651922021    6.715081393
  180 THR   CB      1765    5.008727854    6.705846783    6.730412033
  180 THR   OG1     1766    4.929850574    6.658549779    6.620903631
  180 THR   HG1     1767    4.883567137    6.735172130    6.576323763
  180 THR   CG2     1768    5.011304626    6.858800979    6.733127637
  180 THR   C       1769    5.162990120    6.507902327    6.765370292
  180 THR   O       1770    5.176451079    6.486655774    6.885776938
  181 GLU   N       1771    5.181595986    6.413726741    6.673317149
  181 GLU   H       1772    5.144388682    6.426832382    6.581421931
  181 GLU   CA      1773    5.221720646    6.275224970    6.701958750
  181 GLU   CB      1774    5.240523362    6.194362876    6.573436248
  181 GLU   CG      1775    5.324790513    6.263181106    6.465872490
  181 GLU   CD      1776    5.387134189    6.169204101    6.362477185
  181 GLU   OE1     1777    5.423257616    6.216010754    6.252357205
  181 GLU   OE2     1778    5.414646273    6.051708701    6.395060612
  181 GLU   C       1779    5.346233234    6.258067971    6.789225160
  181 GLU   O       1780    5.339017581    6.187577095    6.889774158
  182 TYR   N       1781    5.441362361    6.349725212    6.773732419
  182 TYR   H       1782    5.442108037    6.416426650    6.699231666
  182 TYR   CA      1783    5.563527416    6.352908774    6.855437080
  182 TYR   CB      1784    5.679675728    6.421564708    6.783270629
  182 TYR   CG      1785    5.711491673    6.350256833    6.651710258
  182 TYR   CD1     1786    5.761239445    6.220470660    6.651099208
  182 TYR   HD1     1787    5.803517610    6.176322307    6.741333643
  182 TYR   CD2     1788    5.668635214    6.408205461    6.532870802
  182 TYR   HD2     1789    5.634828101    6.511830164    6.532860227
  182 TYR   CE1     1790    5.765787630    6.147182636    6.533082873
  182 TYR   HE1     1791    5.808783352    6.047050539    6.531122650
  182 TYR   CE2     1792    5.669942335    6.333776796    6.415495342
  182 TYR   HE2     1793    5.617380819    6.372137672    6.328049756
  182 TYR   CZ      1794    5.718141100    6.203412761    6.415231349
  182 TYR   OH      1795    5.696401638    6.122105280    6.308407962
  182 TYR   HH      1796    5.604380912    6.138781877    6.273002477
  182 TYR   C       1797    5.548855354    6.399992281    0.082479694
  182 TYR   O       1798    5.647366451    6.413690115    0.154862439
  183 LEU   N       1799    5.424781855    6.429529565    0.120236011
  183 LEU   H       1800    5.356063063    6.455660274    0.052450218
  183 LEU   CA      1801    5.381967309    6.455081735    0.258530001
  183 LEU   CB      1802    5.287767575    6.575638133    0.260213474
  183 LEU   CG      1803    5.352696726    6.705127198    0.210958386
  183 LEU   CD1     1804    5.247740028    6.812913519    0.183115955
  183 LEU   CD2     1805    5.457961860    6.755387630    0.309958752
  183 LEU   C       1806    5.317136122    6.334116120    0.326177603
  183 LEU   O       1807    5.278907512    6.341180099    0.442877623
  184 GLU   N       1808    5.287214262    6.229747887    0.249359933
  184 GLU   H       1809    5.310921020    6.226171118    0.152271995
  184 GLU   CA      1810    5.221500946    6.110008839    0.303672338
  184 GLU   CB      1811    5.140762938    6.038476040    0.195178176
  184 GLU   CG      1812    4.992900589    6.026677062    0.232658162
  184 GLU   CD      1813    4.971046841    5.957282238    0.367243637
  184 GLU   OE1     1814    4.980310854    5.832688095    0.371040697
  184 GLU   OE2     1815    4.950715644    6.027261510    0.468804181
  184 GLU   C       1816    5.320249629    6.013036471    0.368873717
  184 GLU   O       1817    5.408866425    5.960279204    0.301856398
  185 GLU   N       1818    5.274730974    5.961397384    0.482667462
  185 GLU   H       1819    5.237713903    6.033552630    0.541166625
  185 GLU   CA      1820    5.362599139    5.881438231    0.569231539
  185 GLU   CB      1821    5.289727362    5.852398140    0.700591266
  185 GLU   CG      1822    5.387063602    5.803558640    0.808037882
  185 GLU   CD      1823    5.321732793    5.694609224    0.893299770
  185 GLU   OE1     1824    5.266616924    5.598620701    0.835218406
  185 GLU   OE2     1825    5.340868109    5.701115713    1.016643819
  185 GLU   C       1826    5.402833727    5.747306871    0.507605175
  185 GLU   O       1827    5.521973497    5.723339324    0.488624339
  186 ARG   N       1828    5.306997858    5.673127577    0.452792669
  186 ARG   H       1829    5.211788948    5.689276099    0.478796580
  186 ARG   CA      1830    5.331239986    5.547131659    0.381028428
  186 ARG   CB      1831    5.200041639    5.472687090    0.355430422
  186 ARG   CG      1832    5.218707729    5.334376092    0.292727097
  186 ARG   CD      1833    5.096065152    5.242951309    0.296122637
  186 ARG   NE      1834    4.983409712    5.303857669    0.223955003
  186 ARG   HE      1835    4.999627048    5.394536547    0.185061284
  186 ARG   CZ      1836    4.861819393    5.251246326    0.203898031
  186 ARG   NH1     1837    4.829228747    5.126137088    0.239086929
  186 ARG   HH11    1838    4.737128161    5.095616813    0.214919055
  186 ARG   HH12    1839    4.888810495    5.068158792    0.294661497
  186 ARG   NH2     1840    4.765620591    5.335825290    0.164566451
  186 ARG   HH21    1841    4.671188316    5.304831085    0.153583660
  186 ARG   HH22    1842    4.786926267    5.430614897    0.140904905
  186 ARG   C       1843    5.414610454    5.567406236    0.254339453
  186 ARG   O       1844    5.508549952    5.490641061    0.234021215
  187 ARG   N       1845    5.392406599    5.676881734    0.182142053
  187 ARG   H       1846    5.340311026    5.751692436    0.223264460
  187 ARG   CA      1847    5.469673241    5.711210621    0.061890675
  187 ARG   CB      1848    5.397442693    5.825395973   -0.009913279
  187 ARG   CG      1849    5.456320774    5.866799927   -0.144929434
  187 ARG   CD      1850    5.446166560    5.760559235    6.663238372
  187 ARG   NE      1851    5.510137651    5.816569783    6.543323743
  187 ARG   HE      1852    5.472011194    5.902925279    6.510349756
  187 ARG   CZ      1853    5.609170508    5.763083967    6.470625157
  187 ARG   NH1     1854    5.657810558    5.640378183    6.493721397
  187 ARG   HH11    1855    5.733245938    5.606526517    6.437483201
  187 ARG   HH12    1856    5.616809468    5.581276428    6.563184362
  187 ARG   NH2     1857    5.668115167    5.837746737    6.376264078
  187 ARG   HH21    1858    5.744050874    5.798740658    6.324202894
  187 ARG   HH22    1859    5.636774234    5.930629084    6.356538965
  187 ARG   C       1860    5.615906876    5.742781605    0.094018491
  187 ARG   O       1861    5.703813376    5.671642553    0.045623808
  188 ILE   N       1862    5.640702846    5.826890497    0.194017764
  188 ILE   H       1863    5.567967528    5.877412762    0.240472404
  188 ILE   CA      1864    5.775867458    5.854118000    0.245005810
  188 ILE   CB      1865    5.776270769    5.965274839    0.350155869
  188 ILE   CG1     1866    5.706249499    6.091305420    0.298938325
  188 ILE   CG2     1867    5.921264225    5.997966709    0.386448287
  188 ILE   CD      1868    5.677465851    6.195552437    0.407169985
  188 ILE   C       1869    5.846058131    5.728435030    0.296840713
  188 ILE   O       1870    5.953364018    5.693915677    0.247596902
  189 LYSH  N       1871    5.774092652    5.650699626    0.377259473
  189 LYSH  H       1872    5.674514795    5.653063694    0.368357609
  189 LYSH  CA      1873    5.823677760    5.520135521    0.423145826
  189 LYSH  CB      1874    5.718491884    5.454681354    0.512948733
  189 LYSH  CG      1875    5.714831579    5.517875092    0.652236312
  189 LYSH  CD      1876    5.597092742    5.462297218    0.732595921
  189 LYSH  CE      1877    5.623383524    5.494659132    0.879801693
  189 LYSH  NZ      1878    5.509887980    5.457674192    0.965577660
  189 LYSH  HZ1     1879    5.469483178    5.373340592    0.930149957
  189 LYSH  HZ2     1880    5.444207871    5.532969184    0.961605307
  189 LYSH  HZ3     1881    5.539686733    5.447086986    1.060445709
  189 LYSH  C       1882    5.865419837    5.421711968    0.313684393
  189 LYSH  O       1883    5.974191238    5.364875059    0.321960187
  190 GLU   N       1884    5.782912624    5.413138555    0.209722589
  190 GLU   H       1885    5.687548573    5.441763302    0.219051076
  190 GLU   CA      1886    5.808504194    5.333421275    0.088878313
  190 GLU   CB      1887    5.686019092    5.351053454   -0.001101443
  190 GLU   CG      1888    5.686541926    5.265423100   -0.127886965
  190 GLU   CD      1889    5.592567077    5.315313969    6.679956073
  190 GLU   OE1     1890    5.549780355    5.432663021    6.684503233
  190 GLU   OE2     1891    5.564838447    5.235229681    6.588078286
  190 GLU   C       1892    5.936335382    5.377218527    0.017114893
  190 GLU   O       1893    6.036198554    5.305644229    0.023140849
  191 ILE   N       1894    5.943483176    5.506800269    6.905774902
  191 ILE   H       1895    5.857516824    5.546945144    6.874156144
  191 ILE   CA      1896    6.057360276    5.570545956    6.838117724
  191 ILE   CB      1897    6.024789181    5.718291761    6.815368922
  191 ILE   CG1     1898    5.902280678    5.728844239    6.724323252
  191 ILE   CG2     1899    6.141053107    5.791867703    6.748466566
  191 ILE   CD      1900    5.842239714    5.869251781    6.733676072
  191 ILE   C       1901    6.186368605    5.552496755    0.000597939
  191 ILE   O       1902    6.286911605    5.509896054   -0.056028964
  192 VAL   N       1903    6.178628238    5.582883137    0.129848683
  192 VAL   H       1904    6.089799493    5.602698945    0.171292507
  192 VAL   CA      1905    6.287996896    5.555962608    0.224331314
  192 VAL   CB      1906    6.254327413    5.614997695    0.361414525
  192 VAL   CG1     1907    6.357427764    5.578993420    0.468585585
  192 VAL   CG2     1908    6.236288201    5.766642059    0.351991458
  192 VAL   C       1909    6.336339566    5.410957504    0.231334165
  192 VAL   O       1910    6.442264726    5.379621094    0.177216736
  193 LYSH  N       1911    6.247260763    5.319348243    0.268250481
  193 LYSH  H       1912    6.170503805    5.345906024    0.326602170
  193 LYSH  CA      1913    6.286095739    5.178087729    0.280270612
  193 LYSH  CB      1914    6.176374062    5.096728464    0.349193661
  193 LYSH  CG      1915    6.216434667    5.052101669    0.489967362
  193 LYSH  CD      1916    6.227107032    4.899557254    0.495109852
  193 LYSH  CE      1917    6.362816664    4.850632951    0.444136244
  193 LYSH  NZ      1918    6.356642429    4.711507029    0.397088042
  193 LYSH  HZ1     1919    6.297599795    4.698407138    0.317457906
  193 LYSH  HZ2     1920    6.318795838    4.654070312    0.469673105
  193 LYSH  HZ3     1921    6.446546444    4.672032796    0.378139334
  193 LYSH  C       1922    6.328501893    5.107251852    0.151456803
  193 LYSH  O       1923    6.370571066    4.991726357    0.154800248
  194 LYSH  N       1924    6.284191390    5.162258806    0.038755070
  194 LYSH  H       1925    6.215857745    5.235204669    0.041967483
  194 LYSH  CA      1926    6.336594221    5.126137463    6.824030638
  194 LYSH  CB      1927    6.229411162    5.174808014    6.726296460
  194 LYSH  CG      1928    6.260942678    5.147675891    6.579060239
  194 LYSH  CD      1929    6.166056258    5.234481812    6.496180817
  194 LYSH  CE      1930    6.218649222    5.243956133    6.352816882
  194 LYSH  NZ      1931    6.117495399    5.310942385    6.269821019
  194 LYSH  HZ1     1932    6.098949508    5.402831591    6.304617891
  194 LYSH  HZ2     1933    6.031287050    5.260308688    6.271885120
  194 LYSH  HZ3     1934    6.147483849    5.318405645    6.174715850
  194 LYSH  C       1935    6.475611656    5.180334644    6.790114877
  194 LYSH  O       1936    6.562433168    5.102195028    6.751556565
  195 HISB  N       1937    6.495814179    5.311159649    6.803038492
  195 HISB  H       1938    6.424015905    5.372183577    6.836547633
  195 HISB  CA      1939    6.619534502    5.378771312    6.761386079
  195 HISB  CB      1940    6.588007784    5.503630954    6.678761708
  195 HISB  CG      1941    6.503592894    5.483752205    6.552706526
  195 HISB  ND1     1942    6.553700114    5.442661020    6.436553014
  195 HISB  CD2     1943    6.390533560    5.548585746    6.526164665
  195 HISB  HD2     1944    6.325857653    5.594822395    6.600738068
  195 HISB  CE1     1945    6.473702840    5.484904435    6.339045507
  195 HISB  HE1     1946    6.479397578    5.456667375    6.233920635
  195 HISB  NE2     1947    6.372817522    5.551613672    6.394376364
  195 HISB  HE2     1948    6.299501271    5.598677990    6.345287896
  195 HISB  C       1949    6.723293446    5.415547026    6.867658156
  195 HISB  O       1950    6.834613360    5.453437123    6.831570225
  196 SER   N       1951    6.685133031    5.421385447    0.077140913
  196 SER   H       1952    6.590269988    5.404405845    0.103851730
  196 SER   CA      1953    6.773286330    5.456195098    0.189525810
  196 SER   CB      1954    6.740252456    5.586619541    0.262369930
  196 SER   OG      1955    6.605805336    5.629291411    0.238871260
  196 SER   HG      1956    6.606752044    5.662999934    0.144728604
  196 SER   C       1957    6.786739794    5.357633803    0.305774147
  196 SER   O       1958    6.854891132    5.386853876    0.403912662
  197 GLN   N       1959    6.740233361    5.234350949    0.287608139
  197 GLN   H       1960    6.722110096    5.197770736    0.196316369
  197 GLN   CA      1961    6.730368744    5.136683633    0.397034795
  197 GLN   CB      1962    6.661889647    5.008075505    0.350381407
  197 GLN   CG      1963    6.730361340    4.928439326    0.239129382
  197 GLN   CD      1964    6.707584182    4.982189625    0.097710065
  197 GLN   OE1     1965    6.729825762    5.098744822    0.065318731
  197 GLN   NE2     1966    6.668012791    4.897962983    0.002705982
  197 GLN   HE21    1967    6.659952213    4.931780616   -0.091047053
  197 GLN   HE22    1968    6.671307533    4.801124784    0.027405090
  197 GLN   C       1969    6.857707316    5.099871913    0.473473134
  197 GLN   O       1970    6.851607489    5.065688285    0.591482771
  198 PHE   N       1971    0.054780358    5.118795895    0.409143769
  198 PHE   H       1972    0.057693345    5.148697673    0.313763486
  198 PHE   CA      1973    0.186058173    5.091616097    0.469457135
  198 PHE   CB      1974    0.261295907    4.999597905    0.373101295
  198 PHE   CG      1975    0.192498790    4.864122725    0.355169657
  198 PHE   CD1     1976    0.146727884    4.790541476    0.463855577
  198 PHE   HD1     1977    0.182778056    4.816391356    0.563420477
  198 PHE   CD2     1978    0.169771373    4.819350353    0.225555228
  198 PHE   HD2     1979    0.210867112    4.874735462    0.141158311
  198 PHE   CE1     1980    0.070455312    4.676047814    0.443909835
  198 PHE   HE1     1981    0.036525416    4.617278917    0.529210449
  198 PHE   CE2     1982    0.093437303    4.705205517    0.204014264
  198 PHE   HE2     1983    0.071948797    4.672174300    0.102386589
  198 PHE   CZ      1984    0.044792584    4.634923696    0.313626870
  198 PHE   HZ      1985   -0.001044715    4.537386788    0.297302225
  198 PHE   C       1986    0.268839962    5.211250364    0.516852243
  198 PHE   O       1987    0.391774611    5.208270846    0.519725721
  199 ILE   N       1988    0.199130344    5.320418270    0.547050551
  199 ILE   H       1989    0.105250644    5.333282555    0.515084415
  199 ILE   CA      1990    0.256751309    5.439290817    0.611558807
  199 ILE   CB      1991    0.164705209    5.558078183    0.582757572
  199 ILE   CG1     1992    0.171357258    5.599066840    0.435490710
  199 ILE   CG2     1993    0.182707547    5.676921830    0.677445219
  199 ILE   CD      1994    0.311541579    5.631629220    0.383557592
  199 ILE   C       1995    0.286708191    5.413053369    0.759293492
  199 ILE   O       1996    0.195734735    5.386573201    0.837732720
  200 GLY   N       1997    0.415149502    5.420790097    0.792938298
  200 GLY   H       1998    0.479629293    5.449204773    0.721976507
  200 GLY   CA      1999    0.471698045    5.397240538    0.926575494
  200 GLY   C       2000    0.455508363    5.508792470    1.030044805
  200 GLY   O       2001    0.509393280    5.496042724    1.139881995
  201 TYR   N       2002    0.417098112    5.626931978    0.982525073
  201 TYR   H       2003    0.424294714    5.649107263    0.885271707
  201 TYR   CA      2004    0.364134778    5.734441494    1.067664385
  201 TYR   CB      2005    0.403906774    5.873029981    1.016465857
  201 TYR   CG      2006    0.553767319    5.903656598    1.012836061
  201 TYR   CD1     2007    0.619465412    5.917779022    1.134504052
  201 TYR   HD1     2008    0.559312582    5.933300135    1.224058381
  201 TYR   CD2     2009    0.622593375    5.919043108    0.893069218
  201 TYR   HD2     2010    0.572085121    5.957622181    0.804522382
  201 TYR   CE1     2011    0.756755114    5.939336766    1.136698535
  201 TYR   HE1     2012    0.807117829    5.955235245    1.232049653
  201 TYR   CE2     2013    0.760588879    5.935645270    0.893848193
  201 TYR   HE2     2014    0.816045381    5.934560970    0.800016424
  201 TYR   CZ      2015    0.825284620    5.948864487    1.016156245
  201 TYR   OH      2016    0.955494779    5.988031682    1.018848007
  201 TYR   HH      2017    1.001113080    5.975052178    0.930821098
  201 TYR   C       2018    0.212058880    5.721930553    1.078963648
  201 TYR   O       2019    0.147640509    5.681979629    0.982091321
  202 PRO   N       2020    0.152089868    5.763363424    1.190223946
  202 PRO   CA      2021    0.006114790    5.762268983    1.207517851
  202 PRO   CB      2022   -0.017847694    5.770365869    1.358419835
  202 PRO   CG      2023    0.110415366    5.833068394    1.413432797
  202 PRO   CD      2024    0.220077430    5.783350880    1.319019680
  202 PRO   C       2025    6.836485390    5.857749175    1.125944048
  202 PRO   O       2026    6.857845743    5.978706942    1.119385503
  203 ILE   N       2027    6.732007992    5.800181728    1.067126852
  203 ILE   H       2028    6.712542063    5.702193604    1.071617976
  203 ILE   CA      2029    6.629741180    5.871527074    0.989270803
  203 ILE   CB      2030    6.619220829    5.817196508    0.846621753
  203 ILE   CG1     2031    6.753439349    5.811851924    0.773342060
  203 ILE   CG2     2032    6.524953715    5.904445736    0.763487507
  203 ILE   CD      2033    6.748169115    5.726704251    0.646333792
  203 ILE   C       2034    6.491185135    5.863684633    1.053709435
  203 ILE   O       2035    6.431146824    5.756339899    1.054938088
  204 THR   N       2036    6.437901408    5.975480845    1.102229039
  204 THR   H       2037    6.495230876    6.057173452    1.108649108
  204 THR   CA      2038    6.304259040    5.984878908    1.162744383
  204 THR   CB      2039    6.298428430    6.045076205    1.303284369
  204 THR   OG1     2040    6.380532140    5.967555839    1.391048587
  204 THR   HG1     2041    6.463752435    6.020036411    1.408893181
  204 THR   CG2     2042    6.157966429    6.049957403    1.363733659
  204 THR   C       2043    6.214416853    6.070030316    1.072844016
  204 THR   O       2044    6.239287975    6.187336551    1.045503990
  205 LEU   N       2045    6.107534783    5.999193708    1.037525481
  205 LEU   H       2046    6.095095204    5.906659973    1.073323773
  205 LEU   CA      2047    5.988292907    6.056017847    0.973034246
  205 LEU   CB      2048    5.927926821    5.950334473    0.880343723
  205 LEU   CG      2049    5.800260502    5.997573435    0.810524201
  205 LEU   CD1     2050    5.824875234    6.124066089    0.728045575
  205 LEU   CD2     2051    5.747565053    5.882839778    0.724111401
  205 LEU   C       2052    5.892805537    6.096066332    1.085657829
  205 LEU   O       2053    5.862373254    6.017586015    1.175343131
  206 PHE   N       2054    5.883032554    6.228116185    1.098165151
  206 PHE   H       2055    5.932824860    6.289851058    1.037259224
  206 PHE   CA      2056    5.794388999    6.292131743    1.196433015
  206 PHE   CB      2057    5.829496899    6.440583102    1.208317603
  206 PHE   CG      2058    5.954601642    6.477771345    1.288169750
  206 PHE   CD1     2059    6.075642219    6.409668762    1.282493719
  206 PHE   HD1     2060    6.086509406    6.320332160    1.220988863
  206 PHE   CD2     2061    5.948570046    6.591450246    1.367938331
  206 PHE   HD2     2062    5.854186094    6.645300420    1.376521344
  206 PHE   CE1     2063    6.188091391    6.455450346    1.350180722
  206 PHE   HE1     2064    6.282673293    6.402056236    1.341052235
  206 PHE   CE2     2065    6.059346995    6.638938189    1.437171600
  206 PHE   HE2     2066    6.055076359    6.735928619    1.486704090
  206 PHE   CZ      2067    6.179570570    6.569660388    1.428940928
  206 PHE   HZ      2068    6.267840972    6.609196502    1.479202562
  206 PHE   C       2069    5.647383211    6.273783673    1.158201527
  206 PHE   O       2070    5.611808840    6.260480402    1.041199568
  207 VAL   N       2071    5.559590147    6.285382724    1.257443369
  207 VAL   H       2072    5.586940524    6.320453572    1.347019674
  207 VAL   CA      2073    5.415042076    6.265861087    1.239150800
  207 VAL   CB      2074    5.367433694    6.156991197    1.335543056
  207 VAL   CG1     2075    5.217130319    6.129877611    1.326427518
  207 VAL   CG2     2076    5.438289211    6.024267388    1.307691943
  207 VAL   C       2077    5.338736879    6.396114345    1.264150082
  207 VAL   O       2078    5.385522136    6.479486054    1.341557039
  208 GLU   N       2079    5.240745040    6.424406280    1.178781901
  208 GLU   H       2080    5.206679783    6.357986431    1.112238966
  208 GLU   CA      2081    5.148328370    6.537277724    1.196900718
  208 GLU   CB      2082    5.080159664    6.571471682    1.064254905
  208 GLU   CG      2083    5.177839836    6.625799733    0.959784287
  208 GLU   CD      2084    5.112166142    6.644497429    0.822881898
  208 GLU   OE1     2085    5.065624084    6.756982362    0.794518153
  208 GLU   OE2     2086    5.125879961    6.552655192    0.739204332
  208 GLU   C       2087    5.041612392    6.508854249    1.302787327
  208 GLU   O1      2088    5.009393400    6.389489247    1.321197477
  208 GLU   O2      2089    4.991453918    6.601410468    1.370162553
  209 2N62  F8      2090    0.522073098    0.222040434    6.583495179
  209 2N62  C7      2091    0.526084982    0.189853895    6.715560465
  209 2N62  C6      2092    0.630276472    0.113552328    6.766939049
  209 2N62  H5      2093    0.708260385    0.070185866    6.704346934
  209 2N62  C5      2094    0.640035744    0.096840008    6.904572758
  209 2N62  H4      2095    0.719727799    0.034735925    6.945465175
  209 2N62  C4      2096    0.547372362    0.159091119    0.069579366
  209 2N62  C10     2097    0.444307477    0.237473565    0.019034120
  209 2N62  C11     2098    0.333328447    0.289403100    0.108970273
  209 2N62  C9      2099    0.431813522    0.248935955    6.798867080
  209 2N62  H9      2100    0.343350528    0.297740378    6.757970282
  209 2N62  C3      2101    0.545181630    0.119494434    0.217335771
  209 2N62  N1      2102    0.643855768    0.168883161    0.293352710
  209 2N62  C12     2103    0.461822539    0.019058868    0.265137021
  209 2N62  C2      2104    0.654975255    0.126118337    0.419853458
  209 2N62  S1      2105    0.780554167    0.201959977    0.529229351
  209 2N62  C1      2106    0.918444208    0.200557648    0.416688215
  209 2N62  N3      2107    0.574271795    0.030562811    0.467908116
  209 2N62  C15     2108    0.475059078   -0.024328572    0.396516271
  209 2N62  N13     2109    0.355215267    6.873828429    0.216660301
  209 2N62  C14     2110    0.307187189    6.792393393    0.310189160
  209 2N62  H13     2111    0.217936398    6.730364357    0.301961413
  209 2N62  N2      2112    0.379830711    6.803901498    0.420997635
  209 2N62  H14     2113    0.354202001    6.755591413    0.504714207
  210 H2O   OW      2114    0.338550306    6.896105736    6.859608487
  210 H2O   HW1     2115    0.351304960    6.898401657    6.958765169
  210 H2O   HW2     2116    0.248669692    6.857681015    6.838466059
  211 NA+   NA      2117    0.929989327    5.941846690    0.319196687
  212 NA+   NA      2118    3.745637662    2.431455975    5.216967103
  213 NA+   NA      2119    3.462491599    3.845723470    5.233189644
  214 NA+   NA      2120    5.762855982    0.071825487    0.698105692
  215 NA+   NA      2121    0.138015511    6.195582376    2.237645076
  216 NA+   NA      2122    3.615493094    5.362039933    3.320983371
  217 NA+   NA      2123    5.457787653    6.556989462    1.021615506
  218 NA+   NA      2124    2.774620061    5.269470808    3.327672162
    1 SOLV  OW      2125    0.655122644    0.129764447    0.923772192
    1 SOLV  HW1     2126    0.599375780    0.094977057    0.999161787
    1 SOLV  HW2     2127    0.637372650    0.075724695    0.841516146
    2 SOLV  OW      2128    0.816738604    0.924085925    0.956364791
    2 SOLV  HW1     2129    0.771182569    1.012399351    0.967637824
    2 SOLV  HW2     2130    0.820665138    0.900791078    0.859186763
    3 SOLV  OW      2131    6.655352482    1.004848009    6.132013581
    3 SOLV  HW1     2132    6.681183118    1.015780859    6.036018563
    3 SOLV  HW2     2133    6.638245744    1.094746415    6.172354130
    4 SOLV  OW      2134    1.443782812    6.896715656    0.078590737
    4 SOLV  HW1     2135    1.364698191    6.918089886    0.021226773
    4 SOLV  HW2     2136    1.517367063    6.961675645    0.059424431
    5 SOLV  OW      2137    6.632359995    6.152428591    1.232329445
    5 SOLV  HW1     2138    6.713855950    6.117451540    1.186107362
    5 SOLV  HW2     2139    6.639981289    6.135567078    1.330609699
    6 SOLV  OW      2140    0.835710013    1.084851604    1.646856137
    6 SOLV  HW1     2141    0.847568736    1.172367986    1.599930895
    6 SOLV  HW2     2142    0.923467117    1.055036086    1.684424829
    7 SOLV  OW      2143    0.896435883    5.347943202    1.303450107
    7 SOLV  HW1     2144    0.846466900    5.305122806    1.228153652
    7 SOLV  HW2     2145    0.852771099    5.324129476    1.390204319
    8 SOLV  OW      2146    6.531303384    1.253255652    6.215178459
    8 SOLV  HW1     2147    6.538260293    1.318212902    6.139456642
    8 SOLV  HW2     2148    6.509716075    1.302545082    6.299476362
    9 SOLV  OW      2149    0.680306823    2.064773575    6.559427003
    9 SOLV  HW1     2150    0.674655085    1.969011532    6.587702331
    9 SOLV  HW2     2151    0.591974573    2.109205082    6.574425835
   10 SOLV  OW      2152    0.744910035    1.180584937    5.984655517
   10 SOLV  HW1     2153    0.695068598    1.266549025    5.995964022
   10 SOLV  HW2     2154    0.841397145    1.194867587    6.006747868
   11 SOLV  OW      2155    5.732318663    6.868229699    5.611900323
   11 SOLV  HW1     2156    5.771691705    6.947180140    5.658995959
   11 SOLV  HW2     2157    5.745949861    6.878038410    5.513313626
   12 SOLV  OW      2158    5.892972444    6.647804236    5.615004737
   12 SOLV  HW1     2159    5.976366666    6.683482298    5.572880832
   12 SOLV  HW2     2160    5.823262151    6.719491983    5.616799779
   13 SOLV  OW      2161    6.247676180    5.847425370    6.097773898
   13 SOLV  HW1     2162    6.201445750    5.764978127    6.130435448
   13 SOLV  HW2     2163    6.293358846    5.827841584    6.010992021
   14 SOLV  OW      2164    0.657953325    0.245165123    6.110805337
   14 SOLV  HW1     2165    0.746627795    0.201318320    6.125499850
   14 SOLV  HW2     2166    0.639615433    0.309094127    6.185493962
   15 SOLV  OW      2167    6.580750830    1.403948480    1.983847967
   15 SOLV  HW1     2168    6.507388524    1.336038577    1.981051951
   15 SOLV  HW2     2169    6.541493507    1.494836271    1.997984355
   16 SOLV  OW      2170    0.798003452    0.733151757    1.534550656
   16 SOLV  HW1     2171    0.712047656    0.690095454    1.562103212
   16 SOLV  HW2     2172    0.874298007    0.672417814    1.556728422
   17 SOLV  OW      2173    0.000253596    0.068558623    1.550272606
   17 SOLV  HW1     2174    0.064289172    0.076149050    1.473829230
   17 SOLV  HW2     2175    0.039957123    0.111533993    1.631380558
   18 SOLV  OW      2176    5.729161827    0.832625563    6.603478107
   18 SOLV  HW1     2177    5.685198892    0.767629439    6.541473017
   18 SOLV  HW2     2178    5.757244587    0.785249212    6.686956780
   19 SOLV  OW      2179    6.061007879    5.739129095    1.172138055
   19 SOLV  HW1     2180    5.972079016    5.722900097    1.129359879
   19 SOLV  HW2     2181    6.054718073    5.720443584    1.270183583
   20 SOLV  OW      2182    1.497335193    0.464097540    1.281604308
   20 SOLV  HW1     2183    1.415184213    0.420070129    1.245351605
   20 SOLV  HW2     2184    1.501274434    0.558767237    1.249611849
   21 SOLV  OW      2185    0.863664182    0.047489684    6.158705387
   21 SOLV  HW1     2186    0.786245443    0.001734551    6.202461346
   21 SOLV  HW2     2187    0.945579833    0.035314290    6.214770573
   22 SOLV  OW      2188    6.423710268    1.458651304    0.415181488
   22 SOLV  HW1     2189    6.508498265    1.428070995    0.371848077
   22 SOLV  HW2     2190    6.351650057    1.391319710    0.398579080
   23 SOLV  OW      2191    6.108364074    4.709788695    0.249364048
   23 SOLV  HW1     2192    6.024512210    4.743364530    0.292296555
   23 SOLV  HW2     2193    6.094762729    4.702984591    0.150518951
   24 SOLV  OW      2194    1.681225653    0.203300395    5.700724120
   24 SOLV  HW1     2195    1.751478532    0.132290086    5.695879378
   24 SOLV  HW2     2196    1.668786171    0.244086816    5.610263793
   25 SOLV  OW      2197    5.945923682    5.113291669    6.132612169
   25 SOLV  HW1     2198    5.852367015    5.129565950    6.163983428
   25 SOLV  HW2     2199    5.983809442    5.034083513    6.180492709
   26 SOLV  OW      2200    6.581446338    6.187191011    4.941162360
   26 SOLV  HW1     2201    6.497408131    6.134460319    4.953755924
   26 SOLV  HW2     2202    6.655859458    6.125597402    4.915269701
   27 SOLV  OW      2203    6.638973638    0.552181613    1.533435980
   27 SOLV  HW1     2204    6.647846892    0.614635259    1.455832916
   27 SOLV  HW2     2205    6.553107712    0.570520953    1.581311917
   28 SOLV  OW      2206    4.872410665    0.550535720    0.019732507
   28 SOLV  HW1     2207    4.802768197    0.570738877   -0.049140016
   28 SOLV  HW2     2208    4.941032565    0.623285627    0.020058013
   29 SOLV  OW      2209    5.918816477    5.109911554    5.852070845
   29 SOLV  HW1     2210    5.906995860    5.198294230    5.806787957
   29 SOLV  HW2     2211    5.946803406    5.124575121    5.946957198
   30 SOLV  OW      2212    5.694890146    0.281233428    5.561830598
   30 SOLV  HW1     2213    5.686677370    0.230508779    5.476042487
   30 SOLV  HW2     2214    5.606416665    0.282418069    5.608425016
   31 SOLV  OW      2215    6.427467985    5.866863386    6.603661804
   31 SOLV  HW1     2216    6.424235763    5.822186148    6.693079140
   31 SOLV  HW2     2217    6.346044865    5.923724659    6.591873022
   32 SOLV  OW      2218    0.503557763    6.815871287    6.445033853
   32 SOLV  HW1     2219    0.492152580    6.902044920    6.395578879
   32 SOLV  HW2     2220    0.576032659    6.762080560    6.401956498
   33 SOLV  OW      2221    0.085773957    6.812571976    6.874609179
   33 SOLV  HW1     2222    0.048393049    6.779259607    6.961182188
   33 SOLV  HW2     2223    0.097246150    6.735806077    6.811543526
   34 SOLV  OW      2224    6.218145362    0.775387331    5.019192430
   34 SOLV  HW1     2225    6.269338357    0.838617510    5.077341068
   34 SOLV  HW2     2226    6.130680068    0.816759229    4.993930036
   35 SOLV  OW      2227    0.059820229    1.299265512    5.350609476
   35 SOLV  HW1     2228    0.094859985    1.363426321    5.282364346
   35 SOLV  HW2     2229   -0.030715565    1.267172455    5.322769030
   36 SOLV  OW      2230    1.670579622    0.138967375    0.049822796
   36 SOLV  HW1     2231    1.647644980    0.234969915    0.033774234
   36 SOLV  HW2     2232    1.676153760    0.122055491    0.148224611
   37 SOLV  OW      2233    5.815684966    5.664636200    1.069701063
   37 SOLV  HW1     2234    5.814411053    5.589672548    1.135885857
   37 SOLV  HW2     2235    5.872412292    5.639009135    0.991427139
   38 SOLV  OW      2236    1.268918042    0.274722335    1.424591008
   38 SOLV  HW1     2237    1.266381725    0.303622020    1.328891401
   38 SOLV  HW2     2238    1.339816057    0.326004090    1.473002301
   39 SOLV  OW      2239    0.958005466    5.920648214    1.586914558
   39 SOLV  HW1     2240    0.937854208    5.823039793    1.595155136
   39 SOLV  HW2     2241    0.935417564    5.966695082    1.672768180
   40 SOLV  OW      2242    4.769909356    6.245491364    6.556738590
   40 SOLV  HW1     2243    4.679215540    6.286084625    6.568083108
   40 SOLV  HW2     2244    4.834417796    6.315871659    6.526954575
   41 SOLV  OW      2245    4.963642136    5.563085425    0.099373116
   41 SOLV  HW1     2246    4.916011431    5.639575462    0.142760879
   41 SOLV  HW2     2247    5.008950955    5.594973716    0.016113759
   42 SOLV  OW      2248    1.293460567    1.027956010    2.075863648
   42 SOLV  HW1     2249    1.281958808    0.976308713    1.990997752
   42 SOLV  HW2     2250    1.390820476    1.035056280    2.097601808
   43 SOLV  OW      2251    0.359757819    5.952313071    6.290002892
   43 SOLV  HW1     2252    0.279284923    6.008950929    6.272167122
   43 SOLV  HW2     2253    0.414586518    5.994194475    6.362401756
   44 SOLV  OW      2254    0.883887932    5.647313441    5.626243934
   44 SOLV  HW1     2255    0.965233345    5.703921625    5.612817971
   44 SOLV  HW2     2256    0.890735291    5.565184984    5.569588951
   45 SOLV  OW      2257    6.665970518    5.816864856    0.054898021
   45 SOLV  HW1     2258    6.672705573    5.909584647    0.091763680
   45 SOLV  HW2     2259    6.747956024    5.796212519    0.001482485
   46 SOLV  OW      2260    1.202820230    6.639321784    0.262957265
   46 SOLV  HW1     2261    1.176917474    6.637896766    0.166372891
   46 SOLV  HW2     2262    1.252385061    6.555409973    0.285398671
   47 SOLV  OW      2263    0.365897291    5.940222823    0.692920724
   47 SOLV  HW1     2264    0.288655567    5.954351825    0.754852539
   47 SOLV  HW2     2265    0.402078407    5.847819488    0.705327957
   48 SOLV  OW      2266    0.503613256    6.586526982    2.129507272
   48 SOLV  HW1     2267    0.484976849    6.680617432    2.157811679
   48 SOLV  HW2     2268    0.419364780    6.544618593    2.095635028
   49 SOLV  OW      2269    5.611554719    6.876855299    5.927424170
   49 SOLV  HW1     2270    5.589705673    6.894024344    5.831354625
   49 SOLV  HW2     2271    5.527095702    6.874752949    5.980937941
   50 SOLV  OW      2272    5.477516430    6.557945443    5.414536604
   50 SOLV  HW1     2273    5.447585348    6.463256175    5.426348338
   50 SOLV  HW2     2274    5.573387910    6.559281677    5.386106793
   51 SOLV  OW      2275    6.619550803    6.108592827    1.504618046
   51 SOLV  HW1     2276    6.608774708    6.066351176    1.594615603
   51 SOLV  HW2     2277    6.697359943    6.171382713    1.506397921
   52 SOLV  OW      2278    0.191272673    6.704201814    4.700061666
   52 SOLV  HW1     2279    0.219872194    6.653614417    4.781451919
   52 SOLV  HW2     2280    0.268778087    6.756284131    4.664261019
   53 SOLV  OW      2281    0.612865446    1.831170787    6.012973793
   53 SOLV  HW1     2282    0.597044807    1.852780439    5.916618431
   53 SOLV  HW2     2283    0.582314390    1.907645263    6.069717842
   54 SOLV  OW      2284    2.391223306    6.755844190    1.360984216
   54 SOLV  HW1     2285    2.463615285    6.787841517    1.422118471
   54 SOLV  HW2     2286    2.430129060    6.735298139    1.271173348
   55 SOLV  OW      2287    5.557151784    6.659574609    5.664262686
   55 SOLV  HW1     2288    5.511709141    6.629863671    5.580276327
   55 SOLV  HW2     2289    5.603994450    6.746399700    5.647873216
   56 SOLV  OW      2290    6.496189311    5.650526658    1.332220961
   56 SOLV  HW1     2291    6.465758296    5.670632286    1.239099948
   56 SOLV  HW2     2292    6.423595961    5.674161221    1.396822641
   57 SOLV  OW      2293    0.684846145    5.497942541    0.671875701
   57 SOLV  HW1     2294    0.696866439    5.440946334    0.590592584
   57 SOLV  HW2     2295    0.772523079    5.538918372    0.697089463
   58 SOLV  OW      2296    4.640143700    6.444086651    0.572989576
   58 SOLV  HW1     2297    4.612420365    6.427238392    0.667581082
   58 SOLV  HW2     2298    4.585021452    6.387619230    0.511564761
   59 SOLV  OW      2299    6.199284825    4.467981167    0.514921725
   59 SOLV  HW1     2300    6.103320627    4.440851224    0.522419751
   59 SOLV  HW2     2301    6.252778615    4.391593445    0.478801583
   60 SOLV  OW      2302    5.755213324    4.568380707    0.411152731
   60 SOLV  HW1     2303    5.656095105    4.581054279    0.407045535
   60 SOLV  HW2     2304    5.800734328    4.655387374    0.392191240
   61 SOLV  OW      2305    4.515299424    5.178192514    0.246868579
   61 SOLV  HW1     2306    4.484454910    5.098336007    0.195166835
   61 SOLV  HW2     2307    4.452996950    5.254662270    0.230367116
   62 SOLV  OW      2308    0.431356754    2.190332127    6.578280397
   62 SOLV  HW1     2309    0.400273260    2.255307295    6.647649594
   62 SOLV  HW2     2310    0.433861959    2.235489318    6.489092100
   63 SOLV  OW      2311    5.926621049    6.557632014    5.862451085
   63 SOLV  HW1     2312    5.932630050    6.571190960    5.763549521
   63 SOLV  HW2     2313    5.943629865    6.644455202    5.909075871
   64 SOLV  OW      2314    0.934042250    5.615118224    6.440155276
   64 SOLV  HW1     2315    0.929370973    5.519546569    6.411075386
   64 SOLV  HW2     2316    1.019135237    5.630538939    6.490382601
   65 SOLV  OW      2317    5.878361188    5.869218884    6.055007218
   65 SOLV  HW1     2318    5.899126833    5.808072787    6.131371768
   65 SOLV  HW2     2319    5.845551448    5.815504697    5.977290593
   66 SOLV  OW      2320    6.356085737    5.116076984    5.972975726
   66 SOLV  HW1     2321    6.418343176    5.134964840    5.897032976
   66 SOLV  HW2     2322    6.277681713    5.177943835    5.967945634
   67 SOLV  OW      2323    6.405374821    0.422190197    1.246248372
   67 SOLV  HW1     2324    6.343320853    0.383230022    1.178182574
   67 SOLV  HW2     2325    6.360396100    0.423308279    1.335563427
   68 SOLV  OW      2326    0.681060704    1.903465383    0.591813662
   68 SOLV  HW1     2327    0.670802187    2.002943833    0.592275129
   68 SOLV  HW2     2328    0.681227042    1.869552507    0.685894785
   69 SOLV  OW      2329    5.497902661    6.724253401    4.909074156
   69 SOLV  HW1     2330    5.423363286    6.686752258    4.964200751
   69 SOLV  HW2     2331    5.504129509    6.822917822    4.924171760
   70 SOLV  OW      2332    1.104723619    6.883655052    6.281629779
   70 SOLV  HW1     2333    1.135954151    6.814663728    6.216311817
   70 SOLV  HW2     2334    1.137945343    6.860428926    6.373054108
   71 SOLV  OW      2335    5.956310397    5.481244994    5.905893641
   71 SOLV  HW1     2336    5.929961182    5.428906853    5.824860081
   71 SOLV  HW2     2337    5.884492039    5.547355614    5.927653562
   72 SOLV  OW      2338    4.476851523    0.413052693    6.811279554
   72 SOLV  HW1     2339    4.490438559    0.357692660    6.729105842
   72 SOLV  HW2     2340    4.463411739    0.352959821    6.890083217
   73 SOLV  OW      2341    6.681279349    0.696865594    1.288890362
   73 SOLV  HW1     2342    6.612542182    0.703362117    1.216538174
   73 SOLV  HW2     2343    6.710250533    0.788765649    1.315663744
   74 SOLV  OW      2344    0.377616319    5.434429019    1.383512573
   74 SOLV  HW1     2345    0.397604447    5.486860602    1.466285781
   74 SOLV  HW2     2346    0.430379058    5.471481059    1.307058495
   75 SOLV  OW      2347    6.208252601    0.709289082    1.161749104
   75 SOLV  HW1     2348    6.138048978    0.660674622    1.109696338
   75 SOLV  HW2     2349    6.199750294    0.807586949    1.145421390
   76 SOLV  OW      2350    0.663626246    6.590338033    2.347580151
   76 SOLV  HW1     2351    0.606513260    6.567116970    2.268836360
   76 SOLV  HW2     2352    0.690840434    6.686399763    2.341823391
   77 SOLV  OW      2353    6.416370265    1.355507900    6.454214747
   77 SOLV  HW1     2354    6.355774335    1.276026621    6.457738298
   77 SOLV  HW2     2355    6.458275477    1.369456211    6.543941496
   78 SOLV  OW      2356    4.667212397    5.166144263    0.488198341
   78 SOLV  HW1     2357    4.600625402    5.175961025    0.414228299
   78 SOLV  HW2     2358    4.704570318    5.255932759    0.511524445
   79 SOLV  OW      2359    5.202240525    0.414122015    6.070515698
   79 SOLV  HW1     2360    5.255257344    0.474567431    6.129991312
   79 SOLV  HW2     2361    5.136702466    0.468293548    6.017866635
   80 SOLV  OW      2362    2.098552211    6.840125710    2.493816045
   80 SOLV  HW1     2363    2.130837508    6.796403891    2.409865607
   80 SOLV  HW2     2364    1.998749505    6.846245388    2.491933558
   81 SOLV  OW      2365    0.781561942    0.701761967    2.509089370
   81 SOLV  HW1     2366    0.856935887    0.661223664    2.457348062
   81 SOLV  HW2     2367    0.754329091    0.639577163    2.582527286
   82 SOLV  OW      2368    6.353929546    4.604623629    0.688177620
   82 SOLV  HW1     2369    6.399717932    4.537704444    0.746718093
   82 SOLV  HW2     2370    6.277917914    4.560585967    0.640380163
   83 SOLV  OW      2371    4.780788320    1.084310061    6.669017160
   83 SOLV  HW1     2372    4.719898228    1.010816313    6.698893989
   83 SOLV  HW2     2373    4.756839668    1.111604862    6.575834808
   84 SOLV  OW      2374    6.221853152    1.277691880    0.401082928
   84 SOLV  HW1     2375    6.233860838    1.232009568    0.312930710
   84 SOLV  HW2     2376    6.268118766    1.225072980    0.472445105
   85 SOLV  OW      2377    4.489567895    0.202301241    0.081490549
   85 SOLV  HW1     2378    4.473088850    0.107484304    0.054295681
   85 SOLV  HW2     2379    4.570412554    0.206550884    0.140205361
   86 SOLV  OW      2380    1.432338109    0.337490874    4.853426336
   86 SOLV  HW1     2381    1.419439561    0.302672797    4.760575001
   86 SOLV  HW2     2382    1.355534683    0.396732132    4.877751367
   87 SOLV  OW      2383    0.326292467    0.775784244    1.824160341
   87 SOLV  HW1     2384    0.331361531    0.805760962    1.728886138
   87 SOLV  HW2     2385    0.415530713    0.787827604    1.867668367
   88 SOLV  OW      2386    5.938954514    6.764730992    4.792287671
   88 SOLV  HW1     2387    5.947489949    6.854446554    4.835642737
   88 SOLV  HW2     2388    6.020586982    6.746282210    4.737541452
   89 SOLV  OW      2389    0.993789781    6.081229990    2.231664091
   89 SOLV  HW1     2390    1.070167948    6.132877391    2.192929898
   89 SOLV  HW2     2391    0.915047587    6.087139998    2.170295230
   90 SOLV  OW      2392    0.382692114    0.517418129    2.121776399
   90 SOLV  HW1     2393    0.309203166    0.543884358    2.059324005
   90 SOLV  HW2     2394    0.377301450    0.419206061    2.139850457
   91 SOLV  OW      2395    1.199692403    5.283238294    1.011212844
   91 SOLV  HW1     2396    1.206284914    5.184772658    0.995054300
   91 SOLV  HW2     2397    1.138830082    5.324146320    0.943225261
   92 SOLV  OW      2398    0.179058172    2.426442043    0.668319574
   92 SOLV  HW1     2399    0.223712081    2.502432824    0.715574867
   92 SOLV  HW2     2400    0.189518729    2.342894800    0.722282863
   93 SOLV  OW      2401    1.188860525    6.003237685    1.475028224
   93 SOLV  HW1     2402    1.260267686    6.027897369    1.540563322
   93 SOLV  HW2     2403    1.107691948    5.971988764    1.524394346
   94 SOLV  OW      2404    1.725518343    6.764774293    4.593135728
   94 SOLV  HW1     2405    1.716597065    6.767263396    4.493557945
   94 SOLV  HW2     2406    1.642122152    6.726718820    4.633115060
   95 SOLV  OW      2407    5.263979967    0.778698353    6.731822047
   95 SOLV  HW1     2408    5.242732956    0.853497401    6.668930803
   95 SOLV  HW2     2409    5.349420161    0.734897887    6.703838671
   96 SOLV  OW      2410    2.357982785    6.275984396    0.572443690
   96 SOLV  HW1     2411    2.370657205    6.361976484    0.621902610
   96 SOLV  HW2     2412    2.438102343    6.217671777    0.585932227
   97 SOLV  OW      2413    6.687674863    0.492764861    4.905989617
   97 SOLV  HW1     2414    6.602507411    0.441320042    4.895992821
   97 SOLV  HW2     2415    6.764067407    0.437537605    4.872581360
   98 SOLV  OW      2416    6.765535202    6.522184113    4.244723690
   98 SOLV  HW1     2417    6.781068572    6.595642220    4.310787170
   98 SOLV  HW2     2418    6.667627299    6.514532792    4.225823048
   99 SOLV  OW      2419    0.952262899    1.105508796    5.263650356
   99 SOLV  HW1     2420    1.045747853    1.124431324    5.293720693
   99 SOLV  HW2     2421    0.936871836    1.006694987    5.262886756
  100 SOLV  OW      2422    5.912888892    5.200107179    1.180927070
  100 SOLV  HW1     2423    5.914771462    5.202326780    1.080961000
  100 SOLV  HW2     2424    5.837503298    5.141958681    1.211543874
  101 SOLV  OW      2425    6.195445085    5.258045890    1.001433219
  101 SOLV  HW1     2426    6.097485062    5.253890418    0.981735075
  101 SOLV  HW2     2427    6.212516623    5.327885827    1.070948209
  102 SOLV  OW      2428    6.003685954    0.372018371    0.726164032
  102 SOLV  HW1     2429    5.928369537    0.433594014    0.703014118
  102 SOLV  HW2     2430    6.076204072    0.423723487    0.771636043
  103 SOLV  OW      2431    6.723026097    5.500055720    1.140160784
  103 SOLV  HW1     2432    6.816880769    5.485652545    1.108764037
  103 SOLV  HW2     2433    6.716332113    5.476410677    1.237103897
  104 SOLV  OW      2434    1.129666029    6.811107479    0.471946337
  104 SOLV  HW1     2435    1.125371670    6.737801549    0.404054951
  104 SOLV  HW2     2436    1.059545253    6.796106001    0.541655959
  105 SOLV  OW      2437    5.879846048    4.810501861    0.364903837
  105 SOLV  HW1     2438    5.828247774    4.845710745    0.286814191
  105 SOLV  HW2     2439    5.851830911    4.858819927    0.447852716
  106 SOLV  OW      2440    5.943105876    5.620764395    1.680840413
  106 SOLV  HW1     2441    5.901553912    5.531769838    1.699691334
  106 SOLV  HW2     2442    5.930579188    5.643593213    1.584280632
  107 SOLV  OW      2443    6.625756923    1.779063165    6.230797394
  107 SOLV  HW1     2444    6.574553546    1.782808646    6.316620869
  107 SOLV  HW2     2445    6.573627676    1.825002174    6.158869759
  108 SOLV  OW      2446    5.398553911    6.292649356    5.423290604
  108 SOLV  HW1     2447    5.332812759    6.286828608    5.348152170
  108 SOLV  HW2     2448    5.408115301    6.202833639    5.466223912
  109 SOLV  OW      2449    0.077210718    6.039910893    5.982583183
  109 SOLV  HW1     2450    0.002820873    6.095274156    5.945151913
  109 SOLV  HW2     2451    0.111201294    6.082211438    6.066579044
  110 SOLV  OW      2452    0.101805832    2.379829284    6.720992342
  110 SOLV  HW1     2453    0.201584631    2.373053078    6.721062124
  110 SOLV  HW2     2454    0.063245898    2.304240050    6.773917833
  111 SOLV  OW      2455    6.201108276    1.115288608    5.522387536
  111 SOLV  HW1     2456    6.210439844    1.203346026    5.475924059
  111 SOLV  HW2     2457    6.125148753    1.119751957    5.587273817
  112 SOLV  OW      2458    1.374238843    0.906571228    5.798910412
  112 SOLV  HW1     2459    1.425217793    0.823140642    5.777885469
  112 SOLV  HW2     2460    1.290311451    0.908915588    5.744576294
  113 SOLV  OW      2461    1.779201189    1.464757979    0.669836932
  113 SOLV  HW1     2462    1.690596179    1.505912202    0.648493929
  113 SOLV  HW2     2463    1.770435968    1.365143522    0.670198833
  114 SOLV  OW      2464    6.096522247    5.276353791    1.561168124
  114 SOLV  HW1     2465    6.129625697    5.357943911    1.513747463
  114 SOLV  HW2     2466    6.013207504    5.298725593    1.611760518
  115 SOLV  OW      2467    6.314401456    5.744783077    1.511844385
  115 SOLV  HW1     2468    6.317716616    5.829279274    1.458449238
  115 SOLV  HW2     2469    6.288852933    5.765971147    1.606183908
  116 SOLV  OW      2470    0.908784907    6.117659838    2.482128191
  116 SOLV  HW1     2471    0.861498987    6.042198073    2.527637429
  116 SOLV  HW2     2472    0.942163680    6.087110156    2.392942679
  117 SOLV  OW      2473    6.778102526    1.601276760    1.639362297
  117 SOLV  HW1     2474    6.773586794    1.523313366    1.701834115
  117 SOLV  HW2     2475    6.873115645    1.631069362    1.630076071
  118 SOLV  OW      2476    6.162526912    0.542375810    0.878407292
  118 SOLV  HW1     2477    6.159506815    0.629612751    0.829599349
  118 SOLV  HW2     2478    6.087485451    0.538510281    0.944402776
  119 SOLV  OW      2479    1.141760291    6.565060580    6.367067860
  119 SOLV  HW1     2480    1.158443053    6.596794702    6.273706554
  119 SOLV  HW2     2481    1.156492288    6.466256599    6.371801212
  120 SOLV  OW      2482    6.653074648    1.054723143    5.603608334
  120 SOLV  HW1     2483    6.737238063    1.017823392    5.643059043
  120 SOLV  HW2     2484    6.604106343    0.981957707    5.555559549
  121 SOLV  OW      2485    1.100353495    1.512503432    5.958843257
  121 SOLV  HW1     2486    1.014820535    1.461233005    5.951295241
  121 SOLV  HW2     2487    1.103304652    1.582999140    5.887969628
  122 SOLV  OW      2488    0.325364206    5.603417971    6.534554872
  122 SOLV  HW1     2489    0.387009930    5.658774899    6.590566082
  122 SOLV  HW2     2490    0.323042382    5.639979292    6.441497501
  123 SOLV  OW      2491    6.480966593    0.740800208    1.099813441
  123 SOLV  HW1     2492    6.391022275    0.715190686    1.135249065
  123 SOLV  HW2     2493    6.479306937    0.836466336    1.070715360
  124 SOLV  OW      2494    1.606627157    0.666474883    5.412097706
  124 SOLV  HW1     2495    1.626206148    0.731802613    5.338950828
  124 SOLV  HW2     2496    1.671984310    0.679398089    5.486682645
  125 SOLV  OW      2497    6.495501878    0.857482265    5.492867162
  125 SOLV  HW1     2498    6.528928721    0.810711112    5.411032920
  125 SOLV  HW2     2499    6.395572442    0.853987088    5.494757806
  126 SOLV  OW      2500    5.992124439    0.546642237    1.090041939
  126 SOLV  HW1     2501    5.903409244    0.592536945    1.095052047
  126 SOLV  HW2     2502    5.985944073    0.457255932    1.134467951
  127 SOLV  OW      2503    5.901670666    5.942089202    5.179269898
  127 SOLV  HW1     2504    5.967829241    5.984601467    5.117486909
  127 SOLV  HW2     2505    5.841259585    5.881864642    5.127069744
  128 SOLV  OW      2506    1.010774369    1.217961615    6.053471115
  128 SOLV  HW1     2507    1.070993216    1.150953257    6.096892871
  128 SOLV  HW2     2508    0.957658667    1.265430625    6.123665547
  129 SOLV  OW      2509    4.811487197    5.400360880    0.574845855
  129 SOLV  HW1     2510    4.862023778    5.485974982    0.563974872
  129 SOLV  HW2     2511    4.856445425    5.343678339    0.643894278
  130 SOLV  OW      2512    5.183484944    5.761976639    5.180739583
  130 SOLV  HW1     2513    5.167210927    5.825985303    5.255837468
  130 SOLV  HW2     2514    5.239084533    5.685589735    5.213531050
  131 SOLV  OW      2515    6.211108344    0.982760573    1.117252841
  131 SOLV  HW1     2516    6.211946094    1.059245567    1.181681029
  131 SOLV  HW2     2517    6.300256691    0.975971986    1.072441325
  132 SOLV  OW      2518    5.996583132    0.285537164    1.202867841
  132 SOLV  HW1     2519    5.904171330    0.255919063    1.178696114
  132 SOLV  HW2     2520    6.024438581    0.241469204    1.288211198
  133 SOLV  OW      2521    0.194197580    6.637735793    6.676021734
  133 SOLV  HW1     2522    0.270749759    6.692848187    6.642797778
  133 SOLV  HW2     2523    0.224370641    6.543301480    6.689180142
  134 SOLV  OW      2524    0.994472003    1.868613760    0.504322884
  134 SOLV  HW1     2525    0.985421255    1.810187212    0.584981610
  134 SOLV  HW2     2526    0.984089442    1.964375491    0.531215779
  135 SOLV  OW      2527    0.545630569    0.635162192    6.127756681
  135 SOLV  HW1     2528    0.577698785    0.729828444    6.131203876
  135 SOLV  HW2     2529    0.591441614    0.587178270    6.052918331
  136 SOLV  OW      2530    6.023156591    1.333272431    6.529938073
  136 SOLV  HW1     2531    5.927690621    1.317313616    6.504807117
  136 SOLV  HW2     2532    6.027001703    1.379348074    6.618618655
  137 SOLV  OW      2533    3.902487719    3.858241771    3.854488341
  137 SOLV  HW1     2534    3.888252398    3.911680998    3.937813705
  137 SOLV  HW2     2535    3.857612375    3.903816000    3.777607917
  138 SOLV  OW      2536    5.373387723    4.128650190    3.636750482
  138 SOLV  HW1     2537    5.291802426    4.077233731    3.663248395
  138 SOLV  HW2     2538    5.401727547    4.101124334    3.544874958
  139 SOLV  OW      2539    4.032361679    4.318860293    6.717130039
  139 SOLV  HW1     2540    4.099529898    4.374094567    6.667738680
  139 SOLV  HW2     2541    3.973047923    4.378777553    6.770922708
  140 SOLV  OW      2542    5.378220649    3.495855332    4.288807083
  140 SOLV  HW1     2543    5.294762936    3.525341845    4.335357251
  140 SOLV  HW2     2544    5.364488601    3.500228757    4.189843581
  141 SOLV  OW      2545    3.633205161    5.671211295    3.993723299
  141 SOLV  HW1     2546    3.655054691    5.625219883    4.079798804
  141 SOLV  HW2     2547    3.595787010    5.604771329    3.929014977
  142 SOLV  OW      2548    4.762212855    4.176365945    5.601278049
  142 SOLV  HW1     2549    4.732410864    4.109535456    5.533119668
  142 SOLV  HW2     2550    4.688512952    4.241799843    5.618211137
  143 SOLV  OW      2551    6.160312005    3.856807560    3.935358847
  143 SOLV  HW1     2552    6.176822922    3.819335193    3.844119685
  143 SOLV  HW2     2553    6.126001339    3.950392292    3.927232664
  144 SOLV  OW      2554    6.031051731    4.106427991    3.931534891
  144 SOLV  HW1     2555    5.955614027    4.080126255    3.991695942
  144 SOLV  HW2     2556    6.060477045    4.199403804    3.953706762
  145 SOLV  OW      2557    5.229687347    3.859080971    5.144428362
  145 SOLV  HW1     2558    5.142132617    3.907135838    5.139248087
  145 SOLV  HW2     2559    5.277523221    3.885926416    5.228051853
  146 SOLV  OW      2560    4.539760085    4.350846462    5.640506621
  146 SOLV  HW1     2561    4.456534397    4.387232598    5.598655771
  146 SOLV  HW2     2562    4.590075486    4.425152572    5.684652382
  147 SOLV  OW      2563    4.390192933    6.327989536    3.875101727
  147 SOLV  HW1     2564    4.364649775    6.424648040    3.872543125
  147 SOLV  HW2     2565    4.422773335    6.304558090    3.966705855
  148 SOLV  OW      2566    6.551252903    4.393385611    3.772786513
  148 SOLV  HW1     2567    6.520671331    4.367816386    3.864506214
  148 SOLV  HW2     2568    6.585026635    4.312228802    3.725096820
  149 SOLV  OW      2569    5.574592718    4.473948679    4.130750633
  149 SOLV  HW1     2570    5.556954956    4.472188172    4.032324164
  149 SOLV  HW2     2571    5.520105380    4.546352153    4.173066398
  150 SOLV  OW      2572    6.290110069    4.964637693    5.349626158
  150 SOLV  HW1     2573    6.234848601    5.035211902    5.393979222
  150 SOLV  HW2     2574    6.230094423    4.900412283    5.301930190
  151 SOLV  OW      2575    4.139944371    5.586695058    5.437214947
  151 SOLV  HW1     2576    4.188809570    5.667802797    5.469396768
  151 SOLV  HW2     2577    4.081998998    5.611358405    5.359523676
  152 SOLV  OW      2578    5.573179802    5.035895879    4.629029502
  152 SOLV  HW1     2579    5.626745033    5.114545039    4.598264275
  152 SOLV  HW2     2580    5.476232729    5.052478687    4.610928314
  153 SOLV  OW      2581    5.747604637    3.987149158    5.098237330
  153 SOLV  HW1     2582    5.744439344    4.031559386    5.008686410
  153 SOLV  HW2     2583    5.660097655    3.942206725    5.116246371
  154 SOLV  OW      2584    4.661360107    5.941335986    4.230547789
  154 SOLV  HW1     2585    4.582559122    5.882167765    4.247607052
  154 SOLV  HW2     2586    4.669254926    6.008400540    4.304314087
  155 SOLV  OW      2587    4.925632809    5.803475105    4.644932399
  155 SOLV  HW1     2588    4.992734346    5.752904574    4.699167081
  155 SOLV  HW2     2589    4.884571740    5.742327374    4.577283788
  156 SOLV  OW      2590    5.107888581    3.761603687    5.481520264
  156 SOLV  HW1     2591    5.035910430    3.771323550    5.412771881
  156 SOLV  HW2     2592    5.082671309    3.812832078    5.563626202
  157 SOLV  OW      2593    5.200409211    6.622211347    4.689793150
  157 SOLV  HW1     2594    5.242890606    6.543865961    4.735167103
  157 SOLV  HW2     2595    5.264540875    6.661252388    4.623729873
  158 SOLV  OW      2596    3.835466729    3.558806504    4.859950518
  158 SOLV  HW1     2597    3.914808255    3.543388406    4.918847412
  158 SOLV  HW2     2598    3.833167717    3.654677176    4.831576591
  159 SOLV  OW      2599    4.544302781    3.962630563    4.317190459
  159 SOLV  HW1     2600    4.562265593    3.864406212    4.322752675
  159 SOLV  HW2     2601    4.561050763    3.994325743    4.223828445
  160 SOLV  OW      2602    4.793644200    3.681944796    4.451425171
  160 SOLV  HW1     2603    4.711823987    3.690033973    4.394491513
  160 SOLV  HW2     2604    4.775831626    3.722127888    4.541255154
  161 SOLV  OW      2605    5.196528604    3.515878347    5.553583576
  161 SOLV  HW1     2606    5.175454337    3.609036285    5.523936915
  161 SOLV  HW2     2607    5.127971294    3.485688752    5.619839524
  162 SOLV  OW      2608    5.209130093    6.247276884    5.236082023
  162 SOLV  HW1     2609    5.229177392    6.254550115    5.138373977
  162 SOLV  HW2     2610    5.123038387    6.198014305    5.248849212
  163 SOLV  OW      2611    4.943424328    6.342192202    0.077880910
  163 SOLV  HW1     2612    4.915936179    6.273534940    0.010559398
  163 SOLV  HW2     2613    5.021569061    6.393817691    0.042813359
  164 SOLV  OW      2614    5.743986685    3.739535302    6.581460377
  164 SOLV  HW1     2615    5.715220207    3.769992079    6.672269756
  164 SOLV  HW2     2616    5.839773440    3.710971727    6.584693196
  165 SOLV  OW      2617    5.171089191    5.835265246    4.095830066
  165 SOLV  HW1     2618    5.222306176    5.918601759    4.116658350
  165 SOLV  HW2     2619    5.073562526    5.851450993    4.110943007
  166 SOLV  OW      2620    4.391985125    5.820698414    6.342862759
  166 SOLV  HW1     2621    4.469096576    5.789291763    6.287478227
  166 SOLV  HW2     2622    4.405840374    5.793055099    6.437972473
  167 SOLV  OW      2623    4.986782318    5.779627697    5.584710349
  167 SOLV  HW1     2624    5.036286157    5.804552051    5.667956062
  167 SOLV  HW2     2625    4.902041579    5.832457725    5.579264290
  168 SOLV  OW      2626    5.431715551    0.008932989    5.715790831
  168 SOLV  HW1     2627    5.403709137   -0.061455613    5.781083060
  168 SOLV  HW2     2628    5.396560500    0.097744076    5.745433095
  169 SOLV  OW      2629    5.174060146    4.648816923    6.288123936
  169 SOLV  HW1     2630    5.191337375    4.663618279    6.190737412
  169 SOLV  HW2     2631    5.199118248    4.731020707    6.339273382
  170 SOLV  OW      2632    4.344134597    4.930538113    5.721639923
  170 SOLV  HW1     2633    4.298851915    4.929945107    5.810807454
  170 SOLV  HW2     2634    4.428501203    4.983922358    5.727476293
  171 SOLV  OW      2635    4.610706593    6.708636505    4.432509189
  171 SOLV  HW1     2636    4.661735587    6.624193121    4.448848628
  171 SOLV  HW2     2637    4.588866630    6.716064069    4.335198252
  172 SOLV  OW      2638    5.160835823    5.587995837    6.196153517
  172 SOLV  HW1     2639    5.106105675    5.667893800    6.171205760
  172 SOLV  HW2     2640    5.257548184    5.607394632    6.179666319
  173 SOLV  OW      2641    4.164454817    3.552971516    5.357907006
  173 SOLV  HW1     2642    4.196333921    3.647230233    5.367954181
  173 SOLV  HW2     2643    4.073387114    3.544124598    5.398283614
  174 SOLV  OW      2644    6.114416042    5.261153943    4.396719358
  174 SOLV  HW1     2645    6.112386988    5.261122604    4.296730179
  174 SOLV  HW2     2646    6.137286632    5.169515291    4.429601063
  175 SOLV  OW      2647    5.330009767    5.660613917    5.724347429
  175 SOLV  HW1     2648    5.372039948    5.611640087    5.800747782
  175 SOLV  HW2     2649    5.273063076    5.734855921    5.759662489
  176 SOLV  OW      2650    5.249450656    4.454099508    6.475220738
  176 SOLV  HW1     2651    5.221890915    4.505105376    6.393741264
  176 SOLV  HW2     2652    5.338138611    4.487579000    6.507057357
  177 SOLV  OW      2653    3.751031585    5.084835896    6.718914374
  177 SOLV  HW1     2654    3.763540878    5.025902324    6.639087967
  177 SOLV  HW2     2655    3.806731309    5.167247255    6.708534067
  178 SOLV  OW      2656    4.582762156    5.278120401    4.934877470
  178 SOLV  HW1     2657    4.648275369    5.350419346    4.956838813
  178 SOLV  HW2     2658    4.536222465    5.300242342    4.849168118
  179 SOLV  OW      2659    5.374902612    3.793085040    6.041765609
  179 SOLV  HW1     2660    5.399846447    3.738351873    6.121653814
  179 SOLV  HW2     2661    5.305722706    3.860431591    6.067815229
  180 SOLV  OW      2662    4.700054335    3.546083911    5.887743477
  180 SOLV  HW1     2663    4.763562339    3.473989422    5.915510273
  180 SOLV  HW2     2664    4.748308726    3.613051924    5.831275412
  181 SOLV  OW      2665    6.079413318    6.287238622    4.746906658
  181 SOLV  HW1     2666    6.154177912    6.221206819    4.739712394
  181 SOLV  HW2     2667    6.081826035    6.330610602    4.836988198
  182 SOLV  OW      2668    6.283762018    4.618220055    6.529572258
  182 SOLV  HW1     2669    6.190195290    4.617703665    6.564879178
  182 SOLV  HW2     2670    6.291453029    4.686154938    6.456583945
  183 SOLV  OW      2671    4.694216116    4.190631968    6.306349475
  183 SOLV  HW1     2672    4.731154179    4.270529871    6.353819899
  183 SOLV  HW2     2673    4.738399062    4.107892815    6.341042444
  184 SOLV  OW      2674    5.271983983    4.278261644    5.023509459
  184 SOLV  HW1     2675    5.363221288    4.319196206    5.022207477
  184 SOLV  HW2     2676    5.259808783    4.226706041    5.108335213
  185 SOLV  OW      2677    6.757826105    5.050343077    5.344564572
  185 SOLV  HW1     2678    6.833698860    4.995532061    5.379789176
  185 SOLV  HW2     2679    6.680926020    5.045656212    5.408330245
  186 SOLV  OW      2680    5.309330575    3.411255205    5.328809169
  186 SOLV  HW1     2681    5.265736305    3.444799752    5.412331111
  186 SOLV  HW2     2682    5.283265179    3.469601383    5.251881176
  187 SOLV  OW      2683    0.084251055    3.975121722    5.323388264
  187 SOLV  HW1     2684    0.092925601    3.934028788    5.232626165
  187 SOLV  HW2     2685   -0.012573178    3.986414787    5.345729120
  188 SOLV  OW      2686    3.905514007    5.321662525    6.433624016
  188 SOLV  HW1     2687    3.812906449    5.308017606    6.398423131
  188 SOLV  HW2     2688    3.942253922    5.407695947    6.398271140
  189 SOLV  OW      2689    4.755716117    5.962945106    4.796791355
  189 SOLV  HW1     2690    4.783076447    5.969933771    4.892728576
  189 SOLV  HW2     2691    4.821275132    5.905698958    4.747534522
  190 SOLV  OW      2692    0.018587522    4.172030313    4.463093031
  190 SOLV  HW1     2693    0.108146299    4.128485918    4.453870407
  190 SOLV  HW2     2694    0.027417797    4.270236806    4.446376491
  191 SOLV  OW      2695    6.115607009    5.307273872    3.547990971
  191 SOLV  HW1     2696    6.177812486    5.233274525    3.522379117
  191 SOLV  HW2     2697    6.021107867    5.277756778    3.533848867
  192 SOLV  OW      2698    3.942609479    5.961074431    6.838190631
  192 SOLV  HW1     2699    3.895136323    5.874315181    6.853055382
  192 SOLV  HW2     2700    3.912616433    6.027601690    6.906574123
  193 SOLV  OW      2701    5.674633065    6.512766978    4.110901532
  193 SOLV  HW1     2702    5.762209887    6.551219824    4.081692274
  193 SOLV  HW2     2703    5.616776556    6.497082201    4.030851073
  194 SOLV  OW      2704    3.528220497    6.191646445    6.660811565
  194 SOLV  HW1     2705    3.575518511    6.127772481    6.600108364
  194 SOLV  HW2     2706    3.483227804    6.262351162    6.606237651
  195 SOLV  OW      2707    4.807396215    6.010052574    6.423521371
  195 SOLV  HW1     2708    4.801996768    6.093664872    6.478109187
  195 SOLV  HW2     2709    4.850296380    6.030442697    6.335511295
  196 SOLV  OW      2710    4.609192026    5.130578455    4.087977774
  196 SOLV  HW1     2711    4.642119196    5.114789627    3.994873066
  196 SOLV  HW2     2712    4.606980741    5.043826293    4.137687835
  197 SOLV  OW      2713    4.212995466    4.893486485    6.003761383
  197 SOLV  HW1     2714    4.219267298    4.831041262    6.081624834
  197 SOLV  HW2     2715    4.154581513    4.853144420    5.933321890
  198 SOLV  OW      2716    5.215887770    5.572196523    3.651570703
  198 SOLV  HW1     2717    5.125009236    5.587034597    3.612553513
  198 SOLV  HW2     2718    5.232642195    5.639562237    3.723560526
  199 SOLV  OW      2719    4.522347642    5.930493537    5.414768478
  199 SOLV  HW1     2720    4.566924134    5.895924964    5.332186086
  199 SOLV  HW2     2721    4.477318820    6.017439959    5.394407929
  200 SOLV  OW      2722    5.966049685    5.467051843    4.516831693
  200 SOLV  HW1     2723    6.020309276    5.391809825    4.479487667
  200 SOLV  HW2     2724    5.880800320    5.475448592    4.465236728
  201 SOLV  OW      2725    5.548345972    3.679025895    5.314266228
  201 SOLV  HW1     2726    5.608591876    3.668588514    5.393405262
  201 SOLV  HW2     2727    5.550521621    3.595389526    5.259478725
  202 SOLV  OW      2728    5.715833344    3.478834760    3.991106410
  202 SOLV  HW1     2729    5.702100613    3.567707577    3.947351884
  202 SOLV  HW2     2730    5.813326002    3.456553029    3.991398939
  203 SOLV  OW      2731    5.012854367    3.371643502    3.899219620
  203 SOLV  HW1     2732    4.918439561    3.369916718    3.932127116
  203 SOLV  HW2     2733    5.051287234    3.462919219    3.913063691
  204 SOLV  OW      2734    3.723842159    5.402679409    4.478855191
  204 SOLV  HW1     2735    3.631473338    5.440067587    4.487320036
  204 SOLV  HW2     2736    3.759104905    5.380121503    4.569680305
  205 SOLV  OW      2737    3.969633137    5.118083780    5.274288496
  205 SOLV  HW1     2738    3.939829633    5.084977433    5.363826816
  205 SOLV  HW2     2739    4.068141657    5.135223174    5.276202881
  206 SOLV  OW      2740    3.371290549    6.690653263    6.640202959
  206 SOLV  HW1     2741    3.445700601    6.674973339    6.575247051
  206 SOLV  HW2     2742    3.327705268    6.603472754    6.662604544
  207 SOLV  OW      2743    3.697010471    6.297330620    6.847533754
  207 SOLV  HW1     2744    3.634128566    6.259509282    6.779585058
  207 SOLV  HW2     2745    3.755969022    6.365437320    6.804094606
  208 SOLV  OW      2746    3.977875830    4.135962977    6.254618901
  208 SOLV  HW1     2747    4.015280287    4.059203065    6.306684413
  208 SOLV  HW2     2748    3.922355900    4.193230311    6.314949978
  209 SOLV  OW      2749    5.473696660    5.485727133    3.700466659
  209 SOLV  HW1     2750    5.502014420    5.513909961    3.792146616
  209 SOLV  HW2     2751    5.379464701    5.515017541    3.684225797
  210 SOLV  OW      2752    6.100711424    4.764599417    4.443961478
  210 SOLV  HW1     2753    6.093778591    4.857301688    4.480840308
  210 SOLV  HW2     2754    6.075938551    4.698591770    4.514891137
  211 SOLV  OW      2755    4.751205749    6.738981033    5.152522298
  211 SOLV  HW1     2756    4.829491408    6.789873802    5.116708136
  211 SOLV  HW2     2757    4.689041957    6.801940390    5.199139398
  212 SOLV  OW      2758    5.688730520    5.142285491    6.221259633
  212 SOLV  HW1     2759    5.654282059    5.236162010    6.220521529
  212 SOLV  HW2     2760    5.693805744    5.109410841    6.315564986
  213 SOLV  OW      2761    5.510305469    4.568379174    5.513219329
  213 SOLV  HW1     2762    5.461852620    4.629903556    5.575421023
  213 SOLV  HW2     2763    5.484155746    4.473853451    5.532788886
  214 SOLV  OW      2764    4.848253353    5.883508046    6.827874028
  214 SOLV  HW1     2765    4.770456484    5.886710100    6.765111802
  214 SOLV  HW2     2766    4.817021279    5.853941103    6.918162370
  215 SOLV  OW      2767    6.292685807    3.643493481    5.847265402
  215 SOLV  HW1     2768    6.375601959    3.697562950    5.861508571
  215 SOLV  HW2     2769    6.265886447    3.600283826    5.933382366
  216 SOLV  OW      2770    3.749092346    4.417813896    5.917657523
  216 SOLV  HW1     2771    3.844737692    4.416589594    5.888463308
  216 SOLV  HW2     2772    3.696062890    4.355026814    5.860671378
  217 SOLV  OW      2773    0.092593095    5.422365459    4.486326274
  217 SOLV  HW1     2774    0.057305033    5.461289478    4.571423623
  217 SOLV  HW2     2775    0.084157631    5.489711985    4.412875009
  218 SOLV  OW      2776    5.962209240    3.895165845    4.287034635
  218 SOLV  HW1     2777    5.898039632    3.959738446    4.245631979
  218 SOLV  HW2     2778    6.053677298    3.910466763    4.249604637
  219 SOLV  OW      2779    3.646924477    4.261866599    5.158398586
  219 SOLV  HW1     2780    3.731337227    4.272221933    5.211003671
  219 SOLV  HW2     2781    3.604511980    4.351503131    5.145496175
  220 SOLV  OW      2782    4.409360998    6.543180823    4.824518055
  220 SOLV  HW1     2783    4.336435274    6.587206627    4.876915528
  220 SOLV  HW2     2784    4.489142505    6.529706103    4.883299515
  221 SOLV  OW      2785    3.712318687    5.767532917    5.578028083
  221 SOLV  HW1     2786    3.728791755    5.781735493    5.480413135
  221 SOLV  HW2     2787    3.670968433    5.677565638    5.592089761
  222 SOLV  OW      2788    3.964069981    6.136455339    3.643276916
  222 SOLV  HW1     2789    4.037020026    6.123561577    3.710461321
  222 SOLV  HW2     2790    3.976235358    6.224467634    3.597369521
  223 SOLV  OW      2791    4.173240380    6.162594559    5.691737537
  223 SOLV  HW1     2792    4.251269131    6.196102184    5.744546184
  223 SOLV  HW2     2793    4.155688365    6.224595767    5.615253947
  224 SOLV  OW      2794    5.895042603    3.453658547    6.280492700
  224 SOLV  HW1     2795    5.884598700    3.406691034    6.192828696
  224 SOLV  HW2     2796    5.962075647    3.527276500    6.271062485
  225 SOLV  OW      2797    6.666109939    4.146466091    4.405498378
  225 SOLV  HW1     2798    6.764831213    4.138886647    4.419575489
  225 SOLV  HW2     2799    6.626515604    4.203711102    4.477308895
  226 SOLV  OW      2800    5.636418531    6.267136003    3.652812320
  226 SOLV  HW1     2801    5.584215869    6.225672459    3.727359209
  226 SOLV  HW2     2802    5.700061731    6.199773544    3.615218466
  227 SOLV  OW      2803    6.490118865    6.139848974    4.518743907
  227 SOLV  HW1     2804    6.474003956    6.208668774    4.447993749
  227 SOLV  HW2     2805    6.584074461    6.147714866    4.552088267
  228 SOLV  OW      2806    6.400734466    4.113049145    5.159756574
  228 SOLV  HW1     2807    6.356561058    4.024943433    5.176712210
  228 SOLV  HW2     2808    6.494744037    4.097855533    5.129216385
  229 SOLV  OW      2809    5.176813417    3.936022417    6.157412084
  229 SOLV  HW1     2810    5.100523783    3.997183214    6.136412740
  229 SOLV  HW2     2811    5.237728846    3.980160055    6.223312374
  230 SOLV  OW      2812    5.811092733    4.298377686    5.958673427
  230 SOLV  HW1     2813    5.861964177    4.375966157    5.921343209
  230 SOLV  HW2     2814    5.799660855    4.228805688    5.887747733
  231 SOLV  OW      2815    4.505840027    5.860317735    4.765330160
  231 SOLV  HW1     2816    4.592022174    5.909135477    4.779145452
  231 SOLV  HW2     2817    4.475061484    5.821780839    4.852329658
  232 SOLV  OW      2818    6.735458103    5.761962569    4.783930183
  232 SOLV  HW1     2819    6.765719356    5.720961604    4.869980421
  232 SOLV  HW2     2820    6.746630318    5.861234738    4.788582507
  233 SOLV  OW      2821    6.030792734    4.640048474    6.619432156
  233 SOLV  HW1     2822    6.040986758    4.664090327    6.715969896
  233 SOLV  HW2     2823    5.978935816    4.711582694    6.572579800
  234 SOLV  OW      2824    6.132143754    4.644883671    5.956032152
  234 SOLV  HW1     2825    6.175576268    4.598022580    6.032968949
  234 SOLV  HW2     2826    6.189712031    4.721231162    5.926731530
  235 SOLV  OW      2827    5.475625660    3.529425952    3.493774706
  235 SOLV  HW1     2828    5.427969820    3.467667432    3.556356936
  235 SOLV  HW2     2829    5.558089669    3.564626503    3.538072314
  236 SOLV  OW      2830    3.937947168    4.393976556    3.341154589
  236 SOLV  HW1     2831    3.854147236    4.426105311    3.297031735
  236 SOLV  HW2     2832    3.932578282    4.295054035    3.354830505
  237 SOLV  OW      2833    4.433688139    5.873908534    3.731178825
  237 SOLV  HW1     2834    4.477706580    5.904914776    3.815457436
  237 SOLV  HW2     2835    4.342657034    5.838285124    3.752301490
  238 SOLV  OW      2836    4.588598149    3.871303494    5.702383188
  238 SOLV  HW1     2837    4.539711454    3.955540273    5.725094587
  238 SOLV  HW2     2838    4.542020257    3.793399436    5.744371051
  239 SOLV  OW      2839    5.004013523    0.050398944    3.700665355
  239 SOLV  HW1     2840    4.992221706   -0.048719191    3.694482484
  239 SOLV  HW2     2841    5.095128728    0.070942280    3.736409099
  240 SOLV  OW      2842    3.824486748    4.455273455    6.830221295
  240 SOLV  HW1     2843    3.789150601    4.545270117    6.804650607
  240 SOLV  HW2     2844    3.750065173    4.388493255    6.828313002
  241 SOLV  OW      2845    4.550677069    4.758091336    6.190195191
  241 SOLV  HW1     2846    4.556904261    4.706322149    6.275525214
  241 SOLV  HW2     2847    4.522492762    4.697039806    6.116179276
  242 SOLV  OW      2848    3.805607266    3.534912476    4.009123805
  242 SOLV  HW1     2849    3.738124056    3.596354619    4.050000690
  242 SOLV  HW2     2850    3.821034657    3.561040687    3.913838379
  243 SOLV  OW      2851    5.136576270    3.616332286    3.905305572
  243 SOLV  HW1     2852    5.119406540    3.684794180    3.976157878
  243 SOLV  HW2     2853    5.177192780    3.660600900    3.825353370
  244 SOLV  OW      2854    4.746971811    5.297285294    4.252947660
  244 SOLV  HW1     2855    4.838367913    5.322648109    4.221244834
  244 SOLV  HW2     2856    4.701336279    5.242610954    4.182735758
  245 SOLV  OW      2857    5.673746492    5.679256191    4.427288555
  245 SOLV  HW1     2858    5.675530824    5.776354690    4.403410862
  245 SOLV  HW2     2859    5.662905199    5.669470457    4.526223394
  246 SOLV  OW      2860    4.804025841    5.173782469    5.715246121
  246 SOLV  HW1     2861    4.848708447    5.085849116    5.731763349
  246 SOLV  HW2     2862    4.847491157    5.244286100    5.771295666
  247 SOLV  OW      2863    3.945996397    3.875762437    5.830627239
  247 SOLV  HW1     2864    3.901549552    3.916306762    5.910516997
  247 SOLV  HW2     2865    4.035422592    3.839601723    5.857029524
  248 SOLV  OW      2866    6.481200209    3.605698747    5.286528683
  248 SOLV  HW1     2867    6.483491277    3.508630824    5.262561278
  248 SOLV  HW2     2868    6.487656891    3.660729173    5.203271282
  249 SOLV  OW      2869    4.636456035    5.594520119    0.050538596
  249 SOLV  HW1     2870    4.707648158    5.644556318    0.099814348
  249 SOLV  HW2     2871    4.547567581    5.613251701    0.092347334
  250 SOLV  OW      2872    3.452380863    6.742040250    4.512997930
  250 SOLV  HW1     2873    3.429557583    6.647812941    4.488464139
  250 SOLV  HW2     2874    3.551377136    6.754951054    4.507118491
  251 SOLV  OW      2875    5.914940480    4.743114810    6.097739617
  251 SOLV  HW1     2876    5.999701396    4.715124586    6.052643968
  251 SOLV  HW2     2877    5.839653727    4.740110832    6.031980114
  252 SOLV  OW      2878    5.055723828    4.991623463    5.379616674
  252 SOLV  HW1     2879    5.121475527    4.967257158    5.450922650
  252 SOLV  HW2     2880    5.040733351    5.090496921    5.380500880
  253 SOLV  OW      2881    6.434761592    5.757741643    6.849422591
  253 SOLV  HW1     2882    6.521111493    5.779239281    6.895067687
  253 SOLV  HW2     2883    6.403773466    5.666988301    6.877803012
  254 SOLV  OW      2884    3.734003560    6.383918087    4.196781050
  254 SOLV  HW1     2885    3.734266465    6.355905510    4.100777819
  254 SOLV  HW2     2886    3.726208176    6.483461052    4.202420386
  255 SOLV  OW      2887    5.056865159    3.420557328    6.156145141
  255 SOLV  HW1     2888    5.051219607    3.520087690    6.164011092
  255 SOLV  HW2     2889    4.990343799    3.388654982    6.088638481
  256 SOLV  OW      2890    5.411864829    4.163886844    5.822733310
  256 SOLV  HW1     2891    5.426051103    4.203843233    5.913299729
  256 SOLV  HW2     2892    5.313803136    4.156087317    5.804759111
  257 SOLV  OW      2893    4.850982571    5.789756865    3.687798276
  257 SOLV  HW1     2894    4.807584668    5.717775314    3.741992589
  257 SOLV  HW2     2895    4.908325313    5.748271062    3.617141095
  258 SOLV  OW      2896    6.493753364    3.822571347    5.894498258
  258 SOLV  HW1     2897    6.468336985    3.918056901    5.879065206
  258 SOLV  HW2     2898    6.516161180    3.809249127    5.991048591
  259 SOLV  OW      2899    0.044231173    4.497454376    6.579192386
  259 SOLV  HW1     2900    0.134635401    4.522269459    6.614019870
  259 SOLV  HW2     2901   -0.019541019    4.572765097    6.595408425
  260 SOLV  OW      2902    5.102327625    4.130656976    4.618726290
  260 SOLV  HW1     2903    5.051776094    4.060094603    4.668394093
  260 SOLV  HW2     2904    5.186162202    4.152868096    4.668523676
  261 SOLV  OW      2905    3.694571386    4.676005676    6.758115334
  261 SOLV  HW1     2906    3.667131419    4.724890963    6.675295324
  261 SOLV  HW2     2907    3.615740659    4.666665511    6.818945421
  262 SOLV  OW      2908    3.507935435    4.382591500    4.410727849
  262 SOLV  HW1     2909    3.516731731    4.458187696    4.475608534
  262 SOLV  HW2     2910    3.595747049    4.335462360    4.402385346
  263 SOLV  OW      2911    3.644042294    5.438285202    5.345877717
  263 SOLV  HW1     2912    3.645246292    5.461791584    5.443077557
  263 SOLV  HW2     2913    3.609908982    5.516140957    5.293197659
  264 SOLV  OW      2914    6.311524669    3.617842460    4.271281965
  264 SOLV  HW1     2915    6.274247776    3.612713030    4.363940131
  264 SOLV  HW2     2916    6.408289494    3.592634189    4.272856534
  265 SOLV  OW      2917    3.932291571    6.794050399    4.932635593
  265 SOLV  HW1     2918    3.946475703    6.846246745    4.848518134
  265 SOLV  HW2     2919    3.930960327    6.856474415    5.010756328
  266 SOLV  OW      2920    5.534736840    3.715166237    3.868507643
  266 SOLV  HW1     2921    5.568354475    3.799318110    3.910796139
  266 SOLV  HW2     2922    5.454731754    3.735851872    3.812175900
  267 SOLV  OW      2923    5.167839729    4.391184367    5.491702853
  267 SOLV  HW1     2924    5.147589049    4.485481682    5.465319664
  267 SOLV  HW2     2925    5.264839825    4.383046508    5.514572628
  268 SOLV  OW      2926    5.886586706    4.876434052    6.556617435
  268 SOLV  HW1     2927    5.870912694    4.884480477    6.655060386
  268 SOLV  HW2     2928    5.815692584    4.926920469    6.507357474
  269 SOLV  OW      2929    6.384699367    6.204532028    3.930763575
  269 SOLV  HW1     2930    6.415007629    6.165937910    4.017905290
  269 SOLV  HW2     2931    6.294664213    6.167708339    3.907538214
  270 SOLV  OW      2932    4.596633095    5.061769758    5.366640499
  270 SOLV  HW1     2933    4.559683749    5.005496952    5.292684307
  270 SOLV  HW2     2934    4.670877878    5.012523422    5.412070479
  271 SOLV  OW      2935    4.282003588    5.028226619    6.446687109
  271 SOLV  HW1     2936    4.185374043    5.037581419    6.422665771
  271 SOLV  HW2     2937    4.296088827    4.941843904    6.495075223
  272 SOLV  OW      2938    5.916600791    4.387943353    4.514817200
  272 SOLV  HW1     2939    5.841228240    4.451147900    4.496772722
  272 SOLV  HW2     2940    5.879765707    4.297767482    4.537465162
  273 SOLV  OW      2941    6.078314947    4.570312735    4.638098691
  273 SOLV  HW1     2942    6.045510749    4.578392754    4.732227831
  273 SOLV  HW2     2943    6.028667901    4.496936316    4.591701210
  274 SOLV  OW      2944    5.227518012    6.281715618    4.963191053
  274 SOLV  HW1     2945    5.177163455    6.218564956    4.904213030
  274 SOLV  HW2     2946    5.168070308    6.357952727    4.988799836
  275 SOLV  OW      2947    6.198762748    6.594556495    3.784834221
  275 SOLV  HW1     2948    6.219435807    6.614891914    3.689122083
  275 SOLV  HW2     2949    6.109088386    6.550707997    3.790957417
  276 SOLV  OW      2950    3.754780816    3.716509017    6.092350723
  276 SOLV  HW1     2951    3.750342653    3.650467577    6.017379171
  276 SOLV  HW2     2952    3.794226948    3.802149917    6.059010893
  277 SOLV  OW      2953    6.666461597    4.486199490    6.704730125
  277 SOLV  HW1     2954    6.719522689    4.570275479    6.693888896
  277 SOLV  HW2     2955    6.606882948    4.473938989    6.625345967
  278 SOLV  OW      2956    6.175149924    3.599110128    4.038332960
  278 SOLV  HW1     2957    6.229683319    3.595053632    4.122056885
  278 SOLV  HW2     2958    6.178468025    3.691772391    4.000880387
  279 SOLV  OW      2959    4.187984373    6.049962265    6.719591516
  279 SOLV  HW1     2960    4.111814523    6.008504864    6.769405320
  279 SOLV  HW2     2961    4.180015445    6.028091659    6.622328620
  280 SOLV  OW      2962    6.166507643    4.161775965    4.781760163
  280 SOLV  HW1     2963    6.190575265    4.195566239    4.690761113
  280 SOLV  HW2     2964    6.092143439    4.095352497    4.774037432
  281 SOLV  OW      2965    3.432981555    6.123411005    5.782276514
  281 SOLV  HW1     2966    3.480071976    6.083102804    5.703795991
  281 SOLV  HW2     2967    3.357075529    6.180023053    5.750109090
  282 SOLV  OW      2968    3.940781812    3.766258894    5.076488805
  282 SOLV  HW1     2969    3.889363115    3.789551530    4.993935700
  282 SOLV  HW2     2970    4.001517604    3.842027939    5.100397716
  283 SOLV  OW      2971    3.673242707    5.048527514    5.579110087
  283 SOLV  HW1     2972    3.645989112    4.992187941    5.657115993
  283 SOLV  HW2     2973    3.771643581    5.039075685    5.563954532
  284 SOLV  OW      2974    5.374041499    5.184792338    5.848745724
  284 SOLV  HW1     2975    5.433334095    5.104300583    5.846032064
  284 SOLV  HW2     2976    5.304773970    5.172757982    5.919872722
  285 SOLV  OW      2977    4.456570272    5.479008879    6.232911837
  285 SOLV  HW1     2978    4.493793147    5.395459664    6.192488763
  285 SOLV  HW2     2979    4.512920115    5.557066553    6.205861978
  286 SOLV  OW      2980    5.774240394    4.311566217    3.565588374
  286 SOLV  HW1     2981    5.783533949    4.405651300    3.533005147
  286 SOLV  HW2     2982    5.754811873    4.312055749    3.663681662
  287 SOLV  OW      2983    6.349189410    6.024281411    4.954345180
  287 SOLV  HW1     2984    6.256242324    6.038670806    4.988334406
  287 SOLV  HW2     2985    6.365767089    5.926296833    4.943135074
  288 SOLV  OW      2986    4.748004154    6.642417964    6.269527442
  288 SOLV  HW1     2987    4.683363861    6.619451961    6.342299389
  288 SOLV  HW2     2988    4.747190706    6.570288509    6.200258364
  289 SOLV  OW      2989    4.227957226    4.331116357    4.919950700
  289 SOLV  HW1     2990    4.219031432    4.430433945    4.912319709
  289 SOLV  HW2     2991    4.276863040    4.295838250    4.840166622
  290 SOLV  OW      2992    5.608434097    5.582789263    5.690263034
  290 SOLV  HW1     2993    5.525072677    5.629641575    5.660977357
  290 SOLV  HW2     2994    5.657704542    5.549171856    5.609987391
  291 SOLV  OW      2995    3.467395482    5.839585375    6.097924567
  291 SOLV  HW1     2996    3.561778510    5.816168080    6.074612030
  291 SOLV  HW2     2997    3.417719062    5.864413991    6.014751593
  292 SOLV  OW      2998    4.501849289    6.370530665    6.578105026
  292 SOLV  HW1     2999    4.473294458    6.404122393    6.667861686
  292 SOLV  HW2     3000    4.519792049    6.448145856    6.517657202
  293 SOLV  OW      3001    4.031568399    6.600589345    4.044312125
  293 SOLV  HW1     3002    4.019548994    6.523204342    3.982113891
  293 SOLV  HW2     3003    3.966701262    6.672877571    4.020475404
  294 SOLV  OW      3004    4.619838062    4.579073264    5.283179818
  294 SOLV  HW1     3005    4.534503346    4.622024422    5.253596314
  294 SOLV  HW2     3006    4.621164917    4.483618188    5.253371964
  295 SOLV  OW      3007    5.056266130    5.703050013    6.793529585
  295 SOLV  HW1     3008    5.143808513    5.740872056    6.763404820
  295 SOLV  HW2     3009    4.986512561    5.774683369    6.791357323
  296 SOLV  OW      3010    5.354151224    5.927477395    6.153108649
  296 SOLV  HW1     3011    5.276521019    5.973661909    6.110189306
  296 SOLV  HW2     3012    5.373050695    5.969561935    6.241839507
  297 SOLV  OW      3013    5.090700177    4.869677232    5.143895766
  297 SOLV  HW1     3014    5.056754569    4.911044617    5.228384501
  297 SOLV  HW2     3015    5.054640804    4.776776438    5.135464364
  298 SOLV  OW      3016    3.744945148    3.743940561    6.569528904
  298 SOLV  HW1     3017    3.794398560    3.756921336    6.655478061
  298 SOLV  HW2     3018    3.659263070    3.695550495    6.587370920
  299 SOLV  OW      3019    6.344768189    3.780188210    6.908577227
  299 SOLV  HW1     3020    6.430631247    3.776533784    6.857448168
  299 SOLV  HW2     3021    6.358537363    3.831735675    6.993165820
  300 SOLV  OW      3022    3.559298632    4.648513251    4.055045986
  300 SOLV  HW1     3023    3.646115149    4.611983830    4.088665904
  300 SOLV  HW2     3024    3.572655950    4.742498270    4.023579108
  301 SOLV  OW      3025    6.219658891    5.475395900    3.724575557
  301 SOLV  HW1     3026    6.178269539    5.417783235    3.654081785
  301 SOLV  HW2     3027    6.230114977    5.422587010    3.808857552
  302 SOLV  OW      3028    5.352164163    6.767834573    4.499720802
  302 SOLV  HW1     3029    5.405049603    6.720278355    4.429424738
  302 SOLV  HW2     3030    5.261969811    6.791252220    4.463408631
  303 SOLV  OW      3031    5.845481962    4.802177393    6.832929101
  303 SOLV  HW1     3032    5.934245308    4.766593532    6.862193075
  303 SOLV  HW2     3033    5.802938348    4.851886024    6.908563720
  304 SOLV  OW      3034    6.907289750    5.546443575    4.707779154
  304 SOLV  HW1     3035    6.994722700    5.569660766    4.750421005
  304 SOLV  HW2     3036    6.846686817    5.625948221    4.710625735
  305 SOLV  OW      3037    4.835638690    4.480907860    4.625516639
  305 SOLV  HW1     3038    4.813808133    4.552828643    4.691491360
  305 SOLV  HW2     3039    4.856600156    4.396173528    4.674327979
  306 SOLV  OW      3040    4.805731278    4.088868972    5.873414778
  306 SOLV  HW1     3041    4.722932414    4.113387446    5.923860232
  306 SOLV  HW2     3042    4.789988313    4.101377609    5.775449201
  307 SOLV  OW      3043    6.494230993    4.592158389    5.419888314
  307 SOLV  HW1     3044    6.542672229    4.599840335    5.507045496
  307 SOLV  HW2     3045    6.483803024    4.495611998    5.395971492
  308 SOLV  OW      3046    3.666783133    6.564395328    5.724532342
  308 SOLV  HW1     3047    3.584374929    6.535731403    5.675652519
  308 SOLV  HW2     3048    3.642963488    6.588752500    5.818560560
  309 SOLV  OW      3049    3.680618138    5.055990450    6.241123423
  309 SOLV  HW1     3050    3.708440172    5.049843651    6.145259215
  309 SOLV  HW2     3051    3.653834283    5.150041086    6.262072034
  310 SOLV  OW      3052    0.101877566    4.529263390    4.921744701
  310 SOLV  HW1     3053    0.135973591    4.444456287    4.962306481
  310 SOLV  HW2     3054    0.079776626    4.594377152    4.994351495
  311 SOLV  OW      3055    3.552093864    6.204278641    6.020543454
  311 SOLV  HW1     3056    3.534467818    6.144625248    6.098843115
  311 SOLV  HW2     3057    3.520973119    6.159371935    5.936788531
  312 SOLV  OW      3058    5.954705211    3.571395160    3.689907983
  312 SOLV  HW1     3059    6.016766610    3.649722542    3.686024219
  312 SOLV  HW2     3060    5.957308137    3.522477206    3.602718287
  313 SOLV  OW      3061    4.397613712    6.438409356    5.633817919
  313 SOLV  HW1     3062    4.399993336    6.530923159    5.671726276
  313 SOLV  HW2     3063    4.305840092    6.418953276    5.599169571
  314 SOLV  OW      3064    4.817175753    3.968006518    6.416090977
  314 SOLV  HW1     3065    4.915879976    3.981999770    6.424054285
  314 SOLV  HW2     3066    4.799260803    3.875749094    6.381895942
  315 SOLV  OW      3067    6.698641201    5.487897023    5.944022310
  315 SOLV  HW1     3068    6.687571919    5.528085985    5.853115835
  315 SOLV  HW2     3069    6.794179513    5.461520673    5.957377256
  316 SOLV  OW      3070    3.904796248    5.944502932    3.438722184
  316 SOLV  HW1     3071    3.981999160    5.881767901    3.428520894
  316 SOLV  HW2     3072    3.921223588    6.005161852    3.516508031
  317 SOLV  OW      3073    4.710706784    5.146220181    6.818940218
  317 SOLV  HW1     3074    4.633795633    5.097311852    6.777781257
  317 SOLV  HW2     3075    4.704374759    5.243409700    6.796235776
  318 SOLV  OW      3076    4.080229907    6.889204235    6.515205840
  318 SOLV  HW1     3077    4.071495144    6.796199445    6.479495019
  318 SOLV  HW2     3078    4.159328646    6.894180919    6.576198020
  319 SOLV  OW      3079    3.861152659    3.938836595    4.113009868
  319 SOLV  HW1     3080    3.774273812    3.980311246    4.140094995
  319 SOLV  HW2     3081    3.873817565    3.852793297    4.162383511
  320 SOLV  OW      3082    3.975094236    6.398478635    3.879532570
  320 SOLV  HW1     3083    3.882159372    6.375742886    3.908650315
  320 SOLV  HW2     3084    3.976327802    6.413320989    3.780639547
  321 SOLV  OW      3085    3.684312217    4.767557576    5.108822655
  321 SOLV  HW1     3086    3.776306070    4.806413073    5.114242485
  321 SOLV  HW2     3087    3.621032712    4.824287824    5.161541971
  322 SOLV  OW      3088    6.403267195    3.483172919    3.907303551
  322 SOLV  HW1     3089    6.334957995    3.524758118    3.967355607
  322 SOLV  HW2     3090    6.402307148    3.529478700    3.818666766
  323 SOLV  OW      3091    0.016542742    3.876069676    0.031246422
  323 SOLV  HW1     3092   -0.023608302    3.862194745   -0.059290982
  323 SOLV  HW2     3093   -0.011703249    3.965125495    0.066923495
  324 SOLV  OW      3094    3.656018840    3.723596976    4.169406779
  324 SOLV  HW1     3095    3.632170108    3.697879583    4.263064307
  324 SOLV  HW2     3096    3.633108979    3.819785505    4.154415199
  325 SOLV  OW      3097    6.739564395    5.598076647    4.349544440
  325 SOLV  HW1     3098    6.707100697    5.503822988    4.341549147
  325 SOLV  HW2     3099    6.695019111    5.642156865    4.427481316
  326 SOLV  OW      3100    6.628446080    4.537352876    4.459171990
  326 SOLV  HW1     3101    6.619667257    4.537818228    4.359549966
  326 SOLV  HW2     3102    6.577693790    4.459790210    4.496722924
  327 SOLV  OW      3103    4.389544705    6.495230574    4.266400068
  327 SOLV  HW1     3104    4.444471573    6.433117226    4.210481932
  327 SOLV  HW2     3105    4.355806819    6.570245571    4.209511176
  328 SOLV  OW      3106    5.370484854    3.528237015    4.017386697
  328 SOLV  HW1     3107    5.438658944    3.588249321    3.975523382
  328 SOLV  HW2     3108    5.283708190    3.537187698    3.968485027
  329 SOLV  OW      3109    4.079356702    4.956245498    3.863607715
  329 SOLV  HW1     3110    4.030549863    5.043518427    3.862437782
  329 SOLV  HW2     3111    4.162084908    4.963600551    3.807912587
  330 SOLV  OW      3112    4.673214140    5.623018754    4.750191070
  330 SOLV  HW1     3113    4.616757172    5.705305431    4.743616474
  330 SOLV  HW2     3114    4.710557219    5.600952030    4.660079161
  331 SOLV  OW      3115    5.022261840    5.550988574    5.043078252
  331 SOLV  HW1     3116    5.028778031    5.630248024    5.103718274
  331 SOLV  HW2     3117    5.094063088    5.485336928    5.066232283
  332 SOLV  OW      3118    6.754577469    5.213148068    3.519671404
  332 SOLV  HW1     3119    6.702831488    5.140205626    3.564412366
  332 SOLV  HW2     3120    6.835466502    5.174330283    3.475488435
  333 SOLV  OW      3121    3.954511185    5.463509535    3.685030099
  333 SOLV  HW1     3122    3.943977440    5.543972024    3.743483128
  333 SOLV  HW2     3123    4.026133237    5.480639488    3.617364220
  334 SOLV  OW      3124    6.465958829    3.741885976    6.531247973
  334 SOLV  HW1     3125    6.494163596    3.671939760    6.465568821
  334 SOLV  HW2     3126    6.414776382    3.813480402    6.483747948
  335 SOLV  OW      3127    6.727707223    5.759893482    4.113145553
  335 SOLV  HW1     3128    6.730746811    5.719899219    4.204759542
  335 SOLV  HW2     3129    6.787507459    5.839982877    4.109761079
  336 SOLV  OW      3130    6.834694309    3.635135236    5.253468896
  336 SOLV  HW1     3131    6.787007857    3.610752935    5.337928476
  336 SOLV  HW2     3132    6.781439454    3.603683801    5.174877613
  337 SOLV  OW      3133    4.633152604    5.550977089    4.264102779
  337 SOLV  HW1     3134    4.648038407    5.452564439    4.273844691
  337 SOLV  HW2     3135    4.676538909    5.583059645    4.179901697
  338 SOLV  OW      3136    3.746382928    4.535609660    5.531805736
  338 SOLV  HW1     3137    3.687851862    4.561254275    5.454876982
  338 SOLV  HW2     3138    3.785751224    4.445220219    5.515029924
  339 SOLV  OW      3139    4.666370978    6.611706974    5.543887635
  339 SOLV  HW1     3140    4.742380117    6.655744927    5.591691034
  339 SOLV  HW2     3141    4.671202674    6.512768499    5.557660510
  340 SOLV  OW      3142    4.761112060    6.048359063    3.593134479
  340 SOLV  HW1     3143    4.778999214    5.955497712    3.625668384
  340 SOLV  HW2     3144    4.707083861    6.097712367    3.661301763
  341 SOLV  OW      3145    6.802393342    4.963396643    4.288849074
  341 SOLV  HW1     3146    6.832069166    5.058840290    4.285462264
  341 SOLV  HW2     3147    6.832917243    4.916065979    4.206207354
  342 SOLV  OW      3148    3.580838654    4.170999974    6.533056672
  342 SOLV  HW1     3149    3.644120563    4.221971451    6.474770235
  342 SOLV  HW2     3150    3.559803793    4.083021559    6.490425975
  343 SOLV  OW      3151    5.847592376    5.229927856    3.534018659
  343 SOLV  HW1     3152    5.824094210    5.174007405    3.454505443
  343 SOLV  HW2     3153    5.840901345    5.174417538    3.616936708
  344 SOLV  OW      3154    4.731011444    3.610098386    4.918980756
  344 SOLV  HW1     3155    4.729687434    3.687359094    4.982468500
  344 SOLV  HW2     3156    4.741475308    3.524936945    4.970358361
  345 SOLV  OW      3157    5.520034920    4.696187908    0.097257331
  345 SOLV  HW1     3158    5.437508689    4.749672431    0.079077991
  345 SOLV  HW2     3159    5.556232771    4.660477847    0.011140651
  346 SOLV  OW      3160    6.664197107    3.430486949    5.703088027
  346 SOLV  HW1     3161    6.674519144    3.487400203    5.621502237
  346 SOLV  HW2     3162    6.716051827    3.470720297    5.778548030
  347 SOLV  OW      3163    6.489892725    4.405226383    6.224428116
  347 SOLV  HW1     3164    6.554162028    4.425236205    6.150462149
  347 SOLV  HW2     3165    6.521389500    4.448967919    6.308668757
  348 SOLV  OW      3166    4.429909347    3.948566788    6.117830415
  348 SOLV  HW1     3167    4.442066441    3.849479488    6.111840984
  348 SOLV  HW2     3168    4.379422157    3.970953101    6.201207752
  349 SOLV  OW      3169    6.472188280    3.709250334    5.017924082
  349 SOLV  HW1     3170    6.377627957    3.678175835    5.027641766
  349 SOLV  HW2     3171    6.477705176    3.776628997    4.944226607
  350 SOLV  OW      3172    4.775550699    6.862251984    4.694674981
  350 SOLV  HW1     3173    4.837353285    6.792903099    4.657623035
  350 SOLV  HW2     3174    4.716720565    6.896906846    4.621601772
  351 SOLV  OW      3175    6.900394843    5.090563288    4.744322607
  351 SOLV  HW1     3176    6.847064648    5.042227195    4.813755999
  351 SOLV  HW2     3177    6.901765251    5.036833836    4.659985653
  352 SOLV  OW      3178    4.755172358    5.267126931    3.708411017
  352 SOLV  HW1     3179    4.745857236    5.182179998    3.760346429
  352 SOLV  HW2     3180    4.665871035    5.294107998    3.672393023
  353 SOLV  OW      3181    5.787767081    4.611134166    5.471199107
  353 SOLV  HW1     3182    5.689044465    4.598811590    5.481377916
  353 SOLV  HW2     3183    5.832997080    4.522006055    5.474660902
  354 SOLV  OW      3184    5.584303786    4.889583755    4.857032377
  354 SOLV  HW1     3185    5.587194272    4.936740885    4.768896969
  354 SOLV  HW2     3186    5.489874246    4.864386243    4.878248068
  355 SOLV  OW      3187    6.670857757    4.994205780    3.651509346
  355 SOLV  HW1     3188    6.685698779    4.903445147    3.612212537
  355 SOLV  HW2     3189    6.710225185    4.997568791    3.743383262
  356 SOLV  OW      3190    3.737913443    3.902771090    4.587217903
  356 SOLV  HW1     3191    3.720717055    4.000584430    4.598985928
  356 SOLV  HW2     3192    3.834423723    3.888307973    4.565350313
  357 SOLV  OW      3193    4.360387752    5.256979537    4.071160598
  357 SOLV  HW1     3194    4.354418224    5.268771740    3.972037701
  357 SOLV  HW2     3195    4.447222949    5.213121294    4.094314502
  358 SOLV  OW      3196    4.157075251    5.110218362    6.167207991
  358 SOLV  HW1     3197    4.097863249    5.081220657    6.242404292
  358 SOLV  HW2     3198    4.189320157    5.029792649    6.117274928
  359 SOLV  OW      3199    6.026525643    4.904923784    6.300898960
  359 SOLV  HW1     3200    5.984570459    4.897190743    6.391350261
  359 SOLV  HW2     3201    5.983960696    4.839190105    6.238699949
  360 SOLV  OW      3202    6.217075773    6.038202406    4.236696743
  360 SOLV  HW1     3203    6.313454455    6.043621029    4.210552579
  360 SOLV  HW2     3204    6.186613401    5.943056960    4.232111311
  361 SOLV  OW      3205    4.797459363    3.596537872    3.586903018
  361 SOLV  HW1     3206    4.797128496    3.686668719    3.543569747
  361 SOLV  HW2     3207    4.870949379    3.541071310    3.547863372
  362 SOLV  OW      3208    5.334115067    5.073654424    6.254532195
  362 SOLV  HW1     3209    5.333640677    5.156879692    6.309986210
  362 SOLV  HW2     3210    5.270369159    5.084130916    6.178187521
  363 SOLV  OW      3211    3.582473976    3.713778243    4.448028063
  363 SOLV  HW1     3212    3.491456930    3.715378739    4.489421009
  363 SOLV  HW2     3213    3.640152681    3.782799728    4.491722475
  364 SOLV  OW      3214    4.605567309    5.973349133    3.941602463
  364 SOLV  HW1     3215    4.699790761    5.956624244    3.912550113
  364 SOLV  HW2     3216    4.602606542    5.983034201    4.041097014
  365 SOLV  OW      3217    6.209631577    3.951534825    3.486875942
  365 SOLV  HW1     3218    6.161092535    3.999909048    3.414035121
  365 SOLV  HW2     3219    6.206888238    4.006074710    3.570659838
  366 SOLV  OW      3220    5.022504453    4.058490912    5.169598055
  366 SOLV  HW1     3221    4.990477877    4.096322193    5.082746846
  366 SOLV  HW2     3222    5.089188883    4.120787018    5.210492823
  367 SOLV  OW      3223    6.885030310    3.760305733    4.124254189
  367 SOLV  HW1     3224    6.789399997    3.755997897    4.153198744
  367 SOLV  HW2     3225    6.944467990    3.751159630    4.204160221
  368 SOLV  OW      3226    5.789876342    5.834887307    3.577871873
  368 SOLV  HW1     3227    5.839707491    5.769408101    3.521044314
  368 SOLV  HW2     3228    5.693736311    5.807906246    3.583267878
  369 SOLV  OW      3229    5.015469622    3.657639510    6.599825337
  369 SOLV  HW1     3230    5.082215686    3.697264182    6.536764470
  369 SOLV  HW2     3231    5.014696769    3.558184486    6.589343913
  370 SOLV  OW      3232    6.371214128    5.069536807    4.671640305
  370 SOLV  HW1     3233    6.410399631    4.982475198    4.641863088
  370 SOLV  HW2     3234    6.430675620    5.144509006    4.642565409
  371 SOLV  OW      3235    5.397373124    5.410726250    4.092679248
  371 SOLV  HW1     3236    5.334074645    5.477181714    4.132390880
  371 SOLV  HW2     3237    5.460271261    5.457586507    4.030647476
  372 SOLV  OW      3238    5.548488761    5.434139440    4.765094918
  372 SOLV  HW1     3239    5.449755344    5.445174522    4.753622174
  372 SOLV  HW2     3240    5.567042150    5.388965544    4.852368920
  373 SOLV  OW      3241    3.493942191    4.564287730    3.786978771
  373 SOLV  HW1     3242    3.398999178    4.594197490    3.777333127
  373 SOLV  HW2     3243    3.522829189    4.575271996    3.882092460
  374 SOLV  OW      3244    6.491171199    6.541633056    4.190330722
  374 SOLV  HW1     3245    6.426507019    6.505386679    4.123201141
  374 SOLV  HW2     3246    6.482162933    6.641128798    4.194916273
  375 SOLV  OW      3247    3.990057821    5.186660765    3.524725729
  375 SOLV  HW1     3248    4.074906713    5.225516306    3.488774213
  375 SOLV  HW2     3249    3.997901365    5.175450459    3.623793290
  376 SOLV  OW      3250    0.040209995    5.323006927    6.301305325
  376 SOLV  HW1     3251   -0.052255830    5.284927741    6.301599160
  376 SOLV  HW2     3252    0.092457314    5.283024102    6.225995356
  377 SOLV  OW      3253    5.853106329    4.302195106    5.335714902
  377 SOLV  HW1     3254    5.887907742    4.332253376    5.424523839
  377 SOLV  HW2     3255    5.790537546    4.225274777    5.348753210
  378 SOLV  OW      3256    6.106756055    6.893553478    3.570838041
  378 SOLV  HW1     3257    6.179007704    6.824800321    3.563455811
  378 SOLV  HW2     3258    6.045629295    6.869669644    3.646302100
  379 SOLV  OW      3259    4.980498351    5.612171431    3.510758817
  379 SOLV  HW1     3260    5.007021017    5.642295366    3.419156114
  379 SOLV  HW2     3261    4.940395223    5.520709424    3.505437203
  380 SOLV  OW      3262    4.376048931    4.664615241    5.138993036
  380 SOLV  HW1     3263    4.276068733    4.665309503    5.141206787
  380 SOLV  HW2     3264    4.407333538    4.604056953    5.065812889
  381 SOLV  OW      3265    6.591221731    5.687335775    4.566379128
  381 SOLV  HW1     3266    6.516451900    5.625251795    4.589969191
  381 SOLV  HW2     3267    6.634316419    5.720928880    4.650139069
  382 SOLV  OW      3268    4.992439225    3.564884948    4.763287505
  382 SOLV  HW1     3269    4.931099823    3.567769918    4.842222305
  382 SOLV  HW2     3270    5.067027088    3.630150090    4.776655115
  383 SOLV  OW      3271    5.110151216    5.438835363    6.436971481
  383 SOLV  HW1     3272    5.057745225    5.357334698    6.412210644
  383 SOLV  HW2     3273    5.110685056    5.502739858    6.360044778
  384 SOLV  OW      3274    4.623206756    4.583423596    4.473587880
  384 SOLV  HW1     3275    4.686294649    4.531281028    4.531058473
  384 SOLV  HW2     3276    4.668559735    4.607645688    4.387808777
  385 SOLV  OW      3277    6.902688921    5.407196025    5.673913462
  385 SOLV  HW1     3278    6.951304875    5.388015516    5.588646905
  385 SOLV  HW2     3279    6.881306842    5.504767641    5.678845467
  386 SOLV  OW      3280    5.210957500    5.584663041    4.207705711
  386 SOLV  HW1     3281    5.217299214    5.602853323    4.305840091
  386 SOLV  HW2     3282    5.198583803    5.670884329    4.158571360
  387 SOLV  OW      3283    6.820698636    5.165863617    5.782770562
  387 SOLV  HW1     3284    6.852052093    5.249805405    5.738358155
  387 SOLV  HW2     3285    6.727255558    5.145575072    5.753471942
  388 SOLV  OW      3286    3.775759617    4.598089125    3.732901627
  388 SOLV  HW1     3287    3.811239347    4.610468855    3.640221825
  388 SOLV  HW2     3288    3.676119313    4.606589758    3.731841107
  389 SOLV  OW      3289    4.198629911    6.690160520    4.938424017
  389 SOLV  HW1     3290    4.246158632    6.776491636    4.921412160
  389 SOLV  HW2     3291    4.100794526    6.702088430    4.921472282
  390 SOLV  OW      3292    4.276496246    4.793566593    6.585205782
  390 SOLV  HW1     3293    4.344639492    4.721212820    6.574116582
  390 SOLV  HW2     3294    4.187908449    4.761293366    6.551856893
  391 SOLV  OW      3295    4.762024624    6.463334973    4.498819178
  391 SOLV  HW1     3296    4.750003797    6.385879427    4.560932573
  391 SOLV  HW2     3297    4.772495964    6.429669534    4.405230638
  392 SOLV  OW      3298    4.348588170    5.253019954    6.585846639
  392 SOLV  HW1     3299    4.306651350    5.196094554    6.515118613
  392 SOLV  HW2     3300    4.395500211    5.330243947    6.542982284
  393 SOLV  OW      3301    3.541448538    6.592786403    6.443691510
  393 SOLV  HW1     3302    3.545784228    6.624449308    6.348935706
  393 SOLV  HW2     3303    3.487554536    6.508664981    6.448270291
  394 SOLV  OW      3304    5.966967829    5.737505327    4.630245226
  394 SOLV  HW1     3305    5.954579022    5.649525824    4.584333985
  394 SOLV  HW2     3306    6.060786266    5.769315239    4.616537728
  395 SOLV  OW      3307    4.033504466    6.637563667    6.415657684
  395 SOLV  HW1     3308    4.035680129    6.668191155    6.320478627
  395 SOLV  HW2     3309    3.944598938    6.596197720    6.435316451
  396 SOLV  OW      3310    3.942938261    4.877494312    5.114667255
  396 SOLV  HW1     3311    3.957772600    4.890783136    5.016663401
  396 SOLV  HW2     3312    3.965335487    4.961849233    5.163493153
  397 SOLV  OW      3313    3.870158842    6.167947356    0.102114005
  397 SOLV  HW1     3314    3.913409983    6.233143422    0.164405234
  397 SOLV  HW2     3315    3.807974975    6.216678785    0.040797231
  398 SOLV  OW      3316    6.194211854    4.913479013    4.099093852
  398 SOLV  HW1     3317    6.270235684    4.978375967    4.095823024
  398 SOLV  HW2     3318    6.201495687    4.857783117    4.181838959
  399 SOLV  OW      3319    3.976715019    6.708036725    4.407390768
  399 SOLV  HW1     3320    3.967188909    6.622689285    4.356136152
  399 SOLV  HW2     3321    4.025785957    6.690349375    4.492719687
  400 SOLV  OW      3322    5.978848554    3.959173298    5.699382887
  400 SOLV  HW1     3323    5.892805531    3.944843040    5.650466437
  400 SOLV  HW2     3324    6.047142245    3.893946235    5.666474494
  401 SOLV  OW      3325    6.020430286    6.235587365    4.265880707
  401 SOLV  HW1     3326    6.013519125    6.227118849    4.365289745
  401 SOLV  HW2     3327    6.087819710    6.170189674    4.231479970
  402 SOLV  OW      3328    3.475108277    6.220766807    5.102266057
  402 SOLV  HW1     3329    3.561545429    6.262828838    5.074708026
  402 SOLV  HW2     3330    3.481065522    6.191959768    5.197841503
  403 SOLV  OW      3331    5.918254725    5.614674110    3.459601796
  403 SOLV  HW1     3332    5.940543482    5.547611294    3.388839868
  403 SOLV  HW2     3333    5.856788405    5.573151875    3.526677923
  404 SOLV  OW      3334    4.646158142    6.336986749    5.579015572
  404 SOLV  HW1     3335    4.551146182    6.355920230    5.603837457
  404 SOLV  HW2     3336    4.681575689    6.263281502    5.636590682
  405 SOLV  OW      3337    4.333033608    4.222660455    4.673759039
  405 SOLV  HW1     3338    4.291255601    4.293082783    4.616341030
  405 SOLV  HW2     3339    4.432521185    4.232615758    4.671607090
  406 SOLV  OW      3340    5.255664087    6.805910818    3.921872277
  406 SOLV  HW1     3341    5.263305177    6.746976947    3.841435149
  406 SOLV  HW2     3342    5.341673265    6.803993079    3.972866376
  407 SOLV  OW      3343    4.765772511    6.293842463    4.270808201
  407 SOLV  HW1     3344    4.709224561    6.220860313    4.309248752
  407 SOLV  HW2     3345    4.860967613    6.263486918    4.266545327
  408 SOLV  OW      3346    5.548690378    5.235870212    4.242042227
  408 SOLV  HW1     3347    5.620862588    5.286980358    4.288738354
  408 SOLV  HW2     3348    5.496432493    5.297915057    4.183552102
  409 SOLV  OW      3349    5.235780323    6.459407913    4.172019199
  409 SOLV  HW1     3350    5.298701559    6.441362103    4.247631627
  409 SOLV  HW2     3351    5.254205320    6.395458719    4.097366767
  410 SOLV  OW      3352    6.304083691    3.575079662    6.124900998
  410 SOLV  HW1     3353    6.392267295    3.562441184    6.079452976
  410 SOLV  HW2     3354    6.296210173    3.510531284    6.200881784
  411 SOLV  OW      3355    5.369574971    4.601808372    4.246526220
  411 SOLV  HW1     3356    5.351332408    4.524428743    4.307198931
  411 SOLV  HW2     3357    5.309077880    4.677798983    4.270338545
  412 SOLV  OW      3358    6.526578611    6.578454867    3.363962573
  412 SOLV  HW1     3359    6.476249859    6.498900150    3.330201700
  412 SOLV  HW2     3360    6.604744367    6.547820146    3.418307088
  413 SOLV  OW      3361    6.581098504    4.554455415    3.436877646
  413 SOLV  HW1     3362    6.630296370    4.499271694    3.504226488
  413 SOLV  HW2     3363    6.519188311    4.617235123    3.484072276
  414 SOLV  OW      3364    5.128908908    5.830554728    5.819649036
  414 SOLV  HW1     3365    5.160646462    5.921732725    5.793555050
  414 SOLV  HW2     3366    5.102037426    5.830935648    5.915978232
  415 SOLV  OW      3367    3.727592724    5.095375054    5.968861150
  415 SOLV  HW1     3368    3.675062608    5.040742800    5.903623860
  415 SOLV  HW2     3369    3.698623631    5.190931303    5.963225263
  416 SOLV  OW      3370    4.805803787    3.841931405    6.666411134
  416 SOLV  HW1     3371    4.874877401    3.771400995    6.650420440
  416 SOLV  HW2     3372    4.805337136    3.906104495    6.589710619
  417 SOLV  OW      3373    3.981914409    4.219709429    4.861372916
  417 SOLV  HW1     3374    3.995312070    4.198467862    4.764568487
  417 SOLV  HW2     3375    4.065670196    4.259721036    4.898599628
  418 SOLV  OW      3376    6.442087974    4.852100177    3.847331347
  418 SOLV  HW1     3377    6.351677824    4.812230141    3.862757568
  418 SOLV  HW2     3378    6.431898528    4.945164632    3.812164847
  419 SOLV  OW      3379    3.858875152    6.100708943    5.045699067
  419 SOLV  HW1     3380    3.804747158    6.065168019    5.121914725
  419 SOLV  HW2     3381    3.955920171    6.083916684    5.063077902
  420 SOLV  OW      3382    4.901362157    6.305323950    4.905666620
  420 SOLV  HW1     3383    4.960265251    6.379240524    4.938356008
  420 SOLV  HW2     3384    4.823734389    6.294632586    4.967807402
  421 SOLV  OW      3385    4.128723565    3.951412174    5.144095536
  421 SOLV  HW1     3386    4.114428182    4.049964094    5.153315349
  421 SOLV  HW2     3387    4.220925123    3.934230636    5.109375254
  422 SOLV  OW      3388    5.144882388    3.991284035    3.737720693
  422 SOLV  HW1     3389    5.082639936    3.996915866    3.815786056
  422 SOLV  HW2     3390    5.102496600    4.034532899    3.658140665
  423 SOLV  OW      3391    5.942500773    4.598315156    3.947290951
  423 SOLV  HW1     3392    5.923066040    4.632789610    4.039135679
  423 SOLV  HW2     3393    5.982472503    4.506873673    3.953797454
  424 SOLV  OW      3394    4.984270994    4.319015857    5.671695027
  424 SOLV  HW1     3395    4.918798193    4.252585030    5.635616016
  424 SOLV  HW2     3396    5.044495379    4.349819689    5.598036737
  425 SOLV  OW      3397    4.500006558    3.868095146    4.586576090
  425 SOLV  HW1     3398    4.440533316    3.796387517    4.550209068
  425 SOLV  HW2     3399    4.541592532    3.918471364    4.510850042
  426 SOLV  OW      3400    4.110093941    4.549586303    3.748333955
  426 SOLV  HW1     3401    4.094493359    4.471581943    3.808942049
  426 SOLV  HW2     3402    4.202453254    4.585095189    3.762833829
  427 SOLV  OW      3403    5.428908249    4.319194837    5.574642251
  427 SOLV  HW1     3404    5.423826980    4.247951021    5.504639097
  427 SOLV  HW2     3405    5.426798896    4.277024281    5.665301716
  428 SOLV  OW      3406    5.882734928    5.441836478    4.124025924
  428 SOLV  HW1     3407    5.901694566    5.539378450    4.135331016
  428 SOLV  HW2     3408    5.847108541    5.425264818    4.032059487
  429 SOLV  OW      3409    5.009699550    5.374933861    4.169983928
  429 SOLV  HW1     3410    5.063011786    5.459228244    4.177328617
  429 SOLV  HW2     3411    5.055871073    5.311623085    4.107842712
  430 SOLV  OW      3412    5.742114094    4.601702404    4.445475367
  430 SOLV  HW1     3413    5.803344144    4.628659115    4.371136893
  430 SOLV  HW2     3414    5.670919405    4.671022623    4.456784927
  431 SOLV  OW      3415    3.983351583    4.632936787    5.631342023
  431 SOLV  HW1     3416    4.048659126    4.649297964    5.557400979
  431 SOLV  HW2     3417    3.897255159    4.599558902    5.592958136
  432 SOLV  OW      3418    4.222272423    5.352906909    6.317778632
  432 SOLV  HW1     3419    4.200014022    5.272459365    6.262695058
  432 SOLV  HW2     3420    4.307030688    5.393933068    6.284099175
  433 SOLV  OW      3421    5.602378135    6.398458698    4.648752891
  433 SOLV  HW1     3422    5.679844335    6.337280515    4.632702248
  433 SOLV  HW2     3423    5.636126586    6.490630804    4.667901834
  434 SOLV  OW      3424    6.724921596    6.060947474    4.294340225
  434 SOLV  HW1     3425    6.781590137    5.989788912    4.335895417
  434 SOLV  HW2     3426    6.778478036    6.144870731    4.284841445
  435 SOLV  OW      3427    3.507226924    5.193335702    6.660554051
  435 SOLV  HW1     3428    3.519332660    5.287694756    6.629709566
  435 SOLV  HW2     3429    3.594199603    5.158206929    6.695241291
  436 SOLV  OW      3430    4.337151034    3.674760330    4.479561957
  436 SOLV  HW1     3431    4.318804333    3.615719093    4.558168006
  436 SOLV  HW2     3432    4.251582565    3.693587446    4.431344045
  437 SOLV  OW      3433    0.064139395    4.916083287    5.413841207
  437 SOLV  HW1     3434    0.133330810    4.845508707    5.398558446
  437 SOLV  HW2     3435    0.097989135    5.003835986    5.379850095
  438 SOLV  OW      3436    4.450102865    5.713139657    6.589072464
  438 SOLV  HW1     3437    4.481140368    5.618847113    6.576948394
  438 SOLV  HW2     3438    4.528146886    5.771168089    6.612378200
  439 SOLV  OW      3439    6.613037875    5.736082884    3.726862506
  439 SOLV  HW1     3440    6.638907761    5.832669161    3.724996323
  439 SOLV  HW2     3441    6.566219253    5.715790566    3.812873162
  440 SOLV  OW      3442    5.953947167    5.003358885    4.000248219
  440 SOLV  HW1     3443    6.038704645    4.953260226    4.017796038
  440 SOLV  HW2     3444    5.876885382    4.953316091    4.039729727
  441 SOLV  OW      3445    5.979848572    4.590313266    4.906317306
  441 SOLV  HW1     3446    6.012335637    4.676882428    4.944426407
  441 SOLV  HW2     3447    5.974907999    4.521720243    4.978929049
  442 SOLV  OW      3448    4.780893663    6.211771801    4.674679622
  442 SOLV  HW1     3449    4.826998277    6.266804352    4.744303336
  442 SOLV  HW2     3450    4.757618870    6.122344959    4.712925867
  443 SOLV  OW      3451    4.815101627    5.467880321    6.314362523
  443 SOLV  HW1     3452    4.840700823    5.564043068    6.324302467
  443 SOLV  HW2     3453    4.787269390    5.450404039    6.219909859
  444 SOLV  OW      3454    6.543918570    5.615681986    5.047427968
  444 SOLV  HW1     3455    6.531462679    5.517743096    5.031466668
  444 SOLV  HW2     3456    6.641612571    5.636404426    5.052751736
  445 SOLV  OW      3457    6.288086652    6.674849224    3.532543910
  445 SOLV  HW1     3458    6.226506587    6.670517549    3.453860204
  445 SOLV  HW2     3459    6.378917379    6.642858811    3.505556518
  446 SOLV  OW      3460    0.011427775    5.952521157    4.052891084
  446 SOLV  HW1     3461    0.064969421    6.036101189    4.040668351
  446 SOLV  HW2     3462    0.053150621    5.878267333    4.000476887
  447 SOLV  OW      3463    6.665477581    4.936682886    6.560879712
  447 SOLV  HW1     3464    6.609269996    4.993492578    6.621002566
  447 SOLV  HW2     3465    6.752157556    4.983104711    6.542632921
  448 SOLV  OW      3466    4.970901470    4.189424136    4.133199317
  448 SOLV  HW1     3467    4.894112567    4.251234366    4.150070502
  448 SOLV  HW2     3468    5.000018468    4.148137858    4.219508345
  449 SOLV  OW      3469    3.670778362    0.011871473    5.207681117
  449 SOLV  HW1     3470    3.660640691   -0.066607196    5.268835296
  449 SOLV  HW2     3471    3.632093787    0.093202575    5.251158329
  450 SOLV  OW      3472    3.528311336    3.705707171    6.253893982
  450 SOLV  HW1     3473    3.615793567    3.703482931    6.205481562
  450 SOLV  HW2     3474    3.454140545    3.686716030    6.189552494
  451 SOLV  OW      3475    4.093715668    5.074522205    4.602892280
  451 SOLV  HW1     3476    4.142189199    5.016379306    4.537538596
  451 SOLV  HW2     3477    3.996251152    5.052160548    4.601478826
  452 SOLV  OW      3478    5.216555024    4.208914695    5.284178621
  452 SOLV  HW1     3479    5.297711732    4.169908144    5.327696150
  452 SOLV  HW2     3480    5.201041813    4.301252318    5.319317699
  453 SOLV  OW      3481    6.555058800    5.320676272    5.340960335
  453 SOLV  HW1     3482    6.466090982    5.353322365    5.309008159
  453 SOLV  HW2     3483    6.612670834    5.298600244    5.262249197
  454 SOLV  OW      3484    5.935260307    4.646301288    4.248960662
  454 SOLV  HW1     3485    6.002004761    4.703005644    4.297244611
  454 SOLV  HW2     3486    5.968272234    4.551978558    4.245095788
  455 SOLV  OW      3487    6.182087609    5.590212766    5.048919195
  455 SOLV  HW1     3488    6.234920688    5.629179470    5.124365420
  455 SOLV  HW2     3489    6.089877559    5.568144340    5.080733234
  456 SOLV  OW      3490    4.194924448    5.718521648    3.723194497
  456 SOLV  HW1     3491    4.219570386    5.653910497    3.795442090
  456 SOLV  HW2     3492    4.182619832    5.669131263    3.637108428
  457 SOLV  OW      3493    4.600075530    0.056372577    3.705427929
  457 SOLV  HW1     3494    4.514670988    0.053617131    3.757389070
  457 SOLV  HW2     3495    4.673694384    0.090128842    3.764098628
  458 SOLV  OW      3496    4.380338073    6.682008137    4.581835044
  458 SOLV  HW1     3497    4.410727844    6.638999580    4.666855759
  458 SOLV  HW2     3498    4.456317222    6.684711841    4.516860553
  459 SOLV  OW      3499    4.628123099    4.897033654    4.230496639
  459 SOLV  HW1     3500    4.599144700    4.832810399    4.159521541
  459 SOLV  HW2     3501    4.725718239    4.884844442    4.248617901
  460 SOLV  OW      3502    5.653395960    3.546950673    6.396510617
  460 SOLV  HW1     3503    5.676693405    3.606231876    6.473611636
  460 SOLV  HW2     3504    5.737151746    3.509095828    6.357095797
  461 SOLV  OW      3505    6.645123189    4.787909573    6.090442140
  461 SOLV  HW1     3506    6.736021910    4.828270677    6.079938189
  461 SOLV  HW2     3507    6.601301305    4.825335126    6.172178663
  462 SOLV  OW      3508    6.485846931    4.300925079    5.591158865
  462 SOLV  HW1     3509    6.558166003    4.299635554    5.522094500
  462 SOLV  HW2     3510    6.523116952    4.334165874    5.677805080
  463 SOLV  OW      3511    6.886420960    3.400372949    4.921319795
  463 SOLV  HW1     3512    6.819994543    3.459482036    4.967092421
  463 SOLV  HW2     3513    6.958411149    3.374901690    4.985895928
  464 SOLV  OW      3514    6.881154815    4.000862192    5.961149662
  464 SOLV  HW1     3515    6.940323584    3.984892596    6.040180980
  464 SOLV  HW2     3516    6.788784361    4.022801916    5.992585695
  465 SOLV  OW      3517    4.136306629    5.256539509    5.762507514
  465 SOLV  HW1     3518    4.085546263    5.317332896    5.701437773
  465 SOLV  HW2     3519    4.075932026    5.183542700    5.794573769
  466 SOLV  OW      3520    5.427293431    3.738778370    6.878601953
  466 SOLV  HW1     3521    5.379235982    3.651233760    6.883894297
  466 SOLV  HW2     3522    5.418346271    3.776165870    6.786278125
  467 SOLV  OW      3523    5.032707465    4.575291685    5.121281498
  467 SOLV  HW1     3524    5.002624342    4.482883940    5.097675100
  467 SOLV  HW2     3525    5.131341124    4.582972928    5.106661098
  468 SOLV  OW      3526    4.340304490    5.508121045    4.534226433
  468 SOLV  HW1     3527    4.347195439    5.483153804    4.437629713
  468 SOLV  HW2     3528    4.350394976    5.607153833    4.543838563
  469 SOLV  OW      3529    6.823721058    5.623163705    4.998992991
  469 SOLV  HW1     3530    6.890082993    5.672693343    5.055071058
  469 SOLV  HW2     3531    6.836845125    5.524746771    5.010979051
  470 SOLV  OW      3532    5.277867426    6.672148234    3.673902340
  470 SOLV  HW1     3533    5.280139123    6.687102207    3.575045066
  470 SOLV  HW2     3534    5.309831805    6.579617293    3.694342600
  471 SOLV  OW      3535    4.122550006    5.944202035    4.623446790
  471 SOLV  HW1     3536    4.152296463    6.000365374    4.546228149
  471 SOLV  HW2     3537    4.041252516    5.985041740    4.664975747
  472 SOLV  OW      3538    4.162113767    4.708687792    6.208938784
  472 SOLV  HW1     3539    4.203469315    4.622079814    6.180852885
  472 SOLV  HW2     3540    4.147193680    4.707955303    6.307816762
  473 SOLV  OW      3541    4.274878385    6.645029848    0.068360796
  473 SOLV  HW1     3542    4.303979273    6.611276647    0.157889046
  473 SOLV  HW2     3543    4.182650856    6.683045305    0.075455808
  474 SOLV  OW      3544    5.233453818    5.871075026    4.930177542
  474 SOLV  HW1     3545    5.222614867    5.843395835    5.025665758
  474 SOLV  HW2     3546    5.187419542    5.958626342    4.915439703
  475 SOLV  OW      3547    4.412363495    4.198255965    6.320640225
  475 SOLV  HW1     3548    4.383883877    4.108477689    6.354263343
  475 SOLV  HW2     3549    4.511352843    4.198630937    6.306402940
  476 SOLV  OW      3550    6.704657534    5.225299105    6.373320734
  476 SOLV  HW1     3551    6.662179661    5.311133329    6.402121861
  476 SOLV  HW2     3552    6.657830242    5.190571889    6.292064669
  477 SOLV  OW      3553    5.715638769    4.884950851    0.152487926
  477 SOLV  HW1     3554    5.683935466    4.950020632    0.221498459
  477 SOLV  HW2     3555    5.643969418    4.817445508    0.134935677
  478 SOLV  OW      3556    4.276676760    4.435097125    4.061340918
  478 SOLV  HW1     3557    4.199811686    4.397769831    4.009380277
  478 SOLV  HW2     3558    4.297170683    4.374808768    4.138456142
  479 SOLV  OW      3559    5.730678725    4.645215143    3.779859818
  479 SOLV  HW1     3560    5.810531953    4.622691434    3.835697179
  479 SOLV  HW2     3561    5.648107041    4.610333378    3.824208482
  480 SOLV  OW      3562    6.101555960    4.413327900    0.053365534
  480 SOLV  HW1     3563    6.043113292    4.382075534    0.128261144
  480 SOLV  HW2     3564    6.093087402    4.350469644   -0.023956529
  481 SOLV  OW      3565    4.928016592    6.043864388    6.177542398
  481 SOLV  HW1     3566    5.023517620    6.073261983    6.173418332
  481 SOLV  HW2     3567    4.872429760    6.102901498    6.119007660
  482 SOLV  OW      3568    3.648817987    4.245821162    5.720511357
  482 SOLV  HW1     3569    3.571481883    4.290603095    5.675636557
  482 SOLV  HW2     3570    3.730407619    4.255170105    5.663452360
  483 SOLV  OW      3571    6.190870136    6.402049839    4.513421664
  483 SOLV  HW1     3572    6.120587619    6.461430716    4.474232186
  483 SOLV  HW2     3573    6.153091193    6.353101887    4.592024148
  484 SOLV  OW      3574    6.243154788    4.221502965    4.220871322
  484 SOLV  HW1     3575    6.311488218    4.243024167    4.151092819
  484 SOLV  HW2     3576    6.220128143    4.124299263    4.216087417
  485 SOLV  OW      3577    5.387972737    4.043003939    6.315385675
  485 SOLV  HW1     3578    5.470287138    3.992221316    6.340824029
  485 SOLV  HW2     3579    5.357969532    4.098756546    6.392800600
  486 SOLV  OW      3580    6.742101232    6.204442282    4.635058570
  486 SOLV  HW1     3581    6.693361703    6.281379542    4.676371555
  486 SOLV  HW2     3582    6.822759953    6.238273278    4.586568956
  487 SOLV  OW      3583    4.106600204    6.126384294    5.320914500
  487 SOLV  HW1     3584    4.039611299    6.200592806    5.318177835
  487 SOLV  HW2     3585    4.071417625    6.051819194    5.377518662
  488 SOLV  OW      3586    4.573597707    5.336735332    5.353941857
  488 SOLV  HW1     3587    4.476236255    5.358932457    5.359382217
  488 SOLV  HW2     3588    4.584706031    5.237879962    5.343660742
  489 SOLV  OW      3589    4.329547405    4.274097171    4.282297614
  489 SOLV  HW1     3590    4.428985437    4.268048662    4.291072811
  489 SOLV  HW2     3591    4.289565029    4.183048218    4.292927029
  490 SOLV  OW      3592    4.481788647    5.037262162    6.704512393
  490 SOLV  HW1     3593    4.405404999    5.010751229    6.763374043
  490 SOLV  HW2     3594    4.453518094    5.112645202    6.645182198
  491 SOLV  OW      3595    3.899393909    3.733870180    6.340036384
  491 SOLV  HW1     3596    3.840060096    3.715722532    6.418469708
  491 SOLV  HW2     3597    3.845379247    3.730570679    6.255934165
  492 SOLV  OW      3598    4.500106096    5.457921966    6.497470760
  492 SOLV  HW1     3599    4.491455893    5.475478078    6.399396655
  492 SOLV  HW2     3600    4.580522589    5.400850819    6.514133133
  493 SOLV  OW      3601    4.562667840    4.313253791    5.189565295
  493 SOLV  HW1     3602    4.534022340    4.377460289    5.118442011
  493 SOLV  HW2     3603    4.489053607    4.302565401    5.256409879
  494 SOLV  OW      3604    5.711893399    3.904487999    3.518573627
  494 SOLV  HW1     3605    5.720996141    3.941824232    3.610902538
  494 SOLV  HW2     3606    5.715390132    3.804620088    3.522527433
  495 SOLV  OW      3607    6.011661419    4.012541895    5.179690655
  495 SOLV  HW1     3608    6.051672827    4.098120592    5.146869966
  495 SOLV  HW2     3609    5.914321529    4.010361297    5.156844467
  496 SOLV  OW      3610    6.032659772    6.118346493    6.770474994
  496 SOLV  HW1     3611    5.994188556    6.154142439    6.855555050
  496 SOLV  HW2     3612    6.090581155    6.188051566    6.728186734
  497 SOLV  OW      3613    5.021130395    6.183039309    4.250345291
  497 SOLV  HW1     3614    5.120066544    6.195284027    4.258296436
  497 SOLV  HW2     3615    4.992968200    6.103564046    4.304122410
  498 SOLV  OW      3616    4.548353215    6.323144214    4.111003163
  498 SOLV  HW1     3617    4.494120623    6.241258704    4.129808225
  498 SOLV  HW2     3618    4.639897424    6.312074593    4.149695818
  499 SOLV  OW      3619    5.824152754    3.623442120    5.101598578
  499 SOLV  HW1     3620    5.826415815    3.533176519    5.144597747
  499 SOLV  HW2     3621    5.840907532    3.693713665    5.170758383
  500 SOLV  OW      3622    3.936127058    3.560744767    4.249041221
  500 SOLV  HW1     3623    3.867984160    3.530444484    4.315676900
  500 SOLV  HW2     3624    3.900664372    3.547024355    4.156542757
  501 SOLV  OW      3625    4.823247320    4.850973666    6.160504601
  501 SOLV  HW1     3626    4.826366746    4.919423674    6.233350565
  501 SOLV  HW2     3627    4.728693544    4.821598951    6.146420519
  502 SOLV  OW      3628    6.790286808    6.027743685    4.840016625
  502 SOLV  HW1     3629    6.781499851    6.096567270    4.767990032
  502 SOLV  HW2     3630    6.882032596    6.032418660    4.879545788
  503 SOLV  OW      3631    5.397992521    5.955911642    3.681659531
  503 SOLV  HW1     3632    5.411723866    6.029336595    3.748159347
  503 SOLV  HW2     3633    5.348076933    5.991458160    3.602622905
  504 SOLV  OW      3634    6.417850610    5.140462227    3.811604773
  504 SOLV  HW1     3635    6.510695107    5.162570858    3.841488158
  504 SOLV  HW2     3636    6.351888755    5.187165194    3.870509271
  505 SOLV  OW      3637    3.779585114    4.464429959    6.181987173
  505 SOLV  HW1     3638    3.799254250    4.382579638    6.235982754
  505 SOLV  HW2     3639    3.753463762    4.437666277    6.089233794
  506 SOLV  OW      3640    4.534861516    4.032205614    4.049315474
  506 SOLV  HW1     3641    4.600116468    3.976050984    3.998423181
  506 SOLV  HW2     3642    4.447222823    4.033345406    4.001151979
  507 SOLV  OW      3643    5.425143246    5.210502131    3.643446473
  507 SOLV  HW1     3644    5.422635098    5.199991867    3.544023451
  507 SOLV  HW2     3645    5.441860894    5.306394701    3.666397343
  508 SOLV  OW      3646    4.737074959    5.399819125    5.562101142
  508 SOLV  HW1     3647    4.757072248    5.311965365    5.605499173
  508 SOLV  HW2     3648    4.688116584    5.384216829    5.476303949
  509 SOLV  OW      3649    6.858376964    3.553060739    3.502416385
  509 SOLV  HW1     3650    6.783190450    3.490759522    3.480797500
  509 SOLV  HW2     3651    6.825256621    3.625532898    3.562853202
  510 SOLV  OW      3652    4.052618311    4.132582678    4.113875001
  510 SOLV  HW1     3653    3.981929237    4.061941059    4.110063513
  510 SOLV  HW2     3654    4.049703988    4.177851787    4.203003547
  511 SOLV  OW      3655    3.909611456    5.301048150    6.705340080
  511 SOLV  HW1     3656    3.938438680    5.385576618    6.750349098
  511 SOLV  HW2     3657    3.900082205    5.317193662    6.607104147
  512 SOLV  OW      3658    5.948615873    4.409951933    5.579155743
  512 SOLV  HW1     3659    6.043440033    4.381408200    5.565181537
  512 SOLV  HW2     3660    5.934998564    4.434435472    5.675159353
  513 SOLV  OW      3661    6.129071184    5.231669927    5.113005808
  513 SOLV  HW1     3662    6.064343710    5.299205094    5.077639434
  513 SOLV  HW2     3663    6.080190728    5.164887302    5.169149905
  514 SOLV  OW      3664    6.439281342    4.306294068    4.020606913
  514 SOLV  HW1     3665    6.402964223    4.399176431    4.028071124
  514 SOLV  HW2     3666    6.518358120    4.296488165    4.081042175
  515 SOLV  OW      3667    5.855069323    4.954781791    4.880166318
  515 SOLV  HW1     3668    5.869542014    5.017740072    4.803820413
  515 SOLV  HW2     3669    5.763051657    4.916034030    4.874405460
  516 SOLV  OW      3670    5.741538251    5.467477981    3.616442005
  516 SOLV  HW1     3671    5.642390492    5.470580265    3.629172995
  516 SOLV  HW2     3672    5.768488116    5.375777928    3.587001085
  517 SOLV  OW      3673    6.781558184    4.359546618    5.149580839
  517 SOLV  HW1     3674    6.759625550    4.450654651    5.114656885
  517 SOLV  HW2     3675    6.878245041    4.339959808    5.133167199
  518 SOLV  OW      3676    4.126772904    3.747279108    4.317172167
  518 SOLV  HW1     3677    4.051636380    3.687804487    4.288553651
  518 SOLV  HW2     3678    4.190657312    3.759168231    4.241151539
  519 SOLV  OW      3679    4.088217390    5.536843109    6.476096849
  519 SOLV  HW1     3680    4.116816644    5.560060927    6.569073871
  519 SOLV  HW2     3681    4.138797121    5.456452643    6.444780887
  520 SOLV  OW      3682    4.203179267    6.366604170    6.049077595
  520 SOLV  HW1     3683    4.179069808    6.269604208    6.045656007
  520 SOLV  HW2     3684    4.119761242    6.421482982    6.054705653
  521 SOLV  OW      3685    3.529769779    3.968927788    0.007650610
  521 SOLV  HW1     3686    3.469420922    4.010492793   -0.060396182
  521 SOLV  HW2     3687    3.624410787    3.995074008   -0.011360978
  522 SOLV  OW      3688    5.508438902    6.573323837    3.910108024
  522 SOLV  HW1     3689    5.468840548    6.513054862    3.840814912
  522 SOLV  HW2     3690    5.511555719    6.666916189    3.875000729
  523 SOLV  OW      3691    4.150238376    3.807539316    3.723133939
  523 SOLV  HW1     3692    4.160464526    3.905560359    3.706133739
  523 SOLV  HW2     3693    4.074894605    3.792515195    3.787159311
  524 SOLV  OW      3694    5.216944021    4.682330218    6.019914827
  524 SOLV  HW1     3695    5.164809377    4.604495845    5.984906488
  524 SOLV  HW2     3696    5.159999515    4.764498431    6.017195828
  525 SOLV  OW      3697    3.725640959    5.785611926    6.038029846
  525 SOLV  HW1     3698    3.798304348    5.815490986    6.099909362
  525 SOLV  HW2     3699    3.752149254    5.805195659    5.943607483
  526 SOLV  OW      3700    5.924096470    6.638332682    4.034883190
  526 SOLV  HW1     3701    5.988909186    6.588738122    4.092687991
  526 SOLV  HW2     3702    5.918060316    6.593602490    3.945639226
  527 SOLV  OW      3703    4.448082825    6.090136748    4.609609651
  527 SOLV  HW1     3704    4.465381698    6.012810049    4.670612694
  527 SOLV  HW2     3705    4.430399854    6.172165092    4.664003249
  528 SOLV  OW      3706    5.502925505    4.209998099    6.673657527
  528 SOLV  HW1     3707    5.574965637    4.165267703    6.726675507
  528 SOLV  HW2     3708    5.543890122    4.260054178    6.597383589
  529 SOLV  OW      3709    3.712887108    5.331050738    3.706383941
  529 SOLV  HW1     3710    3.791709156    5.388597565    3.684535894
  529 SOLV  HW2     3711    3.744553001    5.244695366    3.745650688
  530 SOLV  OW      3712    4.273096848    4.027491168    3.969190079
  530 SOLV  HW1     3713    4.203594178    4.066825420    4.029387833
  530 SOLV  HW2     3714    4.254763124    4.054890928    3.874772599
  531 SOLV  OW      3715    3.741466811    6.059007485    5.290821133
  531 SOLV  HW1     3716    3.646502448    6.077844264    5.315894304
  531 SOLV  HW2     3717    3.762726891    5.963265831    5.310396543
  532 SOLV  OW      3718    5.564230770    3.975525550    3.996085905
  532 SOLV  HW1     3719    5.522038043    4.062283619    3.969763819
  532 SOLV  HW2     3720    5.511019890    3.933569836    4.069627190
  533 SOLV  OW      3721    6.590777786    5.470964597    5.568478539
  533 SOLV  HW1     3722    6.668576146    5.533260490    5.576759401
  533 SOLV  HW2     3723    6.596818684    5.421467205    5.481787343
  534 SOLV  OW      3724    4.253417242    4.927877299    6.826238875
  534 SOLV  HW1     3725    4.200204351    5.011750961    6.814616405
  534 SOLV  HW2     3726    4.254651019    4.877005665    6.740146078
  535 SOLV  OW      3727    6.754888814    4.251145889    6.225262213
  535 SOLV  HW1     3728    6.742529641    4.206640214    6.313963243
  535 SOLV  HW2     3729    6.730379918    4.187332558    6.152265493
  536 SOLV  OW      3730    3.537936686    0.207988922    5.345870702
  536 SOLV  HW1     3731    3.579550217    0.150095754    5.416001297
  536 SOLV  HW2     3732    3.531105764    0.301796731    5.379855587
  537 SOLV  OW      3733    4.356170422    6.453106841    6.809570596
  537 SOLV  HW1     3734    4.321797297    6.368249863    6.849809683
  537 SOLV  HW2     3735    4.335004634    6.529724147    6.870259263
  538 SOLV  OW      3736    5.507789486    5.871914849    4.872512220
  538 SOLV  HW1     3737    5.526526570    5.967022744    4.847909309
  538 SOLV  HW2     3738    5.411345862    5.862262517    4.897156271
  539 SOLV  OW      3739    4.552580572    3.691357477    4.317895605
  539 SOLV  HW1     3740    4.471994628    3.674555077    4.374685795
  539 SOLV  HW2     3741    4.532541667    3.665937150    4.223271294
  540 SOLV  OW      3742    3.588075176    4.901191989    5.823158241
  540 SOLV  HW1     3743    3.520769708    4.882697221    5.894768000
  540 SOLV  HW2     3744    3.638943143    4.817526318    5.802848007
  541 SOLV  OW      3745    3.712871754    5.539467998    6.174338475
  541 SOLV  HW1     3746    3.717959910    5.607696076    6.101396057
  541 SOLV  HW2     3747    3.742404799    5.580621579    6.260568865
  542 SOLV  OW      3748    6.741223970    3.874412567    6.356546616
  542 SOLV  HW1     3749    6.653801628    3.868177905    6.308380563
  542 SOLV  HW2     3750    6.755766008    3.791211493    6.410095853
  543 SOLV  OW      3751    6.714836400    6.604867105    5.811538457
  543 SOLV  HW1     3752    6.734373517    6.507484051    5.799847524
  543 SOLV  HW2     3753    6.634508968    6.629475205    5.757282347
  544 SOLV  OW      3754    4.792535070    5.619480605    4.498692237
  544 SOLV  HW1     3755    4.855611219    5.543681022    4.482036141
  544 SOLV  HW2     3756    4.726257510    5.624698836    4.423981894
  545 SOLV  OW      3757    5.079585347    4.483390608    5.883409001
  545 SOLV  HW1     3758    5.066507821    4.422676668    5.805021020
  545 SOLV  HW2     3759    5.017010786    4.456968478    5.956812585
  546 SOLV  OW      3760    4.372363324    5.146475036    5.053974657
  546 SOLV  HW1     3761    4.312976106    5.144146199    4.973543498
  546 SOLV  HW2     3762    4.445346445    5.213314638    5.039576702
  547 SOLV  OW      3763    5.508244606    3.847028786    5.093937771
  547 SOLV  HW1     3764    5.528383936    3.794716138    5.176758661
  547 SOLV  HW2     3765    5.410986768    3.870238583    5.092018890
  548 SOLV  OW      3766    5.563810196    5.396642488    6.248670705
  548 SOLV  HW1     3767    5.507482353    5.373186847    6.327898270
  548 SOLV  HW2     3768    5.526432862    5.478020702    6.204145351
  549 SOLV  OW      3769    6.210383593    4.266136975    6.448593181
  549 SOLV  HW1     3770    6.231256919    4.307258943    6.537334078
  549 SOLV  HW2     3771    6.294368505    4.230064489    6.408010809
  550 SOLV  OW      3772    4.434775525    6.864729039    6.914689348
  550 SOLV  HW1     3773    4.376571763    6.797621140    6.960628446
  550 SOLV  HW2     3774    4.528662228    6.830469945    6.911070296
  551 SOLV  OW      3775    4.005897947    4.796811433    5.842433363
  551 SOLV  HW1     3776    3.985447166    4.734607642    5.766841737
  551 SOLV  HW2     3777    3.977132702    4.755068344    5.928640356
  552 SOLV  OW      3778    5.296132750    4.164240468    4.269929960
  552 SOLV  HW1     3779    5.290352737    4.201995267    4.177504018
  552 SOLV  HW2     3780    5.212730853    4.112925205    4.290233478
  553 SOLV  OW      3781    3.667589956    5.125670604    4.080085896
  553 SOLV  HW1     3782    3.762282589    5.156528540    4.070978773
  553 SOLV  HW2     3783    3.605951710    5.203694532    4.069369577
  554 SOLV  OW      3784    5.762101111    4.131078782    6.383049232
  554 SOLV  HW1     3785    5.714619039    4.217830806    6.397930211
  554 SOLV  HW2     3786    5.806673686    4.132428227    6.293532388
  555 SOLV  OW      3787    5.071245544    6.083320409    4.840592708
  555 SOLV  HW1     3788    4.993985160    6.146532376    4.846634153
  555 SOLV  HW2     3789    5.097221748    6.071520768    4.744741910
  556 SOLV  OW      3790    4.585835249    4.790867769    6.637183683
  556 SOLV  HW1     3791    4.545569839    4.881698638    6.625776830
  556 SOLV  HW2     3792    4.599493470    4.772467848    6.734530866
  557 SOLV  OW      3793    6.095781187    3.970034811    4.529280333
  557 SOLV  HW1     3794    6.038782426    3.973535682    4.611380986
  557 SOLV  HW2     3795    6.039582381    3.943881807    4.450799008
  558 SOLV  OW      3796    4.642016983    5.214138979    4.491499064
  558 SOLV  HW1     3797    4.571671485    5.143104879    4.488841719
  558 SOLV  HW2     3798    4.661819708    5.244915795    4.398429336
  559 SOLV  OW      3799    3.769236406    4.091873157    4.982811777
  559 SOLV  HW1     3800    3.844910520    4.137457703    4.935938151
  559 SOLV  HW2     3801    3.705031180    4.160512646    5.016986306
  560 SOLV  OW      3802    5.479951849    4.601055778    5.970826069
  560 SOLV  HW1     3803    5.386260381    4.628275251    5.992799597
  560 SOLV  HW2     3804    5.507884317    4.526224198    6.031006463
  561 SOLV  OW      3805    3.890972430    6.029075292    4.771002527
  561 SOLV  HW1     3806    3.922953544    6.044795488    4.864445006
  561 SOLV  HW2     3807    3.810294800    5.970008239    4.772894810
  562 SOLV  OW      3808    4.228680978    5.556936388    6.018830420
  562 SOLV  HW1     3809    4.204965709    5.596520140    6.107556750
  562 SOLV  HW2     3810    4.245807973    5.458991523    6.029554490
  563 SOLV  OW      3811    3.794214100    3.843580287    4.849847818
  563 SOLV  HW1     3812    3.770355693    3.926599739    4.900249997
  563 SOLV  HW2     3813    3.765651084    3.853140443    4.754482502
  564 SOLV  OW      3814    4.112364588    5.573351970    4.262912507
  564 SOLV  HW1     3815    4.057094024    5.515878349    4.323276020
  564 SOLV  HW2     3816    4.207078221    5.541255799    4.263885032
  565 SOLV  OW      3817    6.815303906    6.751046100    4.384209835
  565 SOLV  HW1     3818    6.908822637    6.769560725    4.353987380
  565 SOLV  HW2     3819    6.759819918    6.833532631    4.373283724
  566 SOLV  OW      3820    5.019672608    4.893772136    5.975745541
  566 SOLV  HW1     3821    4.984648347    4.885834523    5.882408774
  566 SOLV  HW2     3822    4.946242498    4.873957218    6.040682221
  567 SOLV  OW      3823    5.814915919    5.107263975    3.793119833
  567 SOLV  HW1     3824    5.878787952    5.074807603    3.862895972
  567 SOLV  HW2     3825    5.759278503    5.030741803    3.760708591
  568 SOLV  OW      3826    4.035180099    0.011531294    4.714193542
  568 SOLV  HW1     3827    4.054557869   -0.070858235    4.660934662
  568 SOLV  HW2     3828    4.005279606    0.084599922    4.652818170
  569 SOLV  OW      3829    5.824647009    3.914701274    5.931115179
  569 SOLV  HW1     3830    5.730867983    3.919266019    5.896672899
  569 SOLV  HW2     3831    5.886412485    3.957925684    5.865401474
  570 SOLV  OW      3832    6.756087398    4.932776969    4.918151658
  570 SOLV  HW1     3833    6.739278538    4.850074694    4.864506180
  570 SOLV  HW2     3834    6.672721836    4.958185630    4.967188205
  571 SOLV  OW      3835    4.409264537    4.015614186    5.468653387
  571 SOLV  HW1     3836    4.407844870    4.032911562    5.567145700
  571 SOLV  HW2     3837    4.503030075    3.996611734    5.439518654
  572 SOLV  OW      3838    4.659772673    5.004493173    4.928557659
  572 SOLV  HW1     3839    4.626063986    4.967084571    5.014954202
  572 SOLV  HW2     3840    4.648147501    5.103815119    4.928476525
  573 SOLV  OW      3841    4.135404815    5.177545168    4.232256615
  573 SOLV  HW1     3842    4.217919329    5.216574504    4.191397285
  573 SOLV  HW2     3843    4.101151773    5.238999294    4.303330436
  574 SOLV  OW      3844    6.392589958    5.482994287    4.132875297
  574 SOLV  HW1     3845    6.365494181    5.532222257    4.215603256
  574 SOLV  HW2     3846    6.439097596    5.398187618    4.158298662
  575 SOLV  OW      3847    4.003394127    3.874697820    4.540945181
  575 SOLV  HW1     3848    4.039695383    3.826538031    4.620712938
  575 SOLV  HW2     3849    4.042112784    3.835116268    4.457673538
  576 SOLV  OW      3850    4.409822704    4.649347270    5.728767638
  576 SOLV  HW1     3851    4.402765697    4.748045185    5.714246198
  576 SOLV  HW2     3852    4.348368187    4.601922700    5.665710704
  577 SOLV  OW      3853    4.906674015    4.389393756    6.851241533
  577 SOLV  HW1     3854    4.833469030    4.385263059    6.919251497
  577 SOLV  HW2     3855    4.981209263    4.328673830    6.878791067
  578 SOLV  OW      3856    6.805239969    3.956532516    4.892943175
  578 SOLV  HW1     3857    6.858527828    4.029443989    4.849976914
  578 SOLV  HW2     3858    6.772876566    3.893108751    4.822716538
  579 SOLV  OW      3859    3.924107228    5.834111294    6.217992213
  579 SOLV  HW1     3860    4.007230822    5.779860513    6.205789076
  579 SOLV  HW2     3861    3.948486341    5.925697220    6.249917351
  580 SOLV  OW      3862    3.818366044    4.267652600    5.498588056
  580 SOLV  HW1     3863    3.862151457    4.299155914    5.414374621
  580 SOLV  HW2     3864    3.804828645    4.168668071    5.494083978
  581 SOLV  OW      3865    5.734524380    5.789641057    5.030651245
  581 SOLV  HW1     3866    5.645506499    5.803772484    4.987319210
  581 SOLV  HW2     3867    5.731938919    5.706133989    5.085618369
  582 SOLV  OW      3868    3.849810477    5.642594033    6.398926613
  582 SOLV  HW1     3869    3.934701096    5.604640004    6.435735714
  582 SOLV  HW2     3870    3.870452939    5.724266831    6.345026506
  583 SOLV  OW      3871    6.123096653    5.123070562    5.493508364
  583 SOLV  HW1     3872    6.122198127    5.058698867    5.570041957
  583 SOLV  HW2     3873    6.145944371    5.214453503    5.527109766
  584 SOLV  OW      3874    5.346790974    3.855849424    5.389463032
  584 SOLV  HW1     3875    5.420632430    3.790666432    5.372132589
  584 SOLV  HW2     3876    5.271897865    3.809518182    5.436856654
  585 SOLV  OW      3877    6.585620034    3.549192336    4.315071251
  585 SOLV  HW1     3878    6.663666060    3.512842507    4.264185693
  585 SOLV  HW2     3879    6.615364123    3.576712555    4.406502607
  586 SOLV  OW      3880    4.745354603    4.685249507    4.782862663
  586 SOLV  HW1     3881    4.661151119    4.736429591    4.765772907
  586 SOLV  HW2     3882    4.759688006    4.676659949    4.881464894
  587 SOLV  OW      3883    3.802102933    6.518697568    6.490725604
  587 SOLV  HW1     3884    3.827084942    6.516590855    6.587540922
  587 SOLV  HW2     3885    3.712677009    6.562249795    6.480337144
  588 SOLV  OW      3886    5.587488890    3.948467252    6.483188431
  588 SOLV  HW1     3887    5.655758814    4.020093146    6.468675500
  588 SOLV  HW2     3888    5.630818876    3.869432773    6.526520250
  589 SOLV  OW      3889    6.396627368    6.536906335    4.647673380
  589 SOLV  HW1     3890    6.470456421    6.481788357    4.686568102
  589 SOLV  HW2     3891    6.341381438    6.480221013    4.586549324
  590 SOLV  OW      3892    4.686612832    3.781219818    5.127816984
  590 SOLV  HW1     3893    4.673721640    3.879464943    5.141369772
  590 SOLV  HW2     3894    4.621365320    3.730927413    5.184520460
  591 SOLV  OW      3895    4.241798875    6.126541384    4.425757170
  591 SOLV  HW1     3896    4.216722800    6.223195034    4.420191783
  591 SOLV  HW2     3897    4.318078958    6.115532016    4.489489457
  592 SOLV  OW      3898    6.100815081    6.153865500    3.589886300
  592 SOLV  HW1     3899    6.181603842    6.110947274    3.549480827
  592 SOLV  HW2     3900    6.103974083    6.143817138    3.689337026
  593 SOLV  OW      3901    4.458279369    6.266920499    6.303704045
  593 SOLV  HW1     3902    4.467848237    6.352602650    6.253024781
  593 SOLV  HW2     3903    4.470251798    6.284495758    6.401423695
  594 SOLV  OW      3904    4.478061444    4.513772546    4.713135995
  594 SOLV  HW1     3905    4.504597557    4.560564180    4.628826209
  594 SOLV  HW2     3906    4.389944599    4.549136933    4.744544319
  595 SOLV  OW      3907    3.980110528    4.867186051    4.839060995
  595 SOLV  HW1     3908    3.931208593    4.919929440    4.769573203
  595 SOLV  HW2     3909    4.076785529    4.860938104    4.814226782
  596 SOLV  OW      3910    5.619319821    4.838646044    5.131946279
  596 SOLV  HW1     3911    5.528132097    4.876786875    5.147163090
  596 SOLV  HW2     3912    5.625891667    4.804396999    5.038216607
  597 SOLV  OW      3913    4.018874807    5.646017542    5.863723792
  597 SOLV  HW1     3914    4.099346031    5.608696425    5.909909441
  597 SOLV  HW2     3915    4.033823224    5.742875725    5.843809204
  598 SOLV  OW      3916    6.301986210    0.032240548    4.316379825
  598 SOLV  HW1     3917    6.303276514    0.016841943    4.415187971
  598 SOLV  HW2     3918    6.209333729    0.056590833    4.287668002
  599 SOLV  OW      3919    3.964240621    4.611335326    3.518747364
  599 SOLV  HW1     3920    3.957895850    4.529027181    3.462297990
  599 SOLV  HW2     3921    4.006557025    4.588427486    3.606416891
  600 SOLV  OW      3922    4.895547063    3.845253273    5.312168935
  600 SOLV  HW1     3923    4.834139060    3.795832082    5.250633227
  600 SOLV  HW2     3924    4.936221715    3.922611039    5.263575222
  601 SOLV  OW      3925    5.956304351    3.938747825    4.763355674
  601 SOLV  HW1     3926    5.978940123    3.867390164    4.829656110
  601 SOLV  HW2     3927    5.885488966    3.998259815    4.801349151
  602 SOLV  OW      3928    6.218819966    4.619930441    5.439000001
  602 SOLV  HW1     3929    6.179518250    4.659622800    5.356042918
  602 SOLV  HW2     3930    6.317901896    4.611623937    5.428241531
  603 SOLV  OW      3931    5.380391975    5.235612979    5.580404754
  603 SOLV  HW1     3932    5.338541964    5.325244059    5.565700411
  603 SOLV  HW2     3933    5.392262372    5.220071420    5.678480717
  604 SOLV  OW      3934    6.021439388    4.387014163    4.266307662
  604 SOLV  HW1     3935    6.000247044    4.372734751    4.362987658
  604 SOLV  HW2     3936    6.108105462    4.342267265    4.244246229
  605 SOLV  OW      3937    4.003804689    5.378118255    5.554717733
  605 SOLV  HW1     3938    4.045113610    5.459683283    5.514191381
  605 SOLV  HW2     3939    3.980088071    5.313316927    5.482330234
  606 SOLV  OW      3940    4.015547390    5.070789859    6.396271108
  606 SOLV  HW1     3941    3.996877013    5.164532677    6.425659903
  606 SOLV  HW2     3942    3.944789275    5.009908894    6.432170824
  607 SOLV  OW      3943    3.791135863    4.662810943    4.868169583
  607 SOLV  HW1     3944    3.735311193    4.710900742    4.935791060
  607 SOLV  HW2     3945    3.864494423    4.723026518    4.836638538
  608 SOLV  OW      3946    3.785204296    5.720806433    6.836693622
  608 SOLV  HW1     3947    3.735038823    5.673527971    6.909137893
  608 SOLV  HW2     3948    3.741118473    5.703168995    6.748674625
  609 SOLV  OW      3949    4.623214808    6.777037938    4.154910862
  609 SOLV  HW1     3950    4.717824241    6.803716916    4.173277279
  609 SOLV  HW2     3951    4.622216120    6.692474915    4.101543289
  610 SOLV  OW      3952    3.706284604    3.906695748    5.193432454
  610 SOLV  HW1     3953    3.721110905    3.978047299    5.124941637
  610 SOLV  HW2     3954    3.777543659    3.837041310    5.184935130
  611 SOLV  OW      3955    5.696794314    6.735284278    3.616779209
  611 SOLV  HW1     3956    5.626345360    6.747217731    3.686750714
  611 SOLV  HW2     3957    5.668176006    6.780985499    3.532554415
  612 SOLV  OW      3958    4.664859389    5.635830052    5.704265740
  612 SOLV  HW1     3959    4.576283663    5.622203045    5.748656096
  612 SOLV  HW2     3960    4.697553007    5.548676132    5.667698681
  613 SOLV  OW      3961    3.546927651    5.166439398    5.375504553
  613 SOLV  HW1     3962    3.602027539    5.130847480    5.450996018
  613 SOLV  HW2     3963    3.579922286    5.257384844    5.350168357
  614 SOLV  OW      3964    3.562587577    4.032237032    6.146621694
  614 SOLV  HW1     3965    3.586786318    4.013003407    6.241732454
  614 SOLV  HW2     3966    3.463731297    4.022758433    6.134826584
  615 SOLV  OW      3967    6.517510503    4.986068190    5.042713169
  615 SOLV  HW1     3968    6.427005087    5.004014443    5.004155397
  615 SOLV  HW2     3969    6.510742303    4.913529029    5.111227748
  616 SOLV  OW      3970    5.683774223    6.664224306    4.711584445
  616 SOLV  HW1     3971    5.614781387    6.678516961    4.782559242
  616 SOLV  HW2     3972    5.774989553    6.675089058    4.751124279
  617 SOLV  OW      3973    4.833439193    5.582272023    4.071326351
  617 SOLV  HW1     3974    4.808351806    5.583211447    3.974528720
  617 SOLV  HW2     3975    4.885793109    5.499461317    4.091362682
  618 SOLV  OW      3976    5.885651325    3.472593245    6.794718561
  618 SOLV  HW1     3977    5.911570403    3.541033875    6.726560509
  618 SOLV  HW2     3978    5.961099770    3.408242275    6.807676454
  619 SOLV  OW      3979    4.839127625    6.220373866    5.989135297
  619 SOLV  HW1     3980    4.918210892    6.281477984    5.985384753
  619 SOLV  HW2     3981    4.815288623    6.191024843    5.896548950
  620 SOLV  OW      3982    3.708810865    6.669009406    4.165342676
  620 SOLV  HW1     3983    3.776663395    6.695279351    4.096742633
  620 SOLV  HW2     3984    3.704440397    6.739189429    4.236445865
  621 SOLV  OW      3985    3.960263832    6.801034029    3.719588149
  621 SOLV  HW1     3986    4.042011601    6.743787501    3.713138013
  621 SOLV  HW2     3987    3.879701128    6.746909737    3.695470936
  622 SOLV  OW      3988    3.985630117    4.113716569    3.371818522
  622 SOLV  HW1     3989    3.975034744    4.120567614    3.471027949
  622 SOLV  HW2     3990    4.081763913    4.097350015    3.349634409
  623 SOLV  OW      3991    4.009980607    5.493545287    4.021945485
  623 SOLV  HW1     3992    3.981714580    5.566071679    3.959156154
  623 SOLV  HW2     3993    4.049292539    5.534295664    4.104380354
  624 SOLV  OW      3994    4.174743988    3.783544845    6.637431097
  624 SOLV  HW1     3995    4.186319326    3.829108227    6.725700589
  624 SOLV  HW2     3996    4.131666321    3.846552548    6.572810732
  625 SOLV  OW      3997    6.284609056    5.714886491    3.826379804
  625 SOLV  HW1     3998    6.268974641    5.625302343    3.784761792
  625 SOLV  HW2     3999    6.369406750    5.712665943    3.879353317
  626 SOLV  OW      4000    4.751322723    5.546461396    3.808405638
  626 SOLV  HW1     4001    4.655695088    5.569666248    3.790555286
  626 SOLV  HW2     4002    4.770550123    5.454914968    3.773033051
  627 SOLV  OW      4003    3.845577307    3.757580191    6.828680134
  627 SOLV  HW1     4004    3.917268119    3.740506813    6.896287577
  627 SOLV  HW2     4005    3.756029803    3.742237809    6.870484999
  628 SOLV  OW      4006    4.198581443    4.474991646    6.049220471
  628 SOLV  HW1     4007    4.235704140    4.382321660    6.055206064
  628 SOLV  HW2     4008    4.118109634    4.474872176    5.989841718
  629 SOLV  OW      4009    4.157971595    5.968872704    6.454997171
  629 SOLV  HW1     4010    4.235960982    5.925954459    6.409420004
  629 SOLV  HW2     4011    4.110130008    6.028266379    6.390304547
  630 SOLV  OW      4012    5.170442699    4.835338402    4.483070355
  630 SOLV  HW1     4013    5.238141018    4.777907930    4.529117381
  630 SOLV  HW2     4014    5.082733889    4.828038750    4.530562707
  631 SOLV  OW      4015    3.987793601    4.529885273    4.315416348
  631 SOLV  HW1     4016    3.930341618    4.577209285    4.382210009
  631 SOLV  HW2     4017    4.066012485    4.587604223    4.291921997
  632 SOLV  OW      4018    0.018544564    4.695642326    5.131905904
  632 SOLV  HW1     4019   -0.078851394    4.674183451    5.124486223
  632 SOLV  HW2     4020    0.034007248    4.790401772    5.103924311
  633 SOLV  OW      4021    5.248290316    4.407524034    4.401946637
  633 SOLV  HW1     4022    5.253547833    4.320088370    4.353686024
  633 SOLV  HW2     4023    5.298549473    4.401059629    4.488166771
  634 SOLV  OW      4024    6.055137311    3.670570979    6.225399549
  634 SOLV  HW1     4025    6.147132877    3.652050193    6.190819284
  634 SOLV  HW2     4026    6.053641367    3.760194006    6.269754810
  635 SOLV  OW      4027    5.230598114    4.884219376    6.421446429
  635 SOLV  HW1     4028    5.165074069    4.932584757    6.479491336
  635 SOLV  HW2     4029    5.268670642    4.947664988    6.354164162
  636 SOLV  OW      4030    5.643210565    3.389919243    6.884748948
  636 SOLV  HW1     4031    5.729179947    3.411745988    6.838545913
  636 SOLV  HW2     4032    5.568963754    3.387956291    6.817776086
  637 SOLV  OW      4033    5.946031925    6.471766359    3.796370049
  637 SOLV  HW1     4034    5.893444006    6.483948275    3.712180728
  637 SOLV  HW2     4035    5.924325868    6.382831658    3.836632744
  638 SOLV  OW      4036    4.011254869    4.446521263    5.823898162
  638 SOLV  HW1     4037    4.016578372    4.521399603    5.757816784
  638 SOLV  HW2     4038    4.061518274    4.367497316    5.788817669
  639 SOLV  OW      4039    6.089662784    6.760148403    5.475686000
  639 SOLV  HW1     4040    6.119606112    6.709140828    5.395044191
  639 SOLV  HW2     4041    6.165371960    6.815813442    5.509904996
  640 SOLV  OW      4042    3.947603165    6.479286020    6.025421671
  640 SOLV  HW1     4043    3.856072945    6.493537669    6.063116729
  640 SOLV  HW2     4044    3.940570647    6.430459406    5.938425771
  641 SOLV  OW      4045    5.674493070    6.054156584    6.908958763
  641 SOLV  HW1     4046    5.764142108    6.088795545    6.936615075
  641 SOLV  HW2     4047    5.641800139    6.105791671    6.829796827
  642 SOLV  OW      4048    4.340702676    5.292766472    3.784371951
  642 SOLV  HW1     4049    4.302977948    5.379531256    3.816780370
  642 SOLV  HW2     4050    4.405549867    5.310240766    3.710270310
  643 SOLV  OW      4051    3.561739707    4.232155019    3.866960387
  643 SOLV  HW1     4052    3.463919063    4.251486943    3.859381617
  643 SOLV  HW2     4053    3.591374314    4.246814355    3.961336729
  644 SOLV  OW      4054    4.457455891    6.839290530    6.464291771
  644 SOLV  HW1     4055    4.427845447    6.924364632    6.420845507
  644 SOLV  HW2     4056    4.551368985    6.849574501    6.497101234
  645 SOLV  OW      4057    4.749251363    4.344537762    4.190474275
  645 SOLV  HW1     4058    4.697188629    4.298833112    4.262600401
  645 SOLV  HW2     4059    4.749332197    4.443194621    4.206856643
  646 SOLV  OW      4060    6.421090737    5.334424873    5.723390070
  646 SOLV  HW1     4061    6.477289894    5.395196847    5.667278917
  646 SOLV  HW2     4062    6.466864631    5.246020650    5.732847558
  647 SOLV  OW      4063    4.249421829    3.816475134    5.356968795
  647 SOLV  HW1     4064    4.289866585    3.884312446    5.418320540
  647 SOLV  HW2     4065    4.180009507    3.860363871    5.299895661
  648 SOLV  OW      4066    3.814671320    6.292684549    6.324859513
  648 SOLV  HW1     4067    3.832409020    6.364525316    6.392133683
  648 SOLV  HW2     4068    3.782863199    6.334052111    6.239545482
  649 SOLV  OW      4069    3.922077051    5.240663646    4.072478030
  649 SOLV  HW1     4070    3.936954638    5.337454145    4.052175534
  649 SOLV  HW2     4071    3.991988599    5.208943752    4.136572844
  650 SOLV  OW      4072    6.167492110    4.203533832    5.052641562
  650 SOLV  HW1     4073    6.262078286    4.197919023    5.084609823
  650 SOLV  HW2     4074    6.165590899    4.196748231    4.952890166
  651 SOLV  OW      4075    5.361397700    5.298429479    6.411968549
  651 SOLV  HW1     4076    5.283897563    5.355479365    6.439190010
  651 SOLV  HW2     4077    5.430502424    5.299420034    6.484255852
  652 SOLV  OW      4078    6.376343439    3.573489538    3.648612472
  652 SOLV  HW1     4079    6.414388370    3.485688698    3.619536706
  652 SOLV  HW2     4080    6.404665666    3.644907722    3.584589098
  653 SOLV  OW      4081    5.604263614    5.945575683    4.397314117
  653 SOLV  HW1     4082    5.676741515    5.974894672    4.459674301
  653 SOLV  HW2     4083    5.522871882    5.921069151    4.450004091
  654 SOLV  OW      4084    4.212218263    6.573381067    5.346234718
  654 SOLV  HW1     4085    4.139277237    6.637600684    5.369840662
  654 SOLV  HW2     4086    4.300911154    6.618380125    5.356740629
  655 SOLV  OW      4087    4.705021666    3.890285055    0.002055657
  655 SOLV  HW1     4088    4.608559792    3.864001852    0.004565453
  655 SOLV  HW2     4089    4.738956099    3.883528792   -0.091778025
  656 SOLV  OW      4090    4.167305609    4.657949379    5.422284331
  656 SOLV  HW1     4091    4.194925221    4.751858988    5.442733890
  656 SOLV  HW2     4092    4.157796461    4.646820746    5.323361483
  657 SOLV  OW      4093    4.090931866    3.650428588    6.132947132
  657 SOLV  HW1     4094    4.051918092    3.562720932    6.104895115
  657 SOLV  HW2     4095    4.034332117    3.690554634    6.204974293
  658 SOLV  OW      4096    4.527149560    3.423957649    4.814326166
  658 SOLV  HW1     4097    4.603776586    3.485432262    4.833060864
  658 SOLV  HW2     4098    4.496279448    3.382196648    4.899794193
  659 SOLV  OW      4099    3.723787517    5.786876062    4.364211974
  659 SOLV  HW1     4100    3.810297519    5.794003490    4.314560586
  659 SOLV  HW2     4101    3.669933748    5.869818064    4.349366232
  660 SOLV  OW      4102    5.045317257    3.476617065    5.778233822
  660 SOLV  HW1     4103    5.096590930    3.412723211    5.835595979
  660 SOLV  HW2     4104    5.039553884    3.565304484    5.824094052
  661 SOLV  OW      4105    4.270070800    5.529254343    3.911259578
  661 SOLV  HW1     4106    4.180153382    5.494663859    3.938094393
  661 SOLV  HW2     4107    4.292536327    5.609766118    3.966167646
  662 SOLV  OW      4108    6.659642032    4.301549790    4.177088360
  662 SOLV  HW1     4109    6.657930370    4.243019033    4.258151681
  662 SOLV  HW2     4110    6.736502816    4.275367540    4.118719620
  663 SOLV  OW      4111    6.354584203    6.808749687    3.888127864
  663 SOLV  HW1     4112    6.292916676    6.735801380    3.858535598
  663 SOLV  HW2     4113    6.381015139    6.793436048    3.983348125
  664 SOLV  OW      4114    3.687640098    6.080235998    6.448782308
  664 SOLV  HW1     4115    3.756561526    6.021007595    6.490537708
  664 SOLV  HW2     4116    3.733009972    6.152896106    6.397171178
  665 SOLV  OW      4117    5.005184545    4.366707378    6.581005624
  665 SOLV  HW1     4118    5.093564352    4.399529793    6.547639886
  665 SOLV  HW2     4119    4.997642662    4.385134171    6.679010959
  666 SOLV  OW      4120    3.821539842    5.891292110    5.796826244
  666 SOLV  HW1     4121    3.779675922    5.846482036    5.717835677
  666 SOLV  HW2     4122    3.915373708    5.917566172    5.774356723
  667 SOLV  OW      4123    3.997113717    5.362044782    4.405525528
  667 SOLV  HW1     4124    4.033014803    5.376858627    4.497675963
  667 SOLV  HW2     4125    3.897203750    5.359287238    4.408749601
  668 SOLV  OW      4126    6.297146384    4.662220846    4.958820195
  668 SOLV  HW1     4127    6.313710313    4.644121200    4.861869237
  668 SOLV  HW2     4128    6.228067070    4.733951383    4.967993394
  669 SOLV  OW      4129    6.682466914    5.186326590    5.132793635
  669 SOLV  HW1     4130    6.618127622    5.123797027    5.088629066
  669 SOLV  HW2     4131    6.727975632    5.139339645    5.208445108
  670 SOLV  OW      4132    3.759194889    3.944475518    3.636263743
  670 SOLV  HW1     4133    3.756066446    3.887751682    3.553956933
  670 SOLV  HW2     4134    3.666650727    3.974239403    3.659745718
  671 SOLV  OW      4135    5.331785911    4.189814749    4.774722636
  671 SOLV  HW1     4136    5.395661332    4.116229037    4.797239347
  671 SOLV  HW2     4137    5.292186692    4.226477305    4.858923075
  672 SOLV  OW      4138    4.208223206    3.785755413    5.911356959
  672 SOLV  HW1     4139    4.289056127    3.739268547    5.875205528
  672 SOLV  HW2     4140    4.175787256    3.737662931    5.992824187
  673 SOLV  OW      4141    5.195765811    6.285872668    3.602305957
  673 SOLV  HW1     4142    5.103100384    6.301565735    3.568119036
  673 SOLV  HW2     4143    5.235948171    6.207530659    3.554873893
  674 SOLV  OW      4144    4.797806946    4.909599467    5.474578195
  674 SOLV  HW1     4145    4.785548843    4.810346284    5.474422724
  674 SOLV  HW2     4146    4.876666046    4.933517906    5.417916348
  675 SOLV  OW      4147    4.715291583    5.028112310    3.849271208
  675 SOLV  HW1     4148    4.629510907    4.980327471    3.830303271
  675 SOLV  HW2     4149    4.789188342    4.961403470    3.858791210
  676 SOLV  OW      4150    4.377170892    6.273130343    5.853159809
  676 SOLV  HW1     4151    4.379250956    6.330859702    5.771522816
  676 SOLV  HW2     4152    4.317519857    6.314685121    5.921836548
  677 SOLV  OW      4153    6.539207791    4.815464798    5.834017959
  677 SOLV  HW1     4154    6.583388059    4.805199881    5.923149616
  677 SOLV  HW2     4155    6.439911054    4.812267308    5.845490331
  678 SOLV  OW      4156    6.274311684    4.865777501    5.884352634
  678 SOLV  HW1     4157    6.210099140    4.890642085    5.811827475
  678 SOLV  HW2     4158    6.294886327    4.946463874    5.939740041
  679 SOLV  OW      4159    4.003629175    6.093122675    6.267781448
  679 SOLV  HW1     4160    4.039072772    6.110950893    6.175980030
  679 SOLV  HW2     4161    3.939257433    6.165301524    6.293238168
  680 SOLV  OW      4162    3.467542371    3.837937238    4.990142583
  680 SOLV  HW1     4163    3.522285464    3.758124917    4.964950666
  680 SOLV  HW2     4164    3.409346075    3.864075718    4.913127064
  681 SOLV  OW      4165    3.921463976    4.691315387    6.073190594
  681 SOLV  HW1     4166    3.852491326    4.630658793    6.112750383
  681 SOLV  HW2     4167    3.999225231    4.698563262    6.135656892
  682 SOLV  OW      4168    5.733527798    4.700852561    5.896414813
  682 SOLV  HW1     4169    5.729277778    4.783529152    5.840306893
  682 SOLV  HW2     4170    5.641457305    4.676570528    5.926990116
  683 SOLV  OW      4171    3.940609628    6.212124616    4.575165657
  683 SOLV  HW1     4172    3.910892139    6.147128347    4.645111321
  683 SOLV  HW2     4173    3.890386830    6.195095519    4.490385468
  684 SOLV  OW      4174    3.988669224    5.627064782    5.207582791
  684 SOLV  HW1     4175    4.033400755    5.657949958    5.123637424
  684 SOLV  HW2     4176    3.947027317    5.537463764    5.192115670
  685 SOLV  OW      4177    6.348183498    3.799533105    5.442684884
  685 SOLV  HW1     4178    6.398203373    3.717260275    5.415653161
  685 SOLV  HW2     4179    6.314897692    3.846636160    5.360985004
  686 SOLV  OW      4180    6.750500872    3.788012796    3.637191163
  686 SOLV  HW1     4181    6.686313035    3.788859773    3.713867410
  686 SOLV  HW2     4182    6.812543014    3.866066871    3.644828849
  687 SOLV  OW      4183    4.757076039    6.401460287    3.703715651
  687 SOLV  HW1     4184    4.712408741    6.318799378    3.737975026
  687 SOLV  HW2     4185    4.818109911    6.437932684    3.774045538
  688 SOLV  OW      4186    6.092969225    4.962370259    5.709808641
  688 SOLV  HW1     4187    6.027517985    5.004600884    5.772532774
  688 SOLV  HW2     4188    6.055886801    4.875737034    5.676325279
  689 SOLV  OW      4189    6.716741908    0.094522931    4.383526149
  689 SOLV  HW1     4190    6.737294042    0.108499009    4.480397075
  689 SOLV  HW2     4191    6.627269564    0.133911252    4.362433539
  690 SOLV  OW      4192    6.825170818    4.767792175    3.564053059
  690 SOLV  HW1     4193    6.797719561    4.676247625    3.593509283
  690 SOLV  HW2     4194    6.828215837    4.771126431    3.464147182
  691 SOLV  OW      4195    3.804679369    6.155005637    4.331593091
  691 SOLV  HW1     4196    3.785013624    6.234289143    4.273893879
  691 SOLV  HW2     4197    3.721107221    6.101594364    4.344424944
  692 SOLV  OW      4198    3.981390799    6.722414354    5.396173384
  692 SOLV  HW1     4199    3.931273650    6.661496137    5.334713785
  692 SOLV  HW2     4200    3.924002594    6.744838453    5.474937296
  693 SOLV  OW      4201    3.991687998    5.530693007    6.831594041
  693 SOLV  HW1     4202    3.927009877    5.606073620    6.843264153
  693 SOLV  HW2     4203    4.075382966    5.564921750    6.788871932
  694 SOLV  OW      4204    3.516920948    4.835915727    6.254622836
  694 SOLV  HW1     4205    3.477217269    4.808328649    6.167077013
  694 SOLV  HW2     4206    3.571116375    4.919000392    6.241918760
  695 SOLV  OW      4207    5.246792180    6.468831542    5.858800049
  695 SOLV  HW1     4208    5.262713220    6.564465614    5.834263428
  695 SOLV  HW2     4209    5.201518064    6.422051075    5.782884293
  696 SOLV  OW      4210    5.194392367    5.358953694    5.149799401
  696 SOLV  HW1     4211    5.261122854    5.425419343    5.183430642
  696 SOLV  HW2     4212    5.240872996    5.290720137    5.093360498
  697 SOLV  OW      4213    4.493692038    5.597134845    3.742942539
  697 SOLV  HW1     4214    4.485154386    5.691852095    3.712026644
  697 SOLV  HW2     4215    4.423569973    5.578073212    3.811641522
  698 SOLV  OW      4216    3.522613762    5.444206779    6.536888056
  698 SOLV  HW1     4217    3.575482214    5.513878628    6.585388561
  698 SOLV  HW2     4218    3.443877636    5.487022279    6.492514802
  699 SOLV  OW      4219    6.503940885    4.820000433    5.260974250
  699 SOLV  HW1     4220    6.494752799    4.732717310    5.308904149
  699 SOLV  HW2     4221    6.426281424    4.878781368    5.283641628
  700 SOLV  OW      4222    3.807040572    3.826226631    5.605186883
  700 SOLV  HW1     4223    3.861681422    3.849153712    5.685739515
  700 SOLV  HW2     4224    3.785405805    3.728591095    5.606299537
  701 SOLV  OW      4225    5.317185885    3.757209938    3.452294250
  701 SOLV  HW1     4226    5.377011025    3.678774230    3.435838808
  701 SOLV  HW2     4227    5.369766390    3.841760180    3.442885746
  702 SOLV  OW      4228    6.554301644    5.361732114    4.946525346
  702 SOLV  HW1     4229    6.588044917    5.303051952    5.020144499
  702 SOLV  HW2     4230    6.614106603    5.352940593    4.866852374
  703 SOLV  OW      4231    5.767218908    3.710450611    4.399185060
  703 SOLV  HW1     4232    5.759794476    3.617852680    4.362140954
  703 SOLV  HW2     4233    5.838498665    3.760413030    4.349944189
  704 SOLV  OW      4234    5.418974141    6.198907399    4.759633487
  704 SOLV  HW1     4235    5.377038827    6.230093508    4.844900276
  704 SOLV  HW2     4236    5.497372389    6.257051582    4.737850474
  705 SOLV  OW      4237    6.339799087    3.848877654    4.558707451
  705 SOLV  HW1     4238    6.257053468    3.904844376    4.553948209
  705 SOLV  HW2     4239    6.384781158    3.863350671    4.646848552
  706 SOLV  OW      4240    5.422785462    5.589460769    6.111287373
  706 SOLV  HW1     4241    5.424569705    5.547520818    6.020516199
  706 SOLV  HW2     4242    5.475857358    5.674212605    6.109876881
  707 SOLV  OW      4243    6.632221833    6.681025899    4.807490141
  707 SOLV  HW1     4244    6.555049671    6.677179413    4.743995939
  707 SOLV  HW2     4245    6.709544739    6.726454224    4.763226928
  708 SOLV  OW      4246    6.556483005    3.523537213    6.021495297
  708 SOLV  HW1     4247    6.631480754    3.572526329    5.977029546
  708 SOLV  HW2     4248    6.563096335    3.426052433    6.000171129
  709 SOLV  OW      4249    3.575001950    4.518591333    5.097368678
  709 SOLV  HW1     4250    3.524893334    4.500587978    5.012712562
  709 SOLV  HW2     4251    3.615208081    4.610078424    5.093469312
  710 SOLV  OW      4252    6.094319610    4.849242255    4.974839905
  710 SOLV  HW1     4253    6.160469691    4.924198820    4.972136614
  710 SOLV  HW2     4254    6.004668772    4.882870554    4.945971524
  711 SOLV  OW      4255    3.577413160    3.700663105    6.891366812
  711 SOLV  HW1     4256    3.544750269    3.794015816    6.906204906
  711 SOLV  HW2     4257    3.546302846    3.668294197    6.802002085
  712 SOLV  OW      4258    4.601669889    4.144085345    6.044692470
  712 SOLV  HW1     4259    4.515859331    4.093694530    6.054643897
  712 SOLV  HW2     4260    4.641945988    4.159436196    6.134935565
  713 SOLV  OW      4261    3.860694602    3.616427108    3.742930446
  713 SOLV  HW1     4262    3.909132834    3.611255724    3.655597548
  713 SOLV  HW2     4263    3.870182091    3.708458440    3.780880698
  714 SOLV  OW      4264    5.871659533    4.420467312    6.595489701
  714 SOLV  HW1     4265    5.933527321    4.498680580    6.587953874
  714 SOLV  HW2     4266    5.850222946    4.404106489    6.691793588
  715 SOLV  OW      4267    6.270019997    5.047483124    4.937482273
  715 SOLV  HW1     4268    6.296053881    5.071683075    4.844012279
  715 SOLV  HW2     4269    6.231662317    5.127720390    4.983206116
  716 SOLV  OW      4270    4.048281494    3.518873018    5.041150964
  716 SOLV  HW1     4271    4.016050447    3.609084613    5.069869426
  716 SOLV  HW2     4272    4.143966407    3.507593554    5.067962599
  717 SOLV  OW      4273    4.660332650    6.110568498    4.444556197
  717 SOLV  HW1     4274    4.722802122    6.144884653    4.514711477
  717 SOLV  HW2     4275    4.570198901    6.094940875    4.484971943
  718 SOLV  OW      4276    4.164187280    3.775918595    4.744548623
  718 SOLV  HW1     4277    4.239528885    3.839415433    4.761682767
  718 SOLV  HW2     4278    4.194390105    3.682489933    4.763538012
  719 SOLV  OW      4279    3.648224945    4.240313555    6.788924332
  719 SOLV  HW1     4280    3.625660806    4.225677665    6.692598920
  719 SOLV  HW2     4281    3.716429947    4.173088185    6.817746327
  720 SOLV  OW      4282    5.037488979    4.554218260    3.468809133
  720 SOLV  HW1     4283    4.958714922    4.492812749    3.473849939
  720 SOLV  HW2     4284    5.018925868    4.626859695    3.402627598
  721 SOLV  OW      4285    5.499570630    4.601427198    5.233939821
  721 SOLV  HW1     4286    5.511877740    4.574476752    5.329459692
  721 SOLV  HW2     4287    5.530482415    4.695746640    5.221691217
  722 SOLV  OW      4288    3.828039632    6.102983514    5.974864033
  722 SOLV  HW1     4289    3.735123844    6.138444300    5.985400136
  722 SOLV  HW2     4290    3.827023280    6.024956682    5.912313762
  723 SOLV  OW      4291    5.586456762    5.824377070    6.066196488
  723 SOLV  HW1     4292    5.503228289    5.874137013    6.090630267
  723 SOLV  HW2     4293    5.664772348    5.886424946    6.070286746
  724 SOLV  OW      4294    3.963912420    5.212036528    3.811165024
  724 SOLV  HW1     4295    3.964403858    5.219582548    3.910887697
  724 SOLV  HW2     4296    3.969694432    5.303362656    3.770818188
  725 SOLV  OW      4297    6.301354449    4.238332559    6.107867245
  725 SOLV  HW1     4298    6.368963498    4.299287166    6.149283067
  725 SOLV  HW2     4299    6.209407920    4.268529365    6.133080014
  726 SOLV  OW      4300    4.355237632    4.259051178    5.360654071
  726 SOLV  HW1     4301    4.367882848    4.172225470    5.408641651
  726 SOLV  HW2     4302    4.300911592    4.320899530    5.417441569
  727 SOLV  OW      4303    4.947622811    6.443056342    6.466731487
  727 SOLV  HW1     4304    4.917615635    6.515667905    6.528608716
  727 SOLV  HW2     4305    4.972567430    6.482757924    6.378396209
  728 SOLV  OW      4306    5.742813589    4.096126558    4.840409088
  728 SOLV  HW1     4307    5.646161960    4.070756373    4.836332962
  728 SOLV  HW2     4308    5.750958169    4.192073777    4.867420035
  729 SOLV  OW      4309    4.310103582    5.374899306    5.434898075
  729 SOLV  HW1     4310    4.247402166    5.452666123    5.430167241
  729 SOLV  HW2     4311    4.333967797    5.357105544    5.530372686
  730 SOLV  OW      4312    6.456013058    4.478178710    5.069275930
  730 SOLV  HW1     4313    6.416057916    4.423813804    5.143096759
  730 SOLV  HW2     4314    6.387319732    4.541500156    5.033595147
  731 SOLV  OW      4315    6.225093963    4.359646902    5.546195589
  731 SOLV  HW1     4316    6.319830436    4.337855514    5.569685170
  731 SOLV  HW2     4317    6.219998241    4.453471482    5.511952644
  732 SOLV  OW      4318    6.483102294    6.119613014    4.178952490
  732 SOLV  HW1     4319    6.450222689    6.199247146    4.229734673
  732 SOLV  HW2     4320    6.559174694    6.077614957    4.228456107
  733 SOLV  OW      4321    4.591436089    6.184288110    3.771952348
  733 SOLV  HW1     4322    4.599851135    6.112394068    3.840962110
  733 SOLV  HW2     4323    4.511723633    6.241064958    3.792548171
  734 SOLV  OW      4324    0.029754149    4.143197644    4.737123682
  734 SOLV  HW1     4325    0.015947502    4.137594946    4.638230601
  734 SOLV  HW2     4326   -0.013364286    4.226371429    4.772119058
  735 SOLV  OW      4327    4.451630461    4.096715891    5.722721837
  735 SOLV  HW1     4328    4.489068357    4.189416794    5.720093899
  735 SOLV  HW2     4329    4.383428931    4.090388590    5.795594165
  736 SOLV  OW      4330    5.908250852    6.852389904    3.757204493
  736 SOLV  HW1     4331    5.858143834    6.862332880    3.843181327
  736 SOLV  HW2     4332    5.853671180    6.798712171    3.692851808
  737 SOLV  OW      4333    6.812872113    6.621989424    3.821658734
  737 SOLV  HW1     4334    6.781158632    6.527201481    3.824747656
  737 SOLV  HW2     4335    6.734019497    6.683401509    3.818369234
  738 SOLV  OW      4336    4.047229642    3.538519149    6.667675429
  738 SOLV  HW1     4337    4.010100573    3.531685814    6.760283622
  738 SOLV  HW2     4338    4.104630354    3.620118217    6.660732659
  739 SOLV  OW      4339    4.125932239    5.744146547    4.998712610
  739 SOLV  HW1     4340    4.082898546    5.722460607    4.911080829
  739 SOLV  HW2     4341    4.102611415    5.837771900    5.025016216
  740 SOLV  OW      4342    4.267890078    5.282975341    5.999411013
  740 SOLV  HW1     4343    4.227944473    5.216167539    6.062199827
  740 SOLV  HW2     4344    4.219507913    5.279579887    5.911952490
  741 SOLV  OW      4345    5.156808048    4.812144981    4.210690578
  741 SOLV  HW1     4346    5.184516334    4.836002762    4.303774613
  741 SOLV  HW2     4347    5.224203422    4.847455807    4.145786239
  742 SOLV  OW      4348    5.706704437    3.622279637    5.538363889
  742 SOLV  HW1     4349    5.803136892    3.610509956    5.514621843
  742 SOLV  HW2     4350    5.677459313    3.546936048    5.597266068
  743 SOLV  OW      4351    0.006535061    3.614047056    3.894552383
  743 SOLV  HW1     4352   -0.000564876    3.671484422    3.976103480
  743 SOLV  HW2     4353   -0.084919949    3.585650970    3.865748849
  744 SOLV  OW      4354    5.208223695    4.295953501    4.031302147
  744 SOLV  HW1     4355    5.199321047    4.395564629    4.030702696
  744 SOLV  HW2     4356    5.122209804    4.255006176    4.061746881
  745 SOLV  OW      4357    5.441170958    5.458064957    5.875566087
  745 SOLV  HW1     4358    5.514878538    5.485933609    5.813986730
  745 SOLV  HW2     4359    5.429064004    5.358932207    5.870316770
  746 SOLV  OW      4360    4.006292357    6.719374110    6.149208508
  746 SOLV  HW1     4361    3.983285583    6.640735633    6.091862349
  746 SOLV  HW2     4362    4.028350596    6.797691225    6.091055695
  747 SOLV  OW      4363    5.573219529    5.274810496    4.981556471
  747 SOLV  HW1     4364    5.496983000    5.211020512    4.970582691
  747 SOLV  HW2     4365    5.653488207    5.225367534    5.014931841
  748 SOLV  OW      4366    4.458751196    6.101463519    6.683939910
  748 SOLV  HW1     4367    4.361463067    6.087472007    6.702359941
  748 SOLV  HW2     4368    4.470929521    6.185685424    6.631419826
  749 SOLV  OW      4369    4.926702904    6.286846520    3.521167504
  749 SOLV  HW1     4370    4.878119006    6.342316308    3.588728743
  749 SOLV  HW2     4371    4.911962509    6.189907203    3.540847161
  750 SOLV  OW      4372    5.398505622    4.724142595    5.726656826
  750 SOLV  HW1     4373    5.405844064    4.651367955    5.794859761
  750 SOLV  HW2     4374    5.404561429    4.813058359    5.772031451
  751 SOLV  OW      4375    5.998652018    3.656670453    6.624523824
  751 SOLV  HW1     4376    6.061171292    3.650809788    6.546686358
  751 SOLV  HW2     4377    6.042454713    3.707499460    6.698681537
  752 SOLV  OW      4378    5.712055265    4.285710057    3.834947308
  752 SOLV  HW1     4379    5.617841853    4.269607161    3.864375088
  752 SOLV  HW2     4380    5.767056087    4.314266084    3.913438887
  753 SOLV  OW      4381    0.072304503    4.955809977    5.073861490
  753 SOLV  HW1     4382   -0.016070447    4.964550571    5.027869422
  753 SOLV  HW2     4383    0.082937160    5.030083989    5.139982886
  754 SOLV  OW      4384    4.952435331    3.942567572    4.751784493
  754 SOLV  HW1     4385    5.030122960    3.880946662    4.764793948
  754 SOLV  HW2     4386    4.869045375    3.888828998    4.739133774
  755 SOLV  OW      4387    5.792959816    5.377458299    3.877130579
  755 SOLV  HW1     4388    5.790853907    5.421865839    3.787545638
  755 SOLV  HW2     4389    5.790556619    5.278195735    3.865168940
  756 SOLV  OW      4390    4.713518676    6.456088346    6.064551411
  756 SOLV  HW1     4391    4.614723318    6.460243926    6.079510241
  756 SOLV  HW2     4392    4.742983805    6.360533016    6.062971023
  757 SOLV  OW      4393    6.421722087    5.446319516    5.971512955
  757 SOLV  HW1     4394    6.411559353    5.433782125    5.872815702
  757 SOLV  HW2     4395    6.518095588    5.461638028    5.993400291
  758 SOLV  OW      4396    4.796568223    6.011661928    5.069989391
  758 SOLV  HW1     4397    4.755302514    6.101837216    5.057068278
  758 SOLV  HW2     4398    4.727229663    5.947754800    5.103296926
  759 SOLV  OW      4399    5.274220446    5.463038708    4.724028706
  759 SOLV  HW1     4400    5.221192411    5.543348433    4.751228612
  759 SOLV  HW2     4401    5.218903000    5.380705836    4.736781876
  760 SOLV  OW      4402    4.588226371    6.792586383    4.875649495
  760 SOLV  HW1     4403    4.608336953    6.709288899    4.927196878
  760 SOLV  HW2     4404    4.661539909    6.809510536    4.809780699
  761 SOLV  OW      4405    5.250772585    6.054625669    4.607268689
  761 SOLV  HW1     4406    5.315625442    6.104141222    4.665098410
  761 SOLV  HW2     4407    5.289641560    5.966029860    4.581931988
  762 SOLV  OW      4408    4.031484187    5.709924828    4.732147074
  762 SOLV  HW1     4409    4.070699298    5.795438859    4.698216124
  762 SOLV  HW2     4410    3.936604163    5.702301851    4.701465167
  763 SOLV  OW      4411    4.028646523    4.521698656    4.647608813
  763 SOLV  HW1     4412    3.965423117    4.575033865    4.591395387
  763 SOLV  HW2     4413    4.097060112    4.478431970    4.588877552
  764 SOLV  OW      4414    5.736898899    4.931728065    5.746399625
  764 SOLV  HW1     4415    5.807157080    4.991718652    5.784694024
  764 SOLV  HW2     4416    5.716314389    4.960088273    5.652733089
  765 SOLV  OW      4417    6.894925478    4.897013939    6.072998842
  765 SOLV  HW1     4418    6.944765676    4.830991933    6.129199099
  765 SOLV  HW2     4419    6.940147749    4.906083536    5.984262942
  766 SOLV  OW      4420    5.687765709    3.807434598    6.839861605
  766 SOLV  HW1     4421    5.593471585    3.777661475    6.854820879
  766 SOLV  HW2     4422    5.748554802    3.758065618    6.902062406
  767 SOLV  OW      4423    6.633917995    4.060503897    6.058558812
  767 SOLV  HW1     4424    6.603109636    3.978634296    6.107034557
  767 SOLV  HW2     4425    6.560581622    4.093638417    5.999182881
  768 SOLV  OW      4426    3.686629981    4.889492402    4.462677261
  768 SOLV  HW1     4427    3.624331008    4.874662080    4.539481555
  768 SOLV  HW2     4428    3.633943871    4.914215842    4.381345117
  769 SOLV  OW      4429    5.254144341    6.257179272    3.991806521
  769 SOLV  HW1     4430    5.158775201    6.251873717    3.962169961
  769 SOLV  HW2     4431    5.275493068    6.178418273    4.049621668
  770 SOLV  OW      4432    5.323607591    4.782153216    4.846299737
  770 SOLV  HW1     4433    5.319777184    4.705048626    4.909873343
  770 SOLV  HW2     4434    5.337817627    4.748039745    4.753371363
  771 SOLV  OW      4435    4.433064698    6.500335274    6.134030221
  771 SOLV  HW1     4436    4.440248418    6.582814997    6.077932408
  771 SOLV  HW2     4437    4.340929775    6.462334299    6.125752616
  772 SOLV  OW      4438    5.736312596    5.418335927    4.356316323
  772 SOLV  HW1     4439    5.792431301    5.409518655    4.274008883
  772 SOLV  HW2     4440    5.711490668    5.514300258    4.369591272
  773 SOLV  OW      4441    6.885300708    5.097715704    6.526095303
  773 SOLV  HW1     4442    6.973911943    5.096543595    6.479742391
  773 SOLV  HW2     4443    6.819641822    5.149395386    6.471141119
  774 SOLV  OW      4444    6.037638873    4.422213614    6.291862429
  774 SOLV  HW1     4445    6.104076751    4.476404376    6.240390400
  774 SOLV  HW2     4446    6.085789405    4.363727488    6.357153169
  775 SOLV  OW      4447    3.987227793    6.463445520    4.280400251
  775 SOLV  HW1     4448    4.020849346    6.508909805    4.197912930
  775 SOLV  HW2     4449    3.894307439    6.430054971    4.264513415
  776 SOLV  OW      4450    4.330869256    5.746520180    4.055980841
  776 SOLV  HW1     4451    4.277287083    5.829995355    4.043228742
  776 SOLV  HW2     4452    4.382800298    5.752963314    4.141206240
  777 SOLV  OW      4453    5.262523440    5.481893383    5.531828144
  777 SOLV  HW1     4454    5.162928364    5.474843220    5.537574206
  777 SOLV  HW2     4455    5.295095749    5.548766879    5.598677714
  778 SOLV  OW      4456    5.407068455    4.982818008    3.794113525
  778 SOLV  HW1     4457    5.499722921    4.948573314    3.778479855
  778 SOLV  HW2     4458    5.395202253    5.069835392    3.746269573
  779 SOLV  OW      4459    4.159036199    4.228552412    5.174652615
  779 SOLV  HW1     4460    4.173834599    4.282036198    5.091453216
  779 SOLV  HW2     4461    4.225861030    4.255597401    5.243968147
  780 SOLV  OW      4462    6.228371983    5.801552934    4.649118358
  780 SOLV  HW1     4463    6.279925911    5.800780830    4.734810513
  780 SOLV  HW2     4464    6.284335176    5.842287374    4.576936104
  781 SOLV  OW      4465    5.141286025    3.694641074    5.923919690
  781 SOLV  HW1     4466    5.091231001    3.688846809    6.010307501
  781 SOLV  HW2     4467    5.235794947    3.721935001    5.941948148
  782 SOLV  OW      4468    4.467733135    6.117574904    5.069155432
  782 SOLV  HW1     4469    4.438192322    6.125725949    5.164352492
  782 SOLV  HW2     4470    4.388910411    6.129163913    5.008705335
  783 SOLV  OW      4471    5.074658531    6.379902068    6.055710161
  783 SOLV  HW1     4472    5.077769600    6.443973147    6.132425593
  783 SOLV  HW2     4473    5.125386064    6.418005586    5.978413076
  784 SOLV  OW      4474    3.952575914    5.053725977    5.814140527
  784 SOLV  HW1     4475    3.880413013    5.080018286    5.878193217
  784 SOLV  HW2     4476    3.968988374    4.955314137    5.821010664
  785 SOLV  OW      4477    5.321011821    6.054573384    4.163478332
  785 SOLV  HW1     4478    5.309604075    6.117651281    4.240242668
  785 SOLV  HW2     4479    5.418460928    6.038479206    4.147784397
  786 SOLV  OW      4480    4.150389154    6.188552699    3.844531721
  786 SOLV  HW1     4481    4.242270591    6.226230824    3.856356386
  786 SOLV  HW2     4482    4.083268214    6.251533965    3.883642991
  787 SOLV  OW      4483    6.671519484    5.221262215    3.892385551
  787 SOLV  HW1     4484    6.724174325    5.296271647    3.852371882
  787 SOLV  HW2     4485    6.729494967    5.140122093    3.899810098
  788 SOLV  OW      4486    3.623547937    5.508425955    5.608859141
  788 SOLV  HW1     4487    3.538576859    5.462081202    5.634035667
  788 SOLV  HW2     4488    3.695187402    5.484592830    5.674445172
  789 SOLV  OW      4489    4.460106924    6.402070547    5.240682730
  789 SOLV  HW1     4490    4.385607414    6.412867393    5.174842776
  789 SOLV  HW2     4491    4.490770657    6.492181181    5.271365205
  790 SOLV  OW      4492    4.244202554    6.227336880    4.941859958
  790 SOLV  HW1     4493    4.252705211    6.241141557    4.843174465
  790 SOLV  HW2     4494    4.224264957    6.314767216    4.986132424
  791 SOLV  OW      4495    4.871403937    6.163458320    6.806665089
  791 SOLV  HW1     4496    4.836582361    6.195039088    6.718394537
  791 SOLV  HW2     4497    4.870828819    6.063476603    6.808865838
  792 SOLV  OW      4498    3.957010524    5.031983637    5.535596900
  792 SOLV  HW1     4499    4.037191253    4.975737832    5.515411256
  792 SOLV  HW2     4500    3.955718250    5.054387358    5.633056571
  793 SOLV  OW      4501    3.799006580    6.769910429    5.604086070
  793 SOLV  HW1     4502    3.758503374    6.687860274    5.644425951
  793 SOLV  HW2     4503    3.845651183    6.822459870    5.675239688
  794 SOLV  OW      4504    3.580326354    5.634652384    4.939656970
  794 SOLV  HW1     4505    3.647283612    5.560713588    4.946825728
  794 SOLV  HW2     4506    3.510179091    5.609714254    4.872880824
  795 SOLV  OW      4507    4.161517575    5.696262838    6.246725282
  795 SOLV  HW1     4508    4.252506079    5.733196706    6.265662525
  795 SOLV  HW2     4509    4.134372907    5.634904717    6.320887543
  796 SOLV  OW      4510    3.537973911    5.661941405    5.206621779
  796 SOLV  HW1     4511    3.471188013    5.733048464    5.228651553
  796 SOLV  HW2     4512    3.551416140    5.658399250    5.107583363
  797 SOLV  OW      4513    6.094836723    6.485469228    4.179881183
  797 SOLV  HW1     4514    6.051323304    6.398493969    4.203196477
  797 SOLV  HW2     4515    6.166773599    6.469649891    4.112231495
  798 SOLV  OW      4516    6.865610466    4.213379992    4.023758966
  798 SOLV  HW1     4517    6.965414161    4.217501632    4.028478456
  798 SOLV  HW2     4518    6.837885358    4.128765810    3.978242391
  799 SOLV  OW      4519    5.438435330    4.201232798    3.904254847
  799 SOLV  HW1     4520    5.411597927    4.174061839    3.811826953
  799 SOLV  HW2     4521    5.358649985    4.236639461    3.953061228
  800 SOLV  OW      4522    4.890290944    5.223113592    4.617704205
  800 SOLV  HW1     4523    4.896066227    5.143648282    4.678150222
  800 SOLV  HW2     4524    4.798006559    5.229407310    4.579680660
  801 SOLV  OW      4525    3.471347099    4.605449321    6.910260608
  801 SOLV  HW1     4526    3.432375096    4.514267221    6.897274270
  801 SOLV  HW2     4527    3.499559042    4.616353798    7.005584989
  802 SOLV  OW      4528    3.469126649    3.769096592    5.834498786
  802 SOLV  HW1     4529    3.503393426    3.862127076    5.847635487
  802 SOLV  HW2     4530    3.414546120    3.765206642    5.750789478
  803 SOLV  OW      4531    6.674190990    4.521358282    6.046937362
  803 SOLV  HW1     4532    6.772113139    4.504136298    6.036164304
  803 SOLV  HW2     4533    6.658576227    4.619600658    6.057233590
  804 SOLV  OW      4534    3.933470172    4.466343303    5.007849183
  804 SOLV  HW1     4535    3.887097699    4.544048211    4.965266501
  804 SOLV  HW2     4536    3.942652653    4.392395695    4.941147518
  805 SOLV  OW      4537    3.601516903    3.921667419    6.406168252
  805 SOLV  HW1     4538    3.554889828    3.850842635    6.353146047
  805 SOLV  HW2     4539    3.666780624    3.878907945    6.468728709
  806 SOLV  OW      4540    4.226678691    4.076559274    5.877812901
  806 SOLV  HW1     4541    4.233827624    4.122385912    5.966415336
  806 SOLV  HW2     4542    4.224071225    3.977545373    5.891631682
  807 SOLV  OW      4543    4.348568468    4.469438106    6.344180006
  807 SOLV  HW1     4544    4.426434146    4.532076301    6.348086950
  807 SOLV  HW2     4545    4.379877600    4.379176610    6.314609550
  808 SOLV  OW      4546    4.291112516    5.805224047    5.527676631
  808 SOLV  HW1     4547    4.304088351    5.807582463    5.626811412
  808 SOLV  HW2     4548    4.371128656    5.844870012    5.482652473
  809 SOLV  OW      4549    4.094151002    5.458289640    4.643372268
  809 SOLV  HW1     4550    4.187735841    5.464567909    4.608695151
  809 SOLV  HW2     4551    4.066819658    5.546543882    4.681636957
  810 SOLV  OW      4552    6.336638837    6.029826046    3.496860293
  810 SOLV  HW1     4553    6.417564266    6.086609047    3.511965977
  810 SOLV  HW2     4554    6.359875328    5.933840834    3.512616516
  811 SOLV  OW      4555    6.436548034    4.083478432    3.832315456
  811 SOLV  HW1     4556    6.346855755    4.068799347    3.790586629
  811 SOLV  HW2     4557    6.428571222    4.151177606    3.905490800
  812 SOLV  OW      4558    3.561593867    6.509231937    3.810309932
  812 SOLV  HW1     4559    3.493662630    6.472103960    3.746998553
  812 SOLV  HW2     4560    3.612827019    6.582275132    3.765129322
  813 SOLV  OW      4561    4.907059365    4.606418362    6.251498233
  813 SOLV  HW1     4562    4.867961270    4.692844434    6.219845248
  813 SOLV  HW2     4563    5.006865075    4.612071326    6.248878264
  814 SOLV  OW      4564    6.501666069    4.833840080    4.595795357
  814 SOLV  HW1     4565    6.579026966    4.806053446    4.652744758
  814 SOLV  HW2     4566    6.525429319    4.822214745    4.499358021
  815 SOLV  OW      4567    3.651390700    5.685493120    6.592974377
  815 SOLV  HW1     4568    3.715260988    5.686849748    6.516030663
  815 SOLV  HW2     4569    3.573723412    5.745197429    6.572856947
  816 SOLV  OW      4570    4.109801472    6.669499562    4.640656043
  816 SOLV  HW1     4571    4.207559895    6.653637991    4.626748674
  816 SOLV  HW2     4572    4.064769086    6.582901290    4.662437157
  817 SOLV  OW      4573    6.889532019    4.767829151    5.628804917
  817 SOLV  HW1     4574    6.910113782    4.822805836    5.547838050
  817 SOLV  HW2     4575    6.797541936    4.729475854    5.620526825
  818 SOLV  OW      4576    6.251233690    4.193945564    4.507897046
  818 SOLV  HW1     4577    6.191771015    4.113575355    4.510482917
  818 SOLV  HW2     4578    6.250126503    4.233257501    4.415945174
  819 SOLV  OW      4579    5.382563357    5.816335064    4.533831511
  819 SOLV  HW1     4580    5.453223934    5.764042460    4.581517662
  819 SOLV  HW2     4581    5.299419956    5.761217675    4.526718751
  820 SOLV  OW      4582    5.180423310    4.816845632    5.576106533
  820 SOLV  HW1     4583    5.248894337    4.768177782    5.630374437
  820 SOLV  HW2     4584    5.134489513    4.752443355    5.514916531
  821 SOLV  OW      4585    5.837652786    5.434510723    6.255640442
  821 SOLV  HW1     4586    5.738907125    5.430016103    6.240450641
  821 SOLV  HW2     4587    5.869317330    5.528295678    6.241381976
  822 SOLV  OW      4588    4.974430181    4.653090972    6.756590614
  822 SOLV  HW1     4589    4.939023118    4.563316040    6.782828589
  822 SOLV  HW2     4590    5.072413777    4.646077394    6.737839098
  823 SOLV  OW      4591    4.999942267    4.124528831    6.056022015
  823 SOLV  HW1     4592    4.994586559    4.220766203    6.082689090
  823 SOLV  HW2     4593    4.927277790    4.104037080    5.990437232
  824 SOLV  OW      4594    5.397257141    4.980435161    5.482129035
  824 SOLV  HW1     4595    5.316518959    4.928585569    5.510317921
  824 SOLV  HW2     4596    5.392280159    5.072933915    5.519823690
  825 SOLV  OW      4597    6.383690702    4.075310560    5.901693498
  825 SOLV  HW1     4598    6.331119496    4.095660788    5.819097272
  825 SOLV  HW2     4599    6.349858086    4.131289185    5.977348761
  826 SOLV  OW      4600    4.118471352    6.012120953    5.071684211
  826 SOLV  HW1     4601    4.117896103    6.049904173    5.164280450
  826 SOLV  HW2     4602    4.166054956    6.075121863    5.010295526
  827 SOLV  OW      4603    4.189835647    5.987941514    4.026276508
  827 SOLV  HW1     4604    4.181154326    6.048421622    3.947104475
  827 SOLV  HW2     4605    4.121579889    6.012957240    4.094954831
  828 SOLV  OW      4606    6.485652136    3.896061013    4.799193450
  828 SOLV  HW1     4607    6.562030042    3.860238490    4.745484577
  828 SOLV  HW2     4608    6.499579301    3.993668948    4.815931589
  829 SOLV  OW      4609    5.454344282    4.212741547    6.077336772
  829 SOLV  HW1     4610    5.403973325    4.174520369    6.154820491
  829 SOLV  HW2     4611    5.504709348    4.293856293    6.107094660
  830 SOLV  OW      4612    3.669463144    6.519493298    4.634070405
  830 SOLV  HW1     4613    3.611135918    6.484259678    4.560869705
  830 SOLV  HW2     4614    3.618353548    6.520065377    4.720031326
  831 SOLV  OW      4615    5.558045124    3.929529405    5.844909718
  831 SOLV  HW1     4616    5.507069446    4.011961482    5.820283858
  831 SOLV  HW2     4617    5.504159629    3.874978682    5.909116791
  832 SOLV  OW      4618    4.906862274    6.488745462    3.916860682
  832 SOLV  HW1     4619    4.975292480    6.544687252    3.963652589
  832 SOLV  HW2     4620    4.931306768    6.392147306    3.925398365
  833 SOLV  OW      4621    3.943441407    4.145676355    3.636787750
  833 SOLV  HW1     4622    3.900817816    4.224791743    3.680673247
  833 SOLV  HW2     4623    3.876249798    4.072092153    3.628272753
  834 SOLV  OW      4624    4.390573036    6.039924210    6.170187998
  834 SOLV  HW1     4625    4.407949367    5.957751967    6.224480086
  834 SOLV  HW2     4626    4.427115333    6.119793398    6.218014472
  835 SOLV  OW      4627    5.804312853    6.815581474    4.208739927
  835 SOLV  HW1     4628    5.871407830    6.778149251    4.144718197
  835 SOLV  HW2     4629    5.814638943    6.771003326    4.297665224
  836 SOLV  OW      4630    4.308598028    3.486034395    5.128778328
  836 SOLV  HW1     4631    4.339537303    3.397570511    5.093866844
  836 SOLV  HW2     4632    4.265554320    3.473366016    5.218157325
  837 SOLV  OW      4633    3.727977678    6.754509920    4.518356958
  837 SOLV  HW1     4634    3.707716804    6.666765069    4.561854927
  837 SOLV  HW2     4635    3.812624870    6.746808533    4.465657706
  838 SOLV  OW      4636    5.583089349    4.744771406    6.354288434
  838 SOLV  HW1     4637    5.552984462    4.783855263    6.267304591
  838 SOLV  HW2     4638    5.657470370    4.680013775    6.337738109
  839 SOLV  OW      4639    6.546924251    5.130369270    6.167007115
  839 SOLV  HW1     4640    6.467942356    5.137915883    6.106138821
  839 SOLV  HW2     4641    6.630677971    5.147731295    6.115200990
  840 SOLV  OW      4642    6.710932265    6.121868363    3.980143716
  840 SOLV  HW1     4643    6.780207304    6.060413838    4.017884282
  840 SOLV  HW2     4644    6.631414417    6.123651190    4.040755048
  841 SOLV  OW      4645    3.504773106    5.948778275    5.587469192
  841 SOLV  HW1     4646    3.422578074    5.891811153    5.588018275
  841 SOLV  HW2     4647    3.585694104    5.890438542    5.580412981
  842 SOLV  OW      4648    5.904748456    5.335528868    5.683145532
  842 SOLV  HW1     4649    6.000659237    5.347144144    5.657298654
  842 SOLV  HW2     4650    5.846429662    5.382049400    5.616538069
  843 SOLV  OW      4651    6.304325932    5.378060707    5.272944535
  843 SOLV  HW1     4652    6.243103963    5.325620548    5.213751244
  843 SOLV  HW2     4653    6.251380148    5.445933079    5.323855574
  844 SOLV  OW      4654    0.069400100    3.574911776    5.626301469
  844 SOLV  HW1     4655    0.104176747    3.604903756    5.537458974
  844 SOLV  HW2     4656    0.046341636    3.654872206    5.681767040
  845 SOLV  OW      4657    4.344056527    5.780787141    4.562935876
  845 SOLV  HW1     4658    4.399461701    5.813352143    4.639550667
  845 SOLV  HW2     4659    4.254924023    5.826090636    4.564665089
  846 SOLV  OW      4660    6.099430589    6.078883107    4.490457262
  846 SOLV  HW1     4661    6.145911433    6.055963702    4.404925503
  846 SOLV  HW2     4662    6.166788138    6.086441260    4.563991041
  847 SOLV  OW      4663    4.581216093    5.556814484    5.165731368
  847 SOLV  HW1     4664    4.575979275    5.478211210    5.227341478
  847 SOLV  HW2     4665    4.635719143    5.532636383    5.085441470
  848 SOLV  OW      4666    4.227179483    4.589543198    4.823304736
  848 SOLV  HW1     4667    4.234946452    4.686553294    4.846299413
  848 SOLV  HW2     4668    4.144287383    4.574624526    4.769394319
  849 SOLV  OW      4669    3.866636663    5.370690717    5.183613925
  849 SOLV  HW1     4670    3.787550763    5.391090845    5.241326965
  849 SOLV  HW2     4671    3.897824638    5.277388943    5.201601489
  850 SOLV  OW      4672    5.334239212    5.550062606    5.271196895
  850 SOLV  HW1     4673    5.323670802    5.562533630    5.369860470
  850 SOLV  HW2     4674    5.427497505    5.519969919    5.251222744
  851 SOLV  OW      4675    3.772999951    5.778832509    5.312374531
  851 SOLV  HW1     4676    3.856727357    5.738384217    5.275559345
  851 SOLV  HW2     4677    3.693539841    5.733907052    5.271515410
  852 SOLV  OW      4678    5.791247426    6.482680725    3.564429085
  852 SOLV  HW1     4679    5.737612082    6.402049373    3.589394411
  852 SOLV  HW2     4680    5.746161343    6.564817948    3.599387657
  853 SOLV  OW      4681    4.607137849    6.767149723    3.520449735
  853 SOLV  HW1     4682    4.606825365    6.843730666    3.584767722
  853 SOLV  HW2     4683    4.700258372    6.751813781    3.487360725
  854 SOLV  OW      4684    5.316132542    6.755966712    5.298383541
  854 SOLV  HW1     4685    5.370601888    6.674987127    5.320232303
  854 SOLV  HW2     4686    5.364503601    6.837930630    5.329108671
  855 SOLV  OW      4687    6.717939938    3.792095249    4.687925303
  855 SOLV  HW1     4688    6.805368790    3.815513544    4.645389296
  855 SOLV  HW2     4689    6.682938964    3.707476316    4.647725636
  856 SOLV  OW      4690    3.713567269    3.567852661    5.608050528
  856 SOLV  HW1     4691    3.696270733    3.547103033    5.704333049
  856 SOLV  HW2     4692    3.629767033    3.553693260    5.555352975
  857 SOLV  OW      4693    6.043234949    5.393048780    4.777066669
  857 SOLV  HW1     4694    6.014660060    5.410291155    4.682790073
  857 SOLV  HW2     4695    6.143050435    5.395792997    4.782651371
  858 SOLV  OW      4696    5.848220163    5.968649701    4.534175228
  858 SOLV  HW1     4697    5.863301183    5.873052650    4.559379424
  858 SOLV  HW2     4698    5.935576743    6.010910420    4.510002886
  859 SOLV  OW      4699    5.405816846    6.419661378    3.693844930
  859 SOLV  HW1     4700    5.318666247    6.380372768    3.664468596
  859 SOLV  HW2     4701    5.480359469    6.357920298    3.668681962
  860 SOLV  OW      4702    6.167916434    3.747892136    3.682633450
  860 SOLV  HW1     4703    6.174866322    3.814883593    3.608704110
  860 SOLV  HW2     4704    6.251966485    3.693842673    3.686622172
  861 SOLV  OW      4705    6.401359718    5.496559690    4.610629204
  861 SOLV  HW1     4706    6.440657123    5.405263309    4.599566604
  861 SOLV  HW2     4707    6.337444263    5.496219900    4.687547101
  862 SOLV  OW      4708    4.968533274    5.469044064    6.676157115
  862 SOLV  HW1     4709    4.992883817    5.555284857    6.720556817
  862 SOLV  HW2     4710    5.009573986    5.465747332    6.585017031
  863 SOLV  OW      4711    3.664807127    5.873083362    4.823534309
  863 SOLV  HW1     4712    3.636431420    5.956397883    4.871026162
  863 SOLV  HW2     4713    3.621981859    5.793791735    4.866901238
  864 SOLV  OW      4714    5.786892779    4.590143196    3.509492057
  864 SOLV  HW1     4715    5.878057003    4.627763155    3.492885421
  864 SOLV  HW2     4716    5.764263084    4.599243720    3.606481856
  865 SOLV  OW      4717    4.772751287    4.645786701    5.058066998
  865 SOLV  HW1     4718    4.866351276    4.611288504    5.065173200
  865 SOLV  HW2     4719    4.724844334    4.630177649    5.144454658
  866 SOLV  OW      4720    4.468786073    3.668827001    5.261487780
  866 SOLV  HW1     4721    4.402566068    3.732657081    5.300757671
  866 SOLV  HW2     4722    4.423397855    3.611534498    5.193231301
  867 SOLV  OW      4723    5.995512576    3.715780901    4.906085711
  867 SOLV  HW1     4724    6.027835622    3.639065521    4.850661088
  867 SOLV  HW2     4725    5.930886179    3.682391465    4.974718462
  868 SOLV  OW      4726    4.891022429    5.004697539    4.777805423
  868 SOLV  HW1     4727    4.815173607    5.010161160    4.842755347
  868 SOLV  HW2     4728    4.975851463    4.985530765    4.827181852
  869 SOLV  OW      4729    3.866863766    6.805686604    3.978785827
  869 SOLV  HW1     4730    3.823826355    6.892934827    4.001966075
  869 SOLV  HW2     4731    3.907129351    6.811635046    3.887434332
  870 SOLV  OW      4732    4.278922283    6.698304876    4.120384729
  870 SOLV  HW1     4733    4.281477586    6.748603080    4.206787190
  870 SOLV  HW2     4734    4.186879916    6.662076573    4.105638744
  871 SOLV  OW      4735    5.498883907    3.974682453    4.834364720
  871 SOLV  HW1     4736    5.509989744    3.917880178    4.915921748
  871 SOLV  HW2     4737    5.460811636    3.919426577    4.760211485
  872 SOLV  OW      4738    5.063932147    3.864137734    5.728077703
  872 SOLV  HW1     4739    5.099257711    3.801633931    5.797697554
  872 SOLV  HW2     4740    5.077656934    3.958562296    5.758030710
  873 SOLV  OW      4741    5.107367666    5.255263698    6.772448503
  873 SOLV  HW1     4742    5.050746910    5.333344822    6.746006141
  873 SOLV  HW2     4743    5.196679597    5.287865356    6.803467717
  874 SOLV  OW      4744    4.053054843    4.147388574    4.595976723
  874 SOLV  HW1     4745    4.027182636    4.053598816    4.572827681
  874 SOLV  HW2     4746    4.149112099    4.149563236    4.623725619
  875 SOLV  OW      4747    5.597505460    6.042417582    4.132513824
  875 SOLV  HW1     4748    5.603681929    6.023123699    4.230449779
  875 SOLV  HW2     4749    5.664795174    6.112225988    4.108005843
  876 SOLV  OW      4750    5.818238533    4.047899020    4.105902993
  876 SOLV  HW1     4751    5.815097355    4.147806525    4.102731098
  876 SOLV  HW2     4752    5.734501993    4.010646246    4.065879921
  877 SOLV  OW      4753    5.186901155    4.580940323    3.692114511
  877 SOLV  HW1     4754    5.257797683    4.510495708    3.688563457
  877 SOLV  HW2     4755    5.128202083    4.573226027    3.611515086
  878 SOLV  OW      4756    6.670299304    4.101642819    5.096287951
  878 SOLV  HW1     4757    6.712089014    4.192319919    5.102026650
  878 SOLV  HW2     4758    6.719484679    4.046497991    5.028897769
  879 SOLV  OW      4759    4.916972355    5.340252700    3.493022093
  879 SOLV  HW1     4760    4.869979295    5.305011041    3.573952174
  879 SOLV  HW2     4761    5.000339623    5.287318077    3.477219381
  880 SOLV  OW      4762    3.520296409    5.473604512    3.844719603
  880 SOLV  HW1     4763    3.439563962    5.487902764    3.787450661
  880 SOLV  HW2     4764    3.585347168    5.414886191    3.796528155
  881 SOLV  OW      4765    4.796451067    4.636595202    5.488637525
  881 SOLV  HW1     4766    4.733064979    4.599907145    5.420536993
  881 SOLV  HW2     4767    4.766793656    4.608952228    5.580058548
  882 SOLV  OW      4768    3.774180866    4.954952313    6.473890631
  882 SOLV  HW1     4769    3.727534160    4.867517210    6.487329935
  882 SOLV  HW2     4770    3.750378924    4.991953134    6.384080812
  883 SOLV  OW      4771    5.499421372    4.125281282    4.451239619
  883 SOLV  HW1     4772    5.433326717    4.124789558    4.376188492
  883 SOLV  HW2     4773    5.541464744    4.215767619    4.458015891
  884 SOLV  OW      4774    6.279292060    4.788608335    6.316541210
  884 SOLV  HW1     4775    6.201080798    4.850341763    6.307968745
  884 SOLV  HW2     4776    6.364074142    4.841505474    6.312622094
  885 SOLV  OW      4777    4.233016208    6.819301255    4.367908444
  885 SOLV  HW1     4778    4.291637292    6.794222149    4.444945103
  885 SOLV  HW2     4779    4.143893426    6.775106452    4.378103996
  886 SOLV  OW      4780    6.258796999    4.384787636    3.707294606
  886 SOLV  HW1     4781    6.225777075    4.437029175    3.628667620
  886 SOLV  HW2     4782    6.354727657    4.407325168    3.724354520
  887 SOLV  OW      4783    4.729015615    5.415818018    6.047719267
  887 SOLV  HW1     4784    4.667560509    5.339076943    6.066036506
  887 SOLV  HW2     4785    4.797827461    5.388119286    5.980643686
  888 SOLV  OW      4786    5.809819333    5.154337402    5.063226268
  888 SOLV  HW1     4787    5.845463586    5.125139312    5.151989697
  888 SOLV  HW2     4788    5.820953882    5.080334796    4.996882013
  889 SOLV  OW      4789    4.792003016    4.427825899    6.429268546
  889 SOLV  HW1     4790    4.872851533    4.382531932    6.466868517
  889 SOLV  HW2     4791    4.820577670    4.501273619    6.367699880
  890 SOLV  OW      4792    4.645797279    3.654172429    6.550217300
  890 SOLV  HW1     4793    4.677053949    3.735716835    6.598955828
  890 SOLV  HW2     4794    4.550678747    3.666665132    6.521964046
  891 SOLV  OW      4795    6.610589750    4.638814972    3.909400693
  891 SOLV  HW1     4796    6.566548748    4.573116525    3.848195307
  891 SOLV  HW2     4797    6.574983464    4.730458179    3.891079141
  892 SOLV  OW      4798    5.491887827    6.149779345    3.868343691
  892 SOLV  HW1     4799    5.539873464    6.117380113    3.949889051
  892 SOLV  HW2     4800    5.415416950    6.208146890    3.895680821
  893 SOLV  OW      4801    6.440361584    5.758389298    3.519010310
  893 SOLV  HW1     4802    6.349814212    5.716727638    3.527104653
  893 SOLV  HW2     4803    6.496976328    5.730349031    3.596524917
  894 SOLV  OW      4804    5.430959805    6.428467691    4.430135463
  894 SOLV  HW1     4805    5.493091878    6.411149423    4.506563002
  894 SOLV  HW2     4806    5.473931068    6.492057275    4.366016403
  895 SOLV  OW      4807    4.134833930    6.389202037    5.534115726
  895 SOLV  HW1     4808    4.037814436    6.401851289    5.554830264
  895 SOLV  HW2     4809    4.158590758    6.441799394    5.452439870
  896 SOLV  OW      4810    3.553012369    4.032842326    5.866295328
  896 SOLV  HW1     4811    3.579014134    4.041960866    5.962432350
  896 SOLV  HW2     4812    3.597527540    4.104653709    5.812788021
  897 SOLV  OW      4813    3.949980527    5.802005174    4.217393254
  897 SOLV  HW1     4814    3.998732143    5.889065872    4.224140650
  897 SOLV  HW2     4815    4.013246491    5.726857417    4.236153757
  898 SOLV  OW      4816    4.622908135    4.041464579    5.194095814
  898 SOLV  HW1     4817    4.620616397    4.141329365    5.189278667
  898 SOLV  HW2     4818    4.652542160    4.013181457    5.285327734
  899 SOLV  OW      4819    3.802884945    4.569364852    6.429082148
  899 SOLV  HW1     4820    3.794315778    4.546044390    6.332209440
  899 SOLV  HW2     4821    3.718615199    4.613190124    6.460379001
  900 SOLV  OW      4822    4.207566931    4.205623273    6.120473520
  900 SOLV  HW1     4823    4.130021560    4.173914296    6.175092053
  900 SOLV  HW2     4824    4.288417153    4.213455839    6.178815827
  901 SOLV  OW      4825    3.893968038    5.943521886    6.565332485
  901 SOLV  HW1     4826    3.985097154    5.948017503    6.524378310
  901 SOLV  HW2     4827    3.902174092    5.944134400    6.665002815
  902 SOLV  OW      4828    6.693568528    4.297841885    5.404885832
  902 SOLV  HW1     4829    6.726235509    4.343832326    5.322306953
  902 SOLV  HW2     4830    6.719029298    4.201189757    5.401475960
  903 SOLV  OW      4831    4.241478588    5.147144479    5.303579229
  903 SOLV  HW1     4832    4.282435907    5.147094905    5.212343402
  903 SOLV  HW2     4833    4.264306240    5.232570445    5.350299232
  904 SOLV  OW      4834    3.731527670    4.017779555    5.441347998
  904 SOLV  HW1     4835    3.735651755    3.987726856    5.346052354
  904 SOLV  HW2     4836    3.776736179    3.950201901    5.499579263
  905 SOLV  OW      4837    3.647993544    6.748829174    4.989970669
  905 SOLV  HW1     4838    3.733131657    6.755225758    4.937889846
  905 SOLV  HW2     4839    3.651714507    6.811608063    5.067731469
  906 SOLV  OW      4840    5.536079036    4.930726502    6.143152848
  906 SOLV  HW1     4841    5.446659201    4.967402371    6.168862029
  906 SOLV  HW2     4842    5.605660168    5.001681939    6.154364872
  907 SOLV  OW      4843    3.368484736    4.914998468    5.643391552
  907 SOLV  HW1     4844    3.353538161    5.010666992    5.618408107
  907 SOLV  HW2     4845    3.444352569    4.908975958    5.708259120
  908 SOLV  OW      4846    6.127117219    5.021822041    4.562785182
  908 SOLV  HW1     4847    6.209884835    5.045890884    4.613497935
  908 SOLV  HW2     4848    6.048076849    5.066210124    4.605020437
  909 SOLV  OW      4849    5.062134197    4.050309993    4.354920040
  909 SOLV  HW1     4850    5.042797344    3.953091581    4.368209203
  909 SOLV  HW2     4851    5.085162188    4.092016582    4.442852541
  910 SOLV  OW      4852    4.229117770    4.906062685    4.427317266
  910 SOLV  HW1     4853    4.197698509    4.907790997    4.332389505
  910 SOLV  HW2     4854    4.270842916    4.817330675    4.446990506
  911 SOLV  OW      4855    5.459728892    4.111379026    5.405034405
  911 SOLV  HW1     4856    5.417251952    4.020961481    5.400349501
  911 SOLV  HW2     4857    5.555039497    4.104985968    5.375428788
  912 SOLV  OW      4858    4.838862696    5.746772027    6.324119035
  912 SOLV  HW1     4859    4.919187489    5.755035226    6.265115620
  912 SOLV  HW2     4860    4.823542275    5.833311757    6.371845848
  913 SOLV  OW      4861    4.265478276    4.019605101    4.346465341
  913 SOLV  HW1     4862    4.193553561    3.952780608    4.327413496
  913 SOLV  HW2     4863    4.354842169    3.975238572    4.339586765
  914 SOLV  OW      4864    3.665404695    4.318846446    4.117902228
  914 SOLV  HW1     4865    3.687984263    4.273258626    4.204005750
  914 SOLV  HW2     4866    3.729216835    4.394278544    4.102415305
  915 SOLV  OW      4867    3.841451604    5.466560248    5.766780876
  915 SOLV  HW1     4868    3.890549580    5.544910163    5.804886977
  915 SOLV  HW2     4869    3.898169054    5.422267608    5.697335542
  916 SOLV  OW      4870    3.818195734    4.553881889    4.099551182
  916 SOLV  HW1     4871    3.852213716    4.632070159    4.047290518
  916 SOLV  HW2     4872    3.884346216    4.530021421    4.170660374
  917 SOLV  OW      4873    6.135379843    5.777765358    4.209493879
  917 SOLV  HW1     4874    6.039708682    5.748888746    4.213371297
  917 SOLV  HW2     4875    6.191362085    5.714911878    4.263504937
  918 SOLV  OW      4876    4.984987930    5.504103990    5.524351234
  918 SOLV  HW1     4877    4.990726115    5.603757994    5.530507267
  918 SOLV  HW2     4878    4.892030909    5.474653311    5.546563447
  919 SOLV  OW      4879    4.889278640    4.807985166    0.039483122
  919 SOLV  HW1     4880    4.919988400    4.755596445   -0.039976529
  919 SOLV  HW2     4881    4.913309469    4.904283494    0.027210652
  920 SOLV  OW      4882    6.668722793    3.404233416    6.608240626
  920 SOLV  HW1     4883    6.688843054    3.485173388    6.553056399
  920 SOLV  HW2     4884    6.580546379    3.416119021    6.653902262
  921 SOLV  OW      4885    6.464565706    6.815566757    4.141630993
  921 SOLV  HW1     4886    6.409036764    6.861863430    4.210733266
  921 SOLV  HW2     4887    6.546703828    6.869576280    4.123241234
  922 SOLV  OW      4888    4.217264442    4.652682787    4.214981703
  922 SOLV  HW1     4889    4.193418964    4.740880354    4.174305546
  922 SOLV  HW2     4890    4.243033419    4.588544280    4.142703482
  923 SOLV  OW      4891    6.822087441    4.367549229    4.810727292
  923 SOLV  HW1     4892    6.726791201    4.395660361    4.822128410
  923 SOLV  HW2     4893    6.882390056    4.439338714    4.845532719
  924 SOLV  OW      4894    6.324325420    5.124824394    3.553331911
  924 SOLV  HW1     4895    6.401002948    5.151557198    3.494955110
  924 SOLV  HW2     4896    6.352905389    5.127436575    3.649134824
  925 SOLV  OW      4897    3.435319220    6.027577199    4.904204890
  925 SOLV  HW1     4898    3.355817347    5.976284305    4.936585304
  925 SOLV  HW2     4899    3.465367776    6.090951285    4.975498382
  926 SOLV  OW      4900    6.851722397    5.367281715    3.742464774
  926 SOLV  HW1     4901    6.864818293    5.466337644    3.738240126
  926 SOLV  HW2     4902    6.822174863    5.333736304    3.653005237
  927 SOLV  OW      4903    4.359074033    3.973953270    4.794550075
  927 SOLV  HW1     4904    4.327663396    4.067013772    4.775721753
  927 SOLV  HW2     4905    4.412387753    3.940426957    4.716864934
  928 SOLV  OW      4906    4.951401796    5.059819145    6.885817328
  928 SOLV  HW1     4907    4.859782622    5.091934499    6.861811903
  928 SOLV  HW2     4908    5.019438356    5.124737369    6.851782830
  929 SOLV  OW      4909    5.751728324    6.686818908    4.444361193
  929 SOLV  HW1     4910    5.734062570    6.669760914    4.541299243
  929 SOLV  HW2     4911    5.676923751    6.649127627    4.389738457
  930 SOLV  OW      4912    6.566778642    4.812227914    4.311963370
  930 SOLV  HW1     4913    6.586515879    4.721406203    4.275038401
  930 SOLV  HW2     4914    6.645575772    4.872024305    4.297234800
  931 SOLV  OW      4915    4.487640451    4.881818443    3.818124161
  931 SOLV  HW1     4916    4.450300139    4.790007506    3.831465774
  931 SOLV  HW2     4917    4.413100711    4.945602682    3.798710510
  932 SOLV  OW      4918    3.910635996    4.106297090    6.615957969
  932 SOLV  HW1     4919    3.967969396    4.182402573    6.646326164
  932 SOLV  HW2     4920    3.866325995    4.064292136    6.695163726
  933 SOLV  OW      4921    5.770509076    6.547740932    5.390659817
  933 SOLV  HW1     4922    5.733017831    6.455034960    5.389414935
  933 SOLV  HW2     4923    5.811654580    6.565840856    5.479995720
  934 SOLV  OW      4924    3.798057558    5.877861249    3.993117865
  934 SOLV  HW1     4925    3.724195754    5.810450705    3.991667553
  934 SOLV  HW2     4926    3.859817815    5.857973788    4.069222547
  935 SOLV  OW      4927    6.255239317    4.554596876    6.182206552
  935 SOLV  HW1     4928    6.266908679    4.642677352    6.228110644
  935 SOLV  HW2     4929    6.343540028    4.507976905    6.176632592
  936 SOLV  OW      4930    4.396323509    3.781896942    3.601891852
  936 SOLV  HW1     4931    4.368965802    3.812949495    3.510857057
  936 SOLV  HW2     4932    4.315107234    3.771256184    3.659256397
  937 SOLV  OW      4933    4.598566437    4.271886448    4.650087500
  937 SOLV  HW1     4934    4.690922857    4.252716452    4.683325462
  937 SOLV  HW2     4935    4.572475594    4.364890925    4.675997605
  938 SOLV  OW      4936    5.390903193    4.399364500    3.651619016
  938 SOLV  HW1     4937    5.383751389    4.299615103    3.652386552
  938 SOLV  HW2     4938    5.424900114    4.429641493    3.562572944
  939 SOLV  OW      4939    4.045276831    5.912515967    5.481895416
  939 SOLV  HW1     4940    4.137229568    5.878728860    5.502010175
  939 SOLV  HW2     4941    3.978791919    5.839444814    5.497445216
  940 SOLV  OW      4942    6.194531561    4.115768046    3.701379613
  940 SOLV  HW1     4943    6.213799315    4.213625264    3.693999527
  940 SOLV  HW2     4944    6.120133168    4.101292434    3.766625638
  941 SOLV  OW      4945    3.687079853    6.721593391    3.688078721
  941 SOLV  HW1     4946    3.664757294    6.816153211    3.711780502
  941 SOLV  HW2     4947    3.661098851    6.704029816    3.593114905
  942 SOLV  OW      4948    4.425921313    5.564013831    5.821939170
  942 SOLV  HW1     4949    4.359586042    5.570558916    5.896492299
  942 SOLV  HW2     4950    4.407915699    5.481437756    5.768475789
  943 SOLV  OW      4951    5.888646674    4.095126402    6.138662526
  943 SOLV  HW1     4952    5.887938795    4.023621602    6.068746453
  943 SOLV  HW2     4953    5.886291536    4.184857855    6.094567391
  944 SOLV  OW      4954    5.271055038    5.762251970    3.835547540
  944 SOLV  HW1     4955    5.314597190    5.837990712    3.786869468
  944 SOLV  HW2     4956    5.241092418    5.793445344    3.925719469
  945 SOLV  OW      4957    5.182510127    3.783822413    4.761355224
  945 SOLV  HW1     4958    5.241242516    3.754066919    4.836632105
  945 SOLV  HW2     4959    5.238745908    3.824158442    4.689161738
  946 SOLV  OW      4960    0.008989255    3.827470938    5.744342084
  946 SOLV  HW1     4961   -0.084072125    3.819210528    5.708666664
  946 SOLV  HW2     4962    0.008312083    3.884913190    5.826203391
  947 SOLV  OW      4963    5.554485179    3.339644706    4.955502707
  947 SOLV  HW1     4964    5.605422485    3.414325609    4.912723946
  947 SOLV  HW2     4965    5.462960716    3.334554509    4.915513211
  948 SOLV  OW      4966    6.897867062    6.273837245    4.237739147
  948 SOLV  HW1     4967    6.850408399    6.361653053    4.231587419
  948 SOLV  HW2     4968    6.949942053    6.258163177    4.153809138
  949 SOLV  OW      4969    5.720339562    3.893310160    5.604229340
  949 SOLV  HW1     4970    5.650158064    3.924009560    5.668524035
  949 SOLV  HW2     4971    5.698681993    3.800828425    5.572929056
  950 SOLV  OW      4972    5.683415903    5.799473355    4.010393056
  950 SOLV  HW1     4973    5.652383838    5.879897912    4.061091273
  950 SOLV  HW2     4974    5.739858347    5.828534275    3.933120375
  951 SOLV  OW      4975    4.121492652    4.239107241    5.677799574
  951 SOLV  HW1     4976    4.044685938    4.196483949    5.629992184
  951 SOLV  HW2     4977    4.166804257    4.171041368    5.735378877
  952 SOLV  OW      4978    4.367938266    5.464398436    4.255680868
  952 SOLV  HW1     4979    4.354448873    5.392088503    4.187923186
  952 SOLV  HW2     4980    4.453782380    5.512118813    4.236832725
  953 SOLV  OW      4981    4.258399274    4.164706154    6.790160442
  953 SOLV  HW1     4982    4.170328089    4.212090116    6.789897221
  953 SOLV  HW2     4983    4.248472585    4.076201449    6.835660437
  954 SOLV  OW      4984    6.536526588    5.245573815    4.126679633
  954 SOLV  HW1     4985    6.491279813    5.156443752    4.129867316
  954 SOLV  HW2     4986    6.584289443    5.255585269    4.039386753
  955 SOLV  OW      4987    6.707227259    6.916033301    3.572449935
  955 SOLV  HW1     4988    6.682424502    6.867694568    3.656403663
  955 SOLV  HW2     4989    6.796044689    6.883319763    3.540180930
  956 SOLV  OW      4990    6.870593271    6.319781150    3.617865350
  956 SOLV  HW1     4991    6.832513543    6.387289989    3.554664057
  956 SOLV  HW2     4992    6.826585814    6.329220324    3.707174188
  957 SOLV  OW      4993    5.100718607    6.839497182    4.830326815
  957 SOLV  HW1     4994    5.060667028    6.904220242    4.765454816
  957 SOLV  HW2     4995    5.136961987    6.760639976    4.780632114
  958 SOLV  OW      4996    4.811380842    4.392122744    3.482930127
  958 SOLV  HW1     4997    4.817774219    4.375365249    3.581316050
  958 SOLV  HW2     4998    4.745651058    4.465532162    3.465839901
  959 SOLV  OW      4999    6.669865140    5.332804694    4.340490490
  959 SOLV  HW1     5000    6.763325717    5.297383824    4.336962562
  959 SOLV  HW2     5001    6.617103965    5.295230907    4.264291193
  960 SOLV  OW      5002    6.246736250    3.892357487    5.210560825
  960 SOLV  HW1     5003    6.157641390    3.937353710    5.204327283
  960 SOLV  HW2     5004    6.243518321    3.805166840    5.161685196
  961 SOLV  OW      5005    4.974368084    4.538473436    3.861234148
  961 SOLV  HW1     5006    5.048347295    4.555627149    3.796162342
  961 SOLV  HW2     5007    5.009691313    4.545749026    3.954512276
  962 SOLV  OW      5008    5.920449897    5.898639386    4.848873165
  962 SOLV  HW1     5009    5.854607460    5.847934131    4.904509980
  962 SOLV  HW2     5010    5.935956536    5.849906144    4.762929604
  963 SOLV  OW      5011    4.887186504    4.867437806    4.284373396
  963 SOLV  HW1     5012    4.980535792    4.861752980    4.248939236
  963 SOLV  HW2     5013    4.889365633    4.866057234    4.384349868
  964 SOLV  OW      5014    5.356009109    4.382774372    6.833800967
  964 SOLV  HW1     5015    5.401730562    4.388474736    6.922563802
  964 SOLV  HW2     5016    5.413641455    4.331876259    6.769850649
  965 SOLV  OW      5017    5.718223698    4.058934328    5.376064595
  965 SOLV  HW1     5018    5.747125235    4.014143426    5.291445851
  965 SOLV  HW2     5019    5.719267690    3.992602131    5.450902722
  966 SOLV  OW      5020    6.210055150    4.115318377    5.692390555
  966 SOLV  HW1     5021    6.205768400    4.189465334    5.625418024
  966 SOLV  HW2     5022    6.122174570    4.067656666    5.694997357
  967 SOLV  OW      5023    6.298570858    4.383690051    6.674953223
  967 SOLV  HW1     5024    6.307205909    4.478005299    6.642834023
  967 SOLV  HW2     5025    6.361991158    4.368369635    6.750746772
  968 SOLV  OW      5026    5.199524439    5.238153919    4.013955465
  968 SOLV  HW1     5027    5.272907562    5.304118470    4.030192354
  968 SOLV  HW2     5028    5.168190694    5.245819126    3.919301141
  969 SOLV  OW      5029    4.549350615    5.101748540    5.648927183
  969 SOLV  HW1     5030    4.556481552    5.056682169    5.559933299
  969 SOLV  HW2     5031    4.640568181    5.128125640    5.680315329
  970 SOLV  OW      5032    5.539205256    5.746035559    3.574814239
  970 SOLV  HW1     5033    5.488239559    5.823778606    3.611690872
  970 SOLV  HW2     5034    5.515332952    5.663359140    3.625765913
  971 SOLV  OW      5035    4.539140730    4.501557682    4.978270372
  971 SOLV  HW1     5036    4.525659590    4.514249790    4.879990676
  971 SOLV  HW2     5037    4.629976607    4.534571290    5.003972773
  972 SOLV  OW      5038    4.407395664    4.392314577    6.762097190
  972 SOLV  HW1     5039    4.368259674    4.302503121    6.782191201
  972 SOLV  HW2     5040    4.502445324    4.381472706    6.732951181
  973 SOLV  OW      5041    5.758479838    4.356609976    6.841758949
  973 SOLV  HW1     5042    5.750216984    4.257368976    6.832548521
  973 SOLV  HW2     5043    5.750115484    4.381929615    6.938147767
  974 SOLV  OW      5044    4.624669564    6.549552488    4.998836309
  974 SOLV  HW1     5045    4.680031564    6.608878015    5.057292364
  974 SOLV  HW2     5046    4.633579586    6.454800358    5.029564162
  975 SOLV  OW      5047    4.709424921    5.283230966    6.480134648
  975 SOLV  HW1     5048    4.765135948    5.353232492    6.435435784
  975 SOLV  HW2     5049    4.739734035    5.192631398    6.450555153
  976 SOLV  OW      5050    6.466709735    4.164653897    6.371955837
  976 SOLV  HW1     5051    6.503991671    4.217248546    6.295498732
  976 SOLV  HW2     5052    6.539061755    4.147091387    6.438728011
  977 SOLV  OW      5053    4.910336184    4.831089799    3.853905297
  977 SOLV  HW1     5054    5.005115467    4.849360038    3.827739278
  977 SOLV  HW2     5055    4.896380383    4.732372132    3.861755082
  978 SOLV  OW      5056    3.521331349    5.369594565    4.097181258
  978 SOLV  HW1     5057    3.508109456    5.397907867    4.002180807
  978 SOLV  HW2     5058    3.581739336    5.434646221    4.143232208
  979 SOLV  OW      5059    3.940190994    5.690772326    3.842441137
  979 SOLV  HW1     5060    4.023189667    5.731325869    3.804126139
  979 SOLV  HW2     5061    3.879562677    5.763375266    3.874912348
  980 SOLV  OW      5062    6.777511157    4.508989487    3.640696566
  980 SOLV  HW1     5063    6.866008574    4.478864670    3.676226113
  980 SOLV  HW2     5064    6.704614727    4.454813641    3.682561564
  981 SOLV  OW      5065    4.049540795    4.345595451    3.933476779
  981 SOLV  HW1     5066    3.965170747    4.350517880    3.880003223
  981 SOLV  HW2     5067    4.046993076    4.264797077    3.992358081
  982 SOLV  OW      5068    5.004607226    3.604542692    6.871079648
  982 SOLV  HW1     5069    5.014110564    3.691596964    6.919379818
  982 SOLV  HW2     5070    4.996981875    3.621613311    6.772834739
  983 SOLV  OW      5071    4.758436980    5.491781846    4.972790958
  983 SOLV  HW1     5072    4.854791917    5.510714755    4.991742388
  983 SOLV  HW2     5073    4.729593744    5.543368858    4.892114626
  984 SOLV  OW      5074    5.049013698    5.265723155    5.382140302
  984 SOLV  HW1     5075    5.007272988    5.343429124    5.429268650
  984 SOLV  HW2     5076    5.089910528    5.296847593    5.296348517
  985 SOLV  OW      5077    5.068289496    5.043750714    6.571434352
  985 SOLV  HW1     5078    5.084378603    5.107796542    6.646538933
  985 SOLV  HW2     5079    4.988026684    4.987753952    6.592016938
  986 SOLV  OW      5080    5.462311050    0.048636931    4.671566189
  986 SOLV  HW1     5081    5.541531825    0.097223599    4.634641319
  986 SOLV  HW2     5082    5.443660048   -0.032073882    4.615549183
  987 SOLV  OW      5083    4.874699434    6.498999819    5.821617809
  987 SOLV  HW1     5084    4.865093049    6.592424404    5.787246144
  987 SOLV  HW2     5085    4.815439099    6.486528345    5.901206987
  988 SOLV  OW      5086    4.406040691    5.741131159    4.995090523
  988 SOLV  HW1     5087    4.306212310    5.735556761    4.997303262
  988 SOLV  HW2     5088    4.444814836    5.650043002    5.009274092
  989 SOLV  OW      5089    3.495567317    6.073666011    6.247770401
  989 SOLV  HW1     5090    3.467605850    5.986462018    6.207580768
  989 SOLV  HW2     5091    3.557655967    6.056688854    6.324310077
  990 SOLV  OW      5092    5.064451475    6.342081251    5.688967100
  990 SOLV  HW1     5093    5.035506192    6.329828626    5.594027588
  990 SOLV  HW2     5094    4.992647416    6.389618232    5.739818164
  991 SOLV  OW      5095    4.584571413    4.225554583    4.376022578
  991 SOLV  HW1     5096    4.590660636    4.243496570    4.474219164
  991 SOLV  HW2     5097    4.579975130    4.126880669    4.360407411
  992 SOLV  OW      5098    6.535629508    5.078116835    5.746399088
  992 SOLV  HW1     5099    6.530021541    5.080865449    5.646584336
  992 SOLV  HW2     5100    6.546371492    4.983371040    5.776561577
  993 SOLV  OW      5101    4.044724876    6.046845041    4.252380967
  993 SOLV  HW1     5102    4.121446508    6.072587832    4.311139103
  993 SOLV  HW2     5103    3.962182330    6.094578763    4.282540426
  994 SOLV  OW      5104    6.226781173    3.953420354    4.202539600
  994 SOLV  HW1     5105    6.232044925    3.905024620    4.115180439
  994 SOLV  HW2     5106    6.312993642    3.942359119    4.252001505
  995 SOLV  OW      5107    6.094006570    5.855511133    3.942761047
  995 SOLV  HW1     5108    6.109174398    5.842054733    4.040692601
  995 SOLV  HW2     5109    6.159733346    5.800689218    3.891028809
  996 SOLV  OW      5110    5.957928768    4.381754793    5.101120755
  996 SOLV  HW1     5111    5.907350982    4.359022398    5.184348680
  996 SOLV  HW2     5112    6.033886408    4.317699198    5.089756169
  997 SOLV  OW      5113    4.523983843    5.367375140    3.593458041
  997 SOLV  HW1     5114    4.516161664    5.367397016    3.493754523
  997 SOLV  HW2     5115    4.519666905    5.461410593    3.627230081
  998 SOLV  OW      5116    4.318728831    6.321708843    4.689557705
  998 SOLV  HW1     5117    4.277856951    6.346013859    4.601578511
  998 SOLV  HW2     5118    4.368553273    6.400385180    4.726015244
  999 SOLV  OW      5119    6.545501305    5.265294015    4.580048080
  999 SOLV  HW1     5120    6.577179687    5.284477739    4.487158333
  999 SOLV  HW2     5121    6.622992412    5.269184779    4.643135245
 1000 SOLV  OW      5122    5.997010965    4.104481033    6.528507312
 1000 SOLV  HW1     5123    6.068488729    4.160663259    6.486841217
 1000 SOLV  HW2     5124    5.908575644    4.127600058    6.487933714
 1001 SOLV  OW      5125    3.429598148    6.515382253    5.607296449
 1001 SOLV  HW1     5126    3.397971475    6.429454612    5.567071293
 1001 SOLV  HW2     5127    3.395728659    6.592115955    5.552829770
 1002 SOLV  OW      5128    4.822974454    4.334147484    3.753547596
 1002 SOLV  HW1     5129    4.878170117    4.411907890    3.783686028
 1002 SOLV  HW2     5130    4.761434778    4.306386716    3.827328969
 1003 SOLV  OW      5131    5.745317409    5.656963790    5.912093570
 1003 SOLV  HW1     5132    5.699553924    5.630830473    5.827095392
 1003 SOLV  HW2     5133    5.683123946    5.711946980    5.967867307
 1004 SOLV  OW      5134    6.864963120    4.630823934    4.555071709
 1004 SOLV  HW1     5135    6.776149754    4.597215296    4.523701560
 1004 SOLV  HW2     5136    6.867935249    4.730391868    4.546195720
 1005 SOLV  OW      5137    5.282939313    4.182356185    6.514121226
 1005 SOLV  HW1     5138    5.360670440    4.190435489    6.576525413
 1005 SOLV  HW2     5139    5.255980295    4.273335258    6.482535170
 1006 SOLV  OW      5140    6.305932373    4.708726683    4.272326742
 1006 SOLV  HW1     5141    6.235543074    4.728283768    4.340626249
 1006 SOLV  HW2     5142    6.392677150    4.749140649    4.301377851
 1007 SOLV  OW      5143    4.639228780    6.557643634    3.982388811
 1007 SOLV  HW1     5144    4.591618403    6.476290541    4.015802728
 1007 SOLV  HW2     5145    4.733890053    6.534128059    3.960303512
 1008 SOLV  OW      5146    4.545673570    4.864297964    4.714363944
 1008 SOLV  HW1     5147    4.540480478    4.913687178    4.627555352
 1008 SOLV  HW2     5148    4.576459082    4.926558431    4.786320697
 1009 SOLV  OW      5149    5.496749392    4.541968685    3.872219715
 1009 SOLV  HW1     5150    5.419652641    4.604739239    3.883059440
 1009 SOLV  HW2     5151    5.478659107    4.479839281    3.795968676
 1010 SOLV  OW      5152    6.682654931    5.996535694    3.725526378
 1010 SOLV  HW1     5153    6.687608101    6.039099637    3.815880228
 1010 SOLV  HW2     5154    6.752403516    6.036472414    3.666026854
 1011 SOLV  OW      5155    3.693415667    6.427616583    6.112899291
 1011 SOLV  HW1     5156    3.643395333    6.512626140    6.129426382
 1011 SOLV  HW2     5157    3.631149853    6.359163720    6.074966324
 1012 SOLV  OW      5158    5.296002259    3.764283665    3.728906633
 1012 SOLV  HW1     5159    5.315987973    3.739662329    3.634059238
 1012 SOLV  HW2     5160    5.242107046    3.848505464    3.730813278
 1013 SOLV  OW      5161    6.594323303    3.741244285    6.778896696
 1013 SOLV  HW1     5162    6.686169264    3.704804645    6.763463705
 1013 SOLV  HW2     5163    6.541020431    3.734030553    6.694585360
 1014 SOLV  OW      5164    3.864409475    5.317120354    4.709688884
 1014 SOLV  HW1     5165    3.875317635    5.217890701    4.703661591
 1014 SOLV  HW2     5166    3.953088906    5.361275262    4.695976481
 1015 SOLV  OW      5167    4.988161755    5.426958310    4.454915148
 1015 SOLV  HW1     5168    4.955998647    5.362225910    4.524031256
 1015 SOLV  HW2     5169    5.008679094    5.377834614    4.370253161
 1016 SOLV  OW      5170    6.656339771    0.068498979    4.037872514
 1016 SOLV  HW1     5171    6.619219301    0.161308625    4.034683474
 1016 SOLV  HW2     5172    6.748181343    0.070693648    4.077395084
 1017 SOLV  OW      5173    3.643782132    6.900263929    4.295658899
 1017 SOLV  HW1     5174    3.546285506    6.909789849    4.315798272
 1017 SOLV  HW2     5175    3.693728635    6.882466275    4.380455135
 1018 SOLV  OW      5176    6.022955287    6.593961536    4.422493093
 1018 SOLV  HW1     5177    6.044339593    6.558566073    4.331435197
 1018 SOLV  HW2     5178    5.924398069    6.609173087    4.430022848
 1019 SOLV  OW      5179    5.393350586    3.838497831    4.150182849
 1019 SOLV  HW1     5180    5.414555142    3.822286498    4.246563890
 1019 SOLV  HW2     5181    5.295343563    3.825608181    4.135010631
 1020 SOLV  OW      5182    6.003782018    4.745275641    5.578571235
 1020 SOLV  HW1     5183    6.086292675    4.697971341    5.547678943
 1020 SOLV  HW2     5184    5.923054317    4.694305878    5.548820243
 1021 SOLV  OW      5185    4.500297101    6.573825960    6.394665968
 1021 SOLV  HW1     5186    4.486800706    6.670222066    6.417623018
 1021 SOLV  HW2     5187    4.478939566    6.559278868    6.298055577
 1022 SOLV  OW      5188    6.377505281    4.352623951    5.298619651
 1022 SOLV  HW1     5189    6.305389924    4.343092105    5.367249866
 1022 SOLV  HW2     5190    6.393840991    4.264149347    5.254951097
 1023 SOLV  OW      5191    4.275108557    4.862181536    4.811570680
 1023 SOLV  HW1     5192    4.272180318    4.962053431    4.815881911
 1023 SOLV  HW2     5193    4.357276886    4.833353538    4.762389150
 1024 SOLV  OW      5194    5.119722447    6.840183296    5.666920015
 1024 SOLV  HW1     5195    5.175972411    6.809547291    5.743714660
 1024 SOLV  HW2     5196    5.146703845    6.932851273    5.640754191
 1025 SOLV  OW      5197    6.105212714    4.785328694    5.246579110
 1025 SOLV  HW1     5198    6.109228834    4.803148647    5.148253167
 1025 SOLV  HW2     5199    6.009666074    4.781519755    5.275869826
 1026 SOLV  OW      5200    5.175360376    6.142078786    6.127546434
 1026 SOLV  HW1     5201    5.259380365    6.160831728    6.178428343
 1026 SOLV  HW2     5202    5.141759507    6.226786154    6.086344573
 1027 SOLV  OW      5203    4.992245498    4.491920606    4.394087892
 1027 SOLV  HW1     5204    5.087354791    4.464666871    4.408690634
 1027 SOLV  HW2     5205    4.942204990    4.485810344    4.480461468
 1028 SOLV  OW      5206    3.991900894    4.259377233    4.350942667
 1028 SOLV  HW1     5207    4.029995069    4.232371209    4.439381148
 1028 SOLV  HW2     5208    3.991961128    4.359124044    4.343706167
 1029 SOLV  OW      5209    6.887235378    4.481528327    6.306735357
 1029 SOLV  HW1     5210    6.837006576    4.405605529    6.265348920
 1029 SOLV  HW2     5211    6.874944501    4.479442210    6.405955227
 1030 SOLV  OW      5212    4.871240910    4.231247015    4.741900203
 1030 SOLV  HW1     5213    4.860359933    4.153641623    4.804035522
 1030 SOLV  HW2     5214    4.954079789    4.218817367    4.687265343
 1031 SOLV  OW      5215    5.721375688    4.011879197    3.765649456
 1031 SOLV  HW1     5216    5.678434135    3.985165283    3.851928038
 1031 SOLV  HW2     5217    5.750746103    4.107315730    3.771201269
 1032 SOLV  OW      5218    4.371362378    3.685347768    6.471256490
 1032 SOLV  HW1     5219    4.303713981    3.714910889    6.538719914
 1032 SOLV  HW2     5220    4.360608424    3.587429408    6.453996491
 1033 SOLV  OW      5221    6.338504626    3.923760749    6.346820023
 1033 SOLV  HW1     5222    6.376892514    4.015963148    6.352021380
 1033 SOLV  HW2     5223    6.239137579    3.929549643    6.337093286
 1034 SOLV  OW      5224    4.969450426    6.105261385    5.264188084
 1034 SOLV  HW1     5225    4.909654988    6.174318086    5.304895156
 1034 SOLV  HW2     5226    4.924552614    6.065231905    5.184293210
 1035 SOLV  OW      5227    4.715929110    6.120127584    5.754100943
 1035 SOLV  HW1     5228    4.742936030    6.040416089    5.700094040
 1035 SOLV  HW2     5229    4.644620625    6.093743167    5.819054486
 1036 SOLV  OW      5230    4.776614713    3.505174403    5.567649190
 1036 SOLV  HW1     5231    4.824847818    3.424608088    5.602063205
 1036 SOLV  HW2     5232    4.818041991    3.587717286    5.606017183
 1037 SOLV  OW      5233    6.889903580    5.368300829    5.072345925
 1037 SOLV  HW1     5234    6.957531566    5.329131564    5.009946226
 1037 SOLV  HW2     5235    6.820110131    5.299755466    5.093126499
 1038 SOLV  OW      5236    3.833899950    3.990523565    6.068938761
 1038 SOLV  HW1     5237    3.744612000    4.019636831    6.103314215
 1038 SOLV  HW2     5238    3.906059761    4.038914950    6.118464735
 1039 SOLV  OW      5239    5.314502025    5.061038404    4.591555622
 1039 SOLV  HW1     5240    5.257025155    5.122840006    4.645208602
 1039 SOLV  HW2     5241    5.258470319    4.986635994    4.555136729
 1040 SOLV  OW      5242    6.162520926    6.696229413    4.641513915
 1040 SOLV  HW1     5243    6.102585608    6.651783186    4.574926492
 1040 SOLV  HW2     5244    6.243945645    6.639954343    4.655821377
 1041 SOLV  OW      5245    6.512572297    4.013085869    5.529959676
 1041 SOLV  HW1     5246    6.479727449    4.102783224    5.559576023
 1041 SOLV  HW2     5247    6.434799797    3.951291247    5.518366185
 1042 SOLV  OW      5248    4.940489918    6.662280999    4.580486155
 1042 SOLV  HW1     5249    4.879952516    6.589741095    4.547725989
 1042 SOLV  HW2     5250    5.022366517    6.621579480    4.620978240
 1043 SOLV  OW      5251    6.621534623    6.820795065    3.815203340
 1043 SOLV  HW1     5252    6.523880914    6.801077532    3.823944817
 1043 SOLV  HW2     5253    6.650116684    6.881202195    3.889604031
 1044 SOLV  OW      5254    5.676467743    4.987447562    5.482903121
 1044 SOLV  HW1     5255    5.731140412    4.926481698    5.425508848
 1044 SOLV  HW2     5256    5.581634953    4.955747897    5.484271832
 1045 SOLV  OW      5257    4.461043393    3.647198214    5.781259733
 1045 SOLV  HW1     5258    4.535117691    3.600430055    5.829503315
 1045 SOLV  HW2     5259    4.461420025    3.619811798    5.685074904
 1046 SOLV  OW      5260    5.520424353    4.383868623    5.035679229
 1046 SOLV  HW1     5261    5.611349676    4.372150092    4.995717624
 1046 SOLV  HW2     5262    5.526454103    4.444485296    5.114994293
 1047 SOLV  OW      5263    5.980592873    3.619319864    5.501094099
 1047 SOLV  HW1     5264    6.055310717    3.675822027    5.536110446
 1047 SOLV  HW2     5265    5.994520345    3.524409861    5.529368756
 1048 SOLV  OW      5266    6.529181371    4.906835496    6.322305109
 1048 SOLV  HW1     5267    6.574644015    4.917340368    6.410760690
 1048 SOLV  HW2     5268    6.530411739    4.994191194    6.273632939
 1049 SOLV  OW      5269    5.186627195    5.123426294    6.032037474
 1049 SOLV  HW1     5270    5.127553109    5.045064147    6.012769548
 1049 SOLV  HW2     5271    5.131653814    5.198246079    6.069205738
 1050 SOLV  OW      5272    5.922411730    4.512460545    5.832669269
 1050 SOLV  HW1     5273    5.854286083    4.584758312    5.844157023
 1050 SOLV  HW2     5274    6.010702354    4.544070055    5.867391089
 1051 SOLV  OW      5275    6.794295402    5.158034614    6.061055308
 1051 SOLV  HW1     5276    6.829247745    5.066153334    6.079432641
 1051 SOLV  HW2     5277    6.812773492    5.182274089    5.965805475
 1052 SOLV  OW      5278    5.049243699    5.340294408    6.120480786
 1052 SOLV  HW1     5279    5.078974144    5.430953950    6.150453483
 1052 SOLV  HW2     5280    5.007052234    5.292006860    6.197224294
 1053 SOLV  OW      5281    4.758712541    5.677426588    5.966488917
 1053 SOLV  HW1     5282    4.737325827    5.676422277    5.868798527
 1053 SOLV  HW2     5283    4.750815765    5.584764241    6.003273022
 1054 SOLV  OW      5284    3.903384181    0.008195516    6.307631121
 1054 SOLV  HW1     5285    3.966704752    0.011366464    6.384974906
 1054 SOLV  HW2     5286    3.930587009   -0.065119478    6.245289642
 1055 SOLV  OW      5287    4.883915586    5.982926945    3.891087590
 1055 SOLV  HW1     5288    4.891791763    5.924573517    3.810249592
 1055 SOLV  HW2     5289    4.908352852    5.930391162    3.972602446
 1056 SOLV  OW      5290    6.532420812    3.809707981    6.183964526
 1056 SOLV  HW1     5291    6.456617832    3.848362870    6.236497448
 1056 SOLV  HW2     5292    6.538430288    3.711447235    6.201535968
 1057 SOLV  OW      5293    4.993820587    4.321137902    4.997754933
 1057 SOLV  HW1     5294    4.973116032    4.291044321    4.904655264
 1057 SOLV  HW2     5295    5.091470722    4.309133163    5.015702663
 1058 SOLV  OW      5296    4.794997017    6.309404058    5.339200342
 1058 SOLV  HW1     5297    4.841856068    6.396448540    5.324072306
 1058 SOLV  HW2     5298    4.751221456    6.310318153    5.429112714
 1059 SOLV  OW      5299    5.616867188    5.254629940    5.438832998
 1059 SOLV  HW1     5300    5.662327469    5.166217321    5.449631696
 1059 SOLV  HW2     5301    5.544894166    5.263701495    5.507663159
 1060 SOLV  OW      5302    3.539045716    6.503407900    4.874518256
 1060 SOLV  HW1     5303    3.582614205    6.432119261    4.929487119
 1060 SOLV  HW2     5304    3.559121805    6.592993200    4.914181991
 1061 SOLV  OW      5305    6.061557836    3.934723321    6.307699429
 1061 SOLV  HW1     5306    6.022108340    3.989797523    6.234129603
 1061 SOLV  HW2     5307    6.046419460    3.980461885    6.395338720
 1062 SOLV  OW      5308    6.904146449    3.415082860    4.648241482
 1062 SOLV  HW1     5309    6.997786830    3.399030063    4.617035307
 1062 SOLV  HW2     5310    6.901400913    3.412301441    4.748165082
 1063 SOLV  OW      5311    6.848379714    4.233105014    5.810799394
 1063 SOLV  HW1     5312    6.868259260    4.143193561    5.849818035
 1063 SOLV  HW2     5313    6.894693565    4.242133057    5.722622251
 1064 SOLV  OW      5314    4.695144586    3.381363556    5.063327337
 1064 SOLV  HW1     5315    4.606612821    3.336614670    5.076025949
 1064 SOLV  HW2     5316    4.730425176    3.411188064    5.152025117
 1065 SOLV  OW      5317    0.036275067    3.823144533    5.095814603
 1065 SOLV  HW1     5318   -0.018478323    3.876798095    5.031587219
 1065 SOLV  HW2     5319   -0.024346015    3.769611418    5.154644727
 1066 SOLV  OW      5320    4.102398351    5.918535566    5.799471212
 1066 SOLV  HW1     5321    4.109819591    6.000490968    5.742637390
 1066 SOLV  HW2     5322    4.188834492    5.868295002    5.796927681
 1067 SOLV  OW      5323    6.258647392    5.311676338    3.959911741
 1067 SOLV  HW1     5324    6.314508262    5.375550496    4.012837949
 1067 SOLV  HW2     5325    6.182121102    5.279997143    4.015962132
 1068 SOLV  OW      5326    5.381686170    6.030187051    5.504926937
 1068 SOLV  HW1     5327    5.303369377    5.996478224    5.452659852
 1068 SOLV  HW2     5328    5.464316109    5.981808039    5.476058551
 1069 SOLV  OW      5329    5.532067295    4.960353668    4.225074401
 1069 SOLV  HW1     5330    5.445501998    4.943134060    4.178044432
 1069 SOLV  HW2     5331    5.544488262    5.058872142    4.236976426
 1070 SOLV  OW      5332    6.809987440    4.713531164    6.658194655
 1070 SOLV  HW1     5333    6.751235516    4.783597127    6.617687429
 1070 SOLV  HW2     5334    6.885168101    4.757462843    6.707384841
 1071 SOLV  OW      5335    4.864476352    6.695930391    3.455023620
 1071 SOLV  HW1     5336    4.918217679    6.690890678    3.539213058
 1071 SOLV  HW2     5337    4.892604211    6.622609245    3.393102963
 1072 SOLV  OW      5338    5.633798403    4.362418833    6.483416369
 1072 SOLV  HW1     5339    5.577847195    4.444097339    6.469287448
 1072 SOLV  HW2     5340    5.724883630    4.389425657    6.514651064
 1073 SOLV  OW      5341    5.771712789    4.850634669    4.130340213
 1073 SOLV  HW1     5342    5.684315999    4.882707355    4.166877227
 1073 SOLV  HW2     5343    5.816567063    4.792064982    4.197864000
 1074 SOLV  OW      5344    3.708846391    6.322226794    5.005605677
 1074 SOLV  HW1     5345    3.772838938    6.398975388    5.001595146
 1074 SOLV  HW2     5346    3.758697764    6.238406373    5.027752022
 1075 SOLV  OW      5347    5.245279770    6.697182332    5.035029844
 1075 SOLV  HW1     5348    5.263153345    6.741235446    5.123015697
 1075 SOLV  HW2     5349    5.201925284    6.762712824    4.973161065
 1076 SOLV  OW      5350    6.451174462    4.756818486    3.571049179
 1076 SOLV  HW1     5351    6.364709181    4.789674370    3.533028075
 1076 SOLV  HW2     5352    6.452638277    4.773378808    3.669664425
 1077 SOLV  OW      5353    6.671690233    3.606389243    5.491456810
 1077 SOLV  HW1     5354    6.587143003    3.605839250    5.438039028
 1077 SOLV  HW2     5355    6.676437204    3.690442590    5.545441935
 1078 SOLV  OW      5356    5.139716939    4.132211730    5.814137830
 1078 SOLV  HW1     5357    5.095362264    4.120424804    5.902992734
 1078 SOLV  HW2     5358    5.091438804    4.202482199    5.761862460
 1079 SOLV  OW      5359    4.384539889    6.116092122    4.179241052
 1079 SOLV  HW1     5360    4.335415046    6.057003553    4.115246268
 1079 SOLV  HW2     5361    4.337821224    6.115544328    4.267655227
 1080 SOLV  OW      5362    4.242578272    6.225269411    6.916881789
 1080 SOLV  HW1     5363    4.164910623    6.226600906    6.979870397
 1080 SOLV  HW2     5364    4.224152854    6.160858367    6.842630314
 1081 SOLV  OW      5365    6.537645546    4.552771993    6.453948714
 1081 SOLV  HW1     5366    6.446926453    4.569242968    6.492688200
 1081 SOLV  HW2     5367    6.576161839    4.639148167    6.421427817
 1082 SOLV  OW      5368    6.495817778    6.331422737    3.707692496
 1082 SOLV  HW1     5369    6.510139661    6.278334861    3.624156001
 1082 SOLV  HW2     5370    6.443237178    6.277045684    3.773115592
 1083 SOLV  OW      5371    5.133680686    5.224484167    4.739647559
 1083 SOLV  HW1     5372    5.045438685    5.240741724    4.695499613
 1083 SOLV  HW2     5373    5.125829493    5.146850593    4.802204052
 1084 SOLV  OW      5374    4.145924103    5.168744091    6.765840736
 1084 SOLV  HW1     5375    4.059106671    5.214470521    6.746511657
 1084 SOLV  HW2     5376    4.216083956    5.202578593    6.703114909
 1085 SOLV  OW      5377    5.861154832    5.701611720    4.194093007
 1085 SOLV  HW1     5378    5.823096771    5.716262682    4.285409109
 1085 SOLV  HW2     5379    5.803394159    5.747025182    4.126248688
 1086 SOLV  OW      5380    6.792736623    4.327080414    6.901592803
 1086 SOLV  HW1     5381    6.746389630    4.363481483    6.820803210
 1086 SOLV  HW2     5382    6.889397540    4.352558433    6.898847305
 1087 SOLV  OW      5383    6.601644429    3.783088535    4.155619863
 1087 SOLV  HW1     5384    6.592738709    3.688314292    4.186284654
 1087 SOLV  HW2     5385    6.555829514    3.843613015    4.220731451
 1088 SOLV  OW      5386    4.448837228    6.711983991    5.969950442
 1088 SOLV  HW1     5387    4.464272158    6.689851123    5.873651504
 1088 SOLV  HW2     5388    4.404761240    6.801484483    5.976913342
 1089 SOLV  OW      5389    6.166594307    5.363909278    5.615838158
 1089 SOLV  HW1     5390    6.255242979    5.353018348    5.660835708
 1089 SOLV  HW2     5391    6.170225670    5.442086546    5.553572119
 1090 SOLV  OW      5392    4.526227879    3.544446819    3.549615895
 1090 SOLV  HW1     5393    4.625740585    3.553433336    3.553868365
 1090 SOLV  HW2     5394    4.484026345    3.633830689    3.564818404
 1091 SOLV  OW      5395    5.853574973    5.935704826    3.839233120
 1091 SOLV  HW1     5396    5.844791083    5.898167312    3.746955075
 1091 SOLV  HW2     5397    5.947210370    5.922518218    3.871790514
 1092 SOLV  OW      5398    4.500284238    4.979783478    4.459373993
 1092 SOLV  HW1     5399    4.539045880    4.948553439    4.372633698
 1092 SOLV  HW2     5400    4.401381754    4.964959738    4.458923822
 1093 SOLV  OW      5401    4.275349661    5.136170648    4.791811721
 1093 SOLV  HW1     5402    4.346126359    5.195846603    4.753979249
 1093 SOLV  HW2     5403    4.203598576    5.122176212    4.723564315
 1094 SOLV  OW      5404    5.028167298    3.774177919    4.356209346
 1094 SOLV  HW1     5405    4.937801095    3.750639346    4.392005446
 1094 SOLV  HW2     5406    5.095710426    3.709048640    4.390813779
 1095 SOLV  OW      5407    6.309987697    6.463545909    3.997509077
 1095 SOLV  HW1     5408    6.255704630    6.508233102    3.926388964
 1095 SOLV  HW2     5409    6.329088867    6.369173758    3.970477698
 1096 SOLV  OW      5410    5.122040159    3.812693573    4.095624416
 1096 SOLV  HW1     5411    5.071555814    3.877136255    4.038179373
 1096 SOLV  HW2     5412    5.079143780    3.807798378    4.185831820
 1097 SOLV  OW      5413    4.621459692    3.570092888    6.142225422
 1097 SOLV  HW1     5414    4.645555884    3.591523303    6.047558543
 1097 SOLV  HW2     5415    4.524597043    3.589927876    6.157253470
 1098 SOLV  OW      5416    5.830547262    6.824289735    5.353903664
 1098 SOLV  HW1     5417    5.926317473    6.819325390    5.382249084
 1098 SOLV  HW2     5418    5.796196263    6.732038417    5.336305273
 1099 SOLV  OW      5419    5.311699393    4.987727222    4.053555468
 1099 SOLV  HW1     5420    5.351998913    4.967800304    3.964222333
 1099 SOLV  HW2     5421    5.263718897    5.075386214    4.049653443
 1100 SOLV  OW      5422    3.679252006    5.540885580    4.234129250
 1100 SOLV  HW1     5423    3.711047504    5.632933928    4.256879365
 1100 SOLV  HW2     5424    3.708463670    5.477004527    4.305313955
 1101 SOLV  OW      5425    4.386615975    5.322517321    5.692763149
 1101 SOLV  HW1     5426    4.298736938    5.294156390    5.731167004
 1101 SOLV  HW2     5427    4.449014032    5.244379218    5.691097166
 1102 SOLV  OW      5428    6.348393101    5.756617658    4.897263068
 1102 SOLV  HW1     5429    6.275607519    5.713477482    4.950583561
 1102 SOLV  HW2     5430    6.437256883    5.724978704    4.930489560
 1103 SOLV  OW      5431    4.516037000    3.565663617    5.519489026
 1103 SOLV  HW1     5432    4.611530348    3.546308491    5.542025089
 1103 SOLV  HW2     5433    4.511341410    3.610979975    5.430461924
 1104 SOLV  OW      5434    5.769834555    4.158954956    4.559419517
 1104 SOLV  HW1     5435    5.771676831    4.141720046    4.657915773
 1104 SOLV  HW2     5436    5.695978848    4.105970269    4.517707596
 1105 SOLV  OW      5437    3.877112602    6.292541873    5.358959099
 1105 SOLV  HW1     5438    3.827924426    6.208929504    5.334643103
 1105 SOLV  HW2     5439    3.850457206    6.321313108    5.450956314
 1106 SOLV  OW      5440    6.625285563    4.164770217    3.636900665
 1106 SOLV  HW1     5441    6.716852320    4.124829818    3.641582088
 1106 SOLV  HW2     5442    6.560332422    4.104748289    3.683591822
 1107 SOLV  OW      5443    5.516683184    6.649795079    4.288405874
 1107 SOLV  HW1     5444    5.539510000    6.565992668    4.238830784
 1107 SOLV  HW2     5445    5.472132133    6.714207446    4.226214675
 1108 SOLV  OW      5446    4.313063399    3.949195554    6.373972825
 1108 SOLV  HW1     5447    4.215310991    3.949309629    6.395092174
 1108 SOLV  HW2     5448    4.353467736    3.862676758    6.403695858
 1109 SOLV  OW      5449    6.321074783    5.635239880    4.359872400
 1109 SOLV  HW1     5450    6.352031163    5.728142365    4.380142339
 1109 SOLV  HW2     5451    6.321369864    5.580965010    4.443861396
 1110 SOLV  OW      5452    5.143342716    4.986748790    4.903235843
 1110 SOLV  HW1     5453    5.211870909    4.935352188    4.851624429
 1110 SOLV  HW2     5454    5.132187468    4.945777692    4.993780758
 1111 SOLV  OW      5455    5.234448291    3.743490386    6.458862582
 1111 SOLV  HW1     5456    5.299923483    3.766065150    6.531007211
 1111 SOLV  HW2     5457    5.283537314    3.708414593    6.379104378
 1112 SOLV  OW      5458    4.296421815    6.879230284    6.685959705
 1112 SOLV  HW1     5459    4.355976959    6.863463272    6.607178057
 1112 SOLV  HW2     5460    4.349052937    6.868071972    6.770265095
 1113 SOLV  OW      5461    3.967380639    6.288365370    5.831901077
 1113 SOLV  HW1     5462    4.025778034    6.247120112    5.761971788
 1113 SOLV  HW2     5463    3.923788622    6.216207889    5.885701970
 1114 SOLV  OW      5464    5.056989989    4.633414323    5.403842723
 1114 SOLV  HW1     5465    5.060447286    4.625442199    5.304213284
 1114 SOLV  HW2     5466    4.964210614    4.613839358    5.435630333
 1115 SOLV  OW      5467    6.475366272    3.949870640    4.332626241
 1115 SOLV  HW1     5468    6.538070802    4.023306912    4.358612753
 1115 SOLV  HW2     5469    6.438878281    3.906515787    4.415021528
 1116 SOLV  OW      5470    3.907150753    4.322226843    5.238968140
 1116 SOLV  HW1     5471    3.999206729    4.283205674    5.241177571
 1116 SOLV  HW2     5472    3.900942168    4.388743275    5.164545626
 1117 SOLV  OW      5473    4.828930435    3.732439148    5.730497386
 1117 SOLV  HW1     5474    4.911190734    3.789019558    5.724695763
 1117 SOLV  HW2     5475    4.748554577    3.791307396    5.739215059
 1118 SOLV  OW      5476    5.279431897    6.212155009    4.374202722
 1118 SOLV  HW1     5477    5.258715898    6.159230533    4.456490918
 1118 SOLV  HW2     5478    5.341133107    6.287307076    4.397581101
 1119 SOLV  OW      5479    0.041924239    3.812615055    4.565238964
 1119 SOLV  HW1     5480    0.108316999    3.796545778    4.638282708
 1119 SOLV  HW2     5481    0.067242301    3.758869514    4.484790259
 1120 SOLV  OW      5482    3.860566661    6.404816742    5.605752255
 1120 SOLV  HW1     5483    3.902275031    6.359259357    5.684407137
 1120 SOLV  HW2     5484    3.777569878    6.452365633    5.634945939
 1121 SOLV  OW      5485    4.445217397    4.398164864    3.846215644
 1121 SOLV  HW1     5486    4.377421178    4.407954925    3.919070483
 1121 SOLV  HW2     5487    4.523808959    4.346715612    3.880542402
 1122 SOLV  OW      5488    6.632384477    4.402461443    5.798275307
 1122 SOLV  HW1     5489    6.635018288    4.443340458    5.889510804
 1122 SOLV  HW2     5490    6.706835563    4.336298044    5.789257303
 1123 SOLV  OW      5491    3.569310341    3.589404048    4.933363360
 1123 SOLV  HW1     5492    3.667971795    3.584775031    4.917666625
 1123 SOLV  HW2     5493    3.521018075    3.564073665    4.849529839
 1124 SOLV  OW      5494    4.714747259    3.890090427    3.888298468
 1124 SOLV  HW1     5495    4.717952562    3.790764818    3.877073752
 1124 SOLV  HW2     5496    4.661719421    3.930353227    3.813674432
 1125 SOLV  OW      5497    4.436732762    6.702446872    5.687042779
 1125 SOLV  HW1     5498    4.394400813    6.791523665    5.670454738
 1125 SOLV  HW2     5499    4.527601319    6.700460821    5.645320152
 1126 SOLV  OW      5500    4.205416902    6.393497926    4.443742178
 1126 SOLV  HW1     5501    4.280115964    6.437583028    4.393959744
 1126 SOLV  HW2     5502    4.118195750    6.417687225    4.401209922
 1127 SOLV  OW      5503    5.083811545    3.988785855    6.492487222
 1127 SOLV  HW1     5504    5.143783384    4.067289666    6.476932624
 1127 SOLV  HW2     5505    5.131575782    3.904763586    6.466793020
 1128 SOLV  OW      5506    6.356325697    5.713724922    5.233171101
 1128 SOLV  HW1     5507    6.391366468    5.710254583    5.326776527
 1128 SOLV  HW2     5508    6.429064019    5.688318358    5.169409883
 1129 SOLV  OW      5509    0.025651494    4.448611486    5.955968096
 1129 SOLV  HW1     5510    0.057959835    4.505898880    5.880630568
 1129 SOLV  HW2     5511   -0.018804218    4.366985075    5.919059709
 1130 SOLV  OW      5512    4.202526725    4.078517830    3.710809948
 1130 SOLV  HW1     5513    4.276991604    4.135499389    3.676026512
 1130 SOLV  HW2     5514    4.114841367    4.117175360    3.682198578
 1131 SOLV  OW      5515    5.095315244    3.276357047    3.662402258
 1131 SOLV  HW1     5516    5.194829227    3.285340800    3.658131449
 1131 SOLV  HW2     5517    5.063621771    3.300250600    3.754198432
 1132 SOLV  OW      5518    5.962219620    5.071963027    5.280160702
 1132 SOLV  HW1     5519    6.015435005    5.099560962    5.360211904
 1132 SOLV  HW2     5520    5.914025617    4.986609982    5.300005791
 1133 SOLV  OW      5521    3.888784680    4.758015412    3.922508234
 1133 SOLV  HW1     5522    3.961984906    4.820832431    3.896130412
 1133 SOLV  HW2     5523    3.871929457    4.693383748    3.848086130
 1134 SOLV  OW      5524    4.673801495    4.392307906    6.677476598
 1134 SOLV  HW1     5525    4.747107931    4.379971541    6.744375111
 1134 SOLV  HW2     5526    4.713429902    4.404002107    6.586403956
 1135 SOLV  OW      5527    5.663826234    3.462184042    4.259373234
 1135 SOLV  HW1     5528    5.689073065    3.447502165    4.163725229
 1135 SOLV  HW2     5529    5.564257567    3.467431460    4.267119999
 1136 SOLV  OW      5530    6.600352621    6.400294832    4.770299903
 1136 SOLV  HW1     5531    6.591040003    6.332249942    4.842994909
 1136 SOLV  HW2     5532    6.627426492    6.487991009    4.810020569
 1137 SOLV  OW      5533    6.219947408    3.599020841    4.528323805
 1137 SOLV  HW1     5534    6.170001787    3.575046852    4.611582917
 1137 SOLV  HW2     5535    6.274290644    3.681377461    4.544618752
 1138 SOLV  OW      5536    3.940880534    6.456064471    4.691570548
 1138 SOLV  HW1     5537    3.845896339    6.480771545    4.672352214
 1138 SOLV  HW2     5538    3.964998655    6.373836565    4.640008556
 1139 SOLV  OW      5539    6.177602974    5.331119754    5.992869774
 1139 SOLV  HW1     5540    6.259627103    5.388052758    5.987183028
 1139 SOLV  HW2     5541    6.100264724    5.379987666    5.952467755
 1140 SOLV  OW      5542    5.693216001    5.276240800    4.592658965
 1140 SOLV  HW1     5543    5.651734501    5.341648094    4.655927602
 1140 SOLV  HW2     5544    5.721107310    5.323737604    4.509185681
 1141 SOLV  OW      5545    4.774668613    5.029605937    6.380473549
 1141 SOLV  HW1     5546    4.676331314    5.022095343    6.363938518
 1141 SOLV  HW2     5547    4.801292044    4.965670454    6.452608471
 1142 SOLV  OW      5548    4.388296115    3.940306563    5.070304860
 1142 SOLV  HW1     5549    4.386173476    3.941787200    4.970338163
 1142 SOLV  HW2     5550    4.475072628    3.978298175    5.102343499
 1143 SOLV  OW      5551    3.677050555    5.366528481    5.965483300
 1143 SOLV  HW1     5552    3.725103354    5.398229178    5.883704365
 1143 SOLV  HW2     5553    3.696550782    5.428345595    6.041642061
 1144 SOLV  OW      5554    0.082450545    5.613474276    4.279658028
 1144 SOLV  HW1     5555    0.095303287    5.563974373    4.193724526
 1144 SOLV  HW2     5556   -0.013906047    5.609711353    4.306176694
 1145 SOLV  OW      5557    4.523668593    5.246381082    6.105721109
 1145 SOLV  HW1     5558    4.440410064    5.242217696    6.050473669
 1145 SOLV  HW2     5559    4.527780162    5.166569787    6.165844478
 1146 SOLV  OW      5560    5.914401838    3.661554867    5.993851158
 1146 SOLV  HW1     5561    5.886183790    3.754693589    5.970811839
 1146 SOLV  HW2     5562    5.964728924    3.662411406    6.080270619
 1147 SOLV  OW      5563    6.551141650    4.464535329    4.811204795
 1147 SOLV  HW1     5564    6.528786707    4.451197968    4.907767067
 1147 SOLV  HW2     5565    6.476243326    4.513061535    4.766067892
 1148 SOLV  OW      5566    4.795693589    3.694755152    6.318644600
 1148 SOLV  HW1     5567    4.736001191    3.657103342    6.247798276
 1148 SOLV  HW2     5568    4.753033048    3.682290188    6.408225306
 1149 SOLV  OW      5569    6.641789602    4.638783167    5.646820352
 1149 SOLV  HW1     5570    6.651328416    4.554745804    5.700190822
 1149 SOLV  HW2     5571    6.606932680    4.711800966    5.705599940
 1150 SOLV  OW      5572    6.725690600    6.366558201    3.841982149
 1150 SOLV  HW1     5573    6.634444905    6.357950099    3.801957346
 1150 SOLV  HW2     5574    6.748015055    6.283052046    3.892282682
 1151 SOLV  OW      5575    4.993407612    5.785348173    6.078784145
 1151 SOLV  HW1     5576    4.968009381    5.876869537    6.110092628
 1151 SOLV  HW2     5577    4.913416603    5.740323487    6.039090032
 1152 SOLV  OW      5578    6.435313558    3.420631396    6.747760863
 1152 SOLV  HW1     5579    6.405488413    3.474167587    6.826793890
 1152 SOLV  HW2     5580    6.359409227    3.411244318    6.683322866
 1153 SOLV  OW      5581    3.808968715    4.334381881    3.787820065
 1153 SOLV  HW1     5582    3.797278635    4.431671976    3.767824794
 1153 SOLV  HW2     5583    3.726124112    4.299133969    3.831364343
 1154 SOLV  OW      5584    4.912440160    4.390060268    6.087004434
 1154 SOLV  HW1     5585    4.919020578    4.473694907    6.141442914
 1154 SOLV  HW2     5586    4.821152601    4.383663746    6.046665210
 1155 SOLV  OW      5587    4.761036404    4.488606154    5.729367339
 1155 SOLV  HW1     5588    4.849374899    4.442010617    5.734553203
 1155 SOLV  HW2     5589    4.714119149    4.480950903    5.817354774
 1156 SOLV  OW      5590    5.132911152    4.008524568    6.768091075
 1156 SOLV  HW1     5591    5.086078176    3.997979112    6.680359228
 1156 SOLV  HW2     5592    5.116792988    4.100613740    6.803604095
 1157 SOLV  OW      5593    5.662309427    6.308717353    5.343072844
 1157 SOLV  HW1     5594    5.575715704    6.286276817    5.387789918
 1157 SOLV  HW2     5595    5.659321993    6.278705450    5.247721268
 1158 SOLV  OW      5596    4.109486535    6.534366485    6.665917763
 1158 SOLV  HW1     5597    4.206293957    6.519864567    6.686402866
 1158 SOLV  HW2     5598    4.100190246    6.571589595    6.573561882
 1159 SOLV  OW      5599    4.931354751    3.444354923    4.523559357
 1159 SOLV  HW1     5600    4.959903267    3.456682032    4.618610866
 1159 SOLV  HW2     5601    4.866491613    3.516290090    4.498662102
 1160 SOLV  OW      5602    4.429435281    0.052356660    4.068074273
 1160 SOLV  HW1     5603    4.481861366   -0.026061981    4.101293888
 1160 SOLV  HW2     5604    4.386227316    0.029048222    3.980946234
 1161 SOLV  OW      5605    5.253451744    3.582900309    5.109653965
 1161 SOLV  HW1     5606    5.295180524    3.580949855    5.018787686
 1161 SOLV  HW2     5607    5.231981546    3.677382533    5.134430203
 1162 SOLV  OW      5608    4.380944258    6.605934180    3.876603938
 1162 SOLV  HW1     5609    4.480505877    6.602469138    3.885384696
 1162 SOLV  HW2     5610    4.341791790    6.648813863    3.958028568
 1163 SOLV  OW      5611    5.341136291    5.139551887    5.037992800
 1163 SOLV  HW1     5612    5.375391195    5.060375020    5.088584095
 1163 SOLV  HW2     5613    5.269878836    5.110102587    4.974299909
 1164 SOLV  OW      5614    4.966683276    3.985355871    3.950688257
 1164 SOLV  HW1     5615    4.967933105    4.065862355    4.010010354
 1164 SOLV  HW2     5616    4.872791078    3.966825643    3.921657153
 1165 SOLV  OW      5617    4.500756837    4.920580832    5.144817693
 1165 SOLV  HW1     5618    4.457364334    4.830968542    5.154207496
 1165 SOLV  HW2     5619    4.432257558    4.988046902    5.117294053
 1166 SOLV  OW      5620    5.978424999    3.435800627    3.932197013
 1166 SOLV  HW1     5621    6.053060888    3.483651278    3.978455437
 1166 SOLV  HW2     5622    5.969904953    3.469965911    3.838601381
 1167 SOLV  OW      5623    6.303876843    4.535635308    4.059760759
 1167 SOLV  HW1     5624    6.282615574    4.607502242    3.993544994
 1167 SOLV  HW2     5625    6.306242738    4.574748507    4.151771141
 1168 SOLV  OW      5626    5.168935395    4.844919470    3.765289742
 1168 SOLV  HW1     5627    5.177717218    4.749721507    3.735930123
 1168 SOLV  HW2     5628    5.259863954    4.885675585    3.773811074
 1169 SOLV  OW      5629    5.801675875    4.327051079    4.097942405
 1169 SOLV  HW1     5630    5.875058599    4.341237437    4.164390523
 1169 SOLV  HW2     5631    5.724663570    4.386890542    4.120076945
 1170 SOLV  OW      5632    5.572582662    4.810476482    4.468069775
 1170 SOLV  HW1     5633    5.535798564    4.848310671    4.383116070
 1170 SOLV  HW2     5634    5.586392396    4.884250442    4.534162953
 1171 SOLV  OW      5635    4.436878094    4.583650404    5.990396157
 1171 SOLV  HW1     5636    4.432793366    4.607288288    5.893315739
 1171 SOLV  HW2     5637    4.351395260    4.539419723    6.017531596
 1172 SOLV  OW      5638    5.211831313    5.586722864    4.486226594
 1172 SOLV  HW1     5639    5.260776635    5.562107870    4.569894392
 1172 SOLV  HW2     5640    5.118908839    5.549934001    4.489945098
 1173 SOLV  OW      5641    3.827237855    4.651367502    4.498905492
 1173 SOLV  HW1     5642    3.802337996    4.744793554    4.473378826
 1173 SOLV  HW2     5643    3.748248336    4.605912279    4.540069537
 1174 SOLV  OW      5644    3.825128924    5.020641679    4.667233271
 1174 SOLV  HW1     5645    3.785961632    4.990293435    4.580361163
 1174 SOLV  HW2     5646    3.751411736    5.043585573    4.730803234
 1175 SOLV  OW      5647    5.297448502    4.588199222    5.044822985
 1175 SOLV  HW1     5648    5.322863689    4.495063365    5.018720612
 1175 SOLV  HW2     5649    5.355956335    4.618897849    5.119896010
 1176 SOLV  OW      5650    5.244957940    4.621776458    6.738236715
 1176 SOLV  HW1     5651    5.303873488    4.655302675    6.664704918
 1176 SOLV  HW2     5652    5.284152996    4.538272467    6.776872635
 1177 SOLV  OW      5653    6.288615382    6.120900821    4.699587720
 1177 SOLV  HW1     5654    6.368865281    6.126929492    4.640227397
 1177 SOLV  HW2     5655    6.316174709    6.086901657    4.789501793
 1178 SOLV  OW      5656    3.817929436    4.284799270    6.423360534
 1178 SOLV  HW1     5657    3.817980454    4.382555781    6.444460909
 1178 SOLV  HW2     5658    3.851324083    4.233613323    6.502520452
 1179 SOLV  OW      5659    4.707107946    5.421004244    6.774548472
 1179 SOLV  HW1     5660    4.694782316    5.490923051    6.844983989
 1179 SOLV  HW2     5661    4.795706780    5.433871124    6.729980103
 1180 SOLV  OW      5662    4.653637099    4.257937120    3.956587613
 1180 SOLV  HW1     5663    4.608445574    4.172694365    3.982914280
 1180 SOLV  HW2     5664    4.696020709    4.299421028    4.037113104
 1181 SOLV  OW      5665    5.412200796    4.405993546    4.619581529
 1181 SOLV  HW1     5666    5.492019974    4.388180283    4.562034794
 1181 SOLV  HW2     5667    5.394795232    4.326632857    4.677881850
 1182 SOLV  OW      5668    4.514716417    5.015117404    6.273497792
 1182 SOLV  HW1     5669    4.424829650    5.027273736    6.315622588
 1182 SOLV  HW2     5670    4.518478847    4.926063413    6.228141948
 1183 SOLV  OW      5671    6.841533580    3.957881341    3.921329097
 1183 SOLV  HW1     5672    6.761653511    3.917944644    3.876317661
 1183 SOLV  HW2     5673    6.879382421    3.892142172    3.986502506
 1184 SOLV  OW      5674    5.069590326    6.719121568    5.434565212
 1184 SOLV  HW1     5675    5.084359763    6.756820661    5.526012173
 1184 SOLV  HW2     5676    5.148623882    6.739759886    5.376862527
 1185 SOLV  OW      5677    4.936091262    5.365260685    5.868922596
 1185 SOLV  HW1     5678    4.977932636    5.362936718    5.959718513
 1185 SOLV  HW2     5679    4.985378161    5.430373366    5.811189429
 1186 SOLV  OW      5680    4.790748455    4.612640888    4.261670584
 1186 SOLV  HW1     5681    4.827216615    4.702904733    4.238811174
 1186 SOLV  HW2     5682    4.863801424    4.555819901    4.299547215
 1187 SOLV  OW      5683    6.671113143    4.630015482    5.126502650
 1187 SOLV  HW1     5684    6.632763338    4.703925963    5.181894800
 1187 SOLV  HW2     5685    6.596827629    4.577943064    5.084408914
 1188 SOLV  OW      5686    5.801163600    4.577367906    6.280399272
 1188 SOLV  HW1     5687    5.847440623    4.636968583    6.214777345
 1188 SOLV  HW2     5688    5.862050850    4.502236224    6.305854592
 1189 SOLV  OW      5689    6.696741593    4.705881698    4.762757186
 1189 SOLV  HW1     5690    6.642722724    4.631993841    4.803061104
 1189 SOLV  HW2     5691    6.767439654    4.667036961    4.703641634
 1190 SOLV  OW      5692    4.997595632    5.195361082    6.347715502
 1190 SOLV  HW1     5693    4.905439659    5.158841116    6.334481869
 1190 SOLV  HW2     5694    5.045661151    5.140505721    6.416141590
 1191 SOLV  OW      5695    4.358532743    5.826949900    5.790495978
 1191 SOLV  HW1     5696    4.417975503    5.893857188    5.835126040
 1191 SOLV  HW2     5697    4.380277665    5.735343806    5.824219868
 1192 SOLV  OW      5698    3.933351321    3.470614339    5.486019638
 1192 SOLV  HW1     5699    3.852780602    3.506861693    5.532865434
 1192 SOLV  HW2     5700    3.971495214    3.394927097    5.539090203
 1193 SOLV  OW      5701    5.684249014    3.650050047    3.644309940
 1193 SOLV  HW1     5702    5.633261184    3.678852544    3.725369784
 1193 SOLV  HW2     5703    5.777021676    3.623842927    3.670888504
 1194 SOLV  OW      5704    4.419415522    4.218646720    3.638228030
 1194 SOLV  HW1     5705    4.457128004    4.252404157    3.551973703
 1194 SOLV  HW2     5706    4.420483467    4.292113571    3.706074008
 1195 SOLV  OW      5707    6.082409163    6.046510448    5.002770753
 1195 SOLV  HW1     5708    6.036318168    6.001835621    4.926090755
 1195 SOLV  HW2     5709    6.067123725    6.145214626    4.997888047
 1196 SOLV  OW      5710    3.715385543    6.323852363    3.931410041
 1196 SOLV  HW1     5711    3.707345321    6.234815417    3.886584889
[truncated: 7,231,773 more chars]
