# Supplementary material for: Accelerated Enveloping Distribution Sampling to Probe the Presence of Water Molecules
Source: J Chem Theory Comput. 2023 May 11;19(11):3379–90. doi: 10.1021/acs.jctc.3c00109 (PMC10269333; doi:10.1021/acs.jctc.3c00109)
Supplement: Supplementary file 2 — ct3c00109_si_002.zip [file ct3c00109_si_002.zip › paper_TI_AEDS/eq/2N6_2/eq_4fcq_2N6_2_4.cnf]

TITLE
	MD++
	Automatically generated input file
	ogracia Thu Dec  1 19:59:44 2022

	final configuration
END
TIMESTEP
          10000   80.000000000
END
POSITION
# first 24 chars ignored
    1 GLU   H1         1    0.181097562    2.394967896    0.435129163
    1 GLU   H2         2    0.114889548    2.521959197    0.510493228
    1 GLU   N          3    0.106068981    2.460995185    0.431713682
    1 GLU   H3         4    0.112934879    2.515641088    0.348239733
    1 GLU   CA         5   -0.021109566    2.387682151    0.423979567
    1 GLU   CB         6    6.788296554    2.495689931    0.423261938
    1 GLU   CG         7    6.647020153    2.437366775    0.430085994
    1 GLU   CD         8    6.622123533    2.349800871    0.553054982
    1 GLU   OE1        9    6.539338324    2.257511852    0.537036628
    1 GLU   OE2       10    6.679991705    2.369422144    0.662091476
    1 GLU   C         11    6.907335891    2.308927437    0.293224670
    1 GLU   O         12    6.960839156    2.362152817    0.196092579
    2 VAL   N         13    6.855236587    2.186757021    0.286215027
    2 VAL   H         14    6.828638040    2.143269041    0.372245911
    2 VAL   CA        15    6.846787711    2.094606628    0.171989501
    2 VAL   CB        16    6.701547855    2.063195447    0.135511404
    2 VAL   CG1       17    6.687978833    1.962168579    0.021398326
    2 VAL   CG2       18    6.620924147    2.022546148    0.259036796
    2 VAL   C         19    0.017886893    2.119495733    0.049956889
    2 VAL   O         20   -0.011247046    2.202713854   -0.035812207
    3 GLU   N         21    0.112635984    2.026731632    0.039640324
    3 GLU   H         22    0.156507943    1.940213514    0.063955232
    3 GLU   CA        23    0.210614291    2.039674598    6.848595013
    3 GLU   CB        24    0.348432011    2.004371284    6.904905112
    3 GLU   CG        25    0.385123468    2.097550493    7.020569774
    3 GLU   CD        26    0.500551978    2.043672494    0.187527596
    3 GLU   OE1       27    0.477360302    2.030456869    0.309632366
    3 GLU   OE2       28    0.615813225    2.027383866    0.141993560
    3 GLU   C         29    0.173834639    1.953162018    6.727869782
    3 GLU   O         30    0.145689036    1.836764790    6.755970772
    4 THR   N         31    0.222795535    1.993307930    6.610907097
    4 THR   H         32    0.253714173    2.088267537    6.616075366
    4 THR   CA        33    0.183832048    1.917157782    6.491355237
    4 THR   CB        34    0.086159611    1.997751966    6.405496824
    4 THR   OG1       35   -0.008670076    2.046064685    6.501010795
    4 THR   HG1       36   -0.099841585    2.012391439    6.477447640
    4 THR   CG2       37    0.027379041    1.907911841    6.296495520
    4 THR   C         38    0.317615304    1.884146277    6.424836712
    4 THR   O         39    0.376809441    1.977746704    6.371302713
    5 PHE   N         40    0.327868501    1.759670945    6.379105506
    5 PHE   H         41    0.259699985    1.707258327    6.430172415
    5 PHE   CA        42    0.443112481    1.704251159    6.306595536
    5 PHE   CB        43    0.526856982    1.603879238    6.386125563
    5 PHE   CG        44    0.606103521    1.655279073    6.506482882
    5 PHE   CD1       45    0.545982570    1.665206709    6.631414517
    5 PHE   HD1       46    0.442058806    1.634436153    6.642938069
    5 PHE   CD2       47    0.728303112    1.716171138    6.480448081
    5 PHE   HD2       48    0.772552580    1.688881075    6.384644964
    5 PHE   CE1       49    0.602184245    1.751443779    6.724829867
    5 PHE   HE1       50    0.563518147    1.754211553    6.826703673
    5 PHE   CE2       51    0.789833007    1.797175880    6.575169243
    5 PHE   HE2       52    0.891878281    1.831241805    6.557639974
    5 PHE   CZ        53    0.720044329    1.818161464    6.693542853
    5 PHE   HZ        54    0.762523361    1.885589491    6.767915656
    5 PHE   C         55    0.392738199    1.638552484    6.177916080
    5 PHE   O         56    0.281592853    1.586872730    6.188254872
    6 ALA   N         57    0.479618414    1.623622185    6.078313420
    6 ALA   H         58    0.572315755    1.660809794    6.073318791
    6 ALA   CA        59    0.432075955    1.568822064    5.950463267
    6 ALA   CB        60    0.446238081    1.673716812    5.839973948
    6 ALA   C         61    0.501423419    1.438288407    5.910897969
    6 ALA   O         62    0.622976505    1.420025712    5.915568276
    7 PHE   N         63    0.420033055    1.345755333    5.860862025
    7 PHE   H         64    0.322194177    1.365276204    5.853924212
    7 PHE   CA        65    0.456093959    1.214404237    5.805576669
    7 PHE   CB        66    0.339476983    1.115731789    5.796795639
    7 PHE   CG        67    0.294224685    1.063976640    5.933464475
    7 PHE   CD1       68    0.356640489    0.949159350    5.980816958
    7 PHE   HD1       69    0.454544680    0.914937018    5.947297310
    7 PHE   CD2       70    0.177993799    1.118512720    5.986717171
    7 PHE   HD2       71    0.140624557    1.213596389    5.948738773
    7 PHE   CE1       72    0.297811522    0.887676247    6.090719908
    7 PHE   HE1       73    0.350938893    0.806396576    6.140216382
    7 PHE   CE2       74    0.118201260    1.056377817    6.095752158
    7 PHE   HE2       75    0.042047547    1.104877161    6.156821182
    7 PHE   CZ        76    0.181243613    0.942043061    6.143439832
    7 PHE   HZ        77    0.134455611    0.882753495    6.222032354
    7 PHE   C         78    0.529978611    1.222690629    5.671851857
    7 PHE   O         79    0.484267407    1.304921032    5.592620256
    8 GLN   N         80    0.643436043    1.153967733    5.662062440
    8 GLN   H         81    0.708108862    1.126178956    5.733103477
    8 GLN   CA        82    0.715050931    1.127680161    5.536394803
    8 GLN   CB        83    0.829627249    1.029202479    5.560523210
    8 GLN   CG        84    0.927478346    1.081331542    5.665939405
    8 GLN   CD        85    1.058147711    1.001750456    5.664769758
    8 GLN   OE1       86    1.120362317    0.983153898    5.560320566
    8 GLN   NE2       87    1.124153145    0.976528819    5.777441006
    8 GLN   HE21      88    1.195465803    0.906776735    5.770517751
    8 GLN   HE22      89    1.110280552    1.021695454    5.865565919
    8 GLN   C         90    0.623465712    1.062177555    5.432786574
    8 GLN   O         91    0.548002089    0.969741244    5.462636340
    9 ALA   N         92    0.656097680    1.083549057    5.305641505
    9 ALA   H         93    0.750941748    1.112325969    5.292364639
    9 ALA   CA        94    0.574381373    1.057320658    5.186295300
    9 ALA   CB        95    0.639358966    1.106457906    5.056800105
    9 ALA   C         96    0.539263216    0.908559615    5.179440377
    9 ALA   O         97    0.420389045    0.877230125    5.183489721
   10 GLU   N         98    0.642306238    0.824523448    5.176430637
   10 GLU   H         99    0.728664955    0.872754174    5.161677877
   10 GLU   CA       100    0.622175675    0.678895984    5.176781518
   10 GLU   CB       101    0.757662803    0.608724404    5.165459511
   10 GLU   CG       102    0.838483611    0.646624777    5.041184862
   10 GLU   CD       103    0.910832055    0.780974813    5.052309784
   10 GLU   OE1      104    0.958707985    0.816889543    5.162050513
   10 GLU   OE2      105    0.904714860    0.854673100    4.951538069
   10 GLU   C        106    0.530523432    0.626488684    5.287537568
   10 GLU   O        107    0.437919642    0.550159371    5.260537640
   11 ILE   N        108    0.560533863    0.672965967    5.408489075
   11 ILE   H        109    0.628670589    0.727230333    5.457625792
   11 ILE   CA       110    0.485836823    0.634298764    5.529046944
   11 ILE   CB       111    0.557005544    0.680067341    5.656534921
   11 ILE   CG1      112    0.702190160    0.632474831    5.664686650
   11 ILE   CG2      113    0.482062090    0.639386120    5.783586813
   11 ILE   CD       114    0.777043687    0.683742513    5.787883949
   11 ILE   C        115    0.339093870    0.677373076    5.524099459
   11 ILE   O        116    0.249192231    0.596496574    5.546620053
   12 ALA   N        117    0.315649809    0.800499802    5.479611418
   12 ALA   H        118    0.386554158    0.870943128    5.476242970
   12 ALA   CA       119    0.182363766    0.852885415    5.446394515
   12 ALA   CB       120    0.188359022    1.002480745    5.414822330
   12 ALA   C        121    0.095089125    0.783657192    5.341501616
   12 ALA   O        122   -0.017869692    0.748921209    5.375622944
   13 GLN   N        123    0.158384880    0.745763219    5.230830111
   13 GLN   H        124    0.241958523    0.797901676    5.213548371
   13 GLN   CA       125    0.107071890    0.654972297    5.127224954
   13 GLN   CB       126    0.200765273    0.645585835    5.006613843
   13 GLN   CG       127    0.214622607    0.779247275    4.933462345
   13 GLN   CD       128    0.342909873    0.764971168    4.851330852
   13 GLN   OE1      129    0.388709878    0.666773693    4.793119035
   13 GLN   NE2      130    0.405740086    0.881938109    4.843744237
   13 GLN   HE21     131    0.495628149    0.895569488    4.802121087
   13 GLN   HE22     132    0.362094265    0.962999568    4.882764957
   13 GLN   C        133    0.079583283    0.516013912    5.185072334
   13 GLN   O        134   -0.031907248    0.468433701    5.164189733
   14 LEU   N        135    0.168158909    0.460257776    5.267143928
   14 LEU   H        136    0.256950374    0.503633888    5.282502241
   14 LEU   CA       137    0.151049356    0.332170685    5.337220827
   14 LEU   CB       138    0.270333035    0.297078638    5.426395009
   14 LEU   CG       139    0.281587245    0.151939437    5.473506480
   14 LEU   CD1      140    0.331587543    0.067848136    5.355873050
   14 LEU   CD2      141    0.374989238    0.143493996    5.594403051
   14 LEU   C        142    0.027012456    0.333477309    5.426787230
   14 LEU   O        143   -0.065275322    0.258165265    5.396081657
   15 MET   N        144    0.010498945    0.441559137    5.502527952
   15 MET   H        145    0.078957834    0.514459627    5.503372239
   15 MET   CA       146    6.809375241    0.465631007    5.585540042
   15 MET   CB       147    6.825669245    0.591117650    5.671548765
   15 MET   CG       148    0.023699326    0.576912369    5.770511907
   15 MET   SD       149    0.063403484    0.731725666    5.859683592
   15 MET   CE       150   -0.079941876    0.747293859    5.964075670
   15 MET   C        151    6.679470506    0.478075885    5.505658485
   15 MET   O        152    6.582979243    0.406530061    5.532128370
   16 SER   N        153    6.686160342    0.552516269    5.395644971
   16 SER   H        154    6.769339910    0.606760337    5.383866144
   16 SER   CA       155    6.586354487    0.562188241    5.288138532
   16 SER   CB       156    6.628048995    0.663225571    5.181077680
   16 SER   OG       157    6.617150651    0.795884064    5.233363252
   16 SER   HG       158    6.684481315    0.848100079    5.181013926
   16 SER   C        159    6.543870826    0.427095552    5.230194185
   16 SER   O        160    6.426239294    0.391205188    5.232411279
   17 LEU   N        161    6.641916764    0.344647365    5.194440993
   17 LEU   H        162    6.737357535    0.374490824    5.193318502
   17 LEU   CA       163    6.616213918    0.212534920    5.135303879
   17 LEU   CB       164    6.749211345    0.144761231    5.101666010
   17 LEU   CG       165    6.725870509    0.056886464    4.978617320
   17 LEU   CD1      166    6.808085641    0.107028224    4.859735836
   17 LEU   CD2      167    6.748993842   -0.093937712    4.989859189
   17 LEU   C        168    6.544472292    0.115273884    5.229125148
   17 LEU   O        169    6.438587390    0.060353930    5.199058774
   18 ILE   N        170    6.596226865    0.117811868    5.351626365
   18 ILE   H        171    6.675833139    0.173127619    5.376220869
   18 ILE   CA       172    6.530567534    0.047820025    5.462990775
   18 ILE   CB       173    6.618136918    0.051808247    5.588397206
   18 ILE   CG1      174    6.753589036   -0.011808599    5.556530900
   18 ILE   CG2      175    6.546792705   -0.015835531    5.705646617
   18 ILE   CD       176    6.869441698    0.027572541    5.648386002
   18 ILE   C        177    6.383980705    0.084571072    5.486970131
   18 ILE   O        178    6.298865492   -0.003957452    5.493977910
   19 ILE   N        179    6.354950316    0.213531842    5.501704963
   19 ILE   H        180    6.426179744    0.282602839    5.514177581
   19 ILE   CA       181    6.216498722    0.260465166    5.517244876
   19 ILE   CB       182    6.208388804    0.407518853    5.558731454
   19 ILE   CG1      183    6.304557312    0.444594161    5.671824324
   19 ILE   CG2      184    6.070320830    0.447987784    5.610785692
   19 ILE   CD       185    6.342072013    0.592585135    5.661734762
   19 ILE   C        186    6.130288906    0.233867727    5.393665968
   19 ILE   O        187    6.008843657    0.223251151    5.410052471
   20 ASN   N        188    6.194588174    0.237033921    5.277279972
   20 ASN   H        189    6.285560050    0.278138083    5.271281025
   20 ASN   CA       190    6.122717974    0.218341664    5.150416761
   20 ASN   CB       191    6.178318984    0.291430508    5.028044280
   20 ASN   CG       192    6.177598618    0.444373725    5.023938931
   20 ASN   OD1      193    6.073806798    0.505760789    5.048125043
   20 ASN   ND2      194    6.280678982    0.507416733    4.968370780
   20 ASN   HD21     195    6.264202928    0.602244667    4.941260560
   20 ASN   HD22     196    6.360672790    0.457137633    4.935633458
   20 ASN   C        197    6.092512449    0.075289749    5.105303888
   20 ASN   O        198    5.979082857    0.029685145    5.118829713
   21 THR   N        199    6.192470153    6.909464564    5.078698580
   21 THR   H        200    6.286743359    6.929647314    5.105283575
   21 THR   CA       201    6.185227385    6.784154370    5.002169648
   21 THR   CB       202    6.323062799    6.721071170    4.981330770
   21 THR   OG1      203    6.416389729    6.808736304    4.917634072
   21 THR   HG1      204    6.488357644    6.753334570    4.875785916
   21 THR   CG2      205    6.311379420    6.596713990    4.892946630
   21 THR   C        206    6.102098754    6.677971845    5.074453422
   21 THR   O        207    6.100892251    6.668286550    5.197069510
   22 PHE   N        208    6.022093064    6.603924927    4.998261930
   22 PHE   H        209    6.023118497    6.618601655    4.899347012
   22 PHE   CA       210    5.945376901    6.488682830    5.047716978
   22 PHE   CB       211    5.849145657    6.459492242    4.932395485
   22 PHE   CG       212    5.753382244    6.345865019    4.968811178
   22 PHE   CD1      213    5.631624448    6.376558913    5.028425978
   22 PHE   HD1      214    5.617859552    6.474744739    5.073705809
   22 PHE   CD2      215    5.773096587    6.221513210    4.909935496
   22 PHE   HD2      216    5.871618057    6.194257445    4.872123632
   22 PHE   CE1      217    5.531908659    6.279741275    5.029342076
   22 PHE   HE1      218    5.435419797    6.303087124    5.074341439
   22 PHE   CE2      219    5.673141998    6.124986839    4.913119028
   22 PHE   HE2      220    5.682020228    6.034352111    4.853221363
   22 PHE   CZ       221    5.551649020    6.153669249    4.974231610
   22 PHE   HZ       222    5.468040071    6.084901434    4.961437807
   22 PHE   C        223    6.029099447    6.369897691    5.095610791
   22 PHE   O        224    6.086475504    6.302911827    5.009864227
   23 TYR   N        225    5.989683418    6.330852709    5.216495805
   23 TYR   H        226    5.907329635    6.375200856    5.251866645
   23 TYR   CA       227    6.053114890    6.237319048    5.310522608
   23 TYR   CB       228    6.189239561    6.294391343    5.350837907
   23 TYR   CG       229    6.268061918    6.190190337    5.430432939
   23 TYR   CD1      230    6.312021217    6.067961681    5.380950225
   23 TYR   HD1      231    6.298087715    6.047900920    5.274722058
   23 TYR   CD2      232    6.286855513    6.224134635    5.563907977
   23 TYR   HD2      233    6.262444761    6.322485948    5.604044717
   23 TYR   CE1      234    6.359989177    5.972243138    5.469605687
   23 TYR   HE1      235    6.384947738    5.876333456    5.424225034
   23 TYR   CE2      236    6.342817366    6.129442621    5.648893461
   23 TYR   HE2      237    6.356212163    6.149580457    5.755176325
   23 TYR   CZ       238    6.377309449    6.002429693    5.604184776
   23 TYR   OH       239    6.412304043    5.910966998    5.698572425
   23 TYR   HH       240    6.369818457    5.944825018    5.782528430
   23 TYR   C        241    5.962076368    6.202477437    5.428460657
   23 TYR   O        242    5.936466924    6.287385473    5.513695059
   24 SER   N        243    5.899519554    6.085286063    5.421993281
   24 SER   H        244    5.899399907    6.037295607    5.334257456
   24 SER   CA       245    5.796738966    6.037358947    5.515542900
   24 SER   CB       246    5.725121340    5.914143729    5.459883885
   24 SER   OG       247    5.653622863    5.942621653    5.339356713
   24 SER   HG       248    5.593007244    5.866468367    5.316402459
   24 SER   C        249    5.841519558    6.002489351    5.657633267
   24 SER   O        250    5.758896658    6.009724236    5.748476042
   25 ASN   N        251    5.958967290    5.941055042    5.668626726
   25 ASN   H        252    6.031900359    5.944885651    5.600311794
   25 ASN   CA       253    6.012202226    5.882705747    5.792605508
   25 ASN   CB       254    6.115464417    5.774764785    5.759565205
   25 ASN   CG       255    6.133879884    5.694355615    5.888418036
   25 ASN   OD1      256    6.230677777    5.707399022    5.963177902
   25 ASN   ND2      257    6.050498279    5.593832675    5.913507800
   25 ASN   HD21     258    6.053263672    5.549190020    6.002939508
   25 ASN   HD22     259    5.979998035    5.567091967    5.847831826
   25 ASN   C        260    6.070455962    5.998913079    5.873316625
   25 ASN   O        261    6.191459258    6.019817595    5.880507316
   26 LYSH  N        262    5.981889006    6.048932855    5.959017282
   26 LYSH  H        263    5.891283983    6.007443651    5.967447922
   26 LYSH  CA       264    5.999387013    6.163822425    6.049055334
   26 LYSH  CB       265    5.857755420    6.215793519    6.074539760
   26 LYSH  CG       266    5.773570258    6.271640226    5.959618456
   26 LYSH  CD       267    5.629414522    6.225279622    5.981591747
   26 LYSH  CE       268    5.539557525    6.265263885    5.864391153
   26 LYSH  NZ       269    5.550184174    6.406561150    5.825240388
   26 LYSH  HZ1      270    5.643042779    6.424003280    5.792479479
   26 LYSH  HZ2      271    5.533243918    6.464298457    5.905112336
   26 LYSH  HZ3      272    5.486492979    6.431925892    5.752438863
   26 LYSH  C        273    6.077528024    6.136168137    6.177656356
   26 LYSH  O        274    6.178896965    6.199121791    6.207540112
   27 GLU   N        275    6.047892804    6.017638346    6.230213936
   27 GLU   H        276    5.978490593    5.961673125    6.184911843
   27 GLU   CA       277    6.088680398    5.966309587    6.361799567
   27 GLU   CB       278    6.027660750    5.827989455    6.385405129
   27 GLU   CG       279    6.068311962    5.731340414    6.274000454
   27 GLU   CD       280    5.966563134    5.619541150    6.250468031
   27 GLU   OE1      281    5.844432874    5.637282755    6.270297609
   27 GLU   OE2      282    6.012520402    5.519320042    6.191572706
   27 GLU   C        283    6.236533874    5.959091403    6.400526848
   27 GLU   O        284    6.273797804    5.957918421    6.517747514
   28 ILE   N        285    6.319210084    5.968286750    6.296739454
   28 ILE   H        286    6.282710510    6.007669697    6.212378535
   28 ILE   CA       287    6.466094113    5.969146534    6.302672722
   28 ILE   CB       288    6.537601371    5.925862295    6.174506806
   28 ILE   CG1      289    6.473817855    5.981924015    6.047226275
   28 ILE   CG2      290    6.541198394    5.773046764    6.167814646
   28 ILE   CD       291    6.486455446    6.132547492    6.023500287
   28 ILE   C        292    6.538563961    6.093216918    6.355277440
   28 ILE   O        293    6.648771692    6.080013692    6.408291303
   29 PHE   N        294    6.473350838    6.207251599    6.376113256
   29 PHE   H        295    6.383011616    6.218609224    6.334763172
   29 PHE   CA       296    6.524316113    6.320892284    6.454214569
   29 PHE   CB       297    6.437905435    6.447127544    6.457037426
   29 PHE   CG       298    6.309979178    6.440636088    6.540720197
   29 PHE   CD1      299    6.206478129    6.359986665    6.494821942
   29 PHE   HD1      300    6.185184840    6.354774497    6.388042178
   29 PHE   CD2      301    6.304627553    6.487713939    6.671400992
   29 PHE   HD2      302    6.381396010    6.556219375    6.707394938
   29 PHE   CE1      303    6.100671598    6.329252378    6.579563864
   29 PHE   HE1      304    6.027615342    6.254513868    6.548625437
   29 PHE   CE2      305    6.201885035    6.455176612    6.759174107
   29 PHE   HE2      306    6.200091366    6.494558424    6.860795246
   29 PHE   CZ       307    6.097485497    6.377872507    6.709744250
   29 PHE   HZ       308    6.011086211    6.359948440    6.773722371
   29 PHE   C        309    6.575258366    6.284507351    6.593825292
   29 PHE   O        310    6.690134052    6.312782898    6.627486403
   30 LEU   N        311    6.498636852    6.197274184    6.658715682
   30 LEU   H        312    6.407536780    6.168063649    6.629581618
   30 LEU   CA       313    6.524544271    6.142879400    6.792812235
   30 LEU   CB       314    6.409708095    6.055567647    6.843817718
   30 LEU   CG       315    6.384984659    6.077731807    0.075384860
   30 LEU   CD1      316    6.303821611    6.204261656    0.103876240
   30 LEU   CD2      317    6.307724701    5.951650277    0.114637117
   30 LEU   C        318    6.660258680    6.072274873    6.795708059
   30 LEU   O        319    6.744492549    6.105508749    6.878957954
   31 ARG   N        320    6.685462268    5.985865988    6.697787409
   31 ARG   H        321    6.611459959    5.940590560    6.648033995
   31 ARG   CA       322    6.814837796    5.916445729    6.690446519
   31 ARG   CB       323    6.806690142    5.824680749    6.568285995
   31 ARG   CG       324    6.926134779    5.729725364    6.557040763
   31 ARG   CD       325    0.016554350    5.656227197    6.423107028
   31 ARG   NE       326    0.023660669    5.754646864    6.314155334
   31 ARG   HE       327    0.044849716    5.848140958    6.342613709
   31 ARG   CZ       328    0.032841352    5.723294983    6.184199135
   31 ARG   NH1      329    0.023503684    5.597213002    6.139823051
   31 ARG   HH11     330    0.038482435    5.577043641    6.043037787
   31 ARG   HH12     331    0.008716037    5.521646309    6.203617346
   31 ARG   NH2      332    0.054476692    5.825836124    6.100700383
   31 ARG   HH21     333    0.065258963    5.802839989    6.003983921
   31 ARG   HH22     334    0.057214621    5.920375965    6.133162494
   31 ARG   C        335    0.017459666    6.010764706    6.686547634
   31 ARG   O        336    0.107985689    6.012024327    6.769808985
   32 GLU   N        337    0.009992945    6.104755353    6.592730591
   32 GLU   H        338   -0.064889965    6.119243692    6.528042967
   32 GLU   CA       339    0.113361602    6.206883554    6.570437858
   32 GLU   CB       340    0.086934879    6.299831618    6.451814735
   32 GLU   CG       341    0.045168049    6.236365180    6.319022580
   32 GLU   CD       342    0.135644344    6.127099380    6.261703053
   32 GLU   OE1      343    0.160494608    6.142780239    6.140205829
   32 GLU   OE2      344    0.161102945    6.020956084    6.322604635
   32 GLU   C        345    0.129453396    6.295845474    6.693882581
   32 GLU   O        346    0.241845390    6.309551847    6.741952612
   33 LEU   N        347    0.019330022    6.338775282    6.754877688
   33 LEU   H        348   -0.074100432    6.324689339    6.722103195
   33 LEU   CA       349    0.015417165    6.414075938    6.881070172
   33 LEU   CB       350   -0.123734396    6.474022163    6.902439874
   33 LEU   CG       351    6.762908117    6.589297478    6.806764253
   33 LEU   CD1      352    6.618877838    6.635259651    6.830253785
   33 LEU   CD2      353    6.862239555    6.705635456    6.810089982
   33 LEU   C        354    0.069251420    6.341915285    0.086987010
   33 LEU   O        355    0.146232579    6.401279067    0.162359558
   34 ILE   N        356    0.031925554    6.215063027    0.101316155
   34 ILE   H        357   -0.045923815    6.170364536    0.057243997
   34 ILE   CA       358    0.096513621    6.132464261    0.204361747
   34 ILE   CB       359    0.010831343    6.011940311    0.243642492
   34 ILE   CG1      360    0.042109253    5.974447333    0.388647178
   34 ILE   CG2      361    0.034747411    5.887803674    0.157447011
   34 ILE   CD       362   -0.029529865    6.063120283    0.490695940
   34 ILE   C        363    0.242059576    6.101604721    0.168648446
   34 ILE   O        364    0.318482199    6.077883473    0.262066621
   35 SER   N        365    0.282405390    6.091383604    0.042328439
   35 SER   H        366    0.216019071    6.087885273   -0.032380039
   35 SER   CA       367    0.422106066    6.069003694    0.002403603
   35 SER   CB       368    0.437577690    6.017381434    6.776986172
   35 SER   OG       369    0.573524416    5.982086331    6.750097693
   35 SER   HG       370    0.632490036    6.062451321    6.758162128
   35 SER   C        371    0.509941543    6.189899126    0.035281744
   35 SER   O        372    0.602944480    6.179349081    0.115092202
   36 ASN   N        373    0.453888718    6.306370421    0.003928041
   36 ASN   H        374    0.385126627    6.311160870   -0.068533782
   36 ASN   CA       375    0.501522882    6.436132347    0.053971033
   36 ASN   CB       376    0.413838715    6.550806007    0.003301958
   36 ASN   CG       377    0.441613426    6.599448427    6.778720519
   36 ASN   OD1      378    0.485569372    6.531659052    6.685976378
   36 ASN   ND2      379    0.388019463    6.715662296    6.742545721
   36 ASN   HD21     380    0.403047174    6.744237266    6.647908561
   36 ASN   HD22     381    0.341631556    6.770212237    6.812338792
   36 ASN   C        382    0.519187849    6.443979887    0.205758142
   36 ASN   O        383    0.623944391    6.494445290    0.245880547
   37 SER   N        384    0.422659852    6.402622614    0.287381763
   37 SER   H        385    0.330722618    6.394084396    0.248958897
   37 SER   CA       386    0.428675134    6.397848065    0.434185250
   37 SER   CB       387    0.296410478    6.361411169    0.501913757
   37 SER   OG       388    0.199504726    6.458987108    0.462700382
   37 SER   HG       389    0.208481978    6.537389281    0.524121209
   37 SER   C        390    0.534431413    6.299413973    0.484560597
   37 SER   O        391    0.634104087    6.348355594    0.537466891
   38 SER   N        392    0.539796897    6.182968002    0.420515795
   38 SER   H        393    0.470952262    6.164379489    0.350404520
   38 SER   CA       394    0.638009532    6.077063767    0.447899048
   38 SER   CB       395    0.609557773    5.953060255    0.362888305
   38 SER   OG       396    0.476643651    5.908285654    0.390782235
   38 SER   HG       397    0.407325508    5.952204358    0.333627183
   38 SER   C        398    0.782595721    6.125104304    0.433818213
   38 SER   O        399    0.861692186    6.101158687    0.524925483
   39 ASP   N        400    0.816112614    6.188896389    0.322031864
   39 ASP   H        401    0.757779710    6.185672549    0.240867551
   39 ASP   CA       402    0.945489386    6.253429760    0.295394531
   39 ASP   CB       403    0.941869277    6.304046597    0.151042836
   39 ASP   CG       404    0.993850396    6.209968294    0.042161995
   39 ASP   OD1      405    0.926972888    6.109824768    0.008640759
   39 ASP   OD2      406    1.103716959    6.239731152   -0.009474472
   39 ASP   C        407    0.992279921    6.370918984    0.381530500
   39 ASP   O        408    1.110342594    6.402540758    0.395391227
   40 ALA   N        409    0.886546195    6.442844833    0.418119709
   40 ALA   H        410    0.803148177    6.391115675    0.398889685
   40 ALA   CA       411    0.899679177    6.563256459    0.501411758
   40 ALA   CB       412    0.792094965    6.666381252    0.466744185
   40 ALA   C        413    0.905184359    6.538436874    0.652296379
   40 ALA   O        414    0.980664710    6.601399026    0.726245642
   41 LEU   N        415    0.833219979    6.436444243    0.698205326
   41 LEU   H        416    0.756903194    6.403126391    0.642830962
   41 LEU   CA       417    0.839969134    6.377393895    0.832668265
   41 LEU   CB       418    0.741378765    6.261997540    0.851999878
   41 LEU   CG       419    0.597459643    6.313302203    0.859962869
   41 LEU   CD1      420    0.496173803    6.199617750    0.844928756
   41 LEU   CD2      421    0.562406873    6.370051332    0.997642323
   41 LEU   C        422    0.980497549    6.324071777    0.861304221
   41 LEU   O        423    1.045509126    6.359387347    0.959570919
   42 ASP   N        424    1.028744714    6.239653531    0.770557859
   42 ASP   H        425    0.970819655    6.187680880    0.707760318
   42 ASP   CA       426    1.166627524    6.189038534    0.764349363
   42 ASP   CB       427    1.184313902    6.098383085    0.642356011
   42 ASP   CG       428    1.142180170    5.955637266    0.677880478
   42 ASP   OD1      429    1.232210303    5.884480264    0.727441165
   42 ASP   OD2      430    1.023908632    5.923422567    0.653386542
   42 ASP   C        431    1.285252667    6.285252872    0.773503117
   42 ASP   O        432    1.391038694    6.243480150    0.820360020
   43 LYSH  N        433    1.262507759    6.407826993    0.727147182
   43 LYSH  H        434    1.194099287    6.423472193    0.655904576
   43 LYSH  CA       435    1.349072591    6.522273216    0.759068094
   43 LYSH  CB       436    1.297422231    6.650815537    0.694090553
   43 LYSH  CG       437    1.382692410    6.709991797    0.581666717
   43 LYSH  CD       438    1.506349347    6.782464833    0.635198213
   43 LYSH  CE       439    1.579669463    6.855955617    0.522801032
   43 LYSH  NZ       440    1.507939103    6.972121195    0.468291185
   43 LYSH  HZ1      441    1.487807667    7.039071763    0.539793413
   43 LYSH  HZ2      442    1.421982045    6.947857240    0.423316513
   43 LYSH  HZ3      443    1.566589282    7.017161168    0.400974340
   43 LYSH  C        444    1.377455177    6.548915829    0.907037126
   43 LYSH  O        445    1.491285443    6.550787259    0.953600722
   44 ILE   N        446    1.270587654    6.569866834    0.983401932
   44 ILE   H        447    1.180733864    6.587661665    0.943265432
   44 ILE   CA       448    1.274400277    6.591298168    1.128779300
   44 ILE   CB       449    1.147410387    6.662562060    1.175683300
   44 ILE   CG1      450    1.162159680    6.716468942    1.318107153
   44 ILE   CG2      451    1.024767515    6.571211852    1.170901486
   44 ILE   CD       452    1.258935545    6.834881134    1.322506528
   44 ILE   C        453    1.311739057    6.463165166    1.203615972
   44 ILE   O        454    1.394429722    6.473708423    1.294071258
   45 ARG   N        455    1.264699363    6.348896784    1.154418229
   45 ARG   H        456    1.188085075    6.347566609    1.090164965
   45 ARG   CA       457    1.323227762    6.222524732    1.201479846
   45 ARG   CB       458    1.249387359    6.106882490    1.133778535
   45 ARG   CG       459    1.323016831    5.973420366    1.146858697
   45 ARG   CD       460    1.225690882    5.863149072    1.104717660
   45 ARG   NE       461    1.121345687    5.841504153    1.205980777
   45 ARG   HE       462    1.122023953    5.907916251    1.280751865
   45 ARG   CZ       463    1.014659357    5.761014688    1.196270377
   45 ARG   NH1      464    0.985089677    5.691364169    1.085679060
   45 ARG   HH11     465    0.893287335    5.654588001    1.070868871
   45 ARG   HH12     466    1.051229802    5.684685020    1.010978413
   45 ARG   NH2      467    0.932046065    5.760793660    1.301774073
   45 ARG   HH21     468    0.848460509    5.706232243    1.307891146
   45 ARG   HH22     469    0.955225978    5.815473698    1.382227696
   45 ARG   C        470    1.475111313    6.214028491    1.185081930
   45 ARG   O        471    1.540985663    6.188355877    1.285744164
   46 TYR   N        472    1.526684202    6.255350086    1.069648336
   46 TYR   H        473    1.471899580    6.254018710    0.985995013
   46 TYR   CA       474    1.672148172    6.250814273    1.048921576
   46 TYR   CB       475    1.697276461    6.260810412    0.898316526
   46 TYR   CG       476    1.843233337    6.234765342    0.860559264
   46 TYR   CD1      477    1.879029447    6.100729607    0.852009866
   46 TYR   HD1      478    1.803930592    6.022013085    0.858708504
   46 TYR   CD2      479    1.940895980    6.333626466    0.857289159
   46 TYR   HD2      480    1.908186585    6.436841840    0.844731999
   46 TYR   CE1      481    2.013643594    6.068146827    0.840358384
   46 TYR   HE1      482    2.038471757    5.964614006    0.817002067
   46 TYR   CE2      483    2.075358047    6.301753908    0.842281413
   46 TYR   HE2      484    2.151543616    6.377534887    0.823981822
   46 TYR   CZ       485    2.110918031    6.167429003    0.839128631
   46 TYR   OH       486    2.240604566    6.126721988    0.843473460
   46 TYR   HH       487    2.298051670    6.208503083    0.846892458
   46 TYR   C        488    1.752962778    6.352918745    1.129250130
   46 TYR   O        489    1.870641096    6.328492716    1.155448758
   47 GLU   N        490    1.693139301    6.467841884    1.159353839
   47 GLU   H        491    1.619413027    6.505512879    1.103270573
   47 GLU   CA       492    1.747046766    6.559608215    1.260758427
   47 GLU   CB       493    1.683179634    6.698591197    1.256527458
   47 GLU   CG       494    1.705658519    6.760423766    1.118388307
   47 GLU   CD       495    1.715205046    6.912900432    1.126806651
   47 GLU   OE1      496    1.604767364    6.968088932    1.146370615
   47 GLU   OE2      497    1.819654835    6.979813343    1.111473909
   47 GLU   C        498    1.756839196    6.497080868    1.400062226
   47 GLU   O        499    1.871980091    6.495920736    1.443308366
   48 SER   N        500    1.656826561    6.421013077    1.443668764
   48 SER   H        501    1.569705309    6.426804976    1.394915005
   48 SER   CA       502    1.658652442    6.353691825    1.574338811
   48 SER   CB       503    1.536519049    6.267941944    1.608142064
   48 SER   OG       504    1.530490285    6.139118931    1.546327091
   48 SER   HG       505    1.517893259    6.158094064    1.448955318
   48 SER   C        506    1.778917903    6.262193742    1.598354782
   48 SER   O        507    1.831518849    6.267583870    1.709415329
   49 LEU   N        508    1.814161160    6.189412342    1.492762260
   49 LEU   H        509    1.754716032    6.199188386    1.412941564
   49 LEU   CA       510    1.929303441    6.099778435    1.474841111
   49 LEU   CB       511    1.950251608    6.042022544    1.334718195
   49 LEU   CG       512    1.839350412    5.946535785    1.290046424
   49 LEU   CD1      513    1.864436376    5.897751553    1.147226827
   49 LEU   CD2      514    1.837983742    5.823774756    1.381352856
   49 LEU   C        515    2.061658438    6.163187141    1.518138411
   49 LEU   O        516    2.140151959    6.098345981    1.587166391
   50 THR   N        517    2.080201079    6.291332649    1.487742694
   50 THR   H        518    2.038489055    6.346656213    1.415627403
   50 THR   CA       519    2.198706139    6.359064839    1.542321871
   50 THR   CB       520    2.290077236    6.412598016    1.431886805
   50 THR   OG1      521    2.212551913    6.509561117    1.360906349
   50 THR   HG1      522    2.278956413    6.558082061    1.304014563
   50 THR   CG2      523    2.329097731    6.300556368    1.335278985
   50 THR   C        524    2.178861699    6.463393660    1.652472088
   50 THR   O        525    2.248513011    6.471869184    1.753496147
   51 ASP   N        526    2.084764239    6.555539682    1.633867599
   51 ASP   H        527    2.046545405    6.544194269    1.542149597
   51 ASP   CA       528    2.043338523    6.650489134    1.738176792
   51 ASP   CB       529    2.075056575    6.793971502    1.695538413
   51 ASP   CG       530    2.056584256    6.902542421    1.801764533
   51 ASP   OD1      531    2.006978992    6.872888978    1.912608664
   51 ASP   OD2      532    2.088240002    7.018779816    1.768421136
   51 ASP   C        533    1.900257938    6.624521627    1.785790655
   51 ASP   O        534    1.806454498    6.633759349    1.706754750
   52 PRO   N        535    1.880164546    6.590978207    1.912919076
   52 PRO   CA       536    1.749632882    6.575231892    1.978673108
   52 PRO   CB       537    1.776100265    6.482406081    2.097397569
   52 PRO   CG       538    1.918910270    6.517636386    2.139506101
   52 PRO   CD       539    1.986808284    6.555950962    2.007853362
   52 PRO   C        540    1.684142758    6.702837060    2.031936274
   52 PRO   O        541    1.564662462    6.699037974    2.060946126
   53 SER   N        542    1.749256659    6.818692715    2.037355925
   53 SER   H        543    1.842384791    6.823728879    2.001250399
   53 SER   CA       544    1.696453179    0.028618925    2.087467504
   53 SER   CB       545    1.809222686    0.131209307    2.100400097
   53 SER   OG       546    1.858070047    0.190256260    1.979658611
   53 SER   HG       547    1.936234687    0.137201893    1.946856047
   53 SER   C        548    1.587090645    0.085477829    1.996813203
   53 SER   O        549    1.479729742    0.115931519    2.048535632
   54 LYSH  N        550    1.607413876    0.077047965    1.865633982
   54 LYSH  H        551    1.698952299    0.069518319    1.826061638
   54 LYSH  CA       552    1.511605446    0.127041010    1.765961160
   54 LYSH  CB       553    1.572185173    0.127817744    1.625471998
   54 LYSH  CG       554    1.702781735    0.207290342    1.631534676
   54 LYSH  CD       555    1.771420652    0.208146016    1.494802433
   54 LYSH  CE       556    1.710240154    0.307461201    1.395795156
   54 LYSH  NZ       557    1.796841356    0.306820819    1.277018610
   54 LYSH  HZ1      558    1.786836396    0.218970360    1.230306101
   54 LYSH  HZ2      559    1.891945142    0.318391513    1.305678494
   54 LYSH  HZ3      560    1.772370730    0.383218045    1.217314269
   54 LYSH  C        561    1.370140053    0.069033903    1.760038992
   54 LYSH  O        562    1.275063648    0.140705355    1.729173466
   55 LEU   N        563    1.359261704    6.860480372    1.800155827
   55 LEU   H        564    1.439776890    6.803376129    1.784143006
   55 LEU   CA       565    1.234782574    6.783122595    1.811628736
   55 LEU   CB       566    1.262721571    6.654082548    1.888960447
   55 LEU   CG       567    1.292906190    6.528979796    1.806212695
   55 LEU   CD1      568    1.362722648    6.419019035    1.886490611
   55 LEU   CD2      569    1.170591356    6.476469275    1.730760467
   55 LEU   C        570    1.127954662    6.848817877    1.899294231
   55 LEU   O        571    1.015056722    6.856471054    1.851057023
   56 ASP   N        572    1.167677617    0.002261979    2.004356578
   56 ASP   H        573    1.259167700    0.038134771    2.022868942
   56 ASP   CA       574    1.076173347    0.053037471    2.107600624
   56 ASP   CB       575    1.144534411    0.137047658    2.215681130
   56 ASP   CG       576    1.234893019    0.066582840    2.317084645
   56 ASP   OD1      577    1.338203917    0.015210138    2.268994055
   56 ASP   OD2      578    1.217421464    0.069101911    2.440829096
   56 ASP   C        579    0.948052222    0.126912080    2.068402157
   56 ASP   O        580    0.851255248    0.131732931    2.144159055
   57 SER   N        581    0.954117010    0.196195137    1.955029766
   57 SER   H        582    1.034281496    0.216512319    1.898796283
   57 SER   CA       583    0.833206669    0.252265871    1.892992348
   57 SER   CB       584    0.866179704    0.355704445    1.785168437
   57 SER   OG       585    0.941862254    0.287513560    1.684809612
   57 SER   HG       586    0.970786359    0.360002737    1.622289713
   57 SER   C        587    0.727199700    0.154071926    1.842661037
   57 SER   O        588    0.613538517    0.195968190    1.821296373
   58 GLY   N        589    0.764792286    0.028530597    1.819963621
   58 GLY   H        590    0.857836012   -0.002277185    1.839833232
   58 GLY   CA       591    0.672863734    6.841640933    1.773040471
   58 GLY   C        592    0.742306156    6.706505039    1.755019494
   58 GLY   O        593    0.793124701    6.672925361    1.648154806
   59 LYSH  N        594    0.750214204    6.634095818    1.866299451
   59 LYSH  H        595    0.710453800    6.666278010    1.952229732
   59 LYSH  CA       596    0.803507214    6.497436437    1.875946673
   59 LYSH  CB       597    0.834419047    6.467153025    2.022706232
   59 LYSH  CG       598    0.968521353    6.529936511    2.061240852
   59 LYSH  CD       599    1.012441556    6.488192097    2.201730781
   59 LYSH  CE       600    0.938718201    6.555456870    2.317683434
   59 LYSH  NZ       601    0.814270424    6.490274041    2.360962230
   59 LYSH  HZ1      602    0.830816687    6.392677463    2.375142169
   59 LYSH  HZ2      603    0.740521826    6.500574092    2.294231009
   59 LYSH  HZ3      604    0.784200266    6.534315465    2.445556194
   59 LYSH  C        605    0.723173638    6.379678211    1.820336516
   59 LYSH  O        606    0.791624159    6.284409721    1.783336234
   60 GLU   N        607    0.591283970    6.395089073    1.827951224
   60 GLU   H        608    0.553769777    6.473992484    1.876617166
   60 GLU   CA       609    0.485014661    6.307700304    1.776191805
   60 GLU   CB       610    0.350169976    6.344546225    1.838394880
   60 GLU   CG       611    0.359110533    6.312123699    1.987649209
   60 GLU   CD       612    0.259192930    6.385825778    2.077040347
   60 GLU   OE1      613    0.138431693    6.353593254    2.078418423
   60 GLU   OE2      614    0.296659973    6.486560398    2.140866338
   60 GLU   C        615    0.475881491    6.321522019    1.624081420
   60 GLU   O        616    0.449542554    6.433431687    1.580360864
   61 LEU   N        617    0.519111971    6.220810566    1.548717348
   61 LEU   H        618    0.540169517    6.135194773    1.595921641
   61 LEU   CA       619    0.529042822    6.236250961    1.402856864
   61 LEU   CB       620    0.665408612    6.192713700    1.348829228
   61 LEU   CG       621    0.771737623    6.293292003    1.393430668
   61 LEU   CD1      622    0.901422955    6.259990646    1.319415882
   61 LEU   CD2      623    0.742280052    6.437364772    1.351226114
   61 LEU   C        624    0.415132991    6.174088988    1.321786249
   61 LEU   O        625    0.423460569    6.060628392    1.275011537
   62 HISB  N        626    0.313746151    6.255927496    1.295074260
   62 HISB  H        627    0.298728804    6.354743619    1.291652639
   62 HISB  CA       628    0.186134512    6.203420979    1.244381584
   62 HISB  CB       629    0.103428509    6.149797402    1.361406151
   62 HISB  CG       630    0.034305767    6.257124471    1.445744728
   62 HISB  ND1      631   -0.090339468    6.301045347    1.430716750
   62 HISB  CD2      632    0.092443965    6.342004597    1.530046378
   62 HISB  HD2      633    0.196972474    6.363812369    1.551903785
   62 HISB  CE1      634   -0.111538707    6.407172217    1.508025741
   62 HISB  HE1      635   -0.203211208    6.465816743    1.514267467
   62 HISB  NE2      636    0.005302157    6.436400757    1.564443723
   62 HISB  HE2      637    0.015358462    6.488122947    1.649436023
   62 HISB  C        638    0.107982809    6.302154267    1.157452985
   62 HISB  O        639    0.144074150    6.418112485    1.137916436
   63 ILE   N        640    0.002505842    6.247319366    1.097814545
   63 ILE   H        641   -0.025688077    6.154958564    1.123805969
   63 ILE   CA       642    6.831539736    6.304413525    0.995475264
   63 ILE   CB       643    6.840398015    6.226773562    0.863923491
   63 ILE   CG1      644    6.984700051    6.223963066    0.813183164
   63 ILE   CG2      645    6.753309556    6.289827902    0.755069936
   63 ILE   CD       646    7.036837713    6.082387619    0.838620778
   63 ILE   C        647    6.687125100    6.301145543    1.045923679
   63 ILE   O        648    6.635137900    6.200807703    1.094519697
   64 ASN   N        649    6.614279897    6.406951936    1.011421527
   64 ASN   H        650    6.649147205    6.467246737    0.939666332
   64 ASN   CA       651    6.475162862    6.430776888    1.052458075
   64 ASN   CB       652    6.474204518    6.539565351    1.160027377
   64 ASN   CG       653    6.494887382    6.486920307    1.302177225
   64 ASN   OD1      654    6.468740537    6.560451184    1.397244032
   64 ASN   ND2      655    6.531549234    6.363976333    1.337242647
   64 ASN   HD21     656    6.534721788    6.342726000    1.434903370
   64 ASN   HD22     657    6.578051166    6.310954420    1.266346616
   64 ASN   C        658    6.378218382    6.472765743    0.941794620
   64 ASN   O        659    6.388572952    6.574219532    0.873018440
   65 LEU   N        660    6.286164425    6.379606397    0.918603614
   65 LEU   H        661    6.280566159    6.300274911    0.979239982
   65 LEU   CA       662    6.178770645    6.390450995    0.818813980
   65 LEU   CB       663    6.147881820    6.259981830    0.745083180
   65 LEU   CG       664    6.270041592    6.187296114    0.688490088
   65 LEU   CD1      665    6.232230432    6.063682970    0.606628277
   65 LEU   CD2      666    6.356119339    6.283580546    0.606468204
   65 LEU   C        667    6.059042510    6.446959603    0.895476474
   65 LEU   O        668    5.983190113    6.375662560    0.960982498
   66 ILE   N        669    6.042713861    6.578694010    0.887266492
   66 ILE   H        670    6.110927612    6.638098023    0.844608588
   66 ILE   CA       671    5.923698289    6.643053817    0.944748636
   66 ILE   CB       672    5.967770553    6.759541494    1.033622331
   66 ILE   CG1      673    6.070192312    6.709419545    1.135647485
   66 ILE   CG2      674    5.842572780    6.815818833    1.101220272
   66 ILE   CD       675    6.166230412    6.814317265    1.192058054
   66 ILE   C        676    5.832966836    6.687804281    0.829958879
   66 ILE   O        677    5.865193824    6.777936018    0.752706567
   67 PRO   N        678    5.722778365    6.613723231    0.822084442
   67 PRO   CA       679    5.613838245    6.648302780    0.729638037
   67 PRO   CB       680    5.529835758    6.522751156    0.705298303
   67 PRO   CG       681    5.558318537    6.443200541    0.832860776
   67 PRO   CD       682    5.704012770    6.475044900    0.867094639
   67 PRO   C        683    5.520483830    6.759718979    0.777402247
   67 PRO   O        684    5.480242347    6.760000634    0.893632810
   68 ASN   N        685    5.484445575    6.855050967    0.691937542
   68 ASN   H        686    5.527152399    6.854450864    0.601510825
   68 ASN   CA       687    5.393822159    0.048755047    0.723057598
   68 ASN   CB       688    5.473994397    0.173771293    0.759814028
   68 ASN   CG       689    5.390256765    0.298281239    0.789694897
   68 ASN   OD1      690    5.273402351    0.319524261    0.757713965
   68 ASN   ND2      691    5.455912097    0.393676627    0.855084803
   68 ASN   HD21     692    5.407846227    0.478847056    0.875920603
   68 ASN   HD22     693    5.543342049    0.383389767    0.902507042
   68 ASN   C        694    5.298269667    0.076142849    0.606740112
   68 ASN   O        695    5.325560911    0.142207408    0.506626871
   69 LYSH  N        696    5.185383851    0.006143720    0.613516160
   69 LYSH  H        697    5.176654054   -0.067835026    0.680243609
   69 LYSH  CA       698    5.076214228    0.021588014    0.516275642
   69 LYSH  CB       699    4.968724497   -0.084562201    0.540529688
   69 LYSH  CG       700    5.016535706    6.690887763    0.511098998
   69 LYSH  CD       701    4.901241787    6.590713577    0.520123695
   69 LYSH  CE       702    4.959889796    6.449807427    0.509314217
   69 LYSH  NZ       703    4.865376734    6.341583967    0.540366330
   69 LYSH  HZ1      704    4.791330013    6.350020152    0.473688099
   69 LYSH  HZ2      705    4.841834386    6.351353302    0.637063373
   69 LYSH  HZ3      706    4.893553746    6.245929842    0.532795512
   69 LYSH  C        707    5.021082863    0.163841007    0.504716278
   69 LYSH  O        708    5.011008085    0.212708920    0.392278213
   70 GLN   N        709    5.023722392    0.233532178    0.617973960
   70 GLN   H        710    5.063802051    0.198581273    0.702672612
   70 GLN   CA       711    4.953983488    0.362546712    0.628195871
   70 GLN   CB       712    4.950643782    0.404300131    0.775351482
   70 GLN   CG       713    4.869137631    0.304187521    0.857468550
   70 GLN   CD       714    4.950000771    0.189608605    0.918619216
   70 GLN   OE1      715    5.049141793    0.207524600    0.989181776
   70 GLN   NE2      716    4.928535867    0.063776635    0.881306296
   70 GLN   HE21     717    4.981682880   -0.005837567    0.929554990
   70 GLN   HE22     718    4.844265298    0.040283343    0.832879494
   70 GLN   C        719    5.024379648    0.471908406    0.547588934
   70 GLN   O        720    4.961879860    0.555328116    0.482278541
   71 ASP   N        721    5.156242976    0.479865092    0.563008223
   71 ASP   H        722    5.199303046    0.425480704    0.635043899
   71 ASP   CA       723    5.251757560    0.561014737    0.486189128
   71 ASP   CB       724    5.378717269    0.594835388    0.564587703
   71 ASP   CG       725    5.356143529    0.684297097    0.686636992
   71 ASP   OD1      726    5.263474626    0.768093176    0.682989391
   71 ASP   OD2      727    5.439467186    0.679509113    0.779685903
   71 ASP   C        728    5.294776555    0.504918651    0.350489675
   71 ASP   O        729    5.374018588    0.568641307    0.281275783
   72 ARG   N        730    5.250485145    0.384675291    0.314848866
   72 ARG   H        731    5.174082037    0.366650523    0.376811277
   72 ARG   CA       732    5.299674726    0.305314820    0.201300745
   72 ARG   CB       733    5.233941058    0.354475792    0.072183418
   72 ARG   CG       734    5.088183499    0.309090242    0.061802860
   72 ARG   CD       735    5.017281132    0.328086295    6.845359334
   72 ARG   NE       736    4.991099854    0.469196535    6.813556176
   72 ARG   HE       737    4.935560215    0.522377844    6.877475485
   72 ARG   CZ       738    5.042042259    0.533020584    6.707320227
   72 ARG   NH1      739    5.126024470    0.477052341    6.619183499
   72 ARG   HH11     740    5.153846376    0.530894547    6.539650174
   72 ARG   HH12     741    5.151021222    0.381695863    6.635951807
   72 ARG   NH2      742    4.999920989    0.656262955    6.675823291
   72 ARG   HH21     743    5.034359824    0.693829672    6.589789625
   72 ARG   HH22     744    4.923070238    0.701819097    6.720740331
   72 ARG   C        745    5.450348912    0.279246614    0.195829487
   72 ARG   O        746    5.502426308    0.247394390    0.089042656
   73 THR   N        747    5.509471817    0.268942606    0.314519460
   73 THR   H        748    5.459086753    0.232795699    0.392975696
   73 THR   CA       749    5.655394583    0.255865588    0.326586776
   73 THR   CB       750    5.720039935    0.367155841    0.409336646
   73 THR   OG1      751    5.672840056    0.358608669    0.544063100
   73 THR   HG1      752    5.616761561    0.437730607    0.568479799
   73 THR   CG2      753    5.700430134    0.502137772    0.340006729
   73 THR   C        754    5.701066326    0.117866171    0.374343429
   73 THR   O        755    5.663091381    0.059858002    0.475952239
   74 LEU   N        756    5.803729616    0.080384797    0.298534622
   74 LEU   H        757    5.837843970    0.133131281    0.220727043
   74 LEU   CA       758    5.885093257    6.878329811    0.323567582
   74 LEU   CB       759    5.914209401    6.799018384    0.196024683
   74 LEU   CG       760    5.904791105    6.647842964    0.217589347
   74 LEU   CD1      761    5.759915303    6.607522418    0.245771895
   74 LEU   CD2      762    5.946045933    6.577016035    0.088404476
   74 LEU   C        763    6.014790406    0.003405709    0.392504733
   74 LEU   O        764    6.105675206    0.050294315    0.324156527
   75 THR   N        765    6.011850780    0.008741974    0.525365122
   75 THR   H        766    5.930704730   -0.017929848    0.577371231
   75 THR   CA       767    6.124225915    0.051995604    0.609700459
   75 THR   CB       768    6.075213646    0.122609772    0.736272325
   75 THR   OG1      769    6.021660462    0.251884579    0.706771451
   75 THR   HG1      770    6.073983586    0.319393188    0.758776162
   75 THR   CG2      771    6.186062929    0.151888502    0.837588915
   75 THR   C        772    6.221236841    6.853674294    0.632414431
   75 THR   O        773    6.192388563    6.758145535    0.704324332
   76 ILE   N        774    6.341852441    6.872640309    0.579711205
   76 ILE   H        775    6.365593356    6.941557742    0.511257143
   76 ILE   CA       776    6.445125593    6.771785051    0.607417313
   76 ILE   CB       777    6.494858928    6.709311907    0.476918356
   76 ILE   CG1      778    6.377917678    6.672356996    0.385446652
   76 ILE   CG2      779    6.573341138    6.582495202    0.511016226
   76 ILE   CD       780    6.422669264    6.626530494    0.246506169
   76 ILE   C        781    6.566697964    6.831182436    0.678808326
   76 ILE   O        782    6.649084213    6.899235019    0.617907145
   77 VAL   N        783    6.573668446    6.794961288    0.806590765
   77 VAL   H        784    6.515962018    6.719272509    0.837269372
   77 VAL   CA       785    6.676187380    6.848172170    0.897513799
   77 VAL   CB       786    6.613972935    6.878448300    1.033978665
   77 VAL   CG1      787    6.715884375    6.949964558    1.122908322
   77 VAL   CG2      788    6.485015934    6.960589432    1.028078327
   77 VAL   C        789    6.780191165    6.736933834    0.912214465
   77 VAL   O        790    6.752214898    6.617176582    0.914342772
   78 ASP   N        791    6.903817817    6.785355535    0.920017422
   78 ASP   H        792    6.929472224    6.871468037    0.876122376
   78 ASP   CA       793    0.099402490    6.702404729    0.963356238
   78 ASP   CB       794    0.158659280    6.631000223    0.841694007
   78 ASP   CG       795    0.223950009    6.721383818    0.736919944
   78 ASP   OD1      796    0.296056151    6.815778015    0.775848600
   78 ASP   OD2      797    0.208724301    6.684125206    0.618585191
   78 ASP   C        798    0.201082251    6.773373368    1.052998235
   78 ASP   O        799    0.217135708    6.895316056    1.051872324
   79 THR   N        800    0.261855580    6.695806390    1.142337513
   79 THR   H        801    0.239052943    6.599742294    1.158256722
   79 THR   CA       802    0.366349242    6.747067412    1.232128285
   79 THR   CB       803    0.349146587    6.683801845    1.370376754
   79 THR   OG1      804    0.350519540    6.540831662    1.367281745
   79 THR   HG1      805    0.387612911    6.515479357    1.456620134
   79 THR   CG2      806    0.225034882    6.742370150    1.438045026
   79 THR   C        807    0.512284076    6.738422105    1.186961204
   79 THR   O        808    0.602227399    6.732424359    1.270646483
   80 GLY   N        809    0.536101711    6.769228294    1.059779930
   80 GLY   H        810    0.464457683    6.813071231    1.005499524
   80 GLY   CA       811    0.667566617    6.761985927    0.994401198
   80 GLY   C        812    0.754895944    6.882113960    1.031135603
   80 GLY   O        813    0.726135988    6.963619441    1.118649728
   81 ILE   N        814    0.859263291    6.899015743    0.950458084
   81 ILE   H        815    0.839442196    6.891797854    0.852711247
   81 ILE   CA       816    0.955749100    0.088187317    0.979756958
   81 ILE   CB       817    1.084760201    0.047552459    0.908227761
   81 ILE   CG1      818    1.201250389    0.091959539    0.996924138
   81 ILE   CG2      819    1.104825715    0.114677978    0.772213696
   81 ILE   CD       820    1.336082645    0.030964764    0.958091788
   81 ILE   C        821    0.912279166    0.233609953    0.960417313
   81 ILE   O        822    0.965583658    0.314721676    1.035972059
   82 GLY   N        823    0.807647110    0.255804539    0.881347953
   82 GLY   H        824    0.731381264    0.194400666    0.860982378
   82 GLY   CA       825    0.775894728    0.395654897    0.848994859
   82 GLY   C        826    0.865574458    0.464395503    0.745829726
   82 GLY   O        827    0.979840270    0.427791388    0.718765669
   83 MET   N        828    0.810062214    0.560565651    0.672606770
   83 MET   H        829    0.711717093    0.578669411    0.671905869
   83 MET   CA       830    0.887152883    0.640978055    0.576673126
   83 MET   CB       831    0.827962436    0.643481315    0.435608834
   83 MET   CG       832    0.843746946    0.504831696    0.372870225
   83 MET   SD       833    0.748253520    0.483449259    0.218237589
   83 MET   CE       834    0.586668577    0.479663265    0.292802818
   83 MET   C        835    0.914678450    0.787097784    0.612719681
   83 MET   O        836    0.828427932    0.865355532    0.652287007
   84 THR   N        837    1.034545666    0.830493304    0.574783144
   84 THR   H        838    1.094845715    0.777940316    0.514765747
   84 THR   CA       839    1.072968255    0.971472978    0.590870768
   84 THR   CB       840    1.224503593    0.992484728    0.588598837
   84 THR   OG1      841    1.286761368    0.958700166    0.464374953
   84 THR   HG1      842    1.251160005    0.867201873    0.445398264
   84 THR   CG2      843    1.288017870    0.927534342    0.711698696
   84 THR   C        844    1.016874812    1.062971163    0.481820178
   84 THR   O        845    0.976326151    1.008373984    0.379331376
   85 LYSH  N        846    1.030540463    1.194617825    0.495025669
   85 LYSH  H        847    1.068859905    1.238481403    0.576312857
   85 LYSH  CA       848    0.978538368    1.280888901    0.387964963
   85 LYSH  CB       849    0.965095272    1.426756774    0.432123641
   85 LYSH  CG       850    0.850905786    1.497736456    0.359113419
   85 LYSH  CD       851    0.844762781    1.641524877    0.411024423
   85 LYSH  CE       852    0.737972537    1.708301751    0.324158467
   85 LYSH  NZ       853    0.693807765    1.835080920    0.384019848
   85 LYSH  HZ1      854    0.648132314    1.819145344    0.471539187
   85 LYSH  HZ2      855    0.632622404    1.884048292    0.321903634
   85 LYSH  HZ3      856    0.773838669    1.892391279    0.401643067
   85 LYSH  C        857    1.064409503    1.271947863    0.261635328
   85 LYSH  O        858    1.004125816    1.270633753    0.154420667
   86 ALA   N        859    1.195951614    1.254661134    0.271079971
   86 ALA   H        860    1.239755087    1.264836728    0.360398016
   86 ALA   CA       861    1.286260026    1.221549432    0.159901245
   86 ALA   CB       862    1.423296390    1.199016270    0.224127823
   86 ALA   C        863    1.238917093    1.099489957    0.080697151
   86 ALA   O        864    1.225564042    1.112832190   -0.040852437
   87 ASP   N        865    1.216934427    0.986096292    0.146649300
   87 ASP   H        866    1.246724405    0.965424821    0.239843977
   87 ASP   CA       867    1.168578195    0.865188323    0.078423577
   87 ASP   CB       868    1.143844768    0.757612486    0.184376130
   87 ASP   CG       869    1.252742060    0.725466304    0.286942027
   87 ASP   OD1      870    1.368007626    0.710388143    0.240972120
   87 ASP   OD2      871    1.216014646    0.707013713    0.404981964
   87 ASP   C        872    1.037198111    0.879805561    0.001369105
   87 ASP   O        873    1.028255619    0.828768407   -0.110189736
   88 LEU   N        874    0.945183540    0.951533387    0.065223924
   88 LEU   H        875    0.949206352    0.978048744    0.161564485
   88 LEU   CA       876    0.813442739    0.973488792    0.003806068
   88 LEU   CB       877    0.725144107    1.054334229    0.099071131
   88 LEU   CG       878    0.666288754    0.964916038    0.208384601
   88 LEU   CD1      879    0.588699671    1.046236576    0.312207294
   88 LEU   CD2      880    0.580695234    0.858243960    0.139794348
   88 LEU   C        881    0.816474448    1.045334510    6.786536859
   88 LEU   O        882    0.767391816    0.991873627    6.687220728
   89 ILE   N        883    0.897522869    1.150696106    6.781799449
   89 ILE   H        884    0.958667730    1.172932059    6.857742881
   89 ILE   CA       885    0.928687397    1.230754918    6.662516763
   89 ILE   CB       886    0.975268366    1.370732067    6.703139361
   89 ILE   CG1      887    0.861559420    1.435686916    6.782286091
   89 ILE   CG2      888    0.999512176    1.468728439    6.588151685
   89 ILE   CD       889    0.908472713    1.543342987    6.880366433
   89 ILE   C        890    1.016013100    1.157299529    6.560580098
   89 ILE   O        891    0.985400634    1.161198339    6.441509211
   90 ASN   N        892    1.107604864    1.073674328    6.608622378
   90 ASN   H        893    1.139051038    1.079425127    6.703382503
   90 ASN   CA       894    1.182243060    0.973114410    6.531642881
   90 ASN   CB       895    1.304685294    0.925962238    6.610348092
   90 ASN   CG       896    1.393432930    0.836645813    6.523440073
   90 ASN   OD1      897    1.407300755    0.857839168    6.403080609
   90 ASN   ND2      898    1.458118178    0.736934869    6.583127145
   90 ASN   HD21     899    1.518845842    0.683963962    6.523919886
   90 ASN   HD22     900    1.448497211    0.709616739    6.678836394
   90 ASN   C        901    1.094641567    0.855376233    6.488317036
   90 ASN   O        902    1.139639792    0.741061415    6.494430460
   91 ASN   N        903    0.971904521    0.880070683    6.443416821
   91 ASN   H        904    0.949171289    0.972289903    6.412110656
   91 ASN   CA       905    0.865396887    0.783833517    6.411693932
   91 ASN   CB       906    0.865657006    0.748766496    6.262761169
   91 ASN   CG       907    0.787571912    0.849784260    6.178478128
   91 ASN   OD1      908    0.664639383    0.851770289    6.181818394
   91 ASN   ND2      909    0.852412642    0.931064556    6.095543252
   91 ASN   HD21     910    0.796787924    0.989231054    6.036201262
   91 ASN   HD22     911    0.952288857    0.933409252    6.091284962
   91 ASN   C        912    0.847429203    0.664691033    6.506002436
   91 ASN   O        913    0.876904596    0.552124434    6.466124593
   92 LEU   N        914    0.794781253    0.685857581    6.626290303
   92 LEU   H        915    0.781662841    0.780734657    6.655048329
   92 LEU   CA       916    0.762872271    0.585686594    6.729055644
   92 LEU   CB       917    0.640085351    0.498174919    6.703071748
   92 LEU   CG       918    0.510901320    0.580074316    6.706564732
   92 LEU   CD1      919    0.473933584    0.631589383    6.567321831
   92 LEU   CD2      920    0.403107277    0.491945108    6.769972704
   92 LEU   C        921    0.882016044    0.495719180    6.762553149
   92 LEU   O        922    0.866347822    0.374103666    6.772259263
   93 GLY   N        923    1.003333115    0.550227366    6.762391175
   93 GLY   H        924    1.014558493    0.649082566    6.752274723
   93 GLY   CA       925    1.130233568    0.480904892    6.788896679
   93 GLY   C        926    1.179021244    0.388777235    6.676893736
   93 GLY   O        927    1.273709602    0.314887257    6.703442825
   94 THR   N        928    1.123382132    0.393995938    6.556198711
   94 THR   H        929    1.067936134    0.472096723    6.527427553
   94 THR   CA       930    1.147373166    0.289702314    6.455410287
   94 THR   CB       931    1.027630625    0.196512579    6.435732084
   94 THR   OG1      932    0.908554341    0.271073990    6.409021435
   94 THR   HG1      933    0.879108333    0.301337645    6.499669347
   94 THR   CG2      934    1.007624404    0.107925370    6.558877501
   94 THR   C        935    1.192963046    0.346631956    6.320912782
   94 THR   O        936    1.146806753    0.452229209    6.277899181
   95 ILE   N        937    1.272478482    0.272282424    6.244487417
   95 ILE   H        938    1.303095380    0.181898189    6.274400977
   95 ILE   CA       939    1.315282331    0.303978934    6.107471716
   95 ILE   CB       940    1.445210249    0.227203313    6.082225214
   95 ILE   CG1      941    1.434442050    0.076574700    6.106855733
   95 ILE   CG2      942    1.561613890    0.300193767    6.149550621
   95 ILE   CD       943    1.559835726   -0.000181997    6.064480324
   95 ILE   C        944    1.211891644    0.293524901    5.995177107
   95 ILE   O        945    1.230469671    0.257196260    5.879131049
   96 ALA   N        946    1.089364850    0.336656284    6.023785149
   96 ALA   H        947    1.083700149    0.376721678    6.115240841
   96 ALA   CA       948    0.961606139    0.324324224    5.952106549
   96 ALA   CB       949    0.850188739    0.398112854    6.026620746
   96 ALA   C        950    0.967848626    0.369947907    5.806184814
   96 ALA   O        951    0.887133825    0.317041127    5.729914271
   97 LYSH  N        952    1.057755730    0.458230342    5.763592124
   97 LYSH  H        953    1.111303260    0.514794713    5.826306829
   97 LYSH  CA       954    1.077548122    0.475888220    5.618990095
   97 LYSH  CB       955    1.170716209    0.594921534    5.595286185
   97 LYSH  CG       956    1.185550444    0.650441920    5.453487034
   97 LYSH  CD       957    1.309541637    0.738650427    5.437535745
   97 LYSH  CE       958    1.365069447    0.755648693    5.295991434
   97 LYSH  NZ       959    1.265293636    0.839202739    5.227635679
   97 LYSH  HZ1      960    1.240793706    0.931718503    5.256598969
   97 LYSH  HZ2      961    1.197507611    0.775578953    5.190803904
   97 LYSH  HZ3      962    1.317797198    0.844242377    5.142677622
   97 LYSH  C        963    1.134870452    0.358835436    5.538825117
   97 LYSH  O        964    1.074091465    0.317229034    5.440307498
   98 SER   N        965    1.250743308    0.305245958    5.576116536
   98 SER   H        966    1.323187474    0.366998375    5.606770635
   98 SER   CA       967    1.304141503    0.177193766    5.527510819
   98 SER   CB       968    1.444961648    0.143233855    5.576794078
   98 SER   OG       969    1.433175680    0.131925845    5.718858860
   98 SER   HG       970    1.399266803    0.218578317    5.755485875
   98 SER   C        971    1.218164664    0.052172610    5.547237398
   98 SER   O        972    1.192220196   -0.017269162    5.449073456
   99 GLY   N        973    1.144654604    0.058376332    5.657915789
   99 GLY   H        974    1.170829300    0.120985347    5.731372074
   99 GLY   CA       975    1.029227298    6.888479620    5.682335922
   99 GLY   C        976    0.926929366    6.876376853    5.569190871
   99 GLY   O        977    0.884671337    6.766960025    5.532134178
  100 THR   N        978    0.874365350    0.076928148    5.538794564
  100 THR   H        979    0.862424106    0.145443684    5.610653757
  100 THR   CA       980    0.782116429    0.090881241    5.425188659
  100 THR   CB       981    0.741864356    0.236910291    5.403620462
  100 THR   OG1      982    0.681023696    0.297226686    5.518111819
  100 THR   HG1      983    0.743692244    0.345260860    5.579474450
  100 THR   CG2      984    0.634472517    0.246581070    5.295057677
  100 THR   C        985    0.837085762    0.030683655    5.295714247
  100 THR   O        986    0.767635487   -0.054075708    5.239819796
  101 LYSH  N        987    0.963038101    0.059507779    5.264142627
  101 LYSH  H        988    1.019945942    0.110565736    5.328612729
  101 LYSH  CA       989    1.034005865    0.011841544    5.144542865
  101 LYSH  CB       990    1.172570962    0.076521950    5.139227785
  101 LYSH  CG       991    1.266711942    0.014788684    5.035615476
  101 LYSH  CD       992    1.409751691    0.041944013    5.082669648
  101 LYSH  CE       993    1.517720744    6.886976562    5.002308936
  101 LYSH  NZ       994    1.525846148    6.919578414    4.859185944
  101 LYSH  HZ1      995    1.450606915    6.878033078    4.808064762
  101 LYSH  HZ2      996    1.612070972    6.890161647    4.817954045
  101 LYSH  HZ3      997    1.519233220    7.018865024    4.849264292
  101 LYSH  C        998    1.043147746    6.776902733    5.143531919
  101 LYSH  O        999    0.981091103    6.719307973    5.054302799
  102 ALA   N       1000    1.079013731    6.719415608    5.257983273
  102 ALA   H       1001    1.135988236    6.766899152    5.325069283
  102 ALA   CA      1002    1.076528387    6.574059755    5.279798226
  102 ALA   CB      1003    1.134311269    6.534657815    5.415891349
  102 ALA   C       1004    0.945388499    6.497751855    5.260027560
  102 ALA   O       1005    0.932483679    6.411312063    5.173473676
  103 PHE   N       1006    0.834921256    6.554240511    5.307933928
  103 PHE   H       1007    0.842829058    6.628199035    5.374779267
  103 PHE   CA      1008    0.697579468    6.510735314    5.278667177
  103 PHE   CB      1009    0.595124299    6.574117015    5.373001191
  103 PHE   CG      1010    0.450907212    6.523666092    5.381129474
  103 PHE   CD1     1011    0.429404809    6.386402132    5.385412396
  103 PHE   HD1     1012    0.513791122    6.319245074    5.369647155
  103 PHE   CD2     1013    0.343082670    6.609006093    5.401450866
  103 PHE   HD2     1014    0.357702398    6.716667167    5.392612111
  103 PHE   CE1     1015    0.304696206    6.333100454    5.415921723
  103 PHE   HE1     1016    0.283692276    6.226903670    5.403203210
  103 PHE   CE2     1017    0.220631819    6.553523169    5.436784059
  103 PHE   HE2     1018    0.137581397    6.623507411    5.446087830
  103 PHE   CZ      1019    0.199151866    6.416838912    5.450149952
  103 PHE   HZ      1020    0.106409602    6.376479220    5.490782059
  103 PHE   C       1021    0.642794547    6.532404121    5.137453157
  103 PHE   O       1022    0.585617980    6.440753930    5.078617188
  104 MET   N       1023    0.650338532    6.655797900    5.088388175
  104 MET   H       1024    0.698961440    6.726016115    5.140417248
  104 MET   CA      1025    0.601219838    6.692229261    4.954705051
  104 MET   CB      1026    0.597354912    6.842454608    4.925957741
  104 MET   CG      1027    0.504882157    0.010637246    5.012378860
  104 MET   SD      1028    0.501154287    0.176898765    4.936009101
  104 MET   CE      1029    0.348722411    0.242455869    5.000435733
  104 MET   C       1030    0.667610282    6.610957591    4.843351920
  104 MET   O       1031    0.594245085    6.578051522    4.750272713
  105 GLU   N       1032    0.792248930    6.568025384    4.861025847
  105 GLU   H       1033    0.858293559    6.616381263    4.918475635
  105 GLU   CA      1034    0.857442474    6.480259039    4.762756116
  105 GLU   CB      1035    1.006665384    6.499252219    4.790729422
  105 GLU   CG      1036    1.041062404    6.635342745    4.729877915
  105 GLU   CD      1037    1.191634556    6.662376998    4.728652052
  105 GLU   OE1     1038    1.249515364    6.622305916    4.625372614
  105 GLU   OE2     1039    1.250783122    6.739142493    4.807604615
  105 GLU   C       1040    0.823980710    6.331809497    4.778750368
  105 GLU   O       1041    0.801943910    6.260233873    4.681173214
  106 ALA   N       1042    0.784148627    6.294145100    4.899927093
  106 ALA   H       1043    0.811919703    6.350938711    4.977411851
  106 ALA   CA      1044    0.740007570    6.158454001    4.935289395
  106 ALA   CB      1045    0.724106387    6.150998521    5.087281927
  106 ALA   C       1046    0.601897397    6.130756460    4.875542294
  106 ALA   O       1047    0.579243121    6.026923315    4.813610753
  107 LEU   N       1048    0.510238001    6.226420260    4.887203888
  107 LEU   H       1049    0.537426000    6.303257547    4.945147209
  107 LEU   CA      1050    0.374284745    6.227970040    4.831285887
  107 LEU   CB      1051    0.292688185    6.352456142    4.866711971
  107 LEU   CG      1052    0.251341076    6.375285685    5.012243412
  107 LEU   CD1     1053    0.218430673    6.522233167    5.039248622
  107 LEU   CD2     1054    0.126524659    6.290413017    5.037291332
  107 LEU   C       1055    0.375757051    6.222851084    4.678374955
  107 LEU   O       1056    0.271840734    6.194618829    4.618933058
  108 GLN   N       1057    0.465915642    6.302278020    4.621341535
  108 GLN   H       1058    0.504645601    6.386602007    4.658630463
  108 GLN   CA      1059    0.501281211    6.287523319    4.479427401
  108 GLN   CB      1060    0.599027786    6.393769462    4.428768106
  108 GLN   CG      1061    0.647921653    6.371106615    4.285578868
  108 GLN   CD      1062    0.778952315    6.447417041    4.265166011
  108 GLN   OE1     1063    0.847589970    6.492332367    4.356806783
  108 GLN   NE2     1064    0.797267993    6.486824251    4.139468932
  108 GLN   HE21    1065    0.877017223    6.544811172    4.122832959
  108 GLN   HE22    1066    0.736586364    6.470914714    4.061599982
  108 GLN   C       1067    0.548964081    6.145307776    4.449229547
  108 GLN   O       1068    0.466748671    6.069185976    4.398469922
  109 ALA   N       1069    0.660906844    6.105258132    4.508854176
  109 ALA   H       1070    0.701364269    6.170017022    4.573438567
  109 ALA   CA      1071    0.714064459    5.970000738    4.486664596
  109 ALA   CB      1072    0.840155944    5.958758771    4.572597830
  109 ALA   C       1073    0.618238816    5.853491664    4.512244525
  109 ALA   O       1074    0.587348179    5.767404120    4.429997138
  110 GLY   N       1075    0.553668068    5.858777562    4.628403034
  110 GLY   H       1076    0.565282295    5.934827920    4.692299457
  110 GLY   CA      1077    0.460328754    5.755783551    4.676264536
  110 GLY   C       1078    0.380725666    5.754731919    4.806926385
  110 GLY   O       1079    0.277950692    5.688484754    4.820253729
  111 ALA   N       1080    0.437936279    5.811251991    4.912868999
  111 ALA   H       1081    0.524201150    5.861581342    4.907692816
  111 ALA   CA      1082    0.383626817    5.818414879    5.049290166
  111 ALA   CB      1083    0.480108752    5.890369189    5.143761806
  111 ALA   C       1084    0.243624906    5.878927241    5.061459779
  111 ALA   O       1085    0.200826892    5.958628387    4.978107438
  112 ASP   N       1086    0.164256880    5.839918542    5.160809953
  112 ASP   H       1087    0.197197279    5.785542768    5.237999366
  112 ASP   CA      1088    0.031533333    5.901068052    5.176842188
  112 ASP   CB      1089   -0.073902008    5.792651334    5.200065763
  112 ASP   CG      1090    6.819271147    5.751376896    5.345319307
  112 ASP   OD1     1091    6.910871437    5.694773028    5.408804655
  112 ASP   OD2     1092    6.711337153    5.782579582    5.400079258
  112 ASP   C       1093    0.030151952    6.005912998    5.288263144
  112 ASP   O       1094    0.113021147    6.009549476    5.379098563
  113 ILE   N       1095    6.834205145    6.074641160    5.293884091
  113 ILE   H       1096    6.762649813    6.053339974    5.227344891
  113 ILE   CA      1097    6.798841280    6.186848213    5.382033649
  113 ILE   CB      1098    6.660452369    6.241267507    5.346000356
  113 ILE   CG1     1099    6.672691998    6.312655950    5.211218724
  113 ILE   CG2     1100    6.611026729    6.342715264    5.449327329
  113 ILE   CD      1101    6.538815568    6.345348058    5.144735552
  113 ILE   C       1102    6.818609316    6.141310098    5.526770119
  113 ILE   O       1103    6.858060305    6.224074555    5.608771698
  114 SER   N       1104    6.796995030    6.016003714    5.565759004
  114 SER   H       1105    6.762461024    5.947117831    5.502014892
  114 SER   CA      1106    6.814019542    5.968536028    5.703845912
  114 SER   CB      1107    6.768358994    5.823435977    5.720313116
  114 SER   OG      1108    6.867142199    5.728482935    5.679388813
  114 SER   HG      1109    6.864134667    5.713867785    5.580504675
  114 SER   C       1110    0.040505927    5.974577057    5.754449023
  114 SER   O       1111    0.065006842    6.000996521    5.872058838
  115 MET   N       1112    0.135813620    5.981569420    5.661935797
  115 MET   H       1113    0.112872173    5.970997552    5.565178752
  115 MET   CA      1114    0.280053231    5.979766731    5.690286160
  115 MET   CB      1115    0.348005036    5.915433560    5.569230686
  115 MET   CG      1116    0.296693448    5.771447328    5.562521823
  115 MET   SD      1117    0.375350000    5.669232469    5.432693776
  115 MET   CE      1118    0.546235677    5.700325285    5.471620955
  115 MET   C       1119    0.353959258    6.106515099    5.733709202
  115 MET   O       1120    0.476477961    6.116104482    5.728434646
  116 ILE   N       1121    0.277154095    6.208265353    5.771615050
  116 ILE   H       1122    0.178923957    6.226922117    5.769549969
  116 ILE   CA      1123    0.320203971    6.342006821    5.814890399
  116 ILE   CB      1124    0.190050868    6.420967546    5.830199676
  116 ILE   CG1     1125    0.219217788    6.571006488    5.823224262
  116 ILE   CG2     1126    0.105923086    6.383372188    5.952344077
  116 ILE   CD      1127    0.092366120    6.655954616    5.813095901
  116 ILE   C       1128    0.412470920    6.362532957    5.935212533
  116 ILE   O       1129    0.513849134    6.431389710    5.924714647
  117 GLY   N       1130    0.390065284    6.284559619    6.040616063
  117 GLY   H       1131    0.299928473    6.242365855    6.050407281
  117 GLY   CA      1132    0.478036693    6.273792741    6.157890673
  117 GLY   C       1133    0.616535411    6.218524088    6.123614382
  117 GLY   O       1134    0.715584480    6.286493170    6.150043268
  118 GLN   N       1135    0.623348999    6.127475873    6.026898915
  118 GLN   H       1136    0.537573204    6.092827236    5.988908162
  118 GLN   CA      1137    0.745560291    6.055329647    5.988564699
  118 GLN   CB      1138    0.717834888    5.939395341    5.892640071
  118 GLN   CG      1139    0.645603568    5.822209177    5.959405673
  118 GLN   CD      1140    0.622068913    5.706509899    5.862111978
  118 GLN   OE1     1141    0.518969615    5.701055780    5.795263335
  118 GLN   NE2     1142    0.730879355    5.633921947    5.838024983
  118 GLN   HE21    1143    0.730911997    5.550076543    5.783539629
  118 GLN   HE22    1144    0.819042835    5.675062890    5.861146913
  118 GLN   C       1145    0.853399420    6.148101214    5.932198009
  118 GLN   O       1146    0.972253815    6.124623471    5.953482003
  119 PHE   N       1147    0.809260500    6.254360865    5.865484550
  119 PHE   H       1148    0.712775810    6.274215634    5.848217183
  119 PHE   CA      1149    0.899319724    6.352100351    5.802663474
  119 PHE   CB      1150    0.857591347    6.383507405    5.658838388
  119 PHE   CG      1151    0.858549250    6.264974732    5.562101177
  119 PHE   CD1     1152    0.978914580    6.212710880    5.516254894
  119 PHE   HD1     1153    1.071077073    6.264685528    5.542430495
  119 PHE   CD2     1154    0.741920046    6.195055599    5.533265123
  119 PHE   HD2     1155    0.646406384    6.237084469    5.564779579
  119 PHE   CE1     1156    0.987823864    6.094324904    5.443948181
  119 PHE   HE1     1157    1.084038173    6.050691215    5.417131209
  119 PHE   CE2     1158    0.748086786    6.078376861    5.457946477
  119 PHE   HE2     1159    0.654051499    6.040927861    5.417499753
  119 PHE   CZ      1160    0.870002441    6.025686008    5.416941058
  119 PHE   HZ      1161    0.872996061    5.938905156    5.351049722
  119 PHE   C       1162    0.916597908    6.481201859    5.882952682
  119 PHE   O       1163    0.955364309    6.585041247    5.829616580
  120 GLY   N       1164    0.887877690    6.475339991    6.012687360
  120 GLY   H       1165    0.877610064    6.388070568    6.060422292
  120 GLY   CA      1166    0.892528556    6.592195089    6.101751104
  120 GLY   C       1167    0.798358903    6.710906731    6.080474688
  120 GLY   O       1168    0.832235751    6.824548458    6.113156388
  121 VAL   N       1169    0.671919211    6.687154787    6.046716796
  121 VAL   H       1170    0.644734094    6.593359230    6.025152689
  121 VAL   CA      1171    0.561430285    6.783735592    6.038152578
  121 VAL   CB      1172    0.550286685    6.834210140    5.894132681
  121 VAL   CG1     1173    0.662526897    6.933114408    5.862039322
  121 VAL   CG2     1174    0.549214095    6.724244850    5.787758414
  121 VAL   C       1175    0.426294938    6.746127904    6.099287045
  121 VAL   O       1176    0.325188624    6.810496599    6.071637573
  122 GLY   N       1177    0.429379988    6.649989969    6.191140082
  122 GLY   H       1178    0.521174735    6.628172290    6.224282095
  122 GLY   CA      1179    0.312844309    6.579289581    6.246212832
  122 GLY   C       1180    0.191496724    6.652702731    6.303618606
  122 GLY   O       1181    0.077480214    6.619860014    6.271205777
  123 PHE   N       1182    0.214297943    6.752501425    6.388540870
  123 PHE   H       1183    0.297128988    6.785820251    6.433601246
  123 PHE   CA      1184    0.108107222    6.833055938    6.450551683
  123 PHE   CB      1185    0.179991921    6.941735238    6.530768618
  123 PHE   CG      1186    0.106245610    7.061724642    6.590561116
  123 PHE   CD1     1187    0.062700407    0.138759838    6.722462789
  123 PHE   HD1     1188    0.059404645    0.044874705    6.777755764
  123 PHE   CD2     1189    0.103728007    0.264383506    6.521215294
  123 PHE   HD2     1190    0.113784777    0.264485214    6.412671788
  123 PHE   CE1     1191    0.026990152    0.258481656    6.783385831
  123 PHE   HE1     1192   -0.021162781    0.255667098    6.881127457
  123 PHE   CE2     1193    0.065463960    0.382020479    6.584595723
  123 PHE   HE2     1194    0.073148176    0.476499409    6.530784156
  123 PHE   CZ      1195    0.030900923    0.381722619    6.719228637
  123 PHE   HZ      1196    0.005474550    0.474586636    6.770324371
  123 PHE   C       1197    0.020059729    6.899191642    6.344325379
  123 PHE   O       1198   -0.099389233    6.912481333    6.370485079
  124 TYR   N       1199    0.070055029    0.013570882    6.225345478
  124 TYR   H       1200    0.165197029   -0.002063827    6.198787792
  124 TYR   CA      1201    6.898302292    0.066842879    6.121649032
  124 TYR   CB      1202    6.979788192    0.122447250    6.004688171
  124 TYR   CG      1203    7.050764500    0.248942677    6.053330068
  124 TYR   CD1     1204    0.066538953    0.364894484    6.091540637
  124 TYR   HD1     1205   -0.039947223    0.376643956    6.071449731
  124 TYR   CD2     1206    0.271471755    0.242211122    6.043643700
  124 TYR   HD2     1207    0.320105557    0.147879207    6.018845151
  124 TYR   CE1     1208    0.142743377    0.476753948    6.123139722
  124 TYR   HE1     1209    0.093873738    0.572037635    6.143481244
  124 TYR   CE2     1210    0.348104046    0.355231867    6.069562081
  124 TYR   HE2     1211    0.456302553    0.351370751    6.056945623
  124 TYR   CZ      1212    0.280999785    0.469794688    6.110696008
  124 TYR   OH      1213    0.341120316    0.574835117    6.172728501
  124 TYR   HH      1214    0.440471306    0.565256516    6.166630255
  124 TYR   C       1215    6.781773093    6.895937128    6.077294236
  124 TYR   O       1216    6.677464304    6.948686100    6.038984012
  125 SER   N       1217    6.801506773    6.765162004    6.091381035
  125 SER   H       1218    6.886736333    6.723810806    6.123436700
  125 SER   CA      1219    6.690025118    6.670119389    6.079097024
  125 SER   CB      1220    6.721306165    6.523308065    6.108732399
  125 SER   OG      1221    6.761913544    6.514789797    6.245589913
  125 SER   HG      1222    6.858730525    6.539579157    6.249048376
  125 SER   C       1223    6.565756698    6.705621871    6.161007608
  125 SER   O       1224    6.453647152    6.685850020    6.114412737
  126 ALA   N       1225    6.583815432    6.771292299    6.275250673
  126 ALA   H       1226    6.677386671    6.797745932    6.298622157
  126 ALA   CA      1227    6.479805474    6.822985665    6.365354640
  126 ALA   CB      1228    6.533092990    6.884203301    6.495057581
  126 ALA   C       1229    6.385669880    0.006521270    6.299898098
  126 ALA   O       1230    6.267120987    0.002546016    6.332464590
  127 TYR   N       1231    6.429793197    0.061591036    6.187155661
  127 TYR   H       1232    6.521570496    0.053176601    6.148324944
  127 TYR   CA      1233    6.342890230    0.148436473    6.106441693
  127 TYR   CB      1234    6.427875017    0.238788810    6.016851373
  127 TYR   CG      1235    6.505240683    0.347553037    6.091654558
  127 TYR   CD1     1236    6.486735426    0.482379256    6.063362390
  127 TYR   HD1     1237    6.421016284    0.510873065    5.981196906
  127 TYR   CD2     1238    6.596078185    0.315650480    6.191910142
  127 TYR   HD2     1239    6.613687849    0.210650564    6.215275022
  127 TYR   CE1     1240    6.557721390    0.580364413    6.131771676
  127 TYR   HE1     1241    6.533829039    0.683995879    6.107868779
  127 TYR   CE2     1242    6.665524290    0.413975571    6.261392211
  127 TYR   HE2     1243    6.722632394    0.387600651    6.350409225
  127 TYR   CZ      1244    6.649905536    0.548675668    6.230852503
  127 TYR   OH      1245    6.746735430    0.635073085    6.271514848
  127 TYR   HH      1246    6.716357393    0.726908660    6.246149447
  127 TYR   C       1247    6.225711030    0.085406159    6.030935041
  127 TYR   O       1248    6.131619928    0.153038643    5.989701136
  128 LEU   N       1249    6.241631417    6.874518085    6.001294861
  128 LEU   H       1250    6.330036943    6.828543217    5.992892773
  128 LEU   CA      1251    6.128504012    6.799592811    5.944749357
  128 LEU   CB      1252    6.173460993    6.654014297    5.930663785
  128 LEU   CG      1253    6.272733419    6.628405431    5.817099051
  128 LEU   CD1     1254    6.351395245    6.501684037    5.851255179
  128 LEU   CD2     1255    6.201406586    6.620174892    5.681992633
  128 LEU   C       1256    6.003376835    6.802352265    6.032767654
  128 LEU   O       1257    5.896751271    6.818784968    5.973693486
  129 VAL   N       1258    6.030072939    6.793133352    6.162737444
  129 VAL   H       1259    6.099531957    6.768000752    6.230157504
  129 VAL   CA      1260    5.911147358    6.791667082    6.249136955
  129 VAL   CB      1261    5.924168791    6.671556898    6.343024600
  129 VAL   CG1     1262    5.920131691    6.534878840    6.274355487
  129 VAL   CG2     1263    6.045257646    6.687292871    6.435236482
  129 VAL   C       1264    5.881669424    0.003841226    6.324316821
  129 VAL   O       1265    5.765455315    0.044056031    6.327027225
  130 ALA   N       1266    5.980748927    0.090181066    6.344754152
  130 ALA   H       1267    6.076287065    0.081258292    6.316576592
  130 ALA   CA      1268    5.964208276    0.222464926    6.406706371
  130 ALA   CB      1269    6.066443079    0.244148275    6.518465108
  130 ALA   C       1270    5.957619400    0.334671965    6.302894481
  130 ALA   O       1271    6.014576607    0.333503575    6.193882961
  131 GLU   N       1272    5.888318923    0.439995744    6.345283742
  131 GLU   H       1273    5.830834220    0.422219033    6.425155500
  131 GLU   CA      1274    5.881573306    0.568138016    6.273564501
  131 GLU   CB      1275    5.739059716    0.614438601    6.242672113
  131 GLU   CG      1276    5.642706726    0.621026848    6.361344257
  131 GLU   CD      1277    5.501558879    0.670676910    6.329367265
  131 GLU   OE1     1278    5.453581449    0.658082523    6.214630401
  131 GLU   OE2     1279    5.434976942    0.720124293    6.422884108
  131 GLU   C       1280    5.959082362    0.679460372    6.344343975
  131 GLU   O       1281    5.979626660    0.790909563    6.296510001
  132 LYSH  N       1282    6.002409619    0.654004388    6.467491205
  132 LYSH  H       1283    5.978289683    0.566412675    6.509293346
  132 LYSH  CA      1284    6.087714535    0.743247896    6.547292850
  132 LYSH  CB      1285    5.990766908    0.849085447    6.600288799
  132 LYSH  CG      1286    6.045403404    0.963740518    6.685607701
  132 LYSH  CD      1287    5.943105798    1.072806373    6.717968836
  132 LYSH  CE      1288    6.010311243    1.206503052    6.749830861
  132 LYSH  NZ      1289    5.909972592    1.311881114    6.770736095
  132 LYSH  HZ1     1290    5.861377678    1.291097697    6.855628244
  132 LYSH  HZ2     1291    5.842760269    1.316621066    6.696844032
  132 LYSH  HZ3     1292    5.958259003    1.398827746    6.781146583
  132 LYSH  C       1293    6.161910804    0.669483193    6.658909126
  132 LYSH  O       1294    6.121411581    0.570096962    6.719002340
  133 VAL   N       1295    6.292909511    0.683497963    6.640652082
  133 VAL   H       1296    6.333518359    0.741837032    6.570305612
  133 VAL   CA      1297    6.390641372    0.624380317    6.733203194
  133 VAL   CB      1298    6.497341305    0.544623787    6.657944893
  133 VAL   CG1     1299    6.593629521    0.466531374    6.747620131
  133 VAL   CG2     1300    6.431833288    0.439698264    6.567906318
  133 VAL   C       1301    6.456824206    0.730168052    6.821734477
  133 VAL   O       1302    6.536361079    0.813221188    6.778060760
  134 THR   N       1303    6.401024708    0.731947715    0.024661856
  134 THR   H       1304    6.326539134    0.683520390    0.070572487
  134 THR   CA      1305    6.460192076    0.805327462    0.137458925
  134 THR   CB      1306    6.354105844    0.852225428    0.237239322
  134 THR   OG1     1307    6.238498864    0.916453920    0.182814484
  134 THR   HG1     1308    6.272832484    1.004287122    0.149549897
  134 THR   CG2     1309    6.408206012    0.948557831    0.343073825
  134 THR   C       1310    6.558352403    0.722770854    0.220896410
  134 THR   O       1311    6.521208621    0.608950591    0.249108832
  135 VAL   N       1312    6.685387634    0.760116457    0.233447574
  135 VAL   H       1313    6.660637060    0.850463404    0.198429258
  135 VAL   CA      1314    6.776921662    0.678878783    0.314883799
  135 VAL   CB      1315    6.886734586    0.622976849    0.224167821
  135 VAL   CG1     1316    6.978139076    0.533189867    0.307808080
  135 VAL   CG2     1317    6.837323681    0.527547751    0.115254695
  135 VAL   C       1318    6.842883851    0.767930269    0.420383255
  135 VAL   O       1319    6.922500804    0.856931269    0.390888489
  136 ILE   N       1320    6.840606358    0.717112275    0.543270784
  136 ILE   H       1321    6.815807674    0.620576668    0.551425072
  136 ILE   CA      1322    6.892645432    0.781327577    0.664846673
  136 ILE   CB      1323    6.785489410    0.796312944    0.773022576
  136 ILE   CG1     1324    6.650845580    0.858238484    0.734988726
  136 ILE   CG2     1325    6.841817668    0.857501233    0.901461157
  136 ILE   CD      1326    6.670499472    0.994964896    0.669169830
  136 ILE   C       1327    0.095303933    0.701004274    0.714376007
  136 ILE   O       1328    0.093941685    0.578024315    0.712240212
  137 THR   N       1329    0.207351249    0.770477913    0.731952732
  137 THR   H       1330    0.206841060    0.861344667    0.690183912
  137 THR   CA      1331    0.333143586    0.704937978    0.770567143
  137 THR   CB      1332    0.428005816    0.675808488    0.654097123
  137 THR   OG1     1333    0.526610799    0.582928810    0.699937059
  137 THR   HG1     1334    0.479452744    0.496346841    0.716673697
  137 THR   CG2     1335    0.489214105    0.806524220    0.603332907
  137 THR   C       1336    0.412296911    0.771190372    0.883515719
  137 THR   O       1337    0.402019761    0.892086485    0.903738022
  138 LYSH  N       1338    0.475133026    0.689000955    0.967105125
  138 LYSH  H       1339    0.499100586    0.593855215    0.947747146
  138 LYSH  CA      1340    0.553515315    0.738748330    1.081089778
  138 LYSH  CB      1341    0.465589200    0.746679911    1.206050125
  138 LYSH  CG      1342    0.541718707    0.790927708    1.331185374
  138 LYSH  CD      1343    0.583208399    0.938087260    1.325768194
  138 LYSH  CE      1344    0.639863144    0.997172689    1.455028216
  138 LYSH  NZ      1345    0.785781018    0.983535255    1.466386208
  138 LYSH  HZ1     1346    0.831128958    1.034517085    1.393281356
  138 LYSH  HZ2     1347    0.809250945    0.886405317    1.470098277
  138 LYSH  HZ3     1348    0.816022892    1.021517565    1.553809167
  138 LYSH  C       1349    0.675368896    0.649307585    1.104865069
  138 LYSH  O       1350    0.663640472    0.527145710    1.113197417
  139 HISA  N       1351    0.793630313    0.708157946    1.089319362
  139 HISA  H       1352    0.791505046    0.801186982    1.052678405
  139 HISA  CA      1353    0.933929903    0.667740257    1.106454619
  139 HISA  CB      1354    1.012430979    0.699278108    0.978971501
  139 HISA  CG      1355    1.161459469    0.664955570    0.974041884
  139 HISA  ND1     1356    1.266463203    0.740668248    1.004530593
  139 HISA  HD1     1357    1.265972504    0.825466970    1.057529997
  139 HISA  CD2     1358    1.206233613    0.550278014    0.923706870
  139 HISA  HD2     1359    1.139633422    0.471412648    0.888697302
  139 HISA  CE1     1360    1.378161739    0.674132527    0.976482452
  139 HISA  HE1     1361    1.474608348    0.722188330    0.992904762
  139 HISA  NE2     1362    1.338944272    0.559072045    0.922515129
  139 HISA  C       1363    0.994683911    0.731274963    1.231695920
  139 HISA  O       1364    0.966026291    0.849410766    1.250486523
  140 ASN   N       1365    1.085668518    0.660637754    1.298187923
  140 ASN   H       1366    1.117805742    0.572163824    1.264406131
  140 ASN   CA      1367    1.144991767    0.708092144    1.424046054
  140 ASN   CB      1368    1.236883359    0.603091101    1.486796020
  140 ASN   CG      1369    1.179094176    0.474572234    1.546397288
  140 ASN   OD1     1370    1.058093375    0.453649812    1.553281744
  140 ASN   ND2     1371    1.261397838    0.408158238    1.627040522
  140 ASN   HD21    1372    1.223363729    0.330712317    1.677581967
  140 ASN   HD22    1373    1.357236714    0.435176247    1.636195605
  140 ASN   C       1374    1.216383614    0.843357987    1.419943619
  140 ASN   O       1375    1.179560432    0.943123590    1.481748779
  141 ASP   N       1376    1.313842480    0.853336627    1.329980837
  141 ASP   H       1377    1.349159307    0.761463495    1.312266040
  141 ASP   CA      1378    1.381685162    0.981505539    1.305829810
  141 ASP   CB      1379    1.497817959    0.954569328    1.209922724
  141 ASP   CG      1380    1.591531184    0.841627718    1.253190773
  141 ASP   OD1     1381    1.686121853    0.889452265    1.319471192
  141 ASP   OD2     1382    1.558379254    0.721329651    1.245731510
  141 ASP   C       1383    1.297608360    1.097736279    1.252600322
  141 ASP   O       1384    1.351618568    1.208208630    1.255585967
  142 ASP   N       1385    1.176337023    1.074639774    1.203097865
  142 ASP   H       1386    1.127838769    0.999768048    1.248287956
  142 ASP   CA      1387    1.104686378    1.183220323    1.134639801
  142 ASP   CB      1388    1.108033815    1.157909161    0.983775495
  142 ASP   CG      1389    1.117715772    1.274985259    0.885731072
  142 ASP   OD1     1390    1.101660450    1.391481935    0.928121576
  142 ASP   OD2     1391    1.129869066    1.253211795    0.763243464
  142 ASP   C       1392    0.962519524    1.206912984    1.185984163
  142 ASP   O       1393    0.928243768    1.138256999    1.282123264
  143 GLU   N       1394    0.884396513    1.303312869    1.138087887
  143 GLU   H       1395    0.941455491    1.371959145    1.093004145
  143 GLU   CA      1396    0.745579149    1.319406506    1.183725427
  143 GLU   CB      1397    0.712561161    1.468784329    1.181087030
  143 GLU   CG      1398    0.769467135    1.541556656    1.303038056
  143 GLU   CD      1399    0.687548168    1.522302822    1.430817448
  143 GLU   OE1     1400    0.563318528    1.510368880    1.423970049
  143 GLU   OE2     1401    0.750170672    1.527073515    1.538889800
  143 GLU   C       1402    0.632753953    1.248060475    1.108946229
  143 GLU   O       1403    0.652941347    1.177401440    1.010306009
  144 GLN   N       1404    0.510902582    1.249255551    1.162245910
  144 GLN   H       1405    0.491670732    1.323079326    1.226911665
  144 GLN   CA      1406    0.398003761    1.182244872    1.096113493
  144 GLN   CB      1407    0.285179623    1.165918049    1.198168318
  144 GLN   CG      1408    0.180465762    1.064639847    1.151422196
  144 GLN   CD      1409    0.089400643    1.018611345    1.265420378
  144 GLN   OE1     1410    0.113661983    0.943513227    1.359763689
  144 GLN   NE2     1411   -0.035198789    1.065075350    1.263951939
  144 GLN   HE21    1412   -0.080348141    1.052331482    1.352257756
  144 GLN   HE22    1413   -0.084256783    1.087395863    1.179729366
  144 GLN   C       1414    0.351616968    1.245744934    0.964860578
  144 GLN   O       1415    0.299921941    1.357326046    0.967579257
  145 TYR   N       1416    0.364558327    1.173434789    0.853987838
  145 TYR   H       1417    0.377262902    1.074673814    0.863235771
  145 TYR   CA      1418    0.334795814    1.223621924    0.719059295
  145 TYR   CB      1419    0.465884381    1.216647168    0.640464296
  145 TYR   CG      1420    0.581681938    1.306266354    0.684793338
  145 TYR   CD1     1421    0.551156662    1.434005115    0.730287176
  145 TYR   HD1     1422    0.454286309    1.477614592    0.705887416
  145 TYR   CD2     1423    0.704369868    1.249507065    0.717151570
  145 TYR   HD2     1424    0.724372000    1.147950565    0.683013254
  145 TYR   CE1     1425    0.641181136    1.503951071    0.809797138
  145 TYR   HE1     1426    0.607625155    1.589644074    0.868206946
  145 TYR   CE2     1427    0.804792664    1.324860637    0.776781256
  145 TYR   HE2     1428    0.907349207    1.288815895    0.768925995
  145 TYR   CZ      1429    0.768689684    1.450493188    0.824046861
  145 TYR   OH      1430    0.859539822    1.534285339    0.880772303
  145 TYR   HH      1431    0.945470309    1.484027070    0.890226050
  145 TYR   C       1432    0.221207997    1.147715765    0.650150437
  145 TYR   O       1433    0.218969667    1.024933275    0.657111056
  146 ALA   N       1434    0.165262640    1.220306736    0.553779826
  146 ALA   H       1435    0.199783466    1.311554579    0.531852837
  146 ALA   CA      1436    0.040729765    1.184137680    0.484560212
  146 ALA   CB      1437   -0.076743378    1.263284654    0.542396135
  146 ALA   C       1438    0.044476167    1.221886567    0.336333804
  146 ALA   O       1439    0.048590704    1.337537503    0.294633500
  147 TRP   N       1440    0.069690475    1.112968762    0.264291103
  147 TRP   H       1441    0.074831645    1.024210038    0.310076813
  147 TRP   CA      1442    0.071489712    1.108642372    0.117360508
  147 TRP   CB      1443    0.179398226    1.007843722    0.077283510
  147 TRP   CG      1444    0.205448551    0.989356401    6.845439070
  147 TRP   CD1     1445    0.314079927    1.027379593    6.778787275
  147 TRP   HD1     1446    0.399599822    1.083082216    6.817078771
  147 TRP   CD2     1447    0.135901242    0.914108897    6.751516569
  147 TRP   NE1     1448    0.318301681    0.990005033    6.651224277
  147 TRP   HE1     1449    0.391530539    1.008522766    6.585690862
  147 TRP   CE2     1450    0.207048211    0.919660604    6.632234181
  147 TRP   CE3     1451    0.023999851    0.832666981    6.764390306
  147 TRP   HE3     1452   -0.031370703    0.830889249    6.858262513
  147 TRP   CZ2     1453    0.164305841    0.840701694    6.526123980
  147 TRP   HZ2     1454    0.227229955    0.835215084    6.437289176
  147 TRP   CZ3     1455    6.897744095    0.755713276    6.657343677
  147 TRP   HZ3     1456    6.806109579    0.697167955    6.664791251
  147 TRP   CH2     1457    0.052598392    0.758970653    6.538870862
  147 TRP   HH2     1458    0.019937113    0.702843591    6.451321342
  147 TRP   C       1459    6.852404886    1.073935007    0.058459623
  147 TRP   O       1460    6.787011252    0.991383710    0.122016809
  148 GLU   N       1461    6.796871194    1.151877984    6.883887738
  148 GLU   H       1462    6.822376449    1.248388759    6.878016585
  148 GLU   CA      1463    6.667666890    1.115762234    6.823796968
  148 GLU   CB      1464    6.571142514    1.221028087    6.878665536
  148 GLU   CG      1465    6.424360893    1.193267435    6.845586890
  148 GLU   CD      1466    6.340208934    1.266819819    0.032282367
  148 GLU   OE1     1467    6.295035943    1.380256079    0.005566956
  148 GLU   OE2     1468    6.302884921    1.203236354    0.133217795
  148 GLU   C       1469    6.678570988    1.118014871    6.671209702
  148 GLU   O       1470    6.727582063    1.206125118    6.600761945
  149 SER   N       1471    6.604728132    1.021585299    6.616998614
  149 SER   H       1472    6.586240092    0.959348267    6.693064572
  149 SER   CA      1473    6.580762714    1.010281681    6.472393410
  149 SER   CB      1474    6.667604320    0.896816854    6.417675630
  149 SER   OG      1475    6.655400310    0.882670043    6.275898046
  149 SER   HG      1476    6.656345414    0.971798967    6.230558754
  149 SER   C       1477    6.435207648    0.987296263    6.431230398
  149 SER   O       1478    6.369501128    0.903348906    6.492609800
  150 SER   N       1479    6.390459739    1.061818210    6.330562361
  150 SER   H       1480    6.426487139    1.153238569    6.311971480
  150 SER   CA      1481    6.262911893    1.041076622    6.260467686
  150 SER   CB      1482    6.160727382    1.136634488    6.322409281
  150 SER   OG      1483    6.217974460    1.267500379    6.329183545
  150 SER   HG      1484    6.159319035    1.325018659    6.386206441
  150 SER   C       1485    6.263233486    1.068745557    6.109987500
  150 SER   O       1486    6.165074960    1.101763276    6.043612948
  151 ALA   N       1487    6.384973703    1.058990635    6.057298129
  151 ALA   H       1488    6.463101598    1.072081222    6.118328194
  151 ALA   CA      1489    6.412978806    1.067594289    5.913232688
  151 ALA   CB      1490    6.348829397    0.950656091    5.838253757
  151 ALA   C       1491    6.394947725    1.203619281    5.845524990
  151 ALA   O       1492    6.300688530    1.275864789    5.877537349
  152 GLY   N       1493    6.488949112    1.234216537    5.756540741
  152 GLY   H       1494    6.571525561    1.178080266    5.750977613
  152 GLY   CA      1495    6.482364813    1.360474619    5.681557958
  152 GLY   C       1496    6.618503305    1.430086348    5.687226829
  152 GLY   O       1497    6.629696120    1.547310746    5.722768106
  153 GLY   N       1498    6.727521735    1.364103897    5.649142903
  153 GLY   H       1499    6.708606719    1.268965470    5.624834429
  153 GLY   CA      1500    6.868379086    1.405627511    5.642394184
  153 GLY   C       1501    0.010867579    1.430594151    5.780799371
  153 GLY   O       1502    0.130239359    1.404641853    5.795194407
  154 SER   N       1503    6.857042407    1.497918171    5.870402386
  154 SER   H       1504    6.761727215    1.521735872    5.851712265
  154 SER   CA      1505    6.910209038    1.536313765    6.001972036
  154 SER   CB      1506    6.869622666    1.677439495    6.044940895
  154 SER   OG      1507    6.726979587    1.679838578    6.054917392
  154 SER   HG      1508    6.706875056    1.777568187    6.061605667
  154 SER   C       1509    6.883287908    1.434989812    6.113417736
  154 SER   O       1510    6.830927375    1.327687737    6.083840342
  155 PHE   N       1511    0.047836619    1.439727874    6.217763656
  155 PHE   H       1512    0.139434696    1.479780255    6.220430086
  155 PHE   CA      1513    0.025736305    1.382115940    6.351189078
  155 PHE   CB      1514    0.113955340    1.259108861    6.373536672
  155 PHE   CG      1515    0.266708701    1.263874658    6.381103703
  155 PHE   CD1     1516    0.325953121    1.268220941    6.506775551
  155 PHE   HD1     1517    0.267051056    1.259160451    6.598046189
  155 PHE   CD2     1518    0.346685283    1.251067107    6.268140375
  155 PHE   HD2     1519    0.292843166    1.255681431    6.173470880
  155 PHE   CE1     1520    0.464639683    1.268262725    6.516170044
  155 PHE   HE1     1521    0.512601190    1.261401816    6.613820276
  155 PHE   CE2     1522    0.485458799    1.250339939    6.276119920
  155 PHE   HE2     1523    0.543486975    1.237752322    6.184717591
  155 PHE   CZ      1524    0.543527268    1.260341735    6.402007545
  155 PHE   HZ      1525    0.651061241    1.244510950    6.410182570
  155 PHE   C       1526    0.043608357    1.480901744    6.466648832
  155 PHE   O       1527    0.125419847    1.572753180    6.467815812
  156 THR   N       1528    6.881549168    1.460692426    6.571083455
  156 THR   H       1529    6.808354668    1.392723982    6.576010196
  156 THR   CA      1530    6.866334539    1.559183785    6.679150049
  156 THR   CB      1531    6.727843260    1.622418514    6.694454157
  156 THR   OG1     1532    6.625057836    1.526738451    6.721388687
  156 THR   HG1     1533    6.623300842    1.510011984    6.819964242
  156 THR   CG2     1534    6.695284883    1.702170889    6.568012163
  156 THR   C       1535    6.915230089    1.514491899    6.817076193
  156 THR   O       1536    6.850463689    1.434347008    6.884250981
  157 VAL   N       1537    0.108056891    1.577607824    6.855403820
  157 VAL   H       1538    0.118410897    1.670443923    6.819697621
  157 VAL   CA      1539    0.182329939    1.542406636    0.059497006
  157 VAL   CB      1540    0.331338862    1.530147676    0.026984256
  157 VAL   CG1     1541    0.421491287    1.481220634    0.140489179
  157 VAL   CG2     1542    0.353745353    1.429213275   -0.085808880
  157 VAL   C       1543    0.170557017    1.653276595    0.164291773
  157 VAL   O       1544    0.159010141    1.773407836    0.140508054
  158 ARG   N       1545    0.140853348    1.609929581    0.286483272
  158 ARG   H       1546    0.112914259    1.515533791    0.304057185
  158 ARG   CA      1547    0.132363017    1.690321741    0.409268020
  158 ARG   CB      1548   -0.010834091    1.743040029    0.420471389
  158 ARG   CG      1549   -0.113565022    1.632587546    0.446098636
  158 ARG   CD      1550    6.665841837    1.691660568    0.473833597
  158 ARG   NE      1551    6.575911537    1.580201081    0.506936893
  158 ARG   HE      1552    6.577865970    1.503576802    0.442711507
  158 ARG   CZ      1553    6.509990365    1.560469805    0.621913384
  158 ARG   NH1     1554    6.529698641    1.635126028    0.731430655
  158 ARG   HH11    1555    6.477080754    1.612140412    0.813297555
  158 ARG   HH12    1556    6.613485299    1.689541285    0.735679734
  158 ARG   NH2     1557    6.428504697    1.454804486    0.634068779
  158 ARG   HH21    1558    6.375411477    1.437412578    0.716995626
  158 ARG   HH22    1559    6.418423582    1.388624465    0.559791917
  158 ARG   C       1560    0.182810500    1.618067968    0.534341774
  158 ARG   O       1561    0.203234194    1.496889112    0.528819005
  159 THR   N       1562    0.207599433    1.693409227    0.641116951
  159 THR   H       1563    0.213753006    1.791829181    0.624461880
  159 THR   CA      1564    0.210067821    1.652868312    0.782400544
  159 THR   CB      1565    0.251688871    1.767498256    0.874794615
  159 THR   OG1     1566    0.378738273    1.817651906    0.832453244
  159 THR   HG1     1567    0.418729680    1.851037030    0.917822003
  159 THR   CG2     1568    0.266648943    1.733050447    1.023126232
  159 THR   C       1569    0.069957990    1.609101238    0.825567474
  159 THR   O       1570   -0.025527119    1.679328748    0.792666112
  160 ASP   N       1571    0.061870150    1.488580777    0.881240573
  160 ASP   H       1572    0.116141729    1.410021072    0.910983757
  160 ASP   CA      1573    6.852777663    1.433320959    0.930800389
  160 ASP   CB      1574    6.861352678    1.280959558    0.919986943
  160 ASP   CG      1575    6.731102989    1.208572656    0.954672939
  160 ASP   OD1     1576    6.626633588    1.262592948    0.912329668
  160 ASP   OD2     1577    6.727697569    1.119193171    1.041977280
  160 ASP   C       1578    6.817061402    1.474744011    1.073698948
  160 ASP   O       1579    6.876275845    1.430467301    1.172000924
  161 THR   N       1580    6.756343011    1.592591321    1.084455380
  161 THR   H       1581    6.726345441    1.629761728    0.996592174
  161 THR   CA      1582    6.714986534    1.655769245    1.210590250
  161 THR   CB      1583    6.679189553    1.802300764    1.184943210
  161 THR   OG1     1584    6.616631053    1.824823354    1.058327826
  161 THR   HG1     1585    6.520410992    1.801148175    1.071771523
  161 THR   CG2     1586    6.796214946    1.898615028    1.205885545
  161 THR   C       1587    6.602138135    1.585348427    1.286210050
  161 THR   O       1588    6.489053898    1.630275498    1.304194269
  162 GLY   N       1589    6.645571736    1.479091479    1.353393862
  162 GLY   H       1590    6.716925573    1.424941115    1.308928859
  162 GLY   CA      1591    6.572746330    1.404599209    1.457106747
  162 GLY   C       1592    6.620141349    1.262479747    1.488230027
  162 GLY   O       1593    6.739029091    1.244930987    1.514471555
  163 GLU   N       1594    6.518946515    1.187037184    1.530165160
  163 GLU   H       1595    6.426889269    1.224628961    1.519483704
  163 GLU   CA      1596    6.522113415    1.044000194    1.563920018
  163 GLU   CB      1597    6.430554810    0.970715376    1.465646403
  163 GLU   CG      1598    6.398922549    0.825353648    1.501443907
  163 GLU   CD      1599    6.313336061    0.811310887    1.627489955
  163 GLU   OE1     1600    6.364647024    0.796554018    1.740527601
  163 GLU   OE2     1601    6.191059221    0.819224526    1.602776619
  163 GLU   C       1602    6.656003498    0.969935523    1.564925443
  163 GLU   O       1603    6.713494339    0.929789196    1.463870627
  164 PRO   N       1604    6.710109492    0.955632973    1.685582571
  164 PRO   CA      1605    6.843676850    0.897498809    1.705350728
  164 PRO   CB      1606    6.878607655    0.935078490    1.849488130
  164 PRO   CG      1607    6.798722775    1.063558322    1.872268269
  164 PRO   CD      1608    6.666237863    1.016248744    1.812113831
  164 PRO   C       1609    6.842738831    0.746773284    1.679053962
  164 PRO   O       1610    6.748227812    0.672322620    1.704639882
  165 MET   N       1611    0.031197275    0.709913893    1.608034253
  165 MET   H       1612    0.109986985    0.770690410    1.598114730
  165 MET   CA      1613    0.056397730    0.568794395    1.575486726
  165 MET   CB      1614    0.041101557    0.538054767    1.426382308
  165 MET   CG      1615    0.109557913    0.630000679    1.325041587
  165 MET   SD      1616    0.049742823    0.597097766    1.155243657
  165 MET   CE      1617    0.152136614    0.461497101    1.102165654
  165 MET   C       1618    0.186411741    0.499998040    1.617635895
  165 MET   O       1619    0.203074782    0.387488485    1.570794825
  166 GLY   N       1620    0.279097744    0.556259105    1.694661850
  166 GLY   H       1621    0.255367222    0.633497630    1.753584273
  166 GLY   CA      1622    0.415796752    0.507444487    1.717920486
  166 GLY   C       1623    0.507800536    0.499574308    1.595917607
  166 GLY   O       1624    0.615966823    0.558036645    1.599638748
  167 ARG   N       1625    0.477693416    0.403268096    1.509253712
  167 ARG   H       1626    0.395032980    0.348226956    1.520989366
  167 ARG   CA      1627    0.560775748    0.371698786    1.392170769
  167 ARG   CB      1628    0.683107153    0.287848707    1.429777667
  167 ARG   CG      1629    0.804614362    0.329721322    1.346757327
  167 ARG   CD      1630    0.916875734    0.231656975    1.381212225
  167 ARG   NE      1631    0.904400696    0.091978741    1.337113993
  167 ARG   HE      1632    0.845885157    0.084684119    1.256339991
  167 ARG   CZ      1633    0.898535116   -0.004208300    1.430224940
  167 ARG   NH1     1634    0.936888821    0.016851853    1.556892573
  167 ARG   HH11    1635    0.942028696   -0.076582702    1.592170326
  167 ARG   HH12    1636    0.933560780    0.094820824    1.619420677
  167 ARG   NH2     1637    0.840575322   -0.118554871    1.391202610
  167 ARG   HH21    1638    0.837729296   -0.203406870    1.444054134
  167 ARG   HH22    1639    0.768021172   -0.113889079    1.322536506
  167 ARG   C       1640    0.478768726    0.286931105    1.294697147
  167 ARG   O       1641    0.387576331    0.216578962    1.337865693
  168 GLY   N       1642    0.510790829    0.300294511    1.166296979
  168 GLY   H       1643    0.560470270    0.382445738    1.138312535
  168 GLY   CA      1644    0.474991552    0.210219703    1.055764243
  168 GLY   C       1645    0.402608282    0.284560977    0.943304564
  168 GLY   O       1646    0.419174790    0.405900543    0.931730624
  169 THR   N       1647    0.324374078    0.208858400    0.866886470
  169 THR   H       1648    0.326438001    0.109001937    0.871828845
  169 THR   CA      1649    0.253257853    0.263977504    0.750630769
  169 THR   CB      1650    0.325289856    0.228220441    0.620460691
  169 THR   OG1     1651    0.460259807    0.275504463    0.620756562
  169 THR   HG1     1652    0.502652913    0.240722591    0.537132122
  169 THR   CG2     1653    0.260158438    0.280948336    0.492450270
  169 THR   C       1654    0.106980176    0.219108365    0.750532864
  169 THR   O       1655    0.064883227    0.112487446    0.795129126
  170 LYSH  N       1656    0.024411274    0.319156404    0.721139384
  170 LYSH  H       1657    0.051558600    0.413135287    0.700345988
  170 LYSH  CA      1658    6.797156168    0.297649774    0.710729085
  170 LYSH  CB      1659    6.713942162    0.389747708    0.800169158
  170 LYSH  CG      1660    6.746602542    0.365938172    0.947737454
  170 LYSH  CD      1661    6.637629785    0.421852490    1.039430024
  170 LYSH  CE      1662    6.665520501    0.382270281    1.184572173
  170 LYSH  NZ      1663    6.591895895    0.468957814    1.277704817
  170 LYSH  HZ1     1664    6.601362113    0.568034937    1.287469006
  170 LYSH  HZ2     1665    6.605368584    0.449969982    1.374961080
  170 LYSH  HZ3     1666    6.502863207    0.431261717    1.252165052
  170 LYSH  C       1667    6.739429130    0.324258830    0.571546395
  170 LYSH  O       1668    6.729190846    0.439532617    0.529863782
  171 VAL   N       1669    6.691759991    0.222775311    0.500007951
  171 VAL   H       1670    6.672190536    0.138049482    0.549398073
  171 VAL   CA      1671    6.639332308    0.235999566    0.363309792
  171 VAL   CB      1672    6.687071849    0.133933785    0.259810583
  171 VAL   CG1     1673    6.621396413    0.148813843    0.122413290
  171 VAL   CG2     1674    6.837895223    0.148094193    0.238353167
  171 VAL   C       1675    6.486640638    0.237161370    0.373027798
  171 VAL   O       1676    6.428232642    0.137500924    0.415288479
  172 ILE   N       1677    6.431135514    0.357026053    0.357454228
  172 ILE   H       1678    6.487338945    0.434000548    0.327187059
  172 ILE   CA      1679    6.284926804    0.371090707    0.363648987
  172 ILE   CB      1680    6.245630218    0.491930613    0.448888830
  172 ILE   CG1     1681    6.317482750    0.482085080    0.583618668
  172 ILE   CG2     1682    6.094989243    0.501114501    0.474059699
  172 ILE   CD      1683    6.310965603    0.604320503    0.675427006
  172 ILE   C       1684    6.230795772    0.379720654    0.220799934
  172 ILE   O       1685    6.232144327    0.486618122    0.159971379
  173 LEU   N       1686    6.181602047    0.267644650    0.168768258
  173 LEU   H       1687    6.180131361    0.182082714    0.220509960
  173 LEU   CA      1688    6.122019313    0.256433208    0.034860878
  173 LEU   CB      1689    6.118402422    0.110547182   -0.011099611
  173 LEU   CG      1690    6.257084334    0.051739255    6.879948399
  173 LEU   CD1     1691    6.245474290   -0.098897549    6.855754558
  173 LEU   CD2     1692    6.322023544    0.125540898    6.762709094
  173 LEU   C       1693    5.976458687    0.303355066    0.030710734
  173 LEU   O       1694    5.891519418    0.243755356    0.096749777
  174 HISB  N       1695    5.952154207    0.411703427    6.875297394
  174 HISB  H       1696    6.035485451    0.452134772    6.837604994
  174 HISB  CA      1697    5.813340376    0.454208642    6.852214590
  174 HISB  CB      1698    5.803629647    0.605889149    6.834598135
  174 HISB  CG      1699    5.847080014    0.682119298    0.042146456
  174 HISB  ND1     1700    5.777032659    0.786169531    0.086402149
  174 HISB  CD2     1701    5.970662238    0.706482236    0.084855797
  174 HISB  HD2     1702    6.064245288    0.653450089    0.067229628
  174 HISB  CE1     1703    5.849264870    0.872679402    0.157017456
  174 HISB  HE1     1704    5.817374398    0.964414925    0.206500715
  174 HISB  NE2     1705    5.970961794    0.819052256    0.155685886
  174 HISB  HE2     1706    6.051724236    0.839693617    0.210914872
  174 HISB  C       1707    5.754039260    0.384838074    6.729413522
  174 HISB  O       1708    5.783708311    0.414786255    6.613857866
  175 LEU   N       1709    5.663672905    0.290996384    6.756244796
  175 LEU   H       1710    5.630967740    0.284550391    6.850525342
  175 LEU   CA      1711    5.597568077    0.208159366    6.654369563
  175 LEU   CB      1712    5.546715544    0.081431297    6.723375564
  175 LEU   CG      1713    5.655886465    6.902382211    6.769328699
  175 LEU   CD1     1714    5.594754807    6.781637978    6.840719896
  175 LEU   CD2     1715    5.744151801    6.854521347    6.653870086
  175 LEU   C       1716    5.496922853    0.262651058    6.552815229
  175 LEU   O       1717    5.422815559    0.356163452    6.582715977
  176 LYSH  N       1718    5.492713133    0.206579156    6.432274556
  176 LYSH  H       1719    5.548210240    0.124213377    6.443981903
  176 LYSH  CA      1720    5.395710524    0.251415589    6.331324515
  176 LYSH  CB      1721    5.442884256    0.213254008    6.190864519
  176 LYSH  CG      1722    5.545022896    0.318484502    6.147238362
  176 LYSH  CD      1723    5.621690260    0.289185246    6.018098387
  176 LYSH  CE      1724    5.720974137    0.172790149    6.020072128
  176 LYSH  NZ      1725    5.819480140    0.167586901    5.911064169
  176 LYSH  HZ1     1726    5.870416120    0.081818850    5.918117704
  176 LYSH  HZ2     1727    5.885243016    0.242646399    5.917504948
  176 LYSH  HZ3     1728    5.774384456    0.172951091    5.821970925
  176 LYSH  C       1729    5.251883347    0.211919633    6.365424557
  176 LYSH  O       1730    5.232357353    0.112268484    6.434846808
  177 GLU   N       1731    5.149485240    0.268822293    6.302441984
  177 GLU   H       1732    5.167936316    0.351611813    6.249468764
  177 GLU   CA      1733    5.007124894    0.254990290    6.336428974
  177 GLU   CB      1734    4.918854607    0.353746155    6.259848062
  177 GLU   CG      1735    4.778579883    0.368786501    6.319055820
  177 GLU   CD      1736    4.777770454    0.445897801    6.451189650
  177 GLU   OE1     1737    4.785366539    0.393652655    6.564489499
  177 GLU   OE2     1738    4.763900079    0.569886557    6.443482435
  177 GLU   C       1739    4.961249784    0.109020216    6.335201684
  177 GLU   O       1740    4.911710590    0.057482192    6.435300081
  178 ASP   N       1741    4.975729886    0.043771077    6.220210153
  178 ASP   H       1742    4.995204061    0.090016608    6.133703455
  178 ASP   CA      1743    4.954507742    6.817066145    6.203461482
  178 ASP   CB      1744    4.931696293    6.776314483    6.057774344
  178 ASP   CG      1745    5.045452223    6.837185752    5.975542283
  178 ASP   OD1     1746    5.019396208    6.950325120    5.929247279
  178 ASP   OD2     1747    5.148338525    6.767644042    5.961281859
  178 ASP   C       1748    5.062065250    6.729483251    6.268034074
  178 ASP   O       1749    5.040753009    6.610746841    6.292068604
  179 GLN   N       1750    5.174161319    6.784801342    6.313496311
  179 GLN   H       1751    5.178769446    6.884318760    6.304758163
  179 GLN   CA      1752    5.282014214    6.706612000    6.375661169
  179 GLN   CB      1753    5.415733137    6.753322097    6.317790974
  179 GLN   CG      1754    5.431260854    6.711239589    6.171516371
  179 GLN   CD      1755    5.458485595    6.560797441    6.165602499
  179 GLN   OE1     1756    5.573646905    6.519149408    6.154197168
  179 GLN   NE2     1757    5.359263081    6.472703012    6.156541453
  179 GLN   HE21    1758    5.369700725    6.373624494    6.165106573
  179 GLN   HE22    1759    5.275416258    6.500042035    6.109409427
  179 GLN   C       1760    5.280440008    6.690244256    6.527780072
  179 GLN   O       1761    5.366393454    6.628543629    6.590501982
  180 THR   N       1762    5.157302271    6.691517366    6.578045838
  180 THR   H       1763    5.078239560    6.711206201    6.520050768
  180 THR   CA      1764    5.116076637    6.666821117    6.716979101
  180 THR   CB      1765    4.969334170    6.700781493    6.743898919
  180 THR   OG1     1766    4.890589859    6.679081966    6.626516348
  180 THR   HG1     1767    4.821392457    6.750939698    6.633509290
  180 THR   CG2     1768    4.966409093    6.840455517    6.806275383
  180 THR   C       1769    5.142316438    6.523314147    6.763125358
  180 THR   O       1770    5.153228887    6.501953662    6.883769592
  181 GLU   N       1771    5.175001702    6.424082269    6.680811964
  181 GLU   H       1772    5.190661301    6.463683048    6.590322373
  181 GLU   CA      1773    5.206100310    6.283979343    6.712661261
  181 GLU   CB      1774    5.222415147    6.201080600    6.585089100
  181 GLU   CG      1775    5.289921547    6.252991372    6.457968928
  181 GLU   CD      1776    5.320161412    6.155974069    6.343581210
  181 GLU   OE1     1777    5.410206092    6.179092327    6.260013855
  181 GLU   OE2     1778    5.247131593    6.055270988    6.331311933
  181 GLU   C       1779    5.324581178    6.253400902    6.804510285
  181 GLU   O       1780    5.306929111    6.189914585    6.908383753
  182 TYR   N       1781    5.433978194    6.327452076    6.789052584
  182 TYR   H       1782    5.435178464    6.395001834    6.715319166
  182 TYR   CA      1783    5.555325327    6.326710311    6.872024123
  182 TYR   CB      1784    5.658125647    6.417616875    6.804385208
  182 TYR   CG      1785    5.702150999    6.372358257    6.665034136
  182 TYR   CD1     1786    5.769902477    6.251193710    6.658052552
  182 TYR   HD1     1787    5.826571461    6.219575948    6.745620389
  182 TYR   CD2     1788    5.625378821    6.409221942    6.555184827
  182 TYR   HD2     1789    5.599708145    6.514802741    6.546638924
  182 TYR   CE1     1790    5.763402871    6.174605504    6.542249566
  182 TYR   HE1     1791    5.828128195    6.087345379    6.533554036
  182 TYR   CE2     1792    5.619604182    6.333575588    6.438714732
  182 TYR   HE2     1793    5.565607502    6.381602113    6.357117658
  182 TYR   CZ      1794    5.687009862    6.212183096    6.432388514
  182 TYR   OH      1795    5.648724122    6.112809550    6.347804747
  182 TYR   HH      1796    5.559225839    6.136439096    6.309966696
  182 TYR   C       1797    5.539939172    6.357654806    0.103293799
  182 TYR   O       1798    5.632864635    6.325562675    0.177220532
  183 LEU   N       1799    5.420612737    6.406514456    0.135896512
  183 LEU   H       1800    5.368850293    6.442859142    0.058435171
  183 LEU   CA      1801    5.377543605    6.440148295    0.272376941
  183 LEU   CB      1802    5.275581936    6.553948171    0.264395667
  183 LEU   CG      1803    5.322630366    6.688521832    0.208815660
  183 LEU   CD1     1804    5.200120799    6.773702645    0.174946111
  183 LEU   CD2     1805    5.412104301    6.761007524    0.309565585
  183 LEU   C       1806    5.314576761    6.329632103    0.357428392
  183 LEU   O       1807    5.319822651    6.333057089    0.480275158
  184 GLU   N       1808    5.275364554    6.223113924    0.288108259
  184 GLU   H       1809    5.301065381    6.207615446    0.192712475
  184 GLU   CA      1810    5.197392437    6.109827352    0.340063850
  184 GLU   CB      1811    5.122814123    6.045278238    0.223096867
  184 GLU   CG      1812    4.981351808    5.996857487    0.255481181
  184 GLU   CD      1813    4.973193240    5.887646971    0.362311560
  184 GLU   OE1     1814    5.022334490    5.774241712    0.343643966
  184 GLU   OE2     1815    4.947745627    5.924118166    0.479133096
  184 GLU   C       1816    5.292426795    6.000877653    0.390160780
  184 GLU   O       1817    5.363245255    5.936018691    0.313303373
  185 GLU   N       1818    5.244688176    5.943934474    0.500472512
  185 GLU   H       1819    5.147173059    5.954928245    0.519743761
  185 GLU   CA      1820    5.320784251    5.843299328    0.575918448
  185 GLU   CB      1821    5.252351088    5.797289652    0.704808979
  185 GLU   CG      1822    5.347586346    5.731828186    0.805078001
  185 GLU   CD      1823    5.258656966    5.687454886    0.921392620
  185 GLU   OE1     1824    5.178174696    5.594212553    0.900120928
  185 GLU   OE2     1825    5.285459440    5.730640384    1.035592621
  185 GLU   C       1826    5.365517236    5.718700982    0.499186077
  185 GLU   O       1827    5.485880169    5.697823451    0.484780279
  186 ARG   N       1828    5.271158601    5.646135232    0.439859351
  186 ARG   H       1829    5.175701606    5.675950968    0.439644583
  186 ARG   CA      1830    5.299454057    5.524606007    0.362120518
  186 ARG   CB      1831    5.163009839    5.459698784    0.338025448
  186 ARG   CG      1832    5.153482919    5.329888712    0.257606623
  186 ARG   CD      1833    5.022720358    5.253629496    0.279750313
  186 ARG   NE      1834    4.905776530    5.339975280    0.257899861
  186 ARG   HE      1835    4.924412348    5.437198020    0.243741993
  186 ARG   CZ      1836    4.782304775    5.291146849    0.239911797
  186 ARG   NH1     1837    4.753501911    5.160376771    0.234853914
  186 ARG   HH11    1838    4.656586993    5.136725127    0.227992115
  186 ARG   HH12    1839    4.821758110    5.087592222    0.228337874
  186 ARG   NH2     1840    4.688925339    5.371214242    0.293035784
  186 ARG   HH21    1841    4.590968384    5.351191502    0.291158325
  186 ARG   HH22    1842    4.716166860    5.461938299    0.325059649
  186 ARG   C       1843    5.377426784    5.542235502    0.231655176
  186 ARG   O       1844    5.466251523    5.463356796    0.199738608
  187 ARG   N       1845    5.367747888    5.661306528    0.173183034
  187 ARG   H       1846    5.296521994    5.719344932    0.212681978
  187 ARG   CA      1847    5.436081737    5.702847802    0.049823891
  187 ARG   CB      1848    5.365806060    5.823128118   -0.013470426
  187 ARG   CG      1849    5.437153133    5.873331636   -0.139175710
  187 ARG   CD      1850    5.421666827    5.774118799    6.663173439
  187 ARG   NE      1851    5.480055352    5.826217721    6.538749262
  187 ARG   HE      1852    5.423904502    5.896972913    6.495862997
  187 ARG   CZ      1853    5.576913749    5.770012862    6.465167536
  187 ARG   NH1     1854    5.622014500    5.646751079    6.492157447
  187 ARG   HH11    1855    5.704463389    5.606667050    6.452225859
  187 ARG   HH12    1856    5.559725864    5.586191009    6.541674693
  187 ARG   NH2     1857    5.637978727    5.847726490    6.374697930
  187 ARG   HH21    1858    5.699630163    5.802176967    6.310487848
  187 ARG   HH22    1859    5.641670636    5.947418346    6.381524162
  187 ARG   C       1860    5.583992959    5.729962298    0.078084790
  187 ARG   O       1861    5.668827718    5.676905810    0.006541817
  188 ILE   N       1862    5.610161191    5.793349250    0.192048421
  188 ILE   H       1863    5.537606866    5.829084746    0.250873525
  188 ILE   CA      1864    5.744117593    5.816915248    0.247809756
  188 ILE   CB      1865    5.746043411    5.917719866    0.362904111
  188 ILE   CG1     1866    5.661981042    6.041468929    0.330830950
  188 ILE   CG2     1867    5.887956015    5.965149750    0.394908428
  188 ILE   CD      1868    5.639167498    6.121484815    0.459242538
  188 ILE   C       1869    5.818596794    5.689325335    0.287636339
  188 ILE   O       1870    5.932149704    5.669363152    0.244771813
  189 LYSH  N       1871    5.747510960    5.595243814    0.349163946
  189 LYSH  H       1872    5.662016198    5.619971822    0.394776648
  189 LYSH  CA      1873    5.796778524    5.460173969    0.379804392
  189 LYSH  CB      1874    5.706140498    5.383050046    0.475980720
  189 LYSH  CG      1875    5.713209444    5.431594522    0.620907433
  189 LYSH  CD      1876    5.632975887    5.344036546    0.717375961
  189 LYSH  CE      1877    5.617535799    5.423418669    0.847264047
  189 LYSH  NZ      1878    5.525133076    5.360297979    0.942590524
  189 LYSH  HZ1     1879    5.561392180    5.273099980    0.975484046
  189 LYSH  HZ2     1880    5.434804694    5.343011946    0.903321852
  189 LYSH  HZ3     1881    5.511530225    5.423639823    1.018766461
  189 LYSH  C       1882    5.828817274    5.380563864    0.253132466
  189 LYSH  O       1883    5.934173494    5.317096111    0.252177763
  190 GLU   N       1884    5.743210266    5.389128530    0.151695784
  190 GLU   H       1885    5.647409774    5.414198751    0.165663126
  190 GLU   CA      1886    5.769303831    5.337717000    0.016473566
  190 GLU   CB      1887    5.641130913    5.358876572   -0.064338754
  190 GLU   CG      1888    5.641533399    5.312644434   -0.210190656
  190 GLU   CD      1889    5.504706800    5.301596657    6.640032727
  190 GLU   OE1     1890    5.458063851    5.408150838    6.594230432
  190 GLU   OE2     1891    5.445942831    5.191869493    6.628488526
  190 GLU   C       1892    5.895273212    5.392118872    6.866551482
  190 GLU   O       1893    5.969608544    5.316385112    6.804351864
  191 ILE   N       1894    5.909275157    5.524113426    6.858162007
  191 ILE   H       1895    5.832389556    5.570573728    6.902111581
  191 ILE   CA      1896    6.034461942    5.589054892    6.816666025
  191 ILE   CB      1897    6.019941845    5.741341778    6.814044700
  191 ILE   CG1     1898    5.900487175    5.777771657    6.725648622
  191 ILE   CG2     1899    6.149402862    5.800428559    6.757833919
  191 ILE   CD      1900    5.875960912    5.927634856    6.744317655
  191 ILE   C       1901    6.155222377    5.540524943    6.897133920
  191 ILE   O       1902    6.247601501    5.489522836    6.833928613
  192 VAL   N       1903    6.154771846    5.537686255    0.112311521
  192 VAL   H       1904    6.078668610    5.571648928    0.167589072
  192 VAL   CA      1905    6.262444198    5.480777131    0.194654420
  192 VAL   CB      1906    6.239712178    5.496237955    0.345164282
  192 VAL   CG1     1907    6.359540037    5.440875127    0.422527918
  192 VAL   CG2     1908    6.226019542    5.642618209    0.387554236
  192 VAL   C       1909    6.300533962    5.336653353    0.160164924
  192 VAL   O       1910    6.409438351    5.318287387    0.106011517
  193 LYSH  N       1911    6.211602911    5.242759591    0.191216976
  193 LYSH  H       1912    6.137578794    5.257827501    0.256746140
  193 LYSH  CA      1913    6.227240498    5.104770882    0.143002489
  193 LYSH  CB      1914    6.117165694    5.011703376    0.194313006
  193 LYSH  CG      1915    6.145234086    4.971117347    0.339136829
  193 LYSH  CD      1916    6.055394449    4.855767032    0.384240359
  193 LYSH  CE      1917    6.129783242    4.734873251    0.441336780
  193 LYSH  NZ      1918    6.182662370    4.650367560    0.333294189
  193 LYSH  HZ1     1919    6.260184973    4.692186369    0.285948501
  193 LYSH  HZ2     1920    6.111003129    4.627700478    0.267330457
  193 LYSH  HZ3     1921    6.211561894    4.560463323    0.366188657
  193 LYSH  C       1922    6.259883982    5.079249405    6.913497090
  193 LYSH  O       1923    6.282513881    4.963312655    6.879210680
  194 LYSH  N       1924    6.250765767    5.183751561    6.831718558
  194 LYSH  H       1925    6.185054707    5.255977790    6.853292354
  194 LYSH  CA      1926    6.303799475    5.176652365    6.694801895
  194 LYSH  CB      1927    6.223087258    5.272259811    6.606745106
  194 LYSH  CG      1928    6.190578755    5.200830782    6.475422820
  194 LYSH  CD      1929    6.066231060    5.269606056    6.418722992
  194 LYSH  CE      1930    6.018409363    5.191075821    6.296431996
  194 LYSH  NZ      1931    5.899746336    5.245098177    6.228521712
  194 LYSH  HZ1     1932    5.910596920    5.344170773    6.220324668
  194 LYSH  HZ2     1933    5.811783867    5.224895503    6.271586166
  194 LYSH  HZ3     1934    5.895007222    5.209521758    6.135184369
  194 LYSH  C       1935    6.453112368    5.200029091    6.670952831
  194 LYSH  O       1936    6.522342827    5.114764931    6.615579850
  195 HISB  N       1937    6.507614580    5.295518694    6.745800596
  195 HISB  H       1938    6.459148317    5.344023323    6.818590174
  195 HISB  CA      1939    6.648050049    5.335435238    6.728733356
  195 HISB  CB      1940    6.660877542    5.456860871    6.636546342
  195 HISB  CG      1941    6.613163199    5.431867116    6.493336035
  195 HISB  ND1     1942    6.684318127    5.367018671    6.401579464
  195 HISB  CD2     1943    6.506003037    5.483667844    6.433986356
  195 HISB  HD2     1944    6.430350095    5.546100676    6.481534223
  195 HISB  CE1     1945    6.630185214    5.392627255    6.282824134
  195 HISB  HE1     1946    6.678875370    5.378544406    6.186332437
  195 HISB  NE2     1947    6.516328187    5.458054661    6.303893558
  195 HISB  HE2     1948    6.440594395    5.457191788    6.238596931
  195 HISB  C       1949    6.734504724    5.381832549    6.846137092
  195 HISB  O       1950    6.855464078    5.395574505    6.828512647
  196 SER   N       1951    6.675427195    5.397976126    0.046414285
  196 SER   H       1952    6.577107890    5.385685817    0.059914757
  196 SER   CA      1953    6.743618245    5.443515716    0.168435973
  196 SER   CB      1954    6.718924960    5.590738628    0.201991127
  196 SER   OG      1955    6.581054332    5.628710312    0.201915532
  196 SER   HG      1956    6.572758214    5.701716362    0.269751271
  196 SER   C       1957    6.715653468    5.348230127    0.284841490
  196 SER   O       1958    6.752568453    5.378185321    0.398287835
  197 GLN   N       1959    6.673337337    5.225081904    0.257745780
  197 GLN   H       1960    6.696258078    5.182288222    0.170310595
  197 GLN   CA      1961    6.626702229    5.133741681    0.363069650
  197 GLN   CB      1962    6.557895159    5.006908589    0.312186968
  197 GLN   CG      1963    6.641957904    4.924412234    0.214538750
  197 GLN   CD      1964    6.630103819    4.971766154    0.069540086
  197 GLN   OE1     1965    6.683396683    5.076615176    0.033546286
  197 GLN   NE2     1966    6.614385380    4.883196161   -0.028409014
  197 GLN   HE21    1967    6.620569965    4.904096730   -0.126004696
  197 GLN   HE22    1968    6.595140685    4.788904280   -0.001262420
  197 GLN   C       1969    6.729845994    5.095588629    0.469459362
  197 GLN   O       1970    6.691186693    5.086869549    0.585907058
  198 PHE   N       1971    6.855754140    5.074257083    0.432282400
  198 PHE   H       1972    6.878043447    5.076935920    0.334826448
  198 PHE   CA      1973    0.041072132    5.025718752    0.525157569
  198 PHE   CB      1974    0.132462830    4.916868400    0.468479383
  198 PHE   CG      1975    0.053701949    4.788790746    0.440203584
  198 PHE   CD1     1976    0.026723945    4.693754016    0.537984320
  198 PHE   HD1     1977    0.055232280    4.707106534    0.642339412
  198 PHE   CD2     1978    0.016040136    4.770445164    0.307675121
  198 PHE   HD2     1979    0.043239881    4.844409453    0.232372678
  198 PHE   CE1     1980    6.888070544    4.572456970    0.500239283
  198 PHE   HE1     1981    6.860325196    4.499362916    0.576189629
  198 PHE   CE2     1982    6.875996916    4.649314489    0.271554552
  198 PHE   HE2     1983    6.844264565    4.640864505    0.167608232
  198 PHE   CZ      1984    6.853624912    4.551044616    0.367281842
  198 PHE   HZ      1985    6.809672922    4.455297259    0.339323542
  198 PHE   C       1986    0.123812245    5.125213678    0.606809270
  198 PHE   O       1987    0.197584766    5.077582014    0.692945540
  199 ILE   N       1988    0.112076239    5.255846889    0.584729472
  199 ILE   H       1989    0.031646652    5.279480344    0.530194683
  199 ILE   CA      1990    0.205679771    5.365133271    0.614793831
  199 ILE   CB      1991    0.157207955    5.501941340    0.566341956
  199 ILE   CG1     1992    0.134378519    5.505898581    0.415103847
  199 ILE   CG2     1993    0.255490612    5.614534022    0.599089589
  199 ILE   CD      1994    0.262031220    5.501843775    0.330830602
  199 ILE   C       1995    0.235877660    5.371014539    0.764680894
  199 ILE   O       1996    0.146086473    5.388468389    0.846920300
  200 GLY   N       1997    0.365348271    5.362470832    0.793893328
  200 GLY   H       1998    0.443148844    5.378077809    0.733028341
  200 GLY   CA      1999    0.426353760    5.355167019    0.927446455
  200 GLY   C       2000    0.376932815    5.470405217    1.015120445
  200 GLY   O       2001    0.358418746    5.450087601    1.135019609
  201 TYR   N       2002    0.401258669    5.592561976    0.968453427
  201 TYR   H       2003    0.484966369    5.613084157    0.917739906
  201 TYR   CA      2004    0.348040677    5.710742448    1.037828511
  201 TYR   CB      2005    0.400007668    5.838768666    0.972108819
  201 TYR   CG      2006    0.551222153    5.861158822    0.965873213
  201 TYR   CD1     2007    0.626582059    5.902412365    1.075157004
  201 TYR   HD1     2008    0.588286614    5.883767337    1.175486134
  201 TYR   CD2     2009    0.612729302    5.856298206    0.841315940
  201 TYR   HD2     2010    0.554540794    5.836518351    0.751298952
  201 TYR   CE1     2011    0.761962869    5.933147913    1.068202689
  201 TYR   HE1     2012    0.804359695    5.988934948    1.151709016
  201 TYR   CE2     2013    0.747072758    5.890867779    0.832294883
  201 TYR   HE2     2014    0.798517322    5.891389533    0.736191520
  201 TYR   CZ      2015    0.823346497    5.923392101    0.943868964
  201 TYR   OH      2016    0.956032578    5.946786500    0.925304309
  201 TYR   HH      2017    0.989739076    5.929662385    0.832721307
  201 TYR   C       2018    0.195421947    5.716233574    1.047258549
  201 TYR   O       2019    0.127103387    5.677141739    0.952736149
  202 PRO   N       2020    0.141759490    5.741091553    1.166386304
  202 PRO   CA      2021    6.913891694    5.743183402    1.186086783
  202 PRO   CB      2022    6.895424673    5.768343914    1.335877244
  202 PRO   CG      2023    0.115436003    5.744519510    1.397904557
  202 PRO   CD      2024    0.209801698    5.790945940    1.286779762
  202 PRO   C       2025    6.834982584    5.845758583    1.104473764
  202 PRO   O       2026    6.838734644    5.966337667    1.128419575
  203 ILE   N       2027    6.724471224    5.789483241    1.056445269
  203 ILE   H       2028    6.701045409    5.693251738    1.070255744
  203 ILE   CA      2029    6.634061977    5.870093503    0.973170776
  203 ILE   CB      2030    6.620449295    5.810078555    0.833103504
  203 ILE   CG1     2031    6.763175268    5.800304447    0.778862755
  203 ILE   CG2     2032    6.544874810    5.906005844    0.740932724
  203 ILE   CD      2033    6.774864634    5.728873459    0.644078203
  203 ILE   C       2034    6.496319157    5.859543784    1.038939000
  203 ILE   O       2035    6.417871952    5.766755973    1.019774262
  204 THR   N       2036    6.471469414    5.946445734    1.136515463
  204 THR   H       2037    6.537523125    6.010021357    1.176453508
  204 THR   CA      2038    6.338493945    5.962537803    1.197100641
  204 THR   CB      2039    6.345029915    6.022983091    1.337506088
  204 THR   OG1     2040    6.440303674    5.953399379    1.418309700
  204 THR   HG1     2041    6.533430352    5.982622624    1.396551251
  204 THR   CG2     2042    6.216470171    6.014108266    1.419992258
  204 THR   C       2043    6.228458123    6.038032587    1.122231343
  204 THR   O       2044    6.244705890    6.154888058    1.087417759
  205 LEU   N       2045    6.120088263    5.964124425    1.100220926
  205 LEU   H       2046    6.107183297    5.877085247    1.147735592
  205 LEU   CA      2047    5.997968403    6.012076368    1.033884621
  205 LEU   CB      2048    5.934971103    5.898275245    0.953303350
  205 LEU   CG      2049    5.801163333    5.928176391    0.885378491
  205 LEU   CD1     2050    5.801033704    6.055420764    0.800420540
  205 LEU   CD2     2051    5.759984590    5.800804677    0.811257794
  205 LEU   C       2052    5.904022737    6.059869282    1.144799474
  205 LEU   O       2053    5.876247036    5.981924599    1.235813622
  206 PHE   N       2054    5.877425562    6.190167850    1.147046864
  206 PHE   H       2055    5.918195186    6.256201439    1.083968050
  206 PHE   CA      2056    5.775250639    6.253283323    1.231815506
  206 PHE   CB      2057    5.806132139    6.401887935    1.251218031
  206 PHE   CG      2058    5.909266042    6.418845926    1.362940886
  206 PHE   CD1     2059    6.041244473    6.413547688    1.319656850
  206 PHE   HD1     2060    6.072455769    6.393137211    1.217243193
  206 PHE   CD2     2061    5.868213156    6.459231477    1.489450443
  206 PHE   HD2     2062    5.763601223    6.451315768    1.519023845
  206 PHE   CE1     2063    6.140257791    6.444426296    1.412185458
  206 PHE   HE1     2064    6.245540837    6.439887868    1.384330781
  206 PHE   CE2     2065    5.969960325    6.494490748    1.577358912
  206 PHE   HE2     2066    5.948087141    6.550330032    1.668387062
  206 PHE   CZ      2067    6.103341246    6.488676750    1.538673143
  206 PHE   HZ      2068    6.181689043    6.525336028    1.604995991
  206 PHE   C       2069    5.633091806    6.238007668    1.177340532
  206 PHE   O       2070    5.607939704    6.232409253    1.057058471
  207 VAL   N       2071    5.534962548    6.229945370    1.266761803
  207 VAL   H       2072    5.542050016    6.215603152    1.365478490
  207 VAL   CA      2073    5.394217372    6.204794520    1.232647690
  207 VAL   CB      2074    5.342117975    6.073632258    1.291719112
  207 VAL   CG1     2075    5.194779450    6.040972026    1.266549055
  207 VAL   CG2     2076    5.425036167    5.963512409    1.225338665
  207 VAL   C       2077    5.322929861    6.333542705    1.274460184
  207 VAL   O       2078    5.353945099    6.396757421    1.375305904
  208 GLU   N       2079    5.209846890    6.358976313    1.209243293
  208 GLU   H       2080    5.164961203    6.281574337    1.164603051
  208 GLU   CA      2081    5.140970781    6.488399539    1.219953594
  208 GLU   CB      2082    5.087561227    6.529384860    1.082567870
  208 GLU   CG      2083    5.205741916    6.574536125    0.996545969
  208 GLU   CD      2084    5.144372690    6.649929614    0.878399280
  208 GLU   OE1     2085    5.122130893    6.772795804    0.883980657
  208 GLU   OE2     2086    5.108166134    6.579051940    0.782017310
  208 GLU   C       2087    5.030269001    6.470259529    1.323993502
  208 GLU   O1      2088    5.036184043    6.384934007    1.415136687
  208 GLU   O2      2089    4.944714453    6.561290202    1.319747762
  209 2N62  F8      2090    0.652422564    0.115029936    6.573325686
  209 2N62  C7      2091    0.621719466    0.072047300    6.698645319
  209 2N62  C6      2092    0.715846651    6.912107913    6.765103369
  209 2N62  H5      2093    0.780855196    6.841654906    6.713235664
  209 2N62  C5      2094    0.708883466    6.912272108    6.903928753
  209 2N62  H4      2095    0.790534088    6.876693620    6.966757909
  209 2N62  C4      2096    0.615035599    0.068962438    0.056627663
  209 2N62  C10     2097    0.517528622    0.139147471    6.904511035
  209 2N62  C11     2098    0.394388894    0.196549317    6.972642047
  209 2N62  C9      2099    0.524974981    0.145813634    6.765876510
  209 2N62  H9      2100    0.452440556    0.204658858    6.709698809
  209 2N62  C3      2101    0.605025503    0.053401454    0.208511378
  209 2N62  N1      2102    0.691556951    0.127039047    0.279549380
  209 2N62  C12     2103    0.514037738    6.890143787    0.275394004
  209 2N62  C2      2104    0.693918801    0.123897543    0.413479046
  209 2N62  S1      2105    0.829977162    0.195064697    0.513039877
  209 2N62  C1      2106    0.950330399    0.180459543    0.382712954
  209 2N62  N3      2107    0.603825974    0.049045520    0.478545120
  209 2N62  C15     2108    0.512437566   -0.025013616    0.414362540
  209 2N62  N13     2109    0.427865580    6.793984480    0.243486638
  209 2N62  C14     2110    0.369528745    6.744150292    0.352125341
  209 2N62  H13     2111    0.289932922    6.669680958    0.352415104
  209 2N62  N2      2112    0.427718763    6.799957632    0.457887796
  209 2N62  H14     2113    0.392025913    6.781660834    0.549491550
  210 H2O   OW      2114    0.237654371    6.822306958    0.052373752
  210 H2O   HW1     2115    0.311369909    6.839122834    0.117831179
  210 H2O   HW2     2116    0.156090568    6.791365189    0.101275292
  211 NA+   NA      2117    1.012605894    5.884712043    0.399327003
  212 NA+   NA      2118    3.811353230    2.479731617    5.255269434
  213 NA+   NA      2119    3.675107082    3.932531896    4.945543514
  214 NA+   NA      2120    5.816663593    0.381573642    0.735263923
  215 NA+   NA      2121    0.078624367    6.219994302    2.276807509
  216 NA+   NA      2122    3.692651145    5.192654573    3.349445498
  217 NA+   NA      2123    5.332167927    6.832871241    1.054421288
  218 NA+   NA      2124    2.674778186    5.482682445    3.373498849
    1 SOLV  OW      2125    0.603159592    0.111923335    0.774077448
    1 SOLV  HW1     2126    0.550076726    0.176031951    0.718633983
    1 SOLV  HW2     2127    0.640604496    0.040162712    0.715342078
    2 SOLV  OW      2128    0.785138531    0.943050166    0.936229764
    2 SOLV  HW1     2129    0.729931013    1.024641752    0.953448815
    2 SOLV  HW2     2130    0.795087113    0.929760067    0.837609649
    3 SOLV  OW      2131    6.667448624    1.119627250    6.150255249
    3 SOLV  HW1     2132    6.679250941    1.136537562    6.052397062
    3 SOLV  HW2     2133    6.657545101    1.206843121    6.198179600
    4 SOLV  OW      2134    1.576605760    0.162573865    0.157856947
    4 SOLV  HW1     2135    1.512749687    0.134591092    0.086155522
    4 SOLV  HW2     2136    1.572051884    0.261778695    0.169660773
    5 SOLV  OW      2137    6.671666056    6.069316036    1.341756454
    5 SOLV  HW1     2138    6.731579988    6.039443573    1.267461204
    5 SOLV  HW2     2139    6.713719295    6.146488542    1.389481424
    6 SOLV  OW      2140    0.641539771    1.259742133    1.651778617
    6 SOLV  HW1     2141    0.644525932    1.350486094    1.609847156
    6 SOLV  HW2     2142    0.725032780    1.244756650    1.704749716
    7 SOLV  OW      2143    0.809028856    5.319050573    1.018250713
    7 SOLV  HW1     2144    0.788219019    5.295574048    0.923291495
    7 SOLV  HW2     2145    0.907606093    5.311891557    1.033505057
    8 SOLV  OW      2146    6.563222887    1.340799398    6.303801071
    8 SOLV  HW1     2147    6.553607485    1.414998200    6.237438625
    8 SOLV  HW2     2148    6.524632293    1.369365159    6.391531544
    9 SOLV  OW      2149    0.727867880    2.166520175    6.857980532
    9 SOLV  HW1     2150    0.671946470    2.098782363    6.905796092
    9 SOLV  HW2     2151    0.668329250    2.231108556    6.810175706
   10 SOLV  OW      2152    0.806430056    1.206283736    5.972965489
   10 SOLV  HW1     2153    0.753089560    1.288993388    5.955206135
   10 SOLV  HW2     2154    0.866740328    1.221701212    6.051236493
   11 SOLV  OW      2155    5.557631429    6.909523148    5.510214226
   11 SOLV  HW1     2156    5.569046323    6.903471603    5.609385718
   11 SOLV  HW2     2157    5.644158477    6.887211235    5.465301269
   12 SOLV  OW      2158    5.901967457    6.724660466    5.648079341
   12 SOLV  HW1     2159    5.972836377    6.741913181    5.579656940
   12 SOLV  HW2     2160    5.829004886    6.792349689    5.638267729
   13 SOLV  OW      2161    6.308080875    5.514776472    6.118885227
   13 SOLV  HW1     2162    6.221573160    5.528432434    6.167154975
   13 SOLV  HW2     2163    6.311344057    5.574588360    6.038810951
   14 SOLV  OW      2164    0.721537532    0.141820995    6.234061234
   14 SOLV  HW1     2165    0.744098962    0.056693363    6.186687086
   14 SOLV  HW2     2166    0.792350954    0.162071464    6.301702774
   15 SOLV  OW      2167    6.593052542    1.461046253    1.870935152
   15 SOLV  HW1     2168    6.536348140    1.383363237    1.898346303
   15 SOLV  HW2     2169    6.602880525    1.523970736    1.948040735
   16 SOLV  OW      2170    0.842478821    0.729806809    1.596196513
   16 SOLV  HW1     2171    0.766438790    0.667354758    1.614057464
   16 SOLV  HW2     2172    0.915204365    0.713693637    1.662925405
   17 SOLV  OW      2173    6.774135760    0.173871990    1.435844971
   17 SOLV  HW1     2174    6.856146758    0.148998473    1.384300082
   17 SOLV  HW2     2175    6.800653074    0.221442217    1.519721346
   18 SOLV  OW      2176    5.767590763    0.973099230    6.274732610
   18 SOLV  HW1     2177    5.851417664    0.921244715    6.291642677
   18 SOLV  HW2     2178    5.723181892    0.938589036    6.192036829
   19 SOLV  OW      2179    6.110779768    5.682531897    1.256474985
   19 SOLV  HW1     2180    6.051216472    5.661862435    1.178845122
   19 SOLV  HW2     2181    6.202641220    5.647448955    1.238253547
   20 SOLV  OW      2182    1.525966128    0.439485272    1.113136905
   20 SOLV  HW1     2183    1.456100404    0.468274378    1.047626362
   20 SOLV  HW2     2184    1.543920127    0.513865055    1.177533060
   21 SOLV  OW      2185    1.098030434    6.878069465    6.104715168
   21 SOLV  HW1     2186    0.999805410    6.874727653    6.086206603
   21 SOLV  HW2     2187    1.117635279    6.828871644    6.189550264
   22 SOLV  OW      2188    6.286768025    1.474371293    0.279960207
   22 SOLV  HW1     2189    6.355201309    1.406642839    0.307005098
   22 SOLV  HW2     2190    6.250963169    1.451257957    0.189487163
   23 SOLV  OW      2191    6.327321335    4.589165718    6.766017668
   23 SOLV  HW1     2192    6.357684837    4.493896716    6.764144048
   23 SOLV  HW2     2193    6.373462360    4.640269100    6.693484592
   24 SOLV  OW      2194    1.712522103    0.193629522    5.795190994
   24 SOLV  HW1     2195    1.740446484    0.223862751    5.704043755
   24 SOLV  HW2     2196    1.623631845    0.148166331    5.789430849
   25 SOLV  OW      2197    5.862982480    5.082378373    5.997150341
   25 SOLV  HW1     2198    5.780007991    5.049507049    5.952026429
   25 SOLV  HW2     2199    5.939340180    5.021827315    5.974690269
   26 SOLV  OW      2200    6.754081001    6.099039743    4.928645923
   26 SOLV  HW1     2201    6.682724103    6.040236958    4.966730933
   26 SOLV  HW2     2202    6.814643356    6.044599121    4.870607833
   27 SOLV  OW      2203    6.520945275    0.580859310    1.880121904
   27 SOLV  HW1     2204    6.578568356    0.628783756    1.946339111
   27 SOLV  HW2     2205    6.478179716    0.647369561    1.818890090
   28 SOLV  OW      2206    4.763460037    0.721034425    6.872726225
   28 SOLV  HW1     2207    4.717652528    0.670192419    6.799797996
   28 SOLV  HW2     2208    4.695899358    0.750429962    6.940351545
   29 SOLV  OW      2209    6.230052562    5.049747108    5.720096658
   29 SOLV  HW1     2210    6.170798471    5.127642287    5.740666602
   29 SOLV  HW2     2211    6.314349682    5.082397945    5.677321805
   30 SOLV  OW      2212    5.796683045    0.454636815    5.377980021
   30 SOLV  HW1     2213    5.867462587    0.386401012    5.359647071
   30 SOLV  HW2     2214    5.720416210    0.411414866    5.426116868
   31 SOLV  OW      2215    6.469315152    5.785003568    6.640540267
   31 SOLV  HW1     2216    6.471577425    5.733091593    6.725991069
   31 SOLV  HW2     2217    6.374576913    5.807499603    6.617727905
   32 SOLV  OW      2218    0.480345630    6.778934473    6.471504201
   32 SOLV  HW1     2219    0.471519116    6.864580468    6.420642684
   32 SOLV  HW2     2220    0.551275416    6.722372687    6.429436042
   33 SOLV  OW      2221    6.857523494    6.483333823    0.418500256
   33 SOLV  HW1     2222    6.849846959    6.576253491    0.454678196
   33 SOLV  HW2     2223    6.952300651    6.452337712    0.426135517
   34 SOLV  OW      2224    6.261753611    0.783007356    4.945361105
   34 SOLV  HW1     2225    6.312254044    0.838753015    5.011266295
   34 SOLV  HW2     2226    6.241888098    0.837528853    4.863910607
   35 SOLV  OW      2227    0.123308907    1.461014618    5.064205843
   35 SOLV  HW1     2228    0.121398798    1.487766739    4.967860262
   35 SOLV  HW2     2229    0.031075938    1.435965659    5.093657690
   36 SOLV  OW      2230    1.888526132    0.240269708    0.123799190
   36 SOLV  HW1     2231    1.822957929    0.313901154    0.140556977
   36 SOLV  HW2     2232    1.848172722    0.152898288    0.150990339
   37 SOLV  OW      2233    5.743887992    5.744751265    1.213557791
   37 SOLV  HW1     2234    5.798707253    5.691589899    1.148979392
   37 SOLV  HW2     2235    5.797236747    5.822793311    1.246190842
   38 SOLV  OW      2236    1.412601668    0.228499215    1.243981645
   38 SOLV  HW1     2237    1.454663221    0.296114476    1.183479120
   38 SOLV  HW2     2238    1.470800277    0.147311416    1.248776964
   39 SOLV  OW      2239    0.829375133    5.918220566    1.617550525
   39 SOLV  HW1     2240    0.878450015    5.832228735    1.631642452
   39 SOLV  HW2     2241    0.886307292    5.994489587    1.648263009
   40 SOLV  OW      2242    4.876059881    6.420941888    6.498643708
   40 SOLV  HW1     2243    4.867826081    6.520120337    6.508435525
   40 SOLV  HW2     2244    4.868902343    6.396307453    6.401990128
   41 SOLV  OW      2245    4.884265211    5.605701982    0.156489903
   41 SOLV  HW1     2246    4.915358625    5.656088494    0.237087726
   41 SOLV  HW2     2247    4.946323125    5.623468963    0.080104512
   42 SOLV  OW      2248    1.326208651    1.103134950    2.166067970
   42 SOLV  HW1     2249    1.311007390    1.062555918    2.075936156
   42 SOLV  HW2     2250    1.424465830    1.109803602    2.183460119
   43 SOLV  OW      2251    0.367328423    5.905154457    6.161564639
   43 SOLV  HW1     2252    0.299990917    5.977582741    6.176445139
   43 SOLV  HW2     2253    0.448885906    5.923716362    6.216385836
   44 SOLV  OW      2254    0.998289056    5.724704786    5.881220247
   44 SOLV  HW1     2255    1.011891689    5.793306261    5.809734681
   44 SOLV  HW2     2256    1.031195213    5.760623428    5.968560908
   45 SOLV  OW      2257    6.567509881    5.826676509    0.387376402
   45 SOLV  HW1     2258    6.555259336    5.925930069    0.387275547
   45 SOLV  HW2     2259    6.633054679    5.801268953    0.458507947
   46 SOLV  OW      2260    1.092635574    6.666398542    0.040676588
   46 SOLV  HW1     2261    1.148538295    6.607927349   -0.018111570
   46 SOLV  HW2     2262    1.130660744    6.666726272    0.133164312
   47 SOLV  OW      2263    0.692360479    5.781697243    0.014186430
   47 SOLV  HW1     2264    0.776248267    5.768371753   -0.038603718
   47 SOLV  HW2     2265    0.637336308    5.853598544   -0.028287444
   48 SOLV  OW      2266    0.435998112    6.651844837    1.957170152
   48 SOLV  HW1     2267    0.477924021    6.739692551    1.980123389
   48 SOLV  HW2     2268    0.397543794    6.610682797    2.039806438
   49 SOLV  OW      2269    5.599368557    6.858045420    5.784108714
   49 SOLV  HW1     2270    5.506303526    6.882193419    5.811632664
   49 SOLV  HW2     2271    5.629737521    6.778073593    5.835915881
   50 SOLV  OW      2272    5.449707000    6.541504849    5.273391319
   50 SOLV  HW1     2273    5.385281577    6.465958777    5.261407161
   50 SOLV  HW2     2274    5.532994717    6.507634210    5.317179467
   51 SOLV  OW      2275    6.538416732    6.003339794    1.716810795
   51 SOLV  HW1     2276    6.529311793    5.924389442    1.656100264
   51 SOLV  HW2     2277    6.500107108    5.981021593    1.806454677
   52 SOLV  OW      2278    0.200136829    6.822572741    4.820705419
   52 SOLV  HW1     2279    0.276784438    6.769745457    4.784153339
   52 SOLV  HW2     2280    0.162767118    6.881174995    4.748796971
   53 SOLV  OW      2281    0.783610168    1.912020423    6.097110540
   53 SOLV  HW1     2282    0.692054133    1.952231107    6.095532444
   53 SOLV  HW2     2283    0.831238278    1.940875969    6.180181122
   54 SOLV  OW      2284    2.213391712    6.868610104    1.105415502
   54 SOLV  HW1     2285    2.277904591    6.801754492    1.142429728
   54 SOLV  HW2     2286    2.141495798    6.821014786    1.054747084
   55 SOLV  OW      2287    5.355097289    6.626987291    5.776363582
   55 SOLV  HW1     2288    5.327492376    6.705179319    5.832270534
   55 SOLV  HW2     2289    5.336404806    6.646608885    5.680097486
   56 SOLV  OW      2290    6.630142810    5.478692659    1.735747178
   56 SOLV  HW1     2291    6.561802538    5.496917814    1.665042724
   56 SOLV  HW2     2292    6.720970341    5.474794444    1.694072549
   57 SOLV  OW      2293    0.629635555    5.323111887    0.164787461
   57 SOLV  HW1     2294    0.560034536    5.287969689    0.227417759
   57 SOLV  HW2     2295    0.694006052    5.250009105    0.142111308
   58 SOLV  OW      2296    4.577657837    6.406047037    0.590261915
   58 SOLV  HW1     2297    4.552725088    6.351189962    0.670079847
   58 SOLV  HW2     2298    4.503364211    6.403218019    0.523372148
   59 SOLV  OW      2299    6.020926662    4.502656931    0.147720452
   59 SOLV  HW1     2300    6.084205351    4.425883658    0.157896343
   59 SOLV  HW2     2301    6.002000650    4.517585553    0.050659626
   60 SOLV  OW      2302    5.600783224    4.465188532    0.128709905
   60 SOLV  HW1     2303    5.582051851    4.465076018    0.030479749
   60 SOLV  HW2     2304    5.625901017    4.557532812    0.157720774
   61 SOLV  OW      2305    4.443108290    5.176721994    0.252967145
   61 SOLV  HW1     2306    4.388810922    5.106386081    0.207074100
   61 SOLV  HW2     2307    4.435840031    5.262696618    0.202400480
   62 SOLV  OW      2308    0.407795616    2.276220854    6.557053008
   62 SOLV  HW1     2309    0.449388987    2.299471554    6.644978093
   62 SOLV  HW2     2310    0.478860284    2.245890331    6.493561255
   63 SOLV  OW      2311    5.689948410    6.642320237    5.946225435
   63 SOLV  HW1     2312    5.774537626    6.694783739    5.955921580
   63 SOLV  HW2     2313    5.661797060    6.607668537    6.035715503
   64 SOLV  OW      2314    0.781906963    5.619439359    6.516684425
   64 SOLV  HW1     2315    0.863465417    5.568000264    6.543218454
   64 SOLV  HW2     2316    0.787448716    5.642928091    6.419631052
   65 SOLV  OW      2317    5.794717733    5.860062162    6.082622615
   65 SOLV  HW1     2318    5.837881552    5.774456818    6.111089523
   65 SOLV  HW2     2319    5.703280553    5.840990926    6.046884014
   66 SOLV  OW      2320    6.711918955    5.426966091    5.958601214
   66 SOLV  HW1     2321    6.794887687    5.442096733    5.904851659
   66 SOLV  HW2     2322    6.642066547    5.493163211    5.931393661
   67 SOLV  OW      2323    6.303186920    0.227193669    1.301279077
   67 SOLV  HW1     2324    6.344286516    0.190215886    1.384616157
   67 SOLV  HW2     2325    6.204064761    0.233481943    1.312974888
   68 SOLV  OW      2326    0.612857368    1.796887658    0.667406960
   68 SOLV  HW1     2327    0.523775380    1.803035763    0.712443140
   68 SOLV  HW2     2328    0.685103720    1.816891561    0.733603180
   69 SOLV  OW      2329    5.278752046    6.726017104    4.642112228
   69 SOLV  HW1     2330    5.367782349    6.765611402    4.619584757
   69 SOLV  HW2     2331    5.262740976    6.733862301    4.740518079
   70 SOLV  OW      2332    1.206048278    6.766507901    6.335583069
   70 SOLV  HW1     2333    1.268962782    6.723394436    6.270892454
   70 SOLV  HW2     2334    1.189980021    6.704767137    6.412600997
   71 SOLV  OW      2335    5.820750854    5.405687871    5.800667709
   71 SOLV  HW1     2336    5.788127347    5.418103974    5.894386625
   71 SOLV  HW2     2337    5.769636075    5.331560905    5.757146201
   72 SOLV  OW      2338    4.446420202    0.390540171    6.732729951
   72 SOLV  HW1     2339    4.518060104    0.342270259    6.682335350
   72 SOLV  HW2     2340    4.378531563    0.324745472    6.765348796
   73 SOLV  OW      2341    6.686626637    0.725878055    1.269755768
   73 SOLV  HW1     2342    6.774805529    0.726410684    1.222577516
   73 SOLV  HW2     2343    6.689330526    0.790352432    1.346157614
   74 SOLV  OW      2344    0.168884913    5.294881020    1.392715037
   74 SOLV  HW1     2345    0.192525372    5.367564206    1.457200106
   74 SOLV  HW2     2346    0.251432583    5.244137440    1.367997203
   75 SOLV  OW      2347    6.081643450    0.966728139    1.375292029
   75 SOLV  HW1     2348    6.119640099    0.922725972    1.456666047
   75 SOLV  HW2     2349    6.111163504    1.062230602    1.372207955
   76 SOLV  OW      2350    0.545085108    6.436403536    2.257395815
   76 SOLV  HW1     2351    0.528134818    6.338071943    2.264144748
   76 SOLV  HW2     2352    0.461771491    6.482549017    2.226877497
   77 SOLV  OW      2353    6.429978300    1.456416406    6.550460570
   77 SOLV  HW1     2354    6.494415027    1.471285339    6.625484644
   77 SOLV  HW2     2355    6.340155337    1.433198106    6.587803420
   78 SOLV  OW      2356    4.445982117    5.098347500    0.528976502
   78 SOLV  HW1     2357    4.458514005    5.107850978    0.430220853
   78 SOLV  HW2     2358    4.440317055    5.189045298    0.570711578
   79 SOLV  OW      2359    5.188571013    0.651630512    5.728348515
   79 SOLV  HW1     2360    5.227059521    0.738539418    5.759450846
   79 SOLV  HW2     2361    5.256911313    0.602296268    5.674520060
   80 SOLV  OW      2362    1.970648355    0.001150865    2.406729131
   80 SOLV  HW1     2363    1.979042975   -0.095902835    2.429358371
   80 SOLV  HW2     2364    1.878606589    0.032856695    2.429641217
   81 SOLV  OW      2365    1.035601979    0.531402544    2.420931235
   81 SOLV  HW1     2366    0.979993339    0.535023597    2.337889332
   81 SOLV  HW2     2367    1.044425838    0.436433144    2.451004049
   82 SOLV  OW      2368    6.156585581    4.462902530    0.730243057
   82 SOLV  HW1     2369    6.161233929    4.559672750    0.755060344
   82 SOLV  HW2     2370    6.156595160    4.407178785    0.813289517
   83 SOLV  OW      2371    4.781432187    0.908974885    6.375591725
   83 SOLV  HW1     2372    4.719322074    0.870181087    6.443703587
   83 SOLV  HW2     2373    4.839582281    0.836572160    6.338468201
   84 SOLV  OW      2374    6.078542374    1.203934532    0.306848741
   84 SOLV  HW1     2375    6.156138797    1.194261053    0.244503410
   84 SOLV  HW2     2376    6.072270595    1.298840345    0.337755006
   85 SOLV  OW      2377    4.465412090    0.208379008    0.104869514
   85 SOLV  HW1     2378    4.551073956    0.160155267    0.086475088
   85 SOLV  HW2     2379    4.484256713    0.305591463    0.118883924
   86 SOLV  OW      2380    1.310235612    0.851277597    4.725498871
   86 SOLV  HW1     2381    1.319115799    0.822469233    4.630143416
   86 SOLV  HW2     2382    1.237575326    0.798576298    4.769595353
   87 SOLV  OW      2383    0.307227770    0.987675383    1.876998262
   87 SOLV  HW1     2384    0.309589875    1.027773073    1.785412010
   87 SOLV  HW2     2385    0.386327835    1.019417464    1.929314869
   88 SOLV  OW      2386    6.018113260    6.655899172    4.676785311
   88 SOLV  HW1     2387    5.972397924    6.744769774    4.680267298
   88 SOLV  HW2     2388    6.096856478    6.661329640    4.615368615
   89 SOLV  OW      2389    0.845864315    6.089639461    2.081068879
   89 SOLV  HW1     2390    0.893048821    6.049987191    2.159826925
   89 SOLV  HW2     2391    0.747317254    6.075636850    2.090754722
   90 SOLV  OW      2392    0.294837394    0.464090681    2.046062969
   90 SOLV  HW1     2393    0.291661798    0.550047204    1.995045197
   90 SOLV  HW2     2394    0.206588548    0.448391603    2.090414188
   91 SOLV  OW      2395    1.236345785    5.070663859    0.785054515
   91 SOLV  HW1     2396    1.324975208    5.116753685    0.789798779
   91 SOLV  HW2     2397    1.166311306    5.136017281    0.756313796
   92 SOLV  OW      2398    0.227641421    2.493930648    0.710246964
   92 SOLV  HW1     2399    0.321831868    2.518249838    0.733445349
   92 SOLV  HW2     2400    0.210514043    2.398797274    0.735892943
   93 SOLV  OW      2401    1.254421451    5.830323446    1.615323339
   93 SOLV  HW1     2402    1.322077509    5.877445912    1.671923327
   93 SOLV  HW2     2403    1.277932966    5.733318140    1.609114026
   94 SOLV  OW      2404    1.801999717    6.883836028    4.782859959
   94 SOLV  HW1     2405    1.816426990    6.804159270    4.724164685
   94 SOLV  HW2     2406    1.857952547    6.875062961    4.865284700
   95 SOLV  OW      2407    5.274728531    0.699510213    6.845096399
   95 SOLV  HW1     2408    5.262135207    0.789909511    6.804219722
   95 SOLV  HW2     2409    5.331366058    0.643289559    6.784822743
   96 SOLV  OW      2410    2.419025089    6.322777574    0.827909782
   96 SOLV  HW1     2411    2.410317348    6.420529520    0.847113186
   96 SOLV  HW2     2412    2.498287509    6.286184994    0.876679156
   97 SOLV  OW      2413    6.749142993    0.453701038    4.853296200
   97 SOLV  HW1     2414    6.770406616    0.550982433    4.862562238
   97 SOLV  HW2     2415    6.834078695    0.401823193    4.843484725
   98 SOLV  OW      2416    6.649385537    6.162527615    4.010951617
   98 SOLV  HW1     2417    6.611998229    6.079469658    3.969654346
   98 SOLV  HW2     2418    6.582599076    6.201020904    4.074666480
   99 SOLV  OW      2419    0.958373704    1.106730395    5.232359251
   99 SOLV  HW1     2420    1.024462351    1.105234537    5.307403190
   99 SOLV  HW2     2421    0.966216006    1.022277666    5.179371614
  100 SOLV  OW      2422    5.849707862    4.973828433    0.992657001
  100 SOLV  HW1     2423    5.886301534    4.916461604    0.919364153
  100 SOLV  HW2     2424    5.893707958    4.949510286    1.079112372
  101 SOLV  OW      2425    6.470009113    5.324040119    1.156872774
  101 SOLV  HW1     2426    6.541000414    5.259723493    1.185601752
  101 SOLV  HW2     2427    6.395203132    5.273862173    1.113422711
  102 SOLV  OW      2428    6.010627244    0.494636566    0.829704994
  102 SOLV  HW1     2429    5.994249419    0.579115163    0.778745635
  102 SOLV  HW2     2430    6.052303546    0.516508206    0.917945675
  103 SOLV  OW      2431    6.653802767    5.514460940    1.071479618
  103 SOLV  HW1     2432    6.725210106    5.487720100    1.006767564
  103 SOLV  HW2     2433    6.580478764    5.446464247    1.070150187
  104 SOLV  OW      2434    1.273944539    6.892323817    0.298075329
  104 SOLV  HW1     2435    1.234244546    6.938517926    0.218766147
  104 SOLV  HW2     2436    1.246636912    6.796125181    0.297734380
  105 SOLV  OW      2437    5.675842641    4.735184271    0.186164608
  105 SOLV  HW1     2438    5.675985628    4.788927528    0.101822668
  105 SOLV  HW2     2439    5.618587590    4.780546608    0.254471904
  106 SOLV  OW      2440    5.899444771    5.526001824    1.685749911
  106 SOLV  HW1     2441    5.829090175    5.466391405    1.647043240
  106 SOLV  HW2     2442    5.944179753    5.576869665    1.612179120
  107 SOLV  OW      2443    6.663392324    1.957317124    6.029739082
  107 SOLV  HW1     2444    6.641239402    2.036316420    6.086923540
  107 SOLV  HW2     2445    6.753609267    1.970248261    5.988564119
  108 SOLV  OW      2446    5.251526051    6.320405647    5.275247227
  108 SOLV  HW1     2447    5.196516229    6.300314348    5.194179815
  108 SOLV  HW2     2448    5.332711565    6.262007482    5.275727214
  109 SOLV  OW      2449    6.817832621    6.150722297    6.024937051
  109 SOLV  HW1     2450    6.880865270    6.084377756    5.984621712
  109 SOLV  HW2     2451    6.858758914    6.189667460    6.107449553
  110 SOLV  OW      2452    0.088562866    2.496097113    6.861582729
  110 SOLV  HW1     2453    0.106510702    2.446519252    6.776604206
  110 SOLV  HW2     2454    0.067956249    2.430840894    6.934510213
  111 SOLV  OW      2455    6.506175697    1.306872906    5.290847428
  111 SOLV  HW1     2456    6.519563161    1.401674474    5.319743644
  111 SOLV  HW2     2457    6.432793937    1.265631969    5.344845481
  112 SOLV  OW      2458    1.368871877    0.815902287    5.791360583
  112 SOLV  HW1     2459    1.455455082    0.768253392    5.806676126
  112 SOLV  HW2     2460    1.386340142    0.902499031    5.744484509
  113 SOLV  OW      2461    1.971668136    1.489740030    0.910671229
  113 SOLV  HW1     2462    1.881427681    1.461257512    0.943027492
  113 SOLV  HW2     2463    2.042279916    1.438323313    0.959372051
  114 SOLV  OW      2464    6.157179834    5.198986999    1.566214367
  114 SOLV  HW1     2465    6.248787057    5.200325471    1.526111620
  114 SOLV  HW2     2466    6.099187116    5.265412207    1.519030788
  115 SOLV  OW      2467    6.475795441    5.763676047    1.580595980
  115 SOLV  HW1     2468    6.463698946    5.825820170    1.503179870
  115 SOLV  HW2     2469    6.388173429    5.750920806    1.627085259
  116 SOLV  OW      2470    0.833293115    6.229971355    2.430149792
  116 SOLV  HW1     2471    0.757916118    6.186568590    2.479509380
  116 SOLV  HW2     2472    0.900838949    6.160684161    2.404879462
  117 SOLV  OW      2473    6.914260707    1.625478439    1.545937945
  117 SOLV  HW1     2474    6.871202163    1.579969462    1.623889402
  117 SOLV  HW2     2475    6.918978472    1.723864921    1.563242186
  118 SOLV  OW      2476    6.096674574    0.877980012    0.866394394
  118 SOLV  HW1     2477    6.027351951    0.949640192    0.874198990
  118 SOLV  HW2     2478    6.140972601    0.864683893    0.955065170
  119 SOLV  OW      2479    1.182862986    6.576655751    6.552735386
  119 SOLV  HW1     2480    1.167628442    6.505138308    6.484520978
  119 SOLV  HW2     2481    1.210420267    6.534810746    6.639277815
  120 SOLV  OW      2482    6.684129726    1.065427865    5.591724459
  120 SOLV  HW1     2483    6.775399726    1.044637628    5.626931088
  120 SOLV  HW2     2484    6.637713123    0.980313562    5.567170081
  121 SOLV  OW      2485    1.117887420    1.684889929    5.984524760
  121 SOLV  HW1     2486    1.063149098    1.756726662    5.941571583
  121 SOLV  HW2     2487    1.209667191    1.719794011    6.003498891
  122 SOLV  OW      2488    0.386222725    5.509002418    6.504942822
  122 SOLV  HW1     2489    0.359079648    5.605225277    6.502533815
  122 SOLV  HW2     2490    0.346608561    5.461237245    6.426517486
  123 SOLV  OW      2491    6.478694541    0.895693870    1.103619721
  123 SOLV  HW1     2492    6.544133128    0.941535371    1.043483302
  123 SOLV  HW2     2493    6.526362053    0.827073764    1.158565962
  124 SOLV  OW      2494    1.773337249    0.775527203    5.653401910
  124 SOLV  HW1     2495    1.762663783    0.753206006    5.556511036
  124 SOLV  HW2     2496    1.826269938    0.859878444    5.662514623
  125 SOLV  OW      2497    6.554043981    0.833903289    5.511415921
  125 SOLV  HW1     2498    6.594414105    0.811642820    5.422666634
  125 SOLV  HW2     2499    6.454411295    0.827942651    5.505129308
  126 SOLV  OW      2500    5.711969078    0.625802636    1.083078178
  126 SOLV  HW1     2501    5.713201075    0.705315915    1.022446797
  126 SOLV  HW2     2502    5.771499486    0.642864769    1.161595784
  127 SOLV  OW      2503    5.824698358    5.947795472    5.131762960
  127 SOLV  HW1     2504    5.739510943    5.950765323    5.184067459
  127 SOLV  HW2     2505    5.810045384    5.989065382    5.041854373
  128 SOLV  OW      2506    1.109808266    1.035076557    6.086595260
  128 SOLV  HW1     2507    1.208999548    1.044779987    6.078413992
  128 SOLV  HW2     2508    1.070056733    1.122269647    6.115214925
  129 SOLV  OW      2509    4.460488236    5.344849116    0.651245349
  129 SOLV  HW1     2510    4.531168884    5.389296951    0.706294046
  129 SOLV  HW2     2511    4.440983760    5.400741466    0.570639226
  130 SOLV  OW      2512    5.380971774    5.835183811    4.998939365
  130 SOLV  HW1     2513    5.286699636    5.805632562    4.983402714
  130 SOLV  HW2     2514    5.406813307    5.815727877    5.093572376
  131 SOLV  OW      2515    6.422965892    1.468244604    0.982174582
  131 SOLV  HW1     2516    6.494952867    1.399269320    0.974320930
  131 SOLV  HW2     2517    6.334893646    1.427358179    0.958239096
  132 SOLV  OW      2518    5.872020059    0.240110795    1.172914962
  132 SOLV  HW1     2519    5.790253978    0.195068094    1.208787244
  132 SOLV  HW2     2520    5.933126293    0.263413020    1.248574631
  133 SOLV  OW      2521    0.553346089    6.360386364    6.487198823
  133 SOLV  HW1     2522    0.527722240    6.414421734    6.567354704
  133 SOLV  HW2     2523    0.511627535    6.269710088    6.493421872
  134 SOLV  OW      2524    1.079964124    1.997619919    0.772842027
  134 SOLV  HW1     2525    1.061404112    1.974006410    0.868234456
  134 SOLV  HW2     2526    0.997533225    2.036261185    0.731444776
  135 SOLV  OW      2527    0.597391180    0.589870506    6.128304380
  135 SOLV  HW1     2528    0.645468601    0.676813391    6.139766043
  135 SOLV  HW2     2529    0.615287225    0.531240084    6.207323877
  136 SOLV  OW      2530    6.055447016    1.453920812    6.505986198
  136 SOLV  HW1     2531    5.975488540    1.511030105    6.487365393
  136 SOLV  HW2     2532    6.095656363    1.480452610    6.593625804
  137 SOLV  OW      2533    3.417944454    4.241669499    4.024720310
  137 SOLV  HW1     2534    3.423237216    4.263586943    3.927295205
  137 SOLV  HW2     2535    3.395786402    4.144799608    4.035911602
  138 SOLV  OW      2536    5.821034385    3.887803498    3.788584775
  138 SOLV  HW1     2537    5.846994928    3.798100572    3.824353973
  138 SOLV  HW2     2538    5.725294893    3.885731161    3.759747255
  139 SOLV  OW      2539    3.817350714    4.366641024    0.174270708
  139 SOLV  HW1     2540    3.897047070    4.398134838    0.122710561
  139 SOLV  HW2     2541    3.734738901    4.408961769    0.137042333
  140 SOLV  OW      2542    5.501712807    3.862783409    4.233443727
  140 SOLV  HW1     2543    5.518140398    3.811820021    4.148977813
  140 SOLV  HW2     2544    5.589145472    3.883824901    4.277196925
  141 SOLV  OW      2545    3.913399594    6.236130905    3.468572767
  141 SOLV  HW1     2546    3.825064711    6.258725893    3.509658068
  141 SOLV  HW2     2547    3.979866666    6.307338511    3.491226253
  142 SOLV  OW      2548    4.616049537    4.358662845    5.858031588
  142 SOLV  HW1     2549    4.531061358    4.384963659    5.812366297
  142 SOLV  HW2     2550    4.610315585    4.382026060    5.955094877
  143 SOLV  OW      2551    6.413304639    4.136757522    3.864558733
  143 SOLV  HW1     2552    6.475666231    4.069712900    3.824340846
  143 SOLV  HW2     2553    6.320449382    4.119951358    3.831439477
  144 SOLV  OW      2554    6.168685385    4.110804377    3.771136495
  144 SOLV  HW1     2555    6.089263523    4.163676547    3.801107360
  144 SOLV  HW2     2556    6.168461265    4.104011314    3.671360139
  145 SOLV  OW      2557    5.221061318    3.916578120    5.403718895
  145 SOLV  HW1     2558    5.251551486    3.997285581    5.454296605
  145 SOLV  HW2     2559    5.168191764    3.857230875    5.464415884
  146 SOLV  OW      2560    4.331170106    4.440125340    6.124894240
  146 SOLV  HW1     2561    4.258837103    4.409358662    6.063065202
  146 SOLV  HW2     2562    4.400775882    4.368760067    6.132862773
  147 SOLV  OW      2563    4.254266872    6.473540560    3.676789765
  147 SOLV  HW1     2564    4.211662578    6.526567821    3.603478625
  147 SOLV  HW2     2565    4.290459719    6.535766697    3.746212486
  148 SOLV  OW      2566    6.599390166    4.194210053    3.321217621
  148 SOLV  HW1     2567    6.566555058    4.216898241    3.412916572
  148 SOLV  HW2     2568    6.696518314    4.170766507    3.325463849
  149 SOLV  OW      2569    5.708238161    4.097455594    4.185506792
  149 SOLV  HW1     2570    5.616061708    4.136251936    4.184954064
  149 SOLV  HW2     2571    5.724207911    4.050770516    4.272497708
  150 SOLV  OW      2572    6.302437801    5.145412796    5.193916996
  150 SOLV  HW1     2573    6.274842843    5.239851796    5.176033116
  150 SOLV  HW2     2574    6.229056142    5.097896776    5.242469650
  151 SOLV  OW      2575    4.266549909    5.584529722    5.471721682
  151 SOLV  HW1     2576    4.351126475    5.633757992    5.492342658
  151 SOLV  HW2     2577    4.249998172    5.586597748    5.373113712
  152 SOLV  OW      2578    5.590912067    5.158184948    4.459803529
  152 SOLV  HW1     2579    5.575161881    5.216936378    4.539189796
  152 SOLV  HW2     2580    5.685577919    5.125938062    4.460486753
  153 SOLV  OW      2581    5.236379157    4.221482141    5.036403078
  153 SOLV  HW1     2582    5.326852764    4.262230875    5.048884397
  153 SOLV  HW2     2583    5.238488305    4.158934113    4.958396469
  154 SOLV  OW      2584    4.697299980    5.614673118    4.272546916
  154 SOLV  HW1     2585    4.602881701    5.594228405    4.298414492
  154 SOLV  HW2     2586    4.736683535    5.678923215    4.338294592
  155 SOLV  OW      2587    5.151075088    5.577652374    4.681820824
  155 SOLV  HW1     2588    5.241717215    5.554829078    4.717381466
  155 SOLV  HW2     2589    5.104100424    5.493839144    4.654069457
  156 SOLV  OW      2590    5.241608468    4.195699892    5.466164554
  156 SOLV  HW1     2591    5.191015846    4.210072355    5.551224984
  156 SOLV  HW2     2592    5.179927910    4.207437994    5.388324151
  157 SOLV  OW      2593    4.956073873    6.147322979    4.481247836
  157 SOLV  HW1     2594    4.976984884    6.110901860    4.572011616
  157 SOLV  HW2     2595    5.040799773    6.176059958    4.436554442
  158 SOLV  OW      2596    3.930876032    3.378227369    5.014642491
  158 SOLV  HW1     2597    3.885123867    3.312678768    4.954544921
  158 SOLV  HW2     2598    4.016946672    3.407308016    4.972837470
  159 SOLV  OW      2599    4.409971004    3.701724359    4.059408184
  159 SOLV  HW1     2600    4.446309290    3.665184422    4.145115883
  159 SOLV  HW2     2601    4.478440865    3.760780647    4.016681123
  160 SOLV  OW      2602    4.733770159    3.835991327    4.865479789
  160 SOLV  HW1     2603    4.681338393    3.765990466    4.913983714
  160 SOLV  HW2     2604    4.689771843    3.924972677    4.877650574
  161 SOLV  OW      2605    5.324169655    3.772773066    5.753015697
  161 SOLV  HW1     2606    5.225093846    3.784364417    5.745848526
  161 SOLV  HW2     2607    5.353282966    3.697599861    5.693829055
  162 SOLV  OW      2608    5.104493921    6.185468656    5.065719715
  162 SOLV  HW1     2609    5.149903434    6.166145435    4.978733929
  162 SOLV  HW2     2610    5.039952038    6.111995201    5.086645960
  163 SOLV  OW      2611    4.961207510    6.338270254    0.079689589
  163 SOLV  HW1     2612    4.897232340    6.317471115    0.005686563
  163 SOLV  HW2     2613    5.050256883    6.362234442    0.040989502
  164 SOLV  OW      2614    5.960676871    3.493444607    6.740182122
  164 SOLV  HW1     2615    5.944749668    3.429429978    6.815338552
  164 SOLV  HW2     2616    6.010502558    3.573147646    6.774311679
  165 SOLV  OW      2617    5.278947781    5.604117123    4.364269725
  165 SOLV  HW1     2618    5.314622269    5.683882229    4.315623360
  165 SOLV  HW2     2619    5.231856056    5.634029005    4.447270516
  166 SOLV  OW      2620    4.471565756    5.720297497    6.324781743
  166 SOLV  HW1     2621    4.462580441    5.676605401    6.235273728
  166 SOLV  HW2     2622    4.553573089    5.777525458    6.325838865
  167 SOLV  OW      2623    5.028735222    6.055019426    5.615634676
  167 SOLV  HW1     2624    4.984992006    6.139484444    5.646515611
  167 SOLV  HW2     2625    4.967407583    6.006643786    5.553184418
  168 SOLV  OW      2626    5.355762632    0.006094740    5.877816910
  168 SOLV  HW1     2627    5.271369693   -0.027043000    5.920004125
  168 SOLV  HW2     2628    5.342542961    0.100046863    5.846221989
  169 SOLV  OW      2629    5.248692825    4.978846479    6.288094979
  169 SOLV  HW1     2630    5.318776654    5.019676169    6.229588701
  169 SOLV  HW2     2631    5.233586140    5.037361960    6.367778255
  170 SOLV  OW      2632    4.818169361    5.056948502    5.948085226
  170 SOLV  HW1     2633    4.910107563    5.018701910    5.938787779
  170 SOLV  HW2     2634    4.794969027    5.108359112    5.865498847
  171 SOLV  OW      2635    4.512028057    6.906877494    4.712115844
  171 SOLV  HW1     2636    4.538325025    6.994542612    4.671807274
  171 SOLV  HW2     2637    4.562664066    6.833127414    4.667413111
  172 SOLV  OW      2638    5.165306913    5.676817227    6.445265555
  172 SOLV  HW1     2639    5.118052926    5.762355574    6.466485624
  172 SOLV  HW2     2640    5.220802125    5.688952598    6.362967231
  173 SOLV  OW      2641    3.898603007    3.892787193    5.667183179
  173 SOLV  HW1     2642    3.906556961    3.834523021    5.748077634
  173 SOLV  HW2     2643    3.985768223    3.938959349    5.650685678
  174 SOLV  OW      2644    6.228197291    5.205096713    4.268324266
  174 SOLV  HW1     2645    6.161702953    5.159481639    4.209166723
  174 SOLV  HW2     2646    6.248436798    5.146678822    4.346934252
  175 SOLV  OW      2647    5.107212402    5.872668841    5.814784535
  175 SOLV  HW1     2648    5.088979453    5.946342202    5.749657270
  175 SOLV  HW2     2649    5.045769524    5.881554069    5.893191112
  176 SOLV  OW      2650    5.008900278    4.795436184    6.223582878
  176 SOLV  HW1     2651    5.070411011    4.872843020    6.208595828
  176 SOLV  HW2     2652    5.025221092    4.725884113    6.153596307
  177 SOLV  OW      2653    3.718287735    5.198884744    6.394471318
  177 SOLV  HW1     2654    3.686626968    5.168027666    6.304764911
  177 SOLV  HW2     2655    3.695840435    5.295627074    6.406254158
  178 SOLV  OW      2656    4.794906713    5.782981489    4.501995923
  178 SOLV  HW1     2657    4.886373274    5.805937648    4.535289014
  178 SOLV  HW2     2658    4.740286026    5.746267999    4.577296307
  179 SOLV  OW      2659    5.563989148    3.670653518    6.189833777
  179 SOLV  HW1     2660    5.610820044    3.728426338    6.122967913
  179 SOLV  HW2     2661    5.506475392    3.727599940    6.248578719
  180 SOLV  OW      2662    4.844031944    3.507311706    6.155203325
  180 SOLV  HW1     2663    4.758193527    3.456011090    6.155317594
  180 SOLV  HW2     2664    4.920707841    3.443923748    6.144970803
  181 SOLV  OW      2665    6.008444405    5.992496528    4.743657604
  181 SOLV  HW1     2666    6.061021046    6.071398803    4.711847152
  181 SOLV  HW2     2667    6.069277874    5.928874077    4.791125718
  182 SOLV  OW      2668    6.451548801    4.672762820    6.527409089
  182 SOLV  HW1     2669    6.384858526    4.718141177    6.468293489
  182 SOLV  HW2     2670    6.516376494    4.740340031    6.562510254
  183 SOLV  OW      2671    4.505592384    4.624604490    6.264543033
  183 SOLV  HW1     2672    4.450917696    4.548688907    6.229223026
  183 SOLV  HW2     2673    4.596199731    4.591153688    6.290492014
  184 SOLV  OW      2674    5.081374602    4.165321043    5.254080521
  184 SOLV  HW1     2675    5.141947779    4.177981239    5.175516141
  184 SOLV  HW2     2676    5.020221465    4.088078341    5.236889893
  185 SOLV  OW      2677    6.771519460    4.720678662    5.365024964
  185 SOLV  HW1     2678    6.853350569    4.777909691    5.359573944
  185 SOLV  HW2     2679    6.725304015    4.736847261    5.452226631
  186 SOLV  OW      2680    5.061060349    3.502757351    5.429223752
  186 SOLV  HW1     2681    4.963361288    3.523135131    5.435652161
  186 SOLV  HW2     2682    5.109925802    3.550503822    5.502258179
  187 SOLV  OW      2683    0.052497241    3.974064775    5.488705742
  187 SOLV  HW1     2684    0.091091992    4.054353708    5.443272565
  187 SOLV  HW2     2685   -0.046773038    3.973484435    5.476661039
  188 SOLV  OW      2686    3.888264713    5.634152629    6.689661252
  188 SOLV  HW1     2687    3.817325002    5.703489945    6.702307802
  188 SOLV  HW2     2688    3.951726405    5.636959679    6.766892943
  189 SOLV  OW      2689    5.136118598    5.759237741    4.913356897
  189 SOLV  HW1     2690    5.045644272    5.789322457    4.943537968
  189 SOLV  HW2     2691    5.130359135    5.725409277    4.819420841
  190 SOLV  OW      2692    0.357157764    3.996676470    4.014448011
  190 SOLV  HW1     2693    0.289842947    3.935557647    4.056098811
  190 SOLV  HW2     2694    0.448505461    3.957113298    4.024034433
  191 SOLV  OW      2695    5.893224785    5.110416834    3.796987190
  191 SOLV  HW1     2696    5.897754603    5.015460856    3.765956835
  191 SOLV  HW2     2697    5.851700590    5.113804667    3.887895187
  192 SOLV  OW      2698    3.620728910    5.964986344    0.041395762
  192 SOLV  HW1     2699    3.608640030    5.917260422    0.128445756
  192 SOLV  HW2     2700    3.619330077    6.063747496    0.057074726
  193 SOLV  OW      2701    5.726349021    6.779040909    4.471475546
  193 SOLV  HW1     2702    5.655615133    6.807849118    4.536039108
  193 SOLV  HW2     2703    5.687459994    6.713868141    4.406346994
  194 SOLV  OW      2704    3.348851287    6.378666779    6.544251233
  194 SOLV  HW1     2705    3.418347375    6.312692310    6.572879519
  194 SOLV  HW2     2706    3.353843658    6.391433866    6.445186129
  195 SOLV  OW      2707    4.625457075    6.239020989    6.447605928
  195 SOLV  HW1     2708    4.545348720    6.196571360    6.405407329
  195 SOLV  HW2     2709    4.633497037    6.333597484    6.416131401
  196 SOLV  OW      2710    4.764448612    5.279663557    3.714604109
  196 SOLV  HW1     2711    4.855141499    5.274580020    3.756443106
  196 SOLV  HW2     2712    4.696428093    5.300367453    3.784932171
  197 SOLV  OW      2713    4.459223514    4.960344688    6.075228429
  197 SOLV  HW1     2714    4.522030087    4.939864571    6.150301056
  197 SOLV  HW2     2715    4.458812586    4.884173980    6.010422177
  198 SOLV  OW      2716    5.463562742    5.474683420    3.879447181
  198 SOLV  HW1     2717    5.431997627    5.458862140    3.785877540
  198 SOLV  HW2     2718    5.446384626    5.569902909    3.904745223
  199 SOLV  OW      2719    4.570222362    6.027382430    5.136270111
  199 SOLV  HW1     2720    4.626517995    6.109721514    5.143514184
  199 SOLV  HW2     2721    4.477890981    6.047145151    5.169219688
  200 SOLV  OW      2722    6.151125095    5.439793241    4.388177630
  200 SOLV  HW1     2723    6.213100648    5.381421566    4.335720235
  200 SOLV  HW2     2724    6.064144487    5.392330668    4.401728589
  201 SOLV  OW      2725    5.473285266    3.818455489    5.419947354
  201 SOLV  HW1     2726    5.379998739    3.852696231    5.408687088
  201 SOLV  HW2     2727    5.505831577    3.781235325    5.333016754
  202 SOLV  OW      2728    5.205171250    3.590705906    3.994857466
  202 SOLV  HW1     2729    5.258774867    3.557735056    4.072583896
  202 SOLV  HW2     2730    5.228443705    3.537556800    3.913400283
  203 SOLV  OW      2731    5.246451457    3.468380884    3.735493319
  203 SOLV  HW1     2732    5.292711011    3.384640809    3.706347453
  203 SOLV  HW2     2733    5.150521943    3.464938103    3.707432425
  204 SOLV  OW      2734    3.686232285    5.410613758    4.286415590
  204 SOLV  HW1     2735    3.648080281    5.319456587    4.301791283
  204 SOLV  HW2     2736    3.659834813    5.470910283    4.361709333
  205 SOLV  OW      2737    3.901956533    5.288818334    5.133467651
  205 SOLV  HW1     2738    3.941432174    5.306356512    5.223664488
  205 SOLV  HW2     2739    3.968631547    5.240455053    5.076750379
  206 SOLV  OW      2740    3.389936730    6.898915592    6.469223005
  206 SOLV  HW1     2741    3.376426093    6.992928353    6.500538796
  206 SOLV  HW2     2742    3.305734791    6.865484893    6.426867443
  207 SOLV  OW      2743    3.632874593    6.232233338    6.848362960
  207 SOLV  HW1     2744    3.593494590    6.192181790    6.765616346
  207 SOLV  HW2     2745    3.562554307    6.284148580    6.896960825
  208 SOLV  OW      2746    3.860614128    4.166011250    6.451759051
  208 SOLV  HW1     2747    3.937563038    4.134142337    6.396396154
  208 SOLV  HW2     2748    3.893345952    4.231901926    6.519499671
  209 SOLV  OW      2749    5.763292385    5.506808284    3.854586269
  209 SOLV  HW1     2750    5.674422507    5.470701298    3.826329756
  209 SOLV  HW2     2751    5.756163137    5.544251431    3.947047903
  210 SOLV  OW      2752    6.281046279    4.644331193    4.188020322
  210 SOLV  HW1     2753    6.359799583    4.705548109    4.180920571
  210 SOLV  HW2     2754    6.220567846    4.658633130    4.109663647
  211 SOLV  OW      2755    5.013896339    6.816745259    5.193026749
  211 SOLV  HW1     2756    5.004899091    6.802960783    5.094383231
  211 SOLV  HW2     2757    4.935363107    6.776007192    5.239658192
  212 SOLV  OW      2758    5.699367246    4.944123186    5.817970821
  212 SOLV  HW1     2759    5.755712578    4.865547526    5.792454763
  212 SOLV  HW2     2760    5.605381460    4.913920176    5.833983814
  213 SOLV  OW      2761    5.872447995    4.354644089    5.595985492
  213 SOLV  HW1     2762    5.871285633    4.255142361    5.586000840
  213 SOLV  HW2     2763    5.965384421    4.384918184    5.617149157
  214 SOLV  OW      2764    4.725934766    5.974791449    6.821289139
  214 SOLV  HW1     2765    4.651181666    6.021853394    6.774414961
  214 SOLV  HW2     2766    4.692934076    5.938321633    6.908357543
  215 SOLV  OW      2767    6.200611113    3.236944593    5.689105232
  215 SOLV  HW1     2768    6.188501435    3.335780569    5.698394064
  215 SOLV  HW2     2769    6.113751916    3.190873085    5.707388196
  216 SOLV  OW      2770    4.066022413    4.697767963    5.964098858
  216 SOLV  HW1     2771    4.080071290    4.787476888    5.922189603
  216 SOLV  HW2     2772    4.110233411    4.695598111    6.053776458
  217 SOLV  OW      2773    0.135608824    5.438875356    4.445487513
  217 SOLV  HW1     2774    0.050911746    5.477184119    4.482374259
  217 SOLV  HW2     2775    0.135300209    5.447190645    4.345825576
  218 SOLV  OW      2776    6.021168673    3.980124002    4.176892634
  218 SOLV  HW1     2777    5.938301285    4.030899337    4.153336227
  218 SOLV  HW2     2778    6.084049889    4.040107062    4.226369754
  219 SOLV  OW      2779    3.557845769    4.362755722    4.767829677
  219 SOLV  HW1     2780    3.599530595    4.384275245    4.856153958
  219 SOLV  HW2     2781    3.606758357    4.411130541    4.695240576
  220 SOLV  OW      2782    4.197950035    6.464671636    4.670528893
  220 SOLV  HW1     2783    4.111871648    6.494842068    4.711542819
  220 SOLV  HW2     2784    4.181994845    6.381908959    4.616698662
  221 SOLV  OW      2785    3.896764208    5.896836830    5.455940862
  221 SOLV  HW1     2786    3.932365116    5.849408531    5.375413150
  221 SOLV  HW2     2787    3.808161619    5.857869552    5.481094115
  222 SOLV  OW      2788    4.102435351    6.413788006    3.311381814
  222 SOLV  HW1     2789    4.155939077    6.329518369    3.317539083
  222 SOLV  HW2     2790    4.128911131    6.475542942    3.385457255
  223 SOLV  OW      2791    4.032917974    6.534764730    5.617437899
  223 SOLV  HW1     2792    4.043680663    6.633509508    5.629058699
  223 SOLV  HW2     2793    4.041756032    6.511456793    5.520587531
  224 SOLV  OW      2794    6.066992094    3.013282034    6.091115659
  224 SOLV  HW1     2795    5.971041582    3.038776794    6.079057390
  224 SOLV  HW2     2796    6.096063467    2.955829219    6.014591957
  225 SOLV  OW      2797    0.148318224    4.486552586    4.271172169
  225 SOLV  HW1     2798    0.246901079    4.470667084    4.265623278
  225 SOLV  HW2     2799    0.127800923    4.540397838    4.352912101
  226 SOLV  OW      2800    5.469260614    6.188209156    3.633662414
  226 SOLV  HW1     2801    5.479245454    6.182709612    3.733010794
  226 SOLV  HW2     2802    5.558589838    6.205342506    3.592108376
  227 SOLV  OW      2803    6.464060628    6.026735311    4.391316192
  227 SOLV  HW1     2804    6.446086843    6.060877433    4.299050391
  227 SOLV  HW2     2805    6.549177694    6.066529857    4.425568732
  228 SOLV  OW      2806    6.488312270    4.109482227    5.290093142
  228 SOLV  HW1     2807    6.395155967    4.100828107    5.325427366
  228 SOLV  HW2     2808    6.506586325    4.205153856    5.267410325
  229 SOLV  OW      2809    5.099216706    4.123894993    6.102698636
  229 SOLV  HW1     2810    5.034561265    4.116436491    6.026777329
  229 SOLV  HW2     2811    5.049439328    4.119953399    6.189351185
  230 SOLV  OW      2812    5.811820953    4.186915342    6.003685061
  230 SOLV  HW1     2813    5.819628400    4.285617931    5.989653609
  230 SOLV  HW2     2814    5.768125414    4.145291121    5.923947215
  231 SOLV  OW      2815    4.669830393    5.929452107    4.889754166
  231 SOLV  HW1     2816    4.606415901    5.885754831    4.825949213
  231 SOLV  HW2     2817    4.619709951    5.960435075    4.970561430
  232 SOLV  OW      2818    6.774321492    5.706629472    4.769870954
  232 SOLV  HW1     2819    6.826432561    5.658279796    4.840215580
  232 SOLV  HW2     2820    6.824338368    5.788540299    4.741755540
  233 SOLV  OW      2821    6.218492052    4.783809455    6.412297323
  233 SOLV  HW1     2822    6.175704155    4.831286361    6.489217897
  233 SOLV  HW2     2823    6.211635823    4.840488578    6.330187088
  234 SOLV  OW      2824    6.431708257    4.935758306    6.219888466
  234 SOLV  HW1     2825    6.497579079    4.988025106    6.274027459
  234 SOLV  HW2     2826    6.455347933    4.942630265    6.122956606
  235 SOLV  OW      2827    5.756741808    3.379489942    3.708158987
  235 SOLV  HW1     2828    5.723515736    3.308760212    3.770570117
  235 SOLV  HW2     2829    5.837923623    3.346144876    3.660208048
  236 SOLV  OW      2830    4.068371098    4.164492125    3.713508425
  236 SOLV  HW1     2831    4.109910810    4.229928156    3.776695585
  236 SOLV  HW2     2832    3.968877496    4.174185152    3.716167101
  237 SOLV  OW      2833    4.650286620    5.909813374    3.503705160
  237 SOLV  HW1     2834    4.559823663    5.884891891    3.538307721
  237 SOLV  HW2     2835    4.644431633    5.996864057    3.454819462
  238 SOLV  OW      2836    4.913891346    3.895057667    6.025268216
  238 SOLV  HW1     2837    4.837232678    3.958713161    6.016723063
  238 SOLV  HW2     2838    4.911253689    3.851629694    6.115316088
  239 SOLV  OW      2839    4.749003449    6.708281891    3.848555591
  239 SOLV  HW1     2840    4.774510991    6.612977723    3.864925035
  239 SOLV  HW2     2841    4.829282411    6.766748511    3.860320686
  240 SOLV  OW      2842    3.921967561    4.659091785    6.912942425
  240 SOLV  HW1     2843    3.907408012    4.680299699    7.009585540
  240 SOLV  HW2     2844    3.841664442    4.686964621    6.860253944
  241 SOLV  OW      2845    4.718266670    4.800283924    6.015093200
  241 SOLV  HW1     2846    4.771124832    4.781043956    6.097783077
  241 SOLV  HW2     2847    4.726663680    4.897225088    5.991992178
  242 SOLV  OW      2848    3.707730839    3.772529258    3.712533090
  242 SOLV  HW1     2849    3.630999755    3.821240156    3.754264303
  242 SOLV  HW2     2850    3.687765172    3.674557439    3.710350386
  243 SOLV  OW      2851    4.990525164    4.029662703    4.040048304
  243 SOLV  HW1     2852    4.907579806    3.994392443    4.083380265
  243 SOLV  HW2     2853    4.965477168    4.090167944    3.964462173
  244 SOLV  OW      2854    4.654926912    5.249491572    3.992401510
  244 SOLV  HW1     2855    4.744052813    5.204492858    3.986609073
  244 SOLV  HW2     2856    4.667078019    5.343478974    4.024349033
  245 SOLV  OW      2857    5.779543582    5.943964643    4.563000498
  245 SOLV  HW1     2858    5.769454789    5.847477468    4.538710933
  245 SOLV  HW2     2859    5.850363305    5.953477040    4.632968381
  246 SOLV  OW      2860    5.105616146    4.900690584    5.241346352
  246 SOLV  HW1     2861    5.081167899    4.818353170    5.190119054
  246 SOLV  HW2     2862    5.081570638    4.888388174    5.337636849
  247 SOLV  OW      2863    4.198366213    4.530546172    5.782375002
  247 SOLV  HW1     2864    4.178648925    4.592303505    5.858524439
  247 SOLV  HW2     2865    4.124337299    4.535633768    5.715327540
  248 SOLV  OW      2866    6.377109634    3.687856476    5.239833371
  248 SOLV  HW1     2867    6.317084536    3.630522511    5.184055164
  248 SOLV  HW2     2868    6.416272528    3.760242331    5.183018778
  249 SOLV  OW      2869    4.570367164    5.862294750    0.119443754
  249 SOLV  HW1     2870    4.580890063    5.779475886    0.174509107
  249 SOLV  HW2     2871    4.474715191    5.872073193    0.091930665
  250 SOLV  OW      2872    3.486618811    6.513142514    4.603714230
  250 SOLV  HW1     2873    3.471090292    6.476379543    4.695398018
  250 SOLV  HW2     2874    3.463663471    6.610457237    4.602475589
  251 SOLV  OW      2875    6.170823691    4.912682564    6.172231310
  251 SOLV  HW1     2876    6.266988644    4.936908176    6.185151359
  251 SOLV  HW2     2877    6.148978362    4.913909553    6.074647059
  252 SOLV  OW      2878    5.381046462    4.932595383    5.202797666
  252 SOLV  HW1     2879    5.439397573    4.906659025    5.279767441
  252 SOLV  HW2     2880    5.285302051    4.916162021    5.226561923
  253 SOLV  OW      2881    6.448595330    5.648412014    6.883703247
  253 SOLV  HW1     2882    6.498025814    5.637466274    6.969950101
  253 SOLV  HW2     2883    6.374518862    5.581386978    6.879023157
  254 SOLV  OW      2884    3.354517851    6.412362404    4.160699821
  254 SOLV  HW1     2885    3.381352391    6.316349136    4.152779974
  254 SOLV  HW2     2886    3.255415161    6.418377851    4.172692756
  255 SOLV  OW      2887    4.782006663    3.784264170    6.511823420
  255 SOLV  HW1     2888    4.728139550    3.864255871    6.538303811
  255 SOLV  HW2     2889    4.873926663    3.791704968    6.550512330
  256 SOLV  OW      2890    5.857404250    4.076518827    5.607894105
  256 SOLV  HW1     2891    5.820678350    4.010348460    5.542514151
  256 SOLV  HW2     2892    5.794150843    4.086009790    5.684775243
  257 SOLV  OW      2893    5.081692863    5.627350853    4.009726748
  257 SOLV  HW1     2894    5.114887569    5.563446715    4.079124182
  257 SOLV  HW2     2895    5.073182537    5.579907853    3.922100983
  258 SOLV  OW      2896    6.164124033    3.579812418    5.981250526
  258 SOLV  HW1     2897    6.214279376    3.521460981    6.045134351
  258 SOLV  HW2     2898    6.067937057    3.552479620    5.979648983
  259 SOLV  OW      2899    0.142911328    4.411626715    6.490005588
  259 SOLV  HW1     2900    0.194986596    4.437796994    6.408744746
  259 SOLV  HW2     2901    0.200018165    4.423113098    6.571288257
  260 SOLV  OW      2902    5.034758805    4.846129884    4.467739136
  260 SOLV  HW1     2903    4.946546317    4.831171005    4.512421417
  260 SOLV  HW2     2904    5.023852253    4.837371942    4.368713712
  261 SOLV  OW      2905    3.799196068    5.015987345    0.337217406
  261 SOLV  HW1     2906    3.790769464    4.999760288    0.435540344
  261 SOLV  HW2     2907    3.743284108    4.949567476    0.287579584
  262 SOLV  OW      2908    3.048376098    4.067248964    4.365221507
  262 SOLV  HW1     2909    2.966406409    4.009980958    4.364043637
  262 SOLV  HW2     2910    3.024652398    4.159961158    4.336210556
  263 SOLV  OW      2911    3.903495709    5.556414650    5.437950289
  263 SOLV  HW1     2912    3.911636815    5.599681307    5.527747528
  263 SOLV  HW2     2913    3.945179414    5.615305294    5.368696125
  264 SOLV  OW      2914    6.539634022    3.941357964    4.319517883
  264 SOLV  HW1     2915    6.551675935    3.996580374    4.402021701
  264 SOLV  HW2     2916    6.521137674    4.001354977    4.241674635
  265 SOLV  OW      2917    3.467016752    0.085744666    5.089341990
  265 SOLV  HW1     2918    3.457452889   -0.011209420    5.111924170
  265 SOLV  HW2     2919    3.554403363    0.119617001    5.124237443
  266 SOLV  OW      2920    5.178602950    3.837672243    3.631408710
  266 SOLV  HW1     2921    5.250829587    3.770621869    3.614405113
  266 SOLV  HW2     2922    5.163715651    3.846344455    3.729920549
  267 SOLV  OW      2923    5.445639677    4.294744930    5.636311156
  267 SOLV  HW1     2924    5.420412966    4.384670017    5.672067906
  267 SOLV  HW2     2925    5.369138065    4.256979675    5.584132562
  268 SOLV  OW      2926    5.839868029    4.867393493    6.467501130
  268 SOLV  HW1     2927    5.922014143    4.912958354    6.501820499
  268 SOLV  HW2     2928    5.758741608    4.915624133    6.500580790
  269 SOLV  OW      2929    6.478016919    5.972423027    3.893571646
  269 SOLV  HW1     2930    6.442640944    5.894898998    3.945920436
  269 SOLV  HW2     2931    6.527889454    5.938710976    3.813709369
  270 SOLV  OW      2932    4.640509999    5.024111736    5.447890632
  270 SOLV  HW1     2933    4.733402929    5.045419018    5.478203740
  270 SOLV  HW2     2934    4.605160932    5.099902874    5.393044691
  271 SOLV  OW      2935    3.999294929    4.914204043    6.843631029
  271 SOLV  HW1     2936    3.910697603    4.867832201    6.842383242
  271 SOLV  HW2     2937    4.070675716    4.848989080    6.869188160
  272 SOLV  OW      2938    4.946916741    4.236648932    4.946556458
  272 SOLV  HW1     2939    5.045763804    4.240666111    4.961217542
  272 SOLV  HW2     2940    4.926850201    4.173030449    4.872046155
  273 SOLV  OW      2941    5.934711256    4.639662812    4.428091647
  273 SOLV  HW1     2942    5.903558249    4.655085721    4.521864274
  273 SOLV  HW2     2943    6.006591718    4.705463946    4.405620124
  274 SOLV  OW      2944    5.022795994    6.059881568    4.734816336
  274 SOLV  HW1     2945    5.022592819    5.960000749    4.739876202
  274 SOLV  HW2     2946    5.111910214    6.094540028    4.764127994
  275 SOLV  OW      2947    6.395625176    6.793246242    3.764137830
  275 SOLV  HW1     2948    6.458860532    6.809058529    3.688287704
  275 SOLV  HW2     2949    6.310012047    6.755502639    3.728814969
  276 SOLV  OW      2950    3.945281031    3.775510020    5.923198732
  276 SOLV  HW1     2951    3.947914366    3.705695237    5.994757317
  276 SOLV  HW2     2952    3.965247365    3.864973666    5.963189726
  277 SOLV  OW      2953    6.319149140    4.124580189    6.830235507
  277 SOLV  HW1     2954    6.313858982    4.125643213    6.730381192
  277 SOLV  HW2     2955    6.391124624    4.061431287    6.859109124
  278 SOLV  OW      2956    6.160490516    3.861675869    3.944274064
  278 SOLV  HW1     2957    6.167940776    3.915061917    3.860045427
  278 SOLV  HW2     2958    6.132039864    3.921476227    4.019203883
  279 SOLV  OW      2959    4.027569465    5.984653017    6.820581834
  279 SOLV  HW1     2960    4.021132457    5.885619943    6.808212448
  279 SOLV  HW2     2961    4.033204110    6.029093396    6.731165661
  280 SOLV  OW      2962    6.020858250    4.091275472    5.237334471
  280 SOLV  HW1     2963    5.929586486    4.130572059    5.248527602
  280 SOLV  HW2     2964    6.012896467    3.998169569    5.201726873
  281 SOLV  OW      2965    3.547605458    6.022511646    5.742371363
  281 SOLV  HW1     2966    3.609658330    6.057235196    5.812683196
  281 SOLV  HW2     2967    3.460312294    5.997625839    5.784330870
  282 SOLV  OW      2968    3.875892155    3.646595819    4.792135747
  282 SOLV  HW1     2969    3.891583282    3.601664882    4.880084593
  282 SOLV  HW2     2970    3.904432796    3.585742954    4.718079995
  283 SOLV  OW      2971    3.807179629    4.749556093    5.393845379
  283 SOLV  HW1     2972    3.719169442    4.747173575    5.441284855
  283 SOLV  HW2     2973    3.797113384    4.798866729    5.307422524
  284 SOLV  OW      2974    5.244994358    5.312015234    5.579414281
  284 SOLV  HW1     2975    5.315806560    5.376316111    5.608618278
  284 SOLV  HW2     2976    5.230816980    5.320610235    5.480789524
  285 SOLV  OW      2977    4.711032032    5.618256439    5.917178679
  285 SOLV  HW1     2978    4.669060803    5.596588035    5.829026427
  285 SOLV  HW2     2979    4.781659497    5.550573054    5.937979259
  286 SOLV  OW      2980    5.870726553    4.048624442    3.521052578
  286 SOLV  HW1     2981    5.815034802    4.131089947    3.531028058
  286 SOLV  HW2     2982    5.837300930    3.978087615    3.583573939
  287 SOLV  OW      2983    6.520175482    5.975156696    5.064204547
  287 SOLV  HW1     2984    6.429462109    6.005597587    5.035111520
  287 SOLV  HW2     2985    6.510754947    5.899450978    5.128871510
  288 SOLV  OW      2986    4.630339861    6.560980121    5.956638389
  288 SOLV  HW1     2987    4.632491277    6.544132255    6.055194710
  288 SOLV  HW2     2988    4.712477899    6.522547110    5.914472339
  289 SOLV  OW      2989    4.790487502    4.549070915    4.713784125
  289 SOLV  HW1     2990    4.764559938    4.637054663    4.673930225
  289 SOLV  HW2     2991    4.826355394    4.563549342    4.806009191
  290 SOLV  OW      2992    5.378673300    5.785355633    5.754014622
  290 SOLV  HW1     2993    5.294177126    5.807999005    5.802483889
  290 SOLV  HW2     2994    5.371830221    5.815957478    5.659050200
  291 SOLV  OW      2995    3.426638184    5.572887026    6.274816869
  291 SOLV  HW1     2996    3.397312318    5.624253694    6.355460390
  291 SOLV  HW2     2997    3.411574418    5.475228297    6.290233191
  292 SOLV  OW      2998    4.180884488    6.559755565    6.611799400
  292 SOLV  HW1     2999    4.179224005    6.461914746    6.591197031
  292 SOLV  HW2     3000    4.144984461    6.610852573    6.533695085
  293 SOLV  OW      3001    4.122764323    6.527967228    4.099735343
  293 SOLV  HW1     3002    4.218653265    6.499642753    4.097982364
  293 SOLV  HW2     3003    4.112275853    6.606255631    4.161061666
  294 SOLV  OW      3004    4.409627430    4.683438978    5.396117794
  294 SOLV  HW1     3005    4.388156562    4.714310142    5.488778548
  294 SOLV  HW2     3006    4.506277555    4.700452353    5.376900652
  295 SOLV  OW      3007    4.965044906    5.882597461    6.754373090
  295 SOLV  HW1     3008    4.970474087    5.888082236    6.654663923
  295 SOLV  HW2     3009    4.897341826    5.948219406    6.787711873
  296 SOLV  OW      3010    5.048995680    5.917995463    6.472616130
  296 SOLV  HW1     3011    4.970484885    5.977114417    6.454105932
  296 SOLV  HW2     3012    5.131666775    5.959543818    6.434657641
  297 SOLV  OW      3013    5.031741099    4.651171273    5.135126144
  297 SOLV  HW1     3014    4.957218062    4.601225212    5.090948003
  297 SOLV  HW2     3015    5.085396902    4.588150533    5.191263784
  298 SOLV  OW      3016    3.562078745    3.768162272    6.090353321
  298 SOLV  HW1     3017    3.619002249    3.839005657    6.132095202
  298 SOLV  HW2     3018    3.492238487    3.738787415    6.155628507
  299 SOLV  OW      3019    6.317285343    3.395102862    6.893595106
  299 SOLV  HW1     3020    6.333041316    3.369421642    6.798232478
  299 SOLV  HW2     3021    6.324015768    3.494451233    6.902887649
  300 SOLV  OW      3022    3.401360586    4.602240686    4.541204222
  300 SOLV  HW1     3023    3.326628920    4.561212131    4.488920272
  300 SOLV  HW2     3024    3.384612445    4.589376633    4.638957719
  301 SOLV  OW      3025    5.856350435    5.301665725    3.618376805
  301 SOLV  HW1     3026    5.885732211    5.237969703    3.689661598
  301 SOLV  HW2     3027    5.840170556    5.391702871    3.658768931
  302 SOLV  OW      3028    5.426611780    0.018640932    4.319872722
  302 SOLV  HW1     3029    5.354613629    0.059894734    4.264053176
  302 SOLV  HW2     3030    5.472487226   -0.053070894    4.267391673
  303 SOLV  OW      3031    5.911986433    5.070767051    6.676920918
  303 SOLV  HW1     3032    5.991198124    5.010633584    6.666363690
  303 SOLV  HW2     3033    5.940916320    5.156960699    6.718581308
  304 SOLV  OW      3034    6.907559754    5.306334772    4.900248783
  304 SOLV  HW1     3035    6.936264967    5.401666751    4.909704104
  304 SOLV  HW2     3036    6.877890069    5.271499875    4.989174347
  305 SOLV  OW      3037    4.609980655    4.539978588    5.157215419
  305 SOLV  HW1     3038    4.542971537    4.567654761    5.088329437
  305 SOLV  HW2     3039    4.630056325    4.617454647    5.217181192
  306 SOLV  OW      3040    4.630423710    3.924602608    5.935673701
  306 SOLV  HW1     3041    4.543008116    3.972156423    5.945622496
  306 SOLV  HW2     3042    4.630781680    3.843083122    5.993606330
  307 SOLV  OW      3043    6.598020628    4.705596577    5.585515053
  307 SOLV  HW1     3044    6.584929517    4.762569884    5.666659601
  307 SOLV  HW2     3045    6.509095545    4.674485674    5.551955875
  308 SOLV  OW      3046    3.390889915    6.716796054    5.951668054
  308 SOLV  HW1     3047    3.469435035    6.714812417    6.013541773
  308 SOLV  HW2     3048    3.415062936    6.671788933    5.865693139
  309 SOLV  OW      3049    3.941225512    4.993793509    6.117134170
  309 SOLV  HW1     3050    3.976707025    4.954294601    6.032384390
  309 SOLV  HW2     3051    3.979793476    5.085163115    6.130008514
  310 SOLV  OW      3052    0.176270083    4.344499392    5.084438732
  310 SOLV  HW1     3053    0.257768082    4.312446196    5.036143000
  310 SOLV  HW2     3054    0.186772709    4.441401691    5.106830347
  311 SOLV  OW      3055    3.453698228    5.993691043    6.243397832
  311 SOLV  HW1     3056    3.439229693    5.896183238    6.260269710
  311 SOLV  HW2     3057    3.390192924    6.046962827    6.299352628
  312 SOLV  OW      3058    6.038732394    3.639883839    3.566485136
  312 SOLV  HW1     3059    6.110308239    3.709726568    3.567078856
  312 SOLV  HW2     3060    6.020281267    3.610291358    3.660215030
  313 SOLV  OW      3061    4.425700707    6.539121128    5.556818488
  313 SOLV  HW1     3062    4.413962655    6.583291777    5.645773647
  313 SOLV  HW2     3063    4.399295406    6.602726393    5.484300022
  314 SOLV  OW      3064    4.914174670    4.073532092    6.353861124
  314 SOLV  HW1     3065    4.885285744    4.169243152    6.351305041
  314 SOLV  HW2     3066    4.841944800    4.015899869    6.315612411
  315 SOLV  OW      3067    6.542043327    5.429920419    5.670832368
  315 SOLV  HW1     3068    6.523909991    5.522927369    5.638857184
  315 SOLV  HW2     3069    6.639951461    5.410778587    5.663829003
  316 SOLV  OW      3070    3.656911405    6.223975525    3.592048559
  316 SOLV  HW1     3071    3.672790400    6.296026716    3.659562571
  316 SOLV  HW2     3072    3.591185005    6.256110408    3.523865071
  317 SOLV  OW      3073    5.099672290    4.979170909    6.874677482
  317 SOLV  HW1     3074    5.051193468    4.982342285    6.787260723
  317 SOLV  HW2     3075    5.166068914    5.053840463    6.878670731
  318 SOLV  OW      3076    3.822890020    6.733061697    6.287815724
  318 SOLV  HW1     3077    3.845539169    6.681299963    6.370333380
  318 SOLV  HW2     3078    3.870864728    6.820797810    6.289305419
  319 SOLV  OW      3079    3.822620715    3.846795255    4.059257508
  319 SOLV  HW1     3080    3.919800440    3.843025765    4.035978019
  319 SOLV  HW2     3081    3.807492868    3.800615191    4.146656307
  320 SOLV  OW      3082    3.931889163    6.568016249    3.872380298
  320 SOLV  HW1     3083    3.947518105    6.648762519    3.815496415
  320 SOLV  HW2     3084    3.995394838    6.568890202    3.949622185
  321 SOLV  OW      3085    3.745955439    4.886560505    5.165352756
  321 SOLV  HW1     3086    3.786182840    4.924608736    5.082070062
  321 SOLV  HW2     3087    3.670250176    4.944634290    5.195318278
  322 SOLV  OW      3088    6.361196371    3.676507607    4.025611548
  322 SOLV  HW1     3089    6.358246536    3.700373970    4.122684257
  322 SOLV  HW2     3090    6.291192937    3.728294398    3.976428221
  323 SOLV  OW      3091    6.591366582    4.020650633    6.850652984
  323 SOLV  HW1     3092    6.626985827    3.971596105    6.930192097
  323 SOLV  HW2     3093    6.649074691    4.100159791    6.831957559
  324 SOLV  OW      3094    3.375282792    3.750069403    4.306242625
  324 SOLV  HW1     3095    3.318939281    3.717413705    4.230354455
  324 SOLV  HW2     3096    3.364566436    3.849072585    4.315490329
  325 SOLV  OW      3097    6.806018768    5.526240123    4.535455479
  325 SOLV  HW1     3098    6.771099290    5.581829512    4.460009792
  325 SOLV  HW2     3099    6.792882032    5.575118027    4.621710231
  326 SOLV  OW      3100    6.299516547    4.282349111    4.507296583
  326 SOLV  HW1     3101    6.345775003    4.349074856    4.448904282
  326 SOLV  HW2     3102    6.209090052    4.316988492    4.532296449
  327 SOLV  OW      3103    4.368121889    6.148514603    4.290470617
  327 SOLV  HW1     3104    4.421482116    6.072084921    4.254235221
  327 SOLV  HW2     3105    4.270847341    6.125438540    4.287837602
  328 SOLV  OW      3106    5.171003780    3.860359307    3.912890337
  328 SOLV  HW1     3107    5.179379971    3.778713202    3.970032884
  328 SOLV  HW2     3108    5.104786482    3.923082181    3.953909204
  329 SOLV  OW      3109    3.210759801    5.248167126    3.818974934
  329 SOLV  HW1     3110    3.277747942    5.222006629    3.888472623
  329 SOLV  HW2     3111    3.121587543    5.209425199    3.842405267
  330 SOLV  OW      3112    4.769922440    5.457997531    4.752998570
  330 SOLV  HW1     3113    4.850851195    5.434611095    4.699113036
  330 SOLV  HW2     3114    4.689006302    5.416686924    4.711213256
  331 SOLV  OW      3115    5.143016133    5.516020147    5.061479656
  331 SOLV  HW1     3116    5.124106736    5.610940455    5.036289544
  331 SOLV  HW2     3117    5.241911944    5.501712157    5.065575647
  332 SOLV  OW      3118    6.839774791    5.161286648    3.609858490
  332 SOLV  HW1     3119    6.808068200    5.067142455    3.598311689
  332 SOLV  HW2     3120    6.937985339    5.161281916    3.628739683
  333 SOLV  OW      3121    4.064380857    5.698163833    3.679138403
  333 SOLV  HW1     3122    3.987250403    5.635438823    3.689996402
  333 SOLV  HW2     3123    4.041687141    5.767314897    3.610548895
  334 SOLV  OW      3124    6.279948757    3.824176515    6.537208377
  334 SOLV  HW1     3125    6.376258851    3.809903823    6.560064861
  334 SOLV  HW2     3126    6.222474999    3.778147453    6.604882534
  335 SOLV  OW      3127    6.536153619    5.554642733    3.833677143
  335 SOLV  HW1     3128    6.463997768    5.522338171    3.894914289
  335 SOLV  HW2     3129    6.521308912    5.517311100    3.742102125
  336 SOLV  OW      3130    6.816366022    3.654112764    5.293076200
  336 SOLV  HW1     3131    6.737462494    3.659843031    5.354258026
  336 SOLV  HW2     3132    6.802639735    3.715324154    5.215188489
  337 SOLV  OW      3133    4.289318656    5.823159120    4.524645094
  337 SOLV  HW1     3134    4.382216055    5.858215947    4.512688026
  337 SOLV  HW2     3135    4.286322750    5.726887352    4.497726807
  338 SOLV  OW      3136    3.993027004    4.625842704    5.569913980
  338 SOLV  HW1     3137    3.917064429    4.660411616    5.514809600
  338 SOLV  HW2     3138    4.015312285    4.532672148    5.541201850
  339 SOLV  OW      3139    4.806230612    6.684955537    5.326810466
  339 SOLV  HW1     3140    4.793991541    6.706265510    5.423751046
  339 SOLV  HW2     3141    4.847142941    6.594169882    5.317562238
  340 SOLV  OW      3142    4.848144064    5.723441641    3.885355212
  340 SOLV  HW1     3143    4.942141330    5.718211943    3.919103491
  340 SOLV  HW2     3144    4.849029719    5.740342893    3.786789422
  341 SOLV  OW      3145    6.889811162    5.037491131    4.337071993
  341 SOLV  HW1     3146    6.961492457    5.081847143    4.390885719
  341 SOLV  HW2     3147    6.859126074    5.099538111    4.264890810
  342 SOLV  OW      3148    3.763366312    3.939163658    6.765600773
  342 SOLV  HW1     3149    3.822689337    4.012224209    6.799429759
  342 SOLV  HW2     3150    3.796842944    3.907470482    6.676852501
  343 SOLV  OW      3151    5.918678815    4.878973666    3.670254037
  343 SOLV  HW1     3152    5.867620209    4.794628235    3.653505417
  343 SOLV  HW2     3153    5.977577358    4.898398350    3.591798429
  344 SOLV  OW      3154    4.573924020    3.694445792    5.024514544
  344 SOLV  HW1     3155    4.501049896    3.759219773    5.046733760
  344 SOLV  HW2     3156    4.534305399    3.604135001    5.007950339
  345 SOLV  OW      3157    5.866910207    4.730681630    6.738007062
  345 SOLV  HW1     3158    5.840667893    4.801841214    6.803193444
  345 SOLV  HW2     3159    5.786123709    4.677648669    6.712266508
  346 SOLV  OW      3160    6.594805248    3.307880347    5.497510204
  346 SOLV  HW1     3161    6.591763958    3.398511125    5.455357424
  346 SOLV  HW2     3162    6.675881261    3.300882902    5.555628325
  347 SOLV  OW      3163    6.291373087    4.198297716    5.960035703
  347 SOLV  HW1     3164    6.287737082    4.262006056    6.037029384
  347 SOLV  HW2     3165    6.205119547    4.148003015    5.954314771
  348 SOLV  OW      3166    4.595662571    3.578281928    6.459366230
  348 SOLV  HW1     3167    4.674392760    3.630490913    6.492188280
  348 SOLV  HW2     3168    4.528500152    3.640775256    6.419551218
  349 SOLV  OW      3169    6.558087790    3.672369581    4.747498706
  349 SOLV  HW1     3170    6.493919683    3.612850342    4.795889955
  349 SOLV  HW2     3171    6.524962235    3.766677783    4.750723126
  350 SOLV  OW      3172    4.828298702    0.112059120    4.445399039
  350 SOLV  HW1     3173    4.881276878    0.058828917    4.511439384
  350 SOLV  HW2     3174    4.887035329    0.137980448    4.368721344
  351 SOLV  OW      3175    6.666673948    4.834438790    4.753977563
  351 SOLV  HW1     3176    6.570958033    4.851057558    4.777690014
  351 SOLV  HW2     3177    6.699282484    4.907475407    4.693941453
  352 SOLV  OW      3178    4.887158578    5.351745141    3.454334647
  352 SOLV  HW1     3179    4.850908478    5.405874424    3.530213341
  352 SOLV  HW2     3180    4.826533929    5.360425862    3.375271825
  353 SOLV  OW      3181    5.913543393    4.822076523    5.103249884
  353 SOLV  HW1     3182    5.961969103    4.745403688    5.061083808
  353 SOLV  HW2     3183    5.923107819    4.903256595    5.045629869
  354 SOLV  OW      3184    5.269967551    4.569972188    4.906835297
  354 SOLV  HW1     3185    5.304510652    4.482882304    4.871855837
  354 SOLV  HW2     3186    5.221785652    4.618443534    4.833825703
  355 SOLV  OW      3187    6.492533262    4.975593135    3.451908464
  355 SOLV  HW1     3188    6.418269215    4.935571916    3.505617806
  355 SOLV  HW2     3189    6.579566134    4.960099711    3.498671237
  356 SOLV  OW      3190    2.927082473    3.724642179    4.467158814
  356 SOLV  HW1     3191    2.899773614    3.749563857    4.560083609
  356 SOLV  HW2     3192    2.878848300    3.782711129    4.401559310
  357 SOLV  OW      3193    4.432466930    5.124158869    3.861218668
  357 SOLV  HW1     3194    4.506127220    5.162980085    3.916614758
  357 SOLV  HW2     3195    4.413263189    5.184846127    3.784082831
  358 SOLV  OW      3196    4.333659729    5.084141877    6.513889708
  358 SOLV  HW1     3197    4.253480976    5.028309854    6.535241305
  358 SOLV  HW2     3198    4.385460958    5.101460898    6.597665445
  359 SOLV  OW      3199    5.856292263    4.782703409    6.212376861
  359 SOLV  HW1     3200    5.841406112    4.806199347    6.308439116
  359 SOLV  HW2     3201    5.947509060    4.812749852    6.184480175
  360 SOLV  OW      3202    6.029010369    6.028854018    4.044644338
  360 SOLV  HW1     3203    6.105329412    6.011334690    3.982435268
  360 SOLV  HW2     3204    6.039838709    5.973341314    4.127121255
  361 SOLV  OW      3205    4.924241870    3.618898111    3.919790537
  361 SOLV  HW1     3206    5.017188246    3.627749610    3.955631620
  361 SOLV  HW2     3207    4.923313247    3.551519321    3.845891056
  362 SOLV  OW      3208    5.479944105    5.059118391    6.143365867
  362 SOLV  HW1     3209    5.517993170    5.122063359    6.211129706
  362 SOLV  HW2     3210    5.541440273    4.981047886    6.132190276
  363 SOLV  OW      3211    3.320521892    3.661146861    4.580263692
  363 SOLV  HW1     3212    3.390263930    3.695168736    4.517176779
  363 SOLV  HW2     3213    3.252799079    3.607885199    4.529487853
  364 SOLV  OW      3214    4.408602648    5.774200530    3.626327020
  364 SOLV  HW1     3215    4.452792652    5.697830472    3.673405900
  364 SOLV  HW2     3216    4.338573991    5.739010600    3.564204900
  365 SOLV  OW      3217    0.003209308    4.282025138    3.727832786
  365 SOLV  HW1     3218   -0.094468653    4.273755085    3.747640483
  365 SOLV  HW2     3219    0.050353723    4.198940487    3.757429195
  366 SOLV  OW      3220    4.797738268    4.258708095    5.546298964
  366 SOLV  HW1     3221    4.772572912    4.302376019    5.459918401
  366 SOLV  HW2     3222    4.783995327    4.159922688    5.538931950
  367 SOLV  OW      3223    6.894125837    3.928968251    4.202650108
  367 SOLV  HW1     3224    6.980821144    3.895357763    4.165824034
  367 SOLV  HW2     3225    6.832703878    3.851752517    4.218988138
  368 SOLV  OW      3226    5.715299298    5.529770514    3.333486415
  368 SOLV  HW1     3227    5.746242832    5.616382502    3.294214187
  368 SOLV  HW2     3228    5.677871764    5.546069191    3.424782173
  369 SOLV  OW      3229    4.659168505    3.547113666    6.756885576
  369 SOLV  HW1     3230    4.616017016    3.502947558    6.678217213
  369 SOLV  HW2     3231    4.603920298    3.625369672    6.785609295
  370 SOLV  OW      3232    6.509830633    4.866937105    4.450801804
  370 SOLV  HW1     3233    6.545049787    4.842960705    4.360321392
  370 SOLV  HW2     3234    6.579811410    4.917251123    4.501527367
  371 SOLV  OW      3235    5.212939995    5.148417075    3.847466379
  371 SOLV  HW1     3236    5.237490427    5.060574557    3.806443871
  371 SOLV  HW2     3237    5.274882772    5.168166025    3.923458625
  372 SOLV  OW      3238    5.798782778    5.242359185    4.655675504
  372 SOLV  HW1     3239    5.717110446    5.273340158    4.704376284
  372 SOLV  HW2     3240    5.792345421    5.143946640    4.639080188
  373 SOLV  OW      3241    2.482443363    4.738806211    3.938682657
  373 SOLV  HW1     3242    2.526064110    4.675862896    4.003003077
  373 SOLV  HW2     3243    2.526047047    4.828575184    3.945162600
  374 SOLV  OW      3244    6.603873767    6.748276322    4.251906365
  374 SOLV  HW1     3245    6.520896586    6.737839303    4.197067065
  374 SOLV  HW2     3246    6.683653143    6.749973877    4.191624716
  375 SOLV  OW      3247    4.366377647    5.172815241    3.406036018
  375 SOLV  HW1     3248    4.335649428    5.259388236    3.445562124
  375 SOLV  HW2     3249    4.451593183    5.144481769    3.450046923
  376 SOLV  OW      3250    0.035814805    5.337076632    6.260375145
  376 SOLV  HW1     3251   -0.034903687    5.337860359    6.331086559
  376 SOLV  HW2     3252    0.037119971    5.247682397    6.215556945
  377 SOLV  OW      3253    5.981682169    4.666962561    5.526202162
  377 SOLV  HW1     3254    6.062819471    4.725358312    5.523346135
  377 SOLV  HW2     3255    6.009559976    4.570990978    5.522499819
  378 SOLV  OW      3256    5.679776643    0.051274224    3.826588838
  378 SOLV  HW1     3257    5.601651912   -0.008815810    3.843537690
  378 SOLV  HW2     3258    5.699740454    0.104053293    3.909156035
  379 SOLV  OW      3259    5.430886430    5.423173743    3.624652313
  379 SOLV  HW1     3260    5.370176396    5.450399127    3.549989146
  379 SOLV  HW2     3261    5.453789137    5.326272647    3.615319768
  380 SOLV  OW      3262    4.424602877    5.010048119    5.078884856
  380 SOLV  HW1     3263    4.364137227    4.963520342    5.143541492
  380 SOLV  HW2     3264    4.518850023    4.980223936    5.094028822
  381 SOLV  OW      3265    6.508109051    5.725919313    4.755641084
  381 SOLV  HW1     3266    6.470083271    5.642540291    4.795690024
  381 SOLV  HW2     3267    6.607982044    5.720777065    4.756581205
  382 SOLV  OW      3268    5.085039668    3.538693317    4.766616036
  382 SOLV  HW1     3269    5.174088399    3.498555322    4.745146923
  382 SOLV  HW2     3270    5.044847916    3.490784523    4.844661125
  383 SOLV  OW      3271    5.214673890    5.522320690    6.685748780
  383 SOLV  HW1     3272    5.306147151    5.486426428    6.667145663
  383 SOLV  HW2     3273    5.178086514    5.564813009    6.602938336
  384 SOLV  OW      3274    4.753763989    4.797293820    4.606779165
  384 SOLV  HW1     3275    4.765016167    4.836568386    4.698060670
  384 SOLV  HW2     3276    4.657174086    4.800036537    4.581004815
  385 SOLV  OW      3277    0.273506655    5.429296444    5.652573432
  385 SOLV  HW1     3278    0.301226340    5.353782737    5.593150697
  385 SOLV  HW2     3279    0.282422246    5.515696029    5.603002399
  386 SOLV  OW      3280    5.157212455    5.419392446    4.198911670
  386 SOLV  HW1     3281    5.064022317    5.423511191    4.234968382
  386 SOLV  HW2     3282    5.218921965    5.468530444    4.260383529
  387 SOLV  OW      3283    0.126719911    5.228262104    5.928288741
  387 SOLV  HW1     3284    0.173580183    5.315955130    5.939038856
  387 SOLV  HW2     3285    0.083232125    5.224537501    5.838308477
  388 SOLV  OW      3286    3.323918061    4.690854233    3.632480696
  388 SOLV  HW1     3287    3.250214969    4.643317690    3.680542372
  388 SOLV  HW2     3288    3.284776070    4.758097827    3.569647764
  389 SOLV  OW      3289    4.138716653    6.666804287    4.975639686
  389 SOLV  HW1     3290    4.067155095    6.714975459    5.026235294
  389 SOLV  HW2     3291    4.189668949    6.732145816    4.919642151
  390 SOLV  OW      3292    4.083179643    4.840238284    0.197301456
  390 SOLV  HW1     3293    3.996808395    4.851773170    0.246380171
  390 SOLV  HW2     3294    4.129311754    4.757747107    0.229993493
  391 SOLV  OW      3295    4.695923754    6.301482745    4.161631975
  391 SOLV  HW1     3296    4.612629591    6.345967409    4.194544580
  391 SOLV  HW2     3297    4.767854022    6.310313740    4.230538072
  392 SOLV  OW      3298    4.616937498    5.301634800    6.449112457
  392 SOLV  HW1     3299    4.683771305    5.370092976    6.478241522
  392 SOLV  HW2     3300    4.524527823    5.336593704    6.464607888
  393 SOLV  OW      3301    3.428533339    6.462441291    6.280248417
  393 SOLV  HW1     3302    3.491977331    6.532737981    6.248082787
  393 SOLV  HW2     3303    3.356841568    6.448487622    6.211933564
  394 SOLV  OW      3304    6.190961471    5.675463468    4.544157912
  394 SOLV  HW1     3305    6.177883862    5.591226860    4.491860871
  394 SOLV  HW2     3306    6.286197463    5.705003179    4.536466664
  395 SOLV  OW      3307    4.023238965    6.447463711    6.212722398
  395 SOLV  HW1     3308    4.027333489    6.493784581    6.124184190
  395 SOLV  HW2     3309    3.928370225    6.444046171    6.244179717
  396 SOLV  OW      3310    4.095745442    4.762170384    4.945971091
  396 SOLV  HW1     3311    4.005634692    4.798458231    4.922203279
  396 SOLV  HW2     3312    4.136377221    4.818424452    5.017985870
  397 SOLV  OW      3313    3.892344497    6.202496393    0.010490677
  397 SOLV  HW1     3314    3.960120620    6.135628803   -0.020115115
  397 SOLV  HW2     3315    3.812306777    6.198583730   -0.049343675
  398 SOLV  OW      3316    6.002806751    4.830019600    3.969860437
  398 SOLV  HW1     3317    6.064474349    4.881091916    3.909942567
  398 SOLV  HW2     3318    6.041242167    4.739460687    3.987836239
  399 SOLV  OW      3319    3.739100085    6.423559680    4.201961941
  399 SOLV  HW1     3320    3.819619937    6.380428965    4.161247172
  399 SOLV  HW2     3321    3.754569990    6.437333213    4.299800319
  400 SOLV  OW      3322    6.016107046    3.806187827    5.897716230
  400 SOLV  HW1     3323    5.949354167    3.768714540    5.833363281
  400 SOLV  HW2     3324    6.061514505    3.731297944    5.945998180
  401 SOLV  OW      3325    5.995035490    6.304653468    4.099891279
  401 SOLV  HW1     3326    5.962336040    6.329033676    4.191202956
  401 SOLV  HW2     3327    5.992074487    6.205299782    4.088869618
  402 SOLV  OW      3328    3.476552432    6.395615979    5.427887569
  402 SOLV  HW1     3329    3.506674001    6.300769533    5.437811138
  402 SOLV  HW2     3330    3.413393122    6.418437876    5.501993709
  403 SOLV  OW      3331    5.841699963    5.276736466    3.352689297
  403 SOLV  HW1     3332    5.882713079    5.287145310    3.443304845
  403 SOLV  HW2     3333    5.793121353    5.360672402    3.328267230
  404 SOLV  OW      3334    4.695819318    6.507555273    5.556952659
  404 SOLV  HW1     3335    4.731885542    6.594979961    5.589479501
  404 SOLV  HW2     3336    4.596267163    6.506972324    5.566482219
  405 SOLV  OW      3337    4.352886395    4.434794043    4.702318374
  405 SOLV  HW1     3338    4.270884102    4.382854119    4.678239509
  405 SOLV  HW2     3339    4.335983410    4.532304360    4.687897115
  406 SOLV  OW      3340    5.011619920    6.847454899    3.837419526
  406 SOLV  HW1     3341    5.084633164    6.815676728    3.776915959
  406 SOLV  HW2     3342    5.051541400    6.883513840    3.921724885
  407 SOLV  OW      3343    4.889815262    6.373709034    4.351615021
  407 SOLV  HW1     3344    4.917953693    6.302472805    4.415920818
  407 SOLV  HW2     3345    4.966704966    6.397136775    4.292112054
  408 SOLV  OW      3346    5.521807413    4.742620226    4.440529360
  408 SOLV  HW1     3347    5.615250571    4.777820617    4.446101656
  408 SOLV  HW2     3348    5.459972071    4.816409297    4.413451005
  409 SOLV  OW      3349    5.206752590    6.281521241    3.912647696
  409 SOLV  HW1     3350    5.135873628    6.334026815    3.865522856
  409 SOLV  HW2     3351    5.184590903    6.184104818    3.908144278
  410 SOLV  OW      3352    6.575123158    3.514032902    6.039996060
  410 SOLV  HW1     3353    6.598628131    3.433205528    5.986010027
  410 SOLV  HW2     3354    6.495609923    3.493907871    6.097202953
  411 SOLV  OW      3355    5.476322542    4.731713555    3.966002738
  411 SOLV  HW1     3356    5.444815789    4.644671937    4.003854915
  411 SOLV  HW2     3357    5.569189140    4.750335518    3.998106791
  412 SOLV  OW      3358    6.385093151    6.415260844    3.452964107
  412 SOLV  HW1     3359    6.380171618    6.315448745    3.449106134
  412 SOLV  HW2     3360    6.474810094    6.445463864    3.420712623
  413 SOLV  OW      3361    6.834974599    4.487686121    3.237972518
  413 SOLV  HW1     3362    6.902699957    4.455633300    3.304210609
  413 SOLV  HW2     3363    6.842725347    4.434163730    3.153848821
  414 SOLV  OW      3364    5.193726335    6.280487395    5.812349405
  414 SOLV  HW1     3365    5.173732908    6.291044511    5.714929274
  414 SOLV  HW2     3366    5.181967483    6.184698745    5.838579319
  415 SOLV  OW      3367    3.743288318    5.224746034    5.722578110
  415 SOLV  HW1     3368    3.700012699    5.157923011    5.783107145
  415 SOLV  HW2     3369    3.725373140    5.317054246    5.756637126
  416 SOLV  OW      3370    5.081005331    3.796308894    0.010700071
  416 SOLV  HW1     3371    5.065790922    3.797315468   -0.088138606
  416 SOLV  HW2     3372    5.148282936    3.725860500    0.033334926
  417 SOLV  OW      3373    3.264550780    4.377518851    4.362600818
  417 SOLV  HW1     3374    3.244378211    4.336160444    4.451395222
  417 SOLV  HW2     3375    3.198433719    4.345067416    4.294946082
  418 SOLV  OW      3376    6.280339359    4.804421433    3.570076989
  418 SOLV  HW1     3377    6.258690402    4.795799760    3.667333144
  418 SOLV  HW2     3378    6.206171436    4.852804084    3.523601349
  419 SOLV  OW      3379    3.909861952    6.037841227    5.144250508
  419 SOLV  HW1     3380    4.005520757    6.010548101    5.133958746
  419 SOLV  HW2     3381    3.903084081    6.137550431    5.140569296
  420 SOLV  OW      3382    4.944187116    6.549726749    4.787733845
  420 SOLV  HW1     3383    4.962132153    6.530382006    4.884198851
  420 SOLV  HW2     3384    4.859221450    6.504853054    4.760004553
  421 SOLV  OW      3385    4.337736809    4.044875750    5.557236948
  421 SOLV  HW1     3386    4.268017751    4.037928992    5.485871984
  421 SOLV  HW2     3387    4.336732615    3.961847994    5.612980257
  422 SOLV  OW      3388    4.925221211    4.153710496    3.800676129
  422 SOLV  HW1     3389    4.863065960    4.117788527    3.731046771
  422 SOLV  HW2     3390    5.000688507    4.202001838    3.756240360
  423 SOLV  OW      3391    5.790658862    4.574508514    3.878643601
  423 SOLV  HW1     3392    5.773972202    4.662752895    3.922643248
  423 SOLV  HW2     3393    5.873934141    4.533786616    3.916172303
  424 SOLV  OW      3394    5.044531144    4.275247731    5.672336895
  424 SOLV  HW1     3395    5.031330516    4.226880564    5.758860890
  424 SOLV  HW2     3396    4.956407101    4.285697386    5.626239630
  425 SOLV  OW      3397    4.404308109    4.026229291    4.668163400
  425 SOLV  HW1     3398    4.401443104    4.071813044    4.579194398
  425 SOLV  HW2     3399    4.348677783    3.943188258    4.664856811
  426 SOLV  OW      3400    3.760022291    4.765347342    3.695802778
  426 SOLV  HW1     3401    3.688586378    4.789314927    3.630044554
  426 SOLV  HW2     3402    3.846755186    4.806007839    3.667065338
  427 SOLV  OW      3403    5.467552404    3.602136988    5.596510794
  427 SOLV  HW1     3404    5.467051566    3.682131431    5.536493903
  427 SOLV  HW2     3405    5.552246782    3.550746963    5.582823811
  428 SOLV  OW      3406    5.778062850    5.172855781    4.056944598
  428 SOLV  HW1     3407    5.690246228    5.125107467    4.053812597
  428 SOLV  HW2     3408    5.763487560    5.267563490    4.085570314
  429 SOLV  OW      3409    5.192679354    5.113626821    4.239757277
  429 SOLV  HW1     3410    5.189285697    5.042526880    4.169508731
  429 SOLV  HW2     3411    5.211549398    5.201972703    4.196856876
  430 SOLV  OW      3412    5.752956885    4.406807368    4.660708933
  430 SOLV  HW1     3413    5.722217775    4.347591122    4.586209915
  430 SOLV  HW2     3414    5.791384360    4.350788350    4.734102866
  431 SOLV  OW      3415    4.670536239    4.732932600    5.355737635
  431 SOLV  HW1     3416    4.750038219    4.679300258    5.384105979
  431 SOLV  HW2     3417    4.681341385    4.827424488    5.386659657
  432 SOLV  OW      3418    3.840566680    5.675029731    6.147166563
  432 SOLV  HW1     3419    3.853006695    5.575946829    6.141714089
  432 SOLV  HW2     3420    3.924332446    5.720810249    6.117346268
  433 SOLV  OW      3421    5.181740012    6.445439163    4.634690125
  433 SOLV  HW1     3422    5.220098531    6.537795160    4.635319936
  433 SOLV  HW2     3423    5.095658526    6.444768205    4.685591542
  434 SOLV  OW      3424    6.854501126    5.869557524    4.447264948
  434 SOLV  HW1     3425    6.779476890    5.920686014    4.489204320
  434 SOLV  HW2     3426    6.941842671    5.907662108    4.477615764
  435 SOLV  OW      3427    2.867437368    5.339376293    6.630079911
  435 SOLV  HW1     3428    2.786476702    5.398060692    6.631860313
  435 SOLV  HW2     3429    2.863369168    5.279416559    6.550143226
  436 SOLV  OW      3430    4.289900326    3.633116092    4.720431632
  436 SOLV  HW1     3431    4.273091904    3.707964519    4.784595312
  436 SOLV  HW2     3432    4.262199521    3.661173866    4.628523038
  437 SOLV  OW      3433    0.104513150    4.875774470    5.435544044
  437 SOLV  HW1     3434    0.194966286    4.837864575    5.455104440
  437 SOLV  HW2     3435    0.114600507    4.963722093    5.389015180
  438 SOLV  OW      3436    4.393991901    5.725979040    6.752928921
  438 SOLV  HW1     3437    4.324361631    5.663879079    6.716939158
  438 SOLV  HW2     3438    4.350741319    5.793436586    6.812752552
  439 SOLV  OW      3439    6.259934724    5.227760719    3.749084973
  439 SOLV  HW1     3440    6.192092076    5.299977664    3.762632046
  439 SOLV  HW2     3441    6.336494129    5.241765025    3.811885468
  440 SOLV  OW      3442    5.736885369    4.797656873    4.016697440
  440 SOLV  HW1     3443    5.825522629    4.828441829    3.982093144
  440 SOLV  HW2     3444    5.737602623    4.799758569    4.116681059
  441 SOLV  OW      3445    5.679809226    4.733302461    4.949903995
  441 SOLV  HW1     3446    5.581292505    4.745064564    4.962459000
  441 SOLV  HW2     3447    5.728099670    4.769285124    5.029746328
  442 SOLV  OW      3448    4.624676568    6.180316172    4.528531042
  442 SOLV  HW1     3449    4.694411521    6.187617847    4.599841869
  442 SOLV  HW2     3450    4.631672199    6.258790219    4.466932748
  443 SOLV  OW      3451    4.731451864    5.516383054    6.547876899
  443 SOLV  HW1     3452    4.715455996    5.613719449    6.564358047
  443 SOLV  HW2     3453    4.816259956    5.504853301    6.496143038
  444 SOLV  OW      3454    6.525197229    5.485181174    5.117856224
  444 SOLV  HW1     3455    6.437405873    5.475065352    5.164673738
  444 SOLV  HW2     3456    6.510068198    5.488591690    5.019058531
  445 SOLV  OW      3457    6.617574044    6.863171966    3.544890777
  445 SOLV  HW1     3458    6.582528614    6.923570221    3.473295967
  445 SOLV  HW2     3459    6.691058325    6.909450587    3.594492096
  446 SOLV  OW      3460    0.030229821    5.918267577    4.171611369
  446 SOLV  HW1     3461   -0.023536273    5.882223721    4.247847312
  446 SOLV  HW2     3462    0.113678271    5.864145205    4.161176093
  447 SOLV  OW      3463    6.632314431    4.874273062    6.613157364
  447 SOLV  HW1     3464    6.581915076    4.960306613    6.605406081
  447 SOLV  HW2     3465    6.700832844    4.869142396    6.540489104
  448 SOLV  OW      3466    4.510492647    4.561044415    4.304436198
  448 SOLV  HW1     3467    4.598020672    4.551607457    4.256984573
  448 SOLV  HW2     3468    4.453609812    4.480962747    4.285644518
  449 SOLV  OW      3469    3.703154774    0.018198904    5.474451594
  449 SOLV  HW1     3470    3.657946176   -0.070959219    5.471555163
  449 SOLV  HW2     3471    3.677648548    0.065767977    5.558641637
  450 SOLV  OW      3472    3.717905473    4.001792836    6.149598944
  450 SOLV  HW1     3473    3.734116718    4.068201284    6.222586305
  450 SOLV  HW2     3474    3.794567622    4.003470796    6.085410944
  451 SOLV  OW      3475    3.777243162    4.930260020    4.473026627
  451 SOLV  HW1     3476    3.805443714    4.966160495    4.384045935
  451 SOLV  HW2     3477    3.678719635    4.913105710    4.472322554
  452 SOLV  OW      3478    4.629701801    3.650417165    6.056697540
  452 SOLV  HW1     3479    4.542142781    3.609293345    6.082077879
  452 SOLV  HW2     3480    4.702320032    3.612013994    6.113738742
  453 SOLV  OW      3481    6.678993998    5.301109926    5.270109407
  453 SOLV  HW1     3482    6.636208542    5.373900899    5.216510651
  453 SOLV  HW2     3483    6.735748844    5.244600299    5.210214040
  454 SOLV  OW      3484    5.823766024    4.430660307    4.272862809
  454 SOLV  HW1     3485    5.854252949    4.509322318    4.326569067
  454 SOLV  HW2     3486    5.726674337    4.440773395    4.251128318
  455 SOLV  OW      3487    6.125518529    5.500690088    4.941919629
  455 SOLV  HW1     3488    6.053023953    5.561261309    4.974739108
  455 SOLV  HW2     3489    6.092959278    5.449947108    4.862129684
  456 SOLV  OW      3490    4.052253879    5.880255947    3.904027988
  456 SOLV  HW1     3491    4.082685726    5.813923382    3.835649085
  456 SOLV  HW2     3492    3.955800011    5.864420012    3.925184941
  457 SOLV  OW      3493    4.172642866    0.004197718    3.725814848
  457 SOLV  HW1     3494    4.190799159    0.086604418    3.672136356
  457 SOLV  HW2     3495    4.231834636    0.003234207    3.806419868
  458 SOLV  OW      3496    3.990157744    6.464356808    4.868851150
  458 SOLV  HW1     3497    3.974195239    6.403998365    4.946977915
  458 SOLV  HW2     3498    4.028413992    6.550999897    4.900962262
  459 SOLV  OW      3499    4.442462652    4.918727592    4.058647678
  459 SOLV  HW1     3500    4.440202697    5.003728971    4.006004899
  459 SOLV  HW2     3501    4.494101660    4.849595578    4.008093608
  460 SOLV  OW      3502    5.657357046    3.461555508    6.362148058
  460 SOLV  HW1     3503    5.636603065    3.535759913    6.298395299
  460 SOLV  HW2     3504    5.586353280    3.391408921    6.355878460
  461 SOLV  OW      3505    6.667669056    4.458046330    5.502262929
  461 SOLV  HW1     3506    6.641995355    4.382167062    5.562138706
  461 SOLV  HW2     3507    6.646197403    4.544733909    5.547275085
  462 SOLV  OW      3508    6.657364416    4.047092102    5.495104019
  462 SOLV  HW1     3509    6.585924737    4.043323815    5.425231189
  462 SOLV  HW2     3510    6.654656859    4.136028890    5.540743003
  463 SOLV  OW      3511    0.103261932    3.577366226    4.948717160
  463 SOLV  HW1     3512    0.006076110    3.563655686    4.929524926
  463 SOLV  HW2     3513    0.118265913    3.575641778    5.047577225
  464 SOLV  OW      3514    6.671226183    4.156508500    5.899054682
  464 SOLV  HW1     3515    6.706041376    4.166623242    5.992251453
  464 SOLV  HW2     3516    6.594166426    4.092776303    5.899020703
  465 SOLV  OW      3517    4.180280270    5.310843462    5.875767192
  465 SOLV  HW1     3518    4.177763246    5.409065714    5.857116381
  465 SOLV  HW2     3519    4.272558908    5.276112024    5.859030172
  466 SOLV  OW      3520    5.808796851    3.740154721    0.087181004
  466 SOLV  HW1     3521    5.714865987    3.711523480    0.106081927
  466 SOLV  HW2     3522    5.872237278    3.681999665    0.138124277
  467 SOLV  OW      3523    5.108787046    4.435820749    5.296242697
  467 SOLV  HW1     3524    5.078289403    4.343599096    5.272435932
  467 SOLV  HW2     3525    5.208639962    4.437560425    5.301531707
  468 SOLV  OW      3526    4.213413237    5.551517497    4.471197143
  468 SOLV  HW1     3527    4.164971921    5.513536365    4.550015664
  468 SOLV  HW2     3528    4.148185394    5.569719394    4.397607516
  469 SOLV  OW      3529    0.061367781    5.579199658    4.942655389
  469 SOLV  HW1     3530    0.066237920    5.570286378    5.042146391
  469 SOLV  HW2     3531    0.148157930    5.614926833    4.908120626
  470 SOLV  OW      3532    5.114045728    6.517819250    3.624709628
  470 SOLV  HW1     3533    5.040939213    6.473840623    3.572528001
  470 SOLV  HW2     3534    5.202731091    6.489471574    3.588200434
  471 SOLV  OW      3535    3.848557091    5.832150419    4.436057558
  471 SOLV  HW1     3536    3.769525894    5.873881636    4.391174832
  471 SOLV  HW2     3537    3.932335982    5.861320946    4.389883175
  472 SOLV  OW      3538    4.095586747    4.970508796    6.592899014
  472 SOLV  HW1     3539    4.053071904    4.990413683    6.681195581
  472 SOLV  HW2     3540    4.028909108    4.985046364    6.519791267
  473 SOLV  OW      3541    4.209343693    6.705369739    0.138293569
  473 SOLV  HW1     3542    4.232681461    6.674614442    0.230550121
  473 SOLV  HW2     3543    4.162167241    6.793400608    0.143463064
  474 SOLV  OW      3544    5.548782279    5.808581137    4.806262383
  474 SOLV  HW1     3545    5.503074941    5.832357889    4.891968541
  474 SOLV  HW2     3546    5.525259759    5.875919503    4.736175040
  475 SOLV  OW      3547    4.127533240    4.084763217    6.470184940
  475 SOLV  HW1     3548    4.087840616    4.130195133    6.549948146
  475 SOLV  HW2     3549    4.202642865    4.025592971    6.499496236
  476 SOLV  OW      3550    6.612728560    5.089688258    6.341302023
  476 SOLV  HW1     3551    6.605639969    5.174813699    6.393296361
  476 SOLV  HW2     3552    6.641426764    5.110118037    6.247701665
  477 SOLV  OW      3553    5.727403515    4.948737391    6.865476708
  477 SOLV  HW1     3554    5.750276158    4.993189582    6.778869043
  477 SOLV  HW2     3555    5.663425074    5.006189858    6.916525442
  478 SOLV  OW      3556    4.101985795    4.564303074    4.094005083
  478 SOLV  HW1     3557    4.184815521    4.609054393    4.127742437
  478 SOLV  HW2     3558    4.032064191    4.633330966    4.075356914
  479 SOLV  OW      3559    5.602761241    4.324187157    3.769120932
  479 SOLV  HW1     3560    5.643047312    4.406259405    3.809632880
  479 SOLV  HW2     3561    5.598382079    4.251777903    3.837952052
  480 SOLV  OW      3562    6.061765106    4.526512331    6.788811636
  480 SOLV  HW1     3563    5.993494996    4.591523401    6.755428972
  480 SOLV  HW2     3564    6.153407214    4.561526109    6.769386366
  481 SOLV  OW      3565    4.856981045    6.098798357    6.420161491
  481 SOLV  HW1     3566    4.906496031    6.146638542    6.347625952
  481 SOLV  HW2     3567    4.780457324    6.155268468    6.451097361
  482 SOLV  OW      3568    4.088708314    4.246480541    5.040144672
  482 SOLV  HW1     3569    4.072809405    4.345211210    5.039202758
  482 SOLV  HW2     3570    4.162140049    4.225173204    5.104605179
  483 SOLV  OW      3571    5.577613770    6.334259422    4.331676295
  483 SOLV  HW1     3572    5.531502556    6.378758271    4.254897148
  483 SOLV  HW2     3573    5.531478702    6.358733502    4.416963713
  484 SOLV  OW      3574    6.214123211    4.161645418    4.280003287
  484 SOLV  HW1     3575    6.241102689    4.175388648    4.375316858
  484 SOLV  HW2     3576    6.295834813    4.149096813    4.223726298
  485 SOLV  OW      3577    5.520333082    3.917922027    6.325832303
  485 SOLV  HW1     3578    5.449355808    3.947805409    6.262029002
  485 SOLV  HW2     3579    5.609365386    3.950971235    6.294486304
  486 SOLV  OW      3580    6.661462298    6.151619789    4.511213237
  486 SOLV  HW1     3581    6.638174132    6.196826992    4.597328906
  486 SOLV  HW2     3582    6.731230606    6.204975754    4.463386178
  487 SOLV  OW      3583    4.183689435    6.249965013    5.433798528
  487 SOLV  HW1     3584    4.156129895    6.342593347    5.408098270
  487 SOLV  HW2     3585    4.113842884    6.209626928    5.492911118
  488 SOLV  OW      3586    4.841761096    5.513603282    5.599800490
  488 SOLV  HW1     3587    4.747770449    5.528895509    5.630352706
  488 SOLV  HW2     3588    4.840890044    5.465126257    5.512332423
  489 SOLV  OW      3589    4.089501436    4.165636106    4.338407930
  489 SOLV  HW1     3590    4.045427331    4.075894391    4.336423327
  489 SOLV  HW2     3591    4.040888121    4.227979079    4.277169876
  490 SOLV  OW      3592    4.697173141    5.041513468    6.489471938
  490 SOLV  HW1     3593    4.652608634    4.985074175    6.419972619
  490 SOLV  HW2     3594    4.675120572    5.137728855    6.473417217
  491 SOLV  OW      3595    3.979200163    4.081466141    6.023595947
  491 SOLV  HW1     3596    4.028069101    4.154030726    6.072049413
  491 SOLV  HW2     3597    3.958028250    4.111841759    5.930695481
  492 SOLV  OW      3598    4.393181039    5.463545723    6.430072866
  492 SOLV  HW1     3599    4.450062977    5.545066057    6.419100066
  492 SOLV  HW2     3600    4.321829263    5.481576493    6.497787763
  493 SOLV  OW      3601    4.754676738    4.501520157    5.633325310
  493 SOLV  HW1     3602    4.661859359    4.530158946    5.657125533
  493 SOLV  HW2     3603    4.762441509    4.402287576    5.643029163
  494 SOLV  OW      3604    5.526505938    3.685376833    3.992708793
  494 SOLV  HW1     3605    5.480668615    3.621133136    4.054138006
  494 SOLV  HW2     3606    5.464219456    3.710972539    3.918768620
  495 SOLV  OW      3607    6.145299550    3.786003960    5.361918331
  495 SOLV  HW1     3608    6.231922520    3.745438229    5.332720705
  495 SOLV  HW2     3609    6.163130749    3.857686335    5.429336534
  496 SOLV  OW      3610    6.147852205    6.424905139    0.364937119
  496 SOLV  HW1     3611    6.229724169    6.380854395    0.328082714
  496 SOLV  HW2     3612    6.066715001    6.386924975    0.320485144
  497 SOLV  OW      3613    5.117368619    5.971617326    4.169057623
  497 SOLV  HW1     3614    5.195329127    5.974339338    4.231637994
  497 SOLV  HW2     3615    5.036319201    5.939681542    4.218175296
  498 SOLV  OW      3616    4.466925360    5.906335398    4.226804541
  498 SOLV  HW1     3617    4.553124113    5.889753355    4.178899928
  498 SOLV  HW2     3618    4.478453476    5.886142809    4.324063792
  499 SOLV  OW      3619    5.742655199    3.389882412    4.840364167
  499 SOLV  HW1     3620    5.690344443    3.318186548    4.794263646
  499 SOLV  HW2     3621    5.779080114    3.354398230    4.926480358
  500 SOLV  OW      3622    3.846809523    3.315029802    4.499294179
  500 SOLV  HW1     3623    3.828649768    3.358932224    4.411291639
  500 SOLV  HW2     3624    3.802818568    3.225242507    4.501438033
  501 SOLV  OW      3625    4.699532114    5.304986173    6.188995802
  501 SOLV  HW1     3626    4.660606754    5.335569910    6.275894675
  501 SOLV  HW2     3627    4.775451067    5.242342227    6.206714138
  502 SOLV  OW      3628    0.035818448    5.928658308    4.775042102
  502 SOLV  HW1     3629    0.103957763    5.947170228    4.704218828
  502 SOLV  HW2     3630    0.079100690    5.933739005    4.865055055
  503 SOLV  OW      3631    5.256199033    6.022070877    3.570944137
  503 SOLV  HW1     3632    5.316843871    6.097889897    3.594932013
  503 SOLV  HW2     3633    5.305948240    5.956200455    3.514483575
  504 SOLV  OW      3634    6.727396940    4.915682756    3.583947710
  504 SOLV  HW1     3635    6.757227250    4.842928881    3.522150093
  504 SOLV  HW2     3636    6.707892711    4.876935114    3.674058760
  505 SOLV  OW      3637    3.529656615    4.046908074    5.939455728
  505 SOLV  HW1     3638    3.607777136    4.023165233    5.997206595
  505 SOLV  HW2     3639    3.547686446    4.017912637    5.845456528
  506 SOLV  OW      3640    3.970108113    3.888930923    4.369797952
  506 SOLV  HW1     3641    3.882504514    3.878144743    4.416819874
  506 SOLV  HW2     3642    3.985339758    3.810703666    4.309380693
  507 SOLV  OW      3643    5.320941083    4.937031787    3.709343576
  507 SOLV  HW1     3644    5.292245179    4.850397303    3.750239854
  507 SOLV  HW2     3645    5.407539876    4.966041908    3.750092503
  508 SOLV  OW      3646    5.071318773    5.658430280    5.646369767
  508 SOLV  HW1     3647    5.074578638    5.708646536    5.732795908
  508 SOLV  HW2     3648    4.999516045    5.588963638    5.650892461
  509 SOLV  OW      3649    6.784481886    3.569411605    3.671265860
  509 SOLV  HW1     3650    6.806400313    3.472290267    3.661854295
  509 SOLV  HW2     3651    6.693890452    3.579279429    3.712464711
  510 SOLV  OW      3652    3.964065785    4.333942476    4.157560220
  510 SOLV  HW1     3653    3.995432248    4.426333271    4.135607930
  510 SOLV  HW2     3654    3.923657754    4.292254299    4.076128395
  511 SOLV  OW      3655    3.931957466    5.357002242    6.624889455
  511 SOLV  HW1     3656    3.914722239    5.379157032    6.528901923
  511 SOLV  HW2     3657    3.867538630    5.407070712    6.682723564
  512 SOLV  OW      3658    6.225142845    4.649308599    5.973485244
  512 SOLV  HW1     3659    6.182820792    4.621790288    6.059808059
  512 SOLV  HW2     3660    6.217501187    4.748437279    5.962756313
  513 SOLV  OW      3661    5.939437930    5.052670824    4.948723565
  513 SOLV  HW1     3662    5.883128178    5.047585876    4.866230478
  513 SOLV  HW2     3663    5.907843341    5.128310517    5.006013370
  514 SOLV  OW      3664    6.412941998    4.452395516    4.313140624
  514 SOLV  HW1     3665    6.345413054    4.506846929    4.263373043
  514 SOLV  HW2     3666    6.448645739    4.380726130    4.253218208
  515 SOLV  OW      3667    5.794323518    4.672586087    4.704326449
  515 SOLV  HW1     3668    5.769317729    4.580439479    4.674575316
  515 SOLV  HW2     3669    5.749286978    4.692891850    4.791279201
  516 SOLV  OW      3670    5.598820989    5.216605344    3.594847954
  516 SOLV  HW1     3671    5.692267417    5.236336284    3.565185635
  516 SOLV  HW2     3672    5.601182156    5.155382119    3.673889187
  517 SOLV  OW      3673    6.566039089    4.361507912    5.244048179
  517 SOLV  HW1     3674    6.620034018    4.406801689    5.315005168
  517 SOLV  HW2     3675    6.592244508    4.397197374    5.154374958
  518 SOLV  OW      3676    3.782054297    3.511198704    4.289747053
  518 SOLV  HW1     3677    3.880083997    3.530130931    4.283986221
  518 SOLV  HW2     3678    3.731192819    3.597186793    4.285207725
  519 SOLV  OW      3679    4.257171399    5.869819875    6.437569900
  519 SOLV  HW1     3680    4.339575587    5.815342320    6.422020448
  519 SOLV  HW2     3681    4.176583218    5.811007923    6.430736194
  520 SOLV  OW      3682    3.994906560    6.561187255    5.954353787
  520 SOLV  HW1     3683    3.895669959    6.548790143    5.954721508
  520 SOLV  HW2     3684    4.037362944    6.488471941    5.900394939
  521 SOLV  OW      3685    3.092086144    4.744215644    0.288933719
  521 SOLV  HW1     3686    3.105607106    4.676019445    0.217044967
  521 SOLV  HW2     3687    3.066882393    4.831700174    0.247548588
  522 SOLV  OW      3688    5.036365613    6.516386633    3.874785402
  522 SOLV  HW1     3689    5.063572341    6.516208948    3.778549713
  522 SOLV  HW2     3690    5.104813227    6.565511299    3.928666438
  523 SOLV  OW      3691    4.038159406    3.421538088    3.807111245
  523 SOLV  HW1     3692    3.999493574    3.513769610    3.807251787
  523 SOLV  HW2     3693    4.117121172    3.418425838    3.868406324
  524 SOLV  OW      3694    5.063341201    5.196798098    5.765950695
  524 SOLV  HW1     3695    5.114784875    5.243949688    5.694310863
  524 SOLV  HW2     3696    5.126910384    5.149460457    5.826943142
  525 SOLV  OW      3697    3.647950468    5.731265770    6.321868369
  525 SOLV  HW1     3698    3.706110523    5.737420950    6.240745697
  525 SOLV  HW2     3699    3.562453668    5.685126513    6.298143988
  526 SOLV  OW      3700    5.883426682    6.742942695    4.008277454
  526 SOLV  HW1     3701    5.958571517    6.677034863    4.004936440
  526 SOLV  HW2     3702    5.912424135    6.828707372    3.965790137
  527 SOLV  OW      3703    4.476040740    6.398075188    4.294025748
  527 SOLV  HW1     3704    4.424215392    6.312559680    4.295773826
  527 SOLV  HW2     3705    4.457441364    6.450009920    4.377444080
  528 SOLV  OW      3706    5.177463298    4.331303006    6.392899304
  528 SOLV  HW1     3707    5.194060504    4.234365873    6.411043469
  528 SOLV  HW2     3708    5.254319449    4.369180189    6.341326013
  529 SOLV  OW      3709    3.737657481    5.277604683    3.605253325
  529 SOLV  HW1     3710    3.729604606    5.374159932    3.580471720
  529 SOLV  HW2     3711    3.829809649    5.259629324    3.639702230
  530 SOLV  OW      3712    4.105079754    3.780165360    3.999159108
  530 SOLV  HW1     3713    4.068755515    3.740899475    3.914668043
  530 SOLV  HW2     3714    4.202921809    3.760502035    4.005658180
  531 SOLV  OW      3715    3.806629244    6.257358964    5.486726015
  531 SOLV  HW1     3716    3.754404069    6.172929127    5.474661325
  531 SOLV  HW2     3717    3.890076999    6.237839063    5.538270444
  532 SOLV  OW      3718    5.420042429    4.099440904    4.138922497
  532 SOLV  HW1     3719    5.446538284    4.008297552    4.170428957
  532 SOLV  HW2     3720    5.414444660    4.099849633    4.039071508
  533 SOLV  OW      3721    6.795164441    5.452095229    5.505198352
  533 SOLV  HW1     3722    6.819242499    5.544456412    5.475343797
  533 SOLV  HW2     3723    6.748176260    5.404283743    5.430984169
  534 SOLV  OW      3724    3.999823489    5.751715047    6.438904701
  534 SOLV  HW1     3725    3.942734429    5.743348622    6.520588638
  534 SOLV  HW2     3726    3.955493689    5.705064770    6.362354282
  535 SOLV  OW      3727    0.077155952    4.101150134    6.174783477
  535 SOLV  HW1     3728    0.124495044    4.039343033    6.112009298
  535 SOLV  HW2     3729    0.050572856    4.184282829    6.125956673
  536 SOLV  OW      3730    3.235048558    0.534997730    5.608609216
  536 SOLV  HW1     3731    3.223564478    0.596292277    5.530424259
  536 SOLV  HW2     3732    3.221676172    0.440404785    5.579025576
  537 SOLV  OW      3733    4.072992379    6.506347149    6.900135004
  537 SOLV  HW1     3734    4.132351873    6.551591979    6.966701606
  537 SOLV  HW2     3735    4.098110810    6.535547151    6.807841048
  538 SOLV  OW      3736    5.753022479    5.668509382    4.899213691
  538 SOLV  HW1     3737    5.825125781    5.663907040    4.830065281
  538 SOLV  HW2     3738    5.673351077    5.715502576    4.861192496
  539 SOLV  OW      3739    4.085993973    3.312762086    4.622635398
  539 SOLV  HW1     3740    3.992350848    3.322710141    4.588966194
  539 SOLV  HW2     3741    4.140144710    3.261647009    4.555877944
  540 SOLV  OW      3742    3.555251860    4.842403181    5.521457425
  540 SOLV  HW1     3743    3.479858169    4.907956387    5.525936341
  540 SOLV  HW2     3744    3.529322748    4.758487877    5.569283586
  541 SOLV  OW      3745    3.653758887    5.935380707    6.506815088
  541 SOLV  HW1     3746    3.643535151    5.848756619    6.457895028
  541 SOLV  HW2     3747    3.733880218    5.984054973    6.471990701
  542 SOLV  OW      3748    6.561674986    3.679826683    6.294344498
  542 SOLV  HW1     3749    6.482733908    3.740863994    6.287655309
  542 SOLV  HW2     3750    6.564942819    3.620645874    6.213791499
  543 SOLV  OW      3751    6.712445301    6.295040394    5.820105308
  543 SOLV  HW1     3752    6.783103992    6.281334105    5.750668492
  543 SOLV  HW2     3753    6.730169193    6.234866253    5.897995373
  544 SOLV  OW      3754    5.014214042    5.348503190    4.578422209
  544 SOLV  HW1     3755    5.064903097    5.266503992    4.551807191
  544 SOLV  HW2     3756    4.961348222    5.381800283    4.500331791
  545 SOLV  OW      3757    5.654638237    4.564198523    5.610652241
  545 SOLV  HW1     3758    5.705923201    4.483074847    5.582592081
  545 SOLV  HW2     3759    5.562800419    4.560879437    5.571239603
  546 SOLV  OW      3760    4.498436624    5.392581297    5.120749865
  546 SOLV  HW1     3761    4.415411106    5.341023520    5.099536091
  546 SOLV  HW2     3762    4.473562678    5.483394058    5.154450464
  547 SOLV  OW      3763    4.747402132    3.988232496    5.487223372
  547 SOLV  HW1     3764    4.823307315    3.959980854    5.428556701
  547 SOLV  HW2     3765    4.751705652    3.938167300    5.573690895
  548 SOLV  OW      3766    5.495371232    5.489336352    6.087465083
  548 SOLV  HW1     3767    5.461024882    5.419205388    6.149930884
  548 SOLV  HW2     3768    5.431654861    5.500044469    6.011127020
  549 SOLV  OW      3769    6.397983876    4.124718205    6.264954562
  549 SOLV  HW1     3770    6.484109590    4.098757657    6.221251180
  549 SOLV  HW2     3771    6.362616127    4.207868539    6.222098408
  550 SOLV  OW      3772    4.397433614    6.787885711    6.829610570
  550 SOLV  HW1     3773    4.366089222    6.704954124    6.875886125
  550 SOLV  HW2     3774    4.489112169    6.772770067    6.792621990
  551 SOLV  OW      3775    4.026296515    4.945627361    5.840277583
  551 SOLV  HW1     3776    3.985489741    4.986473705    5.758619601
  551 SOLV  HW2     3777    4.121345712    4.975601613    5.848572458
  552 SOLV  OW      3778    5.170787162    4.416478316    4.356684498
  552 SOLV  HW1     3779    5.124448773    4.335450818    4.320805020
  552 SOLV  HW2     3780    5.160601758    4.492053129    4.291995200
  553 SOLV  OW      3781    3.816606909    5.114572375    4.262737886
  553 SOLV  HW1     3782    3.885137558    5.182409843    4.289255604
  553 SOLV  HW2     3783    3.824345321    5.095929914    4.164788381
  554 SOLV  OW      3784    5.552132461    4.282405511    6.386634000
  554 SOLV  HW1     3785    5.493348924    4.338712417    6.328532618
  554 SOLV  HW2     3786    5.618300753    4.340827360    6.433647466
  555 SOLV  OW      3787    4.767162521    6.172946119    4.785371719
  555 SOLV  HW1     3788    4.860380159    6.141947930    4.766630186
  555 SOLV  HW2     3789    4.722911741    6.109208077    4.848465996
  556 SOLV  OW      3790    4.768072117    4.771667699    0.012261158
  556 SOLV  HW1     3791    4.843179819    4.716072065   -0.023367527
  556 SOLV  HW2     3792    4.719641166    4.814914686   -0.063801440
  557 SOLV  OW      3793    6.030600632    4.350249193    4.540464935
  557 SOLV  HW1     3794    6.014123817    4.322083918    4.635001690
  557 SOLV  HW2     3795    5.948475251    4.394145385    4.503990337
  558 SOLV  OW      3796    4.524489036    5.252698060    4.270109041
  558 SOLV  HW1     3797    4.524121438    5.189348743    4.347493785
  558 SOLV  HW2     3798    4.591978035    5.222587828    4.202727735
  559 SOLV  OW      3799    4.061021466    4.090213508    4.807808359
  559 SOLV  HW1     3800    4.092727716    4.151611655    4.735511615
  559 SOLV  HW2     3801    4.053349115    4.140975936    4.893634261
  560 SOLV  OW      3802    5.890428094    4.741612624    5.761504895
  560 SOLV  HW1     3803    5.835404253    4.665363031    5.795564569
  560 SOLV  HW2     3804    5.906492151    4.729931322    5.663488793
  561 SOLV  OW      3805    3.864980199    6.290187947    5.055100602
  561 SOLV  HW1     3806    3.803994139    6.263896263    4.980325612
  561 SOLV  HW2     3807    3.810682215    6.323117818    5.132360611
  562 SOLV  OW      3808    4.461691552    5.613210156    6.059528279
  562 SOLV  HW1     3809    4.540151387    5.600433135    5.998842646
  562 SOLV  HW2     3810    4.409220237    5.528214561    6.064478580
  563 SOLV  OW      3811    3.543016872    4.177117672    4.439668736
  563 SOLV  HW1     3812    3.517689609    4.179232847    4.536394233
  563 SOLV  HW2     3813    3.562264208    4.270085477    4.408232349
  564 SOLV  OW      3814    4.025829783    5.525557376    3.457367952
  564 SOLV  HW1     3815    3.935600079    5.545983340    3.495359221
  564 SOLV  HW2     3816    4.076629260    5.467868106    3.521346606
  565 SOLV  OW      3817    6.404913110    6.498414321    4.568191472
  565 SOLV  HW1     3818    6.407752678    6.407340766    4.609412227
  565 SOLV  HW2     3819    6.476187961    6.555606818    4.608817688
  566 SOLV  OW      3820    5.270645408    5.135763977    5.974419843
  566 SOLV  HW1     3821    5.356683016    5.094215789    6.003960864
  566 SOLV  HW2     3822    5.250624644    5.215242263    6.031723752
  567 SOLV  OW      3823    5.556698203    5.015151500    3.808282656
  567 SOLV  HW1     3824    5.538557266    5.038151683    3.903903757
  567 SOLV  HW2     3825    5.617547965    4.935899641    3.804046093
  568 SOLV  OW      3826    3.778735721    0.298213434    4.746461735
  568 SOLV  HW1     3827    3.732343950    0.304732240    4.834809610
  568 SOLV  HW2     3828    3.871535090    0.263520646    4.760051720
  569 SOLV  OW      3829    5.735766094    3.774291531    5.966080671
  569 SOLV  HW1     3830    5.805991102    3.835331776    6.002742317
  569 SOLV  HW2     3831    5.677042363    3.825113220    5.903071020
  570 SOLV  OW      3832    6.429338485    4.855942650    4.883510073
  570 SOLV  HW1     3833    6.414844200    4.788103890    4.955548314
  570 SOLV  HW2     3834    6.350109935    4.916773595    4.878605831
  571 SOLV  OW      3835    4.403381631    4.077984342    5.981943681
  571 SOLV  HW1     3836    4.353472357    4.144587741    5.926494880
  571 SOLV  HW2     3837    4.448575941    4.124964596    6.057783890
  572 SOLV  OW      3838    4.897606540    5.040620268    5.139615109
  572 SOLV  HW1     3839    4.978947354    5.004771140    5.185425086
  572 SOLV  HW2     3840    4.916567981    5.132578977    5.105204941
  573 SOLV  OW      3841    4.051241045    4.864343685    4.254338517
  573 SOLV  HW1     3842    4.135239908    4.813599015    4.235085911
  573 SOLV  HW2     3843    3.976507828    4.827202229    4.199230048
  574 SOLV  OW      3844    6.443671821    5.317702322    4.169815593
  574 SOLV  HW1     3845    6.444073376    5.411046381    4.205711088
  574 SOLV  HW2     3846    6.383678707    5.260682318    4.225952048
  575 SOLV  OW      3847    3.337882880    3.918689086    4.684581805
  575 SOLV  HW1     3848    3.329299959    3.827083978    4.645385555
  575 SOLV  HW2     3849    3.253461742    3.969842033    4.668521378
  576 SOLV  OW      3850    4.265394074    5.030174935    5.897892035
  576 SOLV  HW1     3851    4.341679896    5.035531515    5.833457723
  576 SOLV  HW2     3852    4.300940290    5.024416295    5.991194098
  577 SOLV  OW      3853    5.120391982    4.465993499    6.773739217
  577 SOLV  HW1     3854    5.170213214    4.383281161    6.747692936
  577 SOLV  HW2     3855    5.145729399    4.492207236    6.866865990
  578 SOLV  OW      3856    6.854235106    4.229602587    5.027649743
  578 SOLV  HW1     3857    6.943822246    4.270250981    5.045636017
  578 SOLV  HW2     3858    6.855849111    4.132871090    5.052988342
  579 SOLV  OW      3859    4.078213188    5.802001303    6.075562569
  579 SOLV  HW1     3860    4.122641324    5.820571582    6.163216879
  579 SOLV  HW2     3861    4.146897981    5.773073525    6.008872741
  580 SOLV  OW      3862    4.110257369    4.388425162    5.538813182
  580 SOLV  HW1     3863    4.102410627    4.298883402    5.494986921
  580 SOLV  HW2     3864    4.187233078    4.387634649    5.602641980
  581 SOLV  OW      3865    5.996548456    5.732836409    5.035380501
  581 SOLV  HW1     3866    5.899378880    5.716441412    5.018314479
  581 SOLV  HW2     3867    6.006832690    5.810929866    5.097004852
  582 SOLV  OW      3868    4.049769048    6.036538773    6.562757983
  582 SOLV  HW1     3869    4.120164369    5.974988494    6.527290866
  582 SOLV  HW2     3870    3.975900028    6.044740184    6.495841457
  583 SOLV  OW      3871    5.938350158    5.208560638    5.421766155
  583 SOLV  HW1     3872    6.012395691    5.225029137    5.486940242
  583 SOLV  HW2     3873    5.973740460    5.157640452    5.343304933
  584 SOLV  OW      3874    5.706681350    4.054050881    5.263839661
  584 SOLV  HW1     3875    5.727163435    3.978075096    5.325561388
  584 SOLV  HW2     3876    5.693655864    4.137676183    5.317117507
  585 SOLV  OW      3877    6.702980437    3.740358686    4.282944046
  585 SOLV  HW1     3878    6.627845893    3.805687850    4.292355010
  585 SOLV  HW2     3879    6.708457183    3.683803885    4.365243164
  586 SOLV  OW      3880    4.430216507    4.886096623    4.824529253
  586 SOLV  HW1     3881    4.367637886    4.917300483    4.753032028
  586 SOLV  HW2     3882    4.426987284    4.949640101    4.901687206
  587 SOLV  OW      3883    3.733712258    6.542974544    6.516197617
  587 SOLV  HW1     3884    3.767745961    6.499114320    6.599382932
  587 SOLV  HW2     3885    3.667864291    6.614171209    6.540628117
  588 SOLV  OW      3886    5.540900426    3.679431614    6.524720342
  588 SOLV  HW1     3887    5.562693937    3.768163610    6.484061905
  588 SOLV  HW2     3888    5.592517029    3.607730887    6.477858033
  589 SOLV  OW      3889    6.578156177    6.480004628    4.342487589
  589 SOLV  HW1     3890    6.513878009    6.470130549    4.418463690
  589 SOLV  HW2     3891    6.602363229    6.576430235    4.331646029
  590 SOLV  OW      3892    4.592922298    4.331291152    4.753765446
  590 SOLV  HW1     3893    4.659379466    4.405843516    4.748580856
  590 SOLV  HW2     3894    4.501332651    4.366961536    4.735315886
  591 SOLV  OW      3895    4.108753125    5.874564060    4.321464133
  591 SOLV  HW1     3896    4.171651160    5.875201546    4.399216412
  591 SOLV  HW2     3897    4.159695747    5.855386349    4.237565585
  592 SOLV  OW      3898    6.176900360    6.091597862    3.577135904
  592 SOLV  HW1     3899    6.202341462    6.076219530    3.672615195
  592 SOLV  HW2     3900    6.168278733    6.003623450    3.530379400
  593 SOLV  OW      3901    4.592943127    6.515776793    6.731309120
  593 SOLV  HW1     3902    4.607352541    6.562473294    6.644063457
  593 SOLV  HW2     3903    4.664991980    6.447779292    6.744994130
  594 SOLV  OW      3904    4.478635215    4.234049733    5.065465431
  594 SOLV  HW1     3905    4.482255624    4.159981938    4.998364194
  594 SOLV  HW2     3906    4.447388807    4.317922831    5.020848480
  595 SOLV  OW      3907    4.028686615    5.142901206    4.941946526
  595 SOLV  HW1     3908    3.986131036    5.052944903    4.951864594
  595 SOLV  HW2     3909    4.024050621    5.171582137    4.846252684
  596 SOLV  OW      3910    5.516503471    5.012149072    4.804157260
  596 SOLV  HW1     3911    5.438709691    5.043315832    4.749584031
  596 SOLV  HW2     3912    5.489932456    4.931540707    4.857050833
  597 SOLV  OW      3913    4.073010062    5.226263275    6.129026223
  597 SOLV  HW1     3914    4.115333303    5.255175556    6.043151147
  597 SOLV  HW2     3915    4.143467649    5.216830850    6.199371203
  598 SOLV  OW      3916    6.092168030    6.886533988    4.240983137
  598 SOLV  HW1     3917    6.078222799    6.787534369    4.238521145
  598 SOLV  HW2     3918    6.010708779    6.930728614    4.278568978
  599 SOLV  OW      3919    3.497674200    4.847456682    3.316657293
  599 SOLV  HW1     3920    3.401523478    4.870661662    3.331373532
  599 SOLV  HW2     3921    3.545666884    4.926681652    3.278947479
  600 SOLV  OW      3922    4.823179154    3.868799488    5.744311258
  600 SOLV  HW1     3923    4.762992504    3.903026450    5.816476072
  600 SOLV  HW2     3924    4.894000740    3.810870237    5.784685538
  601 SOLV  OW      3925    5.698966557    4.107496694    4.867585886
  601 SOLV  HW1     3926    5.653059068    4.113207429    4.778919459
  601 SOLV  HW2     3927    5.641568027    4.149964437    4.937612377
  602 SOLV  OW      3928    6.342646069    4.679605748    5.074355077
  602 SOLV  HW1     3929    6.248144206    4.704981005    5.095018261
  602 SOLV  HW2     3930    6.349837036    4.580043876    5.068262974
  603 SOLV  OW      3931    5.476922711    5.560898882    5.468048191
  603 SOLV  HW1     3932    5.396210490    5.616577260    5.487718196
  603 SOLV  HW2     3933    5.501792794    5.508360259    5.549427363
  604 SOLV  OW      3934    6.033007952    4.326920752    4.116287932
  604 SOLV  HW1     3935    5.958429081    4.356553377    4.175967362
  604 SOLV  HW2     3936    6.103371021    4.281498800    4.170946584
  605 SOLV  OW      3937    4.173258030    5.599722669    5.742780011
  605 SOLV  HW1     3938    4.209910035    5.619890118    5.651941262
  605 SOLV  HW2     3939    4.073313982    5.600969183    5.739406000
  606 SOLV  OW      3940    4.293660280    5.250381607    6.284504050
  606 SOLV  HW1     3941    4.335617992    5.329398649    6.329179511
  606 SOLV  HW2     3942    4.312882324    5.167932578    6.337726891
  607 SOLV  OW      3943    3.947296222    4.499685995    4.624303252
  607 SOLV  HW1     3944    3.850900691    4.475652086    4.635716968
  607 SOLV  HW2     3945    3.954679389    4.595476588    4.596524645
  608 SOLV  OW      3946    3.658007582    5.427581357    6.750789495
  608 SOLV  HW1     3947    3.591058171    5.357429552    6.775212860
  608 SOLV  HW2     3948    3.614881994    5.495563831    6.691455327
  609 SOLV  OW      3949    4.381769229    6.484361823    4.030698878
  609 SOLV  HW1     3950    4.435503500    6.488567773    4.114930570
  609 SOLV  HW2     3951    4.388980398    6.392807316    3.991129048
  610 SOLV  OW      3952    3.854538935    3.928798864    4.792533736
  610 SOLV  HW1     3953    3.882207597    3.833180109    4.782882162
  610 SOLV  HW2     3954    3.932966961    3.988160755    4.774453033
  611 SOLV  OW      3955    5.218677621    6.746795012    3.691232869
  611 SOLV  HW1     3956    5.194603432    6.663180079    3.641931773
  611 SOLV  HW2     3957    5.242116508    6.818563005    3.625646268
  612 SOLV  OW      3958    5.003131654    5.594729203    5.330467485
  612 SOLV  HW1     3959    5.041460345    5.512421942    5.288540394
  612 SOLV  HW2     3960    5.053645948    5.616141082    5.414080884
  613 SOLV  OW      3961    3.616496529    5.224637405    5.054841310
  613 SOLV  HW1     3962    3.578317021    5.159312759    5.120236725
  613 SOLV  HW2     3963    3.710230381    5.247342465    5.081298311
  614 SOLV  OW      3964    3.608831059    3.680963568    6.618391963
  614 SOLV  HW1     3965    3.662707303    3.598308787    6.602095433
  614 SOLV  HW2     3966    3.642752115    3.754849615    6.560166418
  615 SOLV  OW      3967    6.233419635    5.043798839    4.937628518
  615 SOLV  HW1     3968    6.134930392    5.026513769    4.935963139
  615 SOLV  HW2     3969    6.261667611    5.066612159    5.030812285
  616 SOLV  OW      3970    5.620437554    6.457666216    4.645154158
  616 SOLV  HW1     3971    5.602971163    6.544908222    4.690802796
  616 SOLV  HW2     3972    5.717675594    6.450595990    4.622910603
  617 SOLV  OW      3973    4.885643918    5.089795230    3.976346625
  617 SOLV  HW1     3974    4.897650455    5.011356189    3.915481221
  617 SOLV  HW2     3975    4.947112225    5.163499845    3.948228818
  618 SOLV  OW      3976    5.890721217    3.019424546    6.825341719
  618 SOLV  HW1     3977    5.965009493    2.962324831    6.860307163
  618 SOLV  HW2     3978    5.883466493    3.007678486    6.726290936
  619 SOLV  OW      3979    4.866524095    6.221374776    5.745520656
  619 SOLV  HW1     3980    4.874418595    6.315551785    5.778236127
  619 SOLV  HW2     3981    4.770276602    6.199811532    5.728989778
  620 SOLV  OW      3982    3.873059986    6.669402297    4.564113449
  620 SOLV  HW1     3983    3.834392080    6.750833167    4.520825493
  620 SOLV  HW2     3984    3.831055707    6.587631550    4.524753755
  621 SOLV  OW      3985    3.663673808    6.698475261    4.200710134
  621 SOLV  HW1     3986    3.564924805    6.694907514    4.185293953
  621 SOLV  HW2     3987    3.703010307    6.607737246    4.185843853
  622 SOLV  OW      3988    3.924077104    3.833505945    3.232569343
  622 SOLV  HW1     3989    3.877236801    3.850737828    3.319232370
  622 SOLV  HW2     3990    3.884974065    3.752359124    3.189123458
  623 SOLV  OW      3991    4.428384078    5.342380176    3.675846554
  623 SOLV  HW1     3992    4.405077189    5.386450025    3.589150414
  623 SOLV  HW2     3993    4.468321353    5.409908032    3.737866457
  624 SOLV  OW      3994    4.242361040    3.857316750    6.608320652
  624 SOLV  HW1     3995    4.180258194    3.915578988    6.660768079
  624 SOLV  HW2     3996    4.283741459    3.789539562    6.669098228
  625 SOLV  OW      3997    6.030650394    5.367415415    3.847376208
  625 SOLV  HW1     3998    5.988987702    5.277192766    3.858517850
  625 SOLV  HW2     3999    5.960334360    5.433589845    3.821364665
  626 SOLV  OW      4000    5.005737932    5.295056081    3.864425655
  626 SOLV  HW1     4001    5.023242809    5.388165492    3.832401079
  626 SOLV  HW2     4002    5.083612788    5.236700745    3.841371009
  627 SOLV  OW      4003    4.113490771    3.842983963    0.020659619
  627 SOLV  HW1     4004    4.151424960    3.769136678   -0.035086361
  627 SOLV  HW2     4005    4.023790901    3.815734427    0.055464738
  628 SOLV  OW      4006    4.278158402    4.772862428    6.474456838
  628 SOLV  HW1     4007    4.339610538    4.724409758    6.536727532
  628 SOLV  HW2     4008    4.209517551    4.822676488    6.527452387
  629 SOLV  OW      4009    4.271432876    5.897098540    0.055650826
  629 SOLV  HW1     4010    4.225074367    5.860726873    0.136458202
  629 SOLV  HW2     4011    4.215938534    5.969884784    0.015348124
  630 SOLV  OW      4012    5.124798225    4.637568332    4.171744537
  630 SOLV  HW1     4013    5.122107883    4.576810807    4.092363662
  630 SOLV  HW2     4014    5.033343083    4.674293166    4.188692806
  631 SOLV  OW      4015    3.836801290    5.043882003    3.988537882
  631 SOLV  HW1     4016    3.803056543    5.124123802    3.939300870
  631 SOLV  HW2     4017    3.922457658    5.013002369    3.947172636
  632 SOLV  OW      4018    6.881734794    4.540006652    4.875011782
  632 SOLV  HW1     4019    6.882132053    4.516952651    4.972324396
  632 SOLV  HW2     4020    6.787472084    4.542207724    4.841678940
  633 SOLV  OW      4021    5.164566239    4.089036490    4.245163295
  633 SOLV  HW1     4022    5.100894187    4.051009010    4.178082619
  633 SOLV  HW2     4023    5.255162228    4.097941070    4.203773981
  634 SOLV  OW      4024    5.888475085    3.497762986    6.025857661
  634 SOLV  HW1     4025    5.876214656    3.590041359    6.062408775
  634 SOLV  HW2     4026    5.802520076    3.466151561    5.985682047
  635 SOLV  OW      4027    5.192404465    5.128871332    6.521694352
  635 SOLV  HW1     4028    5.144191949    5.115564510    6.608298255
  635 SOLV  HW2     4029    5.282366893    5.168790289    6.539441411
  636 SOLV  OW      4030    5.901536992    3.282383075    6.915124825
  636 SOLV  HW1     4031    5.906244392    3.184156617    6.896933373
  636 SOLV  HW2     4032    5.815607418    3.303558486    6.961699850
  637 SOLV  OW      4033    6.202641070    6.512062845    3.747346478
  637 SOLV  HW1     4034    6.225299025    6.594474255    3.695419531
  637 SOLV  HW2     4035    6.129601539    6.462255571    3.700593938
  638 SOLV  OW      4036    4.248052402    4.812737768    5.574224257
  638 SOLV  HW1     4037    4.250587959    4.901556467    5.528325539
  638 SOLV  HW2     4038    4.157831090    4.771403415    5.561835391
  639 SOLV  OW      4039    6.052217140    6.806342886    5.421344056
  639 SOLV  HW1     4040    6.070346678    6.752568579    5.339005231
  639 SOLV  HW2     4041    6.137810576    6.845590787    5.455009560
  640 SOLV  OW      4042    3.715860184    6.488887704    5.945708406
  640 SOLV  HW1     4043    3.668997059    6.410905936    5.987230681
  640 SOLV  HW2     4044    3.684809341    6.500003049    5.851295991
  641 SOLV  OW      4045    5.888691893    6.159518423    0.058189339
  641 SOLV  HW1     4046    5.808689273    6.101085452    0.071849918
  641 SOLV  HW2     4047    5.911460203    6.205441196    0.144061954
  642 SOLV  OW      4048    4.375903273    5.464492812    3.422598078
  642 SOLV  HW1     4049    4.436825899    5.465493718    3.343294451
  642 SOLV  HW2     4050    4.318968829    5.546709129    3.421909537
  643 SOLV  OW      4051    3.690764265    4.312951627    3.693120860
  643 SOLV  HW1     4052    3.590893511    4.310814723    3.697936539
  643 SOLV  HW2     4053    3.722286057    4.246341419    3.625508949
  644 SOLV  OW      4054    4.536342245    6.643919790    6.446867690
  644 SOLV  HW1     4055    4.440763962    6.672859054    6.452259976
  644 SOLV  HW2     4056    4.595934880    6.722912565    6.461381170
  645 SOLV  OW      4057    4.513933765    4.763636405    4.504746251
  645 SOLV  HW1     4058    4.429320259    4.757700205    4.557725815
  645 SOLV  HW2     4059    4.515004622    4.691502164    4.435485996
  646 SOLV  OW      4060    6.420572630    5.179382275    5.583139038
  646 SOLV  HW1     4061    6.463513911    5.264074810    5.614517571
  646 SOLV  HW2     4062    6.480502572    5.134122852    5.517098692
  647 SOLV  OW      4063    4.505676163    3.981672797    5.347664670
  647 SOLV  HW1     4064    4.453585981    4.027650119    5.419586408
  647 SOLV  HW2     4065    4.601109673    3.972752750    5.376175685
  648 SOLV  OW      4066    3.722448069    6.350599400    6.296686912
  648 SOLV  HW1     4067    3.720796264    6.430034502    6.357410670
  648 SOLV  HW2     4068    3.646377407    6.356502240    6.232046283
  649 SOLV  OW      4069    4.019578493    4.943508336    3.618689079
  649 SOLV  HW1     4070    4.063798189    4.920231199    3.532062448
  649 SOLV  HW2     4071    4.082298964    4.924590931    3.694251466
  650 SOLV  OW      4072    6.099322990    4.319148665    5.050174960
  650 SOLV  HW1     4073    6.193249603    4.349090681    5.066993696
  650 SOLV  HW2     4074    6.082515470    4.233338565    5.098710619
  651 SOLV  OW      4075    5.422916462    5.330101518    6.313374747
  651 SOLV  HW1     4076    5.338855963    5.349018959    6.262604367
  651 SOLV  HW2     4077    5.412515649    5.361269995    6.407830834
  652 SOLV  OW      4078    0.079526212    3.789273683    3.745634033
  652 SOLV  HW1     4079    0.001707951    3.758507281    3.690866231
  652 SOLV  HW2     4080    0.118874653    3.711302304    3.794356414
  653 SOLV  OW      4081    5.663864792    6.042891263    4.303530442
  653 SOLV  HW1     4082    5.652951564    6.140062287    4.324513511
  653 SOLV  HW2     4083    5.704578474    5.996220665    4.382053180
  654 SOLV  OW      4084    4.337472075    6.723440736    5.335623745
  654 SOLV  HW1     4085    4.254270834    6.740849453    5.282934838
  654 SOLV  HW2     4086    4.416023767    6.720376337    5.273802265
  655 SOLV  OW      4087    4.496341130    4.407885866    0.074936735
  655 SOLV  HW1     4088    4.492384399    4.427504539    0.172921072
  655 SOLV  HW2     4089    4.591820544    4.405372113    0.045292029
  656 SOLV  OW      4090    4.501904124    5.031078004    5.719389468
  656 SOLV  HW1     4091    4.532183590    4.945726248    5.761816886
  656 SOLV  HW2     4092    4.541971966    5.038943658    5.628096034
  657 SOLV  OW      4093    4.079370953    3.846998476    6.324120718
  657 SOLV  HW1     4094    4.080008777    3.922956181    6.389172025
  657 SOLV  HW2     4095    4.128103201    3.873885810    6.241031589
  658 SOLV  OW      4096    4.863159191    3.586181375    4.334249770
  658 SOLV  HW1     4097    4.928796681    3.656186978    4.306099951
  658 SOLV  HW2     4098    4.872725333    3.569050643    4.432313369
  659 SOLV  OW      4099    3.760756655    5.884261608    3.916057451
  659 SOLV  HW1     4100    3.752009105    5.977708598    3.881520558
  659 SOLV  HW2     4101    3.684866134    5.864434230    3.978098521
  660 SOLV  OW      4102    5.072682594    3.354356255    6.089473831
  660 SOLV  HW1     4103    5.064224261    3.259195674    6.119044849
  660 SOLV  HW2     4104    5.157967923    3.392780829    6.124849675
  661 SOLV  OW      4105    4.238436692    5.698020812    3.434569410
  661 SOLV  HW1     4106    4.145285901    5.661645297    3.435668575
  661 SOLV  HW2     4107    4.246978225    5.765528783    3.361281371
  662 SOLV  OW      4108    0.049809619    4.624285768    4.040398263
  662 SOLV  HW1     4109    0.083427398    4.570052511    4.117405665
  662 SOLV  HW2     4110    0.122624587    4.634628697    3.972629768
  663 SOLV  OW      4111    6.405008381    6.708226250    4.061351664
  663 SOLV  HW1     4112    6.331305677    6.768689643    4.091581999
  663 SOLV  HW2     4113    6.426441746    6.727166353    3.965520472
  664 SOLV  OW      4114    3.561206728    6.181785844    6.574532894
  664 SOLV  HW1     4115    3.574345167    6.082867239    6.567863876
  664 SOLV  HW2     4116    3.620135431    6.227770057    6.508089392
  665 SOLV  OW      4117    4.932767506    4.431398583    6.484879701
  665 SOLV  HW1     4118    5.009446418    4.374176418    6.455764039
  665 SOLV  HW2     4119    4.966268359    4.522751115    6.507992175
  666 SOLV  OW      4120    3.930643267    5.925989117    5.859229124
  666 SOLV  HW1     4121    3.977074939    5.894146544    5.941884584
  666 SOLV  HW2     4122    3.899920939    6.020233577    5.872488013
  667 SOLV  OW      4123    4.105844786    5.228437331    4.008041332
  667 SOLV  HW1     4124    4.133566815    5.137575097    3.976784257
  667 SOLV  HW2     4125    4.186753055    5.280224944    4.035850398
  668 SOLV  OW      4126    6.266938865    4.536424637    4.746625083
  668 SOLV  HW1     4127    6.196648243    4.607432049    4.742275601
  668 SOLV  HW2     4128    6.326365575    4.543424338    4.666493080
  669 SOLV  OW      4129    6.543428973    5.116092742    4.981362776
  669 SOLV  HW1     4130    6.477708401    5.041173199    4.973038421
  669 SOLV  HW2     4131    6.565874926    5.130160235    5.077797836
  670 SOLV  OW      4132    3.493721193    4.080200662    3.527772828
  670 SOLV  HW1     4133    3.590143653    4.089874209    3.503092234
  670 SOLV  HW2     4134    3.484526866    4.011538697    3.599904637
  671 SOLV  OW      4135    5.033006164    3.831137675    4.788687261
  671 SOLV  HW1     4136    4.942727294    3.838839808    4.831020432
  671 SOLV  HW2     4137    5.045808829    3.738137570    4.754210146
  672 SOLV  OW      4138    4.356860180    3.625170202    6.175942411
  672 SOLV  HW1     4139    4.321375090    3.533568843    6.157182106
  672 SOLV  HW2     4140    4.313376084    3.690976159    6.114456038
  673 SOLV  OW      4141    5.177925989    5.808440299    3.717541381
  673 SOLV  HW1     4142    5.207515389    5.857074501    3.635315101
  673 SOLV  HW2     4143    5.173597516    5.872381852    3.794317702
  674 SOLV  OW      4144    4.906018222    5.081255781    5.546549090
  674 SOLV  HW1     4145    4.957207417    4.997811023    5.526095025
  674 SOLV  HW2     4146    4.930312851    5.113671785    5.637985731
  675 SOLV  OW      4147    4.966068471    4.874071366    3.810721342
  675 SOLV  HW1     4148    4.895757126    4.805582111    3.829889917
  675 SOLV  HW2     4149    5.055700293    4.837874131    3.836368543
  676 SOLV  OW      4150    4.344643398    6.210406454    5.882445664
  676 SOLV  HW1     4151    4.389190069    6.233547494    5.795948612
  676 SOLV  HW2     4152    4.371537333    6.276517289    5.952500652
  677 SOLV  OW      4153    6.717515989    5.047021146    5.672345217
  677 SOLV  HW1     4154    6.668615124    5.053267678    5.585332321
  677 SOLV  HW2     4155    6.668707294    4.984836535    5.733601448
  678 SOLV  OW      4156    6.453670875    5.065461955    5.948313775
  678 SOLV  HW1     4157    6.366906811    5.113399288    5.961579226
  678 SOLV  HW2     4158    6.529105472    5.124611395    5.976825444
  679 SOLV  OW      4159    3.843623396    6.096549668    6.372149815
  679 SOLV  HW1     4160    3.905004375    6.063790194    6.300322019
  679 SOLV  HW2     4161    3.791559150    6.174922686    6.338282656
  680 SOLV  OW      4162    3.605086593    3.738245312    4.851898778
  680 SOLV  HW1     4163    3.529164389    3.673980984    4.841538279
  680 SOLV  HW2     4164    3.670782201    3.724428575    4.777773089
  681 SOLV  OW      4165    3.786442601    4.879191413    5.676058952
  681 SOLV  HW1     4166    3.800787452    4.792924893    5.724574176
  681 SOLV  HW2     4167    3.712090257    4.868336321    5.610064404
  682 SOLV  OW      4168    6.103719247    4.908429999    5.897221849
  682 SOLV  HW1     4169    6.141102476    4.958846949    5.819361791
  682 SOLV  HW2     4170    6.022980130    4.857138293    5.868034415
  683 SOLV  OW      4171    3.850097577    6.317874821    4.683403295
  683 SOLV  HW1     4172    3.906580218    6.382001965    4.735354400
  683 SOLV  HW2     4173    3.907926392    6.245497453    4.645737047
  684 SOLV  OW      4174    4.390559673    5.659662720    5.202518958
  684 SOLV  HW1     4175    4.455362238    5.720230419    5.248715764
  684 SOLV  HW2     4176    4.358930755    5.702910085    5.118072973
  685 SOLV  OW      4177    6.232958011    3.735876265    5.702312224
  685 SOLV  HW1     4178    6.205753310    3.700004587    5.791613913
  685 SOLV  HW2     4179    6.332688795    3.734790172    5.694950014
  686 SOLV  OW      4180    0.416244877    4.018333256    3.641318938
  686 SOLV  HW1     4181    0.345099133    3.996126445    3.708002037
  686 SOLV  HW2     4182    0.428025894    4.117548971    3.636964821
  687 SOLV  OW      4183    4.627280468    6.312493200    3.718828607
  687 SOLV  HW1     4184    4.536066664    6.294728370    3.755786275
  687 SOLV  HW2     4185    4.686473963    6.347336172    3.791516198
  688 SOLV  OW      4186    6.076619935    5.010167423    5.294858679
  688 SOLV  HW1     4187    6.095947520    4.966505300    5.382722787
  688 SOLV  HW2     4188    6.023421066    4.947752324    5.237637740
  689 SOLV  OW      4189    6.803636757    0.085611563    4.475746209
  689 SOLV  HW1     4190    6.781146901    0.179521696    4.501767077
  689 SOLV  HW2     4191    6.723248457    0.027445687    4.488174093
  690 SOLV  OW      4192    6.777462210    4.673833455    3.430118130
  690 SOLV  HW1     4193    6.821769978    4.620860805    3.357783665
  690 SOLV  HW2     4194    6.679366528    4.654373206    3.430342194
  691 SOLV  OW      4195    3.672577698    6.154573965    3.968282219
  691 SOLV  HW1     4196    3.674664838    6.195515492    4.059500953
  691 SOLV  HW2     4197    3.666865386    6.226882603    3.899432728
  692 SOLV  OW      4198    3.981196370    6.881448113    5.437776549
  692 SOLV  HW1     4199    3.884837779    6.901953100    5.454979940
  692 SOLV  HW2     4200    4.023828001    6.848581123    5.522059846
  693 SOLV  OW      4201    3.768391154    5.510429038    0.113007224
  693 SOLV  HW1     4202    3.719434538    5.500431520    0.026376780
  693 SOLV  HW2     4203    3.743471165    5.435366905    0.174212500
  694 SOLV  OW      4204    3.733875756    4.811699947    6.492769945
  694 SOLV  HW1     4205    3.679030603    4.789071514    6.412263066
  694 SOLV  HW2     4206    3.817298142    4.858808485    6.464083972
  695 SOLV  OW      4207    5.151660555    6.488324802    5.985454614
  695 SOLV  HW1     4208    5.148808690    6.582389731    5.951638329
  695 SOLV  HW2     4209    5.166244398    6.425764288    5.908815887
  696 SOLV  OW      4210    5.405112870    5.472973860    5.050162963
  696 SOLV  HW1     4211    5.489224988    5.501391355    5.096197297
  696 SOLV  HW2     4212    5.374694931    5.385316343    5.087478276
  697 SOLV  OW      4213    4.882287820    5.830903719    3.636264416
  697 SOLV  HW1     4214    4.973403387    5.820533468    3.596364154
  697 SOLV  HW2     4215    4.820636553    5.871076287    3.568538234
  698 SOLV  OW      4216    3.343341404    5.316993372    6.331975072
  698 SOLV  HW1     4217    3.358468912    5.300803947    6.429497223
  698 SOLV  HW2     4218    3.261664284    5.267519171    6.302266914
  699 SOLV  OW      4219    6.574419685    4.851198992    5.233227402
  699 SOLV  HW1     4220    6.629463082    4.789274716    5.289237794
  699 SOLV  HW2     4221    6.488161010    4.806637006    5.209245051
  700 SOLV  OW      4222    4.236040755    4.267986127    5.868343462
  700 SOLV  HW1     4223    4.201543541    4.191131157    5.814447707
  700 SOLV  HW2     4224    4.190599194    4.352171615    5.839201612
  701 SOLV  OW      4225    5.438583449    3.358577085    3.350615561
  701 SOLV  HW1     4226    5.505475613    3.425440022    3.383114792
  701 SOLV  HW2     4227    5.414888937    3.378656360    3.255553408
  702 SOLV  OW      4228    6.523407903    5.272660663    4.769151317
  702 SOLV  HW1     4229    6.515657489    5.220175990    4.853926806
  702 SOLV  HW2     4230    6.619976450    5.284443087    4.745973768
  703 SOLV  OW      4231    5.996241661    3.730790263    4.319952953
  703 SOLV  HW1     4232    6.059110922    3.713706148    4.395828654
  703 SOLV  HW2     4233    6.020812969    3.816691604    4.275023744
  704 SOLV  OW      4234    5.260201869    6.116488281    4.848240611
  704 SOLV  HW1     4235    5.295782945    6.028439071    4.879595700
  704 SOLV  HW2     4236    5.330833930    6.164259353    4.795984437
  705 SOLV  OW      4237    6.524576177    4.114133868    4.550413055
  705 SOLV  HW1     4238    6.433476840    4.153401624    4.537739861
  705 SOLV  HW2     4239    6.548891202    4.116993843    4.647378185
  706 SOLV  OW      4240    5.313706210    5.729617105    6.225783803
  706 SOLV  HW1     4241    5.385715689    5.685308790    6.172368455
  706 SOLV  HW2     4242    5.305187280    5.825143274    6.197429507
  707 SOLV  OW      4243    6.589789131    6.651162826    4.692242958
  707 SOLV  HW1     4244    6.581612120    6.723439545    4.623607693
  707 SOLV  HW2     4245    6.686475418    6.631416573    4.708472439
  708 SOLV  OW      4246    6.648154413    3.321998607    5.885135562
  708 SOLV  HW1     4247    6.708939148    3.318284820    5.805805490
  708 SOLV  HW2     4248    6.579678320    3.249454382    5.878059022
  709 SOLV  OW      4249    4.081416775    4.516944831    5.069753516
  709 SOLV  HW1     4250    4.147970161    4.518988870    5.144373905
  709 SOLV  HW2     4251    4.100316377    4.591813839    5.006199360
  710 SOLV  OW      4252    5.746530990    4.967053017    4.652170413
  710 SOLV  HW1     4253    5.773076438    4.870702856    4.648489453
  710 SOLV  HW2     4254    5.657363682    4.975365311    4.696685849
  711 SOLV  OW      4255    3.777362919    3.558714581    0.278460110
  711 SOLV  HW1     4256    3.785936559    3.471014012    0.231165497
  711 SOLV  HW2     4257    3.684443501    3.568367697    0.314159370
  712 SOLV  OW      4258    4.494732903    4.224135348    6.188071646
  712 SOLV  HW1     4259    4.464419197    4.228448466    6.283277218
  712 SOLV  HW2     4260    4.578849832    4.277175015    6.177457007
  713 SOLV  OW      4261    3.625962662    4.020152379    3.969437997
  713 SOLV  HW1     4262    3.677434004    3.936560583    3.988540599
  713 SOLV  HW2     4263    3.588857351    4.056673183    4.054825619
  714 SOLV  OW      4264    5.660481333    4.571490134    6.682416664
  714 SOLV  HW1     4265    5.713766816    4.511965016    6.622257743
  714 SOLV  HW2     4266    5.601464418    4.515672910    6.740752413
  715 SOLV  OW      4267    6.277011985    5.006018155    4.468855162
  715 SOLV  HW1     4268    6.362026531    4.962488638    4.439204125
  715 SOLV  HW2     4269    6.295229054    5.064078916    4.548218235
  716 SOLV  OW      4270    4.170478579    3.738973624    4.511590690
  716 SOLV  HW1     4271    4.104925962    3.797944392    4.464399306
  716 SOLV  HW2     4272    4.195254610    3.662455137    4.452153462
  717 SOLV  OW      4273    4.860202786    5.940405323    4.287608422
  717 SOLV  HW1     4274    4.837250136    5.866233593    4.350644816
  717 SOLV  HW2     4275    4.840223482    6.028309187    4.330916026
  718 SOLV  OW      4276    3.711681985    3.940672840    4.508378310
  718 SOLV  HW1     4277    3.637925787    4.002037175    4.480162574
  718 SOLV  HW2     4278    3.761748603    3.981628293    4.584651576
  719 SOLV  OW      4279    3.433470265    4.378878674    6.813090127
  719 SOLV  HW1     4280    3.368370806    4.302970587    6.811810422
  719 SOLV  HW2     4281    3.384345575    4.465108562    6.800735779
  720 SOLV  OW      4282    5.116222356    4.475409461    3.335880781
  720 SOLV  HW1     4283    5.158641455    4.388462770    3.310533681
  720 SOLV  HW2     4284    5.031619843    4.487589180    3.283962481
  721 SOLV  OW      4285    5.596891755    4.846706400    5.360508093
  721 SOLV  HW1     4286    5.668559365    4.787769931    5.323221555
  721 SOLV  HW2     4287    5.634419468    4.937707697    5.378127255
  722 SOLV  OW      4288    3.624514503    6.009532215    6.024323521
  722 SOLV  HW1     4289    3.550258767    5.988267071    6.087851061
  722 SOLV  HW2     4290    3.703875143    5.952496643    6.045553905
  723 SOLV  OW      4291    5.337117128    5.971899770    6.050065813
  723 SOLV  HW1     4292    5.252165806    5.982071462    5.998283740
  723 SOLV  HW2     4293    5.335579194    6.033299188    6.128991393
  724 SOLV  OW      4294    4.151424450    5.361604696    3.639913438
  724 SOLV  HW1     4295    4.238419242    5.321926714    3.669230254
  724 SOLV  HW2     4296    4.078526832    5.330982909    3.701151506
  725 SOLV  OW      4297    6.062056270    4.065187868    5.991899642
  725 SOLV  HW1     4298    6.039084355    3.976850901    5.951028865
  725 SOLV  HW2     4299    5.978228996    4.111041081    6.021429039
  726 SOLV  OW      4300    4.562781160    3.678148370    5.471406083
  726 SOLV  HW1     4301    4.485782869    3.733604371    5.439819596
  726 SOLV  HW2     4302    4.547351493    3.650719638    5.566334375
  727 SOLV  OW      4303    4.880118527    6.416923866    6.184574950
  727 SOLV  HW1     4304    4.950268869    6.485496446    6.204034797
  727 SOLV  HW2     4305    4.923580016    6.328066930    6.169826368
  728 SOLV  OW      4306    5.540468970    4.262608958    5.064926574
  728 SOLV  HW1     4307    5.575953491    4.347208491    5.104746516
  728 SOLV  HW2     4308    5.533620974    4.192628284    5.136043185
  729 SOLV  OW      4309    4.373212834    5.323553430    5.501568251
  729 SOLV  HW1     4310    4.314811052    5.404336805    5.509525593
  729 SOLV  HW2     4311    4.405032628    5.296381908    5.592393409
  730 SOLV  OW      4312    6.327763491    4.354599068    5.391701476
  730 SOLV  HW1     4313    6.422671817    4.353729905    5.360187671
  730 SOLV  HW2     4314    6.279890648    4.274624134    5.355457072
  731 SOLV  OW      4315    6.353240490    4.520940060    5.766103176
  731 SOLV  HW1     4316    6.433894490    4.475078698    5.803433159
  731 SOLV  HW2     4317    6.298115509    4.557637365    5.841045643
  732 SOLV  OW      4318    6.365697320    5.786124275    4.077591187
  732 SOLV  HW1     4319    6.305010538    5.842325324    4.133806080
  732 SOLV  HW2     4320    6.427637506    5.734527470    4.136774795
  733 SOLV  OW      4321    4.346856311    6.053320240    3.630014091
  733 SOLV  HW1     4322    4.378600863    5.960239217    3.648171132
  733 SOLV  HW2     4323    4.302093893    6.089778568    3.711675492
  734 SOLV  OW      4324    0.048093428    4.072756915    4.421197327
  734 SOLV  HW1     4325    0.032525798    4.026114353    4.334111233
  734 SOLV  HW2     4326   -0.023964377    4.140498658    4.436050700
  735 SOLV  OW      4327    4.932141311    3.742193963    6.265123133
  735 SOLV  HW1     4328    4.852748389    3.765919810    6.321121629
  735 SOLV  HW2     4329    4.912423017    3.659280122    6.212811719
  736 SOLV  OW      4330    5.658155073    6.508212414    3.940248138
  736 SOLV  HW1     4331    5.730376906    6.563069703    3.982393382
  736 SOLV  HW2     4332    5.657960874    6.523645258    3.841438797
  737 SOLV  OW      4333    6.733122649    6.604950794    3.572394211
  737 SOLV  HW1     4334    6.676102400    6.564973589    3.644173101
  737 SOLV  HW2     4335    6.696196855    6.694163185    3.546332287
  738 SOLV  OW      4336    3.938431381    3.489806269    6.901244596
  738 SOLV  HW1     4337    3.968534147    3.464931082    6.993312552
  738 SOLV  HW2     4338    3.900709617    3.582419045    6.902411642
  739 SOLV  OW      4339    4.200042678    5.977609281    4.748598242
  739 SOLV  HW1     4340    4.205178356    5.930453993    4.660552988
  739 SOLV  HW2     4341    4.285135992    6.027662508    4.764590698
  740 SOLV  OW      4342    4.448967074    5.309708268    6.064285647
  740 SOLV  HW1     4343    4.541100861    5.286301998    6.095354050
  740 SOLV  HW2     4344    4.381605750    5.266546307    6.124295130
  741 SOLV  OW      4345    5.231170038    4.712034715    3.805777398
  741 SOLV  HW1     4346    5.175296090    4.629917382    3.817446842
  741 SOLV  HW2     4347    5.314582959    4.703602266    3.860298556
  742 SOLV  OW      4348    5.677673206    3.445807257    5.535556247
  742 SOLV  HW1     4349    5.773249286    3.421406572    5.552033529
  742 SOLV  HW2     4350    5.647429705    3.405536585    5.449154278
  743 SOLV  OW      4351    6.738558318    3.578178152    4.056409164
  743 SOLV  HW1     4352    6.734567235    3.647245112    4.128615996
  743 SOLV  HW2     4353    6.721842631    3.621557144    3.967860733
  744 SOLV  OW      4354    4.566972901    4.498843064    3.891517098
  744 SOLV  HW1     4355    4.559498080    4.466896311    3.797042765
  744 SOLV  HW2     4356    4.499282236    4.451712896    3.948072828
  745 SOLV  OW      4357    5.333543586    5.531585221    5.864797115
  745 SOLV  HW1     4358    5.352505116    5.622403727    5.827480904
  745 SOLV  HW2     4359    5.242721190    5.531066891    5.906642351
  746 SOLV  OW      4360    4.063089372    6.819845805    5.954121457
  746 SOLV  HW1     4361    4.156201911    6.819361135    5.990607641
  746 SOLV  HW2     4362    4.022546750    6.729082385    5.965061430
  747 SOLV  OW      4363    5.616593006    5.182248195    5.001299487
  747 SOLV  HW1     4364    5.601229354    5.119806373    4.924705377
  747 SOLV  HW2     4365    5.535439688    5.183909496    5.059720462
  748 SOLV  OW      4366    4.178520178    6.312361693    6.559220500
  748 SOLV  HW1     4367    4.261890958    6.265501707    6.529981645
  748 SOLV  HW2     4368    4.099198620    6.254852406    6.539166380
  749 SOLV  OW      4369    4.864406552    6.068457626    3.785900827
  749 SOLV  HW1     4370    4.781071305    6.108010708    3.824530218
  749 SOLV  HW2     4371    4.846399869    5.974388264    3.757122615
  750 SOLV  OW      4372    6.194720854    4.853028691    5.504384464
  750 SOLV  HW1     4373    6.221870572    4.925844473    5.567334037
  750 SOLV  HW2     4374    6.274619946    4.797523835    5.481206916
  751 SOLV  OW      4375    5.981312775    3.680543844    6.200066871
  751 SOLV  HW1     4376    6.073636329    3.655769223    6.229468063
  751 SOLV  HW2     4377    5.960833114    3.773845264    6.229685374
  752 SOLV  OW      4378    5.745786148    4.126209864    3.917553712
  752 SOLV  HW1     4379    5.730529521    4.128192151    4.016371050
  752 SOLV  HW2     4380    5.783631704    4.037392548    3.891462468
  753 SOLV  OW      4381    0.034006020    4.804802604    4.911629075
  753 SOLV  HW1     4382   -0.037166536    4.864141219    4.949247721
  753 SOLV  HW2     4383    0.007926234    4.709134095    4.924630710
  754 SOLV  OW      4384    4.505977713    4.123561640    4.420230099
  754 SOLV  HW1     4385    4.558213956    4.190438526    4.473150695
  754 SOLV  HW2     4386    4.561248597    4.041330418    4.406636586
  755 SOLV  OW      4387    5.939670308    5.721401198    3.740593998
  755 SOLV  HW1     4388    5.875293147    5.669386213    3.796733157
  755 SOLV  HW2     4389    6.031141301    5.715395686    3.780576268
  756 SOLV  OW      4390    4.623383755    6.480852793    6.230660103
  756 SOLV  HW1     4391    4.624088126    6.541150117    6.310444601
  756 SOLV  HW2     4392    4.716512758    6.449822072    6.211533330
  757 SOLV  OW      4393    6.493120711    5.590624152    5.895828249
  757 SOLV  HW1     4394    6.471864391    5.527450627    5.821271438
  757 SOLV  HW2     4395    6.438317866    5.673671910    5.885773613
  758 SOLV  OW      4396    4.897307266    5.851743270    5.004644387
  758 SOLV  HW1     4397    4.826686197    5.888021482    4.943831657
  758 SOLV  HW2     4398    4.857033748    5.783180729    5.065297728
  759 SOLV  OW      4399    5.515861837    5.340149263    4.677694752
  759 SOLV  HW1     4400    5.486296808    5.423287819    4.724747139
  759 SOLV  HW2     4401    5.451796190    5.266006891    4.697657257
  760 SOLV  OW      4402    4.637250590    6.707303244    4.601792013
  760 SOLV  HW1     4403    4.655028986    6.643979036    4.677127250
  760 SOLV  HW2     4404    4.696951359    6.684995008    4.524723942
  761 SOLV  OW      4405    5.494377573    6.034552073    4.652615004
  761 SOLV  HW1     4406    5.580654102    6.036496856    4.602077184
  761 SOLV  HW2     4407    5.456670287    6.127037108    4.657728241
  762 SOLV  OW      4408    3.930152500    5.970517479    4.886232221
  762 SOLV  HW1     4409    3.901196207    5.982462042    4.981207604
  762 SOLV  HW2     4410    4.028883922    5.984916538    4.879441271
  763 SOLV  OW      4411    3.847352560    4.918778363    4.893840889
  763 SOLV  HW1     4412    3.801892515    4.830120372    4.885201385
  763 SOLV  HW2     4413    3.796097648    4.987640077    4.842533766
  764 SOLV  OW      4414    5.681419183    5.191406645    5.720231945
  764 SOLV  HW1     4415    5.700957026    5.100971369    5.758194638
  764 SOLV  HW2     4416    5.668673866    5.183974313    5.621319248
  765 SOLV  OW      4417    0.140231939    4.810819015    6.569514103
  765 SOLV  HW1     4418    0.069750017    4.739990803    6.565365015
  765 SOLV  HW2     4419    0.101967706    4.893522770    6.610713879
  766 SOLV  OW      4420    5.902340301    3.846970680    6.586836469
  766 SOLV  HW1     4421    5.841818118    3.767870929    6.595799579
  766 SOLV  HW2     4422    5.934271526    3.853936480    6.492327873
  767 SOLV  OW      4423    6.457215964    3.987068119    5.956522254
  767 SOLV  HW1     4424    6.407153877    3.911275171    5.998369175
  767 SOLV  HW2     4425    6.403196627    4.070890223    5.964106374
  768 SOLV  OW      4426    3.270463693    5.095279947    4.659181432
  768 SOLV  HW1     4427    3.210568329    5.175188204    4.653833849
  768 SOLV  HW2     4428    3.345796806    5.114263911    4.722157004
  769 SOLV  OW      4429    5.118131362    6.022949116    3.887145023
  769 SOLV  HW1     4430    5.027199173    6.017653412    3.845853110
  769 SOLV  HW2     4431    5.115058374    5.984704362    3.979500724
  770 SOLV  OW      4432    5.122854571    4.699345250    4.711299833
  770 SOLV  HW1     4433    5.052933006    4.627842828    4.711171961
  770 SOLV  HW2     4434    5.138607743    4.730703231    4.617651157
  771 SOLV  OW      4435    4.401816944    6.442088311    6.073595183
  771 SOLV  HW1     4436    4.477745685    6.462327495    6.135456587
  771 SOLV  HW2     4437    4.367858290    6.527213232    6.033568583
  772 SOLV  OW      4438    5.736593127    5.418959813    4.178147403
  772 SOLV  HW1     4439    5.781660132    5.504623205    4.153031905
  772 SOLV  HW2     4440    5.656474120    5.438783594    4.234609448
  773 SOLV  OW      4441    0.052663756    5.125598399    6.576523979
  773 SOLV  HW1     4442    0.137424942    5.176047845    6.593020895
  773 SOLV  HW2     4443   -0.012177628    5.184342141    6.528083699
  774 SOLV  OW      4444    5.792599886    4.384427259    6.477347062
  774 SOLV  HW1     4445    5.874026873    4.374866346    6.534617685
  774 SOLV  HW2     4446    5.815792010    4.435888219    6.394790665
  775 SOLV  OW      4447    3.958605752    6.297300151    4.078417901
  775 SOLV  HW1     4448    4.028439431    6.368781984    4.082320867
  775 SOLV  HW2     4449    3.968269637    6.245904948    3.993172711
  776 SOLV  OW      4450    4.519175656    5.544145112    3.823265745
  776 SOLV  HW1     4451    4.430726514    5.579438774    3.853779788
  776 SOLV  HW2     4452    4.579247328    5.532000355    3.902284366
  777 SOLV  OW      4453    5.255409825    5.711503897    5.469395234
  777 SOLV  HW1     4454    5.190012222    5.683571942    5.539714106
  777 SOLV  HW2     4455    5.227954299    5.799936690    5.431611341
  778 SOLV  OW      4456    5.392356071    4.450825309    3.997891813
  778 SOLV  HW1     4457    5.334309199    4.370237065    4.009627541
  778 SOLV  HW2     4458    5.404754203    4.469030825    3.900339583
  779 SOLV  OW      4459    4.360065289    3.895911222    5.121022237
  779 SOLV  HW1     4460    4.417970228    3.943859193    5.186961978
  779 SOLV  HW2     4461    4.289890233    3.844037681    5.169854577
  780 SOLV  OW      4462    6.113535806    6.214760389    4.620595069
  780 SOLV  HW1     4463    6.193958415    6.262156580    4.656475982
  780 SOLV  HW2     4464    6.142719013    6.135579331    4.566925508
  781 SOLV  OW      4465    5.285873699    3.427160481    6.285148905
  781 SOLV  HW1     4466    5.204229719    3.439298760    6.341616552
  781 SOLV  HW2     4467    5.343052534    3.355063649    6.324318119
  782 SOLV  OW      4468    4.424925193    6.156736356    4.734431364
  782 SOLV  HW1     4469    4.422692363    6.252435386    4.763384007
  782 SOLV  HW2     4470    4.474219946    6.149300731    4.647734904
  783 SOLV  OW      4471    4.864812058    6.483211836    5.855345632
  783 SOLV  HW1     4472    4.915533486    6.533749603    5.785536530
  783 SOLV  HW2     4473    4.913825511    6.488311813    5.942360986
  784 SOLV  OW      4474    4.066417736    5.151473518    5.646759350
  784 SOLV  HW1     4475    3.968797255    5.148022396    5.668206234
  784 SOLV  HW2     4476    4.118758153    5.161916187    5.731335114
  785 SOLV  OW      4477    5.387028239    5.867368116    4.291592320
  785 SOLV  HW1     4478    5.388515303    5.942365653    4.357722495
  785 SOLV  HW2     4479    5.418611852    5.900671623    4.202747783
  786 SOLV  OW      4480    4.069313673    6.331557971    3.806860676
  786 SOLV  HW1     4481    4.154110480    6.367211042    3.767616394
  786 SOLV  HW2     4482    3.999845499    6.403501445    3.807010378
  787 SOLV  OW      4483    6.837331125    5.161509756    4.095840264
  787 SOLV  HW1     4484    6.790302030    5.210434945    4.022382013
  787 SOLV  HW2     4485    6.867783836    5.072346066    4.062314394
  788 SOLV  OW      4486    3.885140335    5.706646034    5.679727665
  788 SOLV  HW1     4487    3.796566445    5.734374068    5.642480473
  788 SOLV  HW2     4488    3.928894256    5.785158281    5.723578425
  789 SOLV  OW      4489    4.493259630    6.480197967    5.074752322
  789 SOLV  HW1     4490    4.574249079    6.431004915    5.042773885
  789 SOLV  HW2     4491    4.521505013    6.563603428    5.122160671
  790 SOLV  OW      4492    4.418345594    6.405909500    4.814853629
  790 SOLV  HW1     4493    4.421608491    6.450353196    4.904382972
  790 SOLV  HW2     4494    4.326020447    6.413588766    4.777190731
  791 SOLV  OW      4495    4.800501732    6.312036454    6.748785436
  791 SOLV  HW1     4496    4.844444262    6.337137928    6.662524626
  791 SOLV  HW2     4497    4.799502758    6.212449554    6.757916631
  792 SOLV  OW      4498    4.217724650    5.097188551    5.431580886
  792 SOLV  HW1     4499    4.275628293    5.178011224    5.420863429
  792 SOLV  HW2     4500    4.153700369    5.111844417    5.507000348
  793 SOLV  OW      4501    4.098338539    6.786982411    5.674773491
  793 SOLV  HW1     4502    4.179267983    6.835852289    5.642156402
  793 SOLV  HW2     4503    4.091078110    6.797064268    5.774007074
  794 SOLV  OW      4504    4.078755240    5.585190091    4.853022694
  794 SOLV  HW1     4505    4.016679519    5.577284351    4.931034938
  794 SOLV  HW2     4506    4.035725140    5.640514370    4.781683698
  795 SOLV  OW      4507    4.348142930    6.144393898    6.424971186
  795 SOLV  HW1     4508    4.331793680    6.045914799    6.419088082
  795 SOLV  HW2     4509    4.287353577    6.192098812    6.361497602
  796 SOLV  OW      4510    4.016684502    5.761778230    5.248188253
  796 SOLV  HW1     4511    3.984838843    5.686105997    5.191080324
  796 SOLV  HW2     4512    4.075946579    5.821590555    5.194223378
  797 SOLV  OW      4513    6.072196554    6.537831763    3.995830503
  797 SOLV  HW1     4514    6.057899521    6.447602933    4.036526835
  797 SOLV  HW2     4515    6.107362022    6.527227459    3.902810868
  798 SOLV  OW      4516    0.273719507    4.381836486    3.792823014
  798 SOLV  HW1     4517    0.350483523    4.355488066    3.734385238
  798 SOLV  HW2     4518    0.188853753    4.344771024    3.755061948
  799 SOLV  OW      4519    5.079078890    4.493219173    3.941811685
  799 SOLV  HW1     4520    5.128569416    4.411352991    3.912647085
  799 SOLV  HW2     4521    4.980651917    4.476566078    3.935760519
  800 SOLV  OW      4522    4.792813329    5.179361884    4.364590816
  800 SOLV  HW1     4523    4.809661273    5.138850418    4.454461804
  800 SOLV  HW2     4524    4.766174558    5.107639325    4.300184984
  801 SOLV  OW      4525    3.530653127    4.751066468    0.148357349
  801 SOLV  HW1     4526    3.504463063    4.788057702    0.059208716
  801 SOLV  HW2     4527    3.461256876    4.775300200    0.216170608
  802 SOLV  OW      4528    3.814171139    3.821651180    5.422774058
  802 SOLV  HW1     4529    3.861291415    3.860283950    5.502076893
  802 SOLV  HW2     4530    3.836125630    3.724384448    5.415102343
  803 SOLV  OW      4531    6.616862776    4.514539103    5.899920991
  803 SOLV  HW1     4532    6.627891804    4.459761977    5.982864301
  803 SOLV  HW2     4533    6.701588012    4.564330968    5.881371647
  804 SOLV  OW      4534    4.242221658    4.488405961    5.295078916
  804 SOLV  HW1     4535    4.187225321    4.476525667    5.377748509
  804 SOLV  HW2     4536    4.314324409    4.555512483    5.312396186
  805 SOLV  OW      4537    3.427948503    3.668448138    6.338463758
  805 SOLV  HW1     4538    3.329518716    3.672046866    6.321181849
  805 SOLV  HW2     4539    3.446826221    3.600716217    6.409569444
  806 SOLV  OW      4540    4.670541129    4.004841409    6.275602923
  806 SOLV  HW1     4541    4.589352523    4.042534023    6.231002213
  806 SOLV  HW2     4542    4.650737136    3.988076654    6.372186093
  807 SOLV  OW      4543    4.229575783    4.467151841    6.552018624
  807 SOLV  HW1     4544    4.174256444    4.458044440    6.634834867
  807 SOLV  HW2     4545    4.187767688    4.534726115    6.491294173
  808 SOLV  OW      4546    4.497013553    5.730938060    5.552088009
  808 SOLV  HW1     4547    4.531120265    5.768391009    5.465867310
  808 SOLV  HW2     4548    4.505812814    5.799772558    5.624103912
  809 SOLV  OW      4549    4.038130353    5.295990874    4.276151362
  809 SOLV  HW1     4550    4.059543987    5.264025392    4.183849105
  809 SOLV  HW2     4551    4.015150072    5.393270300    4.273215393
  810 SOLV  OW      4552    6.197993216    5.731636203    3.830197152
  810 SOLV  HW1     4553    6.275408318    5.724737412    3.767260076
  810 SOLV  HW2     4554    6.223274332    5.692190423    3.918552194
  811 SOLV  OW      4555    6.502625273    4.309778170    3.539672470
  811 SOLV  HW1     4556    6.453664198    4.252358389    3.605303553
  811 SOLV  HW2     4557    6.533144932    4.393553126    3.584970749
  812 SOLV  OW      4558    3.398518076    6.677554134    4.238486526
  812 SOLV  HW1     4559    3.385188724    6.584927960    4.203208471
  812 SOLV  HW2     4560    3.351339074    6.686915379    4.326169162
  813 SOLV  OW      4561    4.841995223    5.060268854    6.230922005
  813 SOLV  HW1     4562    4.811149565    4.970894473    6.263515975
  813 SOLV  HW2     4563    4.837264951    5.062759708    6.131057192
  814 SOLV  OW      4564    6.434457268    4.602267517    4.543334593
  814 SOLV  HW1     4565    6.451127502    4.700604031    4.535996612
  814 SOLV  HW2     4566    6.451584202    4.558884185    4.454868068
  815 SOLV  OW      4567    3.359013286    5.741337277    6.462330450
  815 SOLV  HW1     4568    3.399201761    5.715492747    6.550184722
  815 SOLV  HW2     4569    3.317998743    5.832231703    6.469906146
  816 SOLV  OW      4570    3.750124255    6.444659538    4.465653516
  816 SOLV  HW1     4571    3.806733166    6.411057718    4.540938585
  816 SOLV  HW2     4572    3.654176409    6.445342917    4.493847984
  817 SOLV  OW      4573    0.006907678    4.874458214    5.685394396
  817 SOLV  HW1     4574    0.031992003    4.873812337    5.588584759
  817 SOLV  HW2     4575   -0.069058609    4.937910677    5.699700646
  818 SOLV  OW      4576    6.122815911    4.022066896    4.908502818
  818 SOLV  HW1     4577    6.088729843    4.076527342    4.831859915
  818 SOLV  HW2     4578    6.222576987    4.016785282    4.903848748
  819 SOLV  OW      4579    5.744858939    5.649455913    4.471349475
  819 SOLV  HW1     4580    5.758180183    5.623548713    4.567020289
  819 SOLV  HW2     4581    5.655605547    5.616885935    4.440132089
  820 SOLV  OW      4582    5.239333579    4.483287220    5.725526374
  820 SOLV  HW1     4583    5.263517500    4.565467798    5.673922371
  820 SOLV  HW2     4584    5.162127398    4.437668107    5.681260612
  821 SOLV  OW      4585    5.770204407    5.446322209    6.055335107
  821 SOLV  HW1     4586    5.679496199    5.457799973    6.095855485
  821 SOLV  HW2     4587    5.833748478    5.511387660    6.096931636
  822 SOLV  OW      4588    5.057166746    4.718136679    6.516548364
  822 SOLV  HW1     4589    5.139011038    4.748367060    6.565425958
  822 SOLV  HW2     4590    5.059151615    4.753660704    6.423084771
  823 SOLV  OW      4591    4.876582151    4.175390825    5.862808982
  823 SOLV  HW1     4592    4.882710582    4.089181452    5.812491145
  823 SOLV  HW2     4593    4.789787647    4.220285815    5.841534868
  824 SOLV  OW      4594    5.341920424    5.063417088    5.668208740
  824 SOLV  HW1     4595    5.325425942    5.159454871    5.645705188
  824 SOLV  HW2     4596    5.372263471    5.056203779    5.763229745
  825 SOLV  OW      4597    6.323386010    4.175898207    5.694210839
  825 SOLV  HW1     4598    6.278669806    4.089975715    5.669317157
  825 SOLV  HW2     4599    6.310143179    4.193288065    5.791802049
  826 SOLV  OW      4600    4.318121103    6.161217712    5.187550906
  826 SOLV  HW1     4601    4.286205060    6.159840684    5.282318609
  826 SOLV  HW2     4602    4.294937316    6.249115045    5.145862023
  827 SOLV  OW      4603    4.203090152    6.098062162    3.862125121
  827 SOLV  HW1     4604    4.152197687    6.182555378    3.845616822
  827 SOLV  HW2     4605    4.139347939    6.025061545    3.886813185
  828 SOLV  OW      4606    6.404114123    3.990431834    4.943781730
  828 SOLV  HW1     4607    6.442634014    3.945685176    5.024500307
  828 SOLV  HW2     4608    6.478298832    4.023587055    4.885482748
  829 SOLV  OW      4609    5.088440596    4.661422385    5.986487893
  829 SOLV  HW1     4610    5.144515081    4.579390639    5.975178780
  829 SOLV  HW2     4611    4.997924049    4.645605851    5.947015350
  830 SOLV  OW      4612    3.350067418    6.152181679    4.810018642
  830 SOLV  HW1     4613    3.389592335    6.243144435    4.822870446
  830 SOLV  HW2     4614    3.289655141    6.153064182    4.730324948
  831 SOLV  OW      4615    5.344804426    3.540619843    6.016788244
  831 SOLV  HW1     4616    5.312374543    3.540076532    6.111391158
  831 SOLV  HW2     4617    5.392572747    3.626545432    5.998440101
  832 SOLV  OW      4618    4.647977823    6.106227926    3.978962113
  832 SOLV  HW1     4619    4.655452385    6.177983045    4.048221530
  832 SOLV  HW2     4620    4.656791037    6.016703336    4.022655394
  833 SOLV  OW      4621    3.934432501    4.251465671    3.266251214
  833 SOLV  HW1     4622    3.981286248    4.183754770    3.209492299
  833 SOLV  HW2     4623    3.936957701    4.340514491    3.220803070
  834 SOLV  OW      4624    4.218805260    6.277382961    6.224787374
  834 SOLV  HW1     4625    4.140690002    6.339788024    6.227127444
  834 SOLV  HW2     4626    4.292720829    6.318522273    6.171441187
  835 SOLV  OW      4627    5.698625349    6.654223574    4.209367899
  835 SOLV  HW1     4628    5.738605720    6.695007705    4.127272271
  835 SOLV  HW2     4629    5.754725349    6.576856589    4.238838552
  836 SOLV  OW      4630    4.458715992    3.440666311    4.996127727
  836 SOLV  HW1     4631    4.519057270    3.366584964    5.025670596
  836 SOLV  HW2     4632    4.429596833    3.424323881    4.901857788
  837 SOLV  OW      4633    3.420513629    6.258281149    4.479410790
  837 SOLV  HW1     4634    3.445985512    6.350326332    4.509084722
  837 SOLV  HW2     4635    3.330116907    6.235440134    4.515580241
  838 SOLV  OW      4636    5.236162416    4.400579853    6.000064009
  838 SOLV  HW1     4637    5.258034069    4.398195363    5.902514115
  838 SOLV  HW2     4638    5.216232254    4.307937129    6.032003239
  839 SOLV  OW      4639    6.702196163    5.162830191    6.085402476
  839 SOLV  HW1     4640    6.693787999    5.248110068    6.033844694
  839 SOLV  HW2     4641    6.797986106    5.134133643    6.086936058
  840 SOLV  OW      4642    6.699187146    5.672394742    4.036042187
  840 SOLV  HW1     4643    6.774426615    5.725858293    3.997537527
  840 SOLV  HW2     4644    6.633247658    5.650971439    3.963966331
  841 SOLV  OW      4645    3.655202771    5.635142655    5.235020080
  841 SOLV  HW1     4646    3.628839504    5.727968347    5.208782512
  841 SOLV  HW2     4647    3.647347858    5.625065437    5.334200472
  842 SOLV  OW      4648    6.070454174    5.267149275    5.795452283
  842 SOLV  HW1     4649    6.111532650    5.286874651    5.706428446
  842 SOLV  HW2     4650    5.979508449    5.308492482    5.800070550
  843 SOLV  OW      4651    6.267277235    5.439845589    5.179024695
  843 SOLV  HW1     4652    6.197335514    5.439547824    5.107543581
  843 SOLV  HW2     4653    6.225829509    5.466401122    5.266079244
  844 SOLV  OW      4654    0.009692307    3.522526612    5.699168684
  844 SOLV  HW1     4655   -0.015330416    3.614008727    5.730895983
  844 SOLV  HW2     4656    0.096022484    3.527157857    5.648895850
  845 SOLV  OW      4657    4.313969525    5.742695616    4.935366378
  845 SOLV  HW1     4658    4.377390653    5.705255081    4.867708547
  845 SOLV  HW2     4659    4.221904570    5.707939043    4.917542654
  846 SOLV  OW      4660    5.885029938    6.412799784    4.602497415
  846 SOLV  HW1     4661    5.928570082    6.494465861    4.640397591
  846 SOLV  HW2     4662    5.948130475    6.335463544    4.608739766
  847 SOLV  OW      4663    4.799468822    5.645425761    5.165684352
  847 SOLV  HW1     4664    4.870804280    5.630211421    5.234106588
  847 SOLV  HW2     4665    4.772364640    5.557823322    5.125773010
  848 SOLV  OW      4666    4.465867785    4.626788317    4.950313792
  848 SOLV  HW1     4667    4.455868571    4.720507457    4.916872576
  848 SOLV  HW2     4668    4.415774494    4.564461499    4.890251382
  849 SOLV  OW      4669    3.630579719    5.470884093    5.459539894
  849 SOLV  HW1     4670    3.727068744    5.446119397    5.450709901
  849 SOLV  HW2     4671    3.574018280    5.389257185    5.447742097
  850 SOLV  OW      4672    5.454550253    5.765276512    5.263149301
  850 SOLV  HW1     4673    5.384970606    5.752726682    5.333878850
  850 SOLV  HW2     4674    5.501165934    5.678382106    5.246482664
  851 SOLV  OW      4675    4.172877743    5.945762110    5.081653425
  851 SOLV  HW1     4676    4.228784792    6.027795203    5.093759900
  851 SOLV  HW2     4677    4.215763639    5.885907708    5.013979249
  852 SOLV  OW      4678    5.576687085    6.563761693    3.676423231
  852 SOLV  HW1     4679    5.492616175    6.527297368    3.636372926
  852 SOLV  HW2     4680    5.624612083    6.619296492    3.608447931
  853 SOLV  OW      4681    4.348145342    6.678834143    3.825951522
  853 SOLV  HW1     4682    4.353065041    6.766054331    3.874633938
  853 SOLV  HW2     4683    4.362734415    6.603811002    3.890450681
  854 SOLV  OW      4684    5.125216259    6.616293213    5.356651009
  854 SOLV  HW1     4685    5.084894164    6.697484315    5.314418207
  854 SOLV  HW2     4686    5.206212022    6.642722127    5.409020764
  855 SOLV  OW      4687    6.622963468    4.105517230    4.821639300
  855 SOLV  HW1     4688    6.616028287    4.197895976    4.859319321
  855 SOLV  HW2     4689    6.718918955    4.077392954    4.819833932
  856 SOLV  OW      4690    3.914872332    4.147923650    5.496090444
  856 SOLV  HW1     4691    3.975997346    4.119540203    5.422198118
  856 SOLV  HW2     4692    3.838546727    4.200119607    5.457987094
  857 SOLV  OW      4693    6.292940571    5.177315643    4.697101121
  857 SOLV  HW1     4694    6.389267493    5.203734954    4.702085314
  857 SOLV  HW2     4695    6.265865248    5.133734725    4.782945798
  858 SOLV  OW      4696    6.208800324    5.986063167    4.500578107
  858 SOLV  HW1     4697    6.205351955    5.897778289    4.547434182
  858 SOLV  HW2     4698    6.302463827    6.004234083    4.470603120
  859 SOLV  OW      4699    5.341191230    6.427572085    3.533673757
  859 SOLV  HW1     4700    5.360100310    6.426215443    3.435479530
  859 SOLV  HW2     4701    5.373291122    6.342330395    3.574963812
  860 SOLV  OW      4702    6.630341968    3.986415451    3.765668807
  860 SOLV  HW1     4703    6.655717930    3.980569260    3.669110838
  860 SOLV  HW2     4704    6.711711005    4.006139044    3.820364022
  861 SOLV  OW      4705    6.440555271    5.764043355    4.490145918
  861 SOLV  HW1     4706    6.470724164    5.754560507    4.585022931
  861 SOLV  HW2     4707    6.450092922    5.859394520    4.461529023
  862 SOLV  OW      4708    5.075577229    5.641197167    6.882715205
  862 SOLV  HW1     4709    5.058902067    5.727551603    6.835109926
  862 SOLV  HW2     4710    5.124677036    5.578656123    6.822057986
  863 SOLV  OW      4711    3.900289988    5.748043234    4.710833564
  863 SOLV  HW1     4712    3.877223440    5.779486386    4.618742187
  863 SOLV  HW2     4713    3.892827181    5.824421176    4.774959829
  864 SOLV  OW      4714    5.716139580    4.254163247    3.528558551
  864 SOLV  HW1     4715    5.769602161    4.331885744    3.495350143
  864 SOLV  HW2     4716    5.673506822    4.277921976    3.615849775
  865 SOLV  OW      4717    4.788638714    4.920032065    4.854544246
  865 SOLV  HW1     4718    4.725959539    4.909821852    4.931801885
  865 SOLV  HW2     4719    4.882755850    4.908156429    4.886209043
  866 SOLV  OW      4720    4.530578661    3.682405709    5.767451038
  866 SOLV  HW1     4721    4.565616347    3.590638384    5.786228441
  866 SOLV  HW2     4722    4.580733806    3.749132550    5.822527551
  867 SOLV  OW      4723    5.545046307    4.046058150    4.589892889
  867 SOLV  HW1     4724    5.589364259    4.117020646    4.535104926
  867 SOLV  HW2     4725    5.447786317    4.042131475    4.566946125
  868 SOLV  OW      4726    5.121156277    5.126785944    4.902255275
  868 SOLV  HW1     4727    5.063008838    5.186758691    4.957242672
  868 SOLV  HW2     4728    5.085268329    5.033495254    4.905460459
  869 SOLV  OW      4729    3.827368046    6.908737770    4.114040230
  869 SOLV  HW1     4730    3.815745918    6.932655596    4.017632395
  869 SOLV  HW2     4731    3.765269650    6.833948037    4.137530385
  870 SOLV  OW      4732    4.183603144    6.681405455    4.301234636
  870 SOLV  HW1     4733    4.243435470    6.657976067    4.377867541
  870 SOLV  HW2     4734    4.180987340    6.780764651    4.290176273
  871 SOLV  OW      4735    4.749459413    4.127385445    5.107691705
  871 SOLV  HW1     4736    4.656016906    4.120299982    5.072765274
  871 SOLV  HW2     4737    4.809336563    4.162598638    5.035745415
  872 SOLV  OW      4738    5.498084868    3.914990371    5.915289784
  872 SOLV  HW1     4739    5.444709051    3.860515415    5.850609509
  872 SOLV  HW2     4740    5.438712490    3.946287058    5.989421007
  873 SOLV  OW      4741    5.048243834    5.308817893    6.806222219
  873 SOLV  HW1     4742    4.950661945    5.287663634    6.800594303
  873 SOLV  HW2     4743    5.068531434    5.388050180    6.748672356
  874 SOLV  OW      4744    4.135203885    4.288698123    4.595030144
  874 SOLV  HW1     4745    4.056732777    4.347987263    4.613168631
  874 SOLV  HW2     4746    4.122177200    4.242034899    4.507538674
  875 SOLV  OW      4747    5.500171036    5.971677809    4.035283708
  875 SOLV  HW1     4748    5.598878251    5.963467703    4.049107343
  875 SOLV  HW2     4749    5.478000454    6.065367803    4.008223467
  876 SOLV  OW      4750    5.794563063    3.598627416    3.921012447
  876 SOLV  HW1     4751    5.705924621    3.617434289    3.963335711
  876 SOLV  HW2     4752    5.803752752    3.500299882    3.905234495
  877 SOLV  OW      4753    5.215810001    4.247033015    4.000867474
  877 SOLV  HW1     4754    5.159286298    4.192994693    4.063209460
  877 SOLV  HW2     4755    5.274183216    4.185929526    3.947384827
  878 SOLV  OW      4756    6.563992618    3.892304412    5.137703621
  878 SOLV  HW1     4757    6.576512769    3.977946250    5.187791163
  878 SOLV  HW2     4758    6.653370945    3.853675052    5.114915744
  879 SOLV  OW      4759    5.140875929    5.354830194    3.519513976
  879 SOLV  HW1     4760    5.043864630    5.344675233    3.497442164
  879 SOLV  HW2     4761    5.182394123    5.264407574    3.529586313
  880 SOLV  OW      4762    3.536706176    5.792418687    4.043802121
  880 SOLV  HW1     4763    3.505788369    5.703100343    4.076477551
  880 SOLV  HW2     4764    3.469173592    5.829846638    3.980241911
  881 SOLV  OW      4765    4.855366089    4.572434942    5.881577476
  881 SOLV  HW1     4766    4.770864083    4.576483990    5.934910447
  881 SOLV  HW2     4767    4.834124046    4.546203313    5.787439021
  882 SOLV  OW      4768    3.911978097    5.016366848    6.403617884
  882 SOLV  HW1     4769    3.852499899    5.096406641    6.411213951
  882 SOLV  HW2     4770    3.912488000    4.984105336    6.308957369
  883 SOLV  OW      4771    5.206262441    4.254441116    4.713357385
  883 SOLV  HW1     4772    5.145478653    4.321305932    4.670506924
  883 SOLV  HW2     4773    5.293967230    4.297725873    4.734238290
  884 SOLV  OW      4774    6.708938818    4.428202903    6.158058053
  884 SOLV  HW1     4775    6.662790430    4.446272107    6.244921513
  884 SOLV  HW2     4776    6.769789049    4.504486135    6.136160370
  885 SOLV  OW      4777    4.371603035    6.629854964    4.522778578
  885 SOLV  HW1     4778    4.305827858    6.587356776    4.584980526
  885 SOLV  HW2     4779    4.457884670    6.645223278    4.570953487
  886 SOLV  OW      4780    6.157479443    4.046014049    3.419853138
  886 SOLV  HW1     4781    6.065932551    4.067520891    3.453889036
  886 SOLV  HW2     4782    6.195356987    4.126012764    3.373300079
  887 SOLV  OW      4783    4.853083507    5.709349139    6.227355183
  887 SOLV  HW1     4784    4.870413680    5.616247980    6.259501418
  887 SOLV  HW2     4785    4.801601633    5.759551510    6.296858667
  888 SOLV  OW      4786    5.839132438    5.261649257    5.127630616
  888 SOLV  HW1     4787    5.752145348    5.228396598    5.091175625
  888 SOLV  HW2     4788    5.823340931    5.344866431    5.180800012
  889 SOLV  OW      4789    4.801417459    4.567198975    6.272126021
  889 SOLV  HW1     4790    4.808278705    4.516958839    6.358326623
  889 SOLV  HW2     4791    4.885142175    4.619915265    6.257537015
  890 SOLV  OW      4792    4.266945480    3.663549293    6.799347683
  890 SOLV  HW1     4793    4.225539052    3.572940241    6.790655695
  890 SOLV  HW2     4794    4.365089696    3.653869839    6.815901268
  891 SOLV  OW      4795    6.488215279    4.651244804    3.441292697
  891 SOLV  HW1     4796    6.407398688    4.682841720    3.491012757
  891 SOLV  HW2     4797    6.461814606    4.579182579    3.377169646
  892 SOLV  OW      4798    5.476782512    6.224110408    3.900642374
  892 SOLV  HW1     4799    5.532568581    6.294437969    3.944731132
  892 SOLV  HW2     4800    5.380164846    6.241296983    3.919917805
  893 SOLV  OW      4801    6.207130107    5.525309225    3.434690156
  893 SOLV  HW1     4802    6.141378290    5.591584155    3.470528322
  893 SOLV  HW2     4803    6.168335851    5.433334851    3.440666810
  894 SOLV  OW      4804    5.198834813    6.258745655    4.395832599
  894 SOLV  HW1     4805    5.201288493    6.340501664    4.453377772
  894 SOLV  HW2     4806    5.163767361    6.282762744    4.305307028
  895 SOLV  OW      4807    4.092699667    6.491163699    5.346899151
  895 SOLV  HW1     4808    4.029292136    6.562398767    5.316786794
  895 SOLV  HW2     4809    4.157473604    6.470990377    5.273421125
  896 SOLV  OW      4810    3.945839787    4.191787172    5.763034237
  896 SOLV  HW1     4811    3.881164831    4.264914118    5.784738647
  896 SOLV  HW2     4812    3.926320335    4.156074824    5.671683121
  897 SOLV  OW      4813    4.250232522    5.588891634    3.852862819
  897 SOLV  HW1     4814    4.210045112    5.632027842    3.772079451
  897 SOLV  HW2     4815    4.177321777    5.559550615    3.914707634
  898 SOLV  OW      4816    5.024023166    4.841966097    5.502846957
  898 SOLV  HW1     4817    4.966429714    4.762660560    5.482961737
  898 SOLV  HW2     4818    5.087448820    4.819371468    5.576795700
  899 SOLV  OW      4819    4.064521337    4.285784120    6.208811794
  899 SOLV  HW1     4820    4.009757650    4.369156765    6.216016883
  899 SOLV  HW2     4821    4.144864581    4.293496947    6.267865442
  900 SOLV  OW      4822    4.029306321    4.587151891    6.411216662
  900 SOLV  HW1     4823    4.089732658    4.617034824    6.337342139
  900 SOLV  HW2     4824    3.952702353    4.535598109    6.372800861
  901 SOLV  OW      4825    3.702264756    5.820540109    6.767023675
  901 SOLV  HW1     4826    3.690410767    5.882789942    6.689652419
  901 SOLV  HW2     4827    3.667700112    5.863892677    6.850256540
  902 SOLV  OW      4828    0.059274817    4.443290929    5.654480504
  902 SOLV  HW1     4829    0.062256307    4.437830417    5.554665434
  902 SOLV  HW2     4830    0.101130939    4.361315883    5.693592943
  903 SOLV  OW      4831    4.606447122    5.263369934    5.331222606
  903 SOLV  HW1     4832    4.575122060    5.254367525    5.236674791
  903 SOLV  HW2     4833    4.529876818    5.291311004    5.389169418
  904 SOLV  OW      4834    4.140167553    4.029409907    5.362902488
  904 SOLV  HW1     4835    4.158213504    3.934282443    5.337866418
  904 SOLV  HW2     4836    4.194079399    4.090047040    5.304436017
  905 SOLV  OW      4837    3.312111540    6.798168438    5.425081503
  905 SOLV  HW1     4838    3.406365950    6.770216668    5.443432725
  905 SOLV  HW2     4839    3.305859350    6.897939929    5.427642734
  906 SOLV  OW      4840    5.627741613    4.594924109    5.921599471
  906 SOLV  HW1     4841    5.590550409    4.611622259    5.830276587
  906 SOLV  HW2     4842    5.580026811    4.652472061    5.988033082
  907 SOLV  OW      4843    3.348716792    4.998195306    5.558432787
  907 SOLV  HW1     4844    3.341376024    5.096813789    5.543516928
  907 SOLV  HW2     4845    3.264078379    4.953686589    5.529155770
  908 SOLV  OW      4846    6.135163463    4.793536705    4.366619830
  908 SOLV  HW1     4847    6.189329869    4.735320071    4.305969641
  908 SOLV  HW2     4848    6.192513329    4.867575897    4.401702738
  909 SOLV  OW      4849    4.892848000    4.296416983    4.293818510
  909 SOLV  HW1     4850    4.868033049    4.243811504    4.375173252
  909 SOLV  HW2     4851    4.845276041    4.259036686    4.214186059
  910 SOLV  OW      4852    3.993141304    4.761028805    4.524255664
  910 SOLV  HW1     4853    3.899200395    4.769556807    4.557483739
  910 SOLV  HW2     4854    4.001781692    4.807968661    4.436371515
  911 SOLV  OW      4855    5.923911576    3.686462995    5.536640788
  911 SOLV  HW1     4856    5.941703562    3.588241814    5.542779554
  911 SOLV  HW2     4857    5.995016911    3.729801438    5.481256198
  912 SOLV  OW      4858    4.650321120    5.766354412    6.660192791
  912 SOLV  HW1     4859    4.709232074    5.799941039    6.733698692
  912 SOLV  HW2     4860    4.560714136    5.742436879    6.697611886
  913 SOLV  OW      4861    4.393505527    4.343700177    4.018105813
  913 SOLV  HW1     4862    4.377860704    4.319906767    4.113973052
  913 SOLV  HW2     4863    4.306448110    4.367580060    3.975069984
  914 SOLV  OW      4864    3.489369060    4.439345476    4.188385069
  914 SOLV  HW1     4865    3.454996017    4.358303281    4.140943554
  914 SOLV  HW2     4866    3.427218224    4.463102865    4.263036661
  915 SOLV  OW      4867    4.294682439    5.772322316    5.930903590
  915 SOLV  HW1     4868    4.360733814    5.728604688    5.991956943
  915 SOLV  HW2     4869    4.280605061    5.714760358    5.850343804
  916 SOLV  OW      4870    3.325989365    4.777613913    4.040327279
  916 SOLV  HW1     4871    3.331824713    4.872876526    4.070209113
  916 SOLV  HW2     4872    3.408116625    4.753895664    3.988418754
  917 SOLV  OW      4873    6.129053184    5.870109395    4.231739953
  917 SOLV  HW1     4874    6.061671560    5.799602030    4.253871495
  917 SOLV  HW2     4875    6.158627929    5.915489965    4.315807047
  918 SOLV  OW      4876    5.140953422    5.319609895    5.334354448
  918 SOLV  HW1     4877    5.058595856    5.334592443    5.389073714
  918 SOLV  HW2     4878    5.121126513    5.253905343    5.261613631
  919 SOLV  OW      4879    4.918875008    4.933009509    0.170493381
  919 SOLV  HW1     4880    4.845724710    4.871816192    0.140419262
  919 SOLV  HW2     4881    4.982999987    4.947787544    0.095196656
  920 SOLV  OW      4882    6.431925437    3.079438845    6.578758594
  920 SOLV  HW1     4883    6.461923712    3.050197618    6.487945579
  920 SOLV  HW2     4884    6.386218059    3.168118430    6.571790079
  921 SOLV  OW      4885    6.568752406    6.850572875    4.492922006
  921 SOLV  HW1     4886    6.513869228    6.934144774    4.494823770
  921 SOLV  HW2     4887    6.577027536    6.818299330    4.398635524
  922 SOLV  OW      4888    3.951490432    5.201999522    3.773642769
  922 SOLV  HW1     4889    3.984961902    5.215592745    3.866899619
  922 SOLV  HW2     4890    3.975405784    5.109934610    3.742756141
  923 SOLV  OW      4891    0.256956636    4.207737679    4.554877452
  923 SOLV  HW1     4892    0.195636792    4.166175964    4.487690772
  923 SOLV  HW2     4893    0.206432334    4.274978210    4.608984182
  924 SOLV  OW      4894    6.085259242    4.921649156    3.437660483
  924 SOLV  HW1     4895    5.992262773    4.933237721    3.402769166
  924 SOLV  HW2     4896    6.150807089    4.938832995    3.364120048
  925 SOLV  OW      4897    3.664401218    5.907184174    5.181631937
  925 SOLV  HW1     4898    3.754105874    5.944980651    5.204564684
  925 SOLV  HW2     4899    3.608229547    5.978154806    5.139096093
  926 SOLV  OW      4900    6.747759974    5.369628644    3.912756491
  926 SOLV  HW1     4901    6.698618286    5.455587294    3.898694296
  926 SOLV  HW2     4902    6.836875056    5.374431337    3.867624378
  927 SOLV  OW      4903    4.215447612    3.860871062    4.899428545
  927 SOLV  HW1     4904    4.154872939    3.932275255    4.864325989
  927 SOLV  HW2     4905    4.282920930    3.901693088    4.960917679
  928 SOLV  OW      4906    4.955046869    4.957387820    6.623106981
  928 SOLV  HW1     4907    4.963805331    4.867432521    6.580293734
  928 SOLV  HW2     4908    4.888839839    5.012273646    6.572060421
  929 SOLV  OW      4909    5.847883693    6.429167794    4.337442145
  929 SOLV  HW1     4910    5.766884973    6.371921756    4.324645865
  929 SOLV  HW2     4911    5.867828437    6.437316191    4.435101959
  930 SOLV  OW      4912    6.711096145    4.630093197    4.216567945
  930 SOLV  HW1     4913    6.786398282    4.680182958    4.173883043
  930 SOLV  HW2     4914    6.727130978    4.623394981    4.315053423
  931 SOLV  OW      4915    4.202923638    4.922058296    3.421657057
  931 SOLV  HW1     4916    4.213146149    4.884882524    3.329380465
  931 SOLV  HW2     4917    4.231740355    5.017821241    3.422375717
  932 SOLV  OW      4918    4.475686876    4.143640392    6.699715248
  932 SOLV  HW1     4919    4.413788371    4.180586278    6.769023088
  932 SOLV  HW2     4920    4.565615428    4.127698668    6.740466909
  933 SOLV  OW      4921    5.780059115    6.466327088    5.651952206
  933 SOLV  HW1     4922    5.827733067    6.548235898    5.683882436
  933 SOLV  HW2     4923    5.843400392    6.409085250    5.599869367
  934 SOLV  OW      4924    3.698630610    6.394062192    3.828293938
  934 SOLV  HW1     4925    3.622155607    6.446808068    3.865325033
  934 SOLV  HW2     4926    3.783172992    6.421145433    3.874346935
  935 SOLV  OW      4927    6.337378575    4.377845677    6.201735712
  935 SOLV  HW1     4928    6.419003038    4.418584068    6.242720372
  935 SOLV  HW2     4929    6.259320213    4.438891278    6.215232623
  936 SOLV  OW      4930    3.860504803    3.892195695    3.505509422
  936 SOLV  HW1     4931    3.792069034    3.880730961    3.577530412
  936 SOLV  HW2     4932    3.951398883    3.898872786    3.546685034
  937 SOLV  OW      4933    4.257528930    4.738222224    4.645978408
  937 SOLV  HW1     4934    4.176758248    4.727870156    4.587920306
  937 SOLV  HW2     4935    4.230890156    4.779592136    4.733044864
  938 SOLV  OW      4936    5.383976294    4.046289579    3.876062669
  938 SOLV  HW1     4937    5.328623564    3.964995847    3.857919931
  938 SOLV  HW2     4938    5.464945997    4.045237219    3.817372670
  939 SOLV  OW      4939    4.005037464    6.099779405    5.624728443
  939 SOLV  HW1     4940    3.960336221    6.076662308    5.711153487
  939 SOLV  HW2     4941    3.963922469    6.046587158    5.550687952
  940 SOLV  OW      4942    6.438720233    4.444235562    3.282053614
  940 SOLV  HW1     4943    6.346506495    4.406778182    3.272295962
  940 SOLV  HW2     4944    6.502420828    4.370498204    3.304561233
  941 SOLV  OW      4945    3.405233655    0.004975650    3.706079557
  941 SOLV  HW1     4946    3.409410027    0.102086007    3.682541583
  941 SOLV  HW2     4947    3.472101651   -0.045453875    3.651423947
  942 SOLV  OW      4948    4.587450967    5.527016625    5.699042625
  942 SOLV  HW1     4949    4.556194330    5.584756239    5.623604901
  942 SOLV  HW2     4950    4.510272795    5.474599250    5.735064374
  943 SOLV  OW      4951    5.614871684    3.512544475    5.932305841
  943 SOLV  HW1     4952    5.642178594    3.607769577    5.946025939
  943 SOLV  HW2     4953    5.533499829    3.493003486    5.987065361
  944 SOLV  OW      4954    5.402244551    5.723931792    3.944093485
  944 SOLV  HW1     4955    5.303509948    5.725880233    3.928304119
  944 SOLV  HW2     4956    5.431265917    5.810762057    3.984340287
  945 SOLV  OW      4957    4.738843042    4.212134773    4.552786020
  945 SOLV  HW1     4958    4.675844547    4.279467022    4.591503308
  945 SOLV  HW2     4959    4.804074550    4.183358326    4.622915861
  946 SOLV  OW      4960    0.001066344    3.759344185    5.867949875
  946 SOLV  HW1     4961   -0.096789509    3.775885426    5.855601854
  946 SOLV  HW2     4962    0.015149675    3.700949239    5.947909768
  947 SOLV  OW      4963    5.561775613    3.708869792    5.201670633
  947 SOLV  HW1     4964    5.614112226    3.779012516    5.153271746
  947 SOLV  HW2     4965    5.490793867    3.672642303    5.141249943
  948 SOLV  OW      4966    6.899683441    6.166040083    4.103443260
  948 SOLV  HW1     4967    6.806938138    6.153193569    4.068301012
  948 SOLV  HW2     4968    6.934941191    6.078720890    4.137116724
  949 SOLV  OW      4969    5.303974402    3.425742309    5.766034918
  949 SOLV  HW1     4970    5.334302318    3.449446146    5.858339706
  949 SOLV  HW2     4971    5.370468554    3.459540122    5.699416206
  950 SOLV  OW      4972    5.760046084    5.950579645    4.066848491
  950 SOLV  HW1     4973    5.726430446    5.964124391    4.160058077
  950 SOLV  HW2     4974    5.853890127    5.984462952    4.060023401
  951 SOLV  OW      4975    4.430077162    4.294637771    5.533110638
  951 SOLV  HW1     4976    4.500648157    4.296590045    5.462276435
  951 SOLV  HW2     4977    4.405373466    4.199775631    5.552920057
  952 SOLV  OW      4978    4.348627703    5.345720561    4.067364610
  952 SOLV  HW1     4979    4.417221766    5.318280066    4.134772355
  952 SOLV  HW2     4980    4.385231471    5.419610603    4.010775148
  953 SOLV  OW      4981    4.310931217    4.258644634    6.862177539
  953 SOLV  HW1     4982    4.381393004    4.286889156    6.927285621
  953 SOLV  HW2     4983    4.235099091    4.323791900    6.864812889
  954 SOLV  OW      4984    6.484270536    4.973672947    3.949084215
  954 SOLV  HW1     4985    6.565962779    4.942012808    3.900857839
  954 SOLV  HW2     4986    6.483061231    5.073664213    3.950474417
  955 SOLV  OW      4987    6.773289413    0.208907305    3.814788497
  955 SOLV  HW1     4988    6.719220983    0.133527635    3.852152205
  955 SOLV  HW2     4989    6.830122895    0.248184039    3.887098428
  956 SOLV  OW      4990    6.763935593    6.210806120    3.598322627
  956 SOLV  HW1     4991    6.725860912    6.221317781    3.506444360
  956 SOLV  HW2     4992    6.720721932    6.276594334    3.660017332
  957 SOLV  OW      4993    5.232641022    6.710497915    4.896486914
  957 SOLV  HW1     4994    5.138318367    6.741767159    4.907766249
  957 SOLV  HW2     4995    5.278407146    6.709930738    4.985407347
  958 SOLV  OW      4996    5.386512197    4.457436645    3.712017803
  958 SOLV  HW1     4997    5.456281247    4.386175721    3.704549325
  958 SOLV  HW2     4998    5.418858018    4.540592173    3.666844881
  959 SOLV  OW      4999    0.019337637    5.462698579    4.166531918
  959 SOLV  HW1     5000   -0.000456042    5.376616534    4.119630273
  959 SOLV  HW2     5001   -0.062870167    5.494599023    4.213710946
  960 SOLV  OW      5002    6.083102163    3.757203742    4.951068010
  960 SOLV  HW1     5003    6.094565331    3.856057142    4.941146848
  960 SOLV  HW2     5004    6.023160728    3.738259473    5.028848933
  961 SOLV  OW      5005    4.827315526    4.383103428    3.930299612
  961 SOLV  HW1     5006    4.824176778    4.291557638    3.890161337
  961 SOLV  HW2     5007    4.742467473    4.431656039    3.909203167
  962 SOLV  OW      5008    6.183812728    5.826297158    4.854226266
  962 SOLV  HW1     5009    6.114773685    5.775518892    4.905768826
  962 SOLV  HW2     5010    6.249729997    5.762258286    4.814787982
  963 SOLV  OW      5011    4.693437409    4.974684719    4.199504633
  963 SOLV  HW1     5012    4.742839912    4.981634550    4.112829625
  963 SOLV  HW2     5013    4.606224193    4.928099566    4.184500502
  964 SOLV  OW      5014    5.290167585    4.234215439    6.769297979
  964 SOLV  HW1     5015    5.260908352    4.166973266    6.837296796
  964 SOLV  HW2     5016    5.327890797    4.186858662    6.689701109
  965 SOLV  OW      5017    5.946628510    3.755432466    5.175373315
  965 SOLV  HW1     5018    6.020740734    3.771794615    5.240497031
  965 SOLV  HW2     5019    5.899275870    3.670684768    5.199391686
  966 SOLV  OW      5020    6.114153599    3.977380254    5.617507685
  966 SOLV  HW1     5021    6.018009459    3.993950383    5.595519323
  966 SOLV  HW2     5022    6.124467375    3.884946779    5.654268708
  967 SOLV  OW      5023    6.138976534    4.575844888    6.222393641
  967 SOLV  HW1     5024    6.176211851    4.637154421    6.292082356
  967 SOLV  HW2     5025    6.045155337    4.551029340    6.246549683
  968 SOLV  OW      5026    5.364903936    5.295006172    4.051424394
  968 SOLV  HW1     5027    5.291961662    5.342346588    4.100804051
  968 SOLV  HW2     5028    5.400513968    5.354597704    3.979446792
  969 SOLV  OW      5029    4.820933824    5.289069394    5.779529741
  969 SOLV  HW1     5030    4.826255202    5.374451567    5.727728162
  969 SOLV  HW2     5031    4.911452455    5.246716760    5.783332217
  970 SOLV  OW      5032    5.500372768    5.814237449    3.685294347
  970 SOLV  HW1     5033    5.559946323    5.882040341    3.728370485
  970 SOLV  HW2     5034    5.451310615    5.763290512    3.755998821
  971 SOLV  OW      5035    4.662059581    4.886822560    5.100674468
  971 SOLV  HW1     5036    4.729070892    4.955212323    5.129548952
  971 SOLV  HW2     5037    4.647903234    4.820820644    5.174462777
  972 SOLV  OW      5038    4.749746483    4.278052028    6.631640509
  972 SOLV  HW1     5039    4.815567702    4.334578713    6.581901996
  972 SOLV  HW2     5040    4.787307089    4.186182040    6.643920775
  973 SOLV  OW      5041    5.443802284    3.938856165    6.835152840
  973 SOLV  HW1     5042    5.416412915    3.970676041    6.744383448
  973 SOLV  HW2     5043    5.539882196    3.961723747    6.850881133
  974 SOLV  OW      5044    4.693260791    6.440204960    4.733015205
  974 SOLV  HW1     5045    4.726325128    6.347404330    4.750231481
  974 SOLV  HW2     5046    4.597289717    6.446977127    4.760315353
  975 SOLV  OW      5047    4.714629421    5.370777011    6.778371248
  975 SOLV  HW1     5048    4.705266614    5.415634682    6.689480134
  975 SOLV  HW2     5049    4.710361737    5.439442871    6.850953889
  976 SOLV  OW      5050    6.706322677    4.142504831    6.169344062
  976 SOLV  HW1     5051    6.781192549    4.104774753    6.223863322
  976 SOLV  HW2     5052    6.693882141    4.239078968    6.192148432
  977 SOLV  OW      5053    4.840022570    4.708182988    3.475724467
  977 SOLV  HW1     5054    4.885967979    4.794143919    3.498112029
  977 SOLV  HW2     5055    4.877098841    4.634783590    3.532640098
  978 SOLV  OW      5056    3.583465492    5.158283813    3.909610450
  978 SOLV  HW1     5057    3.643829550    5.236179970    3.926591889
  978 SOLV  HW2     5058    3.576436874    5.142440070    3.811114111
  979 SOLV  OW      5059    3.962720147    5.847428909    3.459379293
  979 SOLV  HW1     5060    3.893312184    5.891255532    3.402253835
  979 SOLV  HW2     5061    4.053533077    5.866861501    3.422272840
  980 SOLV  OW      5062    0.285708722    4.624596312    3.913475402
  980 SOLV  HW1     5063    0.280642901    4.528834973    3.885118683
  980 SOLV  HW2     5064    0.369049552    4.639181860    3.966800199
  981 SOLV  OW      5065    3.830181867    4.212672322    3.943696562
  981 SOLV  HW1     5066    3.790691476    4.279361624    3.880492297
  981 SOLV  HW2     5067    3.764629803    4.138797064    3.959416043
  982 SOLV  OW      5068    5.253800607    3.600534223    0.075780666
  982 SOLV  HW1     5069    5.227088555    3.512394932    0.114763106
  982 SOLV  HW2     5070    5.335833010    3.588717251    0.019809902
  983 SOLV  OW      5071    4.997280375    5.292684102    5.059037553
  983 SOLV  HW1     5072    5.065779701    5.365137086    5.066784365
  983 SOLV  HW2     5073    4.905827192    5.332255290    5.067523332
  984 SOLV  OW      5074    5.528872091    5.331541210    5.337471731
  984 SOLV  HW1     5075    5.495186834    5.416769694    5.377489844
  984 SOLV  HW2     5076    5.453006653    5.282746702    5.294303091
  985 SOLV  OW      5077    5.476835695    5.024230430    0.071536408
  985 SOLV  HW1     5078    5.416674710    5.074049093    0.009083074
  985 SOLV  HW2     5079    5.423619936    4.956068731    0.121772745
  986 SOLV  OW      5080    5.590804317    6.820327713    4.729627571
  986 SOLV  HW1     5081    5.678136301    6.809138429    4.777056902
  986 SOLV  HW2     5082    5.557412986    6.913659833    4.742884968
  987 SOLV  OW      5083    5.168128014    6.384489913    5.524679519
  987 SOLV  HW1     5084    5.107155115    6.463759874    5.524824402
  987 SOLV  HW2     5085    5.189955873    6.359419896    5.430358709
  988 SOLV  OW      5086    4.570321161    5.672919891    4.753861500
  988 SOLV  HW1     5087    4.646303817    5.608969024    4.765625287
  988 SOLV  HW2     5088    4.517468003    5.647332062    4.672909734
  989 SOLV  OW      5089    3.234542534    6.075213577    6.368915606
  989 SOLV  HW1     5090    3.165242360    6.146701685    6.359517771
  989 SOLV  HW2     5091    3.221906601    6.027812879    6.456064026
  990 SOLV  OW      5092    5.451006134    6.363318877    5.548329037
  990 SOLV  HW1     5093    5.351570009    6.370164399    5.540114060
  990 SOLV  HW2     5094    5.489466925    6.331381072    5.461712159
  991 SOLV  OW      5095    4.359585389    4.310602703    4.296485570
  991 SOLV  HW1     5096    4.264440551    4.281855294    4.307563681
  991 SOLV  HW2     5097    4.420284773    4.238427428    4.329770945
  992 SOLV  OW      5098    0.013191574    5.238156310    5.664038423
  992 SOLV  HW1     5099   -0.018125273    5.321440300    5.618382320
  992 SOLV  HW2     5100   -0.064714121    5.177434052    5.679686834
  993 SOLV  OW      5101    4.043226655    5.589395073    4.039720526
  993 SOLV  HW1     5102    3.971186560    5.578719656    4.108263897
  993 SOLV  HW2     5103    4.115086653    5.648803454    4.075897425
  994 SOLV  OW      5104    6.454206733    4.180583587    4.129290496
  994 SOLV  HW1     5105    6.415336793    4.170849470    4.037669447
  994 SOLV  HW2     5106    6.553534209    4.169984834    4.124630137
  995 SOLV  OW      5107    6.243347722    5.478641825    3.983096921
  995 SOLV  HW1     5108    6.266003550    5.437086332    4.071195689
  995 SOLV  HW2     5109    6.156665219    5.441347665    3.949978800
  996 SOLV  OW      5110    6.229690795    4.096960952    5.386776463
  996 SOLV  HW1     5111    6.199062587    4.127317443    5.477011022
  996 SOLV  HW2     5112    6.153390127    4.101864889    5.322308864
  997 SOLV  OW      5113    4.763417341    5.478177969    3.247907362
  997 SOLV  HW1     5114    4.665188939    5.489392411    3.232892047
  997 SOLV  HW2     5115    4.802564196    5.564978602    3.278455258
  998 SOLV  OW      5116    4.137956986    6.223270683    4.568942817
  998 SOLV  HW1     5117    4.151367810    6.192874796    4.474622935
  998 SOLV  HW2     5118    4.178721962    6.156733928    4.631497295
  999 SOLV  OW      5119    6.724142549    5.042328665    4.589810256
  999 SOLV  HW1     5120    6.791527653    5.025795481    4.517785079
  999 SOLV  HW2     5121    6.740043109    5.132395263    4.630267930
 1000 SOLV  OW      5122    5.736555889    4.089264347    6.244383880
 1000 SOLV  HW1     5123    5.756519397    4.110853312    6.148796184
 1000 SOLV  HW2     5124    5.691379545    4.167404384    6.287451655
 1001 SOLV  OW      5125    3.267249941    6.487803965    5.615067463
 1001 SOLV  HW1     5126    3.212280286    6.427755587    5.556979228
 1001 SOLV  HW2     5127    3.210987128    6.564199030    5.646690311
 1002 SOLV  OW      5128    4.750831263    4.084331275    3.599969588
 1002 SOLV  HW1     5129    4.753317309    4.170766545    3.549725303
 1002 SOLV  HW2     5130    4.659390115    4.044420158    3.593093915
 1003 SOLV  OW      5131    5.556990409    5.801396067    5.976347645
 1003 SOLV  HW1     5132    5.535407550    5.792555751    5.879096717
 1003 SOLV  HW2     5133    5.494336472    5.866931281    6.018552842
 1004 SOLV  OW      5134    0.076227088    4.382735129    4.649704217
 1004 SOLV  HW1     5135    0.043054057    4.433376928    4.729306794
 1004 SOLV  HW2     5136    0.004808681    4.320472373    4.617698477
 1005 SOLV  OW      5137    4.734367795    4.353957068    6.123222699
 1005 SOLV  HW1     5138    4.756727690    4.441449175    6.166199821
 1005 SOLV  HW2     5139    4.805457112    4.330241485    6.056998828
 1006 SOLV  OW      5140    6.490961268    4.791577387    4.157333620
 1006 SOLV  HW1     5141    6.498609117    4.860784104    4.085546751
 1006 SOLV  HW2     5142    6.547213964    4.712421818    4.133429573
 1007 SOLV  OW      5143    4.428897986    6.244956754    3.897681230
 1007 SOLV  HW1     5144    4.346550443    6.188227209    3.896146210
 1007 SOLV  HW2     5145    4.505757204    6.191177997    3.932354828
 1008 SOLV  OW      5146    4.248917283    5.039348358    4.661989094
 1008 SOLV  HW1     5147    4.340255305    5.073573878    4.639943213
 1008 SOLV  HW2     5148    4.192109967    5.040632157    4.579701301
 1009 SOLV  OW      5149    5.558662943    4.495640618    4.200673294
 1009 SOLV  HW1     5150    5.540811026    4.589637672    4.229790449
 1009 SOLV  HW2     5151    5.480345931    4.461411169    4.148744165
 1010 SOLV  OW      5152    6.884308317    5.998195731    3.724101509
 1010 SOLV  HW1     5153    6.983703864    5.999984058    3.713201887
 1010 SOLV  HW2     5154    6.844104296    6.076074423    3.675935541
 1011 SOLV  OW      5155    3.581792653    6.282532935    6.042567998
 1011 SOLV  HW1     5156    3.492119360    6.308543516    6.078397968
 1011 SOLV  HW2     5157    3.588447518    6.182824706    6.038620706
 1012 SOLV  OW      5158    5.276264530    4.085025576    3.535849526
 1012 SOLV  HW1     5159    5.371413186    4.066859632    3.510976235
 1012 SOLV  HW2     5160    5.243471804    4.012971922    3.596962754
 1013 SOLV  OW      5161    6.568958172    3.499675935    6.513503686
 1013 SOLV  HW1     5162    6.639429745    3.534040363    6.575588671
 1013 SOLV  HW2     5163    6.560208486    3.561626670    6.435483169
 1014 SOLV  OW      5164    3.757689402    5.080527833    4.687955725
 1014 SOLV  HW1     5165    3.765103187    5.001855444    4.626671703
 1014 SOLV  HW2     5166    3.830210335    5.146087406    4.666916316
 1015 SOLV  OW      5167    5.137131168    5.114957380    4.513359918
 1015 SOLV  HW1     5168    5.093386713    5.026204151    4.527877069
 1015 SOLV  HW2     5169    5.153009588    5.128677756    4.415579087
 1016 SOLV  OW      5170    6.631456530    0.042304402    4.008056086
 1016 SOLV  HW1     5171    6.633642012   -0.049279995    3.967944171
 1016 SOLV  HW2     5172    6.701185076    0.049091453    4.079423122
 1017 SOLV  OW      5173    3.743075185    6.723594219    4.815405267
 1017 SOLV  HW1     5174    3.652480922    6.762396763    4.798410097
 1017 SOLV  HW2     5175    3.780119784    6.686856105    4.730083721
 1018 SOLV  OW      5176    6.056263268    6.603121805    4.244903620
 1018 SOLV  HW1     5177    6.065469888    6.577461850    4.148684092
 1018 SOLV  HW2     5178    5.987817677    6.544719121    4.288557647
 1019 SOLV  OW      5179    5.290809561    4.072047738    4.523868973
 1019 SOLV  HW1     5180    5.246806754    4.128023433    4.594098645
 1019 SOLV  HW2     5181    5.249179672    4.091304823    4.434999063
 1020 SOLV  OW      5182    6.579835067    4.850395796    5.819208835
 1020 SOLV  HW1     5183    6.526576044    4.910772478    5.878535009
 1020 SOLV  HW2     5184    6.585275377    4.759462313    5.860474385
 1021 SOLV  OW      5185    4.223048088    6.691272358    6.311247680
 1021 SOLV  HW1     5186    4.263938933    6.713230146    6.222662268
 1021 SOLV  HW2     5187    4.179974764    6.601134149    6.306632915
 1022 SOLV  OW      5188    6.357213210    4.613345754    5.502980113
 1022 SOLV  HW1     5189    6.343748203    4.604370414    5.601662312
 1022 SOLV  HW2     5190    6.349964036    4.523320052    5.460052006
 1023 SOLV  OW      5191    4.299948211    5.230054287    4.958064390
 1023 SOLV  HW1     5192    4.357978531    5.164597493    5.006539374
 1023 SOLV  HW2     5193    4.206926225    5.193860999    4.951827293
 1024 SOLV  OW      5194    4.997954101    6.889219793    5.657962038
 1024 SOLV  HW1     5195    5.003682539    6.898104234    5.757409526
 1024 SOLV  HW2     5196    5.044231254    6.966699861    5.614871793
 1025 SOLV  OW      5197    6.079922381    4.633130752    4.992189187
 1025 SOLV  HW1     5198    6.109270490    4.655113699    4.899146914
 1025 SOLV  HW2     5199    6.074525165    4.533839037    5.002837717
 1026 SOLV  OW      5200    5.024177381    6.167074228    6.207637665
 1026 SOLV  HW1     5201    5.104971759    6.116256633    6.237498525
 1026 SOLV  HW2     5202    4.991293537    6.129445505    6.121008699
 1027 SOLV  OW      5203    4.746818861    4.514666822    4.192318883
 1027 SOLV  HW1     5204    4.745205166    4.479099272    4.098864094
 1027 SOLV  HW2     5205    4.781196593    4.444065884    4.254246984
 1028 SOLV  OW      5206    3.331479108    5.089245777    4.015693565
 1028 SOLV  HW1     5207    3.316301570    5.136680131    4.102420410
 1028 SOLV  HW2     5208    3.428298812    5.094705844    3.991238843
 1029 SOLV  OW      5209    6.790901288    4.357105220    6.523797788
 1029 SOLV  HW1     5210    6.775514137    4.305938061    6.608335400
 1029 SOLV  HW2     5211    6.888786386    4.374256889    6.512583121
 1030 SOLV  OW      5212    5.034505617    4.431301714    4.609577549
 1030 SOLV  HW1     5213    5.068885124    4.441173057    4.516182909
 1030 SOLV  HW2     5214    4.941949209    4.468775799    4.615137070
 1031 SOLV  OW      5215    5.749337350    3.841642140    4.334396525
 1031 SOLV  HW1     5216    5.832236916    3.793088688    4.306612383
 1031 SOLV  HW2     5217    5.742380137    3.841290370    4.434162063
 1032 SOLV  OW      5218    4.228975738    3.488132470    6.511442273
 1032 SOLV  HW1     5219    4.258478400    3.582953114    6.523291952
 1032 SOLV  HW2     5220    4.258548480    3.433961642    6.590135801
 1033 SOLV  OW      5221    6.186729116    3.966172693    6.217704726
 1033 SOLV  HW1     5222    6.155170521    4.028726877    6.146339359
 1033 SOLV  HW2     5223    6.268517442    4.003833700    6.261227867
 1034 SOLV  OW      5224    4.982150132    5.982813523    5.234331355
 1034 SOLV  HW1     5225    4.955698876    5.940513081    5.321005122
 1034 SOLV  HW2     5226    4.965177127    5.918745114    5.159441258
 1035 SOLV  OW      5227    4.650254507    6.081386945    5.634916502
 1035 SOLV  HW1     5228    4.582766191    6.147119062    5.601357964
 1035 SOLV  HW2     5229    4.605741754    6.016522986    5.696664586
 1036 SOLV  OW      5230    4.705808873    3.470223851    5.829191947
 1036 SOLV  HW1     5231    4.800100551    3.495163573    5.807088697
 1036 SOLV  HW2     5232    4.690900100    3.373748265    5.807473890
 1037 SOLV  OW      5233    6.836862015    5.131982027    5.137033163
 1037 SOLV  HW1     5234    6.913822024    5.113933958    5.198297825
 1037 SOLV  HW2     5235    6.807621615    5.046472194    5.094197165
 1038 SOLV  OW      5236    4.195147979    4.642940003    6.224893611
 1038 SOLV  HW1     5237    4.241823992    4.696971123    6.294921908
 1038 SOLV  HW2     5238    4.248756653    4.560920254    6.204873793
 1039 SOLV  OW      5239    5.524817599    5.076250651    4.085983915
 1039 SOLV  HW1     5240    5.498548739    5.016483545    4.161744374
 1039 SOLV  HW2     5241    5.463514290    5.155213126    4.083047141
 1040 SOLV  OW      5242    6.222363510    6.664476870    4.491420960
 1040 SOLV  HW1     5243    6.165523103    6.632961857    4.415411349
 1040 SOLV  HW2     5244    6.286135732    6.592027416    4.517604935
 1041 SOLV  OW      5245    6.132280397    4.416712748    5.604053406
 1041 SOLV  HW1     5246    6.172154553    4.421478417    5.695645492
 1041 SOLV  HW2     5247    6.205428265    4.410023145    5.536183269
 1042 SOLV  OW      5248    4.991550645    6.806994340    4.570511222
 1042 SOLV  HW1     5249    4.955706560    6.755323816    4.648263126
 1042 SOLV  HW2     5250    5.091480927    6.803064169    4.571125137
 1043 SOLV  OW      5251    6.465322083    0.260422322    4.034411844
 1043 SOLV  HW1     5252    6.381850302    0.211721118    4.060141783
 1043 SOLV  HW2     5253    6.543646351    0.198735853    4.042253664
 1044 SOLV  OW      5254    5.683499660    5.114055917    5.423741205
 1044 SOLV  HW1     5255    5.775250236    5.151808257    5.411156136
 1044 SOLV  HW2     5256    5.616012292    5.187542705    5.416891143
 1045 SOLV  OW      5257    4.605379860    3.359553751    6.085757490
 1045 SOLV  HW1     5258    4.625047504    3.404846870    5.998788482
 1045 SOLV  HW2     5259    4.506610926    3.346991825    6.095184201
 1046 SOLV  OW      5260    5.728242497    3.879427375    5.492049229
 1046 SOLV  HW1     5261    5.769145229    3.788554587    5.483638156
 1046 SOLV  HW2     5262    5.628603826    3.871062746    5.493986173
 1047 SOLV  OW      5263    5.961789354    3.412399646    5.494734636
 1047 SOLV  HW1     5264    6.060172832    3.430348567    5.494583690
 1047 SOLV  HW2     5265    5.945160899    3.317686092    5.467270951
 1048 SOLV  OW      5266    6.805963487    4.882494215    6.364423144
 1048 SOLV  HW1     5267    6.720767833    4.934441261    6.357711726
 1048 SOLV  HW2     5268    6.880800521    4.936038464    6.325253268
 1049 SOLV  OW      5269    5.089365130    5.567900726    6.027896811
 1049 SOLV  HW1     5270    5.001206775    5.522972885    6.013354206
 1049 SOLV  HW2     5271    5.074365435    5.664139474    6.050588173
 1050 SOLV  OW      5272    5.848884666    4.452341316    5.954275261
 1050 SOLV  HW1     5273    5.762328427    4.500339711    5.939934556
 1050 SOLV  HW2     5274    5.907365011    4.464416841    5.874052080
 1051 SOLV  OW      5275    0.052846499    5.094022335    6.164212288
 1051 SOLV  HW1     5276    0.122540968    5.037188444    6.207945909
 1051 SOLV  HW2     5277    0.083018912    5.118777581    6.072142731
 1052 SOLV  OW      5278    4.938243459    5.503634312    6.386119753
 1052 SOLV  HW1     5279    5.019940812    5.554954190    6.412456135
 1052 SOLV  HW2     5280    4.958086989    5.405656225    6.388987306
 1053 SOLV  OW      5281    4.714093095    5.912523406    5.977745680
 1053 SOLV  HW1     5282    4.738642061    5.815603971    5.975743383
 1053 SOLV  HW2     5283    4.661556956    5.931869509    6.060605095
 1054 SOLV  OW      5284    3.675852994    0.026284964    5.784786667
 1054 SOLV  HW1     5285    3.760907368    0.072911371    5.809151395
 1054 SOLV  HW2     5286    3.599915791    0.091238395    5.788843850
 1055 SOLV  OW      5287    4.695415256    5.511854901    4.021728889
 1055 SOLV  HW1     5288    4.738311264    5.577660717    3.959829726
 1055 SOLV  HW2     5289    4.699132602    5.546860475    4.115338380
 1056 SOLV  OW      5290    6.322315488    3.780736988    6.076815812
 1056 SOLV  HW1     5291    6.279704481    3.841788478    6.143587386
 1056 SOLV  HW2     5292    6.258674884    3.707183588    6.053554930
 1057 SOLV  OW      5293    4.836774682    4.486407606    4.984604441
 1057 SOLV  HW1     5294    4.756172666    4.486085717    5.043806031
 1057 SOLV  HW2     5295    4.880015676    4.396255739    4.986709204
 1058 SOLV  OW      5296    4.756409227    6.276908843    5.442343870
 1058 SOLV  HW1     5297    4.750177326    6.204074237    5.510593509
 1058 SOLV  HW2     5298    4.748199868    6.365729632    5.487567723
 1059 SOLV  OW      5299    5.741304357    5.664153488    5.729549703
 1059 SOLV  HW1     5300    5.736143348    5.564404887    5.734553391
 1059 SOLV  HW2     5301    5.711567028    5.703459926    5.816567197
 1060 SOLV  OW      5302    3.133833883    6.686201374    5.209967876
 1060 SOLV  HW1     5303    3.214995719    6.632754134    5.186384217
 1060 SOLV  HW2     5304    3.151868519    6.739399157    5.292700868
 1061 SOLV  OW      5305    5.921674082    3.391166693    6.294904495
 1061 SOLV  HW1     5306    5.940167707    3.437991921    6.208501812
 1061 SOLV  HW2     5307    5.823090114    3.377901711    6.305163232
 1062 SOLV  OW      5308    0.034182222    3.866746955    4.578268528
 1062 SOLV  HW1     5309    0.043030261    3.944199810    4.515625517
 1062 SOLV  HW2     5310    0.108588504    3.801968181    4.561873157
 1063 SOLV  OW      5311    0.023036660    4.188423420    5.789200567
 1063 SOLV  HW1     5312   -0.070102254    4.152002694    5.789853192
 1063 SOLV  HW2     5313    0.088251914    4.112987123    5.781588409
 1064 SOLV  OW      5314    4.845291158    3.660356428    5.424746305
 1064 SOLV  HW1     5315    4.853570505    3.651889224    5.325440739
 1064 SOLV  HW2     5316    4.748697402    3.657422325    5.450491053
 1065 SOLV  OW      5317    6.785702369    3.790163966    5.044231468
 1065 SOLV  HW1     5318    6.834041206    3.833181744    4.967976833
 1065 SOLV  HW2     5319    6.767217649    3.694385951    5.022170042
 1066 SOLV  OW      5320    3.891018006    6.189155974    5.896074300
 1066 SOLV  HW1     5321    3.850942676    6.243298686    5.969993468
 1066 SOLV  HW2     5322    3.983556080    6.221998351    5.877114275
 1067 SOLV  OW      5323    6.218689149    4.937015981    3.832964732
 1067 SOLV  HW1     5324    6.303834905    4.925103308    3.884053539
 1067 SOLV  HW2     5325    6.224640782    5.019774406    3.777131896
 1068 SOLV  OW      5326    5.456477168    6.132380282    5.318356303
 1068 SOLV  HW1     5327    5.405168904    6.055144167    5.355820921
 1068 SOLV  HW2     5328    5.550225901    6.103675450    5.298639227
 1069 SOLV  OW      5329    5.656404746    4.261454529    4.433497883
 1069 SOLV  HW1     5330    5.579663315    4.324859682    4.423889366
 1069 SOLV  HW2     5331    5.740489337    4.306022405    4.402753818
 1070 SOLV  OW      5332    6.885614309    4.552222463    6.756939638
 1070 SOLV  HW1     5333    6.874958678    4.582716881    6.662290190
 1070 SOLV  HW2     5334    6.934909941    4.621917588    6.809040708
 1071 SOLV  OW      5335    4.709863324    6.696872782    3.578716915
 1071 SOLV  HW1     5336    4.743553527    6.707261706    3.672303490
 1071 SOLV  HW2     5337    4.624671426    6.748163967    3.568089217
 1072 SOLV  OW      5338    5.383283285    4.478903696    6.237757004
 1072 SOLV  HW1     5339    5.327687471    4.462938284    6.156175291
 1072 SOLV  HW2     5340    5.401561133    4.576791916    6.246986062
 1073 SOLV  OW      5341    5.778402879    4.812715315    4.290950015
 1073 SOLV  HW1     5342    5.838326651    4.744129390    4.332261603
 1073 SOLV  HW2     5343    5.806602545    4.903906055    4.320791547
 1074 SOLV  OW      5344    3.471937580    6.733401320    5.119665092
 1074 SOLV  HW1     5345    3.445313982    6.650115346    5.168209310
 1074 SOLV  HW2     5346    3.571358337    6.743657397    5.123161901
 1075 SOLV  OW      5347    5.405111040    6.772376570    5.121171706
 1075 SOLV  HW1     5348    5.488932924    6.825387481    5.108300713
 1075 SOLV  HW2     5349    5.424609086    6.692538000    5.178157874
 1076 SOLV  OW      5350    6.572678284    4.345722210    3.032807916
 1076 SOLV  HW1     5351    6.584864630    4.260344574    2.982174030
 1076 SOLV  HW2     5352    6.560810131    4.325405462    3.130008484
 1077 SOLV  OW      5353    6.560307096    3.595178254    5.425899192
 1077 SOLV  HW1     5354    6.484488262    3.630333318    5.370970411
 1077 SOLV  HW2     5355    6.585555729    3.662884050    5.495036445
 1078 SOLV  OW      5356    5.658831485    4.109785381    5.785871861
 1078 SOLV  HW1     5357    5.606921961    4.191809081    5.761806682
 1078 SOLV  HW2     5358    5.596481703    4.040134665    5.821409001
 1079 SOLV  OW      5359    4.258739942    5.776046865    4.096179242
 1079 SOLV  HW1     5360    4.228300796    5.842441760    4.027864253
 1079 SOLV  HW2     5361    4.346920024    5.804790983    4.133592497
 1080 SOLV  OW      5362    4.162928195    5.716656310    0.249337089
 1080 SOLV  HW1     5363    4.089201069    5.737323061    0.313658425
 1080 SOLV  HW2     5364    4.215610122    5.638615329    0.283015269
 1081 SOLV  OW      5365    6.557583505    4.486254464    6.388059984
 1081 SOLV  HW1     5366    6.510325138    4.552733698    6.445929622
 1081 SOLV  HW2     5367    6.607225124    4.421292146    6.445655728
 1082 SOLV  OW      5368    6.383594406    6.454465594    3.982226215
 1082 SOLV  HW1     5369    6.399043332    6.545611736    4.020373081
 1082 SOLV  HW2     5370    6.332239457    6.462377738    3.896777338
 1083 SOLV  OW      5371    5.319285690    5.153825612    4.715023429
 1083 SOLV  HW1     5372    5.261136158    5.134896204    4.635889855
 1083 SOLV  HW2     5373    5.262493817    5.161741497    4.796961425
 1084 SOLV  OW      5374    4.191976568    5.530522111    6.672061897
 1084 SOLV  HW1     5375    4.214964786    5.443968738    6.716580462
 1084 SOLV  HW2     5376    4.096425340    5.528484739    6.642607432
 1085 SOLV  OW      5377    5.962096783    5.654970364    4.284548131
 1085 SOLV  HW1     5378    5.894128700    5.651445431    4.357824904
 1085 SOLV  HW2     5379    6.028274458    5.581015241    4.296906373
 1086 SOLV  OW      5380    6.811046577    4.306368076    6.849528960
 1086 SOLV  HW1     5381    6.817754932    4.405649590    6.839618301
 1086 SOLV  HW2     5382    6.902532436    4.267847290    6.861632129
 1087 SOLV  OW      5383    6.715398331    4.152914779    4.133295452
 1087 SOLV  HW1     5384    6.778327950    4.075195049    4.134324807
 1087 SOLV  HW2     5385    6.744513397    4.220257936    4.201256851
 1088 SOLV  OW      5386    4.328041119    6.767182528    6.026329117
 1088 SOLV  HW1     5387    4.387089168    6.820388463    6.087026730
 1088 SOLV  HW2     5388    4.380980420    6.735698614    5.947538821
 1089 SOLV  OW      5389    6.183436727    5.284744341    5.539235857
 1089 SOLV  HW1     5390    6.270245210    5.235088784    5.539743704
 1089 SOLV  HW2     5391    6.200108110    5.380754446    5.516746617
 1090 SOLV  OW      5392    4.312067387    3.750365115    3.743696125
 1090 SOLV  HW1     5393    4.313529336    3.671042840    3.682820175
 1090 SOLV  HW2     5394    4.353166902    3.725747511    3.831473136
 1091 SOLV  OW      5395    5.747758576    5.925490255    3.752077389
 1091 SOLV  HW1     5396    5.823834774    5.863286367    3.733516998
 1091 SOLV  HW2     5397    5.749342158    5.952242523    3.848426598
 1092 SOLV  OW      5398    4.074713214    5.079505269    4.441551355
 1092 SOLV  HW1     5399    4.071932819    4.991458814    4.394201963
 1092 SOLV  HW2     5400    4.065050498    5.153471382    4.374937347
 1093 SOLV  OW      5401    4.242598103    5.398595450    4.738052839
 1093 SOLV  HW1     5402    4.273251527    5.326657784    4.800398389
 1093 SOLV  HW2     5403    4.181906530    5.461339480    4.786852321
 1094 SOLV  OW      5404    4.967360587    4.034468659    4.422719579
 1094 SOLV  HW1     5405    4.995006079    4.068081912    4.512759862
 1094 SOLV  HW2     5406    5.024338330    4.076950356    4.352361815
 1095 SOLV  OW      5407    6.646586937    6.442547974    3.963314885
 1095 SOLV  HW1     5408    6.671684382    6.346551453    3.975824754
 1095 SOLV  HW2     5409    6.547825981    6.449598060    3.949234209
 1096 SOLV  OW      5410    4.729360569    4.000075838    4.130515416
 1096 SOLV  HW1     5411    4.673587045    3.932111803    4.082849535
 1096 SOLV  HW2     5412    4.712611463    3.993829310    4.228913247
 1097 SOLV  OW      5413    5.073044161    3.862075871    6.653445893
 1097 SOLV  HW1     5414    5.146454492    3.795526545    6.639949519
 1097 SOLV  HW2     5415    5.101840047    3.951064266    6.618064222
 1098 SOLV  OW      5416    5.776692995    6.837782503    5.357078755
 1098 SOLV  HW1     5417    5.873757447    6.816666047    5.368659109
 1098 SOLV  HW2     5418    5.763226708    6.886270671    5.270655457
 1099 SOLV  OW      5419    5.262041623    4.889086401    4.062735788
 1099 SOLV  HW1     5420    5.339215410    4.851904691    4.011130001
 1099 SOLV  HW2     5421    5.214548642    4.814743029    4.109840545
 1100 SOLV  OW      5422    3.791322094    5.573944053    3.614095200
 1100 SOLV  HW1     5423    3.735294500    5.651059059    3.583827056
 1100 SOLV  HW2     5424    3.804450060    5.579143442    3.713102794
 1101 SOLV  OW      5425    4.457722426    5.299524526    5.775371560
 1101 SOLV  HW1     5426    4.471246162    5.309384131    5.873968983
 1101 SOLV  HW2     5427    4.498722722    5.213676241    5.744541002
 1102 SOLV  OW      5428    6.494721678    5.740736075    5.211225115
 1102 SOLV  HW1     5429    6.576529202    5.742391211    5.268712416
 1102 SOLV  HW2     5430    6.491730746    5.654887739    5.160009058
 1103 SOLV  OW      5431    4.443457077    3.170794761    5.731213937
 1103 SOLV  HW1     5432    4.540800112    3.186347059    5.714355099
 1103 SOLV  HW2     5433    4.416966650    3.081888038    5.693857526
 1104 SOLV  OW      5434    5.911071108    4.249844877    4.815186299
 1104 SOLV  HW1     5435    5.835389426    4.192441340    4.846469470
 1104 SOLV  HW2     5436    5.961105731    4.285036515    4.894303640
 1105 SOLV  OW      5437    3.741702082    6.418437206    5.278166761
 1105 SOLV  HW1     5438    3.763362325    6.366016863    5.360525618
 1105 SOLV  HW2     5439    3.784923845    6.508447373    5.283648475
 1106 SOLV  OW      5440    6.877050735    4.131700811    3.342795842
 1106 SOLV  HW1     5441    6.921971684    4.210426015    3.385060266
 1106 SOLV  HW2     5442    6.934592119    4.096080437    3.269162134
 1107 SOLV  OW      5443    5.117970264    6.376648388    4.173569416
 1107 SOLV  HW1     5444    5.149863608    6.321844663    4.096242776
 1107 SOLV  HW2     5445    5.138225923    6.473100522    4.156637365
 1108 SOLV  OW      5446    4.527184468    3.762921877    6.861187218
 1108 SOLV  HW1     5447    4.498053518    3.748024617    6.955690837
 1108 SOLV  HW2     5448    4.576411321    3.849738959    6.854790831
 1109 SOLV  OW      5449    6.437018379    5.577014458    4.273973010
 1109 SOLV  HW1     5450    6.524349246    5.593894879    4.319689729
 1109 SOLV  HW2     5451    6.361989609    5.597863861    4.336723791
 1110 SOLV  OW      5452    5.052433585    4.861361773    4.917682524
 1110 SOLV  HW1     5453    5.079735230    4.805920416    4.839052296
 1110 SOLV  HW2     5454    5.060552498    4.806975770    5.001217252
 1111 SOLV  OW      5455    5.445413955    3.247852451    6.398711073
 1111 SOLV  HW1     5456    5.390039808    3.169476441    6.370563780
 1111 SOLV  HW2     5457    5.426370257    3.269421844    6.494489478
 1112 SOLV  OW      5458    4.191656052    6.915394788    6.719808549
 1112 SOLV  HW1     5459    4.202185122    6.915762101    6.620356799
 1112 SOLV  HW2     5460    4.272542148    6.874134009    6.761720000
 1113 SOLV  OW      5461    3.767063656    6.475567103    5.672734375
 1113 SOLV  HW1     5462    3.866822842    6.476329654    5.665724184
 1113 SOLV  HW2     5463    3.730051083    6.403993870    5.613497908
 1114 SOLV  OW      5464    4.902281360    4.620651022    5.447499055
 1114 SOLV  HW1     5465    4.861806787    4.572665182    5.525350157
 1114 SOLV  HW2     5466    4.961046104    4.557806882    5.396519444
 1115 SOLV  OW      5467    6.809848419    4.368269997    4.253889669
 1115 SOLV  HW1     5468    6.765792453    4.456880445    4.239437080
 1115 SOLV  HW2     5469    6.907889896    4.381763668    4.268287559
 1116 SOLV  OW      5470    4.308585659    4.218182104    5.260859416
 1116 SOLV  HW1     5471    4.381344694    4.205618001    5.193418581
 1116 SOLV  HW2     5472    4.294121306    4.315906013    5.276440610
 1117 SOLV  OW      5473    5.088401263    3.225145771    5.535291123
 1117 SOLV  HW1     5474    5.181666835    3.204017979    5.564560594
 1117 SOLV  HW2     5475    5.086173361    3.316396555    5.494427749
 1118 SOLV  OW      5476    5.251165748    5.995304843    4.520340476
 1118 SOLV  HW1     5477    5.341426150    5.991748450    4.563241027
 1118 SOLV  HW2     5478    5.226645213    6.090537652    4.502189561
 1119 SOLV  OW      5479    6.769100927    4.237552980    4.508710031
 1119 SOLV  HW1     5480    6.773957427    4.309058963    4.438961779
 1119 SOLV  HW2     5481    6.677312640    4.197855009    4.509389255
 1120 SOLV  OW      5482    3.606591477    6.689366361    5.726322970
 1120 SOLV  HW1     5483    3.679219512    6.623864196    5.705474053
 1120 SOLV  HW2     5484    3.647207235    6.776925192    5.752472757
 1121 SOLV  OW      5485    4.180829640    4.994505630    3.864053523
 1121 SOLV  HW1     5486    4.267438071    5.043490381    3.853988226
 1121 SOLV  HW2     5487    4.198285255    4.896053169    3.866101045
 1122 SOLV  OW      5488    6.579992566    4.260458098    5.657635291
 1122 SOLV  HW1     5489    6.482466350    4.245234303    5.673710588
 1122 SOLV  HW2     5490    6.630919428    4.241781087    5.741654114
 1123 SOLV  OW      5491    3.617112250    3.404753038    4.986809245
 1123 SOLV  HW1     5492    3.548965526    3.426257094    4.916854684
 1123 SOLV  HW2     5493    3.679674979    3.334931350    4.952012162
 1124 SOLV  OW      5494    4.455727539    4.185739643    3.798032300
 1124 SOLV  HW1     5495    4.427914613    4.241642062    3.876143761
 1124 SOLV  HW2     5496    4.489314332    4.245079447    3.724883718
 1125 SOLV  OW      5497    4.531521123    0.023889878    5.718592200
 1125 SOLV  HW1     5498    4.448389981    0.013061445    5.664061847
 1125 SOLV  HW2     5499    4.585951916    0.099262351    5.681744656
 1126 SOLV  OW      5500    4.095166708    6.157568340    4.293790376
 1126 SOLV  HW1     5501    4.047841951    6.071007327    4.310193055
 1126 SOLV  HW2     5502    4.041444627    6.213457367    4.230608985
 1127 SOLV  OW      5503    5.307065853    3.969564554    6.119952638
 1127 SOLV  HW1     5504    5.272384424    3.913460677    6.195126850
 1127 SOLV  HW2     5505    5.235173442    4.031752924    6.088877845
 1128 SOLV  OW      5506    6.214543375    5.797828168    5.174985834
 1128 SOLV  HW1     5507    6.314460144    5.797918130    5.179241076
 1128 SOLV  HW2     5508    6.184213266    5.732553221    5.105554284
 1129 SOLV  OW      5509    0.079141920    4.332095678    6.009045339
 1129 SOLV  HW1     5510    0.040933812    4.423293545    6.024028082
 1129 SOLV  HW2     5511    0.052413520    4.299246684    5.918447988
 1130 SOLV  OW      5512    4.100760130    3.912984892    3.628907029
 1130 SOLV  HW1     5513    4.115838725    3.998974038    3.677696117
 1130 SOLV  HW2     5514    4.175537086    3.849702552    3.649048374
 1131 SOLV  OW      5515    5.319621040    3.253778937    3.565550582
 1131 SOLV  HW1     5516    5.380532262    3.194295185    3.618020973
 1131 SOLV  HW2     5517    5.365615823    3.282880034    3.481650932
 1132 SOLV  OW      5518    5.814913886    4.667548472    5.305001720
 1132 SOLV  HW1     5519    5.860679667    4.728844666    5.240580922
 1132 SOLV  HW2     5520    5.862704815    4.669813655    5.392823500
 1133 SOLV  OW      5521    3.823478553    5.007369457    3.459207644
 1133 SOLV  HW1     5522    3.891691930    4.995874512    3.531432447
 1133 SOLV  HW2     5523    3.764137016    4.926921653    3.456320458
 1134 SOLV  OW      5524    4.403150262    4.234569731    6.463722725
 1134 SOLV  HW1     5525    4.330441195    4.301234459    6.480181818
 1134 SOLV  HW2     5526    4.427964228    4.190372618    6.549934770
 1135 SOLV  OW      5527    5.883713818    3.462680851    4.618714399
 1135 SOLV  HW1     5528    5.898353076    3.561610796    4.618845837
 1135 SOLV  HW2     5529    5.828734742    3.437032198    4.698218528
 1136 SOLV  OW      5530    6.663235240    6.304749718    4.754596158
 1136 SOLV  HW1     5531    6.717533106    6.238951266    4.806788014
 1136 SOLV  HW2     5532    6.707794421    6.394243888    4.757230740
 1137 SOLV  OW      5533    5.955140420    3.734861173    4.685263907
 1137 SOLV  HW1     5534    5.876426626    3.795251904    4.672730017
 1137 SOLV  HW2     5535    5.978747938    3.730624296    4.782355109
 1138 SOLV  OW      5536    3.572276184    6.208923111    4.256273524
 1138 SOLV  HW1     5537    3.503742533    6.217803649    4.328564076
 1138 SOLV  HW2     5538    3.614610162    6.297941049    4.239384877
 1139 SOLV  OW      5539    6.281682850    5.248967621    6.018631095
 1139 SOLV  HW1     5540    6.317988328    5.336244291    6.051285821
 1139 SOLV  HW2     5541    6.200703521    5.265542646    5.962335750
 1140 SOLV  OW      5542    5.909384729    5.321534782    4.398402971
 1140 SOLV  HW1     5543    5.857671559    5.334684303    4.482977654
 1140 SOLV  HW2     5544    5.860552363    5.364550337    4.322474964
 1141 SOLV  OW      5545    5.014652437    5.232966871    6.348517902
 1141 SOLV  HW1     5546    5.087232984    5.189215850    6.401619578
 1141 SOLV  HW2     5547    4.958920785    5.162783239    6.304131833
 1142 SOLV  OW      5548    4.578580589    3.419695554    5.322638156
 1142 SOLV  HW1     5549    4.583081445    3.519289519    5.330521652
 1142 SOLV  HW2     5550    4.668396372    3.380588306    5.342765030
 1143 SOLV  OW      5551    3.851839080    5.404203507    6.154845456
 1143 SOLV  HW1     5552    3.909508149    5.323563702    6.141693524
 1143 SOLV  HW2     5553    3.837515738    5.419324102    6.252660196
 1144 SOLV  OW      5554    0.189020851    5.667239715    4.115076589
 1144 SOLV  HW1     5555    0.279048644    5.624678888    4.105844362
 1144 SOLV  HW2     5556    0.121003950    5.597049995    4.136259538
 1145 SOLV  OW      5557    4.868711934    5.416549853    6.027114966
 1145 SOLV  HW1     5558    4.872830699    5.334798785    5.969670744
 1145 SOLV  HW2     5559    4.797908979    5.404794392    6.096747938
 1146 SOLV  OW      5560    5.674399440    3.018182871    5.797096955
 1146 SOLV  HW1     5561    5.584769408    2.987342408    5.828982822
 1146 SOLV  HW2     5562    5.700465434    3.101284689    5.846249842
 1147 SOLV  OW      5563    6.607722196    4.346422545    4.964953281
 1147 SOLV  HW1     5564    6.694009467    4.301908166    4.988924459
 1147 SOLV  HW2     5565    6.621719150    4.405672579    4.885611244
 1148 SOLV  OW      5566    4.567266738    3.963984952    6.519494298
 1148 SOLV  HW1     5567    4.501868142    3.889991327    6.503694165
 1148 SOLV  HW2     5568    4.531433058    4.025726087    6.589534451
 1149 SOLV  OW      5569    6.846743477    4.645333525    5.804175511
 1149 SOLV  HW1     5570    6.870409157    4.563051158    5.752491950
 1149 SOLV  HW2     5571    6.875529809    4.726269164    5.752966430
 1150 SOLV  OW      5572    6.537259467    6.360903862    3.678424112
 1150 SOLV  HW1     5573    6.496632569    6.300239527    3.746756342
 1150 SOLV  HW2     5574    6.471114964    6.377782505    3.605335064
 1151 SOLV  OW      5575    4.937488422    6.061872033    5.947942861
 1151 SOLV  HW1     5576    4.906704061    6.124049688    5.875914564
 1151 SOLV  HW2     5577    4.864467010    5.996992984    5.969398196
 1152 SOLV  OW      5578    6.539920999    3.246415479    0.065060622
 1152 SOLV  HW1     5579    6.463898283    3.306460802    0.040227593
 1152 SOLV  HW2     5580    6.504639731    3.155611600    0.087674578
 1153 SOLV  OW      5581    3.521042699    4.716064550    3.847637499
 1153 SOLV  HW1     5582    3.603183525    4.734412479    3.793621313
 1153 SOLV  HW2     5583    3.441725373    4.710890676    3.786946482
 1154 SOLV  OW      5584    5.061054198    4.935991268    5.952083753
 1154 SOLV  HW1     5585    5.074125479    4.837162024    5.960053926
 1154 SOLV  HW2     5586    5.145348826    4.982969194    5.978331444
 1155 SOLV  OW      5587    5.415030470    4.653243136    5.465441166
 1155 SOLV  HW1     5588    5.380323499    4.617671870    5.378664952
 1155 SOLV  HW2     5589    5.489734165    4.717320847    5.447682716
 1156 SOLV  OW      5590    5.172662621    4.049765244    6.441185900
 1156 SOLV  HW1     5591    5.219810656    3.971223524    6.401063370
 1156 SOLV  HW2     5592    5.076692482    4.048938311    6.413070194
 1157 SOLV  OW      5593    5.701150811    6.533824401    5.392541492
 1157 SOLV  HW1     5594    5.705317131    6.633438122    5.384701598
 1157 SOLV  HW2     5595    5.711243966    6.507509209    5.488496325
 1158 SOLV  OW      5596    4.217415163    0.018391003    6.438055935
 1158 SOLV  HW1     5597    4.133295591    0.055116852    6.398350321
 1158 SOLV  HW2     5598    4.241530810   -0.066990354    6.391905846
 1159 SOLV  OW      5599    5.043798445    3.796623280    4.318717586
 1159 SOLV  HW1     5600    5.131559136    3.765879983    4.355526051
 1159 SOLV  HW2     5601    5.020181451    3.885263361    4.358556638
 1160 SOLV  OW      5602    4.391560913    6.886991741    4.368341421
 1160 SOLV  HW1     5603    4.482273754    6.903845903    4.329758702
 1160 SOLV  HW2     5604    4.398149372    6.817259630    4.439724468
 1161 SOLV  OW      5605    5.064594095    3.758884877    5.558080266
 1161 SOLV  HW1     5606    5.066535765    3.739889513    5.656248963
 1161 SOLV  HW2     5607    4.973104332    3.740111095    5.522319571
 1162 SOLV  OW      5608    4.111811014    0.006107800    4.129892968
 1162 SOLV  HW1     5609    4.143409526    0.089808274    4.085197976
 1162 SOLV  HW2     5610    4.018635248   -0.014497779    4.099969257
 1163 SOLV  OW      5611    5.335888152    5.194884805    5.118753681
 1163 SOLV  HW1     5612    5.362485810    5.108835743    5.162206708
 1163 SOLV  HW2     5613    5.297506666    5.176074974    5.028348749
 1164 SOLV  OW      5614    4.551843005    3.899851194    3.908500168
 1164 SOLV  HW1     5615    4.545009405    3.996396984    3.883319400
 1164 SOLV  HW2     5616    4.592604439    3.848527910    3.832960552
 1165 SOLV  OW      5617    4.753332895    5.387262752    5.034752236
 1165 SOLV  HW1     5618    4.759087208    5.402366271    4.936059692
 1165 SOLV  HW2     5619    4.658011299    5.371433829    5.060532213
 1166 SOLV  OW      5620    6.055730661    3.593915053    3.835219257
 1166 SOLV  HW1     5621    5.969716584    3.557970635    3.871431256
 1166 SOLV  HW2     5622    6.085501532    3.671465139    3.890909634
 1167 SOLV  OW      5623    6.262966981    4.556595448    3.767496607
 1167 SOLV  HW1     5624    6.360012614    4.549622132    3.744359544
 1167 SOLV  HW2     5625    6.208151723    4.547329598    3.684363062
 1168 SOLV  OW      5626    4.990264277    4.484792234    3.569448730
 1168 SOLV  HW1     5627    5.038677721    4.448341417    3.649006654
 1168 SOLV  HW2     5628    5.052048812    4.486669088    3.490841168
 1169 SOLV  OW      5629    5.958080450    4.303287151    3.834077086
 1169 SOLV  HW1     5630    5.973703611    4.319043619    3.931594401
 1169 SOLV  HW2     5631    5.878645701    4.243682782    3.822272390
 1170 SOLV  OW      5632    5.407181785    4.978523463    4.318898478
 1170 SOLV  HW1     5633    5.470441209    5.038226089    4.368248159
 1170 SOLV  HW2     5634    5.316304900    5.020245255    4.317402789
 1171 SOLV  OW      5635    4.521245164    4.876533380    6.338300234
 1171 SOLV  HW1     5636    4.447852058    4.904457085    6.400231262
 1171 SOLV  HW2     5637    4.517942464    4.777432128    6.325274212
 1172 SOLV  OW      5638    5.520129002    5.482769497    4.379907681
 1172 SOLV  HW1     5639    5.514049989    5.395096398    4.427635327
 1172 SOLV  HW2     5640    5.429384010    5.524546471    4.375281586
 1173 SOLV  OW      5641    3.909501747    4.760560865    4.066128063
 1173 SOLV  HW1     5642    3.886027134    4.832677194    4.000949711
 1173 SOLV  HW2     5643    3.832090041    4.698016724    4.075908572
 1174 SOLV  OW      5644    3.524962557    4.861852734    4.452610491
 1174 SOLV  HW1     5645    3.441789309    4.916639793    4.443557061
 1174 SOLV  HW2     5646    3.500444449    4.765335304    4.461807810
 1175 SOLV  OW      5647    5.370120259    4.511982861    5.216972272
 1175 SOLV  HW1     5648    5.352455242    4.509793069    5.118561129
 1175 SOLV  HW2     5649    5.467887670    4.499032123    5.233566000
 1176 SOLV  OW      5650    5.394501733    4.748018569    6.285763633
 1176 SOLV  HW1     5651    5.339678882    4.830271313    6.270587698
 1176 SOLV  HW2     5652    5.425360339    4.745623656    6.380860205
 1177 SOLV  OW      5653    6.378572129    6.262436393    4.769063742
 1177 SOLV  HW1     5654    6.476673542    6.281875152    4.769369660
 1177 SOLV  HW2     5655    6.361710163    6.175421280    4.815386598
 1178 SOLV  OW      5656    3.940336824    4.356291036    6.620417490
 1178 SOLV  HW1     5657    3.846088602    4.371587732    6.650162281
 1178 SOLV  HW2     5658    3.975692203    4.439488012    6.577643165
 1179 SOLV  OW      5659    4.649166044    5.566299971    0.031291159
 1179 SOLV  HW1     5660    4.592032162    5.648320541    0.028395284
 1179 SOLV  HW2     5661    4.732785475    5.585750678    0.082569427
 1180 SOLV  OW      5662    4.247722356    4.731271245    3.843436576
 1180 SOLV  HW1     5663    4.310310855    4.692275497    3.775879237
 1180 SOLV  HW2     5664    4.201766901    4.657424109    3.892798675
 1181 SOLV  OW      5665    4.576652320    4.071707130    4.876102791
 1181 SOLV  HW1     5666    4.505935068    4.027032917    4.821282885
 1181 SOLV  HW2     5667    4.600606975    4.159432357    4.834480697
 1182 SOLV  OW      5668    4.452234683    4.704621293    6.714414621
 1182 SOLV  HW1     5669    4.471719076    4.614252283    6.676264516
 1182 SOLV  HW2     5670    4.384269242    4.696074341    6.787279116
 1183 SOLV  OW      5671    0.170690908    4.055794556    3.798284608
 1183 SOLV  HW1     5672    0.131227444    3.966234697    3.777750084
 1183 SOLV  HW2     5673    0.207561127    4.055426699    3.891249055
 1184 SOLV  OW      5674    5.036113904    6.609649443    5.678298389
 1184 SOLV  HW1     5675    5.016796166    6.707235673    5.668045579
 1184 SOLV  HW2     5676    5.131706171    6.597226897    5.704928142
 1185 SOLV  OW      5677    5.060078890    5.843897162    6.104336576
 1185 SOLV  HW1     5678    4.963510996    5.842398017    6.130303043
 1185 SOLV  HW2     5679    5.116507223    5.825495809    6.184828574
 1186 SOLV  OW      5680    4.796772977    5.119686304    4.654391359
 1186 SOLV  HW1     5681    4.808018531    5.045295242    4.720279920
 1186 SOLV  HW2     5682    4.828266211    5.205382683    4.695207897
 1187 SOLV  OW      5683    6.617425670    4.550795228    4.755778356
 1187 SOLV  HW1     5684    6.536858516    4.539651328    4.697587240
 1187 SOLV  HW2     5685    6.630051815    4.647706570    4.776995284
 1188 SOLV  OW      5686    5.609193965    4.831823983    6.109625380
 1188 SOLV  HW1     5687    5.704582256    4.807856781    6.127739056
 1188 SOLV  HW2     5688    5.551195084    4.794890647    6.182244273
 1189 SOLV  OW      5689    6.760634673    4.623854093    4.471951667
 1189 SOLV  HW1     5690    6.733499547    4.617817207    4.568010414
 1189 SOLV  HW2     5691    6.854212864    4.658588111    4.465896063
 1190 SOLV  OW      5692    5.199763188    5.335189398    6.148394732
 1190 SOLV  HW1     5693    5.181461572    5.426939887    6.113058030
 1190 SOLV  HW2     5694    5.123936608    5.306261948    6.206835840
 1191 SOLV  OW      5695    4.514863921    5.891550274    5.788796890
 1191 SOLV  HW1     5696    4.421144455    5.911119024    5.817702967
 1191 SOLV  HW2     5697    4.578124716    5.915430896    5.862482084
 1192 SOLV  OW      5698    4.237613477    3.483564351    5.149759164
 1192 SOLV  HW1     5699    4.327357958    3.473018718    5.106904530
 1192 SOLV  HW2     5700    4.230319078    3.421171396    5.227577124
 1193 SOLV  OW      5701    6.083078132    3.213220099    3.646445318
 1193 SOLV  HW1     5702    6.143614781    3.278909411    3.691392709
 1193 SOLV  HW2     5703    6.020035172    3.261955084    3.586026062
 1194 SOLV  OW      5704    3.907872116    4.529926452    3.661776011
 1194 SOLV  HW1     5705    3.831157011    4.466218094    3.669368168
 1194 SOLV  HW2     5706    3.878860745    4.620752852    3.691949710
 1195 SOLV  OW      5707    6.273856813    6.076072654    4.964862953
 1195 SOLV  HW1     5708    6.242774517    5.989286307    4.926083825
 1195 SOLV  HW2     5709    6.199885609    6.143191341    4.959852831
 1196 SOLV  OW      5710    3.467724310    6.481258889    3.929278196
 1196 SOLV  HW1     5711    3.436458656    6.438447800    4.014078414
[truncated: 7,231,773 more chars]
