# Supplementary material for: Accelerated Enveloping Distribution Sampling to Probe the Presence of Water Molecules
Source: J Chem Theory Comput. 2023 May 11;19(11):3379–90. doi: 10.1021/acs.jctc.3c00109 (PMC10269333; doi:10.1021/acs.jctc.3c00109)
Supplement: Supplementary file 2 — ct3c00109_si_002.zip [file ct3c00109_si_002.zip › paper_TI_AEDS/eq/2N6_2/eq_4fcq_2N6_2_5.cnf]

TITLE
	MD++
	Automatically generated input file
	ogracia Thu Dec  1 19:59:44 2022

	final configuration
END
TIMESTEP
          10000  100.000000000
END
POSITION
# first 24 chars ignored
    1 GLU   H1         1    0.295338301    2.360581315    0.620364466
    1 GLU   H2         2    0.358554171    2.267753998    0.508471826
    1 GLU   N          3    0.283069870    2.272894730    0.573870143
    1 GLU   H3         4    0.287437788    2.197776381    0.639741646
    1 GLU   CA         5    0.150454777    2.269342875    0.510541994
    1 GLU   CB         6    0.104852611    2.409813922    0.470593834
    1 GLU   CG         7   -0.045849727    2.427281913    0.450796344
    1 GLU   CD         8    6.791502365    2.363322236    0.564132603
    1 GLU   OE1        9    6.755208194    2.244236698    0.552939359
    1 GLU   OE2       10    6.780729909    2.432991760    0.667356204
    1 GLU   C         11    0.149223756    2.175390597    0.389779308
    1 GLU   O         12    0.254877118    2.138939106    0.338410829
    2 VAL   N         13    0.033468678    2.120187964    0.354531166
    2 VAL   H         14   -0.046854523    2.138850893    0.411104669
    2 VAL   CA        15    0.014246929    2.022595340    0.246289293
    2 VAL   CB        16   -0.134950997    1.998852639    0.222097078
    2 VAL   CG1       17   -0.171472551    1.906385585    0.105805378
    2 VAL   CG2       18   -0.209927160    1.938906981    0.341235769
    2 VAL   C         19    0.081503624    2.066988511    0.116229819
    2 VAL   O         20    0.036371069    2.161175396    0.051246086
    3 GLU   N         21    0.175328614    1.980457507    0.078878014
    3 GLU   H         22    0.165963301    1.900038362    0.137555878
    3 GLU   CA        23    0.260666655    2.000219221    6.878627730
    3 GLU   CB        24    0.408744908    1.994414726    6.916657601
    3 GLU   CG        25    0.458978994    2.122831215    6.982950454
    3 GLU   CD        26    0.608396882    2.104784995    0.092624140
    3 GLU   OE1       27    0.640843934    2.051789462    0.201079857
    3 GLU   OE2       28    0.692568592    2.152856010    0.013698220
    3 GLU   C         29    0.228478976    1.904375293    6.763793523
    3 GLU   O         30    0.256060774    1.784980316    6.774379747
    4 THR   N         31    0.171824783    1.950881438    6.652802823
    4 THR   H         32    0.143596430    2.043932437    6.676179588
    4 THR   CA        33    0.133613686    1.866023653    6.539013931
    4 THR   CB        34    0.018887602    1.929729195    6.460359529
    4 THR   OG1       35    0.057372577    2.052307136    6.397539717
    4 THR   HG1       36    0.107676455    2.109387018    6.462447528
    4 THR   CG2       37    6.810191457    1.940963261    6.545712253
    4 THR   C         38    0.259964401    1.845830492    6.455121350
    4 THR   O         39    0.338582180    1.935240158    6.424248575
    5 PHE   N         40    0.277582847    1.718952560    6.419305007
    5 PHE   H         41    0.203989192    1.660617219    6.453699020
    5 PHE   CA        42    0.373567489    1.661721014    6.323795379
    5 PHE   CB        43    0.474746712    1.578619674    6.402960417
    5 PHE   CG        44    0.577898992    1.663436728    6.477633017
    5 PHE   CD1       45    0.552424010    1.718801614    6.602560016
    5 PHE   HD1       46    0.461210866    1.695000917    6.657291937
    5 PHE   CD2       47    0.686506890    1.700485449    6.399182197
    5 PHE   HD2       48    0.724165133    1.631221613    6.323928139
    5 PHE   CE1       49    0.637172493    1.818575811    6.649285299
    5 PHE   HE1       50    0.621171017    1.862560753    6.747727209
    5 PHE   CE2       51    0.769876338    1.800732834    6.447342922
    5 PHE   HE2       52    0.857128857    1.833154767    6.390625938
    5 PHE   CZ        53    0.745473751    1.858030023    6.571609514
    5 PHE   HZ        54    0.816425815    1.934516129    6.603179766
    5 PHE   C         55    0.298141484    1.580187112    6.218553297
    5 PHE   O         56    0.176132653    1.564656442    6.216918286
    6 ALA   N         57    0.375166698    1.551320726    6.114040865
    6 ALA   H         58    0.447040242    1.613747059    6.083416577
    6 ALA   CA        59    0.336549331    1.453812873    6.011022151
    6 ALA   CB        60    0.292651654    1.530212940    5.885928669
    6 ALA   C         61    0.438532099    1.343725332    5.981125437
    6 ALA   O         62    0.557279614    1.353639432    6.011635453
    7 PHE   N         63    0.393188193    1.229445354    5.930385114
    7 PHE   H         64    0.295635292    1.223739525    5.909114620
    7 PHE   CA        65    0.471803913    1.108757906    5.900973537
    7 PHE   CB        66    0.375518456    0.993716023    5.870897888
    7 PHE   CG        67    0.326006461    0.938819622    6.004849316
    7 PHE   CD1       68    0.389930816    0.834392085    6.070639654
    7 PHE   HD1       69    0.491449017    0.808733602    6.040362635
    7 PHE   CD2       70    0.199379793    0.972151322    6.051493576
    7 PHE   HD2       71    0.158089492    1.063642204    6.008977376
    7 PHE   CE1       72    0.324657028    0.766167178    6.172637403
    7 PHE   HE1       73    0.365620326    0.668620593    6.198860905
    7 PHE   CE2       74    0.137491991    0.912212646    6.160587728
    7 PHE   HE2       75    0.030613815    0.927098578    6.175965268
    7 PHE   CZ        76    0.206285706    0.812558064    6.228823876
    7 PHE   HZ        77    0.168389010    0.760603357    6.316826202
    7 PHE   C         78    0.553413048    1.132580980    5.773754484
    7 PHE   O         79    0.534314136    1.228813353    5.699559351
    8 GLN   N         80    0.656581121    1.049301342    5.763273498
    8 GLN   H         81    0.688003318    0.988952744    5.836564962
    8 GLN   CA        82    0.727616631    1.026388966    5.636626676
    8 GLN   CB        83    0.838640111    0.921185922    5.640788759
    8 GLN   CG        84    0.956937215    0.969546068    5.724894851
    8 GLN   CD        85    1.045427374    0.853639523    5.771159443
    8 GLN   OE1       86    1.155400652    0.829001008    5.721897094
    8 GLN   NE2       87    1.018435944    0.795573647    5.887730525
    8 GLN   HE21      88    1.068565743    0.713888171    5.916254025
    8 GLN   HE22      89    0.939343180    0.828186730    5.939498776
    8 GLN   C         90    0.623458757    0.991445363    5.530125828
    8 GLN   O         91    0.542440146    0.902015549    5.553943751
    9 ALA   N         92    0.647371578    1.029437462    5.404923688
    9 ALA   H         93    0.734150508    1.073369053    5.381697993
    9 ALA   CA        94    0.562810022    1.008592469    5.286490506
    9 ALA   CB        95    0.625479889    1.082899519    5.168321584
    9 ALA   C         96    0.534825899    0.863417675    5.247118327
    9 ALA   O         97    0.416214943    0.835370614    5.230500240
   10 GLU   N         98    0.634970539    0.775884811    5.247890643
   10 GLU   H         99    0.730387880    0.800621837    5.231006439
   10 GLU   CA       100    0.618213483    0.630438492    5.234673175
   10 GLU   CB       101    0.761938978    0.579139490    5.245855557
   10 GLU   CG       102    0.859676925    0.589886631    5.128622510
   10 GLU   CD       103    0.901294634    0.733768923    5.097448778
   10 GLU   OE1      104    0.919603801    0.816853167    5.189022983
   10 GLU   OE2      105    0.924205489    0.772035207    4.980676417
   10 GLU   C        106    0.521501791    0.568103999    5.335526453
   10 GLU   O        107    0.432086238    0.493146090    5.296601255
   11 ILE   N        108    0.523156393    0.616218150    5.459521696
   11 ILE   H        109    0.564223365    0.689954221    5.513154667
   11 ILE   CA       110    0.429116228    0.576654024    5.565364857
   11 ILE   CB       111    0.495407060    0.600231535    5.701233890
   11 ILE   CG1      112    0.616739104    0.507108311    5.705263362
   11 ILE   CG2      113    0.401025330    0.567703055    5.817181873
   11 ILE   CD       114    0.726108699    0.558420615    5.799143173
   11 ILE   C        115    0.283081345    0.620603182    5.552925258
   11 ILE   O        116    0.198238666    0.533495611    5.571500113
   12 ALA   N        117    0.265579942    0.744941660    5.509061709
   12 ALA   H        118    0.343568466    0.806807350    5.518665752
   12 ALA   CA       119    0.137044896    0.804001675    5.469065999
   12 ALA   CB       120    0.164443407    0.947728990    5.424299956
   12 ALA   C        121    0.073977284    0.726408582    5.353242907
   12 ALA   O        122   -0.029917590    0.661365770    5.363522839
   13 GLN   N        123    0.151058173    0.719421428    5.245082301
   13 GLN   H        124    0.239187757    0.766378258    5.239678369
   13 GLN   CA       125    0.125721540    0.633351079    5.128627185
   13 GLN   CB       126    0.257039889    0.621571193    5.050975806
   13 GLN   CG       127    0.279333449    0.743957146    4.961913132
   13 GLN   CD       128    0.420188073    0.733920138    4.903045231
   13 GLN   OE1      129    0.468335482    0.622997700    4.880553170
   13 GLN   NE2      130    0.484778611    0.849864748    4.894453837
   13 GLN   HE21     131    0.582573635    0.856985234    4.874842433
   13 GLN   HE22     132    0.448051057    0.930438835    4.940917839
   13 GLN   C        133    0.077473047    0.490926171    5.156900079
   13 GLN   O        134   -0.008304023    0.433419799    5.090071416
   14 LEU   N        135    0.141868024    0.427906520    5.254745812
   14 LEU   H        136    0.226175608    0.469058991    5.289368142
   14 LEU   CA       137    0.116934684    0.289030334    5.295987042
   14 LEU   CB       138    0.242587429    0.238626226    5.367278387
   14 LEU   CG       139    0.239048370    0.087020589    5.387504049
   14 LEU   CD1      140    0.285206709    0.018696658    5.258623294
   14 LEU   CD2      141    0.330563075    0.057926367    5.506608770
   14 LEU   C        142    6.905115763    0.264997049    5.373686823
   14 LEU   O        143    6.837476333    0.164550835    5.352102245
   15 MET   N        144    6.868514240    0.355387533    5.464131248
   15 MET   H        145    6.925876846    0.434571888    5.485134128
   15 MET   CA       146    6.734733833    0.358540191    5.524984582
   15 MET   CB       147    6.704530514    0.478858406    5.614565342
   15 MET   CG       148    6.820707580    0.529156659    5.700489608
   15 MET   SD       149    6.788455301    0.691109655    5.779373290
   15 MET   CE       150    6.880802393    0.682202515    5.931283392
   15 MET   C        151    6.627813772    0.363905685    5.415669952
   15 MET   O        152    6.544707825    0.273261107    5.413228186
   16 SER   N        153    6.641611139    0.459455482    5.324171376
   16 SER   H        154    6.699736958    0.539138385    5.340713635
   16 SER   CA       155    6.553792188    0.473146117    5.207083326
   16 SER   CB       156    6.580937560    0.598603159    5.123835636
   16 SER   OG       157    6.553393971    0.702391701    5.218274588
   16 SER   HG       158    6.593890764    0.789936993    5.191895880
   16 SER   C        159    6.547624646    0.353760200    5.111576858
   16 SER   O        160    6.435836130    0.312202184    5.081455969
   17 LEU   N        161    6.658608822    0.281477776    5.099377529
   17 LEU   H        162    6.747591525    0.313863070    5.131522069
   17 LEU   CA       163    6.660352335    0.156914853    5.021326380
   17 LEU   CB       164    6.803452110    0.103271667    5.013926286
   17 LEU   CG       165    6.836719577    6.893199604    4.936753130
   17 LEU   CD1      166    6.980477621    6.904955500    4.885719570
   17 LEU   CD2      167    6.831031815    6.761339991    5.014173785
   17 LEU   C        168    6.563364405    0.049937777    5.071921527
   17 LEU   O        169    6.478765492    0.003860448    4.995426807
   18 ILE   N        170    6.567215033    0.016125526    5.200504359
   18 ILE   H        171    6.635570256    0.053605624    5.263136666
   18 ILE   CA       172    6.482178804    6.829757143    5.259924199
   18 ILE   CB       173    6.564951293    6.791967392    5.382938700
   18 ILE   CG1      174    6.688678780    6.710419674    5.344853546
   18 ILE   CG2      175    6.487238834    6.739841598    5.504002764
   18 ILE   CD       176    6.773730440    6.650304428    5.456947140
   18 ILE   C        177    6.340975757    6.883725251    5.283625011
   18 ILE   O        178    6.249595264    6.802176557    5.295030095
   19 ILE   N        179    6.318717666    0.096608732    5.294539181
   19 ILE   H        180    6.393621441    0.158431836    5.318397738
   19 ILE   CA       181    6.185748587    0.159122695    5.299248412
   19 ILE   CB       182    6.196975482    0.299077298    5.360040403
   19 ILE   CG1      183    6.232670091    0.297501806    5.508823523
   19 ILE   CG2      184    6.071886576    0.381463021    5.328786946
   19 ILE   CD       185    6.244255842    0.433489643    5.577992081
   19 ILE   C        186    6.116972128    0.159198016    5.162565580
   19 ILE   O        187    5.994822773    0.151251246    5.150470938
   20 ASN   N        188    6.190182526    0.182174764    5.053931760
   20 ASN   H        189    6.278538002    0.228442991    5.061226707
   20 ASN   CA       190    6.139844603    0.182555883    4.915815361
   20 ASN   CB       191    6.217418694    0.283816738    4.831317711
   20 ASN   CG       192    6.189122599    0.431118455    4.861475116
   20 ASN   OD1      193    6.078481366    0.464089009    4.903906947
   20 ASN   ND2      194    6.285759822    0.521352998    4.847140712
   20 ASN   HD21     195    6.253686659    0.614303379    4.865322057
   20 ASN   HD22     196    6.378389677    0.497665365    4.817860768
   20 ASN   C        197    6.132265769    0.047302444    4.844663094
   20 ASN   O        198    6.022149406   -0.006228754    4.832883132
   21 THR   N        199    6.239025361    6.885778874    4.843931897
   21 THR   H        200    6.327651447    6.900316863    4.887920299
   21 THR   CA       201    6.238474583    6.764310837    4.761152721
   21 THR   CB       202    6.383302740    6.721174232    4.737202570
   21 THR   OG1      203    6.452772990    6.818774597    4.659118937
   21 THR   HG1      204    6.550446175    6.797827479    4.663812020
   21 THR   CG2      205    6.406443935    6.576202581    4.694071309
   21 THR   C        206    6.167299141    6.652254064    4.837216674
   21 THR   O        207    6.188750599    6.635807094    4.957214330
   22 PHE   N        208    6.068636488    6.593845814    4.769805689
   22 PHE   H        209    6.062714486    6.594454743    4.669983050
   22 PHE   CA       210    5.987060118    6.495103413    4.841946769
   22 PHE   CB       211    5.876135709    6.457991758    4.743310764
   22 PHE   CG       212    5.772712234    6.362564064    4.803396474
   22 PHE   CD1      213    5.669487823    6.404911403    4.886286996
   22 PHE   HD1      214    5.667045965    6.506854953    4.924781031
   22 PHE   CD2      215    5.776011255    6.227940517    4.768979071
   22 PHE   HD2      216    5.835740149    6.198474259    4.682704737
   22 PHE   CE1      217    5.574564747    6.315657538    4.934705561
   22 PHE   HE1      218    5.500258597    6.343822484    5.009307573
   22 PHE   CE2      219    5.679180171    6.139624531    4.815273871
   22 PHE   HE2      220    5.661725967    6.047700805    4.759359834
   22 PHE   CZ       221    5.573305264    6.182648349    4.894395029
   22 PHE   HZ       222    5.475257468    6.135567034    4.887255015
   22 PHE   C        223    6.055900788    6.373533238    4.904331957
   22 PHE   O        224    6.140124212    6.306449198    4.844854259
   23 TYR   N        225    6.015380714    6.342485852    5.027153854
   23 TYR   H        226    5.926693288    6.375191383    5.059809337
   23 TYR   CA       227    6.077836332    6.242341806    5.114786417
   23 TYR   CB       228    6.204000511    6.296437331    5.182333478
   23 TYR   CG       229    6.273951105    6.194309382    5.272229790
   23 TYR   CD1      230    6.340381554    6.084645203    5.218565902
   23 TYR   HD1      231    6.320917112    6.065791188    5.112995123
   23 TYR   CD2      232    6.280035959    6.221398551    5.408428733
   23 TYR   HD2      233    6.255263254    6.321860367    5.442682411
   23 TYR   CE1      234    6.399382924    5.991537313    5.303262880
   23 TYR   HE1      235    6.460127961    5.911011172    5.261941085
   23 TYR   CE2      236    6.331448267    6.122484741    5.491461973
   23 TYR   HE2      237    6.339990137    6.152632243    5.595866786
   23 TYR   CZ       238    6.388938906    6.006383644    5.441072565
   23 TYR   OH       239    6.380151537    5.896580459    5.520842072
   23 TYR   HH       240    6.324214154    5.910574090    5.602548860
   23 TYR   C        241    5.987774090    6.190817760    5.227245597
   23 TYR   O        242    5.979861979    6.263091276    5.326464903
   24 SER   N        243    5.939803868    6.067979020    5.209900412
   24 SER   H        244    5.950567364    6.024658538    5.120415871
   24 SER   CA       245    5.831712299    6.020153564    5.297296399
   24 SER   CB       246    5.762808121    5.893889953    5.245132266
   24 SER   OG       247    5.702092955    5.911940198    5.116921381
   24 SER   HG       248    5.635292849    5.984846027    5.131851273
   24 SER   C        249    5.854074711    6.001832900    5.447555477
   24 SER   O        250    5.793617119    6.074849860    5.525936370
   25 ASN   N        251    5.935442707    5.906135190    5.491261288
   25 ASN   H        252    5.976795750    5.857932385    5.414015200
   25 ASN   CA       253    5.971324760    5.873134799    5.629947853
   25 ASN   CB       254    6.044021452    5.739219466    5.643813114
   25 ASN   CG       255    6.039633055    5.684513862    5.786631317
   25 ASN   OD1      256    6.130595212    5.701355139    5.867678374
   25 ASN   ND2      257    5.929940037    5.620965099    5.826842385
   25 ASN   HD21     258    5.907144755    5.606635203    5.923142877
   25 ASN   HD22     259    5.875509647    5.581098763    5.753037901
   25 ASN   C        260    6.048525245    5.986014918    5.698563834
   25 ASN   O        261    6.171102269    5.993081496    5.691136072
   26 LYSH  N        262    5.972426719    6.058216991    5.780341245
   26 LYSH  H        263    5.876109576    6.040604892    5.800706374
   26 LYSH  CA       264    6.030649498    6.160069686    5.868929996
   26 LYSH  CB       265    5.924593994    6.269662152    5.881206880
   26 LYSH  CG       266    5.911867954    6.344353795    5.748279356
   26 LYSH  CD       267    5.799348466    6.447663901    5.756961932
   26 LYSH  CE       268    5.671426559    6.397017764    5.690010281
   26 LYSH  NZ       269    5.557058408    6.489347606    5.692111058
   26 LYSH  HZ1      270    5.598903687    6.580067753    5.687759654
   26 LYSH  HZ2      271    5.499075156    6.480935770    5.773149222
   26 LYSH  HZ3      272    5.501340490    6.481897030    5.609397463
   26 LYSH  C        273    6.073912578    6.121259963    6.010474282
   26 LYSH  O        274    6.162589246    6.184360450    6.067787536
   27 GLU   N        275    6.024073579    6.007682673    6.058500786
   27 GLU   H        276    5.937759274    5.970643696    6.024160917
   27 GLU   CA       277    6.056805816    5.946687230    6.188181768
   27 GLU   CB       278    5.963254433    5.832797895    6.229259900
   27 GLU   CG       279    5.960714658    5.720763536    6.125099943
   27 GLU   CD       280    5.848946268    5.622162939    6.159621808
   27 GLU   OE1      281    5.841735832    5.582633628    6.277982784
   27 GLU   OE2      282    5.755168535    5.607008310    6.078374812
   27 GLU   C        283    6.203390638    5.909192298    6.210866482
   27 GLU   O        284    6.250630474    5.909560112    6.324431347
   28 ILE   N        285    6.280197509    5.906157223    6.102321090
   28 ILE   H        286    6.245787651    5.925259077    6.010391329
   28 ILE   CA       287    6.426161912    5.895731741    6.116320840
   28 ILE   CB       288    6.490226845    5.873934064    5.979086887
   28 ILE   CG1      289    6.428174958    5.949280366    5.861260837
   28 ILE   CG2      290    6.498223675    5.722635080    5.957726252
   28 ILE   CD       291    6.436756452    6.100730280    5.881222681
   28 ILE   C        292    6.498072568    6.002807362    6.198617067
   28 ILE   O        293    6.611606077    5.978558120    6.239283888
   29 PHE   N        294    6.440022528    6.121880618    6.210594052
   29 PHE   H        295    6.346601794    6.142254371    6.181277329
   29 PHE   CA       296    6.505408935    6.234521620    6.278767429
   29 PHE   CB       297    6.422499606    6.363109777    6.279127079
   29 PHE   CG       298    6.307382600    6.388330249    6.376709688
   29 PHE   CD1      299    6.179627953    6.353359257    6.334527196
   29 PHE   HD1      300    6.158682332    6.340183372    6.228368157
   29 PHE   CD2      301    6.322356091    6.455106928    6.497702482
   29 PHE   HD2      302    6.421052519    6.494240911    6.522390840
   29 PHE   CE1      303    6.069456181    6.371945599    6.417223560
   29 PHE   HE1      304    5.973259942    6.325605878    6.395358070
   29 PHE   CE2      305    6.210916324    6.488067426    6.573974336
   29 PHE   HE2      306    6.221490457    6.548318946    6.664194974
   29 PHE   CZ       307    6.084544822    6.446816323    6.533360152
   29 PHE   HZ       308    6.000492993    6.462738919    6.600900438
   29 PHE   C        309    6.557480866    6.206120590    6.419805734
   29 PHE   O        310    6.672364392    6.240778366    6.446860940
   30 LEU   N        311    6.485184710    6.142961666    6.511869284
   30 LEU   H        312    6.396192861    6.106592856    6.484309357
   30 LEU   CA       313    6.525416556    6.131896164    6.652836071
   30 LEU   CB       314    6.412875635    6.051695666    6.718502953
   30 LEU   CG       315    6.404723497    6.049115300    6.871267617
   30 LEU   CD1      316    6.343786361    6.179483207    6.923247462
   30 LEU   CD2      317    6.342477054    5.919681216    6.924013579
   30 LEU   C        318    6.658833910    6.063420946    6.683166821
   30 LEU   O        319    6.746158584    6.120994250    6.747908263
   31 ARG   N        320    6.682741624    5.960034624    6.602982483
   31 ARG   H        321    6.607548790    5.918738939    6.551584210
   31 ARG   CA       322    6.810294018    5.887439356    6.594609050
   31 ARG   CB       323    6.806327018    5.789535569    6.477111769
   31 ARG   CG       324    6.930861907    5.701764707    6.463099709
   31 ARG   CD       325    0.001242900    5.616156211    6.336835041
   31 ARG   NE       326    0.011693241    5.704612230    6.219905928
   31 ARG   HE       327    0.071789296    5.783206014    6.234448333
   31 ARG   CZ       328   -0.037956641    5.688006049    6.096566735
   31 ARG   NH1      329   -0.133495763    5.598038613    6.069489831
   31 ARG   HH11     330   -0.161756891    5.583082615    5.974744754
   31 ARG   HH12     331   -0.177349266    5.539443763    6.137625643
   31 ARG   NH2      332    0.005942795    5.768324566    5.998700624
   31 ARG   HH21     333   -0.011981394    5.756309676    5.901060381
   31 ARG   HH22     334    0.053614588    5.849542605    6.032304549
   31 ARG   C        335    0.014253571    5.978061289    6.575211714
   31 ARG   O        336    0.113913411    5.972619845    6.647103212
   32 GLU   N        337    0.002783716    6.072712305    6.482482927
   32 GLU   H        338   -0.085401317    6.053846849    6.439264158
   32 GLU   CA       339    0.102443791    6.175601899    6.449422063
   32 GLU   CB       340    0.063076371    6.245420988    6.319083579
   32 GLU   CG       341    0.002429699    6.144511977    6.221358070
   32 GLU   CD       342    0.100156691    6.071705295    6.128855390
   32 GLU   OE1      343    0.111131187    6.105058550    6.008888219
   32 GLU   OE2      344    0.153698972    5.968101814    6.173821904
   32 GLU   C        345    0.125558664    6.278146776    6.560594232
   32 GLU   O        346    0.241573569    6.309976961    6.586272371
   33 LEU   N        347    0.020900924    6.307926529    6.637088364
   33 LEU   H        348   -0.057724504    6.246556877    6.629773010
   33 LEU   CA       349    0.011601566    6.400923670    6.750552252
   33 LEU   CB       350   -0.130179017    6.454402714    6.771760814
   33 LEU   CG       351    6.739056709    6.584606487    6.707731178
   33 LEU   CD1      352    6.742866487    6.571630934    6.555322492
   33 LEU   CD2      353    6.595043216    6.613228351    6.750757244
   33 LEU   C        354    0.077951814    6.348561060    6.878104096
   33 LEU   O        355    0.158677244    6.412850477    6.945044488
   34 ILE   N        356    0.040218136    6.225561158    6.911860312
   34 ILE   H        357   -0.032820673    6.182037598    6.859213151
   34 ILE   CA       358    0.090761591    6.153468516    0.111795116
   34 ILE   CB       359    6.905206405    6.046765609    0.148471308
   34 ILE   CG1      360    6.929231921    6.001370763    0.292605118
   34 ILE   CG2      361    6.902934038    5.926139447    0.054372958
   34 ILE   CD       362    6.856822351    6.091082540    0.393196608
   34 ILE   C        363    0.240687714    6.123530434    0.105657407
   34 ILE   O        364    0.307865607    6.111603040    0.208005268
   35 SER   N        365    0.289189705    6.101733144    6.901541260
   35 SER   H        366    0.224585016    6.069998598    6.832116011
   35 SER   CA       367    0.429885768    6.085968098    6.861934991
   35 SER   CB       368    0.447175065    6.093645859    6.710106620
   35 SER   OG       369    0.582546907    6.065392604    6.673659954
   35 SER   HG       370    0.587132354    6.035151397    6.578452536
   35 SER   C        371    0.514059794    6.198236299    0.005132050
   35 SER   O        372    0.599687773    6.168776813    0.088388975
   36 ASN   N        373    0.453557467    6.316183870    6.912074990
   36 ASN   H        374    0.365619386    6.328269314    6.866010484
   36 ASN   CA       375    0.509170365    6.439500941    0.051781979
   36 ASN   CB       376    0.434876379    6.564266262    0.003597557
   36 ASN   CG       377    0.450717473    6.600748921    6.773653416
   36 ASN   OD1      378    0.547011653    6.570732050    6.703258682
   36 ASN   ND2      379    0.352424265    6.679061430    6.730151337
   36 ASN   HD21     380    0.358289315    6.707593008    6.634493370
   36 ASN   HD22     381    0.278040152    6.708364107    6.790211335
   36 ASN   C        382    0.514314548    6.444491180    0.204615554
   36 ASN   O        383    0.611801374    6.490944746    0.263497776
   37 SER   N        384    0.403527384    6.401908101    0.264631269
   37 SER   H        385    0.318518439    6.399130100    0.212032932
   37 SER   CA       386    0.389976671    6.386751265    0.410226336
   37 SER   CB       387    0.248863313    6.334162140    0.437232446
   37 SER   OG       388    0.144882539    6.414401219    0.380675492
   37 SER   HG       389    0.120946930    6.474796779    0.456700211
   37 SER   C        390    0.488572247    6.285385639    0.468615426
   37 SER   O        391    0.568380995    6.323271703    0.554190176
   38 SER   N        392    0.496200434    6.167683919    0.407145416
   38 SER   H        393    0.425478049    6.152362191    0.338119003
   38 SER   CA       394    0.589813819    6.060747854    0.444698213
   38 SER   CB       395    0.555310824    5.936675498    0.362074627
   38 SER   OG       396    0.435399926    5.867134640    0.397229867
   38 SER   HG       397    0.366382627    5.919282410    0.347070889
   38 SER   C        398    0.736301336    6.098205855    0.421242337
   38 SER   O        399    0.812071590    6.074286282    0.515134419
   39 ASP   N        400    0.760475502    6.142731778    0.298270528
   39 ASP   H        401    0.704798870    6.171574567    0.220375609
   39 ASP   CA       402    0.894800719    6.193769317    0.267310884
   39 ASP   CB       403    0.895162661    6.254777127    0.127004585
   39 ASP   CG       404    1.025243690    6.317706776    0.076756468
   39 ASP   OD1      405    1.125400966    6.243642462    0.066364269
   39 ASP   OD2      406    1.015830451    6.434308571    0.032740810
   39 ASP   C        407    0.938576473    6.300124474    0.368206824
   39 ASP   O        408    1.049930215    6.290915655    0.419631936
   40 ALA   N        409    0.855118367    6.398138760    0.401610881
   40 ALA   H        410    0.776639480    6.379133693    0.342623093
   40 ALA   CA       411    0.889889950    6.499492289    0.502256035
   40 ALA   CB       412    0.780730523    6.606188316    0.491807228
   40 ALA   C        413    0.902188883    6.446516646    0.645276800
   40 ALA   O        414    0.987691124    6.496311419    0.718354446
   41 LEU   N        415    0.814730545    6.351493090    0.677084982
   41 LEU   H        416    0.731120318    6.327972633    0.627508262
   41 LEU   CA       417    0.826395722    6.280270739    0.805148641
   41 LEU   CB       418    0.701724346    6.195686584    0.831856604
   41 LEU   CG       419    0.593647437    6.276600640    0.903820531
   41 LEU   CD1      420    0.464133718    6.197400146    0.922778425
   41 LEU   CD2      421    0.642165955    6.328357239    1.039379416
   41 LEU   C        422    0.947261508    6.190696335    0.833092412
   41 LEU   O        423    1.006326068    6.191252800    0.940981560
   42 ASP   N        424    0.992939043    6.125416753    0.726591775
   42 ASP   H        425    0.936341387    6.103012271    0.647247709
   42 ASP   CA       426    1.125511617    6.062616124    0.717060963
   42 ASP   CB       427    1.142101151    5.974490062    0.593088144
   42 ASP   CG       428    1.072618134    5.838921125    0.607248495
   42 ASP   OD1      429    1.038462892    5.795178599    0.719253011
   42 ASP   OD2      430    1.059826575    5.768858062    0.504532786
   42 ASP   C        431    1.248449147    6.153385065    0.724722670
   42 ASP   O        432    1.329754053    6.131489345    0.814383642
   43 LYSH  N        433    1.237870689    6.269625419    0.660936696
   43 LYSH  H        434    1.186263091    6.278458049    0.575739040
   43 LYSH  CA       435    1.326805392    6.384332210    0.684247904
   43 LYSH  CB       436    1.277917565    6.495926993    0.591675078
   43 LYSH  CG       437    1.377406979    6.609105023    0.565134643
   43 LYSH  CD       438    1.331930693    6.709354343    0.458870493
   43 LYSH  CE       439    1.423018154    6.830030945    0.435366199
   43 LYSH  NZ       440    1.385008632    6.910705633    0.318497849
   43 LYSH  HZ1      441    1.437187560    6.995973490    0.315543719
   43 LYSH  HZ2      442    1.286077745    6.925326240    0.318913077
   43 LYSH  HZ3      443    1.412012893    6.856070263    0.239214721
   43 LYSH  C        444    1.346182358    6.431988545    0.828349014
   43 LYSH  O        445    1.457163951    6.410948952    0.877039421
   44 ILE   N        446    1.243780970    6.476029126    0.900898192
   44 ILE   H        447    1.153291096    6.465851323    0.859561077
   44 ILE   CA       448    1.241494052    6.516632262    1.042173016
   44 ILE   CB       449    1.110454297    6.573272258    1.097213854
   44 ILE   CG1      450    1.127790005    6.640515313    1.233564060
   44 ILE   CG2      451    0.986964215    6.482938648    1.098948357
   44 ILE   CD       452    1.186597873    6.781717095    1.229736374
   44 ILE   C        453    1.289775546    6.397645923    1.125365670
   44 ILE   O        454    1.375864373    6.418808436    1.210641433
   45 ARG   N        455    1.255248040    6.271716509    1.100071531
   45 ARG   H        456    1.193649595    6.244698631    1.026067338
   45 ARG   CA       457    1.290113899    6.154820210    1.182112516
   45 ARG   CB       458    1.220953986    6.033316985    1.119985049
   45 ARG   CG       459    1.205141144    5.919504597    1.220988275
   45 ARG   CD       460    1.168531892    5.787847616    1.152175468
   45 ARG   NE       461    1.122218342    5.694519186    1.255862891
   45 ARG   HE       462    1.178143209    5.668989264    1.334721613
   45 ARG   CZ       463    1.002257780    5.634890362    1.258780813
   45 ARG   NH1      464    0.904889784    5.650414406    1.168037394
   45 ARG   HH11     465    0.814812035    5.610299154    1.184648868
   45 ARG   HH12     466    0.926235323    5.706443615    1.088005550
   45 ARG   NH2      467    0.981730528    5.559471309    1.367610417
   45 ARG   HH21     468    0.890797036    5.520033825    1.380817161
   45 ARG   HH22     469    1.048608651    5.556569279    1.441890654
   45 ARG   C        470    1.441452921    6.133356412    1.175556986
   45 ARG   O        471    1.502212595    6.118246498    1.281429329
   46 TYR   N        472    1.508899530    6.142986446    1.061329191
   46 TYR   H        473    1.466720321    6.173123601    0.975804605
   46 TYR   CA       474    1.653532987    6.116851605    1.058658373
   46 TYR   CB       475    1.682736856    6.120910163    0.908511308
   46 TYR   CG       476    1.814901103    6.050384032    0.877423310
   46 TYR   CD1      477    1.812054764    5.914603752    0.847880036
   46 TYR   HD1      478    1.717659216    5.865393138    0.871306439
   46 TYR   CD2      479    1.935777399    6.115072215    0.900344048
   46 TYR   HD2      480    1.942377033    6.219985955    0.929132991
   46 TYR   CE1      481    1.929388714    5.840877868    0.837092095
   46 TYR   HE1      482    1.931423392    5.732195235    0.829174159
   46 TYR   CE2      483    2.053836251    6.042347590    0.890751415
   46 TYR   HE2      484    2.148362141    6.096513802    0.893928284
   46 TYR   CZ       485    2.049615004    5.909250317    0.850897970
   46 TYR   OH       486    2.162246403    5.841301732    0.816395320
   46 TYR   HH       487    2.232718099    5.903975992    0.849642508
   46 TYR   C        488    1.729211364    6.220937429    1.141438579
   46 TYR   O        489    1.839923125    6.187350286    1.183218012
   47 GLU   N        490    1.680852358    6.343648367    1.158591637
   47 GLU   H        491    1.598639378    6.370827474    1.108568421
   47 GLU   CA       492    1.743164979    6.451214944    1.237072754
   47 GLU   CB       493    1.661607747    6.580666128    1.236276021
   47 GLU   CG       494    1.675659838    6.655881752    1.103774750
   47 GLU   CD       495    1.639739896    6.804602913    1.103386657
   47 GLU   OE1      496    1.547584324    6.850597408    1.032556878
   47 GLU   OE2      497    1.722745044    6.876603057    1.162998400
   47 GLU   C        498    1.767080860    6.404519393    1.380796644
   47 GLU   O        499    1.855316445    6.446276695    1.455646699
   48 SER   N        500    1.693573496    6.304080183    1.427705178
   48 SER   H        501    1.622656686    6.269314681    1.366353912
   48 SER   CA       502    1.707256144    6.228017332    1.552754529
   48 SER   CB       503    1.593826740    6.133432173    1.592757839
   48 SER   OG       504    1.581359471    6.023178782    1.502543251
   48 SER   HG       505    1.529227926    6.050036512    1.421540069
   48 SER   C        506    1.840085260    6.158800904    1.583971710
   48 SER   O        507    1.879401229    6.136714382    1.698416152
   49 LEU   N        508    1.907789475    6.105451663    1.482679921
   49 LEU   H        509    1.859938477    6.078418322    1.399132393
   49 LEU   CA       510    2.040466463    6.043467835    1.495419479
   49 LEU   CB       511    2.088654280    5.993088794    1.359234084
   49 LEU   CG       512    2.137931409    5.848309393    1.363635907
   49 LEU   CD1      513    2.018600656    5.756172706    1.389712768
   49 LEU   CD2      514    2.214164761    5.803777461    1.238666581
   49 LEU   C        515    2.139535545    6.145659649    1.551554605
   49 LEU   O        516    2.240481695    6.102461965    1.606973310
   50 THR   N        517    2.112022776    6.274622472    1.534230892
   50 THR   H        518    2.018992458    6.288179005    1.500148927
   50 THR   CA       519    2.196022060    6.382649066    1.587929450
   50 THR   CB       520    2.265839411    6.459750536    1.475705243
   50 THR   OG1      521    2.178702700    6.487276854    1.365701560
   50 THR   HG1      522    2.234862415    6.537194214    1.299710720
   50 THR   CG2      523    2.392543354    6.383447432    1.436510374
   50 THR   C        524    2.129784904    6.469219611    1.695299653
   50 THR   O        525    2.169415757    6.451827881    1.810446829
   51 ASP   N        526    2.022464101    6.539494847    1.660185753
   51 ASP   H        527    1.968336370    6.547569435    1.576490393
   51 ASP   CA       528    1.965262704    6.642078846    1.748592713
   51 ASP   CB       529    1.929379526    6.751506437    1.647856188
   51 ASP   CG       530    1.857385109    6.868406126    1.715377135
   51 ASP   OD1      531    1.911047377    6.932571543    1.808265026
   51 ASP   OD2      532    1.742442754    6.897106939    1.675536238
   51 ASP   C        533    1.836163647    6.603588713    1.821133951
   51 ASP   O        534    1.744481455    6.544820223    1.763953181
   52 PRO   N        535    1.833534045    6.630854628    1.951295522
   52 PRO   CA       536    1.715367099    6.610804627    2.036413595
   52 PRO   CB       537    1.772419582    6.604178950    2.178226683
   52 PRO   CG       538    1.896757687    6.693353106    2.177098925
   52 PRO   CD       539    1.948801665    6.664404676    2.036150354
   52 PRO   C        540    1.610900012    6.722040126    2.025355032
   52 PRO   O        541    1.489745704    6.703787713    2.014400541
   53 SER   N        542    1.657743850    6.835965100    1.975173607
   53 SER   H        543    1.696684962    6.832028430    1.883142186
   53 SER   CA       544    1.584483515    0.044542604    1.991754088
   53 SER   CB       545    1.682019699    0.160374483    2.013731294
   53 SER   OG       546    1.717895943    0.213449757    1.885878380
   53 SER   HG       547    1.789815439    0.154990446    1.848321026
   53 SER   C        548    1.473695607    0.090284082    1.896645820
   53 SER   O        549    1.382937749    0.165007525    1.932834093
   54 LYSH  N        550    1.480560024    0.039893453    1.773752922
   54 LYSH  H        551    1.568198594    0.007457936    1.738141518
   54 LYSH  CA       552    1.383580013    0.072350346    1.668151212
   54 LYSH  CB       553    1.448002237    0.061855371    1.529763881
   54 LYSH  CG       554    1.535164006    0.185513151    1.506914564
   54 LYSH  CD       555    1.587168259    0.207086190    1.364646425
   54 LYSH  CE       556    1.690242527    0.320150586    1.363579656
   54 LYSH  NZ       557    1.722621039    0.367586254    1.228256432
   54 LYSH  HZ1      558    1.774122171    0.301946545    1.173127000
   54 LYSH  HZ2      559    1.769859548    0.455676359    1.231208193
   54 LYSH  HZ3      560    1.635750007    0.386423385    1.182446099
   54 LYSH  C        561    1.256941685    6.904457256    1.673941377
   54 LYSH  O        562    1.145540648    6.955853990    1.665084166
   55 LEU   N        563    1.277081617    6.779522827    1.714866781
   55 LEU   H        564    1.364659061    6.734534321    1.697367471
   55 LEU   CA       565    1.176422634    6.678800746    1.751327085
   55 LEU   CB       566    1.236532105    6.538588059    1.763026603
   55 LEU   CG       567    1.249134011    6.451366123    1.637956518
   55 LEU   CD1      568    1.280053862    6.311242634    1.691083336
   55 LEU   CD2      569    1.121754950    6.450365575    1.553199837
   55 LEU   C        570    1.110890408    6.706201947    1.886856169
   55 LEU   O        571    0.989084684    6.689471744    1.890512539
   56 ASP   N        572    1.171467929    6.778031045    1.980990268
   56 ASP   H        573    1.266617811    6.806703386    1.969836927
   56 ASP   CA       574    1.112173316    6.799387049    2.113803930
   56 ASP   CB       575    1.230362923    6.852775288    2.194991670
   56 ASP   CG       576    1.241308707    6.805932364    2.340221423
   56 ASP   OD1      577    1.258352299    6.899609684    2.421192040
   56 ASP   OD2      578    1.238037853    6.684328404    2.368975199
   56 ASP   C        579    0.989662750    6.890814122    2.120466812
   56 ASP   O        580    0.902478619    6.863726358    2.202903979
   57 SER   N        581    0.970254858    0.059879511    2.021623853
   57 SER   H        582    1.019070865    0.085780957    1.938280511
   57 SER   CA       583    0.844918468    0.135568323    2.008439107
   57 SER   CB       584    0.867209748    0.248993314    1.908205028
   57 SER   OG       585    0.919381007    0.199059238    1.784764445
   57 SER   HG       586    0.974439150    0.271045708    1.742496796
   57 SER   C        587    0.717318970    0.063371016    1.964627303
   57 SER   O        588    0.606319975    0.113309330    1.982410721
   58 GLY   N        589    0.741086201    6.857744472    1.921128508
   58 GLY   H        590    0.825927420    6.807554293    1.937985150
   58 GLY   CA       591    0.641157534    6.766373045    1.863877621
   58 GLY   C        592    0.690471025    6.626200656    1.827386944
   58 GLY   O        593    0.716934970    6.589740819    1.712934593
   59 LYSH  N        594    0.705139928    6.544694268    1.931472824
   59 LYSH  H        595    0.647647675    6.554241343    2.012734713
   59 LYSH  CA       596    0.756035432    6.407656160    1.915908312
   59 LYSH  CB       597    0.796346115    6.341484477    2.047836951
   59 LYSH  CG       598    0.892621115    6.432681957    2.124146486
   59 LYSH  CD       599    0.903213771    6.382145571    2.268164646
   59 LYSH  CE       600    0.977249826    6.489641053    2.347965673
   59 LYSH  NZ       601    0.899270052    6.606816522    2.390373607
   59 LYSH  HZ1      602    0.848968882    6.585736871    2.474191981
   59 LYSH  HZ2      603    0.831717819    6.630623786    2.320588864
   59 LYSH  HZ3      604    0.956310239    6.686728873    2.409346882
   59 LYSH  C        605    0.663280252    6.309139733    1.844462745
   59 LYSH  O        606    0.716471705    6.236080414    1.761016148
   60 GLU   N        607    0.532150136    6.315774288    1.865702940
   60 GLU   H        608    0.486878798    6.388388842    1.917448786
   60 GLU   CA       609    0.438624892    6.231270393    1.790064212
   60 GLU   CB       610    0.295829068    6.244119377    1.843504594
   60 GLU   CG       611    0.295692684    6.195727417    1.988646409
   60 GLU   CD       612    0.195388605    6.266397971    2.080045346
   60 GLU   OE1      613    0.082838807    6.212698099    2.088766726
   60 GLU   OE2      614    0.226815098    6.372836219    2.137541746
   60 GLU   C        615    0.428542830    6.264491053    1.641051237
   60 GLU   O        616    0.388249397    6.372660154    1.598593765
   61 LEU   N        617    0.482865840    6.167414675    1.568163039
   61 LEU   H        618    0.516493557    6.075531508    1.588790001
   61 LEU   CA       619    0.497074529    6.180959357    1.422487138
   61 LEU   CB       620    0.635769571    6.131976748    1.380387493
   61 LEU   CG       621    0.744230149    6.223330037    1.437797070
   61 LEU   CD1      622    0.874133467    6.201976810    1.359834463
   61 LEU   CD2      623    0.714414278    6.371991586    1.417419900
   61 LEU   C        624    0.392217149    6.098253965    1.347829596
   61 LEU   O        625    0.396082911    5.978999077    1.318000677
   62 HISB  N        626    0.301374962    6.175799773    1.289309740
   62 HISB  H        627    0.342056048    6.266993242    1.294859298
   62 HISB  CA       628    0.172280541    6.125254449    1.240425523
   62 HISB  CB       629    0.078274553    6.091409406    1.356297814
   62 HISB  CG       630    0.023438488    6.196578590    1.452955636
   62 HISB  ND1      631   -0.028174508    6.160504451    1.570115735
   62 HISB  CD2      632    0.039100614    6.328660680    1.453640374
   62 HISB  HD2      633    0.069503813    6.396315668    1.373761038
   62 HISB  CE1      634   -0.036770119    6.265236699    1.651632247
   62 HISB  HE1      635   -0.060762479    6.271745556    1.757759542
   62 HISB  NE2      636    0.009937945    6.365662837    1.578002825
   62 HISB  HE2      637   -0.001581077    6.461114512    1.605503562
   62 HISB  C        638    0.105204715    6.213449411    1.134897698
   62 HISB  O        639    0.149622852    6.326204495    1.113823017
   63 ILE   N        640    0.013225958    6.150990838    1.061890026
   63 ILE   H        641    0.016712276    6.052502581    1.044922148
   63 ILE   CA       642    6.840176934    6.219800925    0.969028351
   63 ILE   CB       643    6.866222459    6.165940349    0.828210492
   63 ILE   CG1      644    7.015080671    6.154054963    0.794920640
   63 ILE   CG2      645    6.803662264    6.261763240    0.726637284
   63 ILE   CD       646    7.055165013    6.012928971    0.751495964
   63 ILE   C        647    6.694985052    6.200125150    1.013140242
   63 ILE   O        648    6.647919989    6.093434689    1.052297937
   64 ASN   N        649    6.640815676    6.320430826    1.029989643
   64 ASN   H        650    6.685752745    6.407543460    1.010189415
   64 ASN   CA       651    6.505229877    6.343777924    1.081761407
   64 ASN   CB       652    6.499722975    6.418061090    1.215405283
   64 ASN   CG       653    6.564374802    6.342268467    1.331518422
   64 ASN   OD1      654    6.574505821    6.219748678    1.335425334
   64 ASN   ND2      655    6.662005462    6.409157930    1.392188650
   64 ASN   HD21     656    6.696392966    6.364809709    1.474949534
   64 ASN   HD22     657    6.701424220    6.493093947    1.354781242
   64 ASN   C        658    6.416557834    6.410035385    0.976130272
   64 ASN   O        659    6.434246311    6.527853157    0.945551010
   65 LEU   N        660    6.322899791    6.328166941    0.929063998
   65 LEU   H        661    6.299706341    6.244059154    0.977949764
   65 LEU   CA       662    6.232501471    6.361641710    0.818084280
   65 LEU   CB       663    6.219683483    6.240148466    0.725978685
   65 LEU   CG       664    6.353118033    6.171840321    0.695348308
   65 LEU   CD1      665    6.317919173    6.029876131    0.650497621
   65 LEU   CD2      666    6.434354930    6.249393271    0.591460441
   65 LEU   C        667    6.089471979    6.395137841    0.860901382
   65 LEU   O        668    6.036952859    6.316807503    0.939871951
   66 ILE   N        669    6.045803860    6.512373459    0.815743049
   66 ILE   H        670    6.106893997    6.575568007    0.768036971
   66 ILE   CA       671    5.917834389    6.573575632    0.854306098
   66 ILE   CB       672    5.960065339    6.695981480    0.935818369
   66 ILE   CG1      673    6.021042344    6.651779290    1.069001722
   66 ILE   CG2      674    5.833359808    6.772437606    0.974640759
   66 ILE   CD       675    6.122006132    6.761945899    1.101806787
   66 ILE   C        676    5.827852293    6.613151165    0.737043483
   66 ILE   O        677    5.836275888    6.721076639    0.678635073
   67 PRO   N        678    5.738143405    6.522465853    0.699375168
   67 PRO   CA       679    5.630831099    6.547156730    0.601987040
   67 PRO   CB       680    5.580792609    6.409488528    0.557746227
   67 PRO   CG       681    5.632118822    6.305517542    0.657569113
   67 PRO   CD       682    5.743880299    6.379170234    0.731701863
   67 PRO   C        683    5.517017713    6.628905090    0.663426503
   67 PRO   O        684    5.470257001    6.586096608    0.768835089
   68 ASN   N        685    5.493836484    6.750038044    0.613642588
   68 ASN   H        686    5.555559652    6.799875094    0.552755064
   68 ASN   CA       687    5.375500643    6.831624652    0.644489689
   68 ASN   CB       688    5.414848529    6.948566022    0.734956170
   68 ASN   CG       689    5.299050269    0.120804378    0.778462026
   68 ASN   OD1      690    5.179822237    0.094365655    0.763810388
   68 ASN   ND2      691    5.339293921    0.240484987    0.820215945
   68 ASN   HD21     692    5.262753012    0.296343325    0.852153614
   68 ASN   HD22     693    5.433761505    0.271833319    0.829771256
   68 ASN   C        694    5.290651986    6.874316664    0.524530593
   68 ASN   O        695    5.334423275    6.961304910    0.449380905
   69 LYSH  N        696    5.175095008    6.808514676    0.522146574
   69 LYSH  H        697    5.140357689    6.762293143    0.603740932
   69 LYSH  CA       698    5.075638769    6.824640010    0.415101351
   69 LYSH  CB       699    4.965655686    6.718671404    0.424330798
   69 LYSH  CG       700    5.024216336    6.585783786    0.376176017
   69 LYSH  CD       701    4.899103187    6.498519972    0.364423286
   69 LYSH  CE       702    4.910631516    6.345960750    0.363088167
   69 LYSH  NZ       703    4.940234983    6.298912193    0.499168003
   69 LYSH  HZ1      704    5.016922737    6.351927627    0.535339260
   69 LYSH  HZ2      705    4.978694548    6.206885611    0.491962661
   69 LYSH  HZ3      706    4.858282196    6.301431041    0.556416551
   69 LYSH  C        707    5.013700310    0.045288236    0.394834739
   69 LYSH  O        708    4.976918815    0.079250770    0.282478281
   70 GLN   N        709    4.985155366    0.110207222    0.507350124
   70 GLN   H        710    4.975110051    0.059254188    0.592811607
   70 GLN   CA       711    4.921068025    0.241302025    0.525169244
   70 GLN   CB       712    4.881939746    0.269161807    0.670445528
   70 GLN   CG       713    4.760608229    0.198909589    0.731710460
   70 GLN   CD       714    4.790688248    0.049947741    0.749399637
   70 GLN   OE1      715    4.901831761    0.000788230    0.768359130
   70 GLN   NE2      716    4.690469236   -0.034957112    0.728589107
   70 GLN   HE21     717    4.715751972   -0.131521154    0.734501159
   70 GLN   HE22     718    4.597546163   -0.017176349    0.696222195
   70 GLN   C        719    4.999657653    0.353906193    0.457689559
   70 GLN   O        720    4.979838827    0.386548945    0.340764267
   71 ASP   N        721    5.108142053    0.388564221    0.526393859
   71 ASP   H        722    5.123538127    0.382940593    0.625039816
   71 ASP   CA       723    5.209221753    0.478955086    0.469625347
   71 ASP   CB       724    5.298100870    0.524654745    0.585491915
   71 ASP   CG       725    5.215400476    0.579280664    0.702056350
   71 ASP   OD1      726    5.175736074    0.697484256    0.693131820
   71 ASP   OD2      727    5.201830235    0.495849766    0.794128388
   71 ASP   C        728    5.298516758    0.426794235    0.356854720
   71 ASP   O        729    5.386322325    0.498201827    0.308672104
   72 ARG   N        730    5.243537738    0.319167152    0.301314618
   72 ARG   H        731    5.163694588    0.258958282    0.302621207
   72 ARG   CA       732    5.310557468    0.260167505    0.184539631
   72 ARG   CB       733    5.271009207    0.331983721    0.055352373
   72 ARG   CG       734    5.136995962    0.267751582    0.018938499
   72 ARG   CD       735    5.087606935    0.306986468    6.797331161
   72 ARG   NE       736    5.048297138    0.448119164    6.785397269
   72 ARG   HE       737    4.976656881    0.481046884    6.846906149
   72 ARG   CZ       738    5.116574036    0.545180024    6.723178294
   72 ARG   NH1      739    5.237412651    0.519564816    6.671237070
   72 ARG   HH11     740    5.296371505    0.593926058    6.639720321
   72 ARG   HH12     741    5.269883464    0.429531780    6.642273403
   72 ARG   NH2      742    5.074448690    0.672234804    6.717049791
   72 ARG   HH21     743    5.138076740    0.741968585    6.684064536
   72 ARG   HH22     744    4.995910695    0.701281080    6.771717189
   72 ARG   C        745    5.461156210    0.233777493    0.190567119
   72 ARG   O        746    5.534545707    0.238291453    0.091958949
   73 THR   N        747    5.515984537    0.209731935    0.309330186
   73 THR   H        748    5.465140057    0.180291308    0.390255392
   73 THR   CA       749    5.660900568    0.211094595    0.334013337
   73 THR   CB       750    5.706493781    0.306645858    0.444483946
   73 THR   OG1      751    5.670501086    0.278843587    0.580073183
   73 THR   HG1      752    5.695210660    0.184467608    0.602055610
   73 THR   CG2      753    5.682759888    0.453693986    0.409491522
   73 THR   C        754    5.725335224    0.075637106    0.364203927
   73 THR   O        755    5.688605073   -0.004299151    0.450175411
   74 LEU   N        756    5.827773264    0.040186808    0.287140806
   74 LEU   H        757    5.857615204    0.100194359    0.212916074
   74 LEU   CA       758    5.905071598    6.834438692    0.306453517
   74 LEU   CB       759    5.930199920    6.766565683    0.171661097
   74 LEU   CG       760    5.951326455    6.616016454    0.188912179
   74 LEU   CD1      761    5.817952599    6.541883201    0.177598179
   74 LEU   CD2      762    6.056776701    6.560973319    0.092678945
   74 LEU   C        763    6.034446205    6.866084316    0.381761551
   74 LEU   O        764    6.137856055    6.891145933    0.320058077
   75 THR   N        765    6.023231802    6.871444703    0.514188489
   75 THR   H        766    5.935491406    6.832702028    0.542509157
   75 THR   CA       767    6.131802146    6.917715082    0.601845628
   75 THR   CB       768    6.085066530    0.059829043    0.734652007
   75 THR   OG1      769    5.977658235    0.152619190    0.717236318
   75 THR   HG1      770    5.918151381    0.140876497    0.796751103
   75 THR   CG2      771    6.203160286    0.111814202    0.816897474
   75 THR   C        772    6.231451094    6.803207848    0.621042910
   75 THR   O        773    6.204793784    6.713108487    0.700418557
   76 ILE   N        774    6.349439020    6.812004027    0.560269602
   76 ILE   H        775    6.371414954    6.878594322    0.488964061
   76 ILE   CA       776    6.454974552    6.712798971    0.585414349
   76 ILE   CB       777    6.509925147    6.645149554    0.459672802
   76 ILE   CG1      778    6.394500561    6.589478090    0.376063937
   76 ILE   CG2      779    6.604220131    6.530817819    0.497695564
   76 ILE   CD       780    6.442934022    6.569051235    0.232376952
   76 ILE   C        781    6.569499440    6.774446819    0.665988592
   76 ILE   O        782    6.646672424    6.853360066    0.611698298
   77 VAL   N        783    6.569102332    6.736235983    0.793388690
   77 VAL   H        784    6.501796079    6.668994024    0.824184589
   77 VAL   CA       785    6.668958157    6.785184832    0.889540395
   77 VAL   CB       786    6.596231794    6.832850189    1.015435949
   77 VAL   CG1      787    6.685304352    6.935874112    1.085174528
   77 VAL   CG2      788    6.456600388    6.895221911    1.010517046
   77 VAL   C        789    6.775182799    6.680773014    0.924568359
   77 VAL   O        790    6.740924683    6.584179256    0.992587903
   78 ASP   N        791    6.901807303    6.703875452    0.891062387
   78 ASP   H        792    6.925709264    6.769954751    0.819900209
   78 ASP   CA       793    0.093247471    6.619283365    0.941278491
   78 ASP   CB       794    0.164068669    6.537614448    0.832991790
   78 ASP   CG       795    0.166360042    6.615625024    0.701397738
   78 ASP   OD1      796    0.241622549    6.715366311    0.697900466
   78 ASP   OD2      797    0.103689963    6.567044566    0.604779170
   78 ASP   C        798    0.191219853    6.699113405    1.027538506
   78 ASP   O        799    0.186403581    6.819796738    1.050842937
   79 THR   N        800    0.255267361    6.615507987    1.108773238
   79 THR   H        801    0.225803801    6.522755094    1.131808969
   79 THR   CA       802    0.352135395    6.663687605    1.208310886
   79 THR   CB       803    0.322116052    6.617804207    1.351159799
   79 THR   OG1      804    0.302649815    6.476427465    1.360387263
   79 THR   HG1      805    0.345407177    6.443929207    1.444741702
   79 THR   CG2      806    0.209412606    6.695207504    1.419830486
   79 THR   C        807    0.500176816    6.665558899    1.169683920
   79 THR   O        808    0.589525929    6.642580504    1.251040267
   80 GLY   N        809    0.530524197    6.695454554    1.043690720
   80 GLY   H        810    0.473905475    6.747380395    0.979667624
   80 GLY   CA       811    0.666544499    6.674760878    0.991908993
   80 GLY   C        812    0.754311951    6.798192316    1.013695716
   80 GLY   O        813    0.759467082    6.849222261    1.125499705
   81 ILE   N        814    0.821136791    6.841693429    0.907242611
   81 ILE   H        815    0.780121484    6.834141517    0.816345031
   81 ILE   CA       816    0.924948359    0.027895934    0.911418591
   81 ILE   CB       817    1.035502072    6.900242660    0.815899305
   81 ILE   CG1      818    1.166774354    6.969652862    0.852804457
   81 ILE   CG2      819    0.986670787    6.906192000    0.671019497
   81 ILE   CD       820    1.287605979    6.912881613    0.778058093
   81 ILE   C        821    0.897353572    0.178380966    0.908978919
   81 ILE   O        822    0.942063473    0.246645898    1.001018039
   82 GLY   N        823    0.811453495    0.229359383    0.821157616
   82 GLY   H        824    0.762133146    0.172180529    0.755585710
   82 GLY   CA       825    0.780214494    0.372705908    0.811943562
   82 GLY   C        826    0.852982685    0.441361578    0.696164931
   82 GLY   O        827    0.950986780    0.393205416    0.639550606
   83 MET   N        828    0.803281139    0.561786966    0.669386184
   83 MET   H        829    0.709728539    0.584339668    0.696565073
   83 MET   CA       830    0.857307327    0.644337251    0.560410858
   83 MET   CB       831    0.775158748    0.641230914    0.431376019
   83 MET   CG       832    0.809865686    0.525813627    0.337147774
   83 MET   SD       833    0.701265234    0.526528510    0.189853858
   83 MET   CE       834    0.550395256    0.503046135    0.281346130
   83 MET   C        835    0.874880112    0.792401010    0.594698595
   83 MET   O        836    0.830414573    0.837321598    0.700207355
   84 THR   N        837    0.986809316    0.841940940    0.542651645
   84 THR   H        838    1.052013839    0.787553314    0.489818922
   84 THR   CA       839    1.014769018    0.985815902    0.554058472
   84 THR   CB       840    1.164280331    1.016892581    0.544638509
   84 THR   OG1      841    1.208912533    0.994355696    0.410659836
   84 THR   HG1      842    1.230149523    0.899529964    0.387057227
   84 THR   CG2      843    1.247062519    0.938830249    0.646944729
   84 THR   C        844    0.947241047    1.069418521    0.445144211
   84 THR   O        845    0.914030128    1.018440727    0.338245662
   85 LYSH  N        846    0.912965040    1.193038062    0.480268307
   85 LYSH  H        847    0.923093099    1.222354870    0.575344038
   85 LYSH  CA       848    0.875682898    1.296378851    0.382577403
   85 LYSH  CB       849    0.867524195    1.430291554    0.456139007
   85 LYSH  CG       850    0.832852997    1.553985988    0.373021306
   85 LYSH  CD       851    0.815945736    1.679665648    0.458623687
   85 LYSH  CE       852    0.831969802    1.811764198    0.383098058
   85 LYSH  NZ       853    0.805730150    1.928655262    0.468285851
   85 LYSH  HZ1      854    0.712239039    1.925616810    0.503658407
   85 LYSH  HZ2      855    0.817922980    2.010251331    0.411769454
   85 LYSH  HZ3      856    0.868733034    1.934394178    0.545734345
   85 LYSH  C        857    0.951190264    1.306054385    0.249849064
   85 LYSH  O        858    0.887253341    1.299921202    0.144946268
   86 ALA   N        859    1.083057380    1.288972042    0.246688478
   86 ALA   H        860    1.142324443    1.297147691    0.326827074
   86 ALA   CA       861    1.165368687    1.260405489    0.128286981
   86 ALA   CB       862    1.311943234    1.258049996    0.172133070
   86 ALA   C        863    1.136009116    1.129539339    0.054659088
   86 ALA   O        864    1.131829032    1.131437210   -0.068266874
   87 ASP   N        865    1.116577029    1.014620042    0.118755593
   87 ASP   H        866    1.145071208    1.017139666    0.214576955
   87 ASP   CA       867    1.086723288    0.885329472    0.055469451
   87 ASP   CB       868    1.066262186    0.769925721    0.153829414
   87 ASP   CG       869    1.186341537    0.729450758    0.239592926
   87 ASP   OD1      870    1.299297485    0.744671409    0.188237300
   87 ASP   OD2      871    1.174294659    0.707930457    0.362143689
   87 ASP   C        872    0.955427208    0.902637909    6.896624557
   87 ASP   O        873    0.947131596    0.868606672    6.778713682
   88 LEU   N        874    0.852446602    0.968354766    0.031419238
   88 LEU   H        875    0.845065389    1.030713808    0.109251079
   88 LEU   CA       876    0.722041751    1.005623181    6.892483741
   88 LEU   CB       877    0.629168111    1.088488970    6.981459852
   88 LEU   CG       878    0.610680366    1.027994148    0.202983114
   88 LEU   CD1      879    0.522697091    1.118221280    0.289763481
   88 LEU   CD2      880    0.560265716    0.883984221    0.214375548
   88 LEU   C        881    0.746737953    1.080956967    6.761617428
   88 LEU   O        882    0.717501137    1.033324615    6.652048419
   89 ILE   N        883    0.812422605    1.195392353    6.778383712
   89 ILE   H        884    0.835984995    1.231171642    6.868749290
   89 ILE   CA       885    0.848255232    1.291609534    6.673172466
   89 ILE   CB       886    0.907446108    1.426339906    6.715077110
   89 ILE   CG1      887    0.802006414    1.498350233    6.799396145
   89 ILE   CG2      888    0.928147655    1.515619045    6.592558104
   89 ILE   CD       889    0.864565492    1.592636317    6.902379158
   89 ILE   C        890    0.934572479    1.223220013    6.566953858
   89 ILE   O        891    0.895609488    1.228900244    6.450414862
   90 ASN   N        892    1.022692278    1.132471174    6.608064021
   90 ASN   H        893    1.052729558    1.116682009    6.702130297
   90 ASN   CA       894    1.102069502    1.048064686    6.517587660
   90 ASN   CB       895    1.230444183    1.016853261    6.594763167
   90 ASN   CG       896    1.336995723    0.945408803    6.511380364
   90 ASN   OD1      897    1.345014092    0.963857917    6.390048761
   90 ASN   ND2      898    1.412140292    0.851411798    6.567998411
   90 ASN   HD21     899    1.483150387    0.808549066    6.512150015
   90 ASN   HD22     900    1.398915624    0.823816063    6.663194282
   90 ASN   C        901    1.031137802    0.928570042    6.453566380
   90 ASN   O        902    1.090018962    0.820646592    6.457708660
   91 ASN   N        903    0.903709447    0.939069463    6.416931306
   91 ASN   H        904    0.859352574    1.028649589    6.413958740
   91 ASN   CA       905    0.817627396    0.838710958    6.352664863
   91 ASN   CB       906    0.849366253    0.827279918    6.203416548
   91 ASN   CG       907    0.822225468    0.941393697    6.105189953
   91 ASN   OD1      908    0.750024002    0.931447876    6.006109018
   91 ASN   ND2      909    0.920956057    1.030316500    6.099556632
   91 ASN   HD21     910    0.917014068    1.115681716    6.047623404
   91 ASN   HD22     911    1.010904654    1.012836646    6.139602931
   91 ASN   C        912    0.811414088    0.701818526    6.420726034
   91 ASN   O        913    0.869913045    0.600878158    6.381765613
   92 LEU   N        914    0.781162257    0.713652745    6.549710890
   92 LEU   H        915    0.771481960    0.805788158    6.587358701
   92 LEU   CA       916    0.774715466    0.601020796    6.643966042
   92 LEU   CB       917    0.660678830    0.506929578    6.604577101
   92 LEU   CG       918    0.522059226    0.562022820    6.638653902
   92 LEU   CD1      919    0.422772868    0.466285313    6.572430411
   92 LEU   CD2      920    0.507085251    0.581751385    6.789651049
   92 LEU   C        921    0.906513387    0.527332186    6.668684743
   92 LEU   O        922    0.904926448    0.405964361    6.688592864
   93 GLY   N        923    1.017149158    0.601153302    6.670304095
   93 GLY   H        924    1.010882526    0.699036420    6.650820138
   93 GLY   CA       925    1.151374465    0.549222912    6.700237132
   93 GLY   C        926    1.205276737    0.443813561    6.603312480
   93 GLY   O        927    1.319884282    0.449857810    6.559036836
   94 THR   N        928    1.127347908    0.343428290    6.564058660
   94 THR   H        929    1.028415310    0.356980847    6.569413040
   94 THR   CA       930    1.169769547    0.222674410    6.491735445
   94 THR   CB       931    1.055759549    0.120815234    6.485544465
   94 THR   OG1      932    0.948046875    0.161963462    6.400959860
   94 THR   HG1      933    0.897250793    0.078528872    6.379548892
   94 THR   CG2      934    0.992040235    0.092846601    6.621818510
   94 THR   C        935    1.213146347    0.242293068    6.346318265
   94 THR   O        936    1.182118624    0.340970027    6.279755050
   95 ILE   N        937    1.272679995    0.140727790    6.284425444
   95 ILE   H        938    1.324864997    0.075938582    6.339932452
   95 ILE   CA       939    1.310629257    0.147003072    6.142538791
   95 ILE   CB       940    1.435672573    0.063773368    6.113439313
   95 ILE   CG1      941    1.407979668   -0.080866579    6.154928938
   95 ILE   CG2      942    1.561751427    0.126848520    6.172925652
   95 ILE   CD       943    1.516804053   -0.166573125    6.089946905
   95 ILE   C        944    1.198812407    0.122754683    6.040956530
   95 ILE   O        945    1.215581088    0.055420168    5.939386315
   96 ALA   N        946    1.088066776    0.195259227    6.053955263
   96 ALA   H        947    1.090665889    0.266014424    6.124577923
   96 ALA   CA       948    0.967408525    0.189741379    5.970156552
   96 ALA   CB       949    0.866482484    0.296194255    6.013655762
   96 ALA   C        950    1.000126438    0.228696873    5.825852761
   96 ALA   O        951    0.942190410    0.159520192    5.742256306
   97 LYSH  N        952    1.085021304    0.326282385    5.794847602
   97 LYSH  H        953    1.099640077    0.397356598    5.863657106
   97 LYSH  CA       954    1.120797237    0.357306759    5.655679763
   97 LYSH  CB       955    1.200894844    0.487075069    5.643128896
   97 LYSH  CG       956    1.192660564    0.527580910    5.495813029
   97 LYSH  CD       957    1.259878628    0.661763229    5.466034424
   97 LYSH  CE       958    1.252877153    0.693395839    5.316503966
   97 LYSH  NZ       959    1.296020228    0.828247579    5.276954917
   97 LYSH  HZ1      960    1.239720002    0.895405161    5.325123850
   97 LYSH  HZ2      961    1.287168028    0.839761621    5.178015114
   97 LYSH  HZ3      962    1.390414711    0.859499403    5.287585313
   97 LYSH  C        963    1.183653631    0.242986884    5.575748292
   97 LYSH  O        964    1.120779407    0.206997563    5.476334269
   98 SER   N        965    1.288504839    0.174661016    5.620781803
   98 SER   H        966    1.348728012    0.213476602    5.690550295
   98 SER   CA       967    1.350780919    0.062052632    5.549696138
   98 SER   CB       968    1.487018029    0.021288830    5.606134368
   98 SER   OG       969    1.474874676   -0.049983560    5.729511783
   98 SER   HG       970    1.556003952   -0.027536493    5.783494858
   98 SER   C        971    1.254762338    6.861339445    5.537439797
   98 SER   O        972    1.258040096    6.796271008    5.433104841
   99 GLY   N        973    1.176582615    6.840243381    5.642953187
   99 GLY   H        974    1.206742932    6.889011227    5.724889182
   99 GLY   CA       975    1.068998635    6.740336335    5.650346078
   99 GLY   C        976    0.961451793    6.766000683    5.544574067
   99 GLY   O        977    0.937206527    6.674915722    5.465535900
  100 THR   N        978    0.914983010    6.890521730    5.539443522
  100 THR   H        979    0.938638173    6.959914822    5.607451112
  100 THR   CA       980    0.824367649    0.014202948    5.431360719
  100 THR   CB       981    0.775414524    0.158140263    5.448582514
  100 THR   OG1      982    0.719316794    0.181487071    5.578044937
  100 THR   HG1      983    0.790625401    0.158003169    5.644116262
  100 THR   CG2      984    0.662999548    0.182907630    5.347788621
  100 THR   C        985    0.866465093    6.909011011    5.286058565
  100 THR   O        986    0.785918055    6.872020549    5.200767584
  101 LYSH  N        987    0.993419263    0.020307690    5.259122966
  101 LYSH  H        988    1.053063880    0.068659157    5.323199540
  101 LYSH  CA       989    1.050664667    0.004587206    5.124641591
  101 LYSH  CB       990    1.178140901    0.084517470    5.096960493
  101 LYSH  CG       991    1.149772410    0.163888585    4.969271593
  101 LYSH  CD       992    1.274412490    0.168407992    4.880635444
  101 LYSH  CE       993    1.293687063    0.038908905    4.801489764
  101 LYSH  NZ       994    1.419396988    0.038081472    4.725296028
  101 LYSH  HZ1      995    1.425986860   -0.048068985    4.674949964
  101 LYSH  HZ2      996    1.499527744    0.046900534    4.784467697
  101 LYSH  HZ3      997    1.418940817    0.111878863    4.657821276
  101 LYSH  C        998    1.064938284    6.778021499    5.075976376
  101 LYSH  O        999    1.000002977    6.735753249    4.980433506
  102 ALA   N       1000    1.117830295    6.691827214    5.162359132
  102 ALA   H       1001    1.171429700    6.721330852    5.241466033
  102 ALA   CA      1002    1.102873571    6.546169856    5.149311815
  102 ALA   CB      1003    1.165526488    6.491134576    5.277599148
  102 ALA   C       1004    0.963326606    6.484215343    5.139231547
  102 ALA   O       1005    0.930191916    6.410911275    5.046177543
  103 PHE   N       1006    0.872193902    6.536945139    5.220500317
  103 PHE   H       1007    0.895507441    6.562376289    5.314369736
  103 PHE   CA      1008    0.731191162    6.498294668    5.205144239
  103 PHE   CB      1009    0.648309814    6.543918302    5.325392999
  103 PHE   CG      1010    0.509190624    6.482934616    5.343786420
  103 PHE   CD1     1011    0.472147236    6.351037515    5.320292967
  103 PHE   HD1     1012    0.547825913    6.274165412    5.304633796
  103 PHE   CD2     1013    0.410482374    6.577636758    5.368495796
  103 PHE   HD2     1014    0.438749845    6.677424809    5.402026306
  103 PHE   CE1     1015    0.336594706    6.321714949    5.311084774
  103 PHE   HE1     1016    0.307665992    6.223930277    5.272591399
  103 PHE   CE2     1017    0.275295561    6.546098080    5.361521351
  103 PHE   HE2     1018    0.199148691    6.619867862    5.386832886
  103 PHE   CZ      1019    0.236856767    6.417409922    5.325710648
  103 PHE   HZ      1020    0.134014061    6.398122714    5.295175720
  103 PHE   C       1021    0.671674503    6.542949457    5.071443915
  103 PHE   O       1022    0.608333370    6.466972617    4.998328972
  104 MET   N       1023    0.702449269    6.665869247    5.031021654
  104 MET   H       1024    0.712162456    6.742927711    5.094024789
  104 MET   CA      1025    0.672861160    6.709732299    4.893869037
  104 MET   CB      1026    0.731496107    6.846921897    4.859910557
  104 MET   CG      1027    0.649063462    0.047934247    4.909927178
  104 MET   SD      1028    0.705434381    0.208988980    4.843791293
  104 MET   CE      1029    0.598136488    0.317936667    4.934933345
  104 MET   C       1030    0.719462562    6.621369070    4.777971364
  104 MET   O       1031    0.641286789    6.575242286    4.694954853
  105 GLU   N       1032    0.844055931    6.577685819    4.794092418
  105 GLU   H       1033    0.900639756    6.599777892    4.873529256
  105 GLU   CA      1034    0.908483154    6.484798524    4.700104133
  105 GLU   CB      1035    1.060654334    6.480815265    4.715598354
  105 GLU   CG      1036    1.128822595    6.617618979    4.708754943
  105 GLU   CD      1037    1.280162612    6.603132503    4.691515459
  105 GLU   OE1     1038    1.324127472    6.609328184    4.574667409
  105 GLU   OE2     1039    1.352808179    6.621436493    4.791571944
  105 GLU   C       1040    0.846682746    6.344895174    4.695540557
  105 GLU   O       1041    0.807520716    6.296014304    4.589673736
  106 ALA   N       1042    0.835021821    6.284451794    4.813437212
  106 ALA   H       1043    0.857034572    6.311738113    4.907098510
  106 ALA   CA      1044    0.767466643    6.156906840    4.841395262
  106 ALA   CB      1045    0.770619056    6.136569232    4.993017109
  106 ALA   C       1046    0.622032087    6.154629638    4.793892691
  106 ALA   O       1047    0.588554168    6.074516250    4.706765086
  107 LEU   N       1048    0.540838765    6.256133521    4.822090554
  107 LEU   H       1049    0.567788952    6.337870094    4.873026350
  107 LEU   CA      1050    0.408726861    6.275430318    4.760575939
  107 LEU   CB      1051    0.354317360    6.414384608    4.794313482
  107 LEU   CG      1052    0.296432143    6.407448559    4.935770875
  107 LEU   CD1     1053    0.256987820    6.551680192    4.968196217
  107 LEU   CD2     1054    0.171164719    6.320796999    4.950136288
  107 LEU   C       1055    0.403894773    6.250877456    4.609632135
  107 LEU   O       1056    0.335953012    6.156195099    4.570285361
  108 GLN   N       1057    0.485368188    6.324715626    4.534782631
  108 GLN   H       1058    0.519963553    6.414068606    4.563429949
  108 GLN   CA      1059    0.487755823    6.306860162    4.388877079
  108 GLN   CB      1060    0.571192738    6.423701761    4.335976128
  108 GLN   CG      1061    0.590670737    6.422745401    4.184233625
  108 GLN   CD      1062    0.696872561    6.518935008    4.130620526
  108 GLN   OE1     1063    0.686363230    6.640931691    4.119026876
  108 GLN   NE2     1064    0.812868472    6.464240755    4.095374806
  108 GLN   HE21    1065    0.886431915    6.528811271    4.074905849
  108 GLN   HE22    1066    0.820248436    6.368110346    4.068832748
  108 GLN   C       1067    0.552603267    6.173277976    4.351986047
  108 GLN   O       1068    0.510714745    6.105419586    4.258339953
  109 ALA   N       1069    0.665093228    6.140023903    4.414689055
  109 ALA   H       1070    0.714288361    6.201167094    4.476681350
  109 ALA   CA      1071    0.751356459    6.025626231    4.381748513
  109 ALA   CB      1072    0.878113939    6.022122175    4.467376299
  109 ALA   C       1073    0.684886060    5.890064856    4.406435483
  109 ALA   O       1074    0.731179362    5.786044830    4.359915022
  110 GLY   N       1075    0.600012851    5.885887891    4.508757534
  110 GLY   H       1076    0.582304493    5.966635287    4.565027702
  110 GLY   CA      1077    0.522916290    5.763933594    4.536939066
  110 GLY   C       1078    0.487543270    5.735020777    4.682972203
  110 GLY   O       1079    0.499903132    5.619277305    4.722739969
  111 ALA   N       1080    0.414036512    5.824597492    4.748265142
  111 ALA   H       1081    0.394849012    5.912984640    4.705587019
  111 ALA   CA      1082    0.367498779    5.815136216    4.887394471
  111 ALA   CB      1083    0.458752347    5.894989083    4.980704521
  111 ALA   C       1084    0.226044833    5.869531025    4.908499638
  111 ALA   O       1085    0.187475474    5.953343845    4.827143139
  112 ASP   N       1086    0.155715448    5.841088837    5.017746726
  112 ASP   H       1087    0.193179544    5.777899042    5.085595760
  112 ASP   CA      1088    0.019871545    5.892527531    5.040363752
  112 ASP   CB      1089   -0.086264817    5.787853611    5.074837831
  112 ASP   CG      1090    6.867370351    5.721201283    5.207796839
  112 ASP   OD1     1091    6.940019634    5.620541193    5.222402241
  112 ASP   OD2     1092    6.820514640    5.775476817    5.310186825
  112 ASP   C       1093    0.025418630    6.007140208    5.141577564
  112 ASP   O       1094    0.106540980    6.003954394    5.233984424
  113 ILE   N       1095    6.839799859    6.090632773    5.136643946
  113 ILE   H       1096    6.760792792    6.073238147    5.077856359
  113 ILE   CA      1097    6.816837596    6.191015905    5.241563108
  113 ILE   CB      1098    6.679652256    6.253007912    5.214163617
  113 ILE   CG1     1099    6.684498275    6.332461355    5.083483818
  113 ILE   CG2     1100    6.622543899    6.341530696    5.325133727
  113 ILE   CD      1101    6.549726542    6.377567519    5.026788321
  113 ILE   C       1102    6.842394859    6.158572580    5.388895353
  113 ILE   O       1103    6.908465933    6.233764686    5.460389931
  114 SER   N       1104    6.807481743    6.036429095    5.428291200
  114 SER   H       1105    6.789756712    5.963560107    5.362126131
  114 SER   CA      1106    6.836332147    5.995738241    5.566574943
  114 SER   CB      1107    6.747366305    5.880622248    5.613955774
  114 SER   OG      1108    6.802881171    5.752386278    5.583557445
  114 SER   HG      1109    6.795175908    5.749859863    5.483885282
  114 SER   C       1110    0.059545041    5.970808995    5.620499296
  114 SER   O       1111    0.090562858    5.949770078    5.737653671
  115 MET   N       1112    0.156732359    5.983891227    5.530652313
  115 MET   H       1113    0.144762865    5.989383638    5.431519440
  115 MET   CA      1114    0.298070479    5.976665838    5.570404432
  115 MET   CB      1115    0.376707837    5.919059553    5.452474145
  115 MET   CG      1116    0.328563282    5.777101494    5.421830839
  115 MET   SD      1117    0.372030123    5.712359183    5.256266554
  115 MET   CE      1118    0.548403836    5.692864710    5.270276564
  115 MET   C       1119    0.367334062    6.100255308    5.628205488
  115 MET   O       1120    0.486240086    6.101548905    5.659648843
  116 ILE   N       1121    0.285388433    6.196861969    5.668757725
  116 ILE   H       1122    0.190818655    6.164526010    5.665449707
  116 ILE   CA      1123    0.328052104    6.330143880    5.713801182
  116 ILE   CB      1124    0.202756951    6.417717747    5.707167452
  116 ILE   CG1     1125    0.245638952    6.564587293    5.708751474
  116 ILE   CG2     1126    0.090205869    6.384739715    5.805426261
  116 ILE   CD      1127    0.133979509    6.662426194    5.671733911
  116 ILE   C       1128    0.402112217    6.339192444    5.847380764
  116 ILE   O       1129    0.519158046    6.376997010    5.847678929
  117 GLY   N       1130    0.357908590    6.256870280    5.942046421
  117 GLY   H       1131    0.270530801    6.209726681    5.930104764
  117 GLY   CA      1132    0.431648575    6.221577626    6.064222260
  117 GLY   C       1133    0.554755735    6.134040027    6.039885730
  117 GLY   O       1134    0.663036423    6.178398474    6.077788513
  118 GLN   N       1135    0.540945590    6.029748223    5.958496530
  118 GLN   H       1136    0.448170509    5.992823057    5.952945340
  118 GLN   CA      1137    0.657226802    5.955903896    5.907133858
  118 GLN   CB      1138    0.602833515    5.849548676    5.811536067
  118 GLN   CG      1139    0.699213693    5.738919168    5.768128460
  118 GLN   CD      1140    0.627872105    5.643408995    5.672233792
  118 GLN   OE1     1141    0.506073432    5.626535498    5.675294612
  118 GLN   NE2     1142    0.700219489    5.563735302    5.594104783
  118 GLN   HE21    1143    0.656168936    5.484621734    5.551690330
  118 GLN   HE22    1144    0.791071078    5.586753505    5.559254751
  118 GLN   C       1145    0.772034021    6.036692391    5.846263601
  118 GLN   O       1146    0.887958026    6.005929801    5.873565168
  119 PHE   N       1147    0.743449405    6.142428907    5.770820184
  119 PHE   H       1148    0.653500172    6.165926821    5.733971407
  119 PHE   CA      1149    0.843555366    6.233087191    5.712753549
  119 PHE   CB      1150    0.811355607    6.280302210    5.570817421
  119 PHE   CG      1151    0.865867543    6.169898889    5.480011923
  119 PHE   CD1     1152    0.997893955    6.168498043    5.436560048
  119 PHE   HD1     1153    1.064068724    6.250274373    5.465066214
  119 PHE   CD2     1154    0.777703610    6.072694788    5.434201002
  119 PHE   HD2     1155    0.671459669    6.095501457    5.442819761
  119 PHE   CE1     1156    1.039754235    6.077150443    5.340520246
  119 PHE   HE1     1157    1.142587837    6.075201955    5.304430722
  119 PHE   CE2     1158    0.824435653    5.974441871    5.347683178
  119 PHE   HE2     1159    0.763112024    5.885067305    5.336167979
  119 PHE   CZ      1160    0.951567839    5.981326824    5.291902709
  119 PHE   HZ      1161    0.987917594    5.913745511    5.214491715
  119 PHE   C       1162    0.882496827    6.354194495    5.797777638
  119 PHE   O       1163    0.967776259    6.431788741    5.754916177
  120 GLY   N       1164    0.849739704    6.353094014    5.926689380
  120 GLY   H       1165    0.815428379    6.266539998    5.963174109
  120 GLY   CA      1166    0.863392449    6.459174072    6.027540551
  120 GLY   C       1167    0.778080328    6.586038404    6.021516942
  120 GLY   O       1168    0.833384311    6.693764030    6.043165141
  121 VAL   N       1169    0.651404974    6.579195603    5.981533449
  121 VAL   H       1170    0.612421332    6.499783348    5.934907602
  121 VAL   CA      1171    0.558882845    6.693281483    5.975558979
  121 VAL   CB      1172    0.569745953    6.785830346    5.854203616
  121 VAL   CG1     1173    0.700248774    6.865011088    5.843599415
  121 VAL   CG2     1174    0.564362435    6.694512603    5.731558490
  121 VAL   C       1175    0.417480825    6.666584746    6.027537372
  121 VAL   O       1176    0.320397352    6.737633797    6.001874932
  122 GLY   N       1177    0.410854882    6.586465123    6.133495975
  122 GLY   H       1178    0.496350958    6.555758118    6.175308580
  122 GLY   CA      1179    0.287277619    6.520813828    6.178537223
  122 GLY   C       1180    0.170475615    6.610494452    6.220109800
  122 GLY   O       1181    0.059800982    6.587508317    6.171591135
  123 PHE   N       1182    0.198731845    6.724278952    6.282924701
  123 PHE   H       1183    0.298545423    6.729656943    6.285810356
  123 PHE   CA      1184    0.102399902    6.824809053    6.330098061
  123 PHE   CB      1185    0.192558817    6.928848309    6.396852864
  123 PHE   CG      1186    0.115570219    7.018491282    6.494032000
  123 PHE   CD1     1187    0.084012091    0.048530172    6.618931536
  123 PHE   HD1     1188    0.089450652   -0.059336365    6.633631991
  123 PHE   CD2     1189    0.081570284    0.230271351    6.456935732
  123 PHE   HD2     1190    0.107690223    0.266351829    6.357452326
  123 PHE   CE1     1191    0.007655489    0.126844551    6.704713419
  123 PHE   HE1     1192   -0.016621228    0.094189321    6.805838737
  123 PHE   CE2     1193    0.010920265    0.309518790    6.546652927
  123 PHE   HE2     1194   -0.017194019    0.410372292    6.516335303
  123 PHE   CZ      1195    6.889610445    0.256301753    6.668970074
  123 PHE   HZ      1196    6.829321355    0.317859152    6.735739250
  123 PHE   C       1197    0.012675449    6.889063562    6.224109002
  123 PHE   O       1198   -0.109080147    6.904289137    6.232684869
  124 TYR   N       1199    0.061273261    6.888896313    6.100293007
  124 TYR   H       1200    0.153603639    6.861977420    6.072898215
  124 TYR   CA      1201    6.900109990    0.026175351    5.989182600
  124 TYR   CB      1202    6.981265705    0.078704197    5.870593095
  124 TYR   CG      1203    7.065954951    0.201586883    5.904260425
  124 TYR   CD1     1204    0.086447881    0.306004520    5.972141159
  124 TYR   HD1     1205   -0.014677880    0.337600244    5.946540274
  124 TYR   CD2     1206    0.285975076    0.183469310    5.904692795
  124 TYR   HD2     1207    0.329803109    0.093129633    5.862304753
  124 TYR   CE1     1208    0.163764712    0.391044147    6.050316409
  124 TYR   HE1     1209    0.122848193    0.488025367    6.078588424
  124 TYR   CE2     1210    0.362426151    0.268124479    5.984118293
  124 TYR   HE2     1211    0.470929263    0.257763572    5.983265914
  124 TYR   CZ      1212    0.300664320    0.368307779    6.058074875
  124 TYR   OH      1213    0.368749481    0.436040741    6.154355967
  124 TYR   HH      1214    0.457750705    0.455148312    6.112964536
  124 TYR   C       1215    6.777771609    6.867674702    5.937955201
  124 TYR   O       1216    6.689936078    6.937565990    5.887664766
  125 SER   N       1217    6.764952449    6.741235606    5.977214183
  125 SER   H       1218    6.843531558    6.696129040    6.019553901
  125 SER   CA      1219    6.654035600    6.647872672    5.952846574
  125 SER   CB      1220    6.661377956    6.502228786    5.999178169
  125 SER   OG      1221    6.697795385    6.501749436    6.137469498
  125 SER   HG      1222    6.797460328    6.494164821    6.140548231
  125 SER   C       1223    6.519429127    6.699313864    6.004300686
  125 SER   O       1224    6.429193488    6.729035678    5.926158994
  126 ALA   N       1225    6.515343740    6.732304820    6.133084524
  126 ALA   H       1226    6.599233881    6.719478677    6.185980029
  126 ALA   CA      1227    6.402068086    6.783044085    6.211845412
  126 ALA   CB      1228    6.449747090    6.792442354    6.356931895
  126 ALA   C       1229    6.334237851    6.912261060    6.165850504
  126 ALA   O       1230    6.215362797    6.921870533    6.195966706
  127 TYR   N       1231    6.399949410    0.078407324    6.086311103
  127 TYR   H       1232    6.498373932    0.071199885    6.070115583
  127 TYR   CA      1233    6.338092578    0.198282823    6.027872845
  127 TYR   CB      1234    6.436586955    0.289992146    5.955083805
  127 TYR   CG      1235    6.518024618    0.375509448    6.052366136
  127 TYR   CD1     1236    6.462724988    0.496539081    6.092517512
  127 TYR   HD1     1237    6.360630471    0.526294685    6.068594416
  127 TYR   CD2     1238    6.643436104    0.336116195    6.097555148
  127 TYR   HD2     1239    6.687773600    0.247818389    6.051516142
  127 TYR   CE1     1240    6.532131827    0.573349227    6.185260597
  127 TYR   HE1     1241    6.489749072    0.669269310    6.214993407
  127 TYR   CE2     1242    6.707877351    0.408379593    6.197274942
  127 TYR   HE2     1243    6.796981573    0.367182577    6.244636478
  127 TYR   CZ      1244    6.653218232    0.529632867    6.237645893
  127 TYR   OH      1245    6.730202928    0.619001468    6.305340870
  127 TYR   HH      1246    6.688158041    0.709166918    6.295240568
  127 TYR   C       1247    6.219934530    0.170831262    5.934618674
  127 TYR   O       1248    6.121799935    0.242588695    5.953347868
  128 LEU   N       1249    6.212831842    0.044329924    5.894171628
  128 LEU   H       1250    6.291508622   -0.017205250    5.899096716
  128 LEU   CA      1251    6.093069812    6.908991996    5.827503296
  128 LEU   CB      1252    6.112736224    6.762314537    5.788618933
  128 LEU   CG      1253    6.116119529    6.743748727    5.636787233
  128 LEU   CD1     1254    6.154992787    6.607478818    5.579099142
  128 LEU   CD2     1255    5.987720464    6.789160377    5.567055317
  128 LEU   C       1256    5.962881659    6.904268209    5.907712503
  128 LEU   O       1257    5.857071140    6.951435625    5.866402435
  129 VAL   N       1258    5.980096063    6.887191276    6.038494117
  129 VAL   H       1259    6.068840883    6.888642298    6.084562545
  129 VAL   CA      1260    5.868733705    6.863569588    6.131486423
  129 VAL   CB      1261    5.865014330    6.726684034    6.199716911
  129 VAL   CG1     1262    5.821878913    6.620497171    6.098362650
  129 VAL   CG2     1263    6.001549970    6.689905332    6.258140375
  129 VAL   C       1264    5.856051727    0.058278146    6.234423190
  129 VAL   O       1265    5.743359479    0.082456114    6.277392400
  130 ALA   N       1266    5.963622560    0.128551538    6.268740514
  130 ALA   H       1267    6.052533008    0.090510196    6.243269039
  130 ALA   CA      1268    5.956347192    0.243173521    6.360500643
  130 ALA   CB      1269    6.076276751    0.234688330    6.455139029
  130 ALA   C       1270    5.949037452    0.381859960    6.296267814
  130 ALA   O       1271    6.039598818    0.422540341    6.223635931
  131 GLU   N       1272    5.837451246    0.448355821    6.324889083
  131 GLU   H       1273    5.768006935    0.423773875    6.392518994
  131 GLU   CA      1274    5.827710919    0.587966760    6.279896633
  131 GLU   CB      1275    5.683669681    0.638016434    6.292561344
  131 GLU   CG      1276    5.612225036    0.619470485    6.426562189
  131 GLU   CD      1277    5.487213742    0.707454107    6.420598736
  131 GLU   OE1     1278    5.497199098    0.831270369    6.434506132
  131 GLU   OE2     1279    5.373538523    0.658544507    6.402969325
  131 GLU   C       1280    5.923720475    0.686415556    6.346993350
  131 GLU   O       1281    5.937122078    0.803051034    6.310296134
  132 LYSH  N       1282    5.958584079    0.661404774    6.472889724
  132 LYSH  H       1283    5.913932384    0.586184789    6.521366893
  132 LYSH  CA      1284    6.063420715    0.730398325    6.549446606
  132 LYSH  CB      1285    5.997135136    0.849105917    6.619637769
  132 LYSH  CG      1286    6.087164940    0.940921736    6.702544283
  132 LYSH  CD      1287    6.017950754    1.062384951    6.764722307
  132 LYSH  CE      1288    5.949771384    1.163985687    6.672856684
  132 LYSH  NZ      1289    5.909814989    1.285955729    6.744551258
  132 LYSH  HZ1     1290    5.866229837    1.346930581    6.678351539
  132 LYSH  HZ2     1291    5.986776695    1.333734667    6.786928654
  132 LYSH  HZ3     1292    5.841654722    1.264294741    6.814444758
  132 LYSH  C       1293    6.147742743    0.641555254    6.641145844
  132 LYSH  O       1294    6.092797082    0.545742887    6.695289468
  133 VAL   N       1295    6.274232559    0.680613640    6.653990805
  133 VAL   H       1296    6.306226401    0.770562104    6.624203107
  133 VAL   CA      1297    6.373168830    0.606669394    6.733717184
  133 VAL   CB      1298    6.472751097    0.536928239    6.640817254
  133 VAL   CG1     1299    6.572581525    0.453929441    6.721758245
  133 VAL   CG2     1300    6.402591596    0.437840803    6.547717224
  133 VAL   C       1301    6.448713127    0.688578280    6.838573861
  133 VAL   O       1302    6.499222876    0.790452974    6.791677030
  134 THR   N       1303    6.427128512    0.657685986    0.048327830
  134 THR   H       1304    6.371202122    0.583834315    0.085979297
  134 THR   CA      1305    6.480846536    0.750219273    0.149124560
  134 THR   CB      1306    6.378974248    0.820276631    0.239234218
  134 THR   OG1     1307    6.266319617    0.858602123    0.159945923
  134 THR   HG1     1308    6.273505877    0.958086886    0.152705945
  134 THR   CG2     1309    6.439801254    0.941547370    0.309933331
  134 THR   C       1310    6.573844477    0.678358335    0.247085720
  134 THR   O       1311    6.526316523    0.592518131    0.321238796
  135 VAL   N       1312    6.697695021    0.722132391    0.267884296
  135 VAL   H       1313    6.684072217    0.819409125    0.249141720
  135 VAL   CA      1314    6.786862300    0.636148305    0.347021944
  135 VAL   CB      1315    6.891592671    0.585109226    0.247857995
  135 VAL   CG1     1316    6.988678090    0.498640801    0.328535845
  135 VAL   CG2     1317    6.844528730    0.506571204    0.125288863
  135 VAL   C       1318    6.854371686    0.722550833    0.453727550
  135 VAL   O       1319    6.939369574    0.806156822    0.423468535
  136 ILE   N       1320    6.824831072    0.680194008    0.576301687
  136 ILE   H       1321    6.792288541    0.585853002    0.582796791
  136 ILE   CA      1322    6.878550931    0.744443699    0.697128038
  136 ILE   CB      1323    6.778262571    0.761509636    0.811416246
  136 ILE   CG1     1324    6.637517970    0.785813273    0.756550585
  136 ILE   CG2     1325    6.815110628    0.880153203    0.900740983
  136 ILE   CD      1326    6.601217418    0.923100430    0.699587364
  136 ILE   C       1327    0.086053536    0.671492676    0.746048196
  136 ILE   O       1328    0.069410972    0.550948483    0.764036586
  137 THR   N       1329    0.199552957    0.736999323    0.768792422
  137 THR   H       1330    0.195016680    0.834233430    0.791704225
  137 THR   CA      1331    0.320088754    0.664472927    0.811473763
  137 THR   CB      1332    0.415266135    0.642876311    0.693626873
  137 THR   OG1     1333    0.507297164    0.540215736    0.731619789
  137 THR   HG1     1334    0.463038782    0.451195000    0.720764239
  137 THR   CG2     1335    0.490268641    0.770245340    0.654092884
  137 THR   C       1336    0.399754057    0.724383287    0.927559979
  137 THR   O       1337    0.411255301    0.844795433    0.949892055
  138 LYSH  N       1338    0.457652756    0.636087251    1.008433652
  138 LYSH  H       1339    0.456741833    0.538220880    0.987887760
  138 LYSH  CA      1340    0.546220599    0.667715305    1.121419452
  138 LYSH  CB      1341    0.461748248    0.671476251    1.248935073
  138 LYSH  CG      1342    0.546536790    0.705512980    1.371652522
  138 LYSH  CD      1343    0.602488887    0.847576720    1.362077189
  138 LYSH  CE      1344    0.660861819    0.888347301    1.497500085
  138 LYSH  NZ      1345    0.794178712    0.829770051    1.517592428
  138 LYSH  HZ1     1346    0.836469944    0.810629297    1.429019604
  138 LYSH  HZ2     1347    0.792866475    0.745007399    1.570635533
  138 LYSH  HZ3     1348    0.852613599    0.895517107    1.565155852
  138 LYSH  C       1349    0.667186373    0.575004609    1.134723578
  138 LYSH  O       1350    0.655185928    0.454011813    1.153275920
  139 HISA  N       1351    0.777544591    0.633835793    1.089475929
  139 HISA  H       1352    0.763887636    0.722581414    1.045476032
  139 HISA  CA      1353    0.916415351    0.586784769    1.100016110
  139 HISA  CB      1354    0.995454099    0.678667483    1.006632945
  139 HISA  CG      1355    1.132083670    0.619976186    0.970623330
  139 HISA  ND1     1356    1.245798223    0.688117353    0.959925734
  139 HISA  HD1     1357    1.265789205    0.784838576    0.975646906
  139 HISA  CD2     1358    1.150236394    0.490482320    0.946311150
  139 HISA  HD2     1359    1.091580071    0.399392229    0.934351575
  139 HISA  CE1     1360    1.340229876    0.598032862    0.934317052
  139 HISA  HE1     1361    1.446399855    0.620395259    0.923996531
  139 HISA  NE2     1362    1.281234684    0.479099100    0.926359177
  139 HISA  C       1363    0.959282594    0.608053227    1.245337197
  139 HISA  O       1364    0.913677047    0.703920790    1.307466981
  140 ASN   N       1365    1.062446552    0.532152183    1.281233068
  140 ASN   H       1366    1.086448596    0.442867324    1.243118602
  140 ASN   CA      1367    1.111124345    0.550277341    1.418758204
  140 ASN   CB      1368    1.192933552    0.429404204    1.464648712
  140 ASN   CG      1369    1.169611537    0.402509449    1.613443583
  140 ASN   OD1     1370    1.059583972    0.412612656    1.667477854
  140 ASN   ND2     1371    1.278793265    0.400414157    1.689364333
  140 ASN   HD21    1372    1.276873169    0.370692252    1.784820836
  140 ASN   HD22    1373    1.363190623    0.443788068    1.657821297
  140 ASN   C       1374    1.183402434    0.681068144    1.451636938
  140 ASN   O       1375    1.167411508    0.743303449    1.556518096
  141 ASP   N       1376    1.255195764    0.729749035    1.350802923
  141 ASP   H       1377    1.315183568    0.703153854    1.275343266
  141 ASP   CA      1378    1.336342152    0.851480625    1.365233715
  141 ASP   CB      1379    1.470379876    0.849461403    1.291497577
  141 ASP   CG      1380    1.558074043    0.730835945    1.332063609
  141 ASP   OD1     1381    1.658900137    0.749645533    1.403514980
  141 ASP   OD2     1382    1.516531790    0.617489257    1.299665839
  141 ASP   C       1383    1.265743103    0.980418896    1.322810881
  141 ASP   O       1384    1.276640691    1.089325284    1.378910755
  142 ASP   N       1385    1.162126079    0.957525218    1.242647353
  142 ASP   H       1386    1.100921773    0.878573903    1.247005037
  142 ASP   CA      1387    1.096379091    1.075052033    1.183722693
  142 ASP   CB      1388    1.096509146    1.051573362    1.032537416
  142 ASP   CG      1389    1.164671452    1.173787651    0.970678158
  142 ASP   OD1     1390    1.112279543    1.283009797    1.001469958
  142 ASP   OD2     1391    1.270218965    1.164634681    0.904346991
  142 ASP   C       1392    0.951306416    1.087654913    1.230701695
  142 ASP   O       1393    0.892972919    0.984623570    1.264055467
  143 GLU   N       1394    0.890588724    1.205563280    1.220608960
  143 GLU   H       1395    0.955034324    1.282032365    1.221691114
  143 GLU   CA      1396    0.750221323    1.233635033    1.254082629
  143 GLU   CB      1397    0.738763844    1.385798240    1.265221987
  143 GLU   CG      1398    0.834626689    1.441946833    1.370419859
  143 GLU   CD      1399    0.828439807    1.593917018    1.386901999
  143 GLU   OE1     1400    0.835824570    1.648004382    1.499346222
  143 GLU   OE2     1401    0.819814773    1.666466535    1.285476279
  143 GLU   C       1402    0.643302279    1.169758609    1.165192988
  143 GLU   O       1403    0.674985775    1.103208154    1.066717053
  144 GLN   N       1404    0.517665514    1.183953537    1.206459289
  144 GLN   H       1405    0.479611858    1.246970569    1.274148516
  144 GLN   CA      1406    0.399332504    1.127726226    1.139765150
  144 GLN   CB      1407    0.282662674    1.137347318    1.238296260
  144 GLN   CG      1408    0.176583866    1.029818383    1.213927946
  144 GLN   CD      1409    0.081537114    1.022262287    1.333567505
  144 GLN   OE1     1410    0.130770446    1.012675027    1.445870627
  144 GLN   NE2     1411   -0.047069501    1.053369274    1.320088102
  144 GLN   HE21    1412   -0.111258011    1.058387079    1.396597235
  144 GLN   HE22    1413   -0.074775294    1.067510687    1.225052519
  144 GLN   C       1414    0.372432149    1.202001406    1.008725379
  144 GLN   O       1415    0.337396658    1.319911521    1.008475191
  145 TYR   N       1416    0.388236828    1.131057963    0.897342076
  145 TYR   H       1417    0.402035925    1.032302114    0.904937910
  145 TYR   CA      1418    0.371677401    1.177921811    0.758986516
  145 TYR   CB      1419    0.495330271    1.170947211    0.669144697
  145 TYR   CG      1420    0.624072425    1.240453797    0.713919047
  145 TYR   CD1     1421    0.628951031    1.379000078    0.703822092
  145 TYR   HD1     1422    0.539343958    1.426640870    0.664048639
  145 TYR   CD2     1423    0.724234506    1.171227331    0.780987163
  145 TYR   HD2     1424    0.697255016    1.070674884    0.813252001
  145 TYR   CE1     1425    0.728651507    1.453562274    0.765617069
  145 TYR   HE1     1426    0.727691941    1.562333036    0.772617118
  145 TYR   CE2     1427    0.824966349    1.244483527    0.842677441
  145 TYR   HE2     1428    0.905256892    1.197179150    0.899217026
  145 TYR   CZ      1429    0.827583985    1.383132069    0.833217384
  145 TYR   OH      1430    0.910032569    1.451094839    0.917355918
  145 TYR   HH      1431    0.974038877    1.380654215    0.948020990
  145 TYR   C       1432    0.240130119    1.118873260    0.707824209
  145 TYR   O       1433    0.201091802    1.007766115    0.743340152
  146 ALA   N       1434    0.171483951    1.203704917    0.631783712
  146 ALA   H       1435    0.203473642    1.296582872    0.613023908
  146 ALA   CA      1436    0.048330029    1.164498959    0.561758891
  146 ALA   CB      1437   -0.062826674    1.252971890    0.618538846
  146 ALA   C       1438    0.050538938    1.199843336    0.412913681
  146 ALA   O       1439    0.095603312    1.307083585    0.372934352
  147 TRP   N       1440    0.044465333    1.091979657    0.335334634
  147 TRP   H       1441    0.025130165    1.001497293    0.373278580
  147 TRP   CA      1442    0.040378346    1.097194250    0.188471387
  147 TRP   CB      1443    0.147034812    0.995927634    0.146248547
  147 TRP   CG      1444    0.165448354    0.971672675    6.914087433
  147 TRP   CD1     1445    0.272782280    1.014870528    6.848481480
  147 TRP   HD1     1446    0.338449189    1.087786465    6.895958581
  147 TRP   CD2     1447    0.098103067    0.881253203    6.832785944
  147 TRP   NE1     1448    0.267358756    0.965381166    6.725151076
  147 TRP   HE1     1449    0.340861987    0.963767427    6.657354424
  147 TRP   CE2     1450    0.163020487    0.884322421    6.709899731
  147 TRP   CE3     1451    6.905329906    0.797839497    6.844682809
  147 TRP   HE3     1452    6.852378949    0.787678104    6.939421609
  147 TRP   CZ2     1453    0.120109928    0.802101430    6.606350528
  147 TRP   HZ2     1454    0.197108466    0.768660138    6.536821171
  147 TRP   CZ3     1455    6.857890605    0.720361271    6.739481977
  147 TRP   HZ3     1456    6.776609434    0.647768841    6.741653652
  147 TRP   CH2     1457    0.005605136    0.724015678    6.616946241
  147 TRP   HH2     1458   -0.030949207    0.663028611    6.534341717
  147 TRP   C       1459    6.822423048    1.065422894    0.125407282
  147 TRP   O       1460    6.750608074    0.987624192    0.188028257
  148 GLU   N       1461    6.786408994    1.138111497    0.020002505
  148 GLU   H       1462    6.862242047    1.199067396   -0.003100024
  148 GLU   CA      1463    6.656496070    1.114647833    6.873102405
  148 GLU   CB      1464    6.557857459    1.209692846    6.941269166
  148 GLU   CG      1465    6.411587204    1.176540140    6.910971279
  148 GLU   CD      1466    6.310501143    1.240468736    0.088593296
  148 GLU   OE1     1467    6.302352071    1.365075258    0.082953475
  148 GLU   OE2     1468    6.249428181    1.173622493    0.174778757
  148 GLU   C       1469    6.654586881    1.132999040    6.721215341
  148 GLU   O       1470    6.671325642    1.245004851    6.673220423
  149 SER   N       1471    6.604960924    1.025448013    6.660700042
  149 SER   H       1472    6.560294884    0.946292685    6.702428236
  149 SER   CA      1473    6.596814513    1.007057675    6.515079672
  149 SER   CB      1474    6.701415378    0.907732317    6.464052605
  149 SER   OG      1475    6.686239189    0.883519370    6.323933589
  149 SER   HG      1476    6.713046200    0.965759195    6.273749149
  149 SER   C       1477    6.458629158    0.961290873    6.467971203
  149 SER   O       1478    6.392696051    0.877512031    6.529332662
  150 SER   N       1479    6.414608304    1.012344509    6.353316736
  150 SER   H       1480    6.447114179    1.101798798    6.322622700
  150 SER   CA      1481    6.296080389    0.957219581    6.286044720
  150 SER   CB      1482    6.171556405    1.037249371    6.324808667
  150 SER   OG      1483    6.164400630    1.167471914    6.266158137
  150 SER   HG      1484    6.240590685    1.221057824    6.302548640
  150 SER   C       1485    6.296207878    0.925535012    6.136349223
  150 SER   O       1486    6.193845478    0.868259154    6.099307811
  151 ALA   N       1487    6.408673987    0.914121657    6.066277044
  151 ALA   H       1488    6.492561321    0.912399031    6.120691267
  151 ALA   CA      1489    6.421275384    0.879508285    5.923952266
  151 ALA   CB      1490    6.349098192    0.750992973    5.882918884
  151 ALA   C       1491    6.360362255    0.981918341    5.827979502
  151 ALA   O       1492    6.257855112    1.043739346    5.856232785
  152 GLY   N       1493    6.431364284    0.990304428    5.715827553
  152 GLY   H       1494    6.476390483    0.911973001    5.672986918
  152 GLY   CA      1495    6.395615107    1.097547024    5.621868718
  152 GLY   C       1496    6.453948935    1.234923436    5.655505590
  152 GLY   O       1497    6.394407600    1.336509658    5.619951838
  153 GLY   N       1498    6.574624147    1.243803245    5.710702375
  153 GLY   H       1499    6.635064236    1.165082344    5.722916386
  153 GLY   CA      1500    6.624817522    1.376619491    5.748796649
  153 GLY   C       1501    6.722415111    1.368054206    5.866320559
  153 GLY   O       1502    6.782537489    1.264332045    5.893816251
  154 SER   N       1503    6.731068019    1.481695519    5.934894769
  154 SER   H       1504    6.689178542    1.565066411    5.898892120
  154 SER   CA      1505    6.805533503    1.513740419    6.057516957
  154 SER   CB      1506    6.802344353    1.663297317    6.089581666
  154 SER   OG      1507    6.673455762    1.709373011    6.131012617
  154 SER   HG      1508    6.684029827    1.805891837    6.154935761
  154 SER   C       1509    6.764650378    1.444514228    6.187695594
  154 SER   O       1510    6.648382183    1.406746968    6.201276069
  155 PHE   N       1511    6.866721936    1.411141809    6.266160101
  155 PHE   H       1512    6.958424481    1.442706953    6.241766373
  155 PHE   CA      1513    6.845842883    1.361713481    6.403017898
  155 PHE   CB      1514    6.920136424    1.229369725    6.422334463
  155 PHE   CG      1515    7.072850915    1.237836832    6.417837585
  155 PHE   CD1     1516    0.226641010    1.246706065    6.536653809
  155 PHE   HD1     1517    0.178001822    1.265621556    6.632339263
  155 PHE   CD2     1518    0.219144608    1.206095705    6.298658379
  155 PHE   HD2     1519    0.164749633    1.204579278    6.204213442
  155 PHE   CE1     1520    0.365131256    1.235813868    6.531985689
  155 PHE   HE1     1521    0.424087695    1.268564286    6.617606112
  155 PHE   CE2     1522    0.357834222    1.197615771    6.295209610
  155 PHE   HE2     1523    0.409756725    1.174932760    6.202093902
  155 PHE   CZ      1524    0.431237480    1.208972407    6.412694016
  155 PHE   HZ      1525    0.539786404    1.199496108    6.409948084
  155 PHE   C       1526    6.888453454    1.464001540    6.508530920
  155 PHE   O       1527    6.986176083    1.535746322    6.487692438
  156 THR   N       1528    6.841832754    1.448950383    6.632192381
  156 THR   H       1529    6.763522379    1.388236702    6.645690272
  156 THR   CA      1530    6.888698428    1.533105378    6.743240185
  156 THR   CB      1531    6.772402517    1.590554382    6.824398069
  156 THR   OG1     1532    6.700126813    1.481052309    6.881271624
  156 THR   HG1     1533    6.634918540    1.522650514    6.944655149
  156 THR   CG2     1534    6.678014861    1.677458529    6.741027351
  156 THR   C       1535    0.062906010    1.468503797    6.847027633
  156 THR   O       1536    0.057181391    1.351433319    6.884356600
  157 VAL   N       1537    0.158723793    1.547181735    6.895195988
  157 VAL   H       1538    0.180413937    1.633422820    6.849436974
  157 VAL   CA      1539    0.246400901    1.513243765    0.090418997
  157 VAL   CB      1540    0.391331880    1.505139189    0.042062739
  157 VAL   CG1     1541    0.484981789    1.475960980    0.159496764
  157 VAL   CG2     1542    0.400703188    1.395887950   -0.064649265
  157 VAL   C       1543    0.228202003    1.604669143    0.211752643
  157 VAL   O       1544    0.212732903    1.725059992    0.191859155
  158 ARG   N       1545    0.220298936    1.553020269    0.334073805
  158 ARG   H       1546    0.181456778    1.463383596    0.355440924
  158 ARG   CA      1547    0.199695154    1.646378035    0.445746317
  158 ARG   CB      1548    0.050711492    1.680527941    0.452435012
  158 ARG   CG      1549   -0.049059688    1.572304848    0.494177980
  158 ARG   CD      1550    6.723198249    1.618790584    0.502256619
  158 ARG   NE      1551    6.641971553    1.501802162    0.538656256
  158 ARG   HE      1552    6.638739539    1.434843944    0.464443422
  158 ARG   CZ      1553    6.577000718    1.475935390    0.652969022
  158 ARG   NH1     1554    6.562462128    1.559521189    0.756674508
  158 ARG   HH11    1555    6.509099254    1.527381176    0.834903802
  158 ARG   HH12    1556    6.627046345    1.634997692    0.768171470
  158 ARG   NH2     1557    6.519870966    1.354753951    0.656004608
  158 ARG   HH21    1558    6.473301402    1.321756019    0.738125889
  158 ARG   HH22    1559    6.508383700    1.296676556    0.575412676
  158 ARG   C       1560    0.243605059    1.587009120    0.579748791
  158 ARG   O       1561    0.256254253    1.465136803    0.590525472
  159 THR   N       1562    0.259118502    1.663906616    0.687138865
  159 THR   H       1563    0.252983616    1.763088728    0.675977998
  159 THR   CA      1564    0.264880185    1.610927789    0.824126196
  159 THR   CB      1565    0.340708656    1.707265360    0.915650065
  159 THR   OG1     1566    0.322536321    1.843909957    0.877627162
  159 THR   HG1     1567    0.402043147    1.892120175    0.914416605
  159 THR   CG2     1568    0.483127868    1.651529303    0.919611633
  159 THR   C       1569    0.129054525    1.589365671    0.891174437
  159 THR   O       1570    0.040004808    1.674000511    0.884995666
  160 ASP   N       1571    0.111416003    1.473809213    0.954634401
  160 ASP   H       1572    0.199031721    1.425790156    0.958979389
  160 ASP   CA      1573    6.896992098    1.443311387    1.011161858
  160 ASP   CB      1574    6.868722100    1.293150563    1.018815062
  160 ASP   CG      1575    6.727043690    1.257390553    1.064161083
  160 ASP   OD1     1576    6.639452390    1.344311303    1.084099674
  160 ASP   OD2     1577    6.696163369    1.139162836    1.090449272
  160 ASP   C       1578    6.901729666    1.491599185    1.156264737
  160 ASP   O       1579    7.006091536    1.482743551    1.220761187
  161 THR   N       1580    6.813333732    1.586475251    1.185880215
  161 THR   H       1581    6.754295156    1.608664187    1.108278039
  161 THR   CA      1582    6.786659575    1.648245686    1.316585963
  161 THR   CB      1583    6.736412960    1.790703379    1.292277970
  161 THR   OG1     1584    6.607146057    1.784326684    1.231441172
  161 THR   HG1     1585    6.537296239    1.801833175    1.300832230
  161 THR   CG2     1586    6.840820220    1.871058748    1.214483279
  161 THR   C       1587    6.693420941    1.581266644    1.417726288
  161 THR   O       1588    6.669083085    1.646701968    1.519004810
  162 GLY   N       1589    6.622376913    1.477414937    1.374609691
  162 GLY   H       1590    6.606106642    1.452211170    1.279206579
  162 GLY   CA      1591    6.532532113    1.399403820    1.460937671
  162 GLY   C       1592    6.591396381    1.324330224    1.580566402
  162 GLY   O       1593    6.658286531    1.379682678    1.667701720
  163 GLU   N       1594    6.555447776    1.196273902    1.580804505
  163 GLU   H       1595    6.552963100    1.143556100    1.495856013
  163 GLU   CA      1596    6.578472656    1.097145418    1.686899000
  163 GLU   CB      1597    6.454783222    1.007086167    1.687358777
  163 GLU   CG      1598    6.333483612    1.076787200    1.749332704
  163 GLU   CD      1599    6.199627558    1.008387764    1.720862728
  163 GLU   OE1     1600    6.186418699    0.886553088    1.745475300
  163 GLU   OE2     1601    6.109941184    1.067469060    1.656903718
  163 GLU   C       1602    6.703843160    1.012068246    1.665587225
  163 GLU   O       1603    6.713938835    0.950354269    1.559669981
  164 PRO   N       1604    6.794609859    0.999544074    1.762008306
  164 PRO   CA      1605    6.906559821    0.904269229    1.761250775
  164 PRO   CB      1606    6.980620494    0.924030557    1.893664924
  164 PRO   CG      1607    0.038432375    1.069296192    1.935067570
  164 PRO   CD      1608   -0.096848513    1.096788181    1.869070301
  164 PRO   C       1609    6.867155366    0.757460933    1.743737766
  164 PRO   O       1610    6.766279253    0.701784129    1.786800061
  165 MET   N       1611    0.045100895    0.697005014    1.673962885
  165 MET   H       1612    0.127584087    0.743965449    1.642455936
  165 MET   CA      1613    0.028347281    0.563455130    1.614853009
  165 MET   CB      1614   -0.018746085    0.582433194    1.470517392
  165 MET   CG      1615    0.081349887    0.663716865    1.388144990
  165 MET   SD      1616    0.052423154    0.666306261    1.207446264
  165 MET   CE      1617    0.075077340    0.499887675    1.148491651
  165 MET   C       1618    0.133515981    0.453030708    1.627359170
  165 MET   O       1619    0.152307356    0.368861577    1.539642408
  166 GLY   N       1620    0.224182747    0.467603231    1.723573708
  166 GLY   H       1621    0.222033248    0.552685910    1.776084442
  166 GLY   CA      1622    0.339351185    0.380264456    1.750415814
  166 GLY   C       1623    0.450676143    0.379614707    1.645456983
  166 GLY   O       1624    0.541027354    0.462985230    1.641280225
  167 ARG   N       1625    0.450063802    0.273689545    1.565023324
  167 ARG   H       1626    0.389599498    0.195688377    1.581185489
  167 ARG   CA      1627    0.525768624    0.266942040    1.439189975
  167 ARG   CB      1628    0.657176378    0.201029692    1.481575877
  167 ARG   CG      1629    0.777213025    0.218244438    1.388275497
  167 ARG   CD      1630    0.883077131    0.116867630    1.432183379
  167 ARG   NE      1631    0.827625388   -0.015668448    1.401048789
  167 ARG   HE      1632    0.762864290   -0.000560952    1.326351818
  167 ARG   CZ      1633    0.840815047   -0.117137966    1.487570291
  167 ARG   NH1     1634    0.890274224   -0.088421319    1.608767298
  167 ARG   HH11    1635    0.877169054   -0.160251097    1.677099698
  167 ARG   HH12    1636    0.927318984   -0.001953077    1.642673748
  167 ARG   NH2     1637    0.810977525   -0.242047496    1.449302140
  167 ARG   HH21    1638    0.803040754   -0.299871347    1.530512083
  167 ARG   HH22    1639    0.801205107   -0.272596873    1.354576476
  167 ARG   C       1640    0.452500318    0.184688298    1.333001166
  167 ARG   O       1641    0.373758297    0.095181306    1.363332261
  168 GLY   N       1642    0.489901970    0.213506451    1.208659281
  168 GLY   H       1643    0.558957022    0.284112207    1.192944620
  168 GLY   CA      1644    0.431658064    0.147937133    1.090688691
  168 GLY   C       1645    0.366741023    0.236898529    0.984498336
  168 GLY   O       1646    0.394253072    0.356766028    0.982870371
  169 THR   N       1647    0.271314711    0.177618859    0.913303252
  169 THR   H       1648    0.255519357    0.080627351    0.931788135
  169 THR   CA      1649    0.200961062    0.239445933    0.800012220
  169 THR   CB      1650    0.285920793    0.214307211    0.675276944
  169 THR   OG1     1651    0.391617285    0.310583861    0.677745622
  169 THR   HG1     1652    0.446285779    0.290237275    0.596519492
  169 THR   CG2     1653    0.206414702    0.240671324    0.547246542
  169 THR   C       1654    0.058527164    0.185014633    0.787474756
  169 THR   O       1655    0.035003791    0.064648629    0.796974392
  170 LYSH  N       1656    6.895510994    0.289109918    0.769493688
  170 LYSH  H       1657    6.930003640    0.382547790    0.778493630
  170 LYSH  CA      1658    6.750397883    0.274204979    0.751410341
  170 LYSH  CB      1659    6.653751955    0.366451912    0.825963921
  170 LYSH  CG      1660    6.679734881    0.373850389    0.976546749
  170 LYSH  CD      1661    6.582516796    0.466632801    1.049665126
  170 LYSH  CE      1662    6.583934928    0.424038237    1.196609659
  170 LYSH  NZ      1663    6.488428711    0.514419276    1.262307004
  170 LYSH  HZ1     1664    6.401799305    0.535131023    1.216852723
  170 LYSH  HZ2     1665    6.542352669    0.597757075    1.274427807
  170 LYSH  HZ3     1666    6.479430598    0.468867977    1.350874008
  170 LYSH  C       1667    6.725371241    0.298604423    0.602454820
  170 LYSH  O       1668    6.751355988    0.408534605    0.553767562
  171 VAL   N       1669    6.676439684    0.199615621    0.528305036
  171 VAL   H       1670    6.667734738    0.105689923    0.561504243
  171 VAL   CA      1671    6.639937113    0.220408383    0.387428437
  171 VAL   CB      1672    6.718846029    0.144054101    0.280880761
  171 VAL   CG1     1673    6.670705372    0.192668241    0.144018049
  171 VAL   CG2     1674    6.871151124    0.156989819    0.287712412
  171 VAL   C       1675    6.487730702    0.207329091    0.379159769
  171 VAL   O       1676    6.431967030    0.097912892    0.372110771
  172 ILE   N       1677    6.427868337    0.324586274    0.360218733
  172 ILE   H       1678    6.483353519    0.406177170    0.376476668
  172 ILE   CA      1679    6.281289003    0.335150759    0.364205296
  172 ILE   CB      1680    6.247118850    0.450365976    0.458918166
  172 ILE   CG1     1681    6.295635887    0.414639760    0.599566165
  172 ILE   CG2     1682    6.096005548    0.472933188    0.467068338
  172 ILE   CD      1683    6.299957319    0.521836373    0.708663561
  172 ILE   C       1684    6.230451309    0.346374583    0.220322100
  172 ILE   O       1685    6.267204569    0.435310846    0.143705463
  173 LEU   N       1686    6.170910586    0.238275592    0.170738724
  173 LEU   H       1687    6.194076207    0.145868205    0.201159791
  173 LEU   CA      1688    6.120341175    0.242423135    0.032757919
  173 LEU   CB      1689    6.141694429    0.109730138   -0.040355741
  173 LEU   CG      1690    6.286776799    0.061447636    6.882901218
  173 LEU   CD1     1691    6.304293596   -0.089496858    6.864985852
  173 LEU   CD2     1692    6.364862412    0.142115300    6.778939227
  173 LEU   C       1693    5.975871433    0.292793156    0.034988288
  173 LEU   O       1694    5.878912135    0.229623153    0.076684657
  174 HISB  N       1695    5.940193981    0.397970039    6.879608982
  174 HISB  H       1696    5.998220833    0.457011019    6.823498905
  174 HISB  CA      1697    5.804099850    0.450377723    6.861039766
  174 HISB  CB      1698    5.812792556    0.602697738    6.849467575
  174 HISB  CG      1699    5.867482908    0.671541860    0.056905115
  174 HISB  ND1     1700    5.795112917    0.723588953    0.155613940
  174 HISB  CD2     1701    5.996984846    0.692464470    0.078825259
  174 HISB  HD2     1702    6.084671694    0.666672777    0.019428557
  174 HISB  CE1     1703    5.883355765    0.777348558    0.239362788
  174 HISB  HE1     1704    5.860932966    0.826456822    0.334054904
  174 HISB  NE2     1705    6.006769030    0.760345959    0.192785930
  174 HISB  HE2     1706    6.092573538    0.784297294    0.238216317
  174 HISB  C       1707    5.751369354    0.387989135    6.731666926
  174 HISB  O       1708    5.782505058    0.420905492    6.617305602
  175 LEU   N       1709    5.664293862    0.289099391    6.749828039
  175 LEU   H       1710    5.622379629    0.259904541    6.835798139
  175 LEU   CA      1711    5.619012023    0.194172948    6.647107287
  175 LEU   CB      1712    5.608119912    0.056809801    6.713637650
  175 LEU   CG      1713    5.738659012    6.902264690    6.747341976
  175 LEU   CD1     1714    5.703995443    6.756477269    6.778233361
  175 LEU   CD2     1715    5.846364990    6.901825600    6.638658256
  175 LEU   C       1716    5.487768363    0.240603228    6.583628837
  175 LEU   O       1717    5.394160742    0.282769681    6.651368069
  176 LYSH  N       1718    5.477138526    0.220362980    6.452595695
  176 LYSH  H       1719    5.525680929    0.172498753    6.379433882
  176 LYSH  CA      1720    5.360084304    0.267620969    6.377254893
  176 LYSH  CB      1721    5.374445356    0.261081201    6.225068067
  176 LYSH  CG      1722    5.488575167    0.339898209    6.160472882
  176 LYSH  CD      1723    5.548168509    0.270466340    6.037856851
  176 LYSH  CE      1724    5.656507532    0.360547794    5.978216358
  176 LYSH  NZ      1725    5.712202543    0.306514961    5.853371757
  176 LYSH  HZ1     1726    5.775050288    0.374685151    5.815916494
  176 LYSH  HZ2     1727    5.639228558    0.286013628    5.788159597
  176 LYSH  HZ3     1728    5.763044955    0.222771782    5.873424925
  176 LYSH  C       1729    5.231467107    0.194755803    6.416717337
  176 LYSH  O       1730    5.244185818    0.075987696    6.446113468
  177 GLU   N       1731    5.114867847    0.254257006    6.393142429
  177 GLU   H       1732    5.122969699    0.352519480    6.376395868
  177 GLU   CA      1733    4.979976947    0.198766749    6.411452452
  177 GLU   CB      1734    4.878331344    0.303211934    6.364854727
  177 GLU   CG      1735    4.730274610    0.265683908    6.373593843
  177 GLU   CD      1736    4.681885939    0.293375147    6.516061832
  177 GLU   OE1     1737    4.698147139    0.214064157    6.611294387
  177 GLU   OE2     1738    4.640507641    0.408620966    6.541186278
  177 GLU   C       1739    4.954991248    0.078541483    6.320165075
  177 GLU   O       1740    4.900926210   -0.023685871    6.362080174
  178 ASP   N       1741    5.002252323    0.084983764    6.196005543
  178 ASP   H       1742    5.026745020    0.170206269    6.149756710
  178 ASP   CA      1743    5.006316942    6.892563290    6.098807816
  178 ASP   CB      1744    5.013119532    6.942250268    5.954246581
  178 ASP   CG      1745    5.102376520    0.146990180    5.933656304
  178 ASP   OD1     1746    5.059327088    0.263961066    5.943038858
  178 ASP   OD2     1747    5.225168978    0.123684876    5.931687632
  178 ASP   C       1748    5.111413337    6.786260698    6.131481502
  178 ASP   O       1749    5.079231357    6.670003768    6.107396472
  179 GLN   N       1750    5.217669345    6.825778931    6.201049029
  179 GLN   H       1751    5.224610102    6.915132578    6.245408378
  179 GLN   CA      1752    5.320551921    6.730588342    6.245391556
  179 GLN   CB      1753    5.459582696    6.788236572    6.217862551
  179 GLN   CG      1754    5.489384837    6.825617587    6.072533425
  179 GLN   CD      1755    5.431066179    6.737786990    5.961676694
  179 GLN   OE1     1756    5.478813425    6.629469232    5.928286644
  179 GLN   NE2     1757    5.331730945    6.795454604    5.894624788
  179 GLN   HE21    1758    5.282817223    6.737196495    5.829721443
  179 GLN   HE22    1759    5.300730867    6.889870532    5.905734415
  179 GLN   C       1760    5.308599394    6.689785377    6.392370246
  179 GLN   O       1761    5.391549642    6.613914212    6.442288409
  180 THR   N       1762    5.187379653    6.705357904    6.444863237
  180 THR   H       1763    5.099700680    6.742238335    6.413976203
  180 THR   CA      1764    5.152165697    6.670750620    6.583318608
  180 THR   CB      1765    5.011287814    6.707409489    6.630383289
  180 THR   OG1     1766    4.912169313    6.665087270    6.536397363
  180 THR   HG1     1767    4.822744151    6.657110718    6.580421698
  180 THR   CG2     1768    5.012637896    6.855040549    6.670480535
  180 THR   C       1769    5.155596766    6.522799168    6.622166123
  180 THR   O       1770    5.171425678    6.488234900    6.739143716
  181 GLU   N       1771    5.162872965    6.433537411    6.523825975
  181 GLU   H       1772    5.133470640    6.461052890    6.432284719
  181 GLU   CA      1773    5.175498375    6.289297175    6.549253200
  181 GLU   CB      1774    5.178048734    6.208171047    6.419541823
  181 GLU   CG      1775    5.302958169    6.215133684    6.331461254
  181 GLU   CD      1776    5.269825607    6.161590034    6.192030273
  181 GLU   OE1     1777    5.284239069    6.038689337    6.174392925
  181 GLU   OE2     1778    5.222304079    6.239480707    6.106591712
  181 GLU   C       1779    5.286621920    6.244793784    6.644542267
  181 GLU   O       1780    5.269068113    6.171161936    6.741497533
  182 TYR   N       1781    5.395995142    6.319242927    6.630865547
  182 TYR   H       1782    5.401570225    6.392963751    6.563529385
  182 TYR   CA      1783    5.527789279    6.296883057    6.692025671
  182 TYR   CB      1784    5.629273312    6.387933160    6.622578964
  182 TYR   CG      1785    5.651324075    6.332359137    6.481757395
  182 TYR   CD1     1786    5.717193052    6.212490297    6.456983629
  182 TYR   HD1     1787    5.766967092    6.164687852    6.541347993
  182 TYR   CD2     1788    5.605835217    6.411726213    6.377111481
  182 TYR   HD2     1789    5.585070919    6.518535685    6.383559812
  182 TYR   CE1     1790    5.733896571    6.166526801    6.326878405
  182 TYR   HE1     1791    5.791821678    6.075510930    6.311328697
  182 TYR   CE2     1792    5.612631332    6.356168732    6.249873414
  182 TYR   HE2     1793    5.544015376    6.397148998    6.175755466
  182 TYR   CZ      1794    5.679661725    6.237946999    6.220661864
  182 TYR   OH      1795    5.683270234    6.180779103    6.097312591
  182 TYR   HH      1796    5.618569788    6.236017167    6.044752038
  182 TYR   C       1797    5.534177931    6.314606602    6.843850866
  182 TYR   O       1798    5.626239820    6.270405138    6.912398060
  183 LEU   N       1799    5.424360096    6.375027642    6.888343736
  183 LEU   H       1800    5.343493612    6.395380548    6.833150920
  183 LEU   CA      1801    5.398660851    6.401356208    0.112886787
  183 LEU   CB      1802    5.308277744    6.523051730    0.133640715
  183 LEU   CG      1803    5.371004606    6.653431425    0.083876710
  183 LEU   CD1     1804    5.257172860    6.747240897    0.043225580
  183 LEU   CD2     1805    5.460603723    6.723397889    0.186269567
  183 LEU   C       1806    5.328056313    6.285706350    0.183943877
  183 LEU   O       1807    5.345157812    6.275409290    0.305324779
  184 GLU   N       1808    5.243888449    6.207522578    0.116904211
  184 GLU   H       1809    5.235854207    6.200843817    0.017442286
  184 GLU   CA      1810    5.168644397    6.094449169    0.173141770
  184 GLU   CB      1811    5.073436418    6.037815952    0.067602015
  184 GLU   CG      1812    4.966676580    5.959722697    0.144479846
  184 GLU   CD      1813    4.992865796    5.809860059    0.160789217
  184 GLU   OE1     1814    5.033753913    5.750845950    0.058463770
  184 GLU   OE2     1815    4.967641454    5.755236682    0.270357602
  184 GLU   C       1816    5.254465827    5.978586169    0.224322309
  184 GLU   O       1817    5.342154242    5.921978881    0.159223612
  185 GLU   N       1818    5.227434875    5.937626377    0.347947825
  185 GLU   H       1819    5.151951927    5.973584661    0.402823170
  185 GLU   CA      1820    5.310326093    5.841180736    0.421698392
  185 GLU   CB      1821    5.256507182    5.824082895    0.563903878
  185 GLU   CG      1822    5.342125990    5.756437353    0.671172058
  185 GLU   CD      1823    5.262413727    5.712442068    0.794132137
  185 GLU   OE1     1824    5.301350857    5.614415713    0.861204886
  185 GLU   OE2     1825    5.163680970    5.782229851    0.825857652
  185 GLU   C       1826    5.325509012    5.708847553    0.346393571
  185 GLU   O       1827    5.439624559    5.663437642    0.339577868
  186 ARG   N       1828    5.227817855    5.648937750    0.278883948
  186 ARG   H       1829    5.140156833    5.692279438    0.257978363
  186 ARG   CA      1830    5.246086299    5.520951332    0.208920932
  186 ARG   CB      1831    5.107363490    5.465816954    0.175352820
  186 ARG   CG      1832    5.024352089    5.424540419    0.297076096
  186 ARG   CD      1833    4.891935225    5.356685916    0.261477122
  186 ARG   NE      1834    4.926771331    5.226429161    0.202934214
  186 ARG   HE      1835    5.021490575    5.198818786    0.219256258
  186 ARG   CZ      1836    4.836307530    5.143020774    0.149895651
  186 ARG   NH1     1837    4.705077298    5.169174485    0.157009747
  186 ARG   HH11    1838    4.638735356    5.101411449    0.125299733
  186 ARG   HH12    1839    4.673121703    5.254945067    0.197292861
  186 ARG   NH2     1840    4.871287862    5.044325224    0.066297512
  186 ARG   HH21    1841    4.797250129    4.988211196    0.029288976
  186 ARG   HH22    1842    4.964740875    5.010148165    0.056457691
  186 ARG   C       1843    5.324631450    5.532692265    0.078142969
  186 ARG   O       1844    5.416290894    5.456804446    0.047038298
  187 ARG   N       1845    5.291098048    5.646718765    0.018450135
  187 ARG   H       1846    5.207761022    5.699578232    0.034551586
  187 ARG   CA      1847    5.369029144    5.692904055    6.820469516
  187 ARG   CB      1848    5.295957782    5.814308957    6.762732263
  187 ARG   CG      1849    5.352758019    5.878865186    6.636174891
  187 ARG   CD      1850    5.366913503    5.781787686    6.518761275
  187 ARG   NE      1851    5.414437409    5.848412054    6.396657344
  187 ARG   HE      1852    5.350359166    5.913161756    6.355408644
  187 ARG   CZ      1853    5.520811672    5.811964214    6.323782848
  187 ARG   NH1     1854    5.597894756    5.705942337    6.351595793
  187 ARG   HH11    1855    5.682570191    5.695410696    6.299457249
  187 ARG   HH12    1856    5.562697969    5.629958839    6.406248712
  187 ARG   NH2     1857    5.575831210    5.898027376    6.237070916
  187 ARG   HH21    1858    5.646740862    5.858286588    6.178825820
  187 ARG   HH22    1859    5.541564521    5.988610934    6.212198948
  187 ARG   C       1860    5.513793269    5.730226404    6.853060104
  187 ARG   O       1861    5.599389473    5.694263365    6.772375133
  188 ILE   N       1862    5.542077407    5.788820604    0.051267589
  188 ILE   H       1863    5.477426990    5.849759466    0.097175362
  188 ILE   CA      1864    5.675805834    5.795178341    0.112000393
  188 ILE   CB      1865    5.675261729    5.889891250    0.232165418
  188 ILE   CG1     1866    5.640202340    6.033462428    0.192566145
  188 ILE   CG2     1867    5.802339091    5.882093961    0.317036914
  188 ILE   CD      1868    5.602807099    6.117061758    0.315142612
  188 ILE   C       1869    5.744866259    5.658813930    0.118664136
  188 ILE   O       1870    5.860066564    5.654390814    0.075756230
  189 LYSH  N       1871    5.677278107    5.568942515    0.189692469
  189 LYSH  H       1872    5.590976443    5.590564494    0.235359655
  189 LYSH  CA      1873    5.739249868    5.438942845    0.219232056
  189 LYSH  CB      1874    5.654436499    5.345315614    0.305550688
  189 LYSH  CG      1875    5.628051662    5.416973800    0.438124210
  189 LYSH  CD      1876    5.520842736    5.331379520    0.505847541
  189 LYSH  CE      1877    5.488492812    5.384967936    0.645456875
  189 LYSH  NZ      1878    5.413698218    5.283276322    0.720764639
  189 LYSH  HZ1     1879    5.322719753    5.270232738    0.681362359
  189 LYSH  HZ2     1880    5.403553115    5.315890987    0.814749818
  189 LYSH  HZ3     1881    5.466999249    5.198730127    0.724072542
  189 LYSH  C       1882    5.775591896    5.357340430    0.095004461
  189 LYSH  O       1883    5.894031231    5.340135784    0.066609179
  190 GLU   N       1884    5.693598345    5.372642416    6.909200882
  190 GLU   H       1885    5.601621762    5.408472605    6.925245009
  190 GLU   CA      1886    5.715870352    5.329111031    6.770562009
  190 GLU   CB      1887    5.592745407    5.357218735    6.684195317
  190 GLU   CG      1888    5.561561712    5.267920685    6.563924251
  190 GLU   CD      1889    5.439462960    5.320923240    6.488481393
  190 GLU   OE1     1890    5.339738685    5.245549805    6.489829624
  190 GLU   OE2     1891    5.443852614    5.418184781    6.410071558
  190 GLU   C       1892    5.839862775    5.384856960    6.700345540
  190 GLU   O       1893    5.915915393    5.306834473    6.643256702
  191 ILE   N       1894    5.880993909    5.505718895    6.737634755
  191 ILE   H       1895    5.801013629    5.536676545    6.789078187
  191 ILE   CA      1896    5.998715299    5.554080893    6.664069873
  191 ILE   CB      1897    6.006580040    5.706547201    6.674219809
  191 ILE   CG1     1898    5.876640883    5.772979161    6.628310366
  191 ILE   CG2     1899    6.118058891    5.757765087    6.582784940
  191 ILE   CD      1900    5.880681828    5.917490227    6.678402565
  191 ILE   C       1901    6.121948621    5.497030184    6.734556916
  191 ILE   O       1902    6.229564486    5.476120969    6.678769052
  192 VAL   N       1903    6.117157134    5.500506959    6.867429510
  192 VAL   H       1904    6.047494010    5.558197104    6.910099201
  192 VAL   CA      1905    6.232469879    5.463911513    0.033145995
  192 VAL   CB      1906    6.199173754    5.487838793    0.180549705
  192 VAL   CG1     1907    6.320882063    5.442385781    0.261371143
  192 VAL   CG2     1908    6.162766576    5.632047562    0.216444206
  192 VAL   C       1909    6.266974484    5.319056193    6.915743579
  192 VAL   O       1910    6.379677618    5.295425038    6.872516588
  193 LYSH  N       1911    6.164094314    5.234967042    6.910035879
  193 LYSH  H       1912    6.074830896    5.261452698    6.946509815
  193 LYSH  CA      1913    6.184308671    5.090528284    6.891655859
  193 LYSH  CB      1914    6.050237660    5.027559444    6.929981040
  193 LYSH  CG      1915    6.020344405    5.067279952    0.156873383
  193 LYSH  CD      1916    5.887548621    5.017301316    0.214113368
  193 LYSH  CE      1917    5.873330920    4.865214066    0.222792070
  193 LYSH  NZ      1918    5.735048253    4.828361445    0.256326255
  193 LYSH  HZ1     1919    5.745377211    4.736960609    0.295552733
  193 LYSH  HZ2     1920    5.677366198    4.823212904    0.174802899
  193 LYSH  HZ3     1921    5.694643966    4.893969985    0.320068048
  193 LYSH  C       1922    6.222858390    5.047730530    6.749898828
  193 LYSH  O       1923    6.247463751    4.929295212    6.727583168
  194 LYSH  N       1924    6.198095536    5.140106668    6.657467011
  194 LYSH  H       1925    6.128927368    5.210478242    6.673720711
  194 LYSH  CA      1926    6.248484559    5.137336380    6.519400823
  194 LYSH  CB      1927    6.173298976    5.240624725    6.435198988
  194 LYSH  CG      1928    6.044410152    5.182521505    6.376716006
  194 LYSH  CD      1929    5.990160557    5.275789972    6.268258768
  194 LYSH  CE      1930    5.850363947    5.218315853    6.244538864
  194 LYSH  NZ      1931    5.751199085    5.305220807    6.179564545
  194 LYSH  HZ1     1932    5.661338933    5.279289916    6.214959683
  194 LYSH  HZ2     1933    5.750070169    5.295933028    6.080003193
  194 LYSH  HZ3     1934    5.776064749    5.400077249    6.199132190
  194 LYSH  C       1935    6.397972011    5.166861155    6.505427012
  194 LYSH  O       1936    6.479491656    5.083261050    6.466749137
  195 HISB  N       1937    6.441873255    5.282408847    6.554538316
  195 HISB  H       1938    6.407189889    5.346373053    6.623148922
  195 HISB  CA      1939    6.579858196    5.330885425    6.539656610
  195 HISB  CB      1940    6.582004998    5.469283795    6.474427775
  195 HISB  CG      1941    6.530017390    5.459966324    6.330825589
  195 HISB  ND1     1942    6.604845357    5.427084011    6.225896261
  195 HISB  CD2     1943    6.404084267    5.474508106    6.290553897
  195 HISB  HD2     1944    6.328395359    5.539360974    6.334692926
  195 HISB  CE1     1945    6.523481096    5.405998400    6.122817634
  195 HISB  HE1     1946    6.554875855    5.375749310    6.022915872
  195 HISB  NE2     1947    6.401486920    5.442109468    6.161583334
  195 HISB  HE2     1948    6.320329001    5.441687217    6.103160616
  195 HISB  C       1949    6.676509461    5.337118937    6.658115276
  195 HISB  O       1950    6.795930014    5.323442514    6.631990151
  196 SER   N       1951    6.624394118    5.381236513    6.772249544
  196 SER   H       1952    6.527996342    5.406508563    6.780611845
  196 SER   CA      1953    6.711280393    5.423860647    6.882916448
  196 SER   CB      1954    6.709650380    5.573723730    6.913730653
  196 SER   OG      1955    6.575045108    5.613469613    6.941129298
  196 SER   HG      1956    6.571531762    5.663876901    7.027427045
  196 SER   C       1957    6.701317151    5.346703869    0.096885095
  196 SER   O       1958    6.761524016    5.384385657    0.197313943
  197 GLN   N       1959    6.643811476    5.226804569    0.094117832
  197 GLN   H       1960    6.621683307    5.198948137    0.000650878
  197 GLN   CA      1961    6.608758191    5.139296719    0.206917001
  197 GLN   CB      1962    6.518491094    5.022371323    0.167016673
  197 GLN   CG      1963    6.589637454    4.922679739    0.075330252
  197 GLN   CD      1964    6.579668774    4.959860276    6.845048748
  197 GLN   OE1     1965    6.581528201    5.073453627    6.797909662
  197 GLN   NE2     1966    6.565917203    4.859937750    6.758373532
  197 GLN   HE21    1967    6.547303587    4.872550903    6.660942936
  197 GLN   HE22    1968    6.589744376    4.765783499    6.782160293
  197 GLN   C       1969    6.726887177    5.087005486    0.288909832
  197 GLN   O       1970    6.705036710    5.023044904    0.391681147
  198 PHE   N       1971    6.848543791    5.094817169    0.235717393
  198 PHE   H       1972    6.869648985    5.149984967    0.155026098
  198 PHE   CA      1973    0.048993295    5.048754330    0.309945474
  198 PHE   CB      1974    0.129815393    4.953123292    0.222003828
  198 PHE   CG      1975    0.109664621    4.805650179    0.257455997
  198 PHE   CD1     1976    0.205900533    4.740668362    0.333856343
  198 PHE   HD1     1977    0.291258381    4.790612055    0.379698675
  198 PHE   CD2     1978    6.916757000    4.737810236    0.207774281
  198 PHE   HD2     1979    6.829565744    4.793670440    0.173740140
  198 PHE   CE1     1980    0.194625706    4.603507647    0.353390616
  198 PHE   HE1     1981    0.273862110    4.550429147    0.406150868
  198 PHE   CE2     1982    6.904532566    4.600592255    0.226293489
  198 PHE   HE2     1983    6.823290747    4.540464311    0.185472472
  198 PHE   CZ      1984    0.085698170    4.536041393    0.299531589
  198 PHE   HZ      1985    0.058651214    4.440694237    0.344900989
  198 PHE   C       1986    0.132190631    5.155663973    0.381093575
  198 PHE   O       1987    0.247064453    5.132311916    0.418370011
  199 ILE   N       1988    0.077296266    5.274448249    0.404911996
  199 ILE   H       1989   -0.020652937    5.289533118    0.391555331
  199 ILE   CA      1990    0.147016664    5.382176230    0.476625538
  199 ILE   CB      1991    0.066487839    5.512262568    0.478655504
  199 ILE   CG1     1992    0.048721182    5.576346178    0.340847195
  199 ILE   CG2     1993    0.134305397    5.619646355    0.563981560
  199 ILE   CD      1994    0.161913511    5.599296382    0.240498877
  199 ILE   C       1995    0.207923787    5.339501559    0.610349056
  199 ILE   O       1996    0.131895085    5.318348335    0.704705967
  200 GLY   N       1997    0.336420174    5.372990734    0.617842676
  200 GLY   H       1998    0.373074977    5.439633743    0.552909668
  200 GLY   CA      1999    0.410404736    5.345311502    0.741824607
  200 GLY   C       2000    0.374593547    5.428525614    0.865133218
  200 GLY   O       2001    0.354550884    5.370085120    0.971498450
  201 TYR   N       2002    0.354727425    5.558967566    0.848387621
  201 TYR   H       2003    0.373339262    5.593751532    0.756489359
  201 TYR   CA      2004    0.315828757    5.652629805    0.954800944
  201 TYR   CB      2005    0.342671475    5.798860620    0.918616718
  201 TYR   CG      2006    0.491381887    5.834609906    0.914085165
  201 TYR   CD1     2007    0.549509896    5.877255953    1.032942856
  201 TYR   HD1     2008    0.492884363    5.897750921    1.123786747
  201 TYR   CD2     2009    0.573438580    5.815553689    0.803512314
  201 TYR   HD2     2010    0.522017443    5.819483650    0.707484076
  201 TYR   CE1     2011    0.687284091    5.885503215    1.049443452
  201 TYR   HE1     2012    0.728244498    5.927904126    1.141119165
  201 TYR   CE2     2013    0.711695013    5.822971601    0.815772202
  201 TYR   HE2     2014    0.775647333    5.806520663    0.729049141
  201 TYR   CZ      2015    0.766534644    5.857514116    0.938737358
  201 TYR   OH      2016    0.900693384    5.841334673    0.954035761
  201 TYR   HH      2017    0.953072525    5.821475717    0.871198258
  201 TYR   C       2018    0.167637421    5.620621411    0.975387124
  201 TYR   O       2019    0.106543903    5.582864848    0.875517205
  202 PRO   N       2020    0.116414635    5.640777412    1.096475337
  202 PRO   CA      2021    6.889091822    5.650495261    1.117936631
  202 PRO   CB      2022    6.871914714    5.672402164    1.268393429
  202 PRO   CG      2023    0.077513731    5.602825948    1.326229155
  202 PRO   CD      2024    0.188479706    5.611655919    1.221260679
  202 PRO   C       2025    6.823752873    5.763603174    1.038277105
  202 PRO   O       2026    6.874521738    5.875076924    1.027049496
  203 ILE   N       2027    6.746960858    5.713515609    0.941935879
  203 ILE   H       2028    6.740655292    5.618923131    0.910116024
  203 ILE   CA      2029    6.645834890    5.797860232    0.876619812
  203 ILE   CB      2030    6.632309588    5.763402240    0.728170474
  203 ILE   CG1     2031    6.631176571    5.611930179    0.706735058
  203 ILE   CG2     2032    6.746400577    5.837244377    0.657903263
  203 ILE   CD      2033    6.593695151    5.588022942    0.560341988
  203 ILE   C       2034    6.512363070    5.779594151    0.949140040
  203 ILE   O       2035    6.450255070    5.673590296    0.943242645
  204 THR   N       2036    6.491111828    5.873217085    1.041168521
  204 THR   H       2037    6.562525730    5.941849394    1.054897815
  204 THR   CA      2038    6.367445134    5.867154629    1.120433525
  204 THR   CB      2039    6.407152445    5.911340181    1.261430587
  204 THR   OG1     2040    6.507104189    5.835811749    1.330380611
  204 THR   HG1     2041    6.557213704    5.909728213    1.375380076
  204 THR   CG2     2042    6.282224937    5.919739936    1.349377199
  204 THR   C       2043    6.254196783    5.951112865    1.060981741
  204 THR   O       2044    6.260570925    6.072630973    1.042992942
  205 LEU   N       2045    6.142880370    5.880295482    1.044114586
  205 LEU   H       2046    6.133589360    5.793657602    1.093193438
  205 LEU   CA      2047    6.019930607    5.930109743    0.980777298
  205 LEU   CB      2048    5.967382498    5.806690745    0.907187573
  205 LEU   CG      2049    5.863671117    5.831215210    0.797393306
  205 LEU   CD1     2050    5.911004223    5.933333787    0.693757528
  205 LEU   CD2     2051    5.819952111    5.697330446    0.737592482
  205 LEU   C       2052    5.921258652    5.974107341    1.089120197
  205 LEU   O       2053    5.877850321    5.895065118    1.172775967
  206 PHE   N       2054    5.907037802    6.106171256    1.095894421
  206 PHE   H       2055    5.959328737    6.159672878    1.029532438
  206 PHE   CA      2056    5.805633760    6.173894386    1.178012811
  206 PHE   CB      2057    5.866615019    6.303304615    1.232277877
  206 PHE   CG      2058    5.969007950    6.302307377    1.345960301
  206 PHE   CD1     2059    6.104491109    6.293670028    1.316070166
  206 PHE   HD1     2060    6.135934944    6.305026552    1.212316493
  206 PHE   CD2     2061    5.924594468    6.317477094    1.476802718
  206 PHE   HD2     2062    5.818423917    6.333674493    1.495441640
  206 PHE   CE1     2063    6.197475145    6.296625057    1.419358490
  206 PHE   HE1     2064    6.300296714    6.317722767    1.389933099
  206 PHE   CE2     2065    6.019717010    6.314384817    1.578116833
  206 PHE   HE2     2066    5.998157605    6.347993206    1.679547123
  206 PHE   CZ      2067    6.155779083    6.303518125    1.551777991
  206 PHE   HZ      2068    6.228103719    6.299165756    1.633214912
  206 PHE   C       2069    5.663424867    6.188838054    1.123562057
  206 PHE   O       2070    5.634872497    6.260466563    1.027733464
  207 VAL   N       2071    5.581667442    6.097674539    1.175499046
  207 VAL   H       2072    5.590078967    6.036367160    1.254052541
  207 VAL   CA      2073    5.440490961    6.092409724    1.134845167
  207 VAL   CB      2074    5.378298508    5.969127483    1.200751285
  207 VAL   CG1     2075    5.228377253    5.941313577    1.188263114
  207 VAL   CG2     2076    5.452031344    5.838817725    1.169195755
  207 VAL   C       2077    5.358499161    6.212070540    1.183517974
  207 VAL   O       2078    5.408071879    6.277800655    1.274902317
  208 GLU   N       2079    5.268060503    6.259487854    1.098285392
  208 GLU   H       2080    5.263887582    6.230063325    1.002803541
  208 GLU   CA      2081    5.183642272    6.377505492    1.121872868
  208 GLU   CB      2082    5.099569125    6.410417950    0.998361891
  208 GLU   CG      2083    5.191273404    6.468285270    0.890422646
  208 GLU   CD      2084    5.123839679    6.552805776    0.782179026
  208 GLU   OE1     2085    5.122436139    6.676515825    0.800035514
  208 GLU   OE2     2086    5.069132510    6.491994452    0.687664522
  208 GLU   C       2087    5.089745849    6.365261643    1.242045282
  208 GLU   O1      2088    5.012670717    6.267460823    1.252973396
  208 GLU   O2      2089    5.078218457    6.468191015    1.312012693
  209 2N62  F8      2090    0.627769154    0.126784284    6.579678156
  209 2N62  C7      2091    0.579747063    0.107709262    6.705485087
  209 2N62  C6      2092    0.660505838    0.038749287    6.795184702
  209 2N62  H5      2093    0.736703047   -0.019760399    6.743671627
  209 2N62  C5      2094    0.622866535    0.031074052    0.010989095
  209 2N62  H4      2095    0.681041130   -0.025787403    0.083539020
  209 2N62  C4      2096    0.511345256    0.099286001    0.058225331
  209 2N62  C10     2097    0.428849283    0.167153297    6.887068943
  209 2N62  C11     2098    0.304885220    0.236339264    6.941425270
  209 2N62  C9      2099    0.461619996    0.164303186    6.752005235
  209 2N62  H9      2100    0.379988483    0.185438532    6.682928303
  209 2N62  C3      2101    0.476751937    0.080515772    0.206084128
  209 2N62  N1      2102    0.559189223    0.128995572    0.299944678
  209 2N62  C12     2103    0.386209624    6.901978730    0.249049981
  209 2N62  C2      2104    0.567809779    0.081849260    0.425080124
  209 2N62  S1      2105    0.690734308    0.153187724    0.540359717
  209 2N62  C1      2106    0.819833437    0.174153288    0.419622013
  209 2N62  N3      2107    0.481120080    6.905383732    0.464487679
  209 2N62  C15     2108    0.386826116    6.859138648    0.381274800
  209 2N62  N13     2109    0.292577051    6.830150840    0.187724102
  209 2N62  C14     2110    0.229872027    6.761112471    0.282534013
  209 2N62  H13     2111    0.160714336    6.679121543    0.263150969
  209 2N62  N2      2112    0.278668516    6.785119122    0.403903179
  209 2N62  H14     2113    0.236990495    6.756842082    0.490287729
  210 H2O   OW      2114    0.135965199    6.813188528    6.890704373
  210 H2O   HW1     2115    0.192337575    6.860187299    6.958625729
  210 H2O   HW2     2116    0.059205902    6.768288811    6.936443041
  211 NA+   NA      2117    0.940019806    5.524109760    0.409418996
  212 NA+   NA      2118    3.580977865    1.759537473    5.551337198
  213 NA+   NA      2119    3.910068378    3.761417235    5.454641163
  214 NA+   NA      2120    5.567291772    0.675015232    0.894124270
  215 NA+   NA      2121    0.086836544    6.286647098    2.366819025
  216 NA+   NA      2122    4.075065476    5.060699257    3.578544808
  217 NA+   NA      2123    5.062886150    6.893037934    0.933738517
  218 NA+   NA      2124    2.246294547    5.299465176    3.374637186
    1 SOLV  OW      2125    0.417462864    6.863931391    0.823075035
    1 SOLV  HW1     2126    0.505022623    6.854565377    0.775672139
    1 SOLV  HW2     2127    0.347414449    6.811854225    0.774263453
    2 SOLV  OW      2128    0.775518638    0.880189192    0.962889898
    2 SOLV  HW1     2129    0.754501120    0.967865207    1.006145056
    2 SOLV  HW2     2130    0.776764120    0.891470415    0.863536064
    3 SOLV  OW      2131    6.694632237    1.058120578    6.102658953
    3 SOLV  HW1     2132    6.755956245    1.080586536    6.026931216
    3 SOLV  HW2     2133    6.607010830    1.104462475    6.089433308
    4 SOLV  OW      2134    1.538353962    0.528105606    6.889859976
    4 SOLV  HW1     2135    1.497565101    0.606506861    6.843049792
    4 SOLV  HW2     2136    1.465969051    0.471623027    6.929505590
    5 SOLV  OW      2137    6.643220470    6.021207065    1.486635217
    5 SOLV  HW1     2138    6.596081661    6.093877844    1.436648377
    5 SOLV  HW2     2139    6.723009376    6.059279057    1.533389489
    6 SOLV  OW      2140    1.184882225    1.298948363    1.496663480
    6 SOLV  HW1     2141    1.178909826    1.346513563    1.408894649
    6 SOLV  HW2     2142    1.216808803    1.205358076    1.481732549
    7 SOLV  OW      2143    1.710158542    5.360419345    1.497296944
    7 SOLV  HW1     2144    1.694979373    5.306894006    1.414194374
    7 SOLV  HW2     2145    1.736078326    5.299253360    1.572052096
    8 SOLV  OW      2146    6.504566485    1.232965364    6.099689329
    8 SOLV  HW1     2147    6.426402020    1.279140307    6.057736527
    8 SOLV  HW2     2148    6.562158134    1.300362968    6.145977334
    9 SOLV  OW      2149    0.684635657    2.173695244    6.641515752
    9 SOLV  HW1     2150    0.610540543    2.118564082    6.603151078
    9 SOLV  HW2     2151    0.687427070    2.161346347    6.740718165
   10 SOLV  OW      2152    0.942589541    1.269575414    5.954277298
   10 SOLV  HW1     2153    0.892611882    1.318570484    6.025716434
   10 SOLV  HW2     2154    0.895058127    1.280417427    5.866955847
   11 SOLV  OW      2155    5.623028378    0.262916645    4.978197765
   11 SOLV  HW1     2156    5.695734189    0.214067362    4.929936561
   11 SOLV  HW2     2157    5.561325512    0.196921041    5.021078620
   12 SOLV  OW      2158    5.685017377    0.013573288    5.429833589
   12 SOLV  HW1     2159    5.706964084    0.107461875    5.403278728
   12 SOLV  HW2     2160    5.725760613   -0.049984608    5.364242088
   13 SOLV  OW      2161    6.157999031    5.426103384    6.014400006
   13 SOLV  HW1     2162    6.119108388    5.502539065    5.962950599
   13 SOLV  HW2     2163    6.113944578    5.340949213    5.985942309
   14 SOLV  OW      2164    0.835709819    6.856858512    6.261174077
   14 SOLV  HW1     2165    0.845177656    6.844615275    6.162370181
   14 SOLV  HW2     2166    0.839404387    6.767684201    6.306296700
   15 SOLV  OW      2167    6.552289092    1.622260493    1.801649299
   15 SOLV  HW1     2168    6.557181562    1.718500269    1.774897875
   15 SOLV  HW2     2169    6.612006731    1.568145337    1.742430058
   16 SOLV  OW      2170    0.866498724    0.592936429    1.755371356
   16 SOLV  HW1     2171    0.891810178    0.506040564    1.712828803
   16 SOLV  HW2     2172    0.897217553    0.593634301    1.850541043
   17 SOLV  OW      2173    6.867949200    0.248188875    1.343236211
   17 SOLV  HW1     2174    6.890868781    0.166993466    1.289536543
   17 SOLV  HW2     2175    6.943636117    0.269779237    1.404936964
   18 SOLV  OW      2176    5.616834677    1.127620544    6.054153874
   18 SOLV  HW1     2177    5.542957556    1.062014382    6.038726537
   18 SOLV  HW2     2178    5.602011681    1.174620751    6.141178281
   19 SOLV  OW      2179    6.229316776    5.548057121    0.888920825
   19 SOLV  HW1     2180    6.168288178    5.543095045    0.967995202
   19 SOLV  HW2     2181    6.319258755    5.580499406    0.918242185
   20 SOLV  OW      2182    1.427072531    0.397874030    1.162628290
   20 SOLV  HW1     2183    1.370760818    0.429414605    1.086237268
   20 SOLV  HW2     2184    1.442959901    0.473717573    1.225847809
   21 SOLV  OW      2185    1.122505020    6.652414869    6.075747023
   21 SOLV  HW1     2186    1.188096640    6.718228091    6.038760555
   21 SOLV  HW2     2187    1.030965537    6.673866190    6.041659162
   22 SOLV  OW      2188    6.229240172    1.494908872    0.328240302
   22 SOLV  HW1     2189    6.254209845    1.445811190    0.244769131
   22 SOLV  HW2     2190    6.223020793    1.430282957    0.404308095
   23 SOLV  OW      2191    6.503166193    4.241427350    6.886007706
   23 SOLV  HW1     2192    6.543360485    4.318418499    6.935591002
   23 SOLV  HW2     2193    6.447545594    4.275898273    6.810378778
   24 SOLV  OW      2194    2.038222272    0.093299941    5.659215367
   24 SOLV  HW1     2195    1.979891507    0.012913865    5.647492036
   24 SOLV  HW2     2196    2.072630785    0.122777621    5.570058546
   25 SOLV  OW      2197    6.067969015    5.170913471    5.915099372
   25 SOLV  HW1     2198    6.119834767    5.118935227    5.982997264
   25 SOLV  HW2     2199    6.095827217    5.142820959    5.823248482
   26 SOLV  OW      2200    6.852618130    6.126781464    4.748256454
   26 SOLV  HW1     2201    6.925700745    6.086083453    4.803069591
   26 SOLV  HW2     2202    6.764201257    6.106714836    4.790466994
   27 SOLV  OW      2203    6.329570507    0.827609935    2.033974589
   27 SOLV  HW1     2204    6.266162414    0.844904256    2.109355744
   27 SOLV  HW2     2205    6.315764617    0.896132433    1.962448089
   28 SOLV  OW      2206    4.407413550    0.612602944    6.713571451
   28 SOLV  HW1     2207    4.467925408    0.560539985    6.653324558
   28 SOLV  HW2     2208    4.365099570    0.550762126    6.779806985
   29 SOLV  OW      2209    6.403124759    4.820784853    6.225897524
   29 SOLV  HW1     2210    6.447333916    4.894544813    6.174841800
   29 SOLV  HW2     2211    6.471096399    4.773967733    6.282373543
   30 SOLV  OW      2212    5.815403531    0.126028174    4.724322525
   30 SOLV  HW1     2213    5.866761468    0.104023887    4.807268697
   30 SOLV  HW2     2214    5.856591899    0.205513820    4.679742474
   31 SOLV  OW      2215    6.457784146    5.808734605    6.491144310
   31 SOLV  HW1     2216    6.441738623    5.762414049    6.578313899
   31 SOLV  HW2     2217    6.370170055    5.827114770    6.446562920
   32 SOLV  OW      2218    0.464583649    6.737041846    6.464026257
   32 SOLV  HW1     2219    0.489443155    6.794791539    6.386255112
   32 SOLV  HW2     2220    0.538952396    6.737374831    6.530888166
   33 SOLV  OW      2221    6.817005180    6.433798470    0.219021233
   33 SOLV  HW1     2222    6.808535112    6.531268687    0.198299640
   33 SOLV  HW2     2223    6.896912486    6.418948778    0.277294841
   34 SOLV  OW      2224    6.191944221    0.796532474    4.930169558
   34 SOLV  HW1     2225    6.288764510    0.821510967    4.928353637
   34 SOLV  HW2     2226    6.136082097    0.879397521    4.926406580
   35 SOLV  OW      2227    0.168583298    1.046489398    5.108109037
   35 SOLV  HW1     2228    0.123935110    1.103233156    5.177307674
   35 SOLV  HW2     2229    0.099090894    1.002229996    5.051420064
   36 SOLV  OW      2230    1.667203674    0.335567955    6.737080487
   36 SOLV  HW1     2231    1.606024561    0.291360459    6.671472657
   36 SOLV  HW2     2232    1.617744459    0.407943894    6.785215835
   37 SOLV  OW      2233    5.757345405    5.648261753    1.175592790
   37 SOLV  HW1     2234    5.704613791    5.607240989    1.101174172
   37 SOLV  HW2     2235    5.785874402    5.740446570    1.149335878
   38 SOLV  OW      2236    1.349177129    0.135545896    1.108972088
   38 SOLV  HW1     2237    1.379891111    0.230720110    1.109510661
   38 SOLV  HW2     2238    1.425707321    0.075982107    1.084538897
   39 SOLV  OW      2239    0.757819892    5.769973786    1.472725765
   39 SOLV  HW1     2240    0.733345353    5.836866512    1.542926445
   39 SOLV  HW2     2241    0.683073718    5.762054613    1.406755573
   40 SOLV  OW      2242    5.038438354    6.427510800    6.240583504
   40 SOLV  HW1     2243    5.065530197    6.512922085    6.196188182
   40 SOLV  HW2     2244    5.106626672    6.356910958    6.221400530
   41 SOLV  OW      2245    4.972514026    5.530351855    6.763933431
   41 SOLV  HW1     2246    5.050675515    5.511469705    6.704468969
   41 SOLV  HW2     2247    5.001906240    5.587768536    6.840360874
   42 SOLV  OW      2248    2.088169145    1.339901435    2.025612126
   42 SOLV  HW1     2249    2.178368583    1.353746996    2.066524400
   42 SOLV  HW2     2250    2.025881418    1.411443684    2.057287498
   43 SOLV  OW      2251    0.277912219    5.889441292    5.921135668
   43 SOLV  HW1     2252    0.216346322    5.930508993    5.853869313
   43 SOLV  HW2     2253    0.247202178    5.913224540    6.013292422
   44 SOLV  OW      2254    1.117121034    5.868325922    5.541190534
   44 SOLV  HW1     2255    1.212375889    5.895794134    5.528012628
   44 SOLV  HW2     2256    1.056664967    5.940034354    5.506484147
   45 SOLV  OW      2257    6.566912329    5.754324467    0.256184068
   45 SOLV  HW1     2258    6.600112412    5.843474037    0.287034451
   45 SOLV  HW2     2259    6.502356612    5.717783048    0.323257960
   46 SOLV  OW      2260    0.993424954    6.713760904    0.011550101
   46 SOLV  HW1     2261    1.047639515    6.725682355   -0.071638741
   46 SOLV  HW2     2262    0.982004944    6.616167130    0.030170308
   47 SOLV  OW      2263    0.684769019    5.807574334    6.826477572
   47 SOLV  HW1     2264    0.677104219    5.878933773    6.896123626
   47 SOLV  HW2     2265    0.705487868    5.849421574    6.738041489
   48 SOLV  OW      2266    0.424515856    6.593885607    2.081974834
   48 SOLV  HW1     2267    0.378529983    6.525695319    2.138870412
   48 SOLV  HW2     2268    0.384963208    6.684050034    2.099513563
   49 SOLV  OW      2269    5.544932652    0.170199619    5.672516971
   49 SOLV  HW1     2270    5.446138991    0.172225062    5.687921801
   49 SOLV  HW2     2271    5.564374814    0.195158475    5.577645274
   50 SOLV  OW      2272    5.319765811    6.637475338    4.986598984
   50 SOLV  HW1     2273    5.221295319    6.640166318    5.003860367
   50 SOLV  HW2     2274    5.368318783    6.622987980    5.072821005
   51 SOLV  OW      2275    6.514617039    5.591643499    1.472797643
   51 SOLV  HW1     2276    6.521646731    5.670609782    1.411836000
   51 SOLV  HW2     2277    6.437114063    5.604173170    1.534746408
   52 SOLV  OW      2278    0.248327588    0.110296697    4.503213482
   52 SOLV  HW1     2279    0.226059508    0.096394325    4.406711431
   52 SOLV  HW2     2280    0.175183471    0.162510966    4.547092279
   53 SOLV  OW      2281    0.552562608    2.272848731    5.818111301
   53 SOLV  HW1     2282    0.532019327    2.367411353    5.843328863
   53 SOLV  HW2     2283    0.576451357    2.268688627    5.721095728
   54 SOLV  OW      2284    2.288897581    6.628277188    1.169516817
   54 SOLV  HW1     2285    2.388460207    6.633033147    1.161359157
   54 SOLV  HW2     2286    2.253373244    6.717781393    1.196513260
   55 SOLV  OW      2287    5.263114882    0.015822536    5.485509631
   55 SOLV  HW1     2288    5.328162684    0.061105712    5.424517918
   55 SOLV  HW2     2289    5.257153151    0.066591105    5.571467298
   56 SOLV  OW      2290    6.075907632    5.004241182    1.544251301
   56 SOLV  HW1     2291    5.982887150    4.972103953    1.562023412
   56 SOLV  HW2     2292    6.141386991    4.942523109    1.587894975
   57 SOLV  OW      2293    0.136723587    5.067526674    6.802159331
   57 SOLV  HW1     2294    0.173166930    5.137592931    6.863512746
   57 SOLV  HW2     2295    0.096543921    5.111310324    6.721721693
   58 SOLV  OW      2296    4.865880252    6.163970438    1.027309965
   58 SOLV  HW1     2297    4.911124841    6.226207435    1.091193135
   58 SOLV  HW2     2298    4.928951953    6.090620193    1.001947085
   59 SOLV  OW      2299    5.461399572    4.578404544    0.140689928
   59 SOLV  HW1     2300    5.469789496    4.531171707    0.052936989
   59 SOLV  HW2     2301    5.376804775    4.550010129    0.185848687
   60 SOLV  OW      2302    5.544553861    4.503711147    6.790541532
   60 SOLV  HW1     2303    5.521995862    4.550900894    6.705301929
   60 SOLV  HW2     2304    5.560306422    4.406750483    6.771781428
   61 SOLV  OW      2305    4.537974835    5.880059541    0.024270378
   61 SOLV  HW1     2306    4.517571387    5.882489619   -0.073605885
   61 SOLV  HW2     2307    4.595979324    5.801079053    0.044254537
   62 SOLV  OW      2308    0.422139476    2.297032226    6.507075469
   62 SOLV  HW1     2309    0.450930806    2.207650902    6.472665964
   62 SOLV  HW2     2310    0.463383383    2.369064968    6.451288486
   63 SOLV  OW      2311    5.573238847    6.804211138    5.652438056
   63 SOLV  HW1     2312    5.609583040    6.836134097    5.564908074
   63 SOLV  HW2     2313    5.560911985    6.882192733    5.713825145
   64 SOLV  OW      2314    0.507988919    5.613437339    6.751357817
   64 SOLV  HW1     2315    0.580592353    5.673917944    6.784081476
   64 SOLV  HW2     2316    0.524148869    5.520695603    6.785118883
   65 SOLV  OW      2317    5.758703282    5.964208560    5.956251968
   65 SOLV  HW1     2318    5.690639414    5.912240025    5.904612622
   65 SOLV  HW2     2319    5.713360362    6.037972021    6.006281675
   66 SOLV  OW      2320    6.629455678    5.405404276    5.795186825
   66 SOLV  HW1     2321    6.697214816    5.467061407    5.755076098
   66 SOLV  HW2     2322    6.537583782    5.436359973    5.770629839
   67 SOLV  OW      2323    6.173616945    0.319353251    1.345448472
   67 SOLV  HW1     2324    6.211099358    0.255221375    1.412409878
   67 SOLV  HW2     2325    6.101999878    0.374341592    1.388446550
   68 SOLV  OW      2326    0.521561080    1.901896803    0.559679196
   68 SOLV  HW1     2327    0.492141984    1.895117458    0.464345050
   68 SOLV  HW2     2328    0.447884786    1.941418737    0.614541028
   69 SOLV  OW      2329    5.234896406    6.631611678    4.494210895
   69 SOLV  HW1     2330    5.231277924    6.731218141    4.502390638
   69 SOLV  HW2     2331    5.266239999    6.592204170    4.580616802
   70 SOLV  OW      2332    1.080658503    6.445071769    6.432787922
   70 SOLV  HW1     2333    1.045370190    6.370812968    6.375848176
   70 SOLV  HW2     2334    1.040873653    6.438657616    6.524318539
   71 SOLV  OW      2335    5.829277762    5.419188976    5.645145172
   71 SOLV  HW1     2336    5.903887539    5.364653596    5.606920786
   71 SOLV  HW2     2337    5.752704770    5.420596624    5.580830335
   72 SOLV  OW      2338    4.296487868    6.748436000    6.724961953
   72 SOLV  HW1     2339    4.391496231    6.760080791    6.753907571
   72 SOLV  HW2     2340    4.266576035    6.829913362    6.675295849
   73 SOLV  OW      2341    6.670023437    0.757550629    1.272852735
   73 SOLV  HW1     2342    6.765346802    0.753995091    1.242813170
   73 SOLV  HW2     2343    6.666131314    0.789075390    1.367681994
   74 SOLV  OW      2344    0.364449418    5.137634671    1.502554845
   74 SOLV  HW1     2345    0.309381980    5.124138488    1.584940097
   74 SOLV  HW2     2346    0.307430755    5.123282377    1.421654997
   75 SOLV  OW      2347    6.246057360    1.084269073    1.390219438
   75 SOLV  HW1     2348    6.192997922    1.058726065    1.471050293
   75 SOLV  HW2     2349    6.194467706    1.150707586    1.336128823
   76 SOLV  OW      2350    0.477005116    6.189923702    2.283860460
   76 SOLV  HW1     2351    0.425514128    6.229842719    2.207985755
   76 SOLV  HW2     2352    0.514943442    6.101793534    2.255655115
   77 SOLV  OW      2353    6.469764591    1.424957682    6.595092707
   77 SOLV  HW1     2354    6.545391643    1.380877298    6.643459753
   77 SOLV  HW2     2355    6.401911285    1.456780152    6.661312131
   78 SOLV  OW      2356    4.364435057    5.621123357    0.163651009
   78 SOLV  HW1     2357    4.312654499    5.665172826    0.090300027
   78 SOLV  HW2     2358    4.411878243    5.690824384    0.217434640
   79 SOLV  OW      2359    4.739092729    0.570618801    6.151042235
   79 SOLV  HW1     2360    4.651871487    0.522421389    6.142614775
   79 SOLV  HW2     2361    4.784991492    0.572218699    6.062204230
   80 SOLV  OW      2362    2.085184120    0.027799660    2.602116154
   80 SOLV  HW1     2363    2.019220465    0.097983723    2.629031519
   80 SOLV  HW2     2364    2.113941718    0.043584859    2.507642839
   81 SOLV  OW      2365    0.805806159    0.641601659    2.190535253
   81 SOLV  HW1     2366    0.799769898    0.587213444    2.274244003
   81 SOLV  HW2     2367    0.891903282    0.621417413    2.143828927
   82 SOLV  OW      2368    5.878725928    4.086377314    0.224098972
   82 SOLV  HW1     2369    5.823047850    4.029151337    0.163874681
   82 SOLV  HW2     2370    5.951917664    4.129188076    0.171070926
   83 SOLV  OW      2371    4.101616126    0.472587134    0.009694283
   83 SOLV  HW1     2372    4.108107753    0.436539067   -0.083364975
   83 SOLV  HW2     2373    4.147557651    0.410154227    0.072885176
   84 SOLV  OW      2374    5.981644475    1.098205496    0.207283877
   84 SOLV  HW1     2375    6.076807485    1.099325569    0.176549002
   84 SOLV  HW2     2376    5.977868047    1.069226714    0.302927838
   85 SOLV  OW      2377    4.410282432    0.236047967    6.666965368
   85 SOLV  HW1     2378    4.499543705    0.279672901    6.655530615
   85 SOLV  HW2     2379    4.410921482    0.146628302    6.622186949
   86 SOLV  OW      2380    1.763093235    0.499879519    4.783805752
   86 SOLV  HW1     2381    1.712211489    0.574670441    4.826436801
   86 SOLV  HW2     2382    1.830724686    0.537467437    4.720456438
   87 SOLV  OW      2383    0.376622845    1.354560010    2.070543757
   87 SOLV  HW1     2384    0.371574581    1.310596978    1.980867638
   87 SOLV  HW2     2385    0.416285833    1.290886014    2.136668411
   88 SOLV  OW      2386    5.833165201    0.005870686    4.343895504
   88 SOLV  HW1     2387    5.755941398    0.051707067    4.299879056
   88 SOLV  HW2     2388    5.799691050   -0.071410052    4.397831632
   89 SOLV  OW      2389    0.676069309    5.495397692    1.938595912
   89 SOLV  HW1     2390    0.775387357    5.486897289    1.930525523
   89 SOLV  HW2     2391    0.653298894    5.538328508    2.026002225
   90 SOLV  OW      2392    6.798454448    0.469695162    1.999469771
   90 SOLV  HW1     2393    6.774502170    0.422084660    2.084093808
   90 SOLV  HW2     2394    6.734456095    0.545049470    1.984381567
   91 SOLV  OW      2395    1.073507562    5.213820130    0.781828665
   91 SOLV  HW1     2396    1.158939214    5.177760783    0.744375837
   91 SOLV  HW2     2397    1.074540814    5.313704477    0.776976234
   92 SOLV  OW      2398    0.483880174    2.473763195    0.859941259
   92 SOLV  HW1     2399    0.470490208    2.533910005    0.938710694
   92 SOLV  HW2     2400    0.557144224    2.510081485    0.802366106
   93 SOLV  OW      2401    0.941474590    5.860136927    1.899048883
   93 SOLV  HW1     2402    0.955262477    5.954054767    1.867565365
   93 SOLV  HW2     2403    1.008571018    5.800182266    1.855399144
   94 SOLV  OW      2404    1.437847336    6.599298960    5.399598915
   94 SOLV  HW1     2405    1.396340347    6.689762407    5.389855114
   94 SOLV  HW2     2406    1.511416266    6.603505448    5.467210356
   95 SOLV  OW      2407    5.281303286    0.855346822    6.623141969
   95 SOLV  HW1     2408    5.346612368    0.821631982    6.555320509
   95 SOLV  HW2     2409    5.235578731    0.936917146    6.587684476
   96 SOLV  OW      2410    2.372623393    5.994965181    0.908048193
   96 SOLV  HW1     2411    2.387975882    6.074442811    0.849317266
   96 SOLV  HW2     2412    2.345565300    6.025697497    0.999289933
   97 SOLV  OW      2413    6.766028157    0.670934261    4.811574091
   97 SOLV  HW1     2414    6.830930718    0.705478181    4.743777644
   97 SOLV  HW2     2415    6.814041359    0.612215257    4.876756367
   98 SOLV  OW      2416    0.160339003    6.136887597    4.012883220
   98 SOLV  HW1     2417    0.213443220    6.052517969    4.005025254
   98 SOLV  HW2     2418    0.122339870    6.143857353    4.105119267
   99 SOLV  OW      2419    0.962488524    1.041855976    5.341163101
   99 SOLV  HW1     2420    1.048218063    1.033513937    5.391979599
   99 SOLV  HW2     2421    0.956245964    0.968015287    5.274006621
  100 SOLV  OW      2422    5.125266940    5.288089875    1.152042503
  100 SOLV  HW1     2423    5.132016271    5.261708919    1.248270867
  100 SOLV  HW2     2424    5.035069901    5.327595604    1.134574299
  101 SOLV  OW      2425    6.713838167    5.060196018    0.654742038
  101 SOLV  HW1     2426    6.706482202    5.057565293    0.555047468
  101 SOLV  HW2     2427    6.809509952    5.048523631    0.681400339
  102 SOLV  OW      2428    5.895189365    0.441389756    0.790679265
  102 SOLV  HW1     2429    5.863347161    0.362734003    0.843604647
  102 SOLV  HW2     2430    5.944098978    0.409350824    0.709542796
  103 SOLV  OW      2431    6.875966474    5.229264551    0.926132841
  103 SOLV  HW1     2432    6.922494922    5.289589106    0.861343465
  103 SOLV  HW2     2433    6.832397107    5.154229722    0.876402836
  104 SOLV  OW      2434    1.801082055    6.647188027    0.344880942
  104 SOLV  HW1     2435    1.790095299    6.702366986    0.262209192
  104 SOLV  HW2     2436    1.739224299    6.568711089    0.341009445
  105 SOLV  OW      2437    5.234714232    4.752746195    0.550052747
  105 SOLV  HW1     2438    5.158848386    4.754167695    0.615199020
  105 SOLV  HW2     2439    5.198545929    4.750982533    0.456830703
  106 SOLV  OW      2440    5.341689270    6.492603291    1.427164097
  106 SOLV  HW1     2441    5.432699111    6.467619816    1.394078620
  106 SOLV  HW2     2442    5.272381190    6.454712730    1.365827333
  107 SOLV  OW      2443    5.321940505    2.230091130    5.831683817
  107 SOLV  HW1     2444    5.336256121    2.186016392    5.743061603
  107 SOLV  HW2     2445    5.409522081    2.238566304    5.879212877
  108 SOLV  OW      2446    5.214451485    5.968215693    5.385638794
  108 SOLV  HW1     2447    5.213297151    6.067513745    5.373798782
  108 SOLV  HW2     2448    5.129110936    5.929506339    5.350707637
  109 SOLV  OW      2449    6.788810729    6.155871460    5.866569144
  109 SOLV  HW1     2450    6.715664135    6.132493770    5.930637192
  109 SOLV  HW2     2451    6.875945008    6.159830116    5.915493557
  110 SOLV  OW      2452    0.536603359    2.617080750    6.846441381
  110 SOLV  HW1     2453    0.483713721    2.535326889    6.823623849
  110 SOLV  HW2     2454    0.621924580    2.617196093    6.794268172
  111 SOLV  OW      2455    0.002262414    1.236015386    4.820902616
  111 SOLV  HW1     2456   -0.061103174    1.259882171    4.894501654
  111 SOLV  HW2     2457   -0.030436009    1.275043400    4.734826277
  112 SOLV  OW      2458    1.385415346    0.739654994    5.829957395
  112 SOLV  HW1     2459    1.288929040    0.742479246    5.803797342
  112 SOLV  HW2     2460    1.392767415    0.724816743    5.928585930
  113 SOLV  OW      2461    1.640749983    1.142447368    0.772282363
  113 SOLV  HW1     2462    1.558361193    1.179924670    0.729743770
  113 SOLV  HW2     2463    1.616691238    1.099449432    0.859311921
  114 SOLV  OW      2464    6.375648839    4.482313768    1.006481492
  114 SOLV  HW1     2465    6.390993452    4.492232890    1.104805392
  114 SOLV  HW2     2466    6.370131121    4.385198390    0.983253171
  115 SOLV  OW      2467    6.557821061    5.425122764    1.255167312
  115 SOLV  HW1     2468    6.542773377    5.475764550    1.340073217
  115 SOLV  HW2     2469    6.486052882    5.356348221    1.244240700
  116 SOLV  OW      2470    0.715909249    5.807865037    2.604142743
  116 SOLV  HW1     2471    0.726876510    5.907209623    2.600642694
  116 SOLV  HW2     2472    0.649375146    5.784170392    2.674949154
  117 SOLV  OW      2473    6.842072244    1.650170979    1.896812978
  117 SOLV  HW1     2474    6.905549966    1.673122257    1.970607641
  117 SOLV  HW2     2475    6.755041089    1.620140997    1.935871090
  118 SOLV  OW      2476    6.228691653    0.845741042    0.917322075
  118 SOLV  HW1     2477    6.193775764    0.938493523    0.903927568
  118 SOLV  HW2     2478    6.320532725    0.850074506    0.956665731
  119 SOLV  OW      2479    0.974257062    6.209709837    6.303265602
  119 SOLV  HW1     2480    0.881243925    6.244488748    6.291406769
  119 SOLV  HW2     2481    0.974085883    6.136795372    6.371712881
  120 SOLV  OW      2482    6.705770123    0.995991916    5.480902782
  120 SOLV  HW1     2483    6.747831932    1.004536938    5.571223454
  120 SOLV  HW2     2484    6.633991570    0.926435957    5.484034565
  121 SOLV  OW      2485    1.073160558    1.535139219    5.762470089
  121 SOLV  HW1     2486    1.136540742    1.550018123    5.838383897
  121 SOLV  HW2     2487    1.011365145    1.459788075    5.784940731
  122 SOLV  OW      2488    0.536360011    5.292068654    6.126799657
  122 SOLV  HW1     2489    0.627319479    5.308875635    6.164820544
  122 SOLV  HW2     2490    0.470965878    5.355923460    6.167392950
  123 SOLV  OW      2491    6.463843731    0.919619670    1.060958068
  123 SOLV  HW1     2492    6.465662165    1.009242504    1.016618677
  123 SOLV  HW2     2493    6.553829827    0.899866205    1.099864412
  124 SOLV  OW      2494    1.542194467    1.059448141    5.953333715
  124 SOLV  HW1     2495    1.510198987    1.079904861    6.045850577
  124 SOLV  HW2     2496    1.474300382    1.090765349    5.886916932
  125 SOLV  OW      2497    6.517927312    0.803717109    5.488072921
  125 SOLV  HW1     2498    6.532631126    0.764133460    5.397416078
  125 SOLV  HW2     2499    6.423506878    0.787320565    5.516667160
  126 SOLV  OW      2500    5.565924134    0.411635606    0.789540754
  126 SOLV  HW1     2501    5.587939535    0.367880513    0.876733983
  126 SOLV  HW2     2502    5.616380470    0.366487233    0.715936794
  127 SOLV  OW      2503    5.750186139    5.706346333    4.951811027
  127 SOLV  HW1     2504    5.784447205    5.619676406    4.988067105
  127 SOLV  HW2     2505    5.767134078    5.779234215    5.018159290
  128 SOLV  OW      2506    1.187576486    0.985116492    6.174228439
  128 SOLV  HW1     2507    1.214204488    1.069700231    6.127990348
  128 SOLV  HW2     2508    1.239599066    0.975756674    6.259124963
  129 SOLV  OW      2509    4.501269003    5.766217945    0.336437029
  129 SOLV  HW1     2510    4.549128428    5.716269056    0.408660730
  129 SOLV  HW2     2511    4.440008003    5.833714465    0.377582243
  130 SOLV  OW      2512    5.269598442    5.523847310    5.253091047
  130 SOLV  HW1     2513    5.207983015    5.546158430    5.328639400
  130 SOLV  HW2     2514    5.280960581    5.424640115    5.247558343
  131 SOLV  OW      2515    6.509402499    1.597424694    1.074258445
  131 SOLV  HW1     2516    6.557695988    1.511348319    1.090278779
  131 SOLV  HW2     2517    6.551575651    1.669956548    1.128652403
  132 SOLV  OW      2518    5.576217633    0.023659629    1.122015962
  132 SOLV  HW1     2519    5.646167415    0.017081278    1.193189321
  132 SOLV  HW2     2520    5.527006021   -0.063163390    1.115549646
  133 SOLV  OW      2521    0.491890067    6.395939447    6.501262746
  133 SOLV  HW1     2522    0.542055505    6.428955829    6.581231003
  133 SOLV  HW2     2523    0.393846969    6.396221324    6.520987781
  134 SOLV  OW      2524    0.928841371    2.064555331    0.224865832
  134 SOLV  HW1     2525    0.981778512    2.143125541    0.192830359
  134 SOLV  HW2     2526    0.836159374    2.069407630    0.187605406
  135 SOLV  OW      2527    0.626063077    0.464809908    6.111579282
  135 SOLV  HW1     2528    0.694860281    0.494890358    6.045521048
  135 SOLV  HW2     2529    0.671406418    0.421804013    6.189655937
  136 SOLV  OW      2530    6.383988126    1.317426772    6.360313687
  136 SOLV  HW1     2531    6.417461281    1.363413654    6.442572696
  136 SOLV  HW2     2532    6.409974507    1.370448084    6.279597149
  137 SOLV  OW      2533    2.531394372    3.884639544    4.412890776
  137 SOLV  HW1     2534    2.630501785    3.889332846    4.400333990
  137 SOLV  HW2     2535    2.501073759    3.789807368    4.403437096
  138 SOLV  OW      2536    6.018703789    3.067348229    3.933321307
  138 SOLV  HW1     2537    6.103310511    3.068456158    3.986617415
  138 SOLV  HW2     2538    5.947192922    3.116210757    3.983327379
  139 SOLV  OW      2539    5.035721831    3.578802988    0.491416293
  139 SOLV  HW1     2540    5.000532226    3.491058596    0.458817943
  139 SOLV  HW2     2541    5.072366297    3.567743133    0.583800615
  140 SOLV  OW      2542    6.213914830    3.714254098    3.422618040
  140 SOLV  HW1     2543    6.118762301    3.726101047    3.451036903
  140 SOLV  HW2     2544    6.272213464    3.707124293    3.503564868
  141 SOLV  OW      2545    3.839651087    6.499796290    3.435047781
  141 SOLV  HW1     2546    3.926872584    6.454020846    3.452338948
  141 SOLV  HW2     2547    3.798935524    6.463351452    3.351286424
  142 SOLV  OW      2548    4.420800904    4.325334799    6.772322229
  142 SOLV  HW1     2549    4.471742790    4.247689570    6.809438115
  142 SOLV  HW2     2550    4.472487348    4.366191879    6.697085046
  143 SOLV  OW      2551    6.593307560    4.278982039    3.051251775
  143 SOLV  HW1     2552    6.691368204    4.275587761    3.031907978
  143 SOLV  HW2     2553    6.568307437    4.202183934    3.110230960
  144 SOLV  OW      2554    6.424488416    4.565753078    4.255728872
  144 SOLV  HW1     2555    6.340293764    4.525596485    4.291790744
  144 SOLV  HW2     2556    6.401843860    4.643539333    4.197093151
  145 SOLV  OW      2557    5.313933649    3.956721311    5.196567865
  145 SOLV  HW1     2558    5.237059545    3.994467911    5.248215326
  145 SOLV  HW2     2559    5.289501383    3.866155187    5.161888838
  146 SOLV  OW      2560    4.408448389    4.599709843    0.041274407
  146 SOLV  HW1     2561    4.324382650    4.566220116    0.083850956
  146 SOLV  HW2     2562    4.487526063    4.562723916    0.090061188
  147 SOLV  OW      2563    4.877173624    6.669020574    4.201541760
  147 SOLV  HW1     2564    4.834031672    6.591217014    4.247226381
  147 SOLV  HW2     2565    4.818377860    6.700745809    4.127122404
  148 SOLV  OW      2566    6.283665720    4.170252589    3.334393474
  148 SOLV  HW1     2567    6.248702091    4.262733327    3.319349061
  148 SOLV  HW2     2568    6.209358015    4.111282047    3.366051492
  149 SOLV  OW      2569    5.178334057    3.826910024    4.679332875
  149 SOLV  HW1     2570    5.079119802    3.814445378    4.680430166
  149 SOLV  HW2     2571    5.201646266    3.903258222    4.619104197
  150 SOLV  OW      2572    6.189256770    4.979871693    5.483746507
  150 SOLV  HW1     2573    6.170658552    5.069261162    5.442938270
  150 SOLV  HW2     2574    6.281797336    4.950761422    5.459447242
  151 SOLV  OW      2575    4.474490021    5.004166289    5.425173437
  151 SOLV  HW1     2576    4.524793511    5.086639453    5.451014028
  151 SOLV  HW2     2577    4.376361379    5.020313427    5.435758139
  152 SOLV  OW      2578    5.347022797    5.057917189    4.237412844
  152 SOLV  HW1     2579    5.344674487    5.030720277    4.333614999
  152 SOLV  HW2     2580    5.342872993    4.976396719    4.179644408
  153 SOLV  OW      2581    5.514489717    3.667959633    4.599488156
  153 SOLV  HW1     2582    5.423428605    3.687092812    4.562838005
  153 SOLV  HW2     2583    5.581407504    3.727751715    4.555349031
  154 SOLV  OW      2584    4.310481883    5.548221183    4.500505200
  154 SOLV  HW1     2585    4.337611370    5.529784915    4.594982466
  154 SOLV  HW2     2586    4.385891429    5.592841748    4.452295972
  155 SOLV  OW      2587    5.634562925    5.388659246    4.451600964
  155 SOLV  HW1     2588    5.626600235    5.407172416    4.549558929
  155 SOLV  HW2     2589    5.653893567    5.291551858    4.437516417
  156 SOLV  OW      2590    5.546467496    4.022149087    5.473759887
  156 SOLV  HW1     2591    5.578202879    4.100304469    5.420051015
  156 SOLV  HW2     2592    5.446658257    4.017373184    5.469847506
  157 SOLV  OW      2593    5.180581160    5.795362319    3.487391861
  157 SOLV  HW1     2594    5.160010618    5.877844629    3.434709926
  157 SOLV  HW2     2595    5.187419206    5.818645455    3.584412268
  158 SOLV  OW      2596    4.655857449    3.428160660    4.594297952
  158 SOLV  HW1     2597    4.595858153    3.354370537    4.563364963
  158 SOLV  HW2     2598    4.626577261    3.459202187    4.684745461
  159 SOLV  OW      2599    4.693094784    4.293502000    3.744571865
  159 SOLV  HW1     2600    4.690922284    4.240689268    3.829469617
  159 SOLV  HW2     2601    4.650580167    4.382740069    3.759751276
  160 SOLV  OW      2602    5.529011994    3.462060552    4.991319290
  160 SOLV  HW1     2603    5.611452902    3.513578210    5.014789701
  160 SOLV  HW2     2604    5.537777457    3.368177590    5.024646284
  161 SOLV  OW      2605    6.770229652    3.338631437    5.791069840
  161 SOLV  HW1     2606    6.723485829    3.277378335    5.727327604
  161 SOLV  HW2     2607    6.833896261    3.396950401    5.740597522
  162 SOLV  OW      2608    4.671604041    6.084733543    4.698469264
  162 SOLV  HW1     2609    4.582084970    6.097144309    4.655643836
  162 SOLV  HW2     2610    4.708849031    6.173895374    4.724249306
  163 SOLV  OW      2611    4.946387684    6.484125493    0.004150867
  163 SOLV  HW1     2612    5.025064794    6.471668070   -0.056303456
  163 SOLV  HW2     2613    4.937851951    6.580820409    0.028217153
  164 SOLV  OW      2614    5.719467794    3.917373000    0.068925761
  164 SOLV  HW1     2615    5.762615172    3.827543769    0.077327172
  164 SOLV  HW2     2616    5.623015006    3.905906553    0.045114882
  165 SOLV  OW      2617    5.679541922    5.344029906    3.334941969
  165 SOLV  HW1     2618    5.745827414    5.343293821    3.409822685
  165 SOLV  HW2     2619    5.728064415    5.345488590    3.247507490
  166 SOLV  OW      2620    4.253313963    6.449636857    5.897708339
  166 SOLV  HW1     2621    4.301482451    6.514768151    5.956353205
  166 SOLV  HW2     2622    4.168714844    6.491171759    5.864252517
  167 SOLV  OW      2623    4.422478813    6.073608649    5.372334787
  167 SOLV  HW1     2624    4.400694439    6.147767030    5.435799943
  167 SOLV  HW2     2625    4.495218099    6.103095173    5.310355666
  168 SOLV  OW      2626    5.284614041    0.197006813    5.687303698
  168 SOLV  HW1     2627    5.245828764    0.181732120    5.778210291
  168 SOLV  HW2     2628    5.225212288    0.258714342    5.635678673
  169 SOLV  OW      2629    5.362213675    4.875551118    5.472725759
  169 SOLV  HW1     2630    5.363923829    4.852111941    5.375516476
  169 SOLV  HW2     2631    5.442742947    4.930441818    5.495176582
  170 SOLV  OW      2632    4.786402400    5.220962756    5.816211618
  170 SOLV  HW1     2633    4.807764307    5.128284229    5.847127066
  170 SOLV  HW2     2634    4.870166850    5.275560773    5.814231687
  171 SOLV  OW      2635    3.693107816    6.581452268    4.853920075
  171 SOLV  HW1     2636    3.733312292    6.652394870    4.911806075
  171 SOLV  HW2     2637    3.639496771    6.518760197    4.910449360
  172 SOLV  OW      2638    5.039329566    5.866649697    6.192364217
  172 SOLV  HW1     2639    5.108316346    5.937855366    6.179237825
  172 SOLV  HW2     2640    5.047742290    5.828697113    6.284508064
  173 SOLV  OW      2641    4.338053881    4.590773067    6.164871005
  173 SOLV  HW1     2642    4.357025840    4.687622155    6.148689968
  173 SOLV  HW2     2643    4.347318144    4.570857311    6.262436597
  174 SOLV  OW      2644    6.537461371    5.092402824    4.504139818
  174 SOLV  HW1     2645    6.591469363    5.071621639    4.585705801
  174 SOLV  HW2     2646    6.500133506    5.007637549    4.466414723
  175 SOLV  OW      2647    5.098878228    6.502073513    5.333616767
  175 SOLV  HW1     2648    5.041684671    6.471185032    5.409618579
  175 SOLV  HW2     2649    5.101614243    6.602037129    5.332464584
  176 SOLV  OW      2650    4.274212935    4.938825980    5.844455340
  176 SOLV  HW1     2651    4.313382659    5.018561617    5.890367877
  176 SOLV  HW2     2652    4.248955575    4.963357419    5.750848507
  177 SOLV  OW      2653    4.131927548    4.679197582    6.588904406
  177 SOLV  HW1     2654    4.099601160    4.703332015    6.497392694
  177 SOLV  HW2     2655    4.060721984    4.700051743    6.655961964
  178 SOLV  OW      2656    4.279608882    5.946448293    4.237624550
  178 SOLV  HW1     2657    4.196104931    5.925449869    4.288498426
  178 SOLV  HW2     2658    4.278368528    5.898034357    4.150123376
  179 SOLV  OW      2659    6.059164342    3.321455453    5.902411836
  179 SOLV  HW1     2660    6.063879012    3.221852644    5.910091273
  179 SOLV  HW2     2661    6.127629821    3.362773459    5.962471826
  180 SOLV  OW      2662    4.875318923    3.607420218    5.631408818
  180 SOLV  HW1     2663    4.846830592    3.657447604    5.713184875
  180 SOLV  HW2     2664    4.810806754    3.625468108    5.557152318
  181 SOLV  OW      2665    6.184122521    6.435030772    4.296977708
  181 SOLV  HW1     2666    6.252404742    6.364844404    4.317305123
  181 SOLV  HW2     2667    6.112474817    6.396035758    4.239117660
  182 SOLV  OW      2668    6.170495357    4.458242780    0.153268522
  182 SOLV  HW1     2669    6.246880733    4.447824181    0.216972027
  182 SOLV  HW2     2670    6.107569649    4.527876502    0.187806784
  183 SOLV  OW      2671    4.312749519    4.917968455    6.670620397
  183 SOLV  HW1     2672    4.295517277    4.943100592    6.575366134
  183 SOLV  HW2     2673    4.303478315    4.818946852    6.681144367
  184 SOLV  OW      2674    5.975356675    3.399361233    4.914339474
  184 SOLV  HW1     2675    5.938210517    3.420015695    4.823821017
  184 SOLV  HW2     2676    5.939454399    3.311497303    4.945818935
  185 SOLV  OW      2677    6.888664913    5.008490104    4.842009528
  185 SOLV  HW1     2678    6.884809395    4.921342802    4.890917373
  185 SOLV  HW2     2679    6.917644079    5.080699872    4.904837558
  186 SOLV  OW      2680    4.829188228    3.591560293    6.384078190
  186 SOLV  HW1     2681    4.884408466    3.565633502    6.304840779
  186 SOLV  HW2     2682    4.868653443    3.672780802    6.427040102
  187 SOLV  OW      2683    6.748280387    3.872228789    5.427762753
  187 SOLV  HW1     2684    6.824888937    3.856665907    5.490135760
  187 SOLV  HW2     2685    6.671883200    3.813004394    5.453400486
  188 SOLV  OW      2686    3.581041139    5.996919667    0.764735559
  188 SOLV  HW1     2687    3.581432989    6.095513047    0.747969976
  188 SOLV  HW2     2688    3.489227610    5.960737574    0.748521053
  189 SOLV  OW      2689    5.646805403    5.478881580    4.714181705
  189 SOLV  HW1     2690    5.743330572    5.460199212    4.732491081
  189 SOLV  HW2     2691    5.610706575    5.539869179    4.784741780
  190 SOLV  OW      2692    6.417447832    4.428372895    3.969521289
  190 SOLV  HW1     2693    6.387268378    4.346711997    3.920303062
  190 SOLV  HW2     2694    6.420162759    4.409049723    4.067607276
  191 SOLV  OW      2695    5.529683797    4.476791143    4.471856101
  191 SOLV  HW1     2696    5.539930653    4.473030556    4.571258827
  191 SOLV  HW2     2697    5.434285470    4.459271273    4.447520665
  192 SOLV  OW      2698    3.447117987    6.133157905    0.394391982
  192 SOLV  HW1     2699    3.402304357    6.159884847    0.479710537
  192 SOLV  HW2     2700    3.381962070    6.084145960    0.336475150
  193 SOLV  OW      2701    5.120953903    0.193355046    4.051019083
  193 SOLV  HW1     2702    5.045232550    0.248242884    4.086448731
  193 SOLV  HW2     2703    5.168404384    0.149022366    4.127075715
  194 SOLV  OW      2704    3.828762631    5.579038130    6.776241350
  194 SOLV  HW1     2705    3.862611349    5.563481837    6.683439054
  194 SOLV  HW2     2706    3.752024573    5.643109927    6.773405477
  195 SOLV  OW      2707    4.599284329    6.441955538    6.274910152
  195 SOLV  HW1     2708    4.674818344    6.507350116    6.270452930
  195 SOLV  HW2     2709    4.513207164    6.491291264    6.287497096
  196 SOLV  OW      2710    5.583100608    5.613746668    3.282405991
  196 SOLV  HW1     2711    5.487136255    5.640906622    3.274988466
  196 SOLV  HW2     2712    5.588543962    5.516410372    3.304715969
  197 SOLV  OW      2713    4.108040362    4.723668872    5.899370708
  197 SOLV  HW1     2714    4.162326660    4.804799809    5.921111612
  197 SOLV  HW2     2715    4.023833574    4.724494717    5.953319083
  198 SOLV  OW      2716    5.747144888    4.877319267    4.138496155
  198 SOLV  HW1     2717    5.702603800    4.966624022    4.145011708
  198 SOLV  HW2     2718    5.844796163    4.889992058    4.121023422
  199 SOLV  OW      2719    4.451254999    6.290609025    5.788082591
  199 SOLV  HW1     2720    4.381630670    6.358935595    5.810126016
  199 SOLV  HW2     2721    4.526503787    6.297391189    5.853607393
  200 SOLV  OW      2722    6.821892384    5.160137009    4.011227142
  200 SOLV  HW1     2723    6.903162200    5.218092862    4.017258638
  200 SOLV  HW2     2724    6.783480340    5.147021968    4.102619213
  201 SOLV  OW      2725    5.389122982    3.819322877    6.274622040
  201 SOLV  HW1     2726    5.301446086    3.854527419    6.307384860
  201 SOLV  HW2     2727    5.404073504    3.727584831    6.311535542
  202 SOLV  OW      2728    4.665150578    3.861644656    4.697912254
  202 SOLV  HW1     2729    4.683100404    3.772329861    4.739174879
  202 SOLV  HW2     2730    4.605134847    3.850296657    4.618721093
  203 SOLV  OW      2731    5.980785032    3.346455800    3.768298757
  203 SOLV  HW1     2732    5.952506599    3.271285094    3.708703461
  203 SOLV  HW2     2733    6.077862238    3.365687547    3.753877618
  204 SOLV  OW      2734    2.714473585    5.080324499    3.769212535
  204 SOLV  HW1     2735    2.802145775    5.032261880    3.766866167
  204 SOLV  HW2     2736    2.703868727    5.134369162    3.685734861
  205 SOLV  OW      2737    4.332158171    4.293554855    4.882873418
  205 SOLV  HW1     2738    4.385969285    4.257212754    4.958923772
  205 SOLV  HW2     2739    4.387082310    4.291698159    4.799327671
  206 SOLV  OW      2740    3.196214543    0.184503516    6.838966570
  206 SOLV  HW1     2741    3.274157656    0.123440322    6.853036472
  206 SOLV  HW2     2742    3.220596104    0.254781507    6.772121596
  207 SOLV  OW      2743    3.251678952    6.112229954    6.444370341
  207 SOLV  HW1     2744    3.224409123    6.016247710    6.451130502
  207 SOLV  HW2     2745    3.323608068    6.121653608    6.375528056
  208 SOLV  OW      2746    3.794906037    5.011264594    6.064457900
  208 SOLV  HW1     2747    3.750627045    5.000346712    5.975451794
  208 SOLV  HW2     2748    3.886714414    5.048789200    6.051610298
  209 SOLV  OW      2749    5.808885332    5.017546382    4.475219020
  209 SOLV  HW1     2750    5.802492086    4.929699767    4.522570244
  209 SOLV  HW2     2751    5.744615294    5.018848214    4.398618319
  210 SOLV  OW      2752    6.868743352    4.524661134    3.906315405
  210 SOLV  HW1     2753    6.796892861    4.461235218    3.877739743
  210 SOLV  HW2     2754    6.958107135    4.486886260    3.882046245
  211 SOLV  OW      2755    5.246429522    6.901738320    4.803799886
  211 SOLV  HW1     2756    5.316417466    6.890523148    4.874350175
  211 SOLV  HW2     2757    5.207688796    6.993751949    4.809631904
  212 SOLV  OW      2758    5.474559891    5.622378722    6.063128843
  212 SOLV  HW1     2759    5.565482630    5.594621302    6.094181227
  212 SOLV  HW2     2760    5.408150721    5.551487836    6.086919093
  213 SOLV  OW      2761    6.055992976    4.765276042    5.970685757
  213 SOLV  HW1     2762    6.072228389    4.827671982    5.894245203
  213 SOLV  HW2     2763    5.971335321    4.714456090    5.954799375
  214 SOLV  OW      2764    4.775838261    6.055795367    6.739008925
  214 SOLV  HW1     2765    4.787899105    6.121491554    6.813443602
  214 SOLV  HW2     2766    4.781720667    5.962814366    6.775365512
  215 SOLV  OW      2767    5.922310154    2.969053799    6.374226232
  215 SOLV  HW1     2768    5.899381204    3.034959046    6.302586801
  215 SOLV  HW2     2769    6.007042390    2.921735132    6.350083942
  216 SOLV  OW      2770    4.206505730    4.553895578    0.202978680
  216 SOLV  HW1     2771    4.249893090    4.610649164    0.272966354
  216 SOLV  HW2     2772    4.109405666    4.543082056    0.224339886
  217 SOLV  OW      2773    0.228199349    5.657263109    4.288317861
  217 SOLV  HW1     2774    0.180884480    5.640455465    4.374809095
  217 SOLV  HW2     2775    0.292138696    5.733336432    4.299561576
  218 SOLV  OW      2776    6.349296724    3.013382454    4.235110031
  218 SOLV  HW1     2777    6.316620136    3.078024936    4.166151801
  218 SOLV  HW2     2778    6.291649294    3.019624395    4.316592479
  219 SOLV  OW      2779    2.752255502    4.462183065    4.833537332
  219 SOLV  HW1     2780    2.768639744    4.409240441    4.750289040
  219 SOLV  HW2     2781    2.781165286    4.408942929    4.913106687
  220 SOLV  OW      2782    4.305380534    6.275087553    4.437434862
  220 SOLV  HW1     2783    4.262091240    6.233281926    4.517308190
  220 SOLV  HW2     2784    4.278584721    6.371256427    4.431531935
  221 SOLV  OW      2785    3.933123233    4.676843942    5.487101854
  221 SOLV  HW1     2786    3.882175183    4.684589002    5.572811388
  221 SOLV  HW2     2787    4.003015286    4.605890967    5.496189899
  222 SOLV  OW      2788    3.440528200    5.964178254    4.273509281
  222 SOLV  HW1     2789    3.538072208    5.986239066    4.273941056
  222 SOLV  HW2     2790    3.387241021    6.048797643    4.272226034
  223 SOLV  OW      2791    4.086414309    5.964440604    6.007334394
  223 SOLV  HW1     2792    4.022100336    5.942985367    5.933826668
  223 SOLV  HW2     2793    4.116272942    6.059505032    5.998778017
  224 SOLV  OW      2794    5.203894920    2.573937455    6.021057490
  224 SOLV  HW1     2795    5.143073761    2.525551246    6.083995140
  224 SOLV  HW2     2796    5.172185959    2.560519704    5.927163221
  225 SOLV  OW      2797    0.325943675    4.025220791    4.105158919
  225 SOLV  HW1     2798    0.260959270    3.961680416    4.063431036
  225 SOLV  HW2     2799    0.281155575    4.113285629    4.120654565
  226 SOLV  OW      2800    5.480331678    6.074774711    3.421478082
  226 SOLV  HW1     2801    5.529544869    6.146349775    3.471043325
  226 SOLV  HW2     2802    5.390998523    6.060198881    3.464007894
  227 SOLV  OW      2803    6.841864873    5.760066526    4.654756247
  227 SOLV  HW1     2804    6.877170028    5.850916528    4.677154388
  227 SOLV  HW2     2805    6.775330786    5.767568157    4.580467359
  228 SOLV  OW      2806    6.395066172    3.747550914    4.811308260
  228 SOLV  HW1     2807    6.320666612    3.681818511    4.823377568
  228 SOLV  HW2     2808    6.477245464    3.699571650    4.780547053
  229 SOLV  OW      2809    5.831622322    3.772995957    6.290815534
  229 SOLV  HW1     2810    5.870992020    3.821934170    6.212992571
  229 SOLV  HW2     2811    5.889950853    3.785604650    6.371066264
  230 SOLV  OW      2812    6.219902164    4.428537165    6.364235786
  230 SOLV  HW1     2813    6.271954532    4.491250709    6.422192687
  230 SOLV  HW2     2814    6.278540115    4.394809771    6.290578329
  231 SOLV  OW      2815    4.960014300    5.825439192    4.823316533
  231 SOLV  HW1     2816    5.036828771    5.762091568    4.832716712
  231 SOLV  HW2     2817    4.913981062    5.809258035    4.736019615
  232 SOLV  OW      2818    6.787747250    5.522504884    4.765566783
  232 SOLV  HW1     2819    6.870637342    5.480188407    4.802171940
  232 SOLV  HW2     2820    6.808177334    5.615914335    4.736264555
  233 SOLV  OW      2821    5.958751600    4.522833870    6.397029511
  233 SOLV  HW1     2822    6.055576733    4.511854715    6.374540235
  233 SOLV  HW2     2823    5.936561494    4.620215739    6.402105165
  234 SOLV  OW      2824    6.834026732    4.991374766    5.927171987
  234 SOLV  HW1     2825    6.910643888    4.987536389    5.991336349
  234 SOLV  HW2     2826    6.824215999    5.084686624    5.892550642
  235 SOLV  OW      2827    5.624733483    3.078732591    2.928232928
  235 SOLV  HW1     2828    5.555270304    3.107249175    2.994289667
  235 SOLV  HW2     2829    5.589978998    3.001947056    2.874400825
  236 SOLV  OW      2830    4.250952598    4.016817831    4.032528440
  236 SOLV  HW1     2831    4.182895285    4.084180739    4.061371661
  236 SOLV  HW2     2832    4.205055205    3.940396352    3.987199215
  237 SOLV  OW      2833    4.789110303    5.778311089    3.509425132
  237 SOLV  HW1     2834    4.805702148    5.824808095    3.422449965
  237 SOLV  HW2     2835    4.691110626    5.761388482    3.519986111
  238 SOLV  OW      2836    5.144365135    4.140533971    6.650991122
  238 SOLV  HW1     2837    5.051668666    4.177493985    6.657532249
  238 SOLV  HW2     2838    5.146193954    4.048187741    6.689335219
  239 SOLV  OW      2839    5.344430887    6.609850975    4.222174352
  239 SOLV  HW1     2840    5.303929714    6.627335443    4.311928664
  239 SOLV  HW2     2841    5.411590835    6.536132854    4.229723222
  240 SOLV  OW      2842    4.015162360    4.636857613    6.299192414
  240 SOLV  HW1     2843    4.061782892    4.548436033    6.296010039
  240 SOLV  HW2     2844    3.962560361    4.649823849    6.215127630
  241 SOLV  OW      2845    4.570420241    5.056920296    6.154878957
  241 SOLV  HW1     2846    4.609032357    5.053783177    6.247079139
  241 SOLV  HW2     2847    4.622657638    4.996388311    6.094807195
  242 SOLV  OW      2848    3.760977607    4.249227052    3.648557748
  242 SOLV  HW1     2849    3.675667752    4.262612798    3.598114221
  242 SOLV  HW2     2850    3.811016437    4.335705740    3.652929538
  243 SOLV  OW      2851    5.681947429    3.856223446    3.528568848
  243 SOLV  HW1     2852    5.628880471    3.885426903    3.448991858
  243 SOLV  HW2     2853    5.643359736    3.771490541    3.565075535
  244 SOLV  OW      2854    4.787382331    4.760845705    4.126732349
  244 SOLV  HW1     2855    4.826721062    4.693068426    4.064600149
  244 SOLV  HW2     2856    4.856514248    4.829532464    4.149196226
  245 SOLV  OW      2857    6.109032943    6.085717844    4.256250313
  245 SOLV  HW1     2858    6.023510478    6.051988936    4.295617815
  245 SOLV  HW2     2859    6.172708610    6.108891988    4.329801494
  246 SOLV  OW      2860    5.576096316    5.273775608    5.268028134
  246 SOLV  HW1     2861    5.634167394    5.194174499    5.285142794
  246 SOLV  HW2     2862    5.480593131    5.249685446    5.285353408
  247 SOLV  OW      2863    4.035428030    4.274583918    5.840766664
  247 SOLV  HW1     2864    4.008961286    4.269207116    5.937058483
  247 SOLV  HW2     2865    4.089291134    4.357470048    5.825598473
  248 SOLV  OW      2866    6.526408239    3.552162529    4.632245555
  248 SOLV  HW1     2867    6.608015345    3.495863450    4.619123143
  248 SOLV  HW2     2868    6.444804142    3.497315081    4.613969549
  249 SOLV  OW      2869    4.827941124    5.792018681    6.770919241
  249 SOLV  HW1     2870    4.754233959    5.724901983    6.778944182
  249 SOLV  HW2     2871    4.893577770    5.778449786    6.845144629
  250 SOLV  OW      2872    3.829021898    6.599200727    4.590225434
  250 SOLV  HW1     2873    3.795708070    6.596298247    4.684476019
  250 SOLV  HW2     2874    3.845176535    6.506015851    4.557714339
  251 SOLV  OW      2875    6.574633382    5.037051545    6.200118516
  251 SOLV  HW1     2876    6.672416163    5.024259165    6.183537643
  251 SOLV  HW2     2877    6.560325761    5.064975151    6.295068842
  252 SOLV  OW      2878    5.663216494    5.485150702    5.455996205
  252 SOLV  HW1     2879    5.612437572    5.564431720    5.489726423
  252 SOLV  HW2     2880    5.600794471    5.423653640    5.407796365
  253 SOLV  OW      2881    6.429157668    5.655269515    6.716433240
  253 SOLV  HW1     2882    6.478947540    5.646152402    6.802684473
  253 SOLV  HW2     2883    6.355817608    5.587368470    6.712962496
  254 SOLV  OW      2884    3.762733914    5.834402303    4.125988994
  254 SOLV  HW1     2885    3.845258344    5.778106432    4.121306840
  254 SOLV  HW2     2886    3.713649866    5.828867525    4.039032400
  255 SOLV  OW      2887    4.531313434    3.349675748    6.629544699
  255 SOLV  HW1     2888    4.463627434    3.374623618    6.560278786
  255 SOLV  HW2     2889    4.581776812    3.268835368    6.599216356
  256 SOLV  OW      2890    6.323411305    4.107933481    5.691782323
  256 SOLV  HW1     2891    6.341212513    4.093509573    5.594434443
  256 SOLV  HW2     2892    6.253716005    4.178809582    5.702761878
  257 SOLV  OW      2893    5.560542234    5.529611191    3.810797803
  257 SOLV  HW1     2894    5.620717798    5.609068861    3.818998721
  257 SOLV  HW2     2895    5.491118611    5.547459643    3.741056954
  258 SOLV  OW      2896    6.611900443    4.595428445    5.900279123
  258 SOLV  HW1     2897    6.554165773    4.515765587    5.882374458
  258 SOLV  HW2     2898    6.703278854    4.579402010    5.862954339
  259 SOLV  OW      2899    1.119363041    4.449138187    5.977196157
  259 SOLV  HW1     2900    1.025003461    4.433750923    6.006542127
  259 SOLV  HW2     2901    1.128868337    4.542750511    5.943314435
  260 SOLV  OW      2902    5.269669582    4.031965985    4.504343649
  260 SOLV  HW1     2903    5.264231065    4.093797369    4.582759214
  260 SOLV  HW2     2904    5.348029551    4.057065969    4.447499531
  261 SOLV  OW      2905    3.831774118    5.805170513    0.131155848
  261 SOLV  HW1     2906    3.816740519    5.735687586    0.060817267
  261 SOLV  HW2     2907    3.843254808    5.760705908    0.219995280
  262 SOLV  OW      2908    3.263742689    4.124597457    4.533071986
  262 SOLV  HW1     2909    3.252433799    4.194682825    4.462630945
  262 SOLV  HW2     2910    3.195387524    4.138132675    4.604808183
  263 SOLV  OW      2911    4.575846231    5.149538686    5.141534322
  263 SOLV  HW1     2912    4.523367343    5.202763963    5.207979548
  263 SOLV  HW2     2913    4.557000575    5.183442379    5.049354058
  264 SOLV  OW      2914    0.180824070    4.445134740    4.251144881
  264 SOLV  HW1     2915    0.233140108    4.445293117    4.336377917
  264 SOLV  HW2     2916    0.099861635    4.502896105    4.261642999
  265 SOLV  OW      2917    3.515767273    6.795187483    5.156053217
  265 SOLV  HW1     2918    3.533433488    6.741003380    5.238232231
  265 SOLV  HW2     2919    3.496770398    6.889876352    5.182025295
  266 SOLV  OW      2920    5.294854486    3.345237850    3.568842493
  266 SOLV  HW1     2921    5.343345058    3.314652551    3.650786367
  266 SOLV  HW2     2922    5.360383271    3.359079095    3.494573226
  267 SOLV  OW      2923    5.272746083    4.833174342    5.985699659
  267 SOLV  HW1     2924    5.260548868    4.859309213    5.889939525
  267 SOLV  HW2     2925    5.278520565    4.733569261    5.992570156
  268 SOLV  OW      2926    5.620739189    4.903432076    5.945129527
  268 SOLV  HW1     2927    5.707683315    4.909989355    5.896162997
  268 SOLV  HW2     2928    5.556071701    4.849553178    5.891119085
  269 SOLV  OW      2929    6.678984487    6.025472424    4.276694682
  269 SOLV  HW1     2930    6.593836396    6.024891685    4.224242150
  269 SOLV  HW2     2931    6.746691813    5.967821829    4.230936695
  270 SOLV  OW      2932    5.703368171    5.149555074    4.943449900
  270 SOLV  HW1     2933    5.747866669    5.169861711    4.856220424
  270 SOLV  HW2     2934    5.667012250    5.234018944    4.982762812
  271 SOLV  OW      2935    3.885263024    4.700608630    6.752682669
  271 SOLV  HW1     2936    3.858040991    4.660479453    6.665226092
  271 SOLV  HW2     2937    3.861236452    4.638082866    6.826933951
  272 SOLV  OW      2938    5.760677527    4.332953466    4.449146887
  272 SOLV  HW1     2939    5.669843483    4.374020953    4.441229733
  272 SOLV  HW2     2940    5.827205824    4.389632523    4.400551926
  273 SOLV  OW      2941    5.961563470    3.868394477    4.499220339
  273 SOLV  HW1     2942    5.950628092    3.796755692    4.430299932
  273 SOLV  HW2     2943    5.943299305    3.957559581    4.457776503
  274 SOLV  OW      2944    4.616361284    5.362320468    4.683729550
  274 SOLV  HW1     2945    4.611215594    5.380748323    4.585568210
  274 SOLV  HW2     2946    4.704529043    5.393748480    4.718947969
  275 SOLV  OW      2947    6.204926384    6.753579881    3.199604791
  275 SOLV  HW1     2948    6.182738518    6.714013574    3.110485498
  275 SOLV  HW2     2949    6.257805235    6.837449469    3.186577151
  276 SOLV  OW      2950    4.264541217    3.561734409    5.370100393
  276 SOLV  HW1     2951    4.292999971    3.468634692    5.347199768
  276 SOLV  HW2     2952    4.298163265    3.624966499    5.300292727
  277 SOLV  OW      2953    6.089240814    3.831922531    0.077949819
  277 SOLV  HW1     2954    6.178727099    3.831385923    0.033297223
  277 SOLV  HW2     2955    6.037110477    3.751616340    0.049048729
  278 SOLV  OW      2956    5.762080728    3.539414280    3.963532884
  278 SOLV  HW1     2957    5.697197702    3.612550904    3.942488064
  278 SOLV  HW2     2958    5.712605370    3.453254934    3.974952837
  279 SOLV  OW      2959    4.594508565    5.929824955    6.137692353
  279 SOLV  HW1     2960    4.550335271    5.871219974    6.069753461
  279 SOLV  HW2     2961    4.629820132    5.873471253    6.212384637
  280 SOLV  OW      2962    6.381477267    4.696081385    5.391879357
  280 SOLV  HW1     2963    6.468509218    4.668699672    5.432835699
  280 SOLV  HW2     2964    6.353814824    4.628147199    5.323898758
  281 SOLV  OW      2965    3.358669698    5.351987242    5.724891704
  281 SOLV  HW1     2966    3.359628953    5.400135577    5.812542237
  281 SOLV  HW2     2967    3.277476331    5.378819943    5.673031828
  282 SOLV  OW      2968    3.518361720    3.892764013    4.934364530
  282 SOLV  HW1     2969    3.549296760    3.846135850    5.017253149
  282 SOLV  HW2     2970    3.471943089    3.827311140    4.874674737
  283 SOLV  OW      2971    2.883268912    4.962061616    5.376442098
  283 SOLV  HW1     2972    2.967490373    4.908569842    5.383317268
  283 SOLV  HW2     2973    2.805292051    4.904835343    5.401873181
  284 SOLV  OW      2974    4.872678449    5.178582565    5.464699329
  284 SOLV  HW1     2975    4.878929369    5.086678059    5.425758031
  284 SOLV  HW2     2976    4.794973541    5.182933036    5.527507538
  285 SOLV  OW      2977    4.498415696    4.769623685    5.799374175
  285 SOLV  HW1     2978    4.418318986    4.827823636    5.813481275
  285 SOLV  HW2     2979    4.483805072    4.681413398    5.844176204
  286 SOLV  OW      2980    6.202480224    3.362485405    2.789130568
  286 SOLV  HW1     2981    6.154092093    3.327042042    2.709115590
  286 SOLV  HW2     2982    6.188670326    3.300649932    2.866497623
  287 SOLV  OW      2983    6.614310048    6.020264459    4.911162977
  287 SOLV  HW1     2984    6.527450953    6.067976387    4.897781287
  287 SOLV  HW2     2985    6.601772851    5.922644874    4.893410808
  288 SOLV  OW      2986    4.166743265    0.160157447    6.034782814
  288 SOLV  HW1     2987    4.086793109    0.219407880    6.044740759
  288 SOLV  HW2     2988    4.137970993    0.064455196    6.038653595
  289 SOLV  OW      2989    5.272313735    4.777430391    4.742424926
  289 SOLV  HW1     2990    5.180266596    4.775370132    4.703375745
  289 SOLV  HW2     2991    5.328264118    4.706456806    4.699600726
  290 SOLV  OW      2992    5.397273089    5.784840519    5.275560783
  290 SOLV  HW1     2993    5.318459206    5.832578838    5.314436554
  290 SOLV  HW2     2994    5.373804287    5.688851455    5.260160176
  291 SOLV  OW      2995    3.597964816    5.728491212    6.847097860
  291 SOLV  HW1     2996    3.645428558    5.815232102    6.832096220
  291 SOLV  HW2     2997    3.522653249    5.742416847    6.911410318
  292 SOLV  OW      2998    3.688017299    6.552733649    6.324810712
  292 SOLV  HW1     2999    3.733152374    6.463729046    6.331214286
  292 SOLV  HW2     3000    3.756763019    6.624015943    6.310851496
  293 SOLV  OW      3001    3.720545177    6.762760424    3.967481080
  293 SOLV  HW1     3002    3.734749160    6.707498069    4.049615873
  293 SOLV  HW2     3003    3.622500107    6.775606237    3.952518028
  294 SOLV  OW      3004    3.258620186    4.299192887    5.224408742
  294 SOLV  HW1     3005    3.315444571    4.381204180    5.217588322
  294 SOLV  HW2     3006    3.252365042    4.270858755    5.320113557
  295 SOLV  OW      3007    4.892000609    5.772048130    6.490060937
  295 SOLV  HW1     3008    4.872249352    5.859858438    6.446457792
  295 SOLV  HW2     3009    4.857986503    5.773156455    6.584101903
  296 SOLV  OW      3010    5.022297685    6.203371803    5.931689824
  296 SOLV  HW1     3011    4.956703839    6.142666440    5.976569658
  296 SOLV  HW2     3012    5.098367388    6.222029501    5.993875943
  297 SOLV  OW      3013    5.914138549    5.063644937    5.436064404
  297 SOLV  HW1     3014    5.845158847    5.053863091    5.364327688
  297 SOLV  HW2     3015    5.979490668    4.988202245    5.429940620
  298 SOLV  OW      3016    3.190656412    4.241952275    6.052132757
  298 SOLV  HW1     3017    3.200678459    4.292936804    6.137583466
  298 SOLV  HW2     3018    3.280646803    4.211864669    6.020541009
  299 SOLV  OW      3019    6.716744404    3.670839426    6.381709327
  299 SOLV  HW1     3020    6.679879263    3.580643045    6.404227526
  299 SOLV  HW2     3021    6.681646179    3.738331677    6.446627255
  300 SOLV  OW      3022    3.281548130    4.427580700    4.491635906
  300 SOLV  HW1     3023    3.185164653    4.431415260    4.518045769
  300 SOLV  HW2     3024    3.336678748    4.400636427    4.570607221
  301 SOLV  OW      3025    6.083917530    5.476410149    4.401480878
  301 SOLV  HW1     3026    6.063820401    5.431475243    4.314435144
  301 SOLV  HW2     3027    6.064955826    5.413296272    4.476707476
  302 SOLV  OW      3028    4.847134709    6.314572418    4.710786853
  302 SOLV  HW1     3029    4.772548188    6.350435806    4.654655671
  302 SOLV  HW2     3030    4.905367576    6.390055763    4.740972910
  303 SOLV  OW      3031    5.600941693    4.926554708    6.629693495
  303 SOLV  HW1     3032    5.541661091    4.963363099    6.701324447
  303 SOLV  HW2     3033    5.559687749    4.943724631    6.540232297
  304 SOLV  OW      3034    0.655140972    5.049135448    4.540481495
  304 SOLV  HW1     3035    0.573084036    5.073587395    4.592157648
  304 SOLV  HW2     3036    0.686094165    4.958168685    4.568203611
  305 SOLV  OW      3037    5.345334123    4.614910976    5.538658969
  305 SOLV  HW1     3038    5.345906646    4.713974564    5.524965902
  305 SOLV  HW2     3039    5.301218165    4.570733095    5.460534660
  306 SOLV  OW      3040    5.334749870    4.208780177    6.456826806
  306 SOLV  HW1     3041    5.403109257    4.281257483    6.465540924
  306 SOLV  HW2     3042    5.276935893    4.207534252    6.538422550
  307 SOLV  OW      3043    5.787517140    4.970723000    5.688940316
  307 SOLV  HW1     3044    5.801509855    4.874967204    5.663739669
  307 SOLV  HW2     3045    5.865551622    5.025056728    5.657981218
  308 SOLV  OW      3046    3.308585346    6.620812565    6.080973107
  308 SOLV  HW1     3047    3.325627906    6.713752786    6.113731696
  308 SOLV  HW2     3048    3.215300795    6.614582599    6.045469216
  309 SOLV  OW      3049    3.439238805    5.087421513    5.688497578
  309 SOLV  HW1     3050    3.348203610    5.068584966    5.725366872
  309 SOLV  HW2     3051    3.446362737    5.184437484    5.665287395
  310 SOLV  OW      3052    6.745618479    4.098858476    4.967217584
  310 SOLV  HW1     3053    6.694735728    4.184901442    4.970259733
  310 SOLV  HW2     3054    6.729762939    4.047773568    5.051718954
  311 SOLV  OW      3055    3.534196442    5.889753610    5.955226765
  311 SOLV  HW1     3056    3.618556129    5.918599607    5.909918308
  311 SOLV  HW2     3057    3.480801389    5.970390175    5.980685053
  312 SOLV  OW      3058    6.512810110    3.903157574    3.487147049
  312 SOLV  HW1     3059    6.575569493    3.935349277    3.558045214
  312 SOLV  HW2     3060    6.420197841    3.934756228    3.507787262
  313 SOLV  OW      3061    4.359277842    6.815093124    5.337896685
  313 SOLV  HW1     3062    4.296902711    6.887509724    5.367341590
  313 SOLV  HW2     3063    4.453744526    6.844624614    5.352239391
  314 SOLV  OW      3064    4.541553562    4.869300525    6.412957613
  314 SOLV  HW1     3065    4.470967560    4.818554115    6.363522372
  314 SOLV  HW2     3066    4.502891951    4.954629828    6.447966421
  315 SOLV  OW      3067    6.391436088    5.506093154    5.676431515
  315 SOLV  HW1     3068    6.316223674    5.443970209    5.698463256
  315 SOLV  HW2     3069    6.360580001    5.600679429    5.686576268
  316 SOLV  OW      3070    4.774961202    6.785152380    3.765129845
  316 SOLV  HW1     3071    4.865872833    6.755106445    3.794006218
  316 SOLV  HW2     3072    4.781966179    6.874408022    3.720566645
  317 SOLV  OW      3073    4.673975456    4.882424772    6.644209046
  317 SOLV  HW1     3074    4.687138795    4.783692362    6.653153443
  317 SOLV  HW2     3075    4.616644562    4.901304193    6.564470953
  318 SOLV  OW      3076    3.959973019    6.275732684    6.895807500
  318 SOLV  HW1     3077    4.043749417    6.260998061    6.843211290
  318 SOLV  HW2     3078    3.927033931    6.188188665    6.931204762
  319 SOLV  OW      3079    4.313459419    3.585920875    3.887901250
  319 SOLV  HW1     3080    4.365544217    3.515580947    3.839533199
  319 SOLV  HW2     3081    4.375885259    3.642316577    3.941979391
  320 SOLV  OW      3082    4.060272859    6.703793452    3.812725292
  320 SOLV  HW1     3083    4.117855012    6.784455022    3.826067220
  320 SOLV  HW2     3084    3.995160286    6.721200800    3.738838089
  321 SOLV  OW      3085    3.153606286    4.829781168    4.971061514
  321 SOLV  HW1     3086    3.202823839    4.756938132    5.018738198
  321 SOLV  HW2     3087    3.218233904    4.884094519    4.917444827
  322 SOLV  OW      3088    0.039536933    3.260348302    4.033148521
  322 SOLV  HW1     3089   -0.031061958    3.195574397    4.061819985
  322 SOLV  HW2     3090    0.090470694    3.291738166    4.113287528
  323 SOLV  OW      3091    6.527004697    3.712274372    6.789217695
  323 SOLV  HW1     3092    6.517946562    3.617045488    6.760044941
  323 SOLV  HW2     3093    6.620784807    3.743192678    6.773377069
  324 SOLV  OW      3094    3.429742871    3.194101492    4.648574502
  324 SOLV  HW1     3095    3.509794422    3.251597620    4.631611339
  324 SOLV  HW2     3096    3.431914162    3.160966971    4.742909653
  325 SOLV  OW      3097    0.069344207    5.226196286    5.004172747
  325 SOLV  HW1     3098    0.025140815    5.281744388    5.074617378
  325 SOLV  HW2     3099    0.156221786    5.268354047    4.978154734
  326 SOLV  OW      3100    5.841399170    3.539343648    3.627715972
  326 SOLV  HW1     3101    5.882254548    3.464869435    3.680484077
  326 SOLV  HW2     3102    5.809545262    3.610756869    3.690049595
  327 SOLV  OW      3103    3.667515400    5.459011242    3.823867552
  327 SOLV  HW1     3104    3.656166994    5.468664687    3.922759612
  327 SOLV  HW2     3105    3.747462303    5.401994729    3.804917145
  328 SOLV  OW      3106    5.163975731    3.950262971    3.248595961
  328 SOLV  HW1     3107    5.123240472    3.964760557    3.338765241
  328 SOLV  HW2     3108    5.115714609    4.005855017    3.180917393
  329 SOLV  OW      3109    3.235895426    5.178200772    3.527599694
  329 SOLV  HW1     3110    3.136718450    5.187088221    3.518383359
  329 SOLV  HW2     3111    3.259960310    5.081575169    3.536890255
  330 SOLV  OW      3112    3.997098705    5.446822564    4.693143391
  330 SOLV  HW1     3113    3.945159256    5.504940199    4.755804780
  330 SOLV  HW2     3114    4.085925021    5.425177975    4.733678983
  331 SOLV  OW      3115    5.272401127    5.369314653    4.566411668
  331 SOLV  HW1     3116    5.287584538    5.465447283    4.589419057
  331 SOLV  HW2     3117    5.330645945    5.311723645    4.623789424
  332 SOLV  OW      3118    6.081220342    4.986436593    4.385193820
  332 SOLV  HW1     3119    6.119325270    5.047294995    4.315592754
  332 SOLV  HW2     3120    5.991190585    5.019905279    4.413023481
  333 SOLV  OW      3121    4.723218784    5.422147517    3.996774954
  333 SOLV  HW1     3122    4.680722250    5.512066098    3.986262609
  333 SOLV  HW2     3123    4.822222780    5.432953016    4.005891263
  334 SOLV  OW      3124    6.199647665    4.123236349    6.873970123
  334 SOLV  HW1     3125    6.273130697    4.186420728    6.898665251
  334 SOLV  HW2     3126    6.238659688    4.033958179    6.851405496
  335 SOLV  OW      3127    6.418680886    5.950559423    4.170852713
  335 SOLV  HW1     3128    6.378158414    5.962748611    4.080237199
  335 SOLV  HW2     3129    6.367101352    5.881358107    4.221375043
  336 SOLV  OW      3130    6.683773469    4.087219323    5.250556080
  336 SOLV  HW1     3131    6.677671658    4.033924266    5.334961665
  336 SOLV  HW2     3132    6.771510130    4.135134439    5.247683913
  337 SOLV  OW      3133    4.564280742    5.662566773    4.409331117
  337 SOLV  HW1     3134    4.566112010    5.700662311    4.501779718
  337 SOLV  HW2     3135    4.609391866    5.725800724    4.346340090
  338 SOLV  OW      3136    3.515698155    4.673846458    5.698868222
  338 SOLV  HW1     3137    3.546336414    4.696767966    5.791258165
  338 SOLV  HW2     3138    3.433583687    4.726567114    5.676965257
  339 SOLV  OW      3139    5.464147627    0.419656714    5.435420843
  339 SOLV  HW1     3140    5.466032460    0.322844137    5.410416423
  339 SOLV  HW2     3141    5.542730733    0.466141823    5.394614153
  340 SOLV  OW      3142    4.710368609    5.136834333    4.517342927
  340 SOLV  HW1     3143    4.718230636    5.231180737    4.485112171
  340 SOLV  HW2     3144    4.628244972    5.095075779    4.478434990
  341 SOLV  OW      3145    0.515136410    4.467900435    3.912755687
  341 SOLV  HW1     3146    0.519164207    4.369511463    3.930224639
  341 SOLV  HW2     3147    0.458199373    4.511776040    3.982288474
  342 SOLV  OW      3148    4.297777893    4.173039341    0.455994732
  342 SOLV  HW1     3149    4.265812315    4.172626349    0.550754784
  342 SOLV  HW2     3150    4.229325765    4.129449296    0.397552181
  343 SOLV  OW      3151    5.807213744    4.571184644    3.798769484
  343 SOLV  HW1     3152    5.888075572    4.628258806    3.813103369
  343 SOLV  HW2     3153    5.728620328    4.612631352    3.844668725
  344 SOLV  OW      3154    4.136808476    3.339147429    5.102492954
  344 SOLV  HW1     3155    4.047341599    3.322247872    5.143866672
  344 SOLV  HW2     3156    4.208647733    3.319030933    5.169096535
  345 SOLV  OW      3157    5.605115077    4.900819487    6.230013140
  345 SOLV  HW1     3158    5.675065791    4.843819755    6.273117314
  345 SOLV  HW2     3159    5.598023290    4.877253043    6.133088791
  346 SOLV  OW      3160    5.990729207    3.854128191    5.611331530
  346 SOLV  HW1     3161    6.070852290    3.890592312    5.563875997
  346 SOLV  HW2     3162    5.975546408    3.759393195    5.583115129
  347 SOLV  OW      3163    6.381896425    4.593940650    6.550883261
  347 SOLV  HW1     3164    6.445363753    4.652518752    6.500460659
  347 SOLV  HW2     3165    6.351449673    4.641237392    6.633575047
  348 SOLV  OW      3166    4.649627240    3.600201228    0.257701776
  348 SOLV  HW1     3167    4.633689360    3.528897545    0.189412132
  348 SOLV  HW2     3168    4.676093512    3.557970135    0.344406442
  349 SOLV  OW      3169    6.341469378    3.877271198    4.101646421
  349 SOLV  HW1     3170    6.401180938    3.853563269    4.025001559
  349 SOLV  HW2     3171    6.387578673    3.943711027    4.160481904
  350 SOLV  OW      3172    3.983378645    0.236058581    5.058664967
  350 SOLV  HW1     3173    3.995420745    0.306525342    4.988726889
  350 SOLV  HW2     3174    4.029170965    0.152053719    5.029543605
  351 SOLV  OW      3175    6.637478167    4.807124976    4.210993489
  351 SOLV  HW1     3176    6.549444639    4.800562363    4.257972980
  351 SOLV  HW2     3177    6.622837012    4.803393787    4.112141504
  352 SOLV  OW      3178    5.415972016    5.646869561    3.576610347
  352 SOLV  HW1     3179    5.441437708    5.590788954    3.497818930
  352 SOLV  HW2     3180    5.339301277    5.706146855    3.551923162
  353 SOLV  OW      3181    6.361556835    5.025593271    5.088334411
  353 SOLV  HW1     3182    6.342276149    5.123273343    5.097739705
  353 SOLV  HW2     3183    6.392737599    4.989188335    5.176106893
  354 SOLV  OW      3184    5.528188157    4.462754268    4.749168125
  354 SOLV  HW1     3185    5.517498654    4.479730518    4.847135366
  354 SOLV  HW2     3186    5.598122872    4.392706541    4.734939573
  355 SOLV  OW      3187    6.485016439    5.168951888    3.457412440
  355 SOLV  HW1     3188    6.454904578    5.095109894    3.517763869
  355 SOLV  HW2     3189    6.510144636    5.248684823    3.512301199
  356 SOLV  OW      3190    3.411928294    3.669761831    4.804387781
  356 SOLV  HW1     3191    3.323791490    3.662548322    4.757698275
  356 SOLV  HW2     3192    3.483977957    3.633416755    4.745329491
  357 SOLV  OW      3193    4.384837376    4.270049088    3.693355312
  357 SOLV  HW1     3194    4.398492275    4.350093768    3.634978577
  357 SOLV  HW2     3195    4.439982040    4.279472593    3.776250701
  358 SOLV  OW      3196    4.099567446    4.941316697    0.188445693
  358 SOLV  HW1     3197    4.050187774    5.021397791    0.154526615
  358 SOLV  HW2     3198    4.188874590    4.935859918    0.143765428
  359 SOLV  OW      3199    6.089465839    4.390098514    6.078542931
  359 SOLV  HW1     3200    6.032449998    4.455229636    6.028452031
  359 SOLV  HW2     3201    6.185674138    4.415541767    6.068624159
  360 SOLV  OW      3202    6.170307175    6.370270018    3.597431146
  360 SOLV  HW1     3203    6.077103764    6.366597226    3.633482157
  360 SOLV  HW2     3204    6.170947727    6.422234543    3.511995335
  361 SOLV  OW      3205    4.985774803    3.677813382    4.295077824
  361 SOLV  HW1     3206    5.014566233    3.764718575    4.335332787
  361 SOLV  HW2     3207    4.997187279    3.604591060    4.362234732
  362 SOLV  OW      3208    5.521871983    5.165596086    6.005601366
  362 SOLV  HW1     3209    5.579979331    5.084526777    5.998325328
  362 SOLV  HW2     3210    5.477515262    5.182794727    5.917634013
  363 SOLV  OW      3211    4.087950445    3.624788746    4.769207699
  363 SOLV  HW1     3212    4.158980299    3.601937017    4.702619187
  363 SOLV  HW2     3213    4.002208047    3.643645663    4.721311790
  364 SOLV  OW      3214    4.552651750    5.252677639    3.794291704
  364 SOLV  HW1     3215    4.609581129    5.318559798    3.843487113
  364 SOLV  HW2     3216    4.574985122    5.255568844    3.696852125
  365 SOLV  OW      3217    6.740609502    3.638799009    3.134379312
  365 SOLV  HW1     3218    6.839512491    3.630193841    3.122293284
  365 SOLV  HW2     3219    6.700853666    3.682410327    3.053636655
  366 SOLV  OW      3220    5.461130769    4.125132924    5.059925941
  366 SOLV  HW1     3221    5.403899807    4.205621452    5.044234736
  366 SOLV  HW2     3222    5.410439878    4.058327147    5.114417549
  367 SOLV  OW      3223    6.384793595    4.179025178    3.859253150
  367 SOLV  HW1     3224    6.397736355    4.184937873    3.760262272
  367 SOLV  HW2     3225    6.298741232    4.131988206    3.878849211
  368 SOLV  OW      3226    5.684710543    6.279381480    3.867246111
  368 SOLV  HW1     3227    5.622280414    6.222871610    3.921198684
  368 SOLV  HW2     3228    5.779007900    6.260088744    3.894404211
  369 SOLV  OW      3229    4.703385502    2.920950053    6.491822970
  369 SOLV  HW1     3230    4.644807103    2.846419729    6.459982096
  369 SOLV  HW2     3231    4.717591528    2.912344374    6.590433979
  370 SOLV  OW      3232    6.603428701    5.489271372    4.378012256
  370 SOLV  HW1     3233    6.655810034    5.425079341    4.434008867
  370 SOLV  HW2     3234    6.643143016    5.493595533    4.286338514
  371 SOLV  OW      3235    5.026888775    5.152502007    3.662820813
  371 SOLV  HW1     3236    5.117441086    5.110237956    3.666764509
  371 SOLV  HW2     3237    4.971649510    5.120150611    3.739655657
  372 SOLV  OW      3238    5.832960390    5.827174423    4.698176753
  372 SOLV  HW1     3239    5.787865132    5.771843735    4.768222619
  372 SOLV  HW2     3240    5.841895559    5.773712624    4.614132438
  373 SOLV  OW      3241    2.799739401    4.918356865    4.877683762
  373 SOLV  HW1     3242    2.713510915    4.958830374    4.847220196
  373 SOLV  HW2     3243    2.782029504    4.828444107    4.917726847
  374 SOLV  OW      3244    6.052741516    0.133801260    4.492807079
  374 SOLV  HW1     3245    5.997674106    0.051940466    4.476433110
  374 SOLV  HW2     3246    6.005316329    0.193448179    4.557573282
  375 SOLV  OW      3247    3.940220212    4.653292631    4.189521915
  375 SOLV  HW1     3248    3.968249467    4.664736158    4.284836704
  375 SOLV  HW2     3249    4.014727915    4.681837592    4.129228675
  376 SOLV  OW      3250    0.338486520    4.893404447    5.777160926
  376 SOLV  HW1     3251    0.299562709    4.802743452    5.760814007
  376 SOLV  HW2     3252    0.316732274    4.953379287    5.700145934
  377 SOLV  OW      3253    6.418732099    4.389425671    6.184202034
  377 SOLV  HW1     3254    6.395742570    4.478568846    6.145132826
  377 SOLV  HW2     3255    6.498412391    4.351852077    6.136866507
  378 SOLV  OW      3256    4.758572958    0.377940420    3.813354633
  378 SOLV  HW1     3257    4.787692260    0.430361085    3.733316903
  378 SOLV  HW2     3258    4.790629404    0.283590638    3.804845730
  379 SOLV  OW      3259    5.115811584    4.909531313    3.936468236
  379 SOLV  HW1     3260    5.154668768    4.830987101    3.888291829
  379 SOLV  HW2     3261    5.171779638    4.990487765    3.918758639
  380 SOLV  OW      3262    4.439838674    4.928990008    4.842142306
  380 SOLV  HW1     3263    4.508944713    4.987235410    4.799319230
  380 SOLV  HW2     3264    4.451025712    4.834930744    4.810054304
  381 SOLV  OW      3265    6.241646799    5.964896305    4.755853178
  381 SOLV  HW1     3266    6.305085856    6.018667366    4.811401040
  381 SOLV  HW2     3267    6.264808732    5.867895250    4.763316885
  382 SOLV  OW      3268    5.004739175    4.026041414    4.932945542
  382 SOLV  HW1     3269    5.040228860    3.937937932    4.964249276
  382 SOLV  HW2     3270    4.990878884    4.023098715    4.833946611
  383 SOLV  OW      3271    5.137028975    5.468771619    6.561739465
  383 SOLV  HW1     3272    5.204103787    5.408872293    6.517978351
  383 SOLV  HW2     3273    5.111647720    5.542077914    6.498621123
  384 SOLV  OW      3274    5.191978874    5.144331544    4.853779154
  384 SOLV  HW1     3275    5.101419884    5.174135861    4.823569896
  384 SOLV  HW2     3276    5.239727524    5.221056263    4.896618076
  385 SOLV  OW      3277    0.208802743    5.173394797    5.251744638
  385 SOLV  HW1     3278    0.152083770    5.203854007    5.175213703
  385 SOLV  HW2     3279    0.287844875    5.233990451    5.260813242
  386 SOLV  OW      3280    5.029783370    5.500633903    4.598176975
  386 SOLV  HW1     3281    4.976889433    5.536618991    4.521307410
  386 SOLV  HW2     3282    5.116158004    5.463110182    4.564519488
  387 SOLV  OW      3283    0.814778889    5.041925330    5.658652021
  387 SOLV  HW1     3284    0.743201179    5.091377033    5.707975526
  387 SOLV  HW2     3285    0.900893225    5.048965893    5.709013587
  388 SOLV  OW      3286    3.521234759    4.055223636    3.494589545
  388 SOLV  HW1     3287    3.452215481    4.036049693    3.564377366
  388 SOLV  HW2     3288    3.518667863    4.152376335    3.471003082
  389 SOLV  OW      3289    3.898789590    0.791537170    5.287575391
  389 SOLV  HW1     3290    3.852237409    0.733490615    5.354395625
  389 SOLV  HW2     3291    3.839183107    0.805762298    5.208543121
  390 SOLV  OW      3292    4.643368184    3.885538193    0.460243617
  390 SOLV  HW1     3293    4.698099772    3.962576155    0.427516858
  390 SOLV  HW2     3294    4.704033666    3.811533928    0.489303573
  391 SOLV  OW      3295    4.942318263    6.096501236    4.545456664
  391 SOLV  HW1     3296    5.031900066    6.126635933    4.578148567
  391 SOLV  HW2     3297    4.870557451    6.144248528    4.596174129
  392 SOLV  OW      3298    4.563035074    5.496630175    6.183056092
  392 SOLV  HW1     3299    4.632351854    5.467135258    6.117276459
  392 SOLV  HW2     3300    4.478025488    5.517587789    6.134725777
  393 SOLV  OW      3301    3.555772836    6.485328320    6.561839325
  393 SOLV  HW1     3302    3.580785496    6.454656609    6.469995541
  393 SOLV  HW2     3303    3.631842255    6.468347848    6.624502243
  394 SOLV  OW      3304    5.632317262    6.085594963    4.455145322
  394 SOLV  HW1     3305    5.587173347    6.043470034    4.533806338
  394 SOLV  HW2     3306    5.731313900    6.084925444    4.469259768
  395 SOLV  OW      3307    4.197418058    5.759274443    6.304174227
  395 SOLV  HW1     3308    4.235913464    5.851569331    6.303089997
  395 SOLV  HW2     3309    4.118087055    5.755548134    6.243395521
  396 SOLV  OW      3310    3.646761765    4.121586985    5.653354032
  396 SOLV  HW1     3311    3.732290633    4.070865229    5.663944508
  396 SOLV  HW2     3312    3.631644854    4.141546970    5.556539374
  397 SOLV  OW      3313    4.140487241    5.676381299    6.847349734
  397 SOLV  HW1     3314    4.076313962    5.602158700    6.866701646
  397 SOLV  HW2     3315    4.172429558    5.669016008    6.752866430
  398 SOLV  OW      3316    6.786971995    5.403577386    4.169869433
  398 SOLV  HW1     3317    6.882558986    5.407720662    4.140757245
  398 SOLV  HW2     3318    6.729347432    5.448341664    4.101479800
  399 SOLV  OW      3319    3.600882814    6.020153025    4.598059728
  399 SOLV  HW1     3320    3.537035255    6.095360444    4.581663827
  399 SOLV  HW2     3321    3.659042846    6.007698884    4.517662560
  400 SOLV  OW      3322    5.665959837    3.591016159    6.442805741
  400 SOLV  HW1     3323    5.732762922    3.624360818    6.376266767
  400 SOLV  HW2     3324    5.661392219    3.491213492    6.438271414
  401 SOLV  OW      3325    5.891123180    6.417449263    3.718283939
  401 SOLV  HW1     3326    5.863547356    6.497135259    3.664514899
  401 SOLV  HW2     3327    5.820265585    6.347124108    3.712367868
  402 SOLV  OW      3328    2.753515830    6.408912165    5.526070556
  402 SOLV  HW1     3329    2.733165628    6.348366404    5.449118331
  402 SOLV  HW2     3330    2.760870589    6.354901874    5.609917231
  403 SOLV  OW      3331    6.291362020    5.576079281    3.339758897
  403 SOLV  HW1     3332    6.338269338    5.644838693    3.284319466
  403 SOLV  HW2     3333    6.197528236    5.565168767    3.306929396
  404 SOLV  OW      3334    4.332337605    6.652767688    5.119694013
  404 SOLV  HW1     3335    4.344087076    6.680919887    5.214936781
  404 SOLV  HW2     3336    4.238973331    6.673149604    5.090207926
  405 SOLV  OW      3337    3.968421431    4.632416348    4.599040030
  405 SOLV  HW1     3338    4.049036175    4.575476788    4.582892832
  405 SOLV  HW2     3339    3.983834951    4.689975515    4.679357363
  406 SOLV  OW      3340    4.944306726    6.338476074    4.054993865
  406 SOLV  HW1     3341    5.004311765    6.418417973    4.058243546
  406 SOLV  HW2     3342    4.998377583    6.257081655    4.033709046
  407 SOLV  OW      3343    5.283253177    5.930915800    3.892783662
  407 SOLV  HW1     3344    5.364807565    5.873036211    3.892115467
  407 SOLV  HW2     3345    5.206953950    5.881451247    3.851152226
  408 SOLV  OW      3346    5.553672519    4.775319774    4.593258508
  408 SOLV  HW1     3347    5.561527494    4.842965133    4.666487218
  408 SOLV  HW2     3348    5.631262743    4.784618967    4.530862337
  409 SOLV  OW      3349    4.792772229    5.514588482    3.327061928
  409 SOLV  HW1     3350    4.711802843    5.573241486    3.324757641
  409 SOLV  HW2     3351    4.766631028    5.420798344    3.304226631
  410 SOLV  OW      3352    6.246386531    3.386079309    6.081745824
  410 SOLV  HW1     3353    6.264814538    3.392369207    6.179840462
  410 SOLV  HW2     3354    6.238199926    3.478089461    6.043421019
  411 SOLV  OW      3355    5.138175429    4.150976576    4.051449335
  411 SOLV  HW1     3356    5.237612211    4.140311349    4.051747174
  411 SOLV  HW2     3357    5.098731086    4.097704679    4.126334495
  412 SOLV  OW      3358    6.399910774    0.049385071    3.131904699
  412 SOLV  HW1     3359    6.400485830    0.148690352    3.143739711
  412 SOLV  HW2     3360    6.493793378    0.016539331    3.121460285
  413 SOLV  OW      3361    0.085704211    4.394637807    3.125825526
  413 SOLV  HW1     3362    0.054938638    4.328762661    3.057156477
  413 SOLV  HW2     3363    0.171939786    4.435758011    3.096262617
  414 SOLV  OW      3364    4.595552875    0.216249266    5.877096916
  414 SOLV  HW1     3365    4.553086623    0.132179245    5.843472544
  414 SOLV  HW2     3366    4.690545653    0.220297023    5.846087170
  415 SOLV  OW      3367    3.260732772    5.277453276    4.826173730
  415 SOLV  HW1     3368    3.205632320    5.356673015    4.852438324
  415 SOLV  HW2     3369    3.340413041    5.308090526    4.774077218
  416 SOLV  OW      3370    4.836913751    3.744495937    0.124233150
  416 SOLV  HW1     3371    4.785577834    3.697431937    0.196004207
  416 SOLV  HW2     3372    4.909562776    3.684612374    0.090505598
  417 SOLV  OW      3373    2.468499194    4.524783968    4.385998722
  417 SOLV  HW1     3374    2.546909893    4.462783994    4.389036976
  417 SOLV  HW2     3375    2.500143069    4.617574922    4.366251091
  418 SOLV  OW      3376    6.371281548    4.871481574    4.380634702
  418 SOLV  HW1     3377    6.306817687    4.861249893    4.304864708
  418 SOLV  HW2     3378    6.360395877    4.795040374    4.444192526
  419 SOLV  OW      3379    4.369823273    6.375221501    5.072738488
  419 SOLV  HW1     3380    4.467943453    6.356429672    5.077293796
  419 SOLV  HW2     3381    4.355112364    6.473837905    5.065004941
  420 SOLV  OW      3382    4.644240941    6.577661983    5.329567464
  420 SOLV  HW1     3383    4.640566411    6.477904833    5.335614705
  420 SOLV  HW2     3384    4.687342066    6.604245376    5.243328905
  421 SOLV  OW      3385    5.106983911    4.616008999    5.754303353
  421 SOLV  HW1     3386    5.076916278    4.647951953    5.844176597
  421 SOLV  HW2     3387    5.037030666    4.637575646    5.686163832
  422 SOLV  OW      3388    4.941165027    3.423213778    3.901866185
  422 SOLV  HW1     3389    4.933720261    3.361442568    3.823578702
  422 SOLV  HW2     3390    5.020271824    3.483144230    3.889600147
  423 SOLV  OW      3391    5.929657897    3.933178573    3.952257984
  423 SOLV  HW1     3392    5.942686514    3.834336338    3.944386439
  423 SOLV  HW2     3393    5.877634940    3.966299717    3.873530788
  424 SOLV  OW      3394    5.237697321    3.712978031    5.989943455
  424 SOLV  HW1     3395    5.245278122    3.711304445    5.890236596
  424 SOLV  HW2     3396    5.295118349    3.786248813    6.026493183
  425 SOLV  OW      3397    4.779082503    4.585631897    5.147137750
  425 SOLV  HW1     3398    4.852837157    4.639830054    5.106829706
  425 SOLV  HW2     3399    4.697428869    4.592654642    5.089820639
  426 SOLV  OW      3400    3.505131649    4.976507659    3.612781379
  426 SOLV  HW1     3401    3.508533283    5.019413819    3.522509163
  426 SOLV  HW2     3402    3.448473935    4.894211807    3.608438756
  427 SOLV  OW      3403    5.474150637    3.285303927    4.578326115
  427 SOLV  HW1     3404    5.420659145    3.337986816    4.644392950
  427 SOLV  HW2     3405    5.549885171    3.341242610    4.544610197
  428 SOLV  OW      3406    5.386848282    4.840847630    4.407209601
  428 SOLV  HW1     3407    5.314128661    4.895561895    4.448681008
  428 SOLV  HW2     3408    5.437016548    4.792337278    4.478844053
  429 SOLV  OW      3409    4.904752345    5.086140013    3.915980529
  429 SOLV  HW1     3410    4.981207023    5.022129076    3.923660515
  429 SOLV  HW2     3411    4.818593855    5.035367296    3.916712800
  430 SOLV  OW      3412    5.339800269    4.190435299    4.732836445
  430 SOLV  HW1     3413    5.437218924    4.167870949    4.731403912
  430 SOLV  HW2     3414    5.315210273    4.226207525    4.822931484
  431 SOLV  OW      3415    4.769279023    4.001089080    5.793797449
  431 SOLV  HW1     3416    4.705465479    4.074392661    5.770209377
  431 SOLV  HW2     3417    4.851209366    4.008673873    5.736947924
  432 SOLV  OW      3418    4.183960149    5.131426199    6.502236295
  432 SOLV  HW1     3419    4.119228867    5.133092129    6.578450142
  432 SOLV  HW2     3420    4.152616679    5.066077440    6.433326576
  433 SOLV  OW      3421    5.165384131    6.296045034    4.927582580
  433 SOLV  HW1     3422    5.086890524    6.305041530    4.988899330
  433 SOLV  HW2     3423    5.218180707    6.214918961    4.952741701
  434 SOLV  OW      3424    6.860787226    5.839058178    4.193909601
  434 SOLV  HW1     3425    6.865180970    5.824254574    4.095108850
  434 SOLV  HW2     3426    6.901550830    5.760908545    4.241142678
  435 SOLV  OW      3427    2.239617334    5.262844984    6.587348195
  435 SOLV  HW1     3428    2.257558452    5.167604218    6.562676132
  435 SOLV  HW2     3429    2.297769188    5.322980354    6.532544480
  436 SOLV  OW      3430    4.739322235    4.285560663    5.182408758
  436 SOLV  HW1     3431    4.805220202    4.236240472    5.125607614
  436 SOLV  HW2     3432    4.784359580    4.363858122    5.225332905
  437 SOLV  OW      3433    6.729732864    5.088047990    5.192574142
  437 SOLV  HW1     3434    6.800190566    5.158916559    5.188699638
  437 SOLV  HW2     3435    6.645883438    5.122071488    5.149991566
  438 SOLV  OW      3436    4.562590656    5.351696631    6.424213328
  438 SOLV  HW1     3437    4.557048758    5.394100077    6.333818203
  438 SOLV  HW2     3438    4.651910613    5.371197871    6.464730572
  439 SOLV  OW      3439    6.301224118    5.559926973    4.101364875
  439 SOLV  HW1     3440    6.394764886    5.580311609    4.072448245
  439 SOLV  HW2     3441    6.239341109    5.629965157    4.065774528
  440 SOLV  OW      3442    5.608676978    4.556231283    4.177225992
  440 SOLV  HW1     3443    5.577892857    4.498302778    4.252711905
  440 SOLV  HW2     3444    5.685397952    4.512192444    4.130579619
  441 SOLV  OW      3445    5.719469082    4.748605207    5.234169941
  441 SOLV  HW1     3446    5.811573911    4.717026046    5.211344463
  441 SOLV  HW2     3447    5.680059807    4.688748876    5.303924191
  442 SOLV  OW      3448    4.473210422    6.059124225    4.436571138
  442 SOLV  HW1     3449    4.442445489    6.153231265    4.422451327
  442 SOLV  HW2     3450    4.409721097    5.996232960    4.391674544
  443 SOLV  OW      3451    4.987579791    5.410853895    5.781619407
  443 SOLV  HW1     3452    4.951817489    5.480788767    5.719718654
  443 SOLV  HW2     3453    5.051002343    5.453016041    5.846437256
  444 SOLV  OW      3454    6.703409372    5.360552855    4.592454947
  444 SOLV  HW1     3455    6.756302764    5.430288836    4.640837029
  444 SOLV  HW2     3456    6.757479081    5.276725734    4.585307275
  445 SOLV  OW      3457    0.115358740    6.285104970    3.425141043
  445 SOLV  HW1     3458    0.101793677    6.353455426    3.496877956
  445 SOLV  HW2     3459    0.049102814    6.300224983    3.351768491
  446 SOLV  OW      3460    0.131844991    5.634972743    4.539012397
  446 SOLV  HW1     3461    0.040748052    5.667833544    4.563943447
  446 SOLV  HW2     3462    0.149403172    5.547712385    4.584590248
  447 SOLV  OW      3463    6.790018533    4.869268530    6.534285063
  447 SOLV  HW1     3464    6.813281458    4.852739272    6.630133834
  447 SOLV  HW2     3465    6.817081092    4.962157139    6.508973374
  448 SOLV  OW      3466    4.254582407    4.886602205    4.519180837
  448 SOLV  HW1     3467    4.161311116    4.855763970    4.500443666
  448 SOLV  HW2     3468    4.265773709    4.901051673    4.617504140
  449 SOLV  OW      3469    3.727745733    0.616833203    5.418425082
  449 SOLV  HW1     3470    3.752300739    0.520136309    5.411586767
  449 SOLV  HW2     3471    3.628245848    0.626267035    5.414865075
  450 SOLV  OW      3472    4.125527010    4.397076314    6.158981468
  450 SOLV  HW1     3473    4.174903186    4.319553098    6.119583671
  450 SOLV  HW2     3474    4.189525311    4.471885923    6.176523986
  451 SOLV  OW      3475    3.568938851    4.944841933    4.637299602
  451 SOLV  HW1     3476    3.514251335    4.997756862    4.572408872
  451 SOLV  HW2     3477    3.546776298    4.847751040    4.628148841
  452 SOLV  OW      3478    4.687730777    3.847662792    6.478255412
  452 SOLV  HW1     3479    4.602464434    3.795726592    6.483940689
  452 SOLV  HW2     3480    4.694695419    3.890495799    6.388161976
  453 SOLV  OW      3481    6.624369005    5.014000404    4.765530888
  453 SOLV  HW1     3482    6.718004939    5.002568849    4.798743026
  453 SOLV  HW2     3483    6.569753366    4.934451562    4.791809774
  454 SOLV  OW      3484    5.808022321    4.390292433    4.059782122
  454 SOLV  HW1     3485    5.871153294    4.412839622    3.985569517
  454 SOLV  HW2     3486    5.727835757    4.343730282    4.022319298
  455 SOLV  OW      3487    6.366426703    5.320184929    4.843169817
  455 SOLV  HW1     3488    6.384385618    5.369419829    4.757991907
  455 SOLV  HW2     3489    6.303818728    5.373623921    4.899970306
  456 SOLV  OW      3490    4.456740058    5.796879621    3.598175226
  456 SOLV  HW1     3491    4.385263072    5.849625599    3.552234743
  456 SOLV  HW2     3492    4.461446450    5.705311510    3.558243103
  457 SOLV  OW      3493    4.615502866    0.053281273    4.243485696
  457 SOLV  HW1     3494    4.604972132    0.111046219    4.162528197
  457 SOLV  HW2     3495    4.638921354    0.110274667    4.322257402
  458 SOLV  OW      3496    4.286303005    6.533994088    5.525503919
  458 SOLV  HW1     3497    4.354641106    6.462548779    5.510441104
  458 SOLV  HW2     3498    4.292534173    6.601994021    5.452438373
  459 SOLV  OW      3499    4.109473652    4.189545759    4.700263446
  459 SOLV  HW1     3500    4.197526446    4.142848722    4.708479465
  459 SOLV  HW2     3501    4.092831801    4.243984158    4.782487698
  460 SOLV  OW      3502    5.582789235    3.945367545    6.101526968
  460 SOLV  HW1     3503    5.530961481    3.897156847    6.172175821
  460 SOLV  HW2     3504    5.679041725    3.918735475    6.106806346
  461 SOLV  OW      3505    6.630486680    4.306171370    6.030112317
  461 SOLV  HW1     3506    6.697558593    4.342166844    5.965246880
  461 SOLV  HW2     3507    6.548467405    4.277356150    5.980672690
  462 SOLV  OW      3508    6.396377305    4.067210657    4.735664431
  462 SOLV  HW1     3509    6.490250455    4.038468589    4.754733128
  462 SOLV  HW2     3510    6.356555896    4.107680065    4.817995283
  463 SOLV  OW      3511    0.330359265    3.926007592    4.436794343
  463 SOLV  HW1     3512    0.238671669    3.954535797    4.464746648
  463 SOLV  HW2     3513    0.330281909    3.904723184    4.339077117
  464 SOLV  OW      3514    0.056786982    4.352911124    6.340992318
  464 SOLV  HW1     3515   -0.015266552    4.321317907    6.279250486
  464 SOLV  HW2     3516    0.141524200    4.303576734    6.321303724
  465 SOLV  OW      3517    4.383503519    5.378547348    5.817581955
  465 SOLV  HW1     3518    4.470698419    5.422680946    5.796349547
  465 SOLV  HW2     3519    4.400612053    5.288537478    5.857668346
  466 SOLV  OW      3520    5.240637629    3.326067300    6.901702809
  466 SOLV  HW1     3521    5.304286951    3.320145150    6.978614852
  466 SOLV  HW2     3522    5.148966515    3.300298831    6.932265640
  467 SOLV  OW      3523    4.936613525    4.761891978    5.573495089
  467 SOLV  HW1     3524    4.841884472    4.730071201    5.577475308
  467 SOLV  HW2     3525    4.950507962    4.814734388    5.489741734
  468 SOLV  OW      3526    3.685359279    5.838600753    4.996751995
  468 SOLV  HW1     3527    3.620923791    5.836792642    5.073203533
  468 SOLV  HW2     3528    3.776364550    5.862724139    5.030458120
  469 SOLV  OW      3529    0.508378337    5.348947810    4.633271779
  469 SOLV  HW1     3530    0.515335397    5.447543619    4.648506741
  469 SOLV  HW2     3531    0.432475084    5.330145835    4.570927797
  470 SOLV  OW      3532    5.168020350    6.502491431    3.479994334
  470 SOLV  HW1     3533    5.162043019    6.595588931    3.443958269
  470 SOLV  HW2     3534    5.115948431    6.496322678    3.565152591
  471 SOLV  OW      3535    4.359023026    5.924612293    5.125636528
  471 SOLV  HW1     3536    4.369902175    5.993566585    5.054022834
  471 SOLV  HW2     3537    4.381119405    5.965009380    5.214413680
  472 SOLV  OW      3538    4.094730784    4.951831982    6.296888726
  472 SOLV  HW1     3539    4.097899515    4.852353061    6.287103941
  472 SOLV  HW2     3540    4.002185674    4.979862476    6.322413621
  473 SOLV  OW      3541    4.036848269    6.800162852    6.602706899
  473 SOLV  HW1     3542    4.099060090    6.739771936    6.652552047
  473 SOLV  HW2     3543    3.951217415    6.809111882    6.653591011
  474 SOLV  OW      3544    5.165858288    5.005032151    4.450227081
  474 SOLV  HW1     3545    5.101371868    4.931863223    4.428098971
  474 SOLV  HW2     3546    5.116061529    5.091014725    4.461588928
  475 SOLV  OW      3547    4.850219144    4.047950452    0.032541239
  475 SOLV  HW1     3548    4.883790614    4.017449271   -0.056588906
  475 SOLV  HW2     3549    4.825551765    3.968373413    0.087863025
  476 SOLV  OW      3550    6.815207219    5.234331573    6.193137471
  476 SOLV  HW1     3551    6.731230970    5.269728288    6.234327889
  476 SOLV  HW2     3552    6.793028473    5.186442083    6.108188916
  477 SOLV  OW      3553    4.844187888    4.680107674    6.426671906
  477 SOLV  HW1     3554    4.930743917    4.655157585    6.383248574
  477 SOLV  HW2     3555    4.768272270    4.641702390    6.374118569
  478 SOLV  OW      3556    3.362768264    4.356255171    4.228944228
  478 SOLV  HW1     3557    3.438286712    4.290798420    4.225222612
  478 SOLV  HW2     3558    3.357642202    4.396033410    4.320556885
  479 SOLV  OW      3559    5.289628183    3.721497696    4.016930659
  479 SOLV  HW1     3560    5.295450922    3.755882693    4.110662778
  479 SOLV  HW2     3561    5.373305235    3.745135609    3.967520297
  480 SOLV  OW      3562    6.147803093    4.783046357    6.351402239
  480 SOLV  HW1     3563    6.233884737    4.819515870    6.315886775
  480 SOLV  HW2     3564    6.161500627    4.750456060    6.444952057
  481 SOLV  OW      3565    4.786449567    6.020038307    6.470614187
  481 SOLV  HW1     3566    4.765399373    6.020885858    6.568379912
  481 SOLV  HW2     3567    4.779318629    6.112909394    6.434199112
  482 SOLV  OW      3568    4.968015334    4.324282506    4.243896212
  482 SOLV  HW1     3569    5.059485741    4.298381762    4.274944124
  482 SOLV  HW2     3570    4.975431825    4.379748578    4.161010176
  483 SOLV  OW      3571    5.277017004    6.317496207    4.379834509
  483 SOLV  HW1     3572    5.292559942    6.245112157    4.447068428
  483 SOLV  HW2     3573    5.348094561    6.387255281    4.388949566
  484 SOLV  OW      3574    5.926989170    4.465000377    4.284100255
  484 SOLV  HW1     3575    5.944165638    4.561112595    4.305764226
  484 SOLV  HW2     3576    5.873235750    4.458905012    4.199985566
  485 SOLV  OW      3577    5.895317282    4.237819627    6.392063224
  485 SOLV  HW1     3578    5.809941968    4.189526067    6.411563545
  485 SOLV  HW2     3579    5.884449961    4.334818553    6.413847473
  486 SOLV  OW      3580    6.376544129    6.235448580    4.276922086
  486 SOLV  HW1     3581    6.457403430    6.263060905    4.224950931
  486 SOLV  HW2     3582    6.327661533    6.163916892    4.226968018
  487 SOLV  OW      3583    3.963365590    6.775670721    5.734037158
  487 SOLV  HW1     3584    3.905728769    6.744002538    5.809381932
  487 SOLV  HW2     3585    3.941533580    6.871015844    5.713193578
  488 SOLV  OW      3586    4.582083215    5.756328192    4.664976530
  488 SOLV  HW1     3587    4.669461833    5.804383864    4.672544567
  488 SOLV  HW2     3588    4.509700482    5.812242140    4.705424989
  489 SOLV  OW      3589    3.432168814    4.411313807    4.713076889
  489 SOLV  HW1     3590    3.498050068    4.471027231    4.758853584
  489 SOLV  HW2     3591    3.401696604    4.340392568    4.776662527
  490 SOLV  OW      3592    4.687913238    5.142987398    6.700973843
  490 SOLV  HW1     3593    4.672264012    5.045565311    6.684724575
  490 SOLV  HW2     3594    4.603188587    5.185462739    6.732904651
  491 SOLV  OW      3595    4.252455237    2.924382481    5.813258664
  491 SOLV  HW1     3596    4.323503795    2.915800172    5.883104832
  491 SOLV  HW2     3597    4.218322453    3.018366241    5.811842342
  492 SOLV  OW      3598    4.053635383    5.585188965    5.997419663
  492 SOLV  HW1     3599    4.014498586    5.643336183    6.068756642
  492 SOLV  HW2     3600    4.146773547    5.559229504    6.022974929
  493 SOLV  OW      3601    4.500311779    3.591941851    5.790012827
  493 SOLV  HW1     3602    4.509839489    3.502440559    5.746437817
  493 SOLV  HW2     3603    4.572398433    3.603564035    5.858338805
  494 SOLV  OW      3604    6.008444772    3.195179746    3.133068660
  494 SOLV  HW1     3605    5.966413976    3.285760811    3.127727700
  494 SOLV  HW2     3606    5.994254438    3.146736080    3.046744586
  495 SOLV  OW      3607    6.320269489    4.056775190    5.416805432
  495 SOLV  HW1     3608    6.391725416    4.126681788    5.413837087
  495 SOLV  HW2     3609    6.268262987    4.058650063    5.331403616
  496 SOLV  OW      3610    6.177551375    6.020583203    0.298559431
  496 SOLV  HW1     3611    6.137258320    5.983859555    0.214718367
  496 SOLV  HW2     3612    6.177279844    5.949958135    0.369364851
  497 SOLV  OW      3613    5.457699354    6.487617870    3.500632330
  497 SOLV  HW1     3614    5.369018361    6.471744338    3.457209550
  497 SOLV  HW2     3615    5.456669671    6.576177913    3.547084130
  498 SOLV  OW      3616    4.306572218    6.031022376    3.920794443
  498 SOLV  HW1     3617    4.206911862    6.038828221    3.917890872
  498 SOLV  HW2     3618    4.344838482    6.110367854    3.968139178
  499 SOLV  OW      3619    5.123965154    3.593331542    5.186983314
  499 SOLV  HW1     3620    5.212550768    3.619141559    5.148406566
  499 SOLV  HW2     3621    5.138182634    3.541591545    5.271377863
  500 SOLV  OW      3622    3.913638037    3.291612733    5.260530161
  500 SOLV  HW1     3623    3.872653248    3.382578458    5.267388895
  500 SOLV  HW2     3624    3.956218787    3.267592708    5.347773232
  501 SOLV  OW      3625    3.928985837    5.180318855    6.812125439
  501 SOLV  HW1     3626    3.984696505    5.255284800    6.776374844
  501 SOLV  HW2     3627    3.966919469    5.093034100    6.781399900
  502 SOLV  OW      3628    0.060299432    6.202885193    4.517214852
  502 SOLV  HW1     3629    0.014450475    6.162515300    4.596395328
  502 SOLV  HW2     3630    0.159196911    6.202204285    4.532053915
  503 SOLV  OW      3631    5.112413693    6.053106644    2.875885483
  503 SOLV  HW1     3632    5.093708246    5.984170561    2.945880900
  503 SOLV  HW2     3633    5.161500621    6.010786355    2.799722229
  504 SOLV  OW      3634    6.773543240    5.168442590    3.066951235
  504 SOLV  HW1     3635    6.718497898    5.153415046    3.149084536
  504 SOLV  HW2     3636    6.870590304    5.166040233    3.090989194
  505 SOLV  OW      3637    3.564783782    3.838250235    5.520421457
  505 SOLV  HW1     3638    3.547885654    3.807071028    5.613930143
  505 SOLV  HW2     3639    3.477507051    3.856093874    5.474969082
  506 SOLV  OW      3640    3.928818800    3.670028350    4.555862785
  506 SOLV  HW1     3641    3.870105559    3.677947476    4.475290923
  506 SOLV  HW2     3642    3.997139191    3.743052037    4.554603067
  507 SOLV  OW      3643    4.894192770    4.607050352    3.945121194
  507 SOLV  HW1     3644    4.980014528    4.616609830    3.995567986
  507 SOLV  HW2     3645    4.911847361    4.562053205    3.857570247
  508 SOLV  OW      3646    4.951799900    5.900311329    5.337101431
  508 SOLV  HW1     3647    4.929378779    5.929135623    5.430202786
  508 SOLV  HW2     3648    4.900966403    5.817116973    5.314828948
  509 SOLV  OW      3649    6.674450441    4.039467682    3.664571950
  509 SOLV  HW1     3650    6.755509535    4.054125156    3.607857412
  509 SOLV  HW2     3651    6.608491003    4.112790515    3.647988331
  510 SOLV  OW      3652    3.616796841    4.535287042    4.867732054
  510 SOLV  HW1     3653    3.697816068    4.477338402    4.876556976
  510 SOLV  HW2     3654    3.641566055    4.630288532    4.886737399
  511 SOLV  OW      3655    3.652621182    4.853023948    6.695029470
  511 SOLV  HW1     3656    3.718277385    4.778385879    6.706001935
  511 SOLV  HW2     3657    3.576540883    4.840084053    6.758639025
  512 SOLV  OW      3658    6.850667434    4.809602026    5.467102398
  512 SOLV  HW1     3659    6.914653849    4.744542427    5.508005035
  512 SOLV  HW2     3660    6.899389424    4.867757137    5.401955251
  513 SOLV  OW      3661    5.932772344    4.854207371    4.958346382
  513 SOLV  HW1     3662    5.983446623    4.873135520    4.874230712
  513 SOLV  HW2     3663    5.970016833    4.909560248    5.032847998
  514 SOLV  OW      3664    0.034283822    4.358674551    3.418516078
  514 SOLV  HW1     3665    0.052276853    4.325691357    3.325833803
  514 SOLV  HW2     3666    0.024482935    4.280663808    3.480321931
  515 SOLV  OW      3667    6.227753591    4.348931849    4.898849663
  515 SOLV  HW1     3668    6.310499457    4.404527374    4.890864396
  515 SOLV  HW2     3669    6.197624054    4.320760170    4.807745429
  516 SOLV  OW      3670    5.222242053    5.279466162    4.330349050
  516 SOLV  HW1     3671    5.264915631    5.297726027    4.418922920
  516 SOLV  HW2     3672    5.265278338    5.199494772    4.288486679
  517 SOLV  OW      3673    6.509513604    4.480878516    5.081739805
  517 SOLV  HW1     3674    6.485544743    4.496136824    4.985854075
  517 SOLV  HW2     3675    6.508037251    4.382804415    5.101250851
  518 SOLV  OW      3676    3.883872841    3.179184552    4.614123967
  518 SOLV  HW1     3677    3.936177625    3.094577415    4.624506780
  518 SOLV  HW2     3678    3.926892001    3.236603616    4.544451179
  519 SOLV  OW      3679    4.317344047    5.819721700    5.906663057
  519 SOLV  HW1     3680    4.246345085    5.849474811    5.970505404
  519 SOLV  HW2     3681    4.354993358    5.899324682    5.859252956
  520 SOLV  OW      3682    4.152720000    6.245858737    6.051313930
  520 SOLV  HW1     3683    4.078438234    6.284328601    6.106107434
  520 SOLV  HW2     3684    4.185388342    6.314658262    5.986511115
  521 SOLV  OW      3685    3.248149806    4.650057263    0.144758446
  521 SOLV  HW1     3686    3.205374905    4.601281101    0.068648192
  521 SOLV  HW2     3687    3.188985580    4.644709851    0.225210951
  522 SOLV  OW      3688    5.106823597    6.552586754    4.106769184
  522 SOLV  HW1     3689    5.014994090    6.588056759    4.124398293
  522 SOLV  HW2     3690    5.170650248    6.590631343    4.173704438
  523 SOLV  OW      3691    4.212278540    3.449934657    3.441900678
  523 SOLV  HW1     3692    4.261198110    3.519447196    3.389209677
  523 SOLV  HW2     3693    4.138715508    3.411488823    3.386116801
  524 SOLV  OW      3694    4.764257073    4.946300683    5.709813594
  524 SOLV  HW1     3695    4.680591198    4.900102196    5.680359843
  524 SOLV  HW2     3696    4.843540663    4.900413635    5.669685634
  525 SOLV  OW      3697    3.609925380    5.673004903    6.575829002
  525 SOLV  HW1     3698    3.598420135    5.692988560    6.673144366
  525 SOLV  HW2     3699    3.632966302    5.576387680    6.564161059
  526 SOLV  OW      3700    5.545493223    0.044424560    3.821066140
  526 SOLV  HW1     3701    5.515486491   -0.017669637    3.893492129
  526 SOLV  HW2     3702    5.537552418    0.138931104    3.852799789
  527 SOLV  OW      3703    4.662108819    0.150094323    4.623529431
  527 SOLV  HW1     3704    4.726497758    0.219792693    4.655113942
  527 SOLV  HW2     3705    4.700760096    0.059278006    4.639648766
  528 SOLV  OW      3706    5.085201737    3.635294341    0.060801349
  528 SOLV  HW1     3707    5.122243236    3.697277899    0.129993266
  528 SOLV  HW2     3708    5.158736065    3.577965951    0.024639120
  529 SOLV  OW      3709    4.253539506    4.981760315    3.706644053
  529 SOLV  HW1     3710    4.320033691    4.995568476    3.780055933
  529 SOLV  HW2     3711    4.296570866    4.931331292    3.631766878
  530 SOLV  OW      3712    3.941715478    3.970756538    4.176851477
  530 SOLV  HW1     3713    3.920314783    4.001472855    4.269588515
  530 SOLV  HW2     3714    3.912198032    3.875875794    4.165540158
  531 SOLV  OW      3715    4.204002967    5.869168954    5.454847162
  531 SOLV  HW1     3716    4.212238612    5.918738220    5.368377340
  531 SOLV  HW2     3717    4.198963167    5.770967657    5.436598945
  532 SOLV  OW      3718    5.206525638    3.242350595    3.844421424
  532 SOLV  HW1     3719    5.153116233    3.174305075    3.894608846
  532 SOLV  HW2     3720    5.289346029    3.199581528    3.808184850
  533 SOLV  OW      3721    6.636308914    5.542281890    5.226478010
  533 SOLV  HW1     3722    6.628277251    5.516396030    5.130213442
  533 SOLV  HW2     3723    6.707859374    5.611426382    5.236526572
  534 SOLV  OW      3724    4.019565606    5.932397620    6.790517125
  534 SOLV  HW1     3725    4.089444636    5.998324975    6.762728440
  534 SOLV  HW2     3726    4.062143251    5.859106134    6.843594456
  535 SOLV  OW      3727    0.337406289    4.281949376    6.018208331
  535 SOLV  HW1     3728    0.404560200    4.281754029    6.092316742
  535 SOLV  HW2     3729    0.289558533    4.194149002    6.016379006
  536 SOLV  OW      3730    3.136198403    0.558211680    6.220387805
  536 SOLV  HW1     3731    3.209449256    0.499358308    6.186173306
  536 SOLV  HW2     3732    3.168477062    0.652783415    6.224166078
  537 SOLV  OW      3733    4.295839507    6.533766262    0.008401982
  537 SOLV  HW1     3734    4.219889627    6.522000126    0.072392311
  537 SOLV  HW2     3735    4.269645579    6.598962255   -0.062765892
  538 SOLV  OW      3736    6.116221685    5.733009970    5.004244602
  538 SOLV  HW1     3737    6.193178117    5.793849839    5.023681354
  538 SOLV  HW2     3738    6.039336319    5.786634480    4.969393203
  539 SOLV  OW      3739    3.939613353    3.380346050    4.249619342
  539 SOLV  HW1     3740    3.976966501    3.409509190    4.337685641
  539 SOLV  HW2     3741    3.981415222    3.433986211    4.176292804
  540 SOLV  OW      3742    4.196700884    4.504033710    5.786006906
  540 SOLV  HW1     3743    4.150802101    4.576090369    5.837994079
  540 SOLV  HW2     3744    4.158995020    4.500558398    5.693445260
  541 SOLV  OW      3745    2.744521396    5.656089540    6.502817802
  541 SOLV  HW1     3746    2.710085192    5.647138484    6.409352963
  541 SOLV  HW2     3747    2.843395637    5.670943016    6.500612116
  542 SOLV  OW      3748    5.871788440    4.560976042    0.152453884
  542 SOLV  HW1     3749    5.831159063    4.476060121    0.186217042
  542 SOLV  HW2     3750    5.871754302    4.560466991    0.052448321
  543 SOLV  OW      3751    6.699797966    6.351174607    5.660265559
  543 SOLV  HW1     3752    6.749000803    6.358602491    5.573516204
  543 SOLV  HW2     3753    6.747249990    6.286558485    5.720053433
  544 SOLV  OW      3754    5.030767506    4.762979482    4.607323904
  544 SOLV  HW1     3755    5.049568221    4.701851736    4.530437982
  544 SOLV  HW2     3756    4.940039075    4.803554291    4.596214271
  545 SOLV  OW      3757    5.739227776    4.647450916    4.929466021
  545 SOLV  HW1     3758    5.777907986    4.584295312    4.862270700
  545 SOLV  HW2     3759    5.804836636    4.720608732    4.948047339
  546 SOLV  OW      3760    4.751977363    4.766104295    4.898123855
  546 SOLV  HW1     3761    4.804853675    4.689834400    4.860856521
  546 SOLV  HW2     3762    4.663240561    4.770691161    4.852226680
  547 SOLV  OW      3763    5.688741803    4.214153394    5.343910627
  547 SOLV  HW1     3764    5.602360860    4.262843800    5.356930653
  547 SOLV  HW2     3765    5.745706285    4.264224918    5.278721027
  548 SOLV  OW      3766    5.165975969    5.548465960    5.913032098
  548 SOLV  HW1     3767    5.219395060    5.504854181    5.985463748
  548 SOLV  HW2     3768    5.107326104    5.619033466    5.952786602
  549 SOLV  OW      3769    5.984447233    3.970080643    6.748148937
  549 SOLV  HW1     3770    6.018076156    3.958576393    6.841628147
  549 SOLV  HW2     3771    5.885419676    3.983946781    6.749839448
  550 SOLV  OW      3772    4.433500091    0.151805348    0.261038389
  550 SOLV  HW1     3773    4.462869203    0.057439900    0.276337261
  550 SOLV  HW2     3774    4.459633834    0.180294151    0.168806200
  551 SOLV  OW      3775    4.050875265    5.115737980    5.995391414
  551 SOLV  HW1     3776    4.149739106    5.106856193    6.007592595
  551 SOLV  HW2     3777    4.021097303    5.205194329    6.028745874
  552 SOLV  OW      3778    5.820706857    4.319040663    3.653437337
  552 SOLV  HW1     3779    5.744529119    4.318175036    3.588646674
  552 SOLV  HW2     3780    5.819581796    4.404700471    3.705038292
  553 SOLV  OW      3781    3.802907586    5.030302039    4.467584964
  553 SOLV  HW1     3782    3.725017475    4.999037668    4.521968887
  553 SOLV  HW2     3783    3.778852898    5.115336249    4.420761421
  554 SOLV  OW      3784    5.904207238    3.910870699    6.086846014
  554 SOLV  HW1     3785    5.968733044    3.884502755    6.015131761
  554 SOLV  HW2     3786    5.929383583    4.000679703    6.122932970
  555 SOLV  OW      3787    4.728702701    6.020387955    4.318242249
  555 SOLV  HW1     3788    4.811761080    6.059768912    4.357637045
  555 SOLV  HW2     3789    4.649517576    6.048591854    4.372424958
  556 SOLV  OW      3790    4.755747703    4.134223452    0.379513889
  556 SOLV  HW1     3791    4.826753912    4.137607571    0.449855992
  556 SOLV  HW2     3792    4.711861014    4.223783420    0.372139141
  557 SOLV  OW      3793    5.973348077    4.037073504    4.941022008
  557 SOLV  HW1     3794    6.046624568    4.083537242    4.990752993
  557 SOLV  HW2     3795    5.885860374    4.055287566    4.985916326
  558 SOLV  OW      3796    4.538931353    4.706085564    4.690006465
  558 SOLV  HW1     3797    4.516193675    4.693155936    4.593487742
  558 SOLV  HW2     3798    4.562543830    4.617875955    4.730768162
  559 SOLV  OW      3799    3.541545670    4.142558324    4.610497260
  559 SOLV  HW1     3800    3.572453524    4.232900211    4.640243781
  559 SOLV  HW2     3801    3.445978952    4.129652051    4.636993577
  560 SOLV  OW      3802    5.398462264    5.170221996    5.777098873
  560 SOLV  HW1     3803    5.455697390    5.121410710    5.711195319
  560 SOLV  HW2     3804    5.302489827    5.146646476    5.761763711
  561 SOLV  OW      3805    4.146413199    6.173135555    6.453623435
  561 SOLV  HW1     3806    4.106849701    6.081309180    6.451572796
  561 SOLV  HW2     3807    4.238527385    6.170599251    6.414764718
  562 SOLV  OW      3808    5.084271422    5.545909974    5.475233672
  562 SOLV  HW1     3809    5.164758363    5.503002077    5.516252841
  562 SOLV  HW2     3810    5.044531406    5.610927702    5.540003676
  563 SOLV  OW      3811    3.117565049    3.836862581    4.916823971
  563 SOLV  HW1     3812    3.134230167    3.753273689    4.969137595
  563 SOLV  HW2     3813    3.095984906    3.813136615    4.822099186
  564 SOLV  OW      3814    3.855912189    5.996751821    3.350093546
  564 SOLV  HW1     3815    3.937836291    6.034740120    3.307113844
  564 SOLV  HW2     3816    3.778044109    6.056961803    3.332396634
  565 SOLV  OW      3817    6.708794840    6.755867312    4.644286972
  565 SOLV  HW1     3818    6.805884609    6.752605657    4.668014155
  565 SOLV  HW2     3819    6.689257882    6.687062415    4.574399967
  566 SOLV  OW      3820    5.469407158    4.451140393    5.895523051
  566 SOLV  HW1     3821    5.451604399    4.382124509    5.825367657
  566 SOLV  HW2     3822    5.564913322    4.445216896    5.924599722
  567 SOLV  OW      3823    5.870134389    4.776868983    4.627366990
  567 SOLV  HW1     3824    5.938349289    4.730786458    4.684154635
  567 SOLV  HW2     3825    5.847653231    4.719140499    4.548858070
  568 SOLV  OW      3826    3.972361219    6.890428122    5.262285118
  568 SOLV  HW1     3827    4.057094192    6.918585133    5.307328519
  568 SOLV  HW2     3828    3.912322769    6.846184139    5.328913117
  569 SOLV  OW      3829    5.360439218    3.606134237    5.556227146
  569 SOLV  HW1     3830    5.270551588    3.588261188    5.516194378
  569 SOLV  HW2     3831    5.428746690    3.612069898    5.483422148
  570 SOLV  OW      3832    6.280995191    4.778449858    4.799437880
  570 SOLV  HW1     3833    6.241847591    4.870417102    4.802734370
  570 SOLV  HW2     3834    6.366169840    4.776599656    4.851814189
  571 SOLV  OW      3835    5.000958179    4.330031954    5.952684177
  571 SOLV  HW1     3836    5.037909586    4.422151140    5.940415407
  571 SOLV  HW2     3837    4.915023493    4.335118053    6.003588297
  572 SOLV  OW      3838    5.216801779    4.383338231    5.630678692
  572 SOLV  HW1     3839    5.309029490    4.378831914    5.592266611
  572 SOLV  HW2     3840    5.202843676    4.472670818    5.673417068
  573 SOLV  OW      3841    3.943061041    4.079061399    4.418186971
  573 SOLV  HW1     3842    3.847901006    4.094120342    4.444979415
  573 SOLV  HW2     3843    4.003388539    4.104816453    4.493667235
  574 SOLV  OW      3844    0.214060199    4.839203570    3.957158157
  574 SOLV  HW1     3845    0.300916400    4.887912080    3.966376320
  574 SOLV  HW2     3846    0.210442507    4.794132260    3.867956893
  575 SOLV  OW      3847    2.918475635    5.055728702    5.119381686
  575 SOLV  HW1     3848    2.832614799    5.031390567    5.074245715
  575 SOLV  HW2     3849    2.914479679    5.028439045    5.215511400
  576 SOLV  OW      3850    3.748907474    5.274719651    5.391871044
  576 SOLV  HW1     3851    3.838578426    5.250306958    5.428816213
  576 SOLV  HW2     3852    3.698350412    5.191418894    5.369361491
  577 SOLV  OW      3853    4.432211666    4.642995858    6.699293761
  577 SOLV  HW1     3854    4.411914946    4.614840859    6.793087444
  577 SOLV  HW2     3855    4.530198124    4.660900714    6.690354083
  578 SOLV  OW      3856    6.763638396    4.577001687    4.796820188
  578 SOLV  HW1     3857    6.791255652    4.621045331    4.711394860
  578 SOLV  HW2     3858    6.805851756    4.486547078    4.802819850
  579 SOLV  OW      3859    4.515001102    6.890738988    5.770459681
  579 SOLV  HW1     3860    4.417572288    6.905792560    5.753652138
  579 SOLV  HW2     3861    4.546808923    6.813646666    5.715264770
  580 SOLV  OW      3862    4.455841292    4.291408953    5.343029032
  580 SOLV  HW1     3863    4.468257151    4.233631914    5.423699363
  580 SOLV  HW2     3864    4.439677687    4.385797232    5.371831647
  581 SOLV  OW      3865    5.991602398    5.949848206    4.892505339
  581 SOLV  HW1     3866    5.911800110    5.927739644    4.836428723
  581 SOLV  HW2     3867    6.074148731    5.945330775    4.836225291
  582 SOLV  OW      3868    4.010784411    5.917437543    6.451784243
  582 SOLV  HW1     3869    4.029919497    5.837963451    6.394167354
  582 SOLV  HW2     3870    3.991650781    5.887072918    6.545132018
  583 SOLV  OW      3871    6.370724755    4.726033001    5.770208846
  583 SOLV  HW1     3872    6.372135692    4.688835769    5.863032051
  583 SOLV  HW2     3873    6.455675734    4.775929188    5.753021317
  584 SOLV  OW      3874    6.041132658    3.765179783    5.881331517
  584 SOLV  HW1     3875    6.013469059    3.808483301    5.795533016
  584 SOLV  HW2     3876    5.970888759    3.699976225    5.909899517
  585 SOLV  OW      3877    6.336662074    3.745061748    3.727322759
  585 SOLV  HW1     3878    6.403745775    3.729355773    3.799810741
  585 SOLV  HW2     3879    6.304740961    3.839748766    3.731414853
  586 SOLV  OW      3880    2.842208890    3.971224973    3.928298796
  586 SOLV  HW1     3881    2.843248832    4.068757695    3.950388508
  586 SOLV  HW2     3882    2.768218241    3.926475172    3.978542688
  587 SOLV  OW      3883    3.794265879    6.315418558    6.390144724
  587 SOLV  HW1     3884    3.888812493    6.347361755    6.383651559
  587 SOLV  HW2     3885    3.790166819    6.235420160    6.450019277
  588 SOLV  OW      3886    5.670589251    3.829696566    6.600849507
  588 SOLV  HW1     3887    5.670849020    3.733518932    6.573441473
  588 SOLV  HW2     3888    5.697892354    3.886534017    6.523225882
  589 SOLV  OW      3889    6.626880963    6.272622778    4.156794281
  589 SOLV  HW1     3890    6.649205003    6.301511624    4.249899697
  589 SOLV  HW2     3891    6.706878613    6.229287750    4.115274178
  590 SOLV  OW      3892    4.484479139    4.476833543    5.123849355
  590 SOLV  HW1     3893    4.516496979    4.407418638    5.188331424
  590 SOLV  HW2     3894    4.423735637    4.540703463    5.171096213
  591 SOLV  OW      3895    4.176585036    6.170253821    4.691990976
  591 SOLV  HW1     3896    4.085978323    6.202504251    4.719408075
  591 SOLV  HW2     3897    4.180391435    6.070657052    4.700197559
  592 SOLV  OW      3898    6.206591811    6.205127194    3.246490800
  592 SOLV  HW1     3899    6.293451121    6.245887360    3.218310854
  592 SOLV  HW2     3900    6.218334716    6.159302134    3.334593968
  593 SOLV  OW      3901    4.563525972    6.729755564    6.796897053
  593 SOLV  HW1     3902    4.569122376    6.709622134    6.894697763
  593 SOLV  HW2     3903    4.614485761    6.660607183    6.745680107
  594 SOLV  OW      3904    4.998882347    4.180814424    5.703136699
  594 SOLV  HW1     3905    5.057308376    4.252177100    5.664467095
  594 SOLV  HW2     3906    4.997542687    4.189219052    5.802781629
  595 SOLV  OW      3907    3.666287608    4.264288397    5.919601649
  595 SOLV  HW1     3908    3.659505967    4.211332285    5.835037387
  595 SOLV  HW2     3909    3.762608888    4.277091343    5.943259832
  596 SOLV  OW      3910    5.638785678    5.087475885    4.270222730
  596 SOLV  HW1     3911    5.545986675    5.057711311    4.247774743
  596 SOLV  HW2     3912    5.657823899    5.174432777    4.224642543
  597 SOLV  OW      3913    3.969041719    5.515687017    6.513621934
  597 SOLV  HW1     3914    3.887703886    5.457545862    6.515912929
  597 SOLV  HW2     3915    4.020725251    5.497393441    6.429982430
  598 SOLV  OW      3916    6.354191042    0.111267907    4.500658019
  598 SOLV  HW1     3917    6.365299360    0.037518988    4.567285057
  598 SOLV  HW2     3918    6.257020503    0.132619051    4.490485116
  599 SOLV  OW      3919    4.207157412    5.202440314    3.463535433
  599 SOLV  HW1     3920    4.307097020    5.203516370    3.459978799
  599 SOLV  HW2     3921    4.170567669    5.258087835    3.388927725
  600 SOLV  OW      3922    4.914995030    3.903159155    6.037554965
  600 SOLV  HW1     3923    4.869632818    3.955426376    5.965361626
  600 SOLV  HW2     3924    5.004334580    3.943710663    6.056929858
  601 SOLV  OW      3925    6.208995415    3.556997419    3.219143131
  601 SOLV  HW1     3926    6.220861763    3.624695664    3.291793456
  601 SOLV  HW2     3927    6.112025831    3.534130859    3.210434253
  602 SOLV  OW      3928    6.099662221    4.178084210    4.711535169
  602 SOLV  HW1     3929    6.166084802    4.118714353    4.666092657
  602 SOLV  HW2     3930    6.039467619    4.122764039    4.769137564
  603 SOLV  OW      3931    4.610141574    5.453769314    5.706743331
  603 SOLV  HW1     3932    4.612552977    5.504826147    5.620782392
  603 SOLV  HW2     3933    4.600945354    5.356113073    5.687237252
  604 SOLV  OW      3934    5.557384577    4.018772394    4.407691676
  604 SOLV  HW1     3935    5.582872828    3.950613482    4.476296158
  604 SOLV  HW2     3936    5.617703306    4.010360108    4.328364611
  605 SOLV  OW      3937    4.463674694    5.293728170    4.904182402
  605 SOLV  HW1     3938    4.520824656    5.307122441    4.823212411
  605 SOLV  HW2     3939    4.376280455    5.253431951    4.876979214
  606 SOLV  OW      3940    4.590954907    5.188480909    5.610987398
  606 SOLV  HW1     3941    4.511680920    5.131487905    5.632608555
  606 SOLV  HW2     3942    4.655671178    5.185806607    5.687175668
  607 SOLV  OW      3943    2.693596790    4.676077888    4.966816345
  607 SOLV  HW1     3944    2.602678291    4.687325071    5.006926520
  607 SOLV  HW2     3945    2.692578096    4.599052143    4.903039664
  608 SOLV  OW      3946    3.584234146    5.240137103    0.445611247
  608 SOLV  HW1     3947    3.522434827    5.277897791    0.514581455
  608 SOLV  HW2     3948    3.595494639    5.306097565    0.371285954
  609 SOLV  OW      3949    4.535549304    6.213846716    4.103079322
  609 SOLV  HW1     3950    4.586191228    6.130714391    4.126021816
  609 SOLV  HW2     3951    4.497130674    6.253525573    4.186455211
  610 SOLV  OW      3952    3.312747257    4.281933616    4.947610168
  610 SOLV  HW1     3953    3.314830729    4.260763885    5.045329581
  610 SOLV  HW2     3954    3.246070535    4.354518441    4.930661875
  611 SOLV  OW      3955    5.012339899    6.733955504    3.893639308
  611 SOLV  HW1     3956    5.072537362    6.683147223    3.955254644
  611 SOLV  HW2     3957    5.045488824    6.827879410    3.884632165
  612 SOLV  OW      3958    5.386392484    4.883319579    4.969197854
  612 SOLV  HW1     3959    5.310473562    4.869672681    4.905544406
  612 SOLV  HW2     3960    5.468237783    4.909873562    4.918229183
  613 SOLV  OW      3961    3.657634003    5.037377095    5.269949259
  613 SOLV  HW1     3962    3.578783152    5.037107458    5.208434057
  613 SOLV  HW2     3963    3.734538815    4.991200536    5.225734109
  614 SOLV  OW      3964    3.910148895    4.254855680    6.499916094
  614 SOLV  HW1     3965    3.960524798    4.300328765    6.573375362
  614 SOLV  HW2     3966    3.842016006    4.317709638    6.462379258
  615 SOLV  OW      3967    6.096279846    4.973005011    4.696213030
  615 SOLV  HW1     3968    6.031936692    4.946397466    4.624425403
  615 SOLV  HW2     3969    6.175528621    5.017926889    4.654945285
  616 SOLV  OW      3970    5.511643323    6.463837684    4.497213855
  616 SOLV  HW1     3971    5.601553871    6.488896847    4.461298192
  616 SOLV  HW2     3972    5.490958488    6.519970463    4.577357037
  617 SOLV  OW      3973    5.043657492    5.543060341    3.423917464
  617 SOLV  HW1     3974    4.943825231    5.537706579    3.426444884
  617 SOLV  HW2     3975    5.072500182    5.636793947    3.443504029
  618 SOLV  OW      3976    5.491730306    2.637330063    0.247127130
  618 SOLV  HW1     3977    5.447699101    2.727082624    0.249801861
  618 SOLV  HW2     3978    5.464947577    2.589561192    0.163448463
  619 SOLV  OW      3979    4.816216343    5.970050498    5.563225281
  619 SOLV  HW1     3980    4.854943005    5.968833077    5.655422388
  619 SOLV  HW2     3981    4.716692908    5.961949131    5.568784718
  620 SOLV  OW      3982    4.392174424    5.597474398    4.780933532
  620 SOLV  HW1     3983    4.460900099    5.662482123    4.748490818
  620 SOLV  HW2     3984    4.437288615    5.523331784    4.830626345
  621 SOLV  OW      3985    3.810295953    6.776627498    3.705377475
  621 SOLV  HW1     3986    3.795997856    6.764465669    3.803607957
  621 SOLV  HW2     3987    3.730854201    6.741820010    3.655587546
  622 SOLV  OW      3988    3.468922536    3.906545225    4.118052227
  622 SOLV  HW1     3989    3.548644803    3.848532550    4.134808546
  622 SOLV  HW2     3990    3.452430743    3.964386568    4.197953340
  623 SOLV  OW      3991    4.528293155    4.515321936    3.788613565
  623 SOLV  HW1     3992    4.462419396    4.543844206    3.858234884
  623 SOLV  HW2     3993    4.591634511    4.590426833    3.769930939
  624 SOLV  OW      3994    4.339243346    2.631184829    0.368098202
  624 SOLV  HW1     3995    4.405950644    2.692091056    0.325179132
  624 SOLV  HW2     3996    4.285556332    2.585358362    0.297252348
  625 SOLV  OW      3997    6.123341294    5.736689662    3.952898210
  625 SOLV  HW1     3998    6.032333611    5.769774410    3.977885829
  625 SOLV  HW2     3999    6.189439638    5.811233488    3.961594575
  626 SOLV  OW      4000    5.612057720    5.512310053    2.878450820
  626 SOLV  HW1     4001    5.682914046    5.560700097    2.929829503
  626 SOLV  HW2     4002    5.637465049    5.508899025    2.781783559
  627 SOLV  OW      4003    4.625894804    3.041335505    0.489525504
  627 SOLV  HW1     4004    4.615871980    2.947011853    0.521216104
  627 SOLV  HW2     4005    4.543141148    3.092912262    0.511736619
  628 SOLV  OW      4006    4.307277205    4.869599477    0.041563786
  628 SOLV  HW1     4007    4.331738352    4.900641272   -0.050305115
  628 SOLV  HW2     4008    4.340974285    4.776449539    0.055324780
  629 SOLV  OW      4009    4.386954210    5.462825509    6.586433971
  629 SOLV  HW1     4010    4.402241956    5.433809146    6.680912541
  629 SOLV  HW2     4011    4.452381981    5.416763269    6.526439307
  630 SOLV  OW      4012    5.205111462    3.466886213    4.086150132
  630 SOLV  HW1     4013    5.189393833    3.426843665    3.995867668
  630 SOLV  HW2     4014    5.163268638    3.557633075    4.090091700
  631 SOLV  OW      4015    3.846862101    4.990896890    3.994734343
  631 SOLV  HW1     4016    3.848684447    5.038715054    4.082552729
  631 SOLV  HW2     4017    3.762508981    4.937654014    3.987542102
  632 SOLV  OW      4018    0.009742173    4.365371614    4.826676053
  632 SOLV  HW1     4019    0.102803282    4.335849762    4.805000690
  632 SOLV  HW2     4020   -0.001594296    4.369598683    4.925949935
  633 SOLV  OW      4021    5.079440463    3.648112945    3.866645898
  633 SOLV  HW1     4022    5.014917268    3.716934352    3.833473446
  633 SOLV  HW2     4023    5.151683265    3.692858032    3.919360742
  634 SOLV  OW      4024    5.200625974    3.679854712    6.694680963
  634 SOLV  HW1     4025    5.174404728    3.604245116    6.634704914
  634 SOLV  HW2     4026    5.298533073    3.674386966    6.714321738
  635 SOLV  OW      4027    4.831435808    5.373905753    6.568332241
  635 SOLV  HW1     4028    4.880065683    5.445271306    6.618767393
  635 SOLV  HW2     4029    4.824276350    5.291931387    6.625169219
  636 SOLV  OW      4030    6.478609913    3.635247370    0.133367357
  636 SOLV  HW1     4031    6.504250154    3.704627914    0.066055560
  636 SOLV  HW2     4032    6.506587627    3.665348932    0.224542978
  637 SOLV  OW      4033    6.872189516    6.285608317    3.761215643
  637 SOLV  HW1     4034    6.922145295    6.201601692    3.740065070
  637 SOLV  HW2     4035    6.861868280    6.294168015    3.860312584
  638 SOLV  OW      4036    3.887488764    4.250941154    6.089840271
  638 SOLV  HW1     4037    3.862362838    4.170266418    6.143335031
  638 SOLV  HW2     4038    3.950924772    4.307462605    6.142590856
  639 SOLV  OW      4039    6.049773262    6.667073059    5.200859991
  639 SOLV  HW1     4040    6.080815407    6.630490819    5.113112200
  639 SOLV  HW2     4041    6.121500871    6.724574789    5.240232078
  640 SOLV  OW      4042    3.516995018    6.133006186    5.578451319
  640 SOLV  HW1     4043    3.517221589    6.183587382    5.492177103
  640 SOLV  HW2     4044    3.477305547    6.042382492    5.563832196
  641 SOLV  OW      4045    6.021358879    5.983893951    0.074432106
  641 SOLV  HW1     4046    5.972107313    6.070214863    0.063260015
  641 SOLV  HW2     4047    5.958032116    5.907530324    0.061778963
  642 SOLV  OW      4048    4.377280553    4.534383309    4.011456053
  642 SOLV  HW1     4049    4.353795883    4.437865680    4.023053725
  642 SOLV  HW2     4050    4.417399690    4.569316074    4.096142121
  643 SOLV  OW      4051    3.882514900    4.462803187    3.912303598
  643 SOLV  HW1     4052    3.966260343    4.512496317    3.935085804
  643 SOLV  HW2     4053    3.836550722    4.508216354    3.835971425
  644 SOLV  OW      4054    4.362610476    0.161282993    6.234744810
  644 SOLV  HW1     4055    4.414930179    0.242094910    6.207660522
  644 SOLV  HW2     4056    4.299030650    0.136692504    6.161571524
  645 SOLV  OW      4057    4.324446562    4.103873724    4.550620902
  645 SOLV  HW1     4058    4.324571046    4.104171311    4.450613845
  645 SOLV  HW2     4059    4.374037973    4.183949419    4.584236599
  646 SOLV  OW      4060    5.990879707    4.654487407    5.138994606
  646 SOLV  HW1     4061    6.085993230    4.642146879    5.167328176
  646 SOLV  HW2     4062    5.985351260    4.728851547    5.072354190
  647 SOLV  OW      4063    4.596170206    4.066107063    5.213213885
  647 SOLV  HW1     4064    4.640243462    4.154451276    5.197263339
  647 SOLV  HW2     4065    4.574593625    4.056707437    5.310412818
  648 SOLV  OW      4066    3.090428928    5.886584777    6.189116551
  648 SOLV  HW1     4067    3.061161052    5.981952415    6.182041266
  648 SOLV  HW2     4068    3.189409280    5.883054041    6.202971326
  649 SOLV  OW      4069    4.159514662    5.047318799    4.282787493
  649 SOLV  HW1     4070    4.151884698    5.000326928    4.370737678
  649 SOLV  HW2     4071    4.231216173    5.116820893    4.288262003
  650 SOLV  OW      4072    6.062953586    4.421103140    4.560669097
  650 SOLV  HW1     4073    6.097658291    4.412896032    4.467235795
  650 SOLV  HW2     4074    6.048569113    4.329859511    4.598999798
  651 SOLV  OW      4075    5.289581454    5.064891289    6.114608684
  651 SOLV  HW1     4076    5.295435429    4.968842658    6.087397771
  651 SOLV  HW2     4077    5.378026544    5.109148772    6.099818783
  652 SOLV  OW      4078    0.024687497    3.889124745    3.321343508
  652 SOLV  HW1     4079   -0.013530474    3.970747642    3.277998913
  652 SOLV  HW2     4080    0.038594203    3.818143263    3.252279552
  653 SOLV  OW      4081    5.950268678    6.381729377    4.143107002
  653 SOLV  HW1     4082    5.883398353    6.316235259    4.178330428
  653 SOLV  HW2     4083    5.923114779    6.411010032    4.051417419
  654 SOLV  OW      4084    4.318885587    0.153308928    5.119458945
  654 SOLV  HW1     4085    4.316837119    0.229872259    5.183765010
  654 SOLV  HW2     4086    4.413771098    0.126922986    5.102083834
  655 SOLV  OW      4087    5.204912807    4.026139708    0.610801263
  655 SOLV  HW1     4088    5.272037293    4.036081976    0.684264550
  655 SOLV  HW2     4089    5.243878208    4.060211906    0.525231924
  656 SOLV  OW      4090    4.392457243    4.531894961    5.406720993
  656 SOLV  HW1     4091    4.441595317    4.617174682    5.389033029
  656 SOLV  HW2     4092    4.295103875    4.545060096    5.388039425
  657 SOLV  OW      4093    4.405691952    3.061548805    6.305124258
  657 SOLV  HW1     4094    4.401284375    2.966121072    6.275527913
  657 SOLV  HW2     4095    4.487286668    3.104648784    6.266570080
  658 SOLV  OW      4096    4.523563233    3.475417828    4.249293132
  658 SOLV  HW1     4097    4.539948539    3.559772775    4.300452164
  658 SOLV  HW2     4098    4.483757441    3.497636012    4.160280317
  659 SOLV  OW      4099    3.658765729    5.894002514    3.882562288
  659 SOLV  HW1     4100    3.710435148    5.977788635    3.864909815
  659 SOLV  HW2     4101    3.675007851    5.828644119    3.808630302
  660 SOLV  OW      4102    5.303444358    2.879006352    5.484101499
  660 SOLV  HW1     4103    5.204266992    2.869373231    5.475580767
  660 SOLV  HW2     4104    5.337860868    2.812187561    5.550072639
  661 SOLV  OW      4105    5.381506405    5.665428521    4.110122840
  661 SOLV  HW1     4106    5.392240559    5.588239353    4.172800988
  661 SOLV  HW2     4107    5.353680727    5.746525351    4.161609641
  662 SOLV  OW      4108    0.266010300    4.781711146    3.692048506
  662 SOLV  HW1     4109    0.318749913    4.866342830    3.684436822
  662 SOLV  HW2     4110    0.186545308    4.786422849    3.631509486
  663 SOLV  OW      4111    0.086297065    6.496963664    3.634480508
  663 SOLV  HW1     4112    0.031556743    6.448909890    3.702995998
  663 SOLV  HW2     4113    0.181976192    6.498670544    3.663507930
  664 SOLV  OW      4114    4.171096021    6.184946808    6.732776917
  664 SOLV  HW1     4115    4.263263917    6.194558941    6.770381689
  664 SOLV  HW2     4116    4.175072769    6.190517986    6.633004268
  665 SOLV  OW      4117    4.956991798    4.661260493    6.000984152
  665 SOLV  HW1     4118    4.873072660    4.635598660    6.048952935
  665 SOLV  HW2     4119    5.005993364    4.730314453    6.054203551
  666 SOLV  OW      4120    4.127392899    4.802266961    5.177136058
  666 SOLV  HW1     4121    4.202891616    4.852333445    5.134767861
  666 SOLV  HW2     4122    4.114520892    4.834504577    5.270926997
  667 SOLV  OW      4123    3.989255964    4.847896206    4.404142205
  667 SOLV  HW1     4124    3.975445269    4.768923381    4.463913083
  667 SOLV  HW2     4125    3.918991629    4.916551151    4.422887896
  668 SOLV  OW      4126    6.262306790    3.913018726    4.557304430
  668 SOLV  HW1     4127    6.317563301    3.958497426    4.627150017
  668 SOLV  HW2     4128    6.173228975    3.888855889    4.595818066
  669 SOLV  OW      4129    6.576582134    5.189396386    4.978439014
  669 SOLV  HW1     4130    6.513060084    5.244381759    4.924189030
  669 SOLV  HW2     4131    6.609026058    5.112257431    4.923681356
  670 SOLV  OW      4132    3.771542296    3.410375121    3.400847201
  670 SOLV  HW1     4133    3.755980582    3.399935830    3.499083446
  670 SOLV  HW2     4134    3.869847189    3.414498928    3.382941827
  671 SOLV  OW      4135    5.258389822    4.297256082    4.982148644
  671 SOLV  HW1     4136    5.324934558    4.366433743    5.010215897
  671 SOLV  HW2     4137    5.195143252    4.279352157    5.057518940
  672 SOLV  OW      4138    3.995203094    4.168700441    5.435455532
  672 SOLV  HW1     4139    4.009171109    4.084638286    5.487800216
  672 SOLV  HW2     4140    4.047242791    4.163888974    5.350190481
  673 SOLV  OW      4141    5.344531794    5.416284552    2.879181156
  673 SOLV  HW1     4142    5.284708910    5.490548905    2.849047858
  673 SOLV  HW2     4143    5.433396252    5.453753432    2.905658206
  674 SOLV  OW      4144    4.859106497    4.933155210    5.368060328
  674 SOLV  HW1     4145    4.771010550    4.906090563    5.329244727
  674 SOLV  HW2     4146    4.926803084    4.940842786    5.294861466
  675 SOLV  OW      4147    4.442772690    4.857896714    3.566360264
  675 SOLV  HW1     4148    4.410201683    4.771248119    3.528511130
  675 SOLV  HW2     4149    4.517122436    4.840224162    3.630867477
  676 SOLV  OW      4150    4.552792701    6.871480332    6.262086877
  676 SOLV  HW1     4151    4.487350848    6.946813720    6.255446339
  676 SOLV  HW2     4152    4.584643184    6.846855917    6.170539316
  677 SOLV  OW      4153    6.181567048    4.990801867    6.086878108
  677 SOLV  HW1     4154    6.209339755    5.001281805    6.182380759
  677 SOLV  HW2     4155    6.123131730    4.910145375    6.077839420
  678 SOLV  OW      4156    5.712565282    4.423208468    5.983786614
  678 SOLV  HW1     4157    5.702574286    4.442310745    6.081443014
  678 SOLV  HW2     4158    5.750210317    4.331377659    5.971482918
  679 SOLV  OW      4159    3.946855727    5.778706948    6.188224816
  679 SOLV  HW1     4160    3.969374138    5.868823271    6.151159704
  679 SOLV  HW2     4161    3.847570932    5.766702130    6.188600530
  680 SOLV  OW      4162    3.859860668    3.050293238    5.700871787
  680 SOLV  HW1     4163    3.915731653    3.122496075    5.660065128
  680 SOLV  HW2     4164    3.913540298    3.001546086    5.769748573
  681 SOLV  OW      4165    3.909210905    5.129878709    5.758539290
  681 SOLV  HW1     4166    3.810228795    5.124413706    5.771681396
  681 SOLV  HW2     4167    3.954106375    5.139758240    5.847346901
  682 SOLV  OW      4168    6.116418641    4.583362692    5.683455689
  682 SOLV  HW1     4169    6.180598178    4.646504145    5.726994660
  682 SOLV  HW2     4170    6.027502203    4.589715322    5.728787936
  683 SOLV  OW      4171    4.104053215    6.268150346    5.270300728
  683 SOLV  HW1     4172    4.192340425    6.306508633    5.243178301
  683 SOLV  HW2     4173    4.101382045    6.257745246    5.369729749
  684 SOLV  OW      4174    4.600553070    4.511950241    4.888886349
  684 SOLV  HW1     4175    4.679733804    4.451823001    4.899699621
  684 SOLV  HW2     4176    4.529851037    4.486090300    4.954722094
  685 SOLV  OW      4177    5.841928529    3.032346530    5.925633854
  685 SOLV  HW1     4178    5.761031399    3.053240873    5.870669755
  685 SOLV  HW2     4179    5.923425554    3.036383470    5.867824355
  686 SOLV  OW      4180    6.908941170    3.679552964    3.497606694
  686 SOLV  HW1     4181    6.938455945    3.759000736    3.444531559
  686 SOLV  HW2     4182    6.816186432    3.653920751    3.470412056
  687 SOLV  OW      4183    4.626937182    5.077773503    3.504718746
  687 SOLV  HW1     4184    4.713430660    5.030836252    3.486892711
  687 SOLV  HW2     4185    4.553840214    5.010253734    3.514710210
  688 SOLV  OW      4186    6.148585617    4.892052318    5.762506523
  688 SOLV  HW1     4187    6.132505217    4.925008218    5.669472499
  688 SOLV  HW2     4188    6.242925123    4.859857182    5.770600270
  689 SOLV  OW      4189    0.439108925    0.311621988    4.500498968
  689 SOLV  HW1     4190    0.419606802    0.373432086    4.576662997
  689 SOLV  HW2     4191    0.369268556    0.240129629    4.496894082
  690 SOLV  OW      4192    0.018263658    4.792374163    2.835203377
  690 SOLV  HW1     4193   -0.055649145    4.838896201    2.883913117
  690 SOLV  HW2     4194    0.089030661    4.858702403    2.810860082
  691 SOLV  OW      4195    3.644864598    6.776479184    3.305316075
  691 SOLV  HW1     4196    3.674981338    6.746815936    3.214682162
  691 SOLV  HW2     4197    3.549080057    6.804899346    3.300947733
  692 SOLV  OW      4198    4.079603472    6.412493084    6.403976058
  692 SOLV  HW1     4199    4.088059132    6.321037978    6.443546920
  692 SOLV  HW2     4200    4.154909680    6.469847087    6.436238229
  693 SOLV  OW      4201    3.540110945    5.261347484    6.714649274
  693 SOLV  HW1     4202    3.583873607    5.202472440    6.782621466
  693 SOLV  HW2     4203    3.460093393    5.305431438    6.755336544
  694 SOLV  OW      4204    3.675936756    5.128197202    0.002619029
  694 SOLV  HW1     4205    3.710044934    5.069395712    0.075973523
  694 SOLV  HW2     4206    3.744520121    5.134133483   -0.069927288
  695 SOLV  OW      4207    4.749170445    6.692904544    5.762869801
  695 SOLV  HW1     4208    4.760818199    6.621658515    5.832081388
  695 SOLV  HW2     4209    4.838947350    6.724378894    5.732026786
  696 SOLV  OW      4210    5.469593474    6.055611916    5.189239311
  696 SOLV  HW1     4211    5.399069358    6.072850512    5.120470277
  696 SOLV  HW2     4212    5.462928217    5.960940691    5.220781182
  697 SOLV  OW      4213    4.835460374    5.786347555    3.927080340
  697 SOLV  HW1     4214    4.756315529    5.738357791    3.964961145
  697 SOLV  HW2     4215    4.805789579    5.873002127    3.886924071
  698 SOLV  OW      4216    2.562162713    5.282530645    6.437298557
  698 SOLV  HW1     4217    2.642471001    5.335556816    6.410116877
  698 SOLV  HW2     4218    2.481660269    5.316826076    6.388892152
  699 SOLV  OW      4219    6.073917623    5.025520676    5.143304941
  699 SOLV  HW1     4220    6.167158668    5.034118867    5.108181384
  699 SOLV  HW2     4221    6.041565909    5.114972250    5.174179514
  700 SOLV  OW      4222    4.408491470    4.540286019    6.415106943
  700 SOLV  HW1     4223    4.402874664    4.572527035    6.509609651
  700 SOLV  HW2     4224    4.376503726    4.445656220    6.410236950
  701 SOLV  OW      4225    6.259521019    3.648486186    2.524663636
  701 SOLV  HW1     4226    6.323535445    3.582268391    2.485709844
  701 SOLV  HW2     4227    6.185051442    3.664855113    2.459961701
  702 SOLV  OW      4228    0.827607378    5.128714681    4.129425896
  702 SOLV  HW1     4229    0.872238379    5.218198227    4.130944968
  702 SOLV  HW2     4230    0.864400631    5.071881080    4.203031208
  703 SOLV  OW      4231    6.161237761    5.108118677    3.400226030
  703 SOLV  HW1     4232    6.242363439    5.108461943    3.341743051
  703 SOLV  HW2     4233    6.082194141    5.139711068    3.347730711
  704 SOLV  OW      4234    4.972065897    6.022725469    5.079607498
  704 SOLV  HW1     4235    4.939777336    5.968985574    5.157514319
  704 SOLV  HW2     4236    4.908744520    6.011681321    5.002988936
  705 SOLV  OW      4237    6.562142422    4.200014168    4.425076892
  705 SOLV  HW1     4238    6.609721243    4.208466598    4.512636389
  705 SOLV  HW2     4239    6.597468202    4.268406688    4.361230932
  706 SOLV  OW      4240    5.246669233    5.961561857    5.910922711
  706 SOLV  HW1     4241    5.147991281    5.972555005    5.898935855
  706 SOLV  HW2     4242    5.271576393    5.984656302    6.004986987
  707 SOLV  OW      4243    6.878824150    6.525564420    4.642222824
  707 SOLV  HW1     4244    6.864812854    6.445945434    4.701083176
  707 SOLV  HW2     4245    6.796587015    6.541488914    4.587601727
  708 SOLV  OW      4246    6.699694393    4.183523405    5.769866049
  708 SOLV  HW1     4247    6.629790475    4.112168754    5.765038334
  708 SOLV  HW2     4248    6.739389011    4.197469144    5.679139742
  709 SOLV  OW      4249    4.097948827    4.468023998    4.935152559
  709 SOLV  HW1     4250    4.191342230    4.432266944    4.936095204
  709 SOLV  HW2     4251    4.043362986    4.420440646    5.004130826
  710 SOLV  OW      4252    6.055876188    4.625043003    4.739126173
  710 SOLV  HW1     4253    6.080688394    4.549461823    4.678515664
  710 SOLV  HW2     4254    6.136770908    4.680873449    4.757587152
  711 SOLV  OW      4255    2.739709032    3.236547517    0.544556679
  711 SOLV  HW1     4256    2.763414195    3.139985573    0.555313799
  711 SOLV  HW2     4257    2.791866401    3.291156705    0.610125518
  712 SOLV  OW      4258    5.634452553    3.839831693    5.815815030
  712 SOLV  HW1     4259    5.640232880    3.911903616    5.746721062
  712 SOLV  HW2     4260    5.618275749    3.880926129    5.905544372
  713 SOLV  OW      4261    2.786700107    3.910687944    4.350064446
  713 SOLV  HW1     4262    2.854818424    3.853014157    4.304953541
  713 SOLV  HW2     4263    2.809159600    3.919042563    4.447157919
  714 SOLV  OW      4264    5.240087252    4.426037243    0.263242809
  714 SOLV  HW1     4265    5.184033204    4.358103417    0.215866396
  714 SOLV  HW2     4266    5.331547387    4.388719947    0.278864472
  715 SOLV  OW      4267    6.495742300    4.461750140    4.807793877
  715 SOLV  HW1     4268    6.587989859    4.500079203    4.803029948
  715 SOLV  HW2     4269    6.480283019    4.402225639    4.728932173
  716 SOLV  OW      4270    4.553875357    4.520538249    4.264875800
  716 SOLV  HW1     4271    4.640930552    4.549035298    4.305009919
  716 SOLV  HW2     4272    4.480371481    4.534793612    4.331173311
  717 SOLV  OW      4273    5.165453050    5.848918260    4.499767156
  717 SOLV  HW1     4274    5.204678403    5.865800652    4.409336207
  717 SOLV  HW2     4275    5.122380298    5.932611714    4.533553226
  718 SOLV  OW      4276    4.262311671    3.347929156    4.621703091
  718 SOLV  HW1     4277    4.330791477    3.310376153    4.559250473
  718 SOLV  HW2     4278    4.279401752    3.313968580    4.714194218
  719 SOLV  OW      4279    3.765081593    4.508839551    6.909860616
  719 SOLV  HW1     4280    3.810891869    4.441045518    6.967365937
  719 SOLV  HW2     4281    3.689352681    4.465420838    6.861061501
  720 SOLV  OW      4282    5.615620315    4.198902743    3.340145840
  720 SOLV  HW1     4283    5.564122626    4.113677329    3.349425054
  720 SOLV  HW2     4284    5.571471380    4.257251680    3.271972069
  721 SOLV  OW      4285    5.879874828    4.375112246    5.168946463
  721 SOLV  HW1     4286    5.964947430    4.330628489    5.140920246
  721 SOLV  HW2     4287    5.901091081    4.459133093    5.218865723
  722 SOLV  OW      4288    3.887666464    5.954734564    5.411000267
  722 SOLV  HW1     4289    3.807643331    6.014216183    5.418755394
  722 SOLV  HW2     4290    3.955339283    5.980790558    5.479871655
  723 SOLV  OW      4291    5.156908234    6.670224258    5.725410854
  723 SOLV  HW1     4292    5.222523188    6.638647973    5.656860432
  723 SOLV  HW2     4293    5.112102510    6.591326109    5.767470011
  724 SOLV  OW      4294    4.214913136    4.850859990    4.109068597
  724 SOLV  HW1     4295    4.313621572    4.866832489    4.110847851
  724 SOLV  HW2     4296    4.169895569    4.913372298    4.172843385
  725 SOLV  OW      4297    6.581373158    4.502060869    0.080859074
  725 SOLV  HW1     4298    6.561591651    4.561775084    0.158606152
  725 SOLV  HW2     4299    6.609510781    4.557542638    0.002553574
  726 SOLV  OW      4300    5.012129351    3.613754832    4.890431062
  726 SOLV  HW1     4301    5.027995280    3.586910715    4.985452621
  726 SOLV  HW2     4302    5.099888069    3.629917535    4.845279855
  727 SOLV  OW      4303    4.620112163    6.793870226    5.991284458
  727 SOLV  HW1     4304    4.615394436    6.839234656    5.902281276
  727 SOLV  HW2     4305    4.700272404    6.734132826    5.994019488
  728 SOLV  OW      4306    5.611923686    4.891598696    4.836861845
  728 SOLV  HW1     4307    5.638039545    4.796034623    4.850538379
  728 SOLV  HW2     4308    5.665862284    4.949900167    4.897632468
  729 SOLV  OW      4309    3.856525383    4.731774117    5.744998309
  729 SOLV  HW1     4310    3.939185584    4.757359034    5.795145020
  729 SOLV  HW2     4311    3.781713387    4.716620050    5.809615893
  730 SOLV  OW      4312    6.257136195    4.505369027    5.197576467
  730 SOLV  HW1     4313    6.205792973    4.431968941    5.153103395
  730 SOLV  HW2     4314    6.352756879    4.501465716    5.168542700
  731 SOLV  OW      4315    6.441793932    3.948651979    4.990085198
  731 SOLV  HW1     4316    6.472974781    3.889461584    5.064423753
  731 SOLV  HW2     4317    6.409132280    3.892359706    4.914149671
  732 SOLV  OW      4318    6.328381013    5.604600572    4.419312709
  732 SOLV  HW1     4319    6.400920952    5.559257431    4.367507347
  732 SOLV  HW2     4320    6.244869062    5.549773805    4.414671236
  733 SOLV  OW      4321    4.971237427    5.322502241    4.040181771
  733 SOLV  HW1     4322    4.940659730    5.261554505    3.967022141
  733 SOLV  HW2     4323    5.032302222    5.392038875    4.002264828
  734 SOLV  OW      4324    0.133231537    4.088260221    4.522532624
  734 SOLV  HW1     4325    0.112125637    4.085845107    4.620258756
  734 SOLV  HW2     4326    0.050805536    4.066822830    4.470110290
  735 SOLV  OW      4327    4.892591511    3.465546216    6.884904080
  735 SOLV  HW1     4328    4.841985139    3.482507596    6.800329581
  735 SOLV  HW2     4329    4.945678045    3.546850985    6.908838903
  736 SOLV  OW      4330    5.193742566    0.350890747    3.607310339
  736 SOLV  HW1     4331    5.179734024    0.447555968    3.585833521
  736 SOLV  HW2     4332    5.135364754    0.294898720    3.548501277
  737 SOLV  OW      4333    6.828674511    0.024581613    4.033753898
  737 SOLV  HW1     4334    6.816724093   -0.060523056    4.084903579
  737 SOLV  HW2     4335    6.785323380    0.015898473    3.944047947
  738 SOLV  OW      4336    3.524455847    3.062220042    0.679425779
  738 SOLV  HW1     4337    3.497484639    3.057910832    0.775632991
  738 SOLV  HW2     4338    3.592344981    3.134610566    0.667073190
  739 SOLV  OW      4339    4.676549194    6.340392447    5.095414199
  739 SOLV  HW1     4340    4.649020379    6.416998986    5.037319006
  739 SOLV  HW2     4341    4.776042176    6.340333019    5.105541850
  740 SOLV  OW      4342    4.845572646    6.035016548    6.086250851
  740 SOLV  HW1     4343    4.905419262    5.972832470    6.136781344
  740 SOLV  HW2     4344    4.750425316    6.006516542    6.097937763
  741 SOLV  OW      4345    5.785195743    4.027170300    3.731679987
  741 SOLV  HW1     4346    5.724782452    3.980718629    3.666930344
  741 SOLV  HW2     4347    5.773976939    4.126123126    3.722598309
  742 SOLV  OW      4348    6.642512063    3.479266967    5.149032251
  742 SOLV  HW1     4349    6.682620890    3.412355885    5.086453783
  742 SOLV  HW2     4350    6.554135749    3.509504198    5.113292896
  743 SOLV  OW      4351    6.790488402    3.383732556    4.252983687
  743 SOLV  HW1     4352    6.752837885    3.432269467    4.174064221
  743 SOLV  HW2     4353    6.889467906    3.374332806    4.242197506
  744 SOLV  OW      4354    5.529067250    3.916775224    3.318762286
  744 SOLV  HW1     4355    5.446537605    3.865391414    3.342216544
  744 SOLV  HW2     4356    5.563812938    3.885460106    3.230367056
  745 SOLV  OW      4357    5.556660811    6.024290217    5.604389255
  745 SOLV  HW1     4358    5.568706611    5.958800976    5.679005938
  745 SOLV  HW2     4359    5.646061344    6.049001583    5.566994066
  746 SOLV  OW      4360    3.823842466    0.044688290    6.067008540
  746 SOLV  HW1     4361    3.858249783    0.112800304    6.002366628
  746 SOLV  HW2     4362    3.735655448    0.009995724    6.035053188
  747 SOLV  OW      4363    6.335323962    5.291259831    5.194020163
  747 SOLV  HW1     4364    6.418561592    5.299273539    5.248872638
  747 SOLV  HW2     4365    6.320829471    5.375982159    5.142897244
  748 SOLV  OW      4366    4.249210847    5.685292392    6.588033939
  748 SOLV  HW1     4367    4.296898010    5.598196035    6.576136916
  748 SOLV  HW2     4368    4.239781584    5.730501711    6.499328807
  749 SOLV  OW      4369    5.254720013    6.327401023    3.198285177
  749 SOLV  HW1     4370    5.265524001    6.351233033    3.294809363
  749 SOLV  HW2     4371    5.344467918    6.325451251    3.154204522
  750 SOLV  OW      4372    6.523152943    5.150008139    5.728019285
  750 SOLV  HW1     4373    6.481252533    5.127757083    5.816059477
  750 SOLV  HW2     4374    6.567040325    5.239691571    5.733732757
  751 SOLV  OW      4375    5.431663942    3.457902281    6.000370213
  751 SOLV  HW1     4376    5.375960443    3.540695928    6.006996167
  751 SOLV  HW2     4377    5.496659557    3.467425164    5.924961525
  752 SOLV  OW      4378    5.252775542    4.874778187    3.547234842
  752 SOLV  HW1     4379    5.267196987    4.803380981    3.615751260
  752 SOLV  HW2     4380    5.164145148    4.861074120    3.502998522
  753 SOLV  OW      4381    0.005108959    5.156966511    4.604553306
  753 SOLV  HW1     4382    0.070288548    5.104125299    4.550135078
  753 SOLV  HW2     4383   -0.034571294    5.098327315    4.675184511
  754 SOLV  OW      4384    4.706703175    4.265266314    4.199120231
  754 SOLV  HW1     4385    4.643822145    4.340604777    4.179837639
  754 SOLV  HW2     4386    4.797930621    4.301891020    4.217499110
  755 SOLV  OW      4387    5.714288693    6.218917811    4.196646285
  755 SOLV  HW1     4388    5.695030501    6.197245156    4.292358917
  755 SOLV  HW2     4389    5.654091105    6.165193189    4.137558397
  756 SOLV  OW      4390    4.300558619    0.308131561    5.852130870
  756 SOLV  HW1     4391    4.255369002    0.266470290    5.931022020
  756 SOLV  HW2     4392    4.371864331    0.370701771    5.883786432
  757 SOLV  OW      4393    6.325972497    5.246697169    5.544679607
  757 SOLV  HW1     4394    6.388414616    5.279098138    5.473595068
  757 SOLV  HW2     4395    6.376371776    5.190303596    5.610112698
  758 SOLV  OW      4396    4.594548158    6.090369450    5.173653611
  758 SOLV  HW1     4397    4.613924939    6.185512819    5.149730416
  758 SOLV  HW2     4398    4.640262083    6.029699493    5.108619823
  759 SOLV  OW      4399    5.872302297    5.704513559    4.456778525
  759 SOLV  HW1     4400    5.931841441    5.624164097    4.456019028
  759 SOLV  HW2     4401    5.815197157    5.704440284    4.374677718
  760 SOLV  OW      4402    4.795742983    6.415528094    4.282723245
  760 SOLV  HW1     4403    4.835005561    6.396033659    4.192833581
  760 SOLV  HW2     4404    4.865123272    6.400929010    4.353256531
  761 SOLV  OW      4405    5.249305344    6.075365764    5.030649918
  761 SOLV  HW1     4406    5.163203776    6.055561115    5.077493641
  761 SOLV  HW2     4407    5.282110830    5.992716049    4.984902516
  762 SOLV  OW      4408    3.855018631    5.570946774    4.915696816
  762 SOLV  HW1     4409    3.762559891    5.542564511    4.941110762
  762 SOLV  HW2     4410    3.867952178    5.667265770    4.939263203
  763 SOLV  OW      4411    3.845667753    4.889978230    5.138835668
  763 SOLV  HW1     4412    3.939295573    4.886842555    5.173845200
  763 SOLV  HW2     4413    3.841324791    4.842324731    5.051018277
  764 SOLV  OW      4414    5.726805727    4.681051154    5.619218258
  764 SOLV  HW1     4415    5.655972111    4.693579707    5.688695406
  764 SOLV  HW2     4416    5.687556693    4.635109077    5.539530520
  765 SOLV  OW      4417    0.491542714    4.561200063    6.119973250
  765 SOLV  HW1     4418    0.574058599    4.615501751    6.104401001
  765 SOLV  HW2     4419    0.412585252    4.608707880    6.081130918
  766 SOLV  OW      4420    5.873021984    4.625243098    6.776889861
  766 SOLV  HW1     4421    5.932720670    4.677806438    6.716270350
  766 SOLV  HW2     4422    5.863037688    4.532276372    6.741406890
  767 SOLV  OW      4423    6.042085895    4.480581805    5.388647801
  767 SOLV  HW1     4424    6.108009724    4.491050022    5.314186634
  767 SOLV  HW2     4425    6.073081400    4.532730303    5.468156969
  768 SOLV  OW      4426    3.906760091    5.131992768    4.206113627
  768 SOLV  HW1     4427    3.886707884    5.198662522    4.277908477
  768 SOLV  HW2     4428    3.995645531    5.089707726    4.223797431
  769 SOLV  OW      4429    5.492357468    6.794072242    3.366924379
  769 SOLV  HW1     4430    5.502827998    6.823310881    3.461987594
  769 SOLV  HW2     4431    5.461050919    6.871264709    3.311582575
  770 SOLV  OW      4432    5.641275303    4.483864969    5.131203938
  770 SOLV  HW1     4433    5.654707838    4.557994751    5.065431667
  770 SOLV  HW2     4434    5.727716643    4.435500620    5.145002177
  771 SOLV  OW      4435    4.070086202    6.524606834    5.696591535
  771 SOLV  HW1     4436    4.161455362    6.525132583    5.655937386
  771 SOLV  HW2     4437    4.036954026    6.618562975    5.705300761
  772 SOLV  OW      4438    4.986499883    5.397298190    4.289658087
  772 SOLV  HW1     4439    5.063870312    5.345709430    4.326456321
  772 SOLV  HW2     4440    4.957073730    5.356195226    4.203366508
  773 SOLV  OW      4441    6.882888856    5.116034778    6.467331242
  773 SOLV  HW1     4442    6.859405877    5.150811246    6.376561276
  773 SOLV  HW2     4443    6.877772406    5.190501064    6.533878927
  774 SOLV  OW      4444    6.242737005    3.639517016    6.027055344
  774 SOLV  HW1     4445    6.267365267    3.696253586    6.105641662
  774 SOLV  HW2     4446    6.157653101    3.673386983    5.986869094
  775 SOLV  OW      4447    4.178508547    6.525700981    4.068914005
  775 SOLV  HW1     4448    4.229370896    6.449804285    4.028241828
  775 SOLV  HW2     4449    4.114006066    6.562321398    4.001833140
  776 SOLV  OW      4450    4.449971478    5.071414301    4.435008999
  776 SOLV  HW1     4451    4.375890989    5.013347103    4.468798117
  776 SOLV  HW2     4452    4.415719425    5.164315892    4.420957922
  777 SOLV  OW      4453    4.850396215    5.483383479    4.822887280
  777 SOLV  HW1     4454    4.881826536    5.469411168    4.916796078
  777 SOLV  HW2     4455    4.928211236    5.476883186    4.760401729
  778 SOLV  OW      4456    5.885468081    5.296985131    3.805345202
  778 SOLV  HW1     4457    5.837621458    5.339753730    3.728643469
  778 SOLV  HW2     4458    5.965260534    5.352114278    3.829747607
  779 SOLV  OW      4459    4.607497454    4.237845058    5.805433883
  779 SOLV  HW1     4460    4.521262607    4.275736542    5.771831124
  779 SOLV  HW2     4461    4.678837555    4.307744394    5.800330190
  780 SOLV  OW      4462    6.518034048    6.655661604    4.250923311
  780 SOLV  HW1     4463    6.429059672    6.628079681    4.214528309
  780 SOLV  HW2     4464    6.511202236    6.747720842    4.289395897
  781 SOLV  OW      4465    4.749910010    3.306820291    6.221023403
  781 SOLV  HW1     4466    4.788005181    3.306967522    6.128556257
  781 SOLV  HW2     4467    4.778161184    3.389994638    6.268827984
  782 SOLV  OW      4468    4.095328604    5.905503731    4.433226283
  782 SOLV  HW1     4469    4.081071494    5.808228943    4.414939910
  782 SOLV  HW2     4470    4.076625560    5.924361457    4.529634698
  783 SOLV  OW      4471    5.018525260    0.102011351    5.425741759
  783 SOLV  HW1     4472    5.005016740    0.184477826    5.370799520
  783 SOLV  HW2     4473    5.116282353    0.081910165    5.432170541
  784 SOLV  OW      4474    3.700314573    5.279692184    6.257576437
  784 SOLV  HW1     4475    3.736615487    5.186517846    6.256041825
  784 SOLV  HW2     4476    3.611000521    5.281393823    6.212613803
  785 SOLV  OW      4477    5.730530918    5.720804902    4.208019817
  785 SOLV  HW1     4478    5.638505447    5.757938530    4.220431234
  785 SOLV  HW2     4479    5.779604307    5.775398601    4.140101780
  786 SOLV  OW      4480    3.627450803    6.227903027    3.643287970
  786 SOLV  HW1     4481    3.696662732    6.215194579    3.714349435
  786 SOLV  HW2     4482    3.576376779    6.142813455    3.630929857
  787 SOLV  OW      4483    0.229550116    5.061509130    4.465195867
  787 SOLV  HW1     4484    0.253243941    5.157075950    4.482729723
  787 SOLV  HW2     4485    0.250420652    5.038935174    4.370029457
  788 SOLV  OW      4486    3.252891935    5.361624113    5.256870294
  788 SOLV  HW1     4487    3.172199547    5.417245355    5.236950403
  788 SOLV  HW2     4488    3.236116047    5.267214888    5.228458998
  789 SOLV  OW      4489    4.460464380    0.347021769    4.651638088
  789 SOLV  HW1     4490    4.387593218    0.351598459    4.719980800
  789 SOLV  HW2     4491    4.490680254    0.252232097    4.641457218
  790 SOLV  OW      4492    4.434491208    5.944798582    4.749875585
  790 SOLV  HW1     4493    4.380671504    5.975746215    4.671480914
  790 SOLV  HW2     4494    4.463434718    6.023930959    4.803730392
  791 SOLV  OW      4495    4.706285087    6.313545123    6.544465051
  791 SOLV  HW1     4496    4.728975570    6.317210960    6.447134656
  791 SOLV  HW2     4497    4.769684748    6.251884381    6.591154671
  792 SOLV  OW      4498    5.053621375    4.894026279    4.974805516
  792 SOLV  HW1     4499    4.959529976    4.916817846    4.949724485
  792 SOLV  HW2     4500    5.116907706    4.947818963    4.919101871
  793 SOLV  OW      4501    3.232954899    6.567173650    6.439015696
  793 SOLV  HW1     4502    3.328860857    6.549877279    6.416549648
  793 SOLV  HW2     4503    3.177820808    6.487904298    6.412969541
  794 SOLV  OW      4504    3.775041720    5.961191978    4.364950391
  794 SOLV  HW1     4505    3.772910470    5.919332670    4.274149092
  794 SOLV  HW2     4506    3.859511615    6.013688864    4.375459082
  795 SOLV  OW      4507    4.387506423    6.649708406    6.030966943
  795 SOLV  HW1     4508    4.453066222    6.724717556    6.022190877
  795 SOLV  HW2     4509    4.378872992    6.624101073    6.127253961
  796 SOLV  OW      4510    3.656600179    5.240901754    4.969008476
  796 SOLV  HW1     4511    3.652447994    5.337348963    4.995129632
  796 SOLV  HW2     4512    3.612111296    5.228465255    4.880308673
  797 SOLV  OW      4513    5.998746816    0.301749434    4.270335277
  797 SOLV  HW1     4514    6.027908774    0.254364605    4.353439169
  797 SOLV  HW2     4515    5.899037826    0.298417636    4.263338263
  798 SOLV  OW      4516    0.184494390    4.397188155    3.817636133
  798 SOLV  HW1     4517    0.190007075    4.308156581    3.772420805
  798 SOLV  HW2     4518    0.219464646    4.467959182    3.756236125
  799 SOLV  OW      4519    5.582982996    4.545078664    3.486167649
  799 SOLV  HW1     4520    5.536869615    4.632250069    3.469548604
  799 SOLV  HW2     4521    5.655235338    4.532129362    3.418245939
  800 SOLV  OW      4522    3.964398559    5.123839833    4.682208151
  800 SOLV  HW1     4523    3.989130455    5.219862717    4.669247342
  800 SOLV  HW2     4524    3.895882532    5.097628000    4.614248648
  801 SOLV  OW      4525    3.829931211    4.591931910    6.512655696
  801 SOLV  HW1     4526    3.744065553    4.553501511    6.478740599
  801 SOLV  HW2     4527    3.886545726    4.620381099    6.435290068
  802 SOLV  OW      4528    4.439892361    3.732906529    5.525044163
  802 SOLV  HW1     4529    4.368515869    3.668636754    5.497181443
  802 SOLV  HW2     4530    4.499264560    3.689444919    5.592776233
  803 SOLV  OW      4531    0.533122478    4.660430618    5.639220332
  803 SOLV  HW1     4532    0.453086872    4.668039358    5.579736255
  803 SOLV  HW2     4533    0.512964871    4.597510849    5.714298205
  804 SOLV  OW      4534    4.127948746    4.427472490    5.517516827
  804 SOLV  HW1     4535    4.167873061    4.395698002    5.431504739
  804 SOLV  HW2     4536    4.068403597    4.356343850    5.554888855
  805 SOLV  OW      4537    3.929397486    4.256118270    0.057224016
  805 SOLV  HW1     4538    3.904386667    4.208517364   -0.027099284
  805 SOLV  HW2     4539    4.026432779    4.280156866    0.054381341
  806 SOLV  OW      4540    4.206322182    4.305667676    0.066125636
  806 SOLV  HW1     4541    4.272380872    4.306747517   -0.008941800
  806 SOLV  HW2     4542    4.227786402    4.379172104    0.130440380
  807 SOLV  OW      4543    4.094701655    3.581671027    0.606758341
  807 SOLV  HW1     4544    4.179920973    3.623036307    0.574717403
  807 SOLV  HW2     4545    4.069693273    3.505942876    0.546427353
  808 SOLV  OW      4546    3.773480055    5.690034119    4.492032186
  808 SOLV  HW1     4547    3.860938066    5.661322331    4.452938415
  808 SOLV  HW2     4548    3.760772000    5.788059979    4.476831754
  809 SOLV  OW      4549    4.067444548    4.806665125    3.504992787
  809 SOLV  HW1     4550    4.074056568    4.728033875    3.566435575
  809 SOLV  HW2     4551    3.990917222    4.793371643    3.441995271
  810 SOLV  OW      4552    6.179751059    5.655044455    3.580476961
  810 SOLV  HW1     4553    6.249993534    5.717774549    3.614131034
  810 SOLV  HW2     4554    6.202526826    5.626354545    3.487419320
  811 SOLV  OW      4555    6.038886298    4.888583974    3.526976585
  811 SOLV  HW1     4556    6.013492952    4.927183719    3.615663003
  811 SOLV  HW2     4557    6.070495210    4.961778061    3.466615154
  812 SOLV  OW      4558    4.188908786    5.182767429    4.917804098
  812 SOLV  HW1     4559    4.152100402    5.138788114    4.835883631
  812 SOLV  HW2     4560    4.118007222    5.239311146    4.959967353
  813 SOLV  OW      4561    4.198956879    5.488225138    6.320654993
  813 SOLV  HW1     4562    4.233466688    5.452205637    6.407333351
  813 SOLV  HW2     4563    4.218237079    5.586207772    6.315257021
  814 SOLV  OW      4564    6.885527264    4.947119892    4.337513492
  814 SOLV  HW1     4565    6.876594228    5.045923162    4.350151971
  814 SOLV  HW2     4566    6.803588014    4.911765264    4.292373819
  815 SOLV  OW      4567    2.583669215    5.517198551    0.254333939
  815 SOLV  HW1     4568    2.505671920    5.539008866    0.195663954
  815 SOLV  HW2     4569    2.554405872    5.454861221    0.326853663
  816 SOLV  OW      4570    4.241892797    6.234811481    4.131700370
  816 SOLV  HW1     4571    4.255747543    6.136898021    4.146616863
  816 SOLV  HW2     4572    4.274768525    6.285621178    4.211317624
  817 SOLV  OW      4573    0.151358194    5.248603899    5.647534229
  817 SOLV  HW1     4574    0.193747782    5.285871392    5.564985463
  817 SOLV  HW2     4575    0.141406266    5.321225538    5.715556702
  818 SOLV  OW      4576    5.626821053    3.981208251    4.686816024
  818 SOLV  HW1     4577    5.684845435    3.928843855    4.624437011
  818 SOLV  HW2     4578    5.654355373    4.077338329    4.685131388
  819 SOLV  OW      4579    5.454773622    5.184629940    4.693202381
  819 SOLV  HW1     4580    5.361911294    5.173231257    4.728536800
  819 SOLV  HW2     4581    5.513285377    5.111978238    4.729256977
  820 SOLV  OW      4582    5.079114468    4.608058687    5.295996675
  820 SOLV  HW1     4583    5.005919299    4.560084954    5.344397861
  820 SOLV  HW2     4584    5.060441141    4.606878330    5.197754373
  821 SOLV  OW      4585    5.520906888    5.852602333    5.876660838
  821 SOLV  HW1     4586    5.433267288    5.900233407    5.869429678
  821 SOLV  HW2     4587    5.512287929    5.776573522    5.941057431
  822 SOLV  OW      4588    4.729051310    4.626408354    6.675239423
  822 SOLV  HW1     4589    4.763182366    4.635976872    6.581732660
  822 SOLV  HW2     4590    4.763343016    4.541138962    6.714650762
  823 SOLV  OW      4591    5.057744336    3.896218004    6.790502090
  823 SOLV  HW1     4592    4.971405014    3.884680826    6.741370109
  823 SOLV  HW2     4593    5.111600711    3.812251405    6.783390455
  824 SOLV  OW      4594    5.211516932    5.866799512    5.638646851
  824 SOLV  HW1     4595    5.229891149    5.923301325    5.558199639
  824 SOLV  HW2     4596    5.220562663    5.922476964    5.721229892
  825 SOLV  OW      4597    6.694784324    4.513971884    5.282528873
  825 SOLV  HW1     4598    6.640751085    4.526460599    5.365751963
  825 SOLV  HW2     4599    6.634257178    4.515713625    5.202936437
  826 SOLV  OW      4600    4.146441300    6.800716524    5.972869921
  826 SOLV  HW1     4601    4.079942385    6.741671801    6.018619456
  826 SOLV  HW2     4602    4.238964046    6.768511306    5.992961788
  827 SOLV  OW      4603    4.374554519    5.772542291    3.871587518
  827 SOLV  HW1     4604    4.428771728    5.772892982    3.787551578
  827 SOLV  HW2     4605    4.334391792    5.863038120    3.885698640
  828 SOLV  OW      4606    6.304554844    3.671765674    4.422449333
  828 SOLV  HW1     4607    6.308590560    3.769971006    4.403977698
  828 SOLV  HW2     4608    6.346667163    3.652795701    4.511153646
  829 SOLV  OW      4609    5.438594434    4.948729735    6.426624939
  829 SOLV  HW1     4610    5.493184672    4.943579502    6.342988843
  829 SOLV  HW2     4611    5.395641618    5.038827147    6.432876563
  830 SOLV  OW      4612    3.828036042    6.322933367    5.427571602
  830 SOLV  HW1     4613    3.762425781    6.270183847    5.373601408
  830 SOLV  HW2     4614    3.899311368    6.261947819    5.462249519
  831 SOLV  OW      4615    5.108679576    2.979284382    0.064773563
  831 SOLV  HW1     4616    5.094567483    2.953882932   -0.030918887
  831 SOLV  HW2     4617    5.049774226    3.056780412    0.087707570
  832 SOLV  OW      4618    4.587619751    6.239553816    3.656369256
  832 SOLV  HW1     4619    4.600039866    6.330862091    3.695209725
  832 SOLV  HW2     4620    4.665036030    6.217837607    3.596912329
  833 SOLV  OW      4621    4.078332522    3.878739805    3.601741146
  833 SOLV  HW1     4622    4.155783317    3.938745049    3.581685865
  833 SOLV  HW2     4623    3.997227018    3.934164980    3.620486466
  834 SOLV  OW      4624    4.901121539    6.738272415    0.079236761
  834 SOLV  HW1     4625    4.855689255    6.813077008    0.030842704
  834 SOLV  HW2     4626    4.962976447    6.775927943    0.148213780
  835 SOLV  OW      4627    5.397241430    0.074724979    3.546447787
  835 SOLV  HW1     4628    5.372771016    0.035384892    3.635077824
  835 SOLV  HW2     4629    5.443043963    0.162515420    3.560471486
  836 SOLV  OW      4630    3.914824165    3.153233745    6.004440439
  836 SOLV  HW1     4631    3.999326007    3.132186272    6.053615677
  836 SOLV  HW2     4632    3.861421997    3.069506920    5.992621031
  837 SOLV  OW      4633    3.332254032    6.123753871    4.687972751
  837 SOLV  HW1     4634    3.278848404    6.054902340    4.638889253
  837 SOLV  HW2     4635    3.270555600    6.183317797    4.739424141
  838 SOLV  OW      4636    5.286010731    4.540756259    6.080939274
  838 SOLV  HW1     4637    5.314845780    4.566034788    6.173304049
  838 SOLV  HW2     4638    5.359515767    4.490181620    6.035763316
  839 SOLV  OW      4639    0.146623263    5.419979426    5.864955420
  839 SOLV  HW1     4640    0.205277006    5.499564167    5.849856186
  839 SOLV  HW2     4641    0.160458864    5.385543413    5.957824541
  840 SOLV  OW      4642    6.599844970    5.637741297    4.061707987
  840 SOLV  HW1     4643    6.613462802    5.601815373    3.969374410
  840 SOLV  HW2     4644    6.640818760    5.728721392    4.068435389
  841 SOLV  OW      4645    5.070815295    5.757612295    4.096283158
  841 SOLV  HW1     4646    5.123677544    5.675536742    4.074621567
  841 SOLV  HW2     4647    5.000387919    5.771222505    4.026607144
  842 SOLV  OW      4648    5.823967363    5.319181780    5.903652005
  842 SOLV  HW1     4649    5.806755076    5.360373895    5.814160242
  842 SOLV  HW2     4650    5.893260417    5.247636393    5.894619210
  843 SOLV  OW      4651    6.498766786    4.838442879    4.951215205
  843 SOLV  HW1     4652    6.567428900    4.798908730    5.012243923
  843 SOLV  HW2     4653    6.445196011    4.906614940    5.001061030
  844 SOLV  OW      4654    0.330726051    3.669601750    5.531948017
  844 SOLV  HW1     4655    0.332638763    3.594957248    5.465418506
  844 SOLV  HW2     4656    0.377232344    3.749473827    5.493748757
  845 SOLV  OW      4657    4.227292072    5.768570298    4.946453573
  845 SOLV  HW1     4658    4.274119748    5.836108680    5.003441025
  845 SOLV  HW2     4659    4.293123369    5.700206831    4.914919198
  846 SOLV  OW      4660    6.077493222    6.606779824    4.488739397
  846 SOLV  HW1     4661    6.004291308    6.673911576    4.477133524
  846 SOLV  HW2     4662    6.100174421    6.566497691    4.400066325
  847 SOLV  OW      4663    4.670016169    5.031130894    4.778683453
  847 SOLV  HW1     4664    4.729021287    5.086113737    4.837820804
  847 SOLV  HW2     4665    4.670682349    5.069264120    4.686231811
  848 SOLV  OW      4666    4.944362740    4.559387151    4.776826165
  848 SOLV  HW1     4667    4.991011100    4.603241618    4.699999694
  848 SOLV  HW2     4668    4.996686043    4.574650022    4.860676013
  849 SOLV  OW      4669    3.917484676    5.680551542    5.360187610
  849 SOLV  HW1     4670    3.969878263    5.754406670    5.402639827
  849 SOLV  HW2     4671    3.971422208    5.639423554    5.286695603
  850 SOLV  OW      4672    5.550477126    6.243054829    5.382819758
  850 SOLV  HW1     4673    5.528568931    6.200010100    5.295246344
  850 SOLV  HW2     4674    5.540450593    6.175992886    5.456331922
  851 SOLV  OW      4675    4.847710659    5.813713096    4.562570610
  851 SOLV  HW1     4676    4.893090001    5.759626098    4.491742060
  851 SOLV  HW2     4677    4.844376407    5.909575117    4.534272535
  852 SOLV  OW      4678    5.890751119    6.838455343    3.765484296
  852 SOLV  HW1     4679    5.860871056    6.785157526    3.686310772
  852 SOLV  HW2     4680    5.861785732    6.933543790    3.754481470
  853 SOLV  OW      4681    4.695311081    6.785764908    4.038170624
  853 SOLV  HW1     4682    4.718466570    6.819944668    3.947081329
  853 SOLV  HW2     4683    4.693835959    6.861939253    4.102954199
  854 SOLV  OW      4684    5.452743940    6.678682806    5.221237849
  854 SOLV  HW1     4685    5.519280689    6.616861488    5.263103622
  854 SOLV  HW2     4686    5.500595227    6.756455175    5.180453639
  855 SOLV  OW      4687    6.788847590    4.018968053    4.410319464
  855 SOLV  HW1     4688    6.755508563    3.926470499    4.428560908
  855 SOLV  HW2     4689    6.714140005    4.074783775    4.374217083
  856 SOLV  OW      4690    3.602441329    3.502078688    5.943576394
  856 SOLV  HW1     4691    3.556105442    3.566595632    5.882812064
  856 SOLV  HW2     4692    3.647760923    3.552339126    6.017209194
  857 SOLV  OW      4693    6.078330933    5.316616223    4.606555290
  857 SOLV  HW1     4694    6.112915498    5.374253242    4.680604997
  857 SOLV  HW2     4695    6.143649375    5.243132354    4.588250760
  858 SOLV  OW      4696    6.215989197    6.630918846    4.095607803
  858 SOLV  HW1     4697    6.160105922    6.611741179    4.014927461
  858 SOLV  HW2     4698    6.198442846    6.561603809    4.165518828
  859 SOLV  OW      4699    5.790043793    0.193556220    3.592185697
  859 SOLV  HW1     4700    5.699268467    0.214157378    3.555616212
  859 SOLV  HW2     4701    5.813534301    0.260489926    3.662682444
  860 SOLV  OW      4702    6.796827912    3.040182968    2.737288117
  860 SOLV  HW1     4703    6.824366556    3.048642983    2.641527519
  860 SOLV  HW2     4704    6.785445533    2.943524417    2.760256922
  861 SOLV  OW      4705    6.346859158    5.723175683    4.724511355
  861 SOLV  HW1     4706    6.296952862    5.644293667    4.688617255
  861 SOLV  HW2     4707    6.409836238    5.757323170    4.654731589
  862 SOLV  OW      4708    5.079248109    5.543138068    6.258350106
  862 SOLV  HW1     4709    5.023433036    5.460208087    6.255325972
  862 SOLV  HW2     4710    5.166549944    5.526221413    6.212590094
  863 SOLV  OW      4711    4.681332808    5.987437336    3.833725495
  863 SOLV  HW1     4712    4.673263601    6.022122845    3.740270994
  863 SOLV  HW2     4713    4.633545537    6.049040194    3.896362299
  864 SOLV  OW      4714    6.253903716    3.763596430    3.013604692
  864 SOLV  HW1     4715    6.237471615    3.693735526    3.083255190
  864 SOLV  HW2     4716    6.342576096    3.747280502    2.970328012
  865 SOLV  OW      4717    3.958407328    4.713091596    4.973360214
  865 SOLV  HW1     4718    4.015702446    4.756992299    5.042570320
  865 SOLV  HW2     4719    4.002222388    4.628656872    4.942521635
  866 SOLV  OW      4720    4.337304640    3.664104288    5.991912584
  866 SOLV  HW1     4721    4.263078355    3.700747665    5.935793618
  866 SOLV  HW2     4722    4.405556919    3.621011442    5.932868343
  867 SOLV  OW      4723    5.194379897    3.030857028    4.704514486
  867 SOLV  HW1     4724    5.106560333    3.026874356    4.752193746
  867 SOLV  HW2     4725    5.179591018    3.018596770    4.606370002
  868 SOLV  OW      4726    5.437102837    4.785401403    5.221828997
  868 SOLV  HW1     4727    5.421300855    4.824438970    5.131119182
  868 SOLV  HW2     4728    5.534090434    4.763289165    5.232142824
  869 SOLV  OW      4729    4.037725609    0.729321807    4.610491354
  869 SOLV  HW1     4730    4.039496818    0.697420384    4.515724589
  869 SOLV  HW2     4731    4.128830429    0.761253015    4.636602481
  870 SOLV  OW      4732    4.478691721    6.638999559    3.946325180
  870 SOLV  HW1     4733    4.500207285    6.541954692    3.935325512
  870 SOLV  HW2     4734    4.550879997    6.683309494    3.999494508
  871 SOLV  OW      4735    5.210355651    4.357280985    5.331044780
  871 SOLV  HW1     4736    5.150108568    4.319644742    5.401428307
  871 SOLV  HW2     4737    5.166314405    4.436188326    5.288219552
  872 SOLV  OW      4738    5.613806317    4.124301953    6.346953782
  872 SOLV  HW1     4739    5.533688545    4.156380416    6.397490670
  872 SOLV  HW2     4740    5.584274136    4.080363246    6.262105842
  873 SOLV  OW      4741    4.957747950    5.112542212    6.702550531
  873 SOLV  HW1     4742    4.979619354    5.031674634    6.647925590
  873 SOLV  HW2     4743    4.860784463    5.134643742    6.691995934
  874 SOLV  OW      4744    3.771618212    3.759616131    4.829395495
  874 SOLV  HW1     4745    3.739062565    3.674588819    4.788019332
  874 SOLV  HW2     4746    3.693598038    3.818795068    4.849696704
  875 SOLV  OW      4747    5.895953101    5.872362229    4.062011572
  875 SOLV  HW1     4748    5.957781241    5.946689775    4.087589364
  875 SOLV  HW2     4749    5.826820081    5.906889562    3.998529377
  876 SOLV  OW      4750    6.865558768    3.007082871    3.348736385
  876 SOLV  HW1     4751    6.935271094    3.032426892    3.415802870
  876 SOLV  HW2     4752    6.846032012    3.085443900    3.289759652
  877 SOLV  OW      4753    5.374456063    3.506147889    4.781020026
  877 SOLV  HW1     4754    5.402609942    3.477836482    4.872712364
  877 SOLV  HW2     4755    5.422576821    3.590123849    4.755838780
  878 SOLV  OW      4756    0.047724964    3.770783124    5.569000981
  878 SOLV  HW1     4757    0.146277637    3.781480770    5.555796651
  878 SOLV  HW2     4758    0.018972579    3.681474197    5.534380044
  879 SOLV  OW      4759    5.355174586    5.011023697    2.940142066
  879 SOLV  HW1     4760    5.275040200    5.024772910    2.998373064
  879 SOLV  HW2     4761    5.438284985    5.023833174    2.994271761
  880 SOLV  OW      4762    3.238187912    5.796988029    4.291533618
  880 SOLV  HW1     4763    3.166619278    5.863424155    4.269948621
  880 SOLV  HW2     4764    3.326178948    5.843970445    4.298738007
  881 SOLV  OW      4765    5.165724949    4.020548843    6.321404866
  881 SOLV  HW1     4766    5.157241753    4.051147321    6.226571982
  881 SOLV  HW2     4767    5.225322300    4.083343994    6.371468418
  882 SOLV  OW      4768    4.187469649    5.541460328    5.455891443
  882 SOLV  HW1     4769    4.277888233    5.582909909    5.466296071
  882 SOLV  HW2     4770    4.128079445    5.571949900    5.530356738
  883 SOLV  OW      4771    5.347971991    4.691180656    4.174904594
  883 SOLV  HW1     4772    5.359949533    4.753287716    4.252370997
  883 SOLV  HW2     4773    5.436409056    4.651811145    4.149789269
  884 SOLV  OW      4774    6.829955223    4.474128261    5.791435880
  884 SOLV  HW1     4775    6.916963481    4.481587697    5.840176402
  884 SOLV  HW2     4776    6.842347190    4.418084362    5.709538355
  885 SOLV  OW      4777    4.576147066    6.892226739    5.079319285
  885 SOLV  HW1     4778    4.483669051    6.854449358    5.084077076
  885 SOLV  HW2     4779    4.614992859    6.896908791    5.171357187
  886 SOLV  OW      4780    6.466344004    4.877870092    3.112511684
  886 SOLV  HW1     4781    6.428678990    4.959872831    3.155603419
  886 SOLV  HW2     4782    6.526609592    4.830995941    3.177094314
  887 SOLV  OW      4783    4.913104329    5.631660914    6.066023738
  887 SOLV  HW1     4784    4.862567142    5.547055337    6.049001110
  887 SOLV  HW2     4785    4.952264022    5.629137769    6.158012613
  888 SOLV  OW      4786    5.891078536    5.469062147    5.301933180
  888 SOLV  HW1     4787    5.948082375    5.549871274    5.316829823
  888 SOLV  HW2     4788    5.800766123    5.484123300    5.342161415
  889 SOLV  OW      4789    4.747820046    4.330527422    6.151241885
  889 SOLV  HW1     4790    4.828954046    4.307413161    6.204948900
  889 SOLV  HW2     4791    4.697201680    4.403571426    6.197108901
  890 SOLV  OW      4792    4.370860249    2.929183791    6.833142028
  890 SOLV  HW1     4793    4.318024942    2.994119608    6.887855539
  890 SOLV  HW2     4794    4.368569658    2.956946019    6.737091088
  891 SOLV  OW      4795    6.449694965    4.961194182    3.640631193
  891 SOLV  HW1     4796    6.365336126    4.975263850    3.692469239
  891 SOLV  HW2     4797    6.527145150    4.956343950    3.703713832
  892 SOLV  OW      4798    5.564370353    5.862800260    3.957869334
  892 SOLV  HW1     4799    5.512825346    5.794958576    4.010233284
  892 SOLV  HW2     4800    5.635083632    5.816757160    3.904194155
  893 SOLV  OW      4801    6.037114974    5.417416325    2.802147802
  893 SOLV  HW1     4802    6.093185571    5.335224978    2.792032406
  893 SOLV  HW2     4803    5.982984682    5.431232815    2.719198189
  894 SOLV  OW      4804    5.526080525    6.709020444    3.661199150
  894 SOLV  HW1     4805    5.542755393    6.639703402    3.731332922
  894 SOLV  HW2     4806    5.521987438    6.799342908    3.703937960
  895 SOLV  OW      4807    3.891903035    5.933852375    5.834721395
  895 SOLV  HW1     4808    3.847671313    5.845376491    5.820037657
  895 SOLV  HW2     4809    3.854696764    6.000773024    5.770399392
  896 SOLV  OW      4810    4.337033979    4.225646003    6.080406329
  896 SOLV  HW1     4811    4.385258338    4.150500557    6.035360875
  896 SOLV  HW2     4812    4.390641548    4.257525526    6.158581168
  897 SOLV  OW      4813    4.575811149    5.265050958    4.208670862
  897 SOLV  HW1     4814    4.611926754    5.326651308    4.278689676
  897 SOLV  HW2     4815    4.590572865    5.305107483    4.118232708
  898 SOLV  OW      4816    5.309765085    5.184473931    5.311384753
  898 SOLV  HW1     4817    5.280096621    5.215889147    5.401578189
  898 SOLV  HW2     4818    5.275460702    5.091910554    5.295408818
  899 SOLV  OW      4819    4.554012974    4.104461225    6.875859806
  899 SOLV  HW1     4820    4.563627095    4.006085029    6.860650438
  899 SOLV  HW2     4821    4.526415735    4.120991014    6.970552636
  900 SOLV  OW      4822    3.609838845    4.740343992    0.135740398
  900 SOLV  HW1     4823    3.665230628    4.797404116    0.196382150
  900 SOLV  HW2     4824    3.663174714    4.660806734    0.106919912
  901 SOLV  OW      4825    3.880535629    6.068477626    0.154421223
  901 SOLV  HW1     4826    3.786699839    6.091217270    0.128386696
  901 SOLV  HW2     4827    3.899863289    5.973516161    0.129748127
  902 SOLV  OW      4828    6.877429203    4.086307622    5.560467592
  902 SOLV  HW1     4829    6.851493686    4.040954725    5.475190193
  902 SOLV  HW2     4830    6.859544242    4.025112211    5.637519387
  903 SOLV  OW      4831    5.097099232    4.620927084    5.015328119
  903 SOLV  HW1     4832    5.089773339    4.708686947    4.967932247
  903 SOLV  HW2     4833    5.187479999    4.581498073    4.998639950
  904 SOLV  OW      4834    3.868233383    4.047402035    5.788594839
  904 SOLV  HW1     4835    3.817383935    3.991622549    5.854177879
  904 SOLV  HW2     4836    3.912888781    4.122907818    5.836583376
  905 SOLV  OW      4837    3.279563667    6.836507356    5.424215709
  905 SOLV  HW1     4838    3.377120034    6.852216160    5.408799642
  905 SOLV  HW2     4839    3.267779591    6.769861376    5.497844130
  906 SOLV  OW      4840    5.485013605    4.245733426    5.703809184
  906 SOLV  HW1     4841    5.581317466    4.257734079    5.679660016
  906 SOLV  HW2     4842    5.448484639    4.165664574    5.656310283
  907 SOLV  OW      4843    4.043675672    4.923250654    5.407012076
  907 SOLV  HW1     4844    3.995653094    4.839003833    5.431471638
  907 SOLV  HW2     4845    3.982508180    5.001347761    5.419714764
  908 SOLV  OW      4846    6.302839054    4.654298929    4.510597831
  908 SOLV  HW1     4847    6.293635398    4.690648354    4.603311770
  908 SOLV  HW2     4848    6.362399234    4.573973269    4.512070204
  909 SOLV  OW      4849    5.097608574    3.989621437    4.278892437
  909 SOLV  HW1     4850    4.998930809    4.000112945    4.291311558
  909 SOLV  HW2     4851    5.143508612    3.999211012    4.367226044
  910 SOLV  OW      4852    3.405675809    4.753564843    3.826924843
  910 SOLV  HW1     4853    3.340239316    4.744162467    3.901955909
  910 SOLV  HW2     4854    3.489887882    4.704733042    3.849853469
  911 SOLV  OW      4855    5.990539040    3.439452291    5.294792615
  911 SOLV  HW1     4856    5.957772648    3.509209888    5.231060775
  911 SOLV  HW2     4857    6.013093679    3.356136931    5.244282614
  912 SOLV  OW      4858    4.354129398    6.078320941    6.229098015
  912 SOLV  HW1     4859    4.294582997    6.105927017    6.153642465
  912 SOLV  HW2     4860    4.440599878    6.043959078    6.192444637
  913 SOLV  OW      4861    3.608264443    4.256711856    4.278599623
  913 SOLV  HW1     4862    3.600663651    4.220163554    4.371378973
  913 SOLV  HW2     4863    3.644375411    4.349896191    4.282354882
  914 SOLV  OW      4864    3.609278363    4.608407286    3.918879285
  914 SOLV  HW1     4865    3.700549080    4.567599401    3.921384925
  914 SOLV  HW2     4866    3.542653538    4.539307634    3.890804902
  915 SOLV  OW      4867    4.254491392    5.020169918    5.591554647
  915 SOLV  HW1     4868    4.216209199    5.112520128    5.588811520
  915 SOLV  HW2     4869    4.205600449    4.961897478    5.526627636
  916 SOLV  OW      4870    3.286103682    4.785278780    4.071516074
  916 SOLV  HW1     4871    3.205324402    4.732815188    4.098424949
  916 SOLV  HW2     4872    3.359449143    4.769803327    4.137718786
  917 SOLV  OW      4873    5.920866463    6.660686875    4.203409226
  917 SOLV  HW1     4874    5.929756813    6.568970326    4.164562410
  917 SOLV  HW2     4875    5.998595550    6.716684001    4.174729772
  918 SOLV  OW      4876    5.277392169    5.432515783    4.950988882
  918 SOLV  HW1     4877    5.270085436    5.522722612    4.908429593
  918 SOLV  HW2     4878    5.371856726    5.416852942    4.979849349
  919 SOLV  OW      4879    5.051339641    4.798727585    0.323299268
  919 SOLV  HW1     4880    5.091024466    4.870367118    0.265899757
  919 SOLV  HW2     4881    4.956918259    4.822675308    0.345947120
  920 SOLV  OW      4882    6.256966019    2.776429033    6.707144315
  920 SOLV  HW1     4883    6.351275637    2.756446769    6.733749292
  920 SOLV  HW2     4884    6.199293845    2.779674079    6.788781922
  921 SOLV  OW      4885    0.174537573    0.107947438    4.248537381
  921 SOLV  HW1     4886    0.179774776    0.170339801    4.170552630
  921 SOLV  HW2     4887    0.087674443    0.058457704    4.245828713
  922 SOLV  OW      4888    4.118905085    4.265172586    3.569544550
  922 SOLV  HW1     4889    4.034733182    4.230500461    3.528138548
  922 SOLV  HW2     4890    4.181380574    4.189008584    3.586786058
  923 SOLV  OW      4891    6.673254074    3.772047733    4.528766022
  923 SOLV  HW1     4892    6.714760381    3.688416285    4.564606714
  923 SOLV  HW2     4893    6.664284354    3.839027923    4.602486377
  924 SOLV  OW      4894    6.340995973    5.228644526    3.912223857
  924 SOLV  HW1     4895    6.267551689    5.296490880    3.910547713
  924 SOLV  HW2     4896    6.310145461    5.145031033    3.866847692
  925 SOLV  OW      4897    4.080470921    6.030058198    5.663945673
  925 SOLV  HW1     4898    4.125834210    5.959501590    5.609489000
  925 SOLV  HW2     4899    4.000382088    5.990844497    5.709218388
  926 SOLV  OW      4900    6.902456318    4.955753128    3.846936275
  926 SOLV  HW1     4901    6.982435265    4.912705040    3.888794323
  926 SOLV  HW2     4902    6.868458123    5.028244490    3.906861152
  927 SOLV  OW      4903    3.918481374    4.455474742    5.162041786
  927 SOLV  HW1     4904    3.874254648    4.545113466    5.158803161
  927 SOLV  HW2     4905    3.862132680    4.388744332    5.113324425
  928 SOLV  OW      4906    5.031830899    5.052612801    5.943109875
  928 SOLV  HW1     4907    5.122562683    5.052323854    5.985170543
  928 SOLV  HW2     4908    5.037035034    5.095598969    5.852962944
  929 SOLV  OW      4909    5.734978394    6.499853030    4.360813508
  929 SOLV  HW1     4910    5.678008425    6.515415198    4.280104172
  929 SOLV  HW2     4911    5.822104990    6.547703615    4.349819320
  930 SOLV  OW      4912    0.408235910    4.550451593    3.660635052
  930 SOLV  HW1     4913    0.463838364    4.512285505    3.734483979
  930 SOLV  HW2     4914    0.385249520    4.645428593    3.681917108
  931 SOLV  OW      4915    4.781010413    5.251716494    3.231116664
  931 SOLV  HW1     4916    4.877493805    5.256292555    3.205200759
  931 SOLV  HW2     4917    4.725091195    5.238814655    3.149213877
  932 SOLV  OW      4918    4.166512747    3.868752408    6.871823994
  932 SOLV  HW1     4919    4.174003062    3.815114616    6.787750639
  932 SOLV  HW2     4920    4.255655859    3.908133346    6.894272469
  933 SOLV  OW      4921    5.866782936    6.506929203    5.356476290
  933 SOLV  HW1     4922    5.940256692    6.558987845    5.312968246
  933 SOLV  HW2     4923    5.898706533    6.414187382    5.375999778
  934 SOLV  OW      4924    4.408487864    6.737599910    3.693813716
  934 SOLV  HW1     4925    4.434326709    6.709814768    3.786343563
  934 SOLV  HW2     4926    4.436981854    6.832190032    3.678251896
  935 SOLV  OW      4927    6.599059562    4.856197319    5.848534932
  935 SOLV  HW1     4928    6.583864189    4.765276538    5.887315341
  935 SOLV  HW2     4929    6.677174987    4.899129305    5.893880053
  936 SOLV  OW      4930    3.518199483    3.980860044    3.187763207
  936 SOLV  HW1     4931    3.520126449    4.005260231    3.284731536
  936 SOLV  HW2     4932    3.489111657    3.885679944    3.177936398
  937 SOLV  OW      4933    4.157873325    4.430980001    4.552560133
  937 SOLV  HW1     4934    4.098605324    4.414580068    4.473691895
  937 SOLV  HW2     4935    4.150289982    4.354392487    4.616424916
  938 SOLV  OW      4936    6.081450265    3.778791612    2.762039585
  938 SOLV  HW1     4937    6.053908118    3.866187284    2.802105187
  938 SOLV  HW2     4938    6.178787576    3.763495948    2.779166701
  939 SOLV  OW      4939    4.540101736    5.925230355    5.579477585
  939 SOLV  HW1     4940    4.504254633    5.946782082    5.488636648
  939 SOLV  HW2     4941    4.466454545    5.931918058    5.646803579
  940 SOLV  OW      4942    6.004578124    4.517152380    2.864690360
  940 SOLV  HW1     4943    5.942400758    4.531888240    2.787760219
  940 SOLV  HW2     4944    6.082387837    4.579512000    2.857057832
  941 SOLV  OW      4945    3.350046805    6.868107545    3.075580126
  941 SOLV  HW1     4946    3.395009058    6.841059956    2.990443709
  941 SOLV  HW2     4947    3.342711783    6.967780365    3.079176436
  942 SOLV  OW      4948    4.424674681    5.461997170    5.154102451
  942 SOLV  HW1     4949    4.454113088    5.411236636    5.235088028
  942 SOLV  HW2     4950    4.429817699    5.402555618    5.073839964
  943 SOLV  OW      4951    6.513521337    4.242453218    5.472773840
  943 SOLV  HW1     4952    6.455601392    4.316534662    5.506819687
  943 SOLV  HW2     4953    6.597155890    4.280859852    5.433633651
  944 SOLV  OW      4954    5.615944070    5.427498914    4.066940883
  944 SOLV  HW1     4955    5.551116406    5.438730655    4.142248660
  944 SOLV  HW2     4956    5.582909567    5.477411957    3.986832145
  945 SOLV  OW      4957    5.288584877    3.790195309    4.290243922
  945 SOLV  HW1     4958    5.233303633    3.736642176    4.354088193
  945 SOLV  HW2     4959    5.233004538    3.863882710    4.251760250
  946 SOLV  OW      4960    6.781908927    4.188164391    6.215976242
  946 SOLV  HW1     4961    6.724118250    4.235178495    6.149257861
  946 SOLV  HW2     4962    6.810130926    4.099606102    6.179065737
  947 SOLV  OW      4963    6.145589576    4.325800304    5.665865807
  947 SOLV  HW1     4964    6.061175316    4.302702112    5.617464345
  947 SOLV  HW2     4965    6.134875342    4.414335523    5.711127847
  948 SOLV  OW      4966    0.035820494    5.754099634    3.933584583
  948 SOLV  HW1     4967    0.121510897    5.772927835    3.981590598
  948 SOLV  HW2     4968    0.044663242    5.781278179    3.837745981
  949 SOLV  OW      4969    5.381587748    3.097253663    6.653584088
  949 SOLV  HW1     4970    5.444719777    3.104693057    6.576378652
  949 SOLV  HW2     4971    5.361568510    3.000843585    6.671076687
  950 SOLV  OW      4972    5.938880872    6.113343482    3.917933253
  950 SOLV  HW1     4973    6.020778159    6.157258365    3.954889505
  950 SOLV  HW2     4974    5.949059388    6.101630760    3.819137705
  951 SOLV  OW      4975    4.801663753    4.422807518    5.704039091
  951 SOLV  HW1     4976    4.900131026    4.415578051    5.719959953
  951 SOLV  HW2     4977    4.785346562    4.464781143    5.614745190
  952 SOLV  OW      4978    3.252392859    5.226770098    4.136047849
  952 SOLV  HW1     4979    3.222142018    5.156141493    4.072029500
  952 SOLV  HW2     4980    3.194709618    5.307835532    4.125908492
  953 SOLV  OW      4981    4.880775048    3.800989126    0.513281941
  953 SOLV  HW1     4982    4.922994141    3.710739017    0.504658692
  953 SOLV  HW2     4983    4.932509139    3.867277008    0.459140717
  954 SOLV  OW      4984    6.247791692    4.748719221    3.824852171
  954 SOLV  HW1     4985    6.173465123    4.697128381    3.867443119
  954 SOLV  HW2     4986    6.285960296    4.695754601    3.749103198
  955 SOLV  OW      4987    6.598372156    0.167389881    3.689986235
  955 SOLV  HW1     4988    6.579894959    0.095661298    3.757182725
  955 SOLV  HW2     4989    6.516854089    0.182418036    3.634033707
  956 SOLV  OW      4990    5.905009311    6.751201190    3.306658057
  956 SOLV  HW1     4991    6.003848077    6.760394689    3.294484235
  956 SOLV  HW2     4992    5.871275415    6.676179766    3.249775178
  957 SOLV  OW      4993    5.347633400    6.511770185    4.754617966
  957 SOLV  HW1     4994    5.268884152    6.450188889    4.751823589
  957 SOLV  HW2     4995    5.351229154    6.557237172    4.843619719
  958 SOLV  OW      4996    5.492725440    3.286393341    3.337751864
  958 SOLV  HW1     4997    5.535067897    3.376220801    3.349567287
  958 SOLV  HW2     4998    5.559880589    3.222608089    3.300029134
  959 SOLV  OW      4999    6.420959560    5.443701541    4.621003175
  959 SOLV  HW1     5000    6.499528615    5.381936077    4.617303932
  959 SOLV  HW2     5001    6.408104749    5.486642932    4.531602619
  960 SOLV  OW      5002    5.944140604    3.667689064    4.303245565
  960 SOLV  HW1     5003    5.936513975    3.700183160    4.208970261
  960 SOLV  HW2     5004    5.948224577    3.567765178    4.303811728
  961 SOLV  OW      5005    4.475713737    4.904551999    4.180128760
  961 SOLV  HW1     5006    4.466281601    4.982702244    4.241814851
  961 SOLV  HW2     5007    4.572670447    4.883385738    4.167759407
  962 SOLV  OW      5008    6.136950632    6.151950441    4.581397511
  962 SOLV  HW1     5009    6.176473478    6.085720382    4.645059759
  962 SOLV  HW2     5010    6.131334107    6.241452986    4.625659841
  963 SOLV  OW      5011    4.762045450    4.640758926    4.368377234
  963 SOLV  HW1     5012    4.766905144    4.682276824    4.277523295
  963 SOLV  HW2     5013    4.764507574    4.712533461    4.437976875
  964 SOLV  OW      5014    4.643179445    3.415893147    0.082006112
  964 SOLV  HW1     5015    4.594290236    3.328658518    0.080687880
  964 SOLV  HW2     5016    4.737245540    3.401832793    0.051092775
  965 SOLV  OW      5017    6.116631925    4.266752587    5.112074714
  965 SOLV  HW1     5018    6.167258615    4.182798822    5.131791383
  965 SOLV  HW2     5019    6.159541335    4.314257979    5.035250106
  966 SOLV  OW      5020    5.951011094    3.594116825    5.520178152
  966 SOLV  HW1     5021    5.971086025    3.552891492    5.431310225
  966 SOLV  HW2     5022    5.856244546    3.626017964    5.521450461
  967 SOLV  OW      5023    6.014178965    3.881782541    6.493712148
  967 SOLV  HW1     5024    6.005462173    3.917955643    6.586541544
  967 SOLV  HW2     5025    6.087958453    3.929648638    6.446098668
  968 SOLV  OW      5026    5.518747779    5.869957221    4.304100239
  968 SOLV  HW1     5027    5.558681070    5.946526184    4.354541166
  968 SOLV  HW2     5028    5.419031684    5.877445428    4.305628367
  969 SOLV  OW      5029    4.494025816    4.534985963    5.950475886
  969 SOLV  HW1     5030    4.445612361    4.557486617    6.035032719
  969 SOLV  HW2     5031    4.539655463    4.446585548    5.960729328
  970 SOLV  OW      5032    5.048668006    5.814383680    3.045843426
  970 SOLV  HW1     5033    5.093866658    5.728089737    3.023208656
  970 SOLV  HW2     5034    4.980754853    5.798610265    3.117543902
  971 SOLV  OW      5035    4.637041530    4.867003545    5.114084657
  971 SOLV  HW1     5036    4.625654511    4.966357346    5.113240322
  971 SOLV  HW2     5037    4.678292704    4.837464913    5.027902611
  972 SOLV  OW      5038    5.003188175    4.908785407    6.546330426
  972 SOLV  HW1     5039    4.969798333    4.821330284    6.511138995
  972 SOLV  HW2     5040    5.053558274    4.956604648    6.474373759
  973 SOLV  OW      5041    5.844242609    4.314027519    6.743541113
  973 SOLV  HW1     5042    5.744758656    4.306946581    6.750924231
  973 SOLV  HW2     5043    5.886688829    4.271586708    6.823533246
  974 SOLV  OW      5044    5.168877662    6.122016375    4.695885638
  974 SOLV  HW1     5045    5.256054362    6.150132354    4.655743766
  974 SOLV  HW2     5046    5.150051237    6.177553946    4.776896387
  975 SOLV  OW      5047    4.840131962    6.233736468    6.315577780
  975 SOLV  HW1     5048    4.869096375    6.319038978    6.272145298
  975 SOLV  HW2     5049    4.844240030    6.159328301    6.248881041
  976 SOLV  OW      5050    0.217155977    4.996331729    6.386442677
  976 SOLV  HW1     5051    0.133945414    5.046653147    6.409799361
  976 SOLV  HW2     5052    0.288145139    5.016136600    6.454045821
  977 SOLV  OW      5053    5.383860171    5.314237851    3.723049480
  977 SOLV  HW1     5054    5.453452306    5.382818941    3.744386666
  977 SOLV  HW2     5055    5.419608716    5.250676013    3.654612384
  978 SOLV  OW      5056    4.282840201    5.515308326    3.866241822
  978 SOLV  HW1     5057    4.326556765    5.603527566    3.883742408
  978 SOLV  HW2     5058    4.290665843    5.492948902    3.769088255
  979 SOLV  OW      5059    3.971437370    5.111802185    3.782748541
  979 SOLV  HW1     5060    3.993724290    5.200714799    3.822743985
  979 SOLV  HW2     5061    3.935135303    5.051480987    3.853778865
  980 SOLV  OW      5062    6.659226134    4.765362689    3.293169024
  980 SOLV  HW1     5063    6.723611614    4.689004793    3.298218394
  980 SOLV  HW2     5064    6.596317075    4.761084578    3.370793655
  981 SOLV  OW      5065    4.507393636    4.302189736    4.649996339
  981 SOLV  HW1     5066    4.559367755    4.373728770    4.603277731
  981 SOLV  HW2     5067    4.564319263    4.260576890    4.720915728
  982 SOLV  OW      5068    5.173975690    2.820753017    0.710620601
  982 SOLV  HW1     5069    5.104827257    2.781756042    0.771442603
  982 SOLV  HW2     5070    5.135697124    2.830820098    0.618778483
  983 SOLV  OW      5071    4.485021281    5.307969072    5.361998571
  983 SOLV  HW1     5072    4.581952033    5.307694588    5.386613255
  983 SOLV  HW2     5073    4.429529282    5.304522165    5.445126538
  984 SOLV  OW      5074    4.929981406    6.452124741    5.533469266
  984 SOLV  HW1     5075    4.868798342    6.530825293    5.541499540
  984 SOLV  HW2     5076    4.959192753    6.423198019    5.624636681
  985 SOLV  OW      5077    5.189475160    5.197159051    6.764464581
  985 SOLV  HW1     5078    5.094185041    5.180556884    6.739083464
  985 SOLV  HW2     5079    5.227414264    5.269053021    6.706224718
  986 SOLV  OW      5080    5.302264596    0.254587267    4.765369827
  986 SOLV  HW1     5081    5.380978394    0.209418358    4.723347538
  986 SOLV  HW2     5082    5.231523178    0.269375832    4.696240277
  987 SOLV  OW      5083    5.146056211    6.767012920    5.316211973
  987 SOLV  HW1     5084    5.155843050    6.823494358    5.398151612
  987 SOLV  HW2     5085    5.234609391    6.759115523    5.270430257
  988 SOLV  OW      5086    4.687341695    5.418025085    4.420907189
  988 SOLV  HW1     5087    4.639738051    5.494671918    4.377771653
  988 SOLV  HW2     5088    4.784553128    5.421897482    4.397747603
  989 SOLV  OW      5089    3.768393580    6.076462498    6.505244607
  989 SOLV  HW1     5090    3.831938213    6.010300092    6.465419430
  989 SOLV  HW2     5091    3.756820519    6.057064765    6.602667240
  990 SOLV  OW      5092    5.240403754    6.267457876    5.370348248
  990 SOLV  HW1     5093    5.204624396    6.352394061    5.331525555
  990 SOLV  HW2     5094    5.338821986    6.261970481    5.353460614
  991 SOLV  OW      5095    3.971457576    4.389884306    4.337567919
  991 SOLV  HW1     5096    3.877570822    4.389714229    4.303112442
  991 SOLV  HW2     5097    4.033682615    4.360885544    4.264842623
  992 SOLV  OW      5098    0.070322395    5.534107655    5.488506714
  992 SOLV  HW1     5099    0.065599944    5.560681046    5.392217590
  992 SOLV  HW2     5100    0.036858626    5.609185679    5.545458154
  993 SOLV  OW      5101    3.672010362    5.451161980    4.125710935
  993 SOLV  HW1     5102    3.664779802    5.491537175    4.216922314
  993 SOLV  HW2     5103    3.623106332    5.363943734    4.123918015
  994 SOLV  OW      5104    6.191838546    4.376596631    4.284218928
  994 SOLV  HW1     5105    6.202478283    4.277174354    4.282276224
  994 SOLV  HW2     5106    6.096604069    4.400290475    4.264966240
  995 SOLV  OW      5107    6.197265070    6.208529018    3.997579213
  995 SOLV  HW1     5108    6.287829289    6.250635005    3.992714515
  995 SOLV  HW2     5109    6.178716770    6.180090803    4.091631337
  996 SOLV  OW      5110    6.110931786    3.569977392    4.601025448
  996 SOLV  HW1     5111    6.082412597    3.646703775    4.658484920
  996 SOLV  HW2     5112    6.159870905    3.604672720    4.521007049
  997 SOLV  OW      5113    4.659509877    4.739010294    3.716175272
  997 SOLV  HW1     5114    4.689723039    4.783152231    3.800674878
  997 SOLV  HW2     5115    4.729245987    4.751065473    3.645513864
  998 SOLV  OW      5116    3.929811771    6.241063792    4.797252426
  998 SOLV  HW1     5117    3.891051351    6.304535855    4.730391251
  998 SOLV  HW2     5118    3.872662385    6.159160138    4.802462817
  999 SOLV  OW      5119    0.620447900    3.979582667    4.122458681
  999 SOLV  HW1     5120    0.651054546    3.884434712    4.119280645
  999 SOLV  HW2     5121    0.520667209    3.982695578    4.116455514
 1000 SOLV  OW      5122    6.251006836    4.030775531    6.126996628
 1000 SOLV  HW1     5123    6.183905204    4.097375654    6.159604191
 1000 SOLV  HW2     5124    6.257949030    3.955619049    6.192606316
 1001 SOLV  OW      5125    3.445762695    5.637054504    5.773277385
 1001 SOLV  HW1     5126    3.541517659    5.608242206    5.771715810
 1001 SOLV  HW2     5127    3.440110867    5.732279375    5.803307061
 1002 SOLV  OW      5128    5.010395517    3.909242921    3.475965435
 1002 SOLV  HW1     5129    4.987668220    4.001661633    3.506693707
 1002 SOLV  HW2     5130    4.930807387    3.868531377    3.431130856
 1003 SOLV  OW      5131    5.454555239    6.256071266    5.948974619
 1003 SOLV  HW1     5132    5.405446780    6.279412372    5.865048745
 1003 SOLV  HW2     5133    5.392256913    6.262609956    6.026936779
 1004 SOLV  OW      5134    0.254761692    4.696997350    4.419465264
 1004 SOLV  HW1     5135    0.230408972    4.729278430    4.510935515
 1004 SOLV  HW2     5136    0.272644769    4.775476977    4.360109802
 1005 SOLV  OW      5137    4.310250646    4.271576819    6.433955139
 1005 SOLV  HW1     5138    4.349586404    4.179666793    6.431288747
 1005 SOLV  HW2     5139    4.233470743    4.273105081    6.498019575
 1006 SOLV  OW      5140    6.485858143    5.049718628    4.077011940
 1006 SOLV  HW1     5141    6.543743510    5.074958744    4.154561609
 1006 SOLV  HW2     5142    6.451481814    5.132550028    4.032751974
 1007 SOLV  OW      5143    4.044591136    5.399203278    3.833776161
 1007 SOLV  HW1     5144    4.136624546    5.423876268    3.864148921
 1007 SOLV  HW2     5145    3.986997425    5.380902168    3.913459315
 1008 SOLV  OW      5146    3.537123464    4.440264762    5.552675655
 1008 SOLV  HW1     5147    3.544977863    4.524877285    5.605392531
 1008 SOLV  HW2     5148    3.621294815    4.387126818    5.562243451
 1009 SOLV  OW      5149    5.279404595    4.456848394    4.345186453
 1009 SOLV  HW1     5150    5.296532077    4.532872112    4.282508525
 1009 SOLV  HW2     5151    5.184800079    4.460863270    4.377362365
 1010 SOLV  OW      5152    6.416000686    6.443200572    3.353625003
 1010 SOLV  HW1     5153    6.344310649    6.512774528    3.358253756
 1010 SOLV  HW2     5154    6.488120454    6.473760532    3.291446482
 1011 SOLV  OW      5155    2.970934526    6.152296341    6.186626085
 1011 SOLV  HW1     5156    2.963091744    6.250293974    6.168278555
 1011 SOLV  HW2     5157    2.887289849    6.119882714    6.230836844
 1012 SOLV  OW      5158    4.978385774    3.324972373    4.141442994
 1012 SOLV  HW1     5159    5.071123762    3.356183367    4.162117687
 1012 SOLV  HW2     5160    4.952662755    3.355423252    4.049721174
 1013 SOLV  OW      5161    6.596688190    3.711110156    6.129066502
 1013 SOLV  HW1     5162    6.607653698    3.633179746    6.067356988
 1013 SOLV  HW2     5163    6.665998292    3.706638360    6.201021882
 1014 SOLV  OW      5164    3.649436775    4.837878164    4.889970328
 1014 SOLV  HW1     5165    3.607526338    4.885500833    4.967281784
 1014 SOLV  HW2     5166    3.636454090    4.891695930    4.806684867
 1015 SOLV  OW      5167    5.375942142    4.510763000    5.087335192
 1015 SOLV  HW1     5168    5.469879888    4.484035793    5.108850720
 1015 SOLV  HW2     5169    5.354835019    4.597511937    5.132396556
 1016 SOLV  OW      5170    6.751835104    6.711721007    4.140665523
 1016 SOLV  HW1     5171    6.662476477    6.680522345    4.172968671
 1016 SOLV  HW2     5172    6.765177432    6.682294196    4.046020105
 1017 SOLV  OW      5173    4.398519687    6.181540697    4.878783428
 1017 SOLV  HW1     5174    4.391365751    6.271581180    4.921716243
 1017 SOLV  HW2     5175    4.328516442    6.172776089    4.807900242
 1018 SOLV  OW      5176    5.685728353    0.235027908    4.231011295
 1018 SOLV  HW1     5177    5.662484762    0.255849640    4.135997026
 1018 SOLV  HW2     5178    5.649520263    0.306686579    4.290638842
 1019 SOLV  OW      5179    5.471854920    4.362208451    5.434606659
 1019 SOLV  HW1     5180    5.478308784    4.414292783    5.519727349
 1019 SOLV  HW2     5181    5.375784167    4.352656089    5.408545901
 1020 SOLV  OW      5182    6.415636083    5.128083226    5.985230164
 1020 SOLV  HW1     5183    6.345781989    5.060724370    6.009412602
 1020 SOLV  HW2     5184    6.486859751    5.128886267    6.055429821
 1021 SOLV  OW      5185    4.383150633    6.606497380    6.280650925
 1021 SOLV  HW1     5186    4.355173816    6.579431935    6.372763680
 1021 SOLV  HW2     5187    4.436147553    6.691173416    6.285464279
 1022 SOLV  OW      5188    6.646523214    4.601905417    5.525518125
 1022 SOLV  HW1     5189    6.699222598    4.686547466    5.517751984
 1022 SOLV  HW2     5190    6.634792413    4.578709198    5.622089049
 1023 SOLV  OW      5191    3.756675175    4.423926624    4.585028712
 1023 SOLV  HW1     5192    3.833331807    4.477093954    4.549014883
 1023 SOLV  HW2     5193    3.791510249    4.350683497    4.643542436
 1024 SOLV  OW      5194    4.655099170    0.244957270    5.510515540
 1024 SOLV  HW1     5195    4.709245806    0.229592159    5.593183461
 1024 SOLV  HW2     5196    4.715105566    0.275599469    5.436609023
 1025 SOLV  OW      5197    6.044907656    3.798238569    4.747749319
 1025 SOLV  HW1     5198    6.034113604    3.868081745    4.818510078
 1025 SOLV  HW2     5199    5.981958231    3.817168513    4.672379234
 1026 SOLV  OW      5200    4.989153550    6.474487812    5.818377023
 1026 SOLV  HW1     5201    5.047211050    6.397807134    5.845780368
 1026 SOLV  HW2     5202    4.924360191    6.495090157    5.891717757
 1027 SOLV  OW      5203    4.391516049    4.610552126    4.474681405
 1027 SOLV  HW1     5204    4.334588591    4.683923331    4.437564322
 1027 SOLV  HW2     5205    4.334976548    4.549140524    4.529759811
 1028 SOLV  OW      5206    3.715649542    4.278625622    4.025198816
 1028 SOLV  HW1     5207    3.787553655    4.341354024    3.995257548
 1028 SOLV  HW2     5208    3.696259647    4.293988524    4.122097909
 1029 SOLV  OW      5209    6.625254842    4.636637529    6.164627285
 1029 SOLV  HW1     5210    6.721399238    4.624360968    6.189263418
 1029 SOLV  HW2     5211    6.612402214    4.613736482    6.068129885
 1030 SOLV  OW      5212    4.971184433    4.963728607    4.201219364
 1030 SOLV  HW1     5213    4.934568209    5.055214510    4.184153115
 1030 SOLV  HW2     5214    5.048422675    4.946802682    4.139987516
 1031 SOLV  OW      5215    6.798155882    3.351849359    3.573068191
 1031 SOLV  HW1     5216    6.847273632    3.371156839    3.488118781
 1031 SOLV  HW2     5217    6.820064598    3.259273749    3.603913456
 1032 SOLV  OW      5218    3.815720295    2.834191835    6.107262392
 1032 SOLV  HW1     5219    3.894132836    2.844760464    6.168431482
 1032 SOLV  HW2     5220    3.744902562    2.900271761    6.132163244
 1033 SOLV  OW      5221    5.377677832    3.581559018    6.475165778
 1033 SOLV  HW1     5222    5.355959026    3.514002774    6.404695787
 1033 SOLV  HW2     5223    5.476901203    3.592284755    6.481581970
 1034 SOLV  OW      5224    5.032158507    6.627065685    4.976214255
 1034 SOLV  HW1     5225    5.003688746    6.564040759    5.048456967
 1034 SOLV  HW2     5226    4.971172932    6.617313631    4.897555387
 1035 SOLV  OW      5227    4.424779237    5.688366388    5.319802882
 1035 SOLV  HW1     5228    4.440148808    5.603611578    5.268986683
 1035 SOLV  HW2     5229    4.422987216    5.765499746    5.256170100
 1036 SOLV  OW      5230    4.789570507    4.124089834    6.548826868
 1036 SOLV  HW1     5231    4.748617287    4.125453143    6.640053997
 1036 SOLV  HW2     5232    4.815802912    4.030451562    6.525479326
 1037 SOLV  OW      5233    0.367250638    4.864532234    4.865520227
 1037 SOLV  HW1     5234    0.411527721    4.783976628    4.826127699
 1037 SOLV  HW2     5235    0.335612923    4.843288692    4.957982112
 1038 SOLV  OW      5236    4.343577117    4.868978910    6.172098043
 1038 SOLV  HW1     5237    4.257556010    4.907741693    6.205254822
 1038 SOLV  HW2     5238    4.416119827    4.937382197    6.179847737
 1039 SOLV  OW      5239    5.017243380    4.534385431    4.460495861
 1039 SOLV  HW1     5240    4.988319874    4.455800720    4.515171632
 1039 SOLV  HW2     5241    4.950501200    4.550803091    4.387849752
 1040 SOLV  OW      5242    6.694078401    6.560018141    4.447247139
 1040 SOLV  HW1     5243    6.608132588    6.573816901    4.398024060
 1040 SOLV  HW2     5244    6.739815159    6.478296466    4.412151505
 1041 SOLV  OW      5245    6.404453553    4.161729013    5.953044333
 1041 SOLV  HW1     5246    6.377690909    4.143109375    5.858508054
 1041 SOLV  HW2     5247    6.353314785    4.101733492    6.014569644
 1042 SOLV  OW      5248    4.581501910    6.568504233    5.012377286
 1042 SOLV  HW1     5249    4.570436581    6.559312810    4.913409914
 1042 SOLV  HW2     5250    4.510815533    6.629457973    5.048285970
 1043 SOLV  OW      5251    6.034995482    0.063466330    4.108896448
 1043 SOLV  HW1     5252    6.043942868    0.152901490    4.152750482
 1043 SOLV  HW2     5253    5.958379171    0.013845890    4.149757539
 1044 SOLV  OW      5254    6.068244042    5.280538969    5.225814604
 1044 SOLV  HW1     5255    6.034858384    5.349682973    5.289895163
 1044 SOLV  HW2     5256    6.164883102    5.297201001    5.206194631
 1045 SOLV  OW      5257    4.385318144    3.986250605    6.610474764
 1045 SOLV  HW1     5258    4.435781496    3.906026238    6.578547202
 1045 SOLV  HW2     5259    4.449802654    4.059008242    6.633922985
 1046 SOLV  OW      5260    5.715752207    3.717376196    5.452472892
 1046 SOLV  HW1     5261    5.672443593    3.807500815    5.450573106
 1046 SOLV  HW2     5262    5.658004017    3.651638287    5.404044245
 1047 SOLV  OW      5263    6.712571392    3.732398227    4.934671048
 1047 SOLV  HW1     5264    6.663706131    3.810065778    4.894899978
 1047 SOLV  HW2     5265    6.755517391    3.760481023    5.020512909
 1048 SOLV  OW      5266    0.148528728    4.976506809    6.113558770
 1048 SOLV  HW1     5267    0.235308255    5.002538662    6.071213886
 1048 SOLV  HW2     5268    0.161788474    4.964331699    6.211932163
 1049 SOLV  OW      5269    5.108219504    6.134713080    5.655340838
 1049 SOLV  HW1     5270    5.044326808    6.137201419    5.732227577
 1049 SOLV  HW2     5271    5.065426912    6.087991348    5.577972408
 1050 SOLV  OW      5272    6.594606721    4.737640464    6.420934761
 1050 SOLV  HW1     5273    6.649209554    4.807104327    6.467785652
 1050 SOLV  HW2     5274    6.654198659    4.681715706    6.363289880
 1051 SOLV  OW      5275    0.153954939    4.985347743    5.589541349
 1051 SOLV  HW1     5276    0.071128372    4.930101858    5.599002227
 1051 SOLV  HW2     5277    0.133384827    5.080448780    5.612658758
 1052 SOLV  OW      5278    4.766830055    5.385492255    6.031801048
 1052 SOLV  HW1     5279    4.728094874    5.325917203    5.961430482
 1052 SOLV  HW2     5280    4.842959188    5.338778989    6.076787873
 1053 SOLV  OW      5281    5.370782848    6.256745749    5.678090012
 1053 SOLV  HW1     5282    5.277005808    6.222179870    5.674757474
 1053 SOLV  HW2     5283    5.434755832    6.180412415    5.669107832
 1054 SOLV  OW      5284    3.572601461    0.669198768    6.109309721
 1054 SOLV  HW1     5285    3.551754350    0.663447568    6.011666624
 1054 SOLV  HW2     5286    3.565267262    0.764294004    6.139392743
 1055 SOLV  OW      5287    5.438111401    5.453485780    4.269735974
 1055 SOLV  HW1     5288    5.372781759    5.377791095    4.271780694
 1055 SOLV  HW2     5289    5.508950748    5.438220514    4.338660104
 1056 SOLV  OW      5290    6.724661059    4.193794669    6.695764272
 1056 SOLV  HW1     5291    6.683256735    4.206315826    6.605593031
 1056 SOLV  HW2     5292    6.655756079    4.209493354    6.766528363
 1057 SOLV  OW      5293    5.589354969    4.601758549    5.414690241
 1057 SOLV  HW1     5294    5.574523652    4.546722713    5.332515743
 1057 SOLV  HW2     5295    5.501114826    4.630944745    5.451613842
 1058 SOLV  OW      5296    4.781062432    6.550824635    5.980508280
 1058 SOLV  HW1     5297    4.820168628    6.559460072    6.072148553
 1058 SOLV  HW2     5298    4.708413599    6.482103202    5.981631747
 1059 SOLV  OW      5299    5.317709114    5.386967259    5.544296272
 1059 SOLV  HW1     5300    5.309320264    5.315819169    5.614075570
 1059 SOLV  HW2     5301    5.343454272    5.473315406    5.587686772
 1060 SOLV  OW      5302    3.562268948    6.888334317    4.770557806
 1060 SOLV  HW1     5303    3.604830053    6.962792688    4.719119492
 1060 SOLV  HW2     5304    3.633026006    6.825529367    4.802966570
 1061 SOLV  OW      5305    5.661890202    2.863803665    6.463301713
 1061 SOLV  HW1     5306    5.744146458    2.920230365    6.470492305
 1061 SOLV  HW2     5307    5.648614592    2.836248002    6.368085327
 1062 SOLV  OW      5308    6.259443808    3.979745292    3.588426095
 1062 SOLV  HW1     5309    6.199715081    4.034722828    3.646833119
 1062 SOLV  HW2     5310    6.206909565    3.944215442    3.511100970
 1063 SOLV  OW      5311    0.515078778    4.839771973    6.227145396
 1063 SOLV  HW1     5312    0.447732109    4.823336220    6.155060756
 1063 SOLV  HW2     5313    0.478185497    4.905544104    6.292832374
 1064 SOLV  OW      5314    4.681466730    3.982893257    6.211130785
 1064 SOLV  HW1     5315    4.778031173    3.967066609    6.190484310
 1064 SOLV  HW2     5316    4.664281611    4.081253359    6.216732871
 1065 SOLV  OW      5317    6.801402296    3.597570431    5.340017901
 1065 SOLV  HW1     5318    6.723542353    3.552560198    5.296274673
 1065 SOLV  HW2     5319    6.822998112    3.681967546    5.290903065
 1066 SOLV  OW      5320    4.899685137    5.638324696    5.645109314
 1066 SOLV  HW1     5321    4.938885774    5.703844925    5.709703033
 1066 SOLV  HW2     5322    4.799970720    5.645895136    5.646370628
 1067 SOLV  OW      5323    6.023252653    4.857386305    4.117697625
 1067 SOLV  HW1     5324    6.075360946    4.939838555    4.139790704
 1067 SOLV  HW2     5325    6.045362904    4.785379737    4.183484582
 1068 SOLV  OW      5326    4.722891739    6.291034960    5.410959756
 1068 SOLV  HW1     5327    4.807494543    6.325792440    5.451403661
 1068 SOLV  HW2     5328    4.733596200    6.193912585    5.389651718
 1069 SOLV  OW      5329    5.531158443    4.292814796    4.023944066
 1069 SOLV  HW1     5330    5.512276518    4.246671905    4.110639666
 1069 SOLV  HW2     5331    5.527425427    4.226336382    3.949321530
 1070 SOLV  OW      5332    6.890008434    4.591557907    6.265587832
 1070 SOLV  HW1     5333    6.924289207    4.667093481    6.321438029
 1070 SOLV  HW2     5334    6.923424516    4.504897784    6.302647091
 1071 SOLV  OW      5335    4.610000273    6.523217725    3.698224799
 1071 SOLV  HW1     5336    4.667147631    6.529230858    3.780077109
 1071 SOLV  HW2     5337    4.561245859    6.609562944    3.685218612
 1072 SOLV  OW      5338    5.710445096    4.466772449    6.241583226
 1072 SOLV  HW1     5339    5.641901244    4.522815007    6.288089377
 1072 SOLV  HW2     5340    5.801853224    4.494699940    6.271016854
 1073 SOLV  OW      5341    5.828434613    5.219081792    4.694689280
 1073 SOLV  HW1     5342    5.814467912    5.136545856    4.639969108
 1073 SOLV  HW2     5343    5.914749941    5.262239745    4.668449358
 1074 SOLV  OW      5344    3.560424247    6.340122704    5.866894215
 1074 SOLV  HW1     5345    3.623881451    6.351485904    5.790435429
 1074 SOLV  HW2     5346    3.554568121    6.425695166    5.918322925
 1075 SOLV  OW      5347    5.343483496    5.915278163    4.845139714
 1075 SOLV  HW1     5348    5.250517464    5.914969411    4.808280036
 1075 SOLV  HW2     5349    5.375871551    5.821138877    4.854634619
 1076 SOLV  OW      5350    5.955822850    3.489211611    2.097467154
 1076 SOLV  HW1     5351    5.872828023    3.518183537    2.145158548
 1076 SOLV  HW2     5352    5.985276111    3.561505883    2.034953440
 1077 SOLV  OW      5353    6.509403645    3.761796616    5.168130015
 1077 SOLV  HW1     5354    6.503848947    3.799212143    5.260709012
 1077 SOLV  HW2     5355    6.594677460    3.710543408    5.157973426
 1078 SOLV  OW      5356    5.745653389    4.042459331    5.668787873
 1078 SOLV  HW1     5357    5.831050548    4.001069408    5.637229053
 1078 SOLV  HW2     5358    5.678863525    4.041902742    5.594353505
 1079 SOLV  OW      5359    5.244861691    5.917276088    4.234183496
 1079 SOLV  HW1     5360    5.267929146    6.002791394    4.187740135
 1079 SOLV  HW2     5361    5.185638539    5.862295280    4.175263685
 1080 SOLV  OW      5362    4.320740211    5.122838533    0.395506598
 1080 SOLV  HW1     5363    4.280831180    5.063816198    0.325324676
 1080 SOLV  HW2     5364    4.259018078    5.199400413    0.413685714
 1081 SOLV  OW      5365    6.186360629    4.127759192    6.422582545
 1081 SOLV  HW1     5366    6.093340972    4.133315826    6.458886774
 1081 SOLV  HW2     5367    6.218918386    4.219623233    6.400167881
 1082 SOLV  OW      5368    6.524083546    0.019404589    4.296256155
 1082 SOLV  HW1     5369    6.588183349    0.086386185    4.258756358
 1082 SOLV  HW2     5370    6.486203923    0.053980083    4.382111962
 1083 SOLV  OW      5371    5.550190746    5.422432035    5.027901137
 1083 SOLV  HW1     5372    5.648329080    5.440428232    5.021073923
 1083 SOLV  HW2     5373    5.529980798    5.381215617    5.116751057
 1084 SOLV  OW      5374    4.672284042    5.736453181    6.298408669
 1084 SOLV  HW1     5375    4.631700011    5.645607333    6.288328017
 1084 SOLV  HW2     5376    4.736771123    5.735836426    6.374845853
 1085 SOLV  OW      5377    5.929490103    6.002261163    4.491011899
 1085 SOLV  HW1     5378    5.905916630    5.933613074    4.559810366
 1085 SOLV  HW2     5379    6.000012192    6.063093494    4.527446654
 1086 SOLV  OW      5380    0.248626084    4.589493076    6.580330940
 1086 SOLV  HW1     5381    0.228578593    4.607936401    6.676557982
 1086 SOLV  HW2     5382    0.185379102    4.641179641    6.522625351
 1087 SOLV  OW      5383    6.643592825    4.411334550    3.811390223
 1087 SOLV  HW1     5384    6.636468706    4.431447168    3.713683741
 1087 SOLV  HW2     5385    6.572224474    4.460907605    3.860895579
 1088 SOLV  OW      5386    3.885263112    6.795045339    6.268319484
 1088 SOLV  HW1     5387    3.871921255    6.845213599    6.182839126
 1088 SOLV  HW2     5388    3.965717498    6.830827392    6.315737078
 1089 SOLV  OW      5389    6.829542717    5.204797607    5.491483392
 1089 SOLV  HW1     5390    6.755597849    5.137649474    5.496100694
 1089 SOLV  HW2     5391    6.881677789    5.202920462    5.576785953
 1090 SOLV  OW      5392    4.746393309    4.103450043    3.975845089
 1090 SOLV  HW1     5393    4.734951762    4.148634235    4.064326983
 1090 SOLV  HW2     5394    4.663298810    4.052501057    3.953462966
 1091 SOLV  OW      5395    5.572338288    6.568136347    3.230091132
 1091 SOLV  HW1     5396    5.518850726    6.641607670    3.271817464
 1091 SOLV  HW2     5397    5.520039027    6.482959632    3.233207956
 1092 SOLV  OW      5398    4.304270057    5.299233356    4.096356429
 1092 SOLV  HW1     5399    4.385596615    5.310961667    4.153351857
 1092 SOLV  HW2     5400    4.317328674    5.346970472    4.009462008
 1093 SOLV  OW      5401    3.596064374    5.511752646    4.393925219
 1093 SOLV  HW1     5402    3.669471940    5.569930282    4.428969151
 1093 SOLV  HW2     5403    3.516393000    5.518850487    4.453954271
 1094 SOLV  OW      5404    5.439857780    2.963080101    4.809171047
 1094 SOLV  HW1     5405    5.445630935    2.863287247    4.812284273
 1094 SOLV  HW2     5406    5.366669418    2.990282077    4.746679732
 1095 SOLV  OW      5407    6.632456416    6.107586821    3.509193088
 1095 SOLV  HW1     5408    6.631911700    6.139107163    3.604102372
 1095 SOLV  HW2     5409    6.702277752    6.036870678    3.497975639
 1096 SOLV  OW      5410    5.569454707    3.664013422    4.189961974
 1096 SOLV  HW1     5411    5.486262234    3.673983258    4.244563069
 1096 SOLV  HW2     5412    5.568605029    3.730732108    4.115466997
 1097 SOLV  OW      5413    4.953705134    4.245295095    6.334916518
 1097 SOLV  HW1     5414    5.027504943    4.177815226    6.334601074
 1097 SOLV  HW2     5415    4.897378043    4.232668195    6.416573241
 1098 SOLV  OW      5416    5.589932081    6.903107027    5.107584064
 1098 SOLV  HW1     5417    5.682908041    6.890472876    5.142165705
 1098 SOLV  HW2     5418    5.590306592    6.896391816    5.007810491
 1099 SOLV  OW      5419    5.442314509    4.975173623    3.961730219
 1099 SOLV  HW1     5420    5.517249268    5.040978311    3.954212602
 1099 SOLV  HW2     5421    5.357362447    5.023666457    3.982551062
 1100 SOLV  OW      5422    3.164849682    5.282591239    3.828257980
 1100 SOLV  HW1     5423    3.184831248    5.262447632    3.732359803
 1100 SOLV  HW2     5424    3.149571916    5.197061535    3.877783327
 1101 SOLV  OW      5425    4.506617700    4.770732213    5.323781683
 1101 SOLV  HW1     5426    4.547578863    4.783827266    5.233500215
 1101 SOLV  HW2     5427    4.489622688    4.859829908    5.365885962
 1102 SOLV  OW      5428    6.630819258    5.476676647    4.964798137
 1102 SOLV  HW1     5429    6.686470892    5.486936222    4.882340904
 1102 SOLV  HW2     5430    6.604497714    5.380791321    4.975508611
 1103 SOLV  OW      5431    4.109787401    3.746559051    5.857543623
 1103 SOLV  HW1     5432    4.083773221    3.695913025    5.775334852
 1103 SOLV  HW2     5433    4.141018032    3.838012192    5.831834271
 1104 SOLV  OW      5434    5.860513918    4.317703669    5.550690958
 1104 SOLV  HW1     5435    5.806041249    4.255610217    5.494308488
 1104 SOLV  HW2     5436    5.883523356    4.399317564    5.497667859
 1105 SOLV  OW      5437    3.761115173    5.714596265    5.760910635
 1105 SOLV  HW1     5438    3.787311776    5.627267271    5.802005644
 1105 SOLV  HW2     5439    3.728285650    5.699054867    5.667733453
 1106 SOLV  OW      5440    5.788169266    4.480118112    3.300088389
 1106 SOLV  HW1     5441    5.728223246    4.409232846    3.262894750
 1106 SOLV  HW2     5442    5.789783047    4.558399921    3.237871990
 1107 SOLV  OW      5443    5.543358655    6.512305459    3.854975788
 1107 SOLV  HW1     5444    5.448745153    6.482270840    3.842816089
 1107 SOLV  HW2     5445    5.605078102    6.435229862    3.839112124
 1108 SOLV  OW      5446    4.424519529    2.655313568    6.778173829
 1108 SOLV  HW1     5447    4.416591191    2.750740338    6.807030597
 1108 SOLV  HW2     5448    4.475958605    2.603914034    6.846831484
 1109 SOLV  OW      5449    6.454956611    5.936178463    4.489908578
 1109 SOLV  HW1     5450    6.435367100    6.032669713    4.507432669
 1109 SOLV  HW2     5451    6.389408206    5.900423539    4.423377369
 1110 SOLV  OW      5452    4.840091081    5.451848146    5.388653939
 1110 SOLV  HW1     5453    4.837016322    5.352776730    5.401967765
 1110 SOLV  HW2     5454    4.917742656    5.489824034    5.438952349
 1111 SOLV  OW      5455    5.523325037    3.264258394    6.817334802
 1111 SOLV  HW1     5456    5.457010045    3.319716987    6.867616884
 1111 SOLV  HW2     5457    5.476471476    3.186965918    6.774531063
 1112 SOLV  OW      5458    4.029613042    6.585214462    6.161382196
 1112 SOLV  HW1     5459    4.060145959    6.543780540    6.247128949
 1112 SOLV  HW2     5460    3.974920952    6.666538835    6.181298385
 1113 SOLV  OW      5461    4.318593968    6.521312292    6.545828717
 1113 SOLV  HW1     5462    4.387248417    6.454517783    6.574580170
 1113 SOLV  HW2     5463    4.308801343    6.591500687    6.616392901
 1114 SOLV  OW      5464    4.665199500    4.698939442    6.092690810
 1114 SOLV  HW1     5465    4.704921406    4.785042036    6.060904879
 1114 SOLV  HW2     5466    4.613021984    4.656909031    6.018443214
 1115 SOLV  OW      5467    6.382259737    4.320213077    4.589717022
 1115 SOLV  HW1     5468    6.385217120    4.226966441    4.625743098
 1115 SOLV  HW2     5469    6.433350619    4.324387314    4.503845996
 1116 SOLV  OW      5470    4.214094205    3.985714900    5.774429758
 1116 SOLV  HW1     5471    4.189001102    4.078680655    5.801406537
 1116 SOLV  HW2     5472    4.301934041    3.961620809    5.815704909
 1117 SOLV  OW      5473    4.464442244    3.365731704    5.578538408
 1117 SOLV  HW1     5474    4.558015657    3.377057592    5.545135702
 1117 SOLV  HW2     5475    4.459213173    3.283973563    5.635882173
 1118 SOLV  OW      5476    5.547347198    5.675411849    4.495476434
 1118 SOLV  HW1     5477    5.614622637    5.603470401    4.512801290
 1118 SOLV  HW2     5478    5.547602052    5.698528750    4.398177055
 1119 SOLV  OW      5479    6.753711164    4.265315920    4.633898791
 1119 SOLV  HW1     5480    6.802924400    4.314620992    4.562143508
 1119 SOLV  HW2     5481    6.812194973    4.256780268    4.714574053
 1120 SOLV  OW      5482    3.794531289    6.128704048    5.664071543
 1120 SOLV  HW1     5483    3.710597756    6.149886169    5.613990173
 1120 SOLV  HW2     5484    3.830443068    6.212226884    5.705736020
 1121 SOLV  OW      5485    5.167413010    5.519280977    3.949860377
 1121 SOLV  HW1     5486    5.178280865    5.492268547    3.854183612
 1121 SOLV  HW2     5487    5.257496519    5.533573948    3.990877825
 1122 SOLV  OW      5488    6.709759941    3.622608476    5.740684797
 1122 SOLV  HW1     5489    6.655758906    3.573773160    5.809245569
 1122 SOLV  HW2     5490    6.790745549    3.568713620    5.717487349
 1123 SOLV  OW      5491    3.725611415    3.271776478    6.652283190
 1123 SOLV  HW1     5492    3.695564770    3.207147776    6.582128315
 1123 SOLV  HW2     5493    3.672373549    3.356111258    6.644886677
 1124 SOLV  OW      5494    3.734190638    4.489025407    4.230824714
 1124 SOLV  HW1     5495    3.818904143    4.535323096    4.204710339
 1124 SOLV  HW2     5496    3.660424213    4.556158770    4.238125163
 1125 SOLV  OW      5497    4.199121772    0.518275347    6.287470320
 1125 SOLV  HW1     5498    4.295843809    0.506784872    6.310152329
 1125 SOLV  HW2     5499    4.151460131    0.431212694    6.299723360
 1126 SOLV  OW      5500    4.705577652    6.371252564    3.947329083
 1126 SOLV  HW1     5501    4.651123781    6.310405300    4.005068578
 1126 SOLV  HW2     5502    4.801343250    6.367406223    3.975886908
 1127 SOLV  OW      5503    5.981463243    4.169154317    6.147017435
 1127 SOLV  HW1     5504    5.971852930    4.189090840    6.244547172
 1127 SOLV  HW2     5505    6.014641955    4.250642723    6.099471230
 1128 SOLV  OW      5506    6.555787677    5.757807891    4.885473485
 1128 SOLV  HW1     5507    6.596229468    5.674668448    4.923606623
 1128 SOLV  HW2     5508    6.485427321    5.733090331    4.818838634
 1129 SOLV  OW      5509    0.127195217    4.637054236    5.542911990
 1129 SOLV  HW1     5510    0.077467847    4.550303839    5.544655266
 1129 SOLV  HW2     5511    0.160323290    4.658318996    5.634845427
 1130 SOLV  OW      5512    5.025027766    4.328030925    3.496323666
 1130 SOLV  HW1     5513    4.953288136    4.258416861    3.499304643
 1130 SOLV  HW2     5514    5.114191271    4.283623262    3.487414216
 1131 SOLV  OW      5515    6.241081329    2.746147973    3.264457391
 1131 SOLV  HW1     5516    6.247163584    2.676456253    3.335923930
 1131 SOLV  HW2     5517    6.204385669    2.705128269    3.180957711
 1132 SOLV  OW      5518    6.358325005    4.454738621    5.563302199
 1132 SOLV  HW1     5519    6.277027760    4.397769810    5.575433830
 1132 SOLV  HW2     5520    6.340194648    4.546582182    5.598485646
 1133 SOLV  OW      5521    4.495957522    5.274291788    3.343006941
 1133 SOLV  HW1     5522    4.566393157    5.211277771    3.375710561
 1133 SOLV  HW2     5523    4.499043328    5.278789668    3.243148470
 1134 SOLV  OW      5524    4.418539445    3.760360278    0.318961660
 1134 SOLV  HW1     5525    4.485475862    3.700787347    0.274553731
 1134 SOLV  HW2     5526    4.465058562    3.819353214    0.384970363
 1135 SOLV  OW      5527    5.711476098    3.098983679    4.674669026
 1135 SOLV  HW1     5528    5.644974594    3.030488780    4.704434758
 1135 SOLV  HW2     5529    5.663278498    3.177508904    4.635775303
 1136 SOLV  OW      5530    6.722274971    6.242887272    4.413206942
 1136 SOLV  HW1     5531    6.714931932    6.158269362    4.360411016
 1136 SOLV  HW2     5532    6.817899405    6.258511130    4.437972935
 1137 SOLV  OW      5533    6.584463183    3.674487064    4.292844313
 1137 SOLV  HW1     5534    6.495684591    3.629762814    4.281913183
 1137 SOLV  HW2     5535    6.588096882    3.720030084    4.381804886
 1138 SOLV  OW      5536    3.911335183    5.854797444    3.568311205
 1138 SOLV  HW1     5537    3.847140812    5.781266965    3.546535906
 1138 SOLV  HW2     5538    3.902892258    5.927620968    3.500288249
 1139 SOLV  OW      5539    6.300681736    4.608969872    6.064315778
 1139 SOLV  HW1     5540    6.340134213    4.691255452    6.105213034
 1139 SOLV  HW2     5541    6.206745065    4.627791163    6.035616745
 1140 SOLV  OW      5542    6.227269106    5.839598558    4.361571375
 1140 SOLV  HW1     5543    6.132180590    5.860308866    4.384577906
 1140 SOLV  HW2     5544    6.248210640    5.745478137    4.388081725
 1141 SOLV  OW      5545    5.004742874    4.829689411    6.219132199
 1141 SOLV  HW1     5546    5.069805618    4.902105285    6.196236212
 1141 SOLV  HW2     5547    4.921353414    4.870393150    6.256426303
 1142 SOLV  OW      5548    4.657135850    3.690460123    5.059877429
 1142 SOLV  HW1     5549    4.658605941    3.596928288    5.095249768
 1142 SOLV  HW2     5550    4.682678794    3.689916463    4.963188188
 1143 SOLV  OW      5551    3.746633737    5.958097699    6.796991999
 1143 SOLV  HW1     5552    3.845844992    5.946700027    6.802345127
 1143 SOLV  HW2     5553    3.719096311    6.036716893    6.852328117
 1144 SOLV  OW      5554    6.594674290    4.944378581    3.862758513
 1144 SOLV  HW1     5555    6.559398389    4.976336898    3.950713582
 1144 SOLV  HW2     5556    6.693998248    4.955857230    3.860546930
 1145 SOLV  OW      5557    4.248921999    5.236660531    6.200865890
 1145 SOLV  HW1     5558    4.282621835    5.181386364    6.277092331
 1145 SOLV  HW2     5559    4.236515833    5.331156936    6.231162208
 1146 SOLV  OW      5560    5.604414188    2.806056244    6.193497217
 1146 SOLV  HW1     5561    5.687319518    2.782642076    6.142701256
 1146 SOLV  HW2     5562    5.525726470    2.760810248    6.151511585
 1147 SOLV  OW      5563    0.554716543    4.058238066    4.488526696
 1147 SOLV  HW1     5564    0.481615057    3.990197521    4.483359565
 1147 SOLV  HW2     5565    0.514990245    4.149994089    4.486897686
 1148 SOLV  OW      5566    4.108364474    4.082428738    0.243047821
 1148 SOLV  HW1     5567    4.014852228    4.054810242    0.220817525
 1148 SOLV  HW2     5568    4.146770117    4.134440733    0.166750722
 1149 SOLV  OW      5569    6.862495326    5.318236971    5.230271537
 1149 SOLV  HW1     5570    6.816720746    5.280957223    5.310995816
 1149 SOLV  HW2     5571    6.889666151    5.412819556    5.248084316
 1150 SOLV  OW      5572    6.595221615    6.888815228    3.886527068
 1150 SOLV  HW1     5573    6.525588147    6.875081759    3.956985989
 1150 SOLV  HW2     5574    6.619449748    6.800652275    3.846004839
 1151 SOLV  OW      5575    4.629353846    6.306586211    6.034600851
 1151 SOLV  HW1     5576    4.606856575    6.326239126    6.130044183
 1151 SOLV  HW2     5577    4.696947823    6.232976716    6.030785662
 1152 SOLV  OW      5578    6.173321088    3.248455043    0.454547330
 1152 SOLV  HW1     5579    6.132654766    3.182463063    0.517738180
 1152 SOLV  HW2     5580    6.216365790    3.322228280    0.506570701
 1153 SOLV  OW      5581    3.743650662    4.631819434    2.342198685
 1153 SOLV  HW1     5582    3.674183276    4.577848993    2.389773139
 1153 SOLV  HW2     5583    3.727349302    4.627629902    2.243616379
 1154 SOLV  OW      5584    5.243411345    4.846120938    5.726762487
 1154 SOLV  HW1     5585    5.262604074    4.877505484    5.633765457
 1154 SOLV  HW2     5586    5.184797568    4.765168550    5.723169735
 1155 SOLV  OW      5587    5.144059038    4.109733278    6.053886203
 1155 SOLV  HW1     5588    5.099283707    4.192571060    6.020201363
 1155 SOLV  HW2     5589    5.235822248    4.103166426    6.014669468
 1156 SOLV  OW      5590    4.935246748    3.348834402    0.374088387
 1156 SOLV  HW1     5591    4.844126105    3.379816535    0.401238635
 1156 SOLV  HW2     5592    4.962362152    3.271195026    0.430999025
 1157 SOLV  OW      5593    5.593997797    6.502478360    5.367489576
 1157 SOLV  HW1     5594    5.565274611    6.406687913    5.366579133
 1157 SOLV  HW2     5595    5.693193235    6.507625270    5.355853500
 1158 SOLV  OW      5596    4.724590785    6.526845542    6.718711653
 1158 SOLV  HW1     5597    4.780071655    6.508893794    6.799958013
 1158 SOLV  HW2     5598    4.700011117    6.440154296    6.675331549
 1159 SOLV  OW      5599    5.547929099    3.055064239    4.439781232
 1159 SOLV  HW1     5600    5.638264534    3.053646913    4.396895395
 1159 SOLV  HW2     5601    5.550178599    3.114412239    4.520244522
 1160 SOLV  OW      5602    3.963143403    6.434971995    4.246481498
 1160 SOLV  HW1     5603    3.867062350    6.459747477    4.233977195
 1160 SOLV  HW2     5604    4.017683396    6.474775955    4.172707225
 1161 SOLV  OW      5605    5.607903016    3.522498262    5.795494242
 1161 SOLV  HW1     5606    5.693654794    3.553450875    5.836603931
 1161 SOLV  HW2     5607    5.593513407    3.570017995    5.708682874
 1162 SOLV  OW      5608    4.318919041    6.698888288    4.634588681
 1162 SOLV  HW1     5609    4.239685945    6.758514651    4.621603395
 1162 SOLV  HW2     5610    4.387870905    6.719518439    4.565149192
 1163 SOLV  OW      5611    6.024726037    5.328266516    4.886366109
 1163 SOLV  HW1     5612    5.989746186    5.255413772    4.827453907
 1163 SOLV  HW2     5613    6.055225596    5.289133938    4.973200128
 1164 SOLV  OW      5614    5.502506973    2.915887685    4.055929168
 1164 SOLV  HW1     5615    5.502339809    2.991934981    4.120877484
 1164 SOLV  HW2     5616    5.413299606    2.910179181    4.011084975
 1165 SOLV  OW      5617    4.929518162    5.653839320    4.352116487
 1165 SOLV  HW1     5618    4.972093200    5.724180210    4.295186540
 1165 SOLV  HW2     5619    4.962516926    5.563724545    4.323976089
 1166 SOLV  OW      5620    5.375775795    3.428617633    4.289306123
 1166 SOLV  HW1     5621    5.475566782    3.431981676    4.294663043
 1166 SOLV  HW2     5622    5.346476659    3.453408311    4.196973723
 1167 SOLV  OW      5623    6.437179282    4.763524913    3.439503265
 1167 SOLV  HW1     5624    6.382194295    4.698199010    3.491569062
 1167 SOLV  HW2     5625    6.440873489    4.850562457    3.488620165
 1168 SOLV  OW      5626    4.412417264    4.236762655    3.986767081
 1168 SOLV  HW1     5627    4.405594428    4.188487871    4.074076841
 1168 SOLV  HW2     5628    4.325157387    4.230460701    3.938311518
 1169 SOLV  OW      5629    5.873298673    4.148995516    3.240631213
 1169 SOLV  HW1     5630    5.779721551    4.141466336    3.275079300
 1169 SOLV  HW2     5631    5.916801419    4.230054754    3.279834671
 1170 SOLV  OW      5632    5.234059455    5.172833548    3.906231745
 1170 SOLV  HW1     5633    5.286521144    5.241159168    3.855425867
 1170 SOLV  HW2     5634    5.194016931    5.215233357    3.987476565
 1171 SOLV  OW      5635    4.382943711    5.156390104    5.983747232
 1171 SOLV  HW1     5636    4.474463917    5.130391219    6.014566782
 1171 SOLV  HW2     5637    4.339925159    5.214754582    6.052628696
 1172 SOLV  OW      5638    5.165710887    5.657762059    4.820932210
 1172 SOLV  HW1     5639    5.099369419    5.594318275    4.781243757
 1172 SOLV  HW2     5640    5.229316212    5.688146523    4.749992284
 1173 SOLV  OW      5641    2.835382112    4.897947766    3.424586745
 1173 SOLV  HW1     5642    2.750395263    4.858016941    3.459000118
 1173 SOLV  HW2     5643    2.909525089    4.831459195    3.433722694
 1174 SOLV  OW      5644    3.389626689    5.050758930    4.459491319
 1174 SOLV  HW1     5645    3.356349339    5.138928594    4.426019796
 1174 SOLV  HW2     5646    3.315418769    5.002715147    4.506251642
 1175 SOLV  OW      5647    5.706956669    5.048473594    5.218456334
 1175 SOLV  HW1     5648    5.709565249    4.949989126    5.235604170
 1175 SOLV  HW2     5649    5.733783643    5.066527105    5.123828725
 1176 SOLV  OW      5650    5.257765456    4.628134108    6.697756004
 1176 SOLV  HW1     5651    5.277167660    4.659555503    6.604816561
 1176 SOLV  HW2     5652    5.167586074    4.584969330    6.700186067
 1177 SOLV  OW      5653    6.476140124    6.223820448    4.550256614
 1177 SOLV  HW1     5654    6.420888937    6.230653365    4.467176346
 1177 SOLV  HW2     5655    6.570988551    6.203837975    4.525636628
 1178 SOLV  OW      5656    4.038480857    4.863785302    0.695757759
 1178 SOLV  HW1     5657    4.050668723    4.770097516    0.662956336
 1178 SOLV  HW2     5658    4.127114632    4.901418158    0.722768340
 1179 SOLV  OW      5659    4.685085562    5.552176414    6.866214896
 1179 SOLV  HW1     5660    4.778241963    5.523018470    6.844464097
 1179 SOLV  HW2     5661    4.683441983    5.593155738    6.957425555
 1180 SOLV  OW      5662    5.206707309    4.673610600    3.808225477
 1180 SOLV  HW1     5663    5.132259806    4.618093639    3.771111752
 1180 SOLV  HW2     5664    5.280392709    4.613763186    3.839700777
 1181 SOLV  OW      5665    4.649734315    4.185085156    4.854683734
 1181 SOLV  HW1     5666    4.604498509    4.137610153    4.930190860
 1181 SOLV  HW2     5667    4.689861853    4.117934371    4.792377483
 1182 SOLV  OW      5668    4.438469843    4.038750487    0.180932912
 1182 SOLV  HW1     5669    4.513635213    4.058052276    0.244015645
 1182 SOLV  HW2     5670    4.391385303    3.955354221    0.209742724
 1183 SOLV  OW      5671    0.227755058    3.746616551    3.654013213
 1183 SOLV  HW1     5672    0.195525711    3.809661415    3.724629464
 1183 SOLV  HW2     5673    0.149679440    3.712528284    3.601647307
 1184 SOLV  OW      5674    4.959101375    6.791123191    5.593497290
 1184 SOLV  HW1     5675    4.989628822    6.872640141    5.544258413
 1184 SOLV  HW2     5676    5.035825866    6.752414717    5.644648873
 1185 SOLV  OW      5677    4.895774904    5.827511041    5.858882143
 1185 SOLV  HW1     5678    4.909978515    5.763442904    5.934346900
 1185 SOLV  HW2     5679    4.874483488    5.918059347    5.895611616
 1186 SOLV  OW      5680    5.091933695    4.290886710    4.625770033
 1186 SOLV  HW1     5681    5.186840379    4.267125352    4.646495405
 1186 SOLV  HW2     5682    5.053044409    4.342405411    4.702156116
 1187 SOLV  OW      5683    6.843681860    4.778834370    4.966053192
 1187 SOLV  HW1     5684    6.799947102    4.778394896    5.055981606
 1187 SOLV  HW2     5685    6.820693370    4.694532468    4.917424818
 1188 SOLV  OW      5686    5.786214226    4.173931388    5.921872825
 1188 SOLV  HW1     5687    5.853601473    4.148232598    5.991154315
 1188 SOLV  HW2     5688    5.802902389    4.121764713    5.838198055
 1189 SOLV  OW      5689    0.752019034    4.500699597    4.039278601
 1189 SOLV  HW1     5690    0.714678723    4.477133130    3.949543878
 1189 SOLV  HW2     5691    0.843896957    4.462258388    4.048263071
 1190 SOLV  OW      5692    5.117203107    5.181569033    5.716599088
 1190 SOLV  HW1     5693    5.084353416    5.268742713    5.752954134
 1190 SOLV  HW2     5694    5.079953266    5.167586132    5.624855271
 1191 SOLV  OW      5695    5.002640281    5.401328653    5.023694524
 1191 SOLV  HW1     5696    5.099451443    5.414372477    5.002260643
 1191 SOLV  HW2     5697    4.992738134    5.378648839    5.120593458
 1192 SOLV  OW      5698    4.086046412    3.862945339    4.952020129
 1192 SOLV  HW1     5699    4.180112091    3.868387686    4.918496753
 1192 SOLV  HW2     5700    4.033455668    3.800956989    4.893767044
 1193 SOLV  OW      5701    6.453995946    2.510997773    4.193983428
 1193 SOLV  HW1     5702    6.397867596    2.577194408    4.243673199
 1193 SOLV  HW2     5703    6.476839971    2.434665961    4.254423526
 1194 SOLV  OW      5704    3.661433064    5.229197835    4.350215150
 1194 SOLV  HW1     5705    3.613366466    5.311139412    4.381443660
 1194 SOLV  HW2     5706    3.609568183    5.186316431    4.276247458
 1195 SOLV  OW      5707    6.396294720    6.174486305    4.834368971
 1195 SOLV  HW1     5708    6.324084028    6.243586348    4.837936546
 1195 SOLV  HW2     5709    6.446588655    6.183273060    4.748373788
 1196 SOLV  OW      5710    3.654392509    0.558669053    3.860515794
 1196 SOLV  HW1     5711    3.668636179    0.460216936    3.870811609
[truncated: 5,015,207 more chars]
