# Supplementary material for: Accelerated Enveloping Distribution Sampling to Probe the Presence of Water Molecules
Source: J Chem Theory Comput. 2023 May 11;19(11):3379–90. doi: 10.1021/acs.jctc.3c00109 (PMC10269333; doi:10.1021/acs.jctc.3c00109)
Supplement: Supplementary file 2 — ct3c00109_si_002.zip [file ct3c00109_si_002.zip › paper_TI_AEDS/eq/2N6_2/eq_4fcq_2N6_2_6.cnf]

TITLE
	MD++
	Automatically generated input file
	ogracia Thu Dec  1 19:59:44 2022

	final configuration
END
TIMESTEP
          50000  200.000000000
END
POSITION
# first 24 chars ignored
    1 GLU   H1         1    0.501639923    1.977366176    0.513336062
    1 GLU   H2         2    0.412176702    1.935603961    0.636922133
    1 GLU   N          3    0.433629226    2.013044507    0.577390981
    1 GLU   H3         4    0.474200914    2.090313017    0.626223898
    1 GLU   CA         5    0.311730985    2.056723230    0.507798549
    1 GLU   CB         6    0.338627080    2.196099003    0.450663990
    1 GLU   CG         7    0.214932658    2.279427949    0.416529616
    1 GLU   CD         8    0.097997082    2.276606251    0.515143848
    1 GLU   OE1        9   -0.002760622    2.210551876    0.481829825
    1 GLU   OE2       10    0.111270894    2.309112718    0.635099088
    1 GLU   C         11    0.255518351    1.951926662    0.411533301
    1 GLU   O         12    0.326058580    1.853951197    0.387936167
    2 VAL   N         13    0.124458955    1.950689335    0.388873850
    2 VAL   H         14    0.066085560    2.029521335    0.408319644
    2 VAL   CA        15    0.066186152    1.845690484    0.304081403
    2 VAL   CB        16   -0.086087584    1.839690748    0.317858112
    2 VAL   CG1       17   -0.147264637    1.710403371    0.263490667
    2 VAL   CG2       18   -0.140857210    1.870360739    0.457394539
    2 VAL   C         19    0.106614984    1.853049813    0.156702542
    2 VAL   O         20    0.031018576    1.889591321    0.066805128
    3 GLU   N         21    0.234180968    1.830534912    0.126533389
    3 GLU   H         22    0.275950746    1.769894984    0.194200603
    3 GLU   CA        23    0.294943052    1.862511145    6.924469665
    3 GLU   CB        24    0.443558983    1.890919677    6.947222299
    3 GLU   CG        25    0.451944406    2.030292024    7.009758253
    3 GLU   CD        26    0.581499843    2.066133125    0.154881670
    3 GLU   OE1       27    0.598674247    2.019404622    0.269534081
    3 GLU   OE2       28    0.657326046    2.148180597    0.098812797
    3 GLU   C         29    0.279402909    1.762529459    6.809703183
    3 GLU   O         30    0.280694534    1.641759722    6.833045582
    4 THR   N         31    0.298004510    1.813574835    6.688292693
    4 THR   H         32    0.333651833    1.906820989    6.682419076
    4 THR   CA        33    0.267736264    1.737104470    6.566440287
    4 THR   CB        34    0.162527317    1.812545407    6.484890464
    4 THR   OG1       35    0.063211879    1.886102895    6.556836815
    4 THR   HG1       36   -0.011758883    1.910351081    6.495257507
    4 THR   CG2       37    0.075829839    1.715890667    6.403932747
    4 THR   C         38    0.389071762    1.704095436    6.479270094
    4 THR   O         39    0.455759917    1.800922646    6.443127365
    5 PHE   N         40    0.394441501    1.582932601    6.424650109
    5 PHE   H         41    0.325706613    1.511419845    6.437359047
    5 PHE   CA        42    0.508481964    1.520467949    6.356068115
    5 PHE   CB        43    0.563903655    1.415925220    6.453060270
    5 PHE   CG        44    0.650116950    1.485458421    6.558609621
    5 PHE   CD1       45    0.584883341    1.527250739    6.674024708
    5 PHE   HD1       46    0.478810863    1.505782025    6.687017573
    5 PHE   CD2       47    0.787396033    1.502760251    6.545412481
    5 PHE   HD2       48    0.836377727    1.441827858    6.469457705
    5 PHE   CE1       49    0.661412881    1.585292208    6.774502169
    5 PHE   HE1       50    0.610096783    1.605723842    6.868475423
    5 PHE   CE2       51    0.862128588    1.565679435    6.644307823
    5 PHE   HE2       52    0.970530297    1.561693729    6.633570714
    5 PHE   CZ        53    0.796801387    1.612082866    6.757887722
    5 PHE   HZ        54    0.850121505    1.686355829    6.817230648
    5 PHE   C         55    0.450312137    1.458937104    6.228638686
    5 PHE   O         56    0.345381875    1.395258183    6.236623086
    6 ALA   N         57    0.526838508    1.476362973    6.121275020
    6 ALA   H         58    0.618490149    1.512190830    6.139030172
    6 ALA   CA        59    0.500850334    1.405584207    5.995082095
    6 ALA   CB        60    0.576578434    1.490778301    5.893028867
    6 ALA   C         61    0.552223504    1.261477728    5.994588764
    6 ALA   O         62    0.631337185    1.214033697    6.075939559
    7 PHE   N         63    0.483110703    1.192332990    5.904413595
    7 PHE   H         64    0.418010034    1.234050314    5.841003691
    7 PHE   CA        65    0.540114829    1.064123857    5.860550486
    7 PHE   CB        66    0.427072360    0.961211880    5.853947550
    7 PHE   CG        67    0.396246571    0.906902290    5.993636199
    7 PHE   CD1       68    0.470275322    0.810602067    6.061224814
    7 PHE   HD1       69    0.571141185    0.782843582    6.030593381
    7 PHE   CD2       70    0.266242095    0.929782045    6.037185028
    7 PHE   HD2       71    0.213530973    1.014180430    5.992683803
    7 PHE   CE1       72    0.415429711    0.744650691    6.170609239
    7 PHE   HE1       73    0.468776515    0.659191814    6.212210141
    7 PHE   CE2       74    0.210922085    0.864765648    6.146866791
    7 PHE   HE2       75    0.103763209    0.871392296    6.165685769
    7 PHE   CZ        76    0.287491433    0.772551016    6.217240954
    7 PHE   HZ        77    0.236895017    0.697567048    6.278045007
    7 PHE   C         78    0.614127615    1.071392448    5.726835135
    7 PHE   O         79    0.582323127    1.158753526    5.646301713
    8 GLN   N         80    0.726067416    1.000535284    5.714962271
    8 GLN   H         81    0.756833450    0.942808054    5.790609382
    8 GLN   CA        82    0.796974250    0.996218026    5.586254002
    8 GLN   CB        83    0.932026328    0.924401537    5.589887639
    8 GLN   CG        84    1.040138061    1.012250707    5.653152858
    8 GLN   CD        85    1.176448486    0.943816180    5.641152450
    8 GLN   OE1       86    1.207471050    0.863165082    5.553618934
    8 GLN   NE2       87    1.259359016    0.952739567    5.744752656
    8 GLN   HE21      88    1.352589166    0.918606491    5.732838928
    8 GLN   HE22      89    1.241091199    1.014641884    5.821128062
    8 GLN   C         90    0.716569024    0.938366901    5.469632094
    8 GLN   O         91    0.625513755    0.858975063    5.492761965
    9 ALA   N         92    0.741468464    0.985537739    5.347796134
    9 ALA   H         93    0.833321763    1.018674309    5.326274855
    9 ALA   CA        94    0.650904812    0.970474026    5.232995279
    9 ALA   CB        95    0.717981169    1.028686576    5.108416321
    9 ALA   C         96    0.614120294    0.830828438    5.182446413
    9 ALA   O         97    0.495861063    0.804591342    5.161174462
   10 GLU   N         98    0.707924041    0.737290056    5.194256382
   10 GLU   H         99    0.798216353    0.773094991    5.218013238
   10 GLU   CA       100    0.683448562    0.596203408    5.161011431
   10 GLU   CB       101    0.817912755    0.524648812    5.175485315
   10 GLU   CG       102    0.916919183    0.566169527    5.066476434
   10 GLU   CD       103    0.977941899    0.706279490    5.058911852
   10 GLU   OE1      104    0.977710143    0.768615539    4.950559087
   10 GLU   OE2      105    1.007524114    0.763189786    5.166202253
   10 GLU   C        106    0.575017767    0.535989130    5.250607905
   10 GLU   O        107    0.471172579    0.498550145    5.196342132
   11 ILE   N        108    0.587189566    0.573053109    5.377764288
   11 ILE   H        109    0.662133417    0.634778783    5.401710834
   11 ILE   CA       110    0.498139933    0.523823140    5.483870478
   11 ILE   CB       111    0.571561358    0.547134467    5.616067397
   11 ILE   CG1      112    0.699065271    0.462545072    5.616677143
   11 ILE   CG2      113    0.482831836    0.515344109    5.736606245
   11 ILE   CD       114    0.767858028    0.459161901    5.753298116
   11 ILE   C        115    0.364989818    0.597898054    5.469881512
   11 ILE   O        116    0.259019328    0.536446681    5.480976533
   12 ALA   N        117    0.371156629    0.728023593    5.443051822
   12 ALA   H        118    0.456251190    0.780389784    5.438859970
   12 ALA   CA       119    0.252733177    0.808979426    5.410903658
   12 ALA   CB       120    0.307552314    0.950826810    5.394070324
   12 ALA   C        121    0.160641014    0.762498647    5.297895490
   12 ALA   O        122    0.044789782    0.726438878    5.318030062
   13 GLN   N        123    0.231428920    0.710919798    5.197800297
   13 GLN   H        124    0.329559261    0.723310818    5.183110714
   13 GLN   CA       125    0.164899058    0.647433741    5.083102104
   13 GLN   CB       126    0.257447033    0.648538714    4.961262551
   13 GLN   CG       127    0.258816711    0.779800974    4.882693419
   13 GLN   CD       128    0.120312904    0.804035545    4.822388040
   13 GLN   OE1      129    0.038077245    0.880105382    4.873179692
   13 GLN   NE2      130    0.087976455    0.738636023    4.711199163
   13 GLN   HE21     131   -0.003114575    0.766756218    4.681031156
   13 GLN   HE22     132    0.130599506    0.656252942    4.673830995
   13 GLN   C        133    0.109891481    0.508383922    5.115526974
   13 GLN   O        134   -0.007028721    0.486031375    5.084538437
   14 LEU   N        135    0.189631000    0.417617343    5.171135352
   14 LEU   H        136    0.288974825    0.423319418    5.161217339
   14 LEU   CA       137    0.149046450    0.282407244    5.212146339
   14 LEU   CB       138    0.257398568    0.204165999    5.286621497
   14 LEU   CG       139    0.240732409    0.053093965    5.269130084
   14 LEU   CD1      140    0.271844744    0.024955101    5.121980778
   14 LEU   CD2      141    0.333208258   -0.032169021    5.356237051
   14 LEU   C        142    0.036701922    0.285313480    5.315976877
   14 LEU   O        143   -0.056712359    0.211404001    5.285312944
   15 MET   N        144    0.025376325    0.397052658    5.387238087
   15 MET   H        145    0.090820459    0.472242409    5.379175987
   15 MET   CA       146    6.839671614    0.406184614    5.480067845
   15 MET   CB       147    6.861033441    0.511314825    5.589148244
   15 MET   CG       148    0.036452407    0.459684910    5.689462356
   15 MET   SD       149    0.117834283    0.579914474    5.800884709
   15 MET   CE       150    0.108897135    0.486090981    5.951898548
   15 MET   C        151    6.701271084    0.423974749    5.417300519
   15 MET   O        152    6.609610091    0.345611555    5.441520098
   16 SER   N        153    6.688921969    0.518774567    5.324822114
   16 SER   H        154    6.774518844    0.569063685    5.312760039
   16 SER   CA       155    6.583104741    0.528391433    5.223218129
   16 SER   CB       156    6.593651976    0.650536521    5.131673390
   16 SER   OG       157    6.582489382    0.766186339    5.215038084
   16 SER   HG       158    6.489260351    0.777957249    5.249249486
   16 SER   C        159    6.569995816    0.402671651    5.136994940
   16 SER   O        160    6.455861297    0.357286218    5.130384447
   17 LEU   N        161    6.669393730    0.347056601    5.068310357
   17 LEU   H        162    6.761819416    0.385066918    5.072093194
   17 LEU   CA       163    6.655473208    0.230709389    4.979526236
   17 LEU   CB       164    6.791160760    0.211652990    4.911437689
   17 LEU   CG       165    6.818920388    0.325269579    4.812786397
   17 LEU   CD1      166    6.965334544    0.322933239    4.768401012
   17 LEU   CD2      167    6.726474191    0.326040574    4.690862410
   17 LEU   C        168    6.607231777    0.105417318    5.052900891
   17 LEU   O        169    6.534287104    0.027371341    4.991909858
   18 ILE   N        170    6.632025309    0.077640558    5.180596102
   18 ILE   H        171    6.698614233    0.131272810    5.232457197
   18 ILE   CA       172    6.557644257    6.909767900    5.263669320
   18 ILE   CB       173    6.645639416    6.871689239    5.382900383
   18 ILE   CG1      174    6.755845400    6.781243010    5.327350039
   18 ILE   CG2      175    6.573287359    6.792036718    5.491678120
   18 ILE   CD       176    6.872215463    6.757440275    5.423792017
   18 ILE   C        177    6.409746963    0.013347128    5.287053734
   18 ILE   O        178    6.313600740   -0.061379725    5.269682618
   19 ILE   N        179    6.379136678    0.137285420    5.324355816
   19 ILE   H        180    6.452771187    0.204947874    5.325037655
   19 ILE   CA       181    6.250098077    0.192457775    5.368148942
   19 ILE   CB       182    6.280040168    0.307811235    5.464098039
   19 ILE   CG1      183    6.339543601    0.256065640    5.595225254
   19 ILE   CG2      184    6.150848561    0.383514152    5.495556012
   19 ILE   CD       185    6.345178523    0.358039050    5.709161801
   19 ILE   C        186    6.155667264    0.229473464    5.253581012
   19 ILE   O        187    6.039323407    0.189988681    5.259521968
   20 ASN   N        188    6.195061768    0.305903247    5.152107533
   20 ASN   H        189    6.289603342    0.337364587    5.143517894
   20 ASN   CA       190    6.098269648    0.354786936    5.052856158
   20 ASN   CB       191    6.159866393    0.456548760    4.956632025
   20 ASN   CG       192    6.233439408    0.577803817    5.013989525
   20 ASN   OD1      193    6.337304491    0.621558165    4.964740852
   20 ASN   ND2      194    6.169095081    0.638688196    5.113196556
   20 ASN   HD21     195    6.218582907    0.711671052    5.160345468
   20 ASN   HD22     196    6.079164008    0.614479759    5.149603324
   20 ASN   C        197    6.030626267    0.254118182    4.959562570
   20 ASN   O        198    5.908503155    0.260586585    4.946344275
   21 THR   N        199    6.105516346    0.165752862    4.894188940
   21 THR   H        200    6.205006310    0.175238265    4.897863235
   21 THR   CA       201    6.061750145    0.052354615    4.811505308
   21 THR   CB       202    6.182019726    6.902085911    4.758297994
   21 THR   OG1      203    6.285598536    6.984758635    4.704542073
   21 THR   HG1      204    6.360394909    6.918516484    4.700297531
   21 THR   CG2      205    6.140095722    6.788995535    4.664154475
   21 THR   C        206    5.957030547    6.891882469    4.879556940
   21 THR   O        207    5.979135327    6.848277128    4.992431280
   22 PHE   N        208    5.845042164    6.893960966    4.807830475
   22 PHE   H        209    5.826840014    6.968048245    4.743166175
   22 PHE   CA       210    5.728436824    6.812470545    4.844903084
   22 PHE   CB       211    5.626075495    6.817862038    4.731309155
   22 PHE   CG       212    5.481443681    6.778551641    4.762089261
   22 PHE   CD1      213    5.399027964    6.867877143    4.829560809
   22 PHE   HD1      214    5.430159168    6.970960280    4.846466611
   22 PHE   CD2      215    5.437285689    6.650525343    4.730742434
   22 PHE   HD2      216    5.504241369    6.584699053    4.675364826
   22 PHE   CE1      217    5.272779822    6.826484994    4.870439047
   22 PHE   HE1      218    5.217151855    6.889717906    4.939627525
   22 PHE   CE2      219    5.306714337    6.617145403    4.764772554
   22 PHE   HE2      220    5.259760089    6.535757681    4.709517314
   22 PHE   CZ       221    5.222998845    6.700939452    4.837524828
   22 PHE   HZ       222    5.125326548    6.668306174    4.873249922
   22 PHE   C        223    5.763157739    6.668937431    4.884941513
   22 PHE   O        224    5.814432501    6.594056075    4.801918644
   23 TYR   N        225    5.712610972    6.630230090    5.001725563
   23 TYR   H        226    5.652518203    6.693397151    5.050715606
   23 TYR   CA       227    5.759951909    6.514123458    5.078468687
   23 TYR   CB       228    5.909150534    6.516651383    5.112288242
   23 TYR   CG       229    5.977353277    6.402930885    5.188591318
   23 TYR   CD1      230    6.012935336    6.290716296    5.114671438
   23 TYR   HD1      231    6.002144949    6.291696619    5.006201382
   23 TYR   CD2      232    5.993632648    6.411658767    5.326359075
   23 TYR   HD2      233    5.998212047    6.511543044    5.369732957
   23 TYR   CE1      234    6.073343060    6.187461190    5.185471895
   23 TYR   HE1      235    6.099426388    6.096248640    5.131796748
   23 TYR   CE2      236    6.051788662    6.304620951    5.393303832
   23 TYR   HE2      237    6.042187511    6.303617667    5.501880163
   23 TYR   CZ       238    6.100013718    6.195715546    5.321644189
   23 TYR   OH       239    6.200657039    6.124631108    5.379240651
   23 TYR   HH       240    6.200293682    6.160672166    5.472519773
   23 TYR   C        241    5.677589184    6.497156595    5.206299477
   23 TYR   O        242    5.704277554    6.558820598    5.309339547
   24 SER   N        243    5.575757589    6.411986364    5.198013445
   24 SER   H        244    5.549952381    6.381280422    5.106409333
   24 SER   CA       245    5.473086420    6.403812127    5.302888112
   24 SER   CB       246    5.348782953    6.333825448    5.247605692
   24 SER   OG       247    5.292259914    6.399459477    5.133805992
   24 SER   HG       248    5.248857184    6.484033054    5.164847733
   24 SER   C        249    5.513495354    6.317487145    5.422560170
   24 SER   O        250    5.491644965    6.360736490    5.535623358
   25 ASN   N        251    5.565054879    6.195174663    5.413991464
   25 ASN   H        252    5.576181291    6.151519740    5.324713655
   25 ASN   CA       253    5.595503761    6.118133387    5.535443194
   25 ASN   CB       254    5.599178526    5.974457159    5.483009857
   25 ASN   CG       255    5.611019068    5.882138252    5.604430780
   25 ASN   OD1      256    5.541066690    5.887363253    5.705463938
   25 ASN   ND2      257    5.688303532    5.774565067    5.592423545
   25 ASN   HD21     258    5.703063093    5.704390496    5.662115158
   25 ASN   HD22     259    5.744057823    5.773446601    5.509415808
   25 ASN   C        260    5.731917368    6.156964073    5.592851299
   25 ASN   O        261    5.829195312    6.160109502    5.517633090
   26 LYSH  N        262    5.749495308    6.153103549    5.724636748
   26 LYSH  H        263    5.671384509    6.114160554    5.773464022
   26 LYSH  CA       264    5.860520678    6.197065055    5.810383295
   26 LYSH  CB       265    5.830412731    6.344780008    5.836558889
   26 LYSH  CG       266    5.810440105    6.434983874    5.714586525
   26 LYSH  CD       267    5.794019671    6.581107830    5.756859122
   26 LYSH  CE       268    5.695786190    6.641981603    5.656598026
   26 LYSH  NZ       269    5.672234076    6.784927187    5.681522167
   26 LYSH  HZ1      270    5.759895932    6.830061591    5.698207760
   26 LYSH  HZ2      271    5.615196390    6.798198250    5.762581760
   26 LYSH  HZ3      272    5.627199070    6.831073319    5.605087953
   26 LYSH  C        273    5.891080110    6.106352322    5.929753118
   26 LYSH  O        274    5.965321008    6.153860119    6.015552790
   27 GLU   N        275    5.834309793    5.986077220    5.928524267
   27 GLU   H        276    5.830181315    5.933588649    5.843506727
   27 GLU   CA       277    5.836176211    5.899114816    6.047028881
   27 GLU   CB       278    5.721253421    5.799499146    6.063761151
   27 GLU   CG       279    5.709187490    5.688190246    5.959471946
   27 GLU   CD       280    5.597913076    5.588980665    5.993844821
   27 GLU   OE1      281    5.479655549    5.593347917    5.953595429
   27 GLU   OE2      282    5.642150124    5.500398182    6.070142570
   27 GLU   C        283    5.969363260    5.837040612    6.089652910
   27 GLU   O        284    5.981359585    5.794575688    6.204456729
   28 ILE   N        285    6.071775538    5.841669917    6.004910106
   28 ILE   H        286    6.062620486    5.867020108    5.908611655
   28 ILE   CA       287    6.205248015    5.794406973    6.044430641
   28 ILE   CB       288    6.270821116    5.733427804    5.920364291
   28 ILE   CG1      289    6.291182899    5.843942149    5.816523147
   28 ILE   CG2      290    6.200943914    5.608481751    5.866375033
   28 ILE   CD       291    6.380377464    5.809207001    5.697152231
   28 ILE   C        292    6.297619202    5.897816712    6.109142737
   28 ILE   O        293    6.405714904    5.848263372    6.140607191
   29 PHE   N        294    6.243279393    6.004847167    6.166421021
   29 PHE   H        295    6.149892586    6.023131811    6.135677113
   29 PHE   CA       296    6.324353442    6.107091464    6.234122175
   29 PHE   CB       297    6.229094323    6.225934861    6.248780083
   29 PHE   CG       298    6.133139424    6.211896351    6.367113225
   29 PHE   CD1      299    6.010497975    6.152026782    6.340734118
   29 PHE   HD1      300    5.983632963    6.102924782    6.247207600
   29 PHE   CD2      301    6.167118450    6.274803250    6.486304834
   29 PHE   HD2      302    6.268835338    6.304739230    6.511558426
   29 PHE   CE1      303    5.911769270    6.169558841    6.437000106
   29 PHE   HE1      304    5.807653315    6.147562262    6.413396813
   29 PHE   CE2      305    6.068818948    6.281956704    6.584321075
   29 PHE   HE2      306    6.090045117    6.326271125    6.681613039
   29 PHE   CZ       307    5.942434148    6.230365514    6.558160030
   29 PHE   HZ       308    5.867487783    6.235713894    6.637130571
   29 PHE   C        309    6.406238035    6.068598794    6.357515923
   29 PHE   O        310    6.528018483    6.085162053    6.352462030
   30 LEU   N        311    6.343624927    5.991326504    6.445829730
   30 LEU   H        312    6.267520906    5.934198884    6.415065856
   30 LEU   CA       313    6.411936809    5.944873881    6.567430314
   30 LEU   CB       314    6.317178046    5.869926485    6.661313284
   30 LEU   CG       315    6.204281955    5.950755184    6.725581260
   30 LEU   CD1      316    6.112591518    5.850298836    6.795654894
   30 LEU   CD2      317    6.263924306    6.042339183    6.832657158
   30 LEU   C        318    6.523817497    5.850960061    6.521870161
   30 LEU   O        319    6.638248064    5.875488468    6.559741720
   31 ARG   N        320    6.502908020    5.755950924    6.431169640
   31 ARG   H        321    6.408987720    5.733864171    6.404851162
   31 ARG   CA       322    6.603008832    5.673887096    6.361478129
   31 ARG   CB       323    6.533770266    5.589390306    6.254349008
   31 ARG   CG       324    6.616868371    5.490309223    6.172548614
   31 ARG   CD       325    6.538440345    5.462898289    6.044061935
   31 ARG   NE       326    6.591875999    5.533701318    5.926841085
   31 ARG   HE       327    6.626593153    5.626920178    5.937166357
   31 ARG   CZ       328    6.569124060    5.502156375    5.798603671
   31 ARG   NH1      329    6.472833597    5.413801304    5.769029205
   31 ARG   HH11     330    6.444738814    5.394384897    5.675031451
   31 ARG   HH12     331    6.429972751    5.351554484    5.834521912
   31 ARG   NH2      332    6.621786317    5.578317167    5.701740229
   31 ARG   HH21     333    6.594078053    5.569755321    5.606037442
   31 ARG   HH22     334    6.679931290    5.654003202    5.731571525
   31 ARG   C        335    6.727286016    5.746715781    6.309878968
   31 ARG   O        336    6.837377721    5.704014447    6.344327022
   32 GLU   N        337    6.704166804    5.849881061    6.229184220
   32 GLU   H        338    6.608997006    5.861093761    6.200599938
   32 GLU   CA       339    6.801955374    5.943631271    6.172098268
   32 GLU   CB       340    6.738383724    6.041482116    6.073124224
   32 GLU   CG       341    6.648669187    5.975499519    5.968206324
   32 GLU   CD       342    6.733626301    5.917242146    5.855097245
   32 GLU   OE1      343    6.747310895    5.970503424    5.742848481
   32 GLU   OE2      344    6.762064232    5.796669283    5.871788201
   32 GLU   C        345    6.878508149    6.022656205    6.278436449
   32 GLU   O        346    6.991596023    6.065331216    6.255632819
   33 LEU   N        347    6.809539809    6.067905244    6.382774566
   33 LEU   H        348    6.711376360    6.074184144    6.400826138
   33 LEU   CA       349    6.870105934    6.130743347    6.501072845
   33 LEU   CB       350    6.757625034    6.205270759    6.573218140
   33 LEU   CG       351    6.730919040    6.336849390    6.499848986
   33 LEU   CD1      352    6.596234805    6.399310539    6.536833672
   33 LEU   CD2      353    6.837002618    6.445006066    6.521205091
   33 LEU   C        354    0.021321858    6.056614966    6.609026432
   33 LEU   O        355    0.112942713    6.117924575    6.663593277
   34 ILE   N        356    6.918340844    5.930679435    6.638611407
   34 ILE   H        357    6.841295016    5.881758657    6.597713872
   34 ILE   CA       358    0.055104762    5.853574549    6.745768702
   34 ILE   CB       359    6.904575731    5.726074902    6.777382533
   34 ILE   CG1      360    6.948181408    5.648003671    6.901536827
   34 ILE   CG2      361    6.889144391    5.632192403    6.657555141
   34 ILE   CD       362    6.916097749    5.738538181    7.020625914
   34 ILE   C        363    0.206984434    5.837052877    6.754140005
   34 ILE   O        364    0.261053013    5.881791387    6.855155697
   35 SER   N        365    0.269904723    5.812772762    6.639492422
   35 SER   H        366    0.217686660    5.784675914    6.558960940
   35 SER   CA       367    0.416524384    5.802395758    6.637635075
   35 SER   CB       368    0.485050248    5.772309960    6.504191954
   35 SER   OG       369    0.623019632    5.736127647    6.514538994
   35 SER   HG       370    0.662680143    5.773005524    6.430472669
   35 SER   C        371    0.490738943    5.931380884    6.673245568
   35 SER   O        372    0.587590414    5.921629107    6.748451112
   36 ASN   N        373    0.422817913    6.044856716    6.659062154
   36 ASN   H        374    0.357791071    6.046149753    6.583102203
   36 ASN   CA       375    0.461080864    6.174421887    6.717024847
   36 ASN   CB       376    0.364415824    6.288918013    6.686081105
   36 ASN   CG       377    0.418261929    6.399805227    6.595451081
   36 ASN   OD1      378    0.518180956    6.385291046    6.525224737
   36 ASN   ND2      379    0.341853787    6.508564195    6.590818521
   36 ASN   HD21     380    0.375607335    6.584669912    6.535432743
   36 ASN   HD22     381    0.267596409    6.518027508    6.657115474
   36 ASN   C        382    0.487727953    6.170557285    6.867647357
   36 ASN   O        383    0.587850677    6.220990163    6.918267911
   37 SER   N        384    0.388061703    6.111885565    0.005404244
   37 SER   H        385    0.306024011    6.072341423   -0.035919966
   37 SER   CA       386    0.391407757    6.094467493    0.151342362
   37 SER   CB       387    0.250951977    6.066439821    0.205168622
   37 SER   OG       388    0.171338184    6.183447884    0.184634464
   37 SER   HG       389    0.202330549    6.246003241    0.256233218
   37 SER   C        390    0.486151388    5.991068560    0.212541166
   37 SER   O        391    0.580727880    6.029895394    0.280939633
   38 SER   N        392    0.492930360    5.874447969    0.148947378
   38 SER   H        393    0.416931010    5.837097093    0.095742758
   38 SER   CA       394    0.591443776    5.768336484    0.174356482
   38 SER   CB       395    0.591766192    5.662934057    0.063453808
   38 SER   OG       396    0.473668761    5.582293151    0.063084449
   38 SER   HG       397    0.450560660    5.544263848   -0.026473348
   38 SER   C        398    0.733315404    5.825061631    0.166170871
   38 SER   O        399    0.818467269    5.787569197    0.246623298
   39 ASP   N        400    0.763217501    5.906520161    0.065361527
   39 ASP   H        401    0.687302584    5.924261723    0.002719710
   39 ASP   CA       402    0.890391613    5.974736861    0.037412331
   39 ASP   CB       403    0.880048178    6.034624986   -0.102990374
   39 ASP   CG       404    1.013577349    6.098547731    6.786334387
   39 ASP   OD1      405    1.032446362    6.219202586    6.812987387
   39 ASP   OD2      406    1.097074014    6.027117400    6.726742993
   39 ASP   C        407    0.944161533    6.075149890    0.139578943
   39 ASP   O        408    1.038679336    6.032371844    0.205661959
   40 ALA   N        409    0.856168650    6.162371061    0.187972976
   40 ALA   H        410    0.788737507    6.146583084    0.115823360
   40 ALA   CA       411    0.908428700    6.259466260    0.285191781
   40 ALA   CB       412    0.816695847    6.381840661    0.280392914
   40 ALA   C        413    0.916120655    6.196386816    0.424380412
   40 ALA   O        414    1.000688868    6.236846920    0.504013640
   41 LEU   N        415    0.837589212    6.093058394    0.453452476
   41 LEU   H        416    0.766552378    6.069570425    0.387098450
   41 LEU   CA       417    0.851572842    6.013496637    0.576284979
   41 LEU   CB       418    0.738667536    5.913869098    0.603441789
   41 LEU   CG       419    0.599951372    5.975940900    0.621261073
   41 LEU   CD1      420    0.492435569    5.867748287    0.609279861
   41 LEU   CD2      421    0.593651225    6.053109088    0.753230258
   41 LEU   C        422    0.985844449    5.940407935    0.582693252
   41 LEU   O        423    1.070149164    5.979838204    0.663118209
   42 ASP   N        424    1.012257939    5.877019471    0.468787291
   42 ASP   H        425    0.944089114    5.857788529    0.398186087
   42 ASP   CA       426    1.137099284    5.805730484    0.438100424
   42 ASP   CB       427    1.127817560    5.722610233    0.309992155
   42 ASP   CG       428    1.107924262    5.574418772    0.342419438
   42 ASP   OD1      429    1.184979930    5.486204227    0.298764689
   42 ASP   OD2      430    1.002422161    5.547391244    0.403754081
   42 ASP   C        431    1.268373755    5.883798913    0.428938128
   42 ASP   O        432    1.369537519    5.836299769    0.480307765
   43 LYSH  N        433    1.259460003    6.006626208    0.378685124
   43 LYSH  H        434    1.170871237    6.033466503    0.340830536
   43 LYSH  CA       435    1.361504054    6.112424312    0.381032113
   43 LYSH  CB       436    1.308611776    6.242113174    0.319460427
   43 LYSH  CG       437    1.424132126    6.312299785    0.247762392
   43 LYSH  CD       438    1.387024080    6.413633448    0.139290860
   43 LYSH  CE       439    1.323846068    6.349017118    0.015830548
   43 LYSH  NZ       440    1.295088590    6.440897627   -0.095270913
   43 LYSH  HZ1      441    1.376975268    6.487986612   -0.128097475
   43 LYSH  HZ2      442    1.232175102    6.510649447   -0.060966691
   43 LYSH  HZ3      443    1.248718233    6.393965154   -0.170418835
   43 LYSH  C        444    1.410490343    6.137945499    0.523699444
   43 LYSH  O        445    1.526868113    6.175862385    0.535772097
   44 ILE   N        446    1.319540431    6.176246143    0.612850665
   44 ILE   H        447    1.222913924    6.190549412    0.591430784
   44 ILE   CA       448    1.362923756    6.183082474    0.753137821
   44 ILE   CB       449    1.274665329    6.271469725    0.841504571
   44 ILE   CG1      450    1.346527253    6.290392712    0.975238467
   44 ILE   CG2      451    1.129429921    6.225716352    0.856385520
   44 ILE   CD       452    1.287877297    6.410663332    1.049429920
   44 ILE   C        453    1.392849193    6.046065819    0.814316711
   44 ILE   O        454    1.498378969    6.045265910    0.877508460
   45 ARG   N        455    1.328406407    5.937016581    0.773746031
   45 ARG   H        456    1.239682160    5.944922140    0.728297307
   45 ARG   CA       457    1.366298232    5.808166028    0.833515652
   45 ARG   CB       458    1.270431311    5.703703993    0.775975561
   45 ARG   CG       459    1.246513807    5.590896395    0.876520354
   45 ARG   CD       460    1.136350292    5.504372777    0.814978563
   45 ARG   NE       461    1.121324914    5.392669747    0.909330080
   45 ARG   HE       462    1.210230819    5.355987248    0.936720056
   45 ARG   CZ       463    1.009475166    5.320347612    0.923881618
   45 ARG   NH1      464    0.901809036    5.338650124    0.846241649
   45 ARG   HH11     465    0.814744631    5.295811938    0.870395157
   45 ARG   HH12     466    0.902064073    5.409344174    0.775522929
   45 ARG   NH2      467    0.985985490    5.256599522    1.039382932
   45 ARG   HH21     468    0.896642026    5.216656730    1.059911201
   45 ARG   HH22     469    1.061679709    5.243696795    1.103438504
   45 ARG   C        470    1.509650845    5.765470079    0.801301857
   45 ARG   O        471    1.575725085    5.705059622    0.885645719
   46 TYR   N        472    1.563477315    5.803639106    0.685812174
   46 TYR   H        473    1.505520321    5.831956916    0.609386496
   46 TYR   CA       474    1.705091860    5.781960914    0.652834963
   46 TYR   CB       475    1.747655073    5.826400863    0.512748124
   46 TYR   CG       476    1.883448370    5.770124280    0.470274975
   46 TYR   CD1      477    1.903265750    5.633243647    0.456414555
   46 TYR   HD1      478    1.820185794    5.573434336    0.418998349
   46 TYR   CD2      479    1.993361264    5.852493600    0.491536679
   46 TYR   HD2      480    1.975206355    5.959881166    0.495941294
   46 TYR   CE1      481    2.030832594    5.578351730    0.462218772
   46 TYR   HE1      482    2.040911004    5.473084078    0.435833028
   46 TYR   CE2      483    2.122092169    5.800464819    0.497833071
   46 TYR   HE2      484    2.211018266    5.862915854    0.506383420
   46 TYR   CZ       485    2.139133989    5.663752204    0.479467686
   46 TYR   OH       486    2.268688541    5.622868480    0.473229168
   46 TYR   HH       487    2.333779046    5.690119138    0.508440709
   46 TYR   C        488    1.805897926    5.840802416    0.751762260
   46 TYR   O        489    1.898897900    5.779326936    0.803740004
   47 GLU   N        490    1.770587984    5.956623624    0.806787625
   47 GLU   H        491    1.671667523    5.971128077    0.804572311
   47 GLU   CA       492    1.854392362    6.039290326    0.894836099
   47 GLU   CB       493    1.822190585    6.188814379    0.890857814
   47 GLU   CG       494    1.859732475    6.230256142    0.748443443
   47 GLU   CD       495    1.869347833    6.382340669    0.734767903
   47 GLU   OE1      496    1.971626015    6.428177941    0.679448149
   47 GLU   OE2      497    1.768692377    6.455509767    0.746544655
   47 GLU   C        498    1.866342093    5.986432555    1.037929690
   47 GLU   O        499    1.966475717    6.020604864    1.100666338
   48 SER   N        500    1.773870220    5.899954861    1.078669060
   48 SER   H        501    1.702741335    5.865609550    1.017334359
   48 SER   CA       502    1.777620297    5.829494067    1.207643793
   48 SER   CB       503    1.668624917    5.722237137    1.212261337
   48 SER   OG       504    1.689315387    5.620899319    1.113510602
   48 SER   HG       505    1.633466601    5.642410249    1.033391243
   48 SER   C        506    1.905633009    5.756172209    1.248268619
   48 SER   O        507    1.977803976    5.799441030    1.337994846
   49 LEU   N        508    1.959760696    5.681222855    1.152655215
   49 LEU   H        509    1.892331688    5.660823711    1.081678216
   49 LEU   CA       510    2.092213311    5.618316354    1.142131001
   49 LEU   CB       511    2.093985890    5.528052678    1.018592261
   49 LEU   CG       512    2.015647505    5.396635718    1.016424946
   49 LEU   CD1      513    2.058172887    5.331076595    0.884883184
   49 LEU   CD2      514    2.057144587    5.301019263    1.128436548
   49 LEU   C        515    2.217956499    5.705146849    1.149766090
   49 LEU   O        516    2.324834493    5.651343734    1.178294650
   50 THR   N        517    2.203001401    5.837302294    1.148565981
   50 THR   H        518    2.115685616    5.857648386    1.104263972
   50 THR   CA       519    2.302766781    5.937032900    1.189938049
   50 THR   CB       520    2.365201491    6.003699661    1.067176627
   50 THR   OG1      521    2.264496307    6.037436234    0.971419299
   50 THR   HG1      522    2.229433373    5.955474741    0.926104384
   50 THR   CG2      523    2.476550363    5.923419762    0.999582080
   50 THR   C        524    2.270295892    6.051899158    1.285661568
   50 THR   O        525    2.349726739    6.092162150    1.370518102
   51 ASP   N        526    2.139728531    6.074528642    1.297162869
   51 ASP   H        527    2.081070730    6.038267714    1.224744061
   51 ASP   CA       528    2.089462515    6.159640761    1.405976871
   51 ASP   CB       529    2.087934163    6.303089934    1.352764264
   51 ASP   CG       530    2.061936203    6.417390009    1.451100164
   51 ASP   OD1      531    2.128282296    6.416466441    1.557036287
   51 ASP   OD2      532    1.977073229    6.500595781    1.412332577
   51 ASP   C        533    1.947381553    6.127035015    1.452442387
   51 ASP   O        534    1.846328349    6.135764418    1.382855065
   52 PRO   N        535    1.936970600    6.134543099    1.584819537
   52 PRO   CA       536    1.808004805    6.139627921    1.655204605
   52 PRO   CB       537    1.825649301    6.045229260    1.774321459
   52 PRO   CG       538    1.973118089    6.065851813    1.809463902
   52 PRO   CD       539    2.043610935    6.090568033    1.675938446
   52 PRO   C        540    1.746366586    6.275692254    1.688368456
   52 PRO   O        541    1.639667469    6.264918915    1.748619390
   53 SER   N        542    1.801656988    6.390743758    1.651002972
   53 SER   H        543    1.889468575    6.394466074    1.603283167
   53 SER   CA       544    1.752605686    6.515083568    1.712189564
   53 SER   CB       545    1.859206132    6.624567984    1.720039116
   53 SER   OG       546    1.890325352    6.690711012    1.597133256
   53 SER   HG       547    1.956894419    6.642346360    1.540298443
   53 SER   C        548    1.623498066    6.577767924    1.659170016
   53 SER   O        549    1.526937468    6.594722222    1.733468377
   54 LYSH  N        550    1.626675336    6.581672782    1.526262156
   54 LYSH  H        551    1.717569555    6.576578254    1.484872526
   54 LYSH  CA       552    1.512744215    6.620198381    1.441726882
   54 LYSH  CB       553    1.551650597    6.654123867    1.297682874
   54 LYSH  CG       554    1.648164292    6.772648854    1.304473517
   54 LYSH  CD       555    1.721860943    6.812904212    1.176570455
   54 LYSH  CE       556    1.631412894    6.884757450    1.076250027
   54 LYSH  NZ       557    1.693083371    6.911229737    0.945462653
   54 LYSH  HZ1      558    1.718675436    6.820063580    0.913309026
   54 LYSH  HZ2      559    1.768695779    6.976665109    0.944401981
   54 LYSH  HZ3      560    1.624535081    6.945329893    0.881144733
   54 LYSH  C        561    1.393481397    6.524465784    1.446257725
   54 LYSH  O        562    1.275728456    6.559530748    1.452166387
   55 LEU   N        563    1.425294361    6.395443562    1.451859379
   55 LEU   H        564    1.515863978    6.363717690    1.423713823
   55 LEU   CA       565    1.322451142    6.293230105    1.476068067
   55 LEU   CB       566    1.388484739    6.158994345    1.443930917
   55 LEU   CG       567    1.300825016    6.033760001    1.437325118
   55 LEU   CD1      568    1.208470480    6.028756272    1.315429442
   55 LEU   CD2      569    1.380718575    5.903336909    1.441549018
   55 LEU   C        570    1.258275301    6.290732620    1.614947155
   55 LEU   O        571    1.142562907    6.254170746    1.635056310
   56 ASP   N        572    1.324401819    6.355921608    1.710166978
   56 ASP   H        573    1.410405432    6.402391700    1.689072722
   56 ASP   CA       574    1.275169551    6.353432156    1.848661706
   56 ASP   CB       575    1.372534358    6.416446993    1.948460354
   56 ASP   CG       576    1.348163487    6.365231093    2.090554700
   56 ASP   OD1      577    1.294780356    6.433845682    2.180373400
   56 ASP   OD2      578    1.383672292    6.247870489    2.114799834
   56 ASP   C        579    1.129321521    6.394648315    1.869667440
   56 ASP   O        580    1.048379641    6.323696162    1.929193230
   57 SER   N        581    1.093016353    6.495931842    1.791463860
   57 SER   H        582    1.144197658    6.530528918    1.712816770
   57 SER   CA       583    0.959647628    6.556765826    1.802620976
   57 SER   CB       584    0.955377960    6.689817921    1.727190231
   57 SER   OG       585    1.017828404    6.678928674    1.598999916
   57 SER   HG       586    1.084943591    6.750288456    1.578897400
   57 SER   C        587    0.837734791    6.475173083    1.759119449
   57 SER   O        588    0.726856278    6.525143288    1.777545146
   58 GLY   N        589    0.867620917    6.368021602    1.686218731
   58 GLY   H        590    0.960771819    6.342154362    1.660629641
   58 GLY   CA       591    0.766785647    6.283079043    1.621198671
   58 GLY   C        592    0.822700958    6.152608188    1.564131424
   58 GLY   O        593    0.886806807    6.153175289    1.459158884
   59 LYSH  N        594    0.825428399    6.053938078    1.653261736
   59 LYSH  H        595    0.779179917    6.066676151    1.740998481
   59 LYSH  CA       596    0.900085483    5.932883221    1.616061265
   59 LYSH  CB       597    0.951271989    5.873118560    1.747291762
   59 LYSH  CG       598    1.028792009    5.970608552    1.836148537
   59 LYSH  CD       599    1.071610486    5.897245581    1.963395595
   59 LYSH  CE       600    1.180095856    5.975918245    2.037224553
   59 LYSH  NZ       601    1.121509541    6.096610721    2.097304328
   59 LYSH  HZ1      602    1.042129775    6.072044254    2.152941310
   59 LYSH  HZ2      603    1.089102251    6.161254176    2.028231412
   59 LYSH  HZ3      604    1.187788361    6.141807579    2.157000920
   59 LYSH  C        605    0.833116595    5.829263684    1.525557461
   59 LYSH  O        606    0.887278579    5.795948300    1.420268903
   60 GLU   N        607    0.716563377    5.794240710    1.579208032
   60 GLU   H        608    0.691077558    5.821479641    1.671992462
   60 GLU   CA       609    0.623890532    5.717808657    1.494492064
   60 GLU   CB       610    0.499902282    5.664645182    1.566670581
   60 GLU   CG       611    0.543027896    5.557910421    1.667430947
   60 GLU   CD       612    0.417598685    5.480660866    1.708758885
   60 GLU   OE1      613    0.366486438    5.509254413    1.819190160
   60 GLU   OE2      614    0.363144910    5.401923028    1.628398093
   60 GLU   C        615    0.575158942    5.786136783    1.366569395
   60 GLU   O        616    0.508971351    5.888567054    1.382620166
   61 LEU   N        617    0.622218544    5.743561200    1.249685484
   61 LEU   H        618    0.691594773    5.671565548    1.251769678
   61 LEU   CA       619    0.570539436    5.797694108    1.123167758
   61 LEU   CB       620    0.681285887    5.782182077    1.018759934
   61 LEU   CG       621    0.816914263    5.842646330    1.055657850
   61 LEU   CD1      622    0.919327056    5.783949826    0.958315572
   61 LEU   CD2      623    0.823525356    5.995487487    1.058154053
   61 LEU   C        624    0.449265786    5.728001359    1.061131118
   61 LEU   O        625    0.446595123    5.608188797    1.033419283
   62 HISB  N        626    0.343937076    5.806986296    1.042216729
   62 HISB  H        627    0.352905973    5.902738503    1.069623847
   62 HISB  CA       628    0.218458653    5.759756174    0.981915826
   62 HISB  CB       629    0.135160337    5.680854847    1.083143065
   62 HISB  CG       630    0.068580508    5.756982500    1.197962455
   62 HISB  ND1      631    0.113264901    5.756893721    1.323231893
   62 HISB  CD2      632   -0.055517959    5.804810194    1.200105171
   62 HISB  HD2      633   -0.115590172    5.859103504    1.127134928
   62 HISB  CE1      634    0.019397745    5.808329072    1.402183299
   62 HISB  HE1      635    0.024925337    5.801114253    1.510804122
   62 HISB  NE2      636   -0.085654786    5.836618318    1.325682351
   62 HISB  HE2      637   -0.169007764    5.873220748    1.367066159
   62 HISB  C        638    0.148213499    5.873420014    0.907361676
   62 HISB  O        639    0.181391886    5.991118897    0.920650728
   63 ILE   N        640    0.039115045    5.836745461    0.840716049
   63 ILE   H        641    0.024060769    5.743638451    0.807467574
   63 ILE   CA       642    6.883047271    5.928568217    0.762442994
   63 ILE   CB       643    6.886851701    5.908002053    0.610875475
   63 ILE   CG1      644    7.029259190    5.920243991    0.556291404
   63 ILE   CG2      645    6.802113024    6.008225292    0.532212307
   63 ILE   CD       646    7.047750973    5.840680336    0.426910744
   63 ILE   C        647    6.741169417    5.927541940    0.819744010
   63 ILE   O        648    6.668295020    5.828467882    0.817802447
   64 ASN   N        649    6.693187799    6.044724162    0.860428481
   64 ASN   H        650    6.756310001    6.121503990    0.849423955
   64 ASN   CA       651    6.556015381    6.075615555    0.903309496
   64 ASN   CB       652    6.541861788    6.167640892    1.024709796
   64 ASN   CG       653    6.587088776    6.089884620    1.148469203
   64 ASN   OD1      654    6.597303378    5.967432883    1.142960155
   64 ASN   ND2      655    6.606009680    6.160392639    1.259630689
   64 ASN   HD21     656    6.637500417    6.103932326    1.335916557
   64 ASN   HD22     657    6.621856452    6.258662387    1.269147596
   64 ASN   C        658    6.473074776    6.128263897    0.786014198
   64 ASN   O        659    6.524808759    6.214025840    0.714617179
   65 LEU   N        660    6.346786084    6.088839114    0.772492686
   65 LEU   H        661    6.320841696    6.003621891    0.817927290
   65 LEU   CA       662    6.257144810    6.150719479    0.673778818
   65 LEU   CB       663    6.219557930    6.058038686    0.558010260
   65 LEU   CG       664    6.335300909    6.050261703    0.458267600
   65 LEU   CD1      665    6.403227086    5.913217011    0.454530401
   65 LEU   CD2      666    6.276489251    6.080749841    0.320363219
   65 LEU   C        667    6.129525746    6.189785771    0.748567822
   65 LEU   O        668    6.047922717    6.109764927    0.794044182
   66 ILE   N        669    6.126028809    6.319412189    0.778159612
   66 ILE   H        670    6.204011551    6.372916612    0.745662760
   66 ILE   CA       671    6.015312721    6.391659165    0.842464571
   66 ILE   CB       672    6.066392307    6.499030150    0.938777054
   66 ILE   CG1      673    6.134002809    6.443091859    1.064112229
   66 ILE   CG2      674    5.946792738    6.580961932    0.987720440
   66 ILE   CD       675    6.277189738    6.395549888    1.038669101
   66 ILE   C        676    5.927535311    6.447665571    0.730345386
   66 ILE   O        677    5.964967462    6.548387900    0.670475711
   67 PRO   N        678    5.814685492    6.385801913    0.696775438
   67 PRO   CA       679    5.711048440    6.449099282    0.613925320
   67 PRO   CB       680    5.631655949    6.338592870    0.543949617
   67 PRO   CG       681    5.649281609    6.222698873    0.642293468
   67 PRO   CD       682    5.792662431    6.240512553    0.692673946
   67 PRO   C        683    5.622725671    6.551060363    0.686131806
   67 PRO   O        684    5.621700931    6.565842516    0.808234794
   68 ASN   N        685    5.573259720    6.644180691    0.605090654
   68 ASN   H        686    5.613595219    6.672997440    0.518241826
   68 ASN   CA       687    5.455157824    6.725453017    0.637624629
   68 ASN   CB       688    5.515841609    6.855308717    0.691109773
   68 ASN   CG       689    5.404016641    0.006615990    0.759115599
   68 ASN   OD1      690    5.294061927    0.032298516    0.710335642
   68 ASN   ND2      691    5.453726088    0.080280000    0.858058861
   68 ASN   HD21     692    5.400120197    0.148228394    0.908139403
   68 ASN   HD22     693    5.550460372    0.067934970    0.880173192
   68 ASN   C        694    5.377028320    6.763361978    0.511641998
   68 ASN   O        695    5.421766649    6.848959338    0.435464591
   69 LYSH  N        696    5.255276529    6.710075391    0.506358929
   69 LYSH  H        697    5.220239507    6.654946536    0.582077440
   69 LYSH  CA       698    5.155184357    6.725717536    0.399840734
   69 LYSH  CB       699    5.054948877    6.610677510    0.411252436
   69 LYSH  CG       700    5.015030272    6.552883308    0.275319687
   69 LYSH  CD       701    4.898209205    6.455057591    0.289222307
   69 LYSH  CE       702    4.938563020    6.337488925    0.378414722
   69 LYSH  NZ       703    4.817543078    6.270287808    0.427886225
   69 LYSH  HZ1      704    4.770540654    6.341668371    0.479805607
   69 LYSH  HZ2      705    4.836438650    6.190877881    0.485667659
   69 LYSH  HZ3      706    4.756619256    6.240842296    0.354256571
   69 LYSH  C        707    5.085640630    6.861279491    0.385753567
   69 LYSH  O        708    5.068153972    6.920863510    0.279569974
   70 GLN   N        709    5.068784738    6.919741673    0.504034349
   70 GLN   H        710    5.096343359    6.878070183    0.590663670
   70 GLN   CA       711    5.012809763    0.126279670    0.523954828
   70 GLN   CB       712    4.954706457    0.132823676    0.665352509
   70 GLN   CG       713    4.826364514    0.050608880    0.678644788
   70 GLN   CD       714    4.859511080    6.833216258    0.713144619
   70 GLN   OE1      715    4.914143256    6.788093185    0.813684906
   70 GLN   NE2      716    4.779343294    6.749322212    0.648174629
   70 GLN   HE21     717    4.796000902    6.651450947    0.660095441
   70 GLN   HE22     718    4.719506936    6.780516638    0.574385291
   70 GLN   C        719    5.103534488    0.246329926    0.496199203
   70 GLN   O        720    5.053015140    0.355542625    0.470677927
   71 ASP   N        721    5.234351720    0.231814563    0.515351208
   71 ASP   H        722    5.272366371    0.168053264    0.582369125
   71 ASP   CA       723    5.337791719    0.329181107    0.477547929
   71 ASP   CB       724    5.421196541    0.369052812    0.599470470
   71 ASP   CG       725    5.367877272    0.482811415    0.686807065
   71 ASP   OD1      726    5.261089782    0.461044576    0.748025983
   71 ASP   OD2      727    5.430473041    0.591020739    0.686392217
   71 ASP   C        728    5.424784349    0.281572875    0.361022010
   71 ASP   O        729    5.534668746    0.332123444    0.338656509
   72 ARG   N        730    5.373346519    0.180551470    0.291466000
   72 ARG   H        731    5.289321615    0.143453364    0.331008665
   72 ARG   CA       732    5.424696754    0.123828300    0.165936422
   72 ARG   CB       733    5.406540542    0.221047957    0.049179269
   72 ARG   CG       734    5.255809220    0.234005167    0.026358442
   72 ARG   CD       735    5.222644580    0.318720903    6.831278845
   72 ARG   NE       736    5.222216572    0.463373514    6.857378327
   72 ARG   HE       737    5.133108563    0.507025684    6.844955476
   72 ARG   CZ       738    5.327503321    0.544652657    6.841212629
   72 ARG   NH1      739    5.445335822    0.501408910    6.794304929
   72 ARG   HH11     740    5.520294649    0.566566004    6.782705782
   72 ARG   HH12     741    5.461113480    0.408946425    6.759656033
   72 ARG   NH2      742    5.308879668    0.673615071    6.872484321
   72 ARG   HH21     743    5.373032702    0.748786880    6.857232793
   72 ARG   HH22     744    5.222818272    0.689115873    6.920994502
   72 ARG   C        745    5.568407172    0.071305812    0.165310945
   72 ARG   O        746    5.619343494    0.026369574    0.062761652
   73 THR   N        747    5.620783389    0.044282271    0.284540116
   73 THR   H        748    5.562066927    0.019967768    0.361753822
   73 THR   CA       749    5.763712730    0.014742764    0.302165521
   73 THR   CB       750    5.836068202    0.101218506    0.405604917
   73 THR   OG1      751    5.758384876    0.095065284    0.525507357
   73 THR   HG1      752    5.806360898    0.027409913    0.581378436
   73 THR   CG2      753    5.870428886    0.242972686    0.359391101
   73 THR   C        754    5.807779746    6.797400088    0.321318032
   73 THR   O        755    5.739025634    6.721888366    0.389890685
   74 LEU   N        756    5.915801371    6.761221148    0.252677311
   74 LEU   H        757    5.946209898    6.814938842    0.173993144
   74 LEU   CA       758    5.989181771    6.637676838    0.283710079
   74 LEU   CB       759    5.961262933    6.538956025    0.170213055
   74 LEU   CG       760    6.014360146    6.396906190    0.190546013
   74 LEU   CD1      761    5.928580010    6.333469088    0.300212244
   74 LEU   CD2      762    6.014795438    6.325509702    0.055208681
   74 LEU   C        763    6.132870780    6.670438511    0.324780860
   74 LEU   O        764    6.220199425    6.714252879    0.250068809
   75 THR   N        765    6.144459545    6.671033943    0.457278059
   75 THR   H        766    6.059431284    6.666939933    0.509759157
   75 THR   CA       767    6.269437416    6.707512695    0.525534907
   75 THR   CB       768    6.237859847    6.779542390    0.656777586
   75 THR   OG1      769    6.117334808    6.855235718    0.642842213
   75 THR   HG1      770    6.132736576    6.937555721    0.697492584
   75 THR   CG2      771    6.357973262    6.861005451    0.705231072
   75 THR   C        772    6.348444840    6.578037307    0.545728298
   75 THR   O        773    6.300690013    6.487784499    0.614320050
   76 ILE   N        774    6.447985611    6.569791556    0.457898099
   76 ILE   H        775    6.479221951    6.648855690    0.405219579
   76 ILE   CA       776    6.548006392    6.462085090    0.459977947
   76 ILE   CB       777    6.599348940    6.413151534    0.324400798
   76 ILE   CG1      778    6.488339940    6.395463535    0.220583778
   76 ILE   CG2      779    6.681717575    6.285354324    0.341571455
   76 ILE   CD       780    6.547272562    6.386488908    0.079660146
   76 ILE   C        781    6.664574489    6.506218723    0.548715004
   76 ILE   O        782    6.743506675    6.593659475    0.513312252
   77 VAL   N        783    6.670188752    6.443145647    0.665679311
   77 VAL   H        784    6.630127646    6.354142967    0.687422868
   77 VAL   CA       785    6.772627920    6.472439912    0.766963540
   77 VAL   CB       786    6.704256644    6.496210283    0.901760309
   77 VAL   CG1      787    6.812647286    6.561517120    0.987758366
   77 VAL   CG2      788    6.581544370    6.587125255    0.892305476
   77 VAL   C        789    6.884520421    6.368124384    0.769705334
   77 VAL   O        790    6.854709571    6.248804182    0.769054084
   78 ASP   N        791    0.077495888    6.420365265    0.751168477
   78 ASP   H        792    0.088251887    6.514312101    0.718626909
   78 ASP   CA       793    0.197658650    6.336534326    0.763240515
   78 ASP   CB       794    0.235518214    6.269904487    0.630828807
   78 ASP   CG       795    0.247594551    6.368385427    0.514365456
   78 ASP   OD1      796    0.270915249    6.488367010    0.540551025
   78 ASP   OD2      797    0.239931120    6.324257257    0.397674362
   78 ASP   C        798    0.314494935    6.409419573    0.829938948
   78 ASP   O        799    0.333295814    6.530964919    0.828008061
   79 THR   N        800    0.385476675    6.323438608    0.902462381
   79 THR   H        801    0.361228332    6.226590845    0.896608572
   79 THR   CA       802    0.489357375    6.358198621    1.000500741
   79 THR   CB       803    0.492810963    6.255125132    1.113536788
   79 THR   OG1      804    0.414514694    6.137551401    1.091253157
   79 THR   HG1      805    0.366087657    6.107291240    1.173345916
   79 THR   CG2      806    0.470979854    6.322508232    1.249170664
   79 THR   C        807    0.636040127    6.381178997    0.963512574
   79 THR   O        808    0.721344851    6.395074105    1.051036106
   80 GLY   N        809    0.668238782    6.414554468    0.838853318
   80 GLY   H        810    0.591244914    6.444639992    0.782565706
   80 GLY   CA       811    0.797708492    6.420283815    0.769456491
   80 GLY   C        812    0.903303001    6.526418916    0.801046998
   80 GLY   O        813    0.913361347    6.569474565    0.915834427
   81 ILE   N        814    0.991933703    6.538407922    0.702601737
   81 ILE   H        815    1.003780922    6.465400317    0.635285095
   81 ILE   CA       816    1.103094319    6.634578578    0.700263207
   81 ILE   CB       817    1.189956542    6.611373790    0.576466314
   81 ILE   CG1      818    1.305054855    6.711692295    0.566360523
   81 ILE   CG2      819    1.110615396    6.591723854    0.447118545
   81 ILE   CD       820    1.403498979    6.681922633    0.453073669
   81 ILE   C        821    1.060252734    6.779561647    0.723871151
   81 ILE   O        822    1.105615932    6.864099337    0.800843061
   82 GLY   N        823    0.957066116    6.816811913    0.648670773
   82 GLY   H        824    0.900418599    6.755271478    0.593855176
   82 GLY   CA       825    0.896032540    0.022336739    0.639966800
   82 GLY   C        826    0.977323531    0.129290208    0.566710442
   82 GLY   O        827    1.086510377    0.099172360    0.518732105
   83 MET   N        828    0.925482390    0.250843453    0.551593449
   83 MET   H        829    0.833052468    0.266513205    0.586396391
   83 MET   CA       830    0.981073509    0.357224840    0.466710795
   83 MET   CB       831    0.901268154    0.379838696    0.338146035
   83 MET   CG       832    0.897439024    0.258608254    0.244865006
   83 MET   SD       833    0.811618554    0.281455836    0.084849797
   83 MET   CE       834    0.645675357    0.242588751    0.136196155
   83 MET   C        835    1.003993149    0.498989393    0.519534706
   83 MET   O        836    0.923382754    0.544649009    0.600453223
   84 THR   N        837    1.109465309    0.561561201    0.468061143
   84 THR   H        838    1.161016495    0.515379374    0.395876468
   84 THR   CA       839    1.150125444    0.700573329    0.493275654
   84 THR   CB       840    1.300213232    0.730256124    0.494976974
   84 THR   OG1      841    1.355317930    0.699538307    0.366645959
   84 THR   HG1      842    1.317358544    0.610510417    0.341482476
   84 THR   CG2      843    1.358925506    0.643468443    0.606484411
   84 THR   C        844    1.079090830    0.800268200    0.401477391
   84 THR   O        845    1.014583555    0.764782039    0.302939446
   85 LYSH  N        846    1.092231260    0.929508909    0.429995861
   85 LYSH  H        847    1.136760709    0.953279213    0.516325782
   85 LYSH  CA       848    1.041269414    1.036442287    0.342927369
   85 LYSH  CB       849    1.062645516    1.176143308    0.401542277
   85 LYSH  CG       850    0.981405731    1.269984204    0.312088580
   85 LYSH  CD       851    0.986012800    1.415312904    0.359707095
   85 LYSH  CE       852    0.878109315    1.493273546    0.284313109
   85 LYSH  NZ       853    0.890402047    1.635548281    0.319191096
   85 LYSH  HZ1      854    0.870020885    1.652585319    0.415599227
   85 LYSH  HZ2      855    0.834290923    1.692600840    0.259219237
   85 LYSH  HZ3      856    0.984870687    1.662877065    0.301021583
   85 LYSH  C        857    1.102059811    1.027646319    0.202793082
   85 LYSH  O        858    1.029622505    1.007695768    0.105407623
   86 ALA   N        859    1.234388965    1.019360097    0.192211616
   86 ALA   H        860    1.289017380    1.049780722    0.270261717
   86 ALA   CA       861    1.302292619    1.003942764    0.062744737
   86 ALA   CB       862    1.454728397    1.016730990    0.065126939
   86 ALA   C        863    1.267889050    0.875000409    6.915825797
   86 ALA   O        864    1.238430870    0.885171064    6.796828347
   87 ASP   N        865    1.235728071    0.765383259    0.056007705
   87 ASP   H        866    1.272786860    0.745251027    0.146679728
   87 ASP   CA       867    1.166924771    0.659487877    6.908674815
   87 ASP   CB       868    1.144257673    0.536993592    6.997526021
   87 ASP   CG       869    1.269962202    0.484057453    0.138914970
   87 ASP   OD1      870    1.374096704    0.478568774    0.069982730
   87 ASP   OD2      871    1.271070472    0.443022950    0.256983004
   87 ASP   C        872    1.033584711    0.685853110    6.838406473
   87 ASP   O        873    1.014449234    0.649454828    6.722476100
   88 LEU   N        874    0.944049679    0.741738993    6.919342146
   88 LEU   H        875    0.960583067    0.794695633    7.002552973
   88 LEU   CA       876    0.817106404    0.794202736    6.866953913
   88 LEU   CB       877    0.738997790    0.867522020    6.976189922
   88 LEU   CG       878    0.701263054    0.788649499    0.173826128
   88 LEU   CD1      879    0.602759561    0.873601870    0.254382539
   88 LEU   CD2      880    0.645811926    0.648217663    0.148974233
   88 LEU   C        881    0.819138390    0.884679971    6.743575285
   88 LEU   O        882    0.743139085    0.871803394    6.647718434
   89 ILE   N        883    0.913394414    0.978388600    6.748436332
   89 ILE   H        884    0.979278498    0.989069401    6.822908519
   89 ILE   CA       885    0.939849006    1.079269786    6.644829331
   89 ILE   CB       886    1.031662018    1.187610896    6.701795371
   89 ILE   CG1      887    0.966241655    1.265455888    6.816130460
   89 ILE   CG2      888    1.047777980    1.290667144    6.589856381
   89 ILE   CD       889    1.067464589    1.358062509    6.883866270
   89 ILE   C        890    0.988599244    1.002734131    6.521642941
   89 ILE   O        891    0.947668512    1.017760783    6.406619213
   90 ASN   N        892    1.090330833    0.920058492    6.544131950
   90 ASN   H        893    1.124398072    0.899362222    6.635848374
   90 ASN   CA       894    1.146562800    0.835645745    6.437723088
   90 ASN   CB       895    1.269487832    0.758848869    6.486689568
   90 ASN   CG       896    1.345046477    0.709034964    6.363331023
   90 ASN   OD1      897    1.411129166    0.780582945    6.288210585
   90 ASN   ND2      898    1.349446054    0.576665490    6.351252014
   90 ASN   HD21     899    1.394959333    0.533075867    6.273617598
   90 ASN   HD22     900    1.292869735    0.520561982    6.411669827
   90 ASN   C        901    1.038519382    0.746128887    6.376675387
   90 ASN   O        902    0.967426174    0.666972571    6.438403345
   91 ASN   N        903    1.027205695    0.754554245    6.244412938
   91 ASN   H        904    1.068574331    0.829266209    6.192385688
   91 ASN   CA       905    0.933408931    0.676096111    6.162813686
   91 ASN   CB       906    0.966417853    0.708714366    6.017020547
   91 ASN   CG       907    0.933396319    0.853255560    5.979260169
   91 ASN   OD1      908    0.820944786    0.872743821    5.933401513
   91 ASN   ND2      909    1.019992030    0.953847916    5.987709253
   91 ASN   HD21     910    0.984297767    1.045895730    5.971797122
   91 ASN   HD22     911    1.115471936    0.937200670    6.012321254
   91 ASN   C        912    0.903854203    0.528195037    6.188610327
   91 ASN   O        913    1.000614617    0.452473257    6.182724793
   92 LEU   N        914    0.788775667    0.501371135    6.249668832
   92 LEU   H        915    0.724963812    0.575184669    6.271612983
   92 LEU   CA       916    0.743067153    0.374166574    6.307471088
   92 LEU   CB       917    0.683185372    0.283671690    6.199609941
   92 LEU   CG       918    0.548672290    0.330831811    6.143986200
   92 LEU   CD1      919    0.501146978    0.232197592    6.037104180
   92 LEU   CD2      920    0.443527266    0.346705570    6.253998775
   92 LEU   C        921    0.844305653    0.315243466    6.405913351
   92 LEU   O        922    0.867203561    0.194688266    6.414354039
   93 GLY   N        923    0.905780349    0.402045614    6.485774440
   93 GLY   H        924    0.885106197    0.499191757    6.474084844
   93 GLY   CA       925    1.003919728    0.365315989    6.588883189
   93 GLY   C        926    1.147111930    0.324907345    6.553221321
   93 GLY   O        927    1.245555316    0.398624555    6.555170389
   94 THR   N        928    1.146463871    0.203379586    6.499174495
   94 THR   H        929    1.062229559    0.162954740    6.463530578
   94 THR   CA       930    1.262606167    0.128890086    6.448443280
   94 THR   CB       931    1.228493341    6.907669349    6.448797169
   94 THR   OG1      932    1.111349575    6.876046303    6.373117053
   94 THR   HG1      933    1.124808317    6.785136696    6.333691401
   94 THR   CG2      934    1.265667966    6.840932403    6.581379189
   94 THR   C        935    1.295525608    0.167256526    6.304021827
   94 THR   O        936    1.231307758    0.256818999    6.249386035
   95 ILE   N        937    1.405738418    0.117924254    6.248267018
   95 ILE   H        938    1.486337915    0.109355792    6.306843401
   95 ILE   CA       939    1.441050039    0.115811281    6.105586009
   95 ILE   CB       940    1.575101214    0.044900495    6.085376595
   95 ILE   CG1      941    1.583588364   -0.086931511    6.162552206
   95 ILE   CG2      942    1.678655243    0.152477755    6.118794850
   95 ILE   CD       943    1.719077713   -0.156712752    6.149046884
   95 ILE   C        944    1.338608214    0.056946739    6.008389814
   95 ILE   O        945    1.372117671   -0.011617633    5.911932441
   96 ALA   N        946    1.219039152    0.115211392    6.007740818
   96 ALA   H        947    1.194524358    0.170522635    6.087369225
   96 ALA   CA       948    1.106518332    0.068895373    5.925251113
   96 ALA   CB       949    0.981500936    0.119505639    5.997496221
   96 ALA   C        950    1.115445581    0.115909618    5.779926842
   96 ALA   O        951    1.040333021    0.056271484    5.702901986
   97 LYSH  N        952    1.213537277    0.197431966    5.742197064
   97 LYSH  H        953    1.265751201    0.254968095    5.805165938
   97 LYSH  CA       954    1.239008389    0.225498261    5.600162083
   97 LYSH  CB       955    1.362353571    0.310331710    5.568510556
   97 LYSH  CG       956    1.355111596    0.386734824    5.436141171
   97 LYSH  CD       957    1.243911689    0.491111825    5.423926387
   97 LYSH  CE       958    1.280873885    0.591886659    5.314881867
   97 LYSH  NZ       959    1.383905061    0.693036177    5.342496964
   97 LYSH  HZ1      960    1.478057377    0.659529667    5.338928825
   97 LYSH  HZ2      961    1.367609677    0.740017330    5.429266091
   97 LYSH  HZ3      962    1.378890761    0.772341332    5.281776895
   97 LYSH  C        963    1.252059237    0.104083342    5.507968471
   97 LYSH  O        964    1.186920307    0.091636911    5.404372626
   98 SER   N        965    1.334501009    0.008331198    5.549489742
   98 SER   H        966    1.398050936    0.026327455    5.624578159
   98 SER   CA       967    1.349092846    6.802516137    5.490242168
   98 SER   CB       968    1.451356017    6.712508202    5.559902307
   98 SER   OG       969    1.429198289    6.703188524    5.700871965
   98 SER   HG       970    1.512290662    6.673379837    5.747858405
   98 SER   C        971    1.220028552    6.723271479    5.468455761
   98 SER   O        972    1.193054166    6.679973973    5.356532465
   99 GLY   N        973    1.144308845    6.708507087    5.576796254
   99 GLY   H        974    1.157624205    6.771827570    5.653040748
   99 GLY   CA       975    1.011524788    6.645469537    5.579216127
   99 GLY   C        976    0.904515740    6.703242905    5.486350887
   99 GLY   O        977    0.859749374    6.620021772    5.407604423
  100 THR   N        978    0.884412567    6.834577314    5.492483126
  100 THR   H        979    0.907567140    6.891742533    5.571209454
  100 THR   CA       980    0.798696561    6.903954790    5.395278716
  100 THR   CB       981    0.805672127    0.128495106    5.405805682
  100 THR   OG1      982    0.760967330    0.167175175    5.536020482
  100 THR   HG1      983    0.661028694    0.163680885    5.535652647
  100 THR   CG2      984    0.720960244    0.206518911    5.305081494
  100 THR   C        985    0.837915003    6.854466588    5.255912466
  100 THR   O        986    0.750842575    6.793037720    5.194469625
  101 LYSH  N        987    0.963677203    6.869757535    5.215391179
  101 LYSH  H        988    1.030055529    6.929295203    5.260668102
  101 LYSH  CA       989    1.006395681    6.818575878    5.084376925
  101 LYSH  CB       990    1.154984092    6.852851580    5.071820983
  101 LYSH  CG       991    1.181631698    0.074617404    5.054791895
  101 LYSH  CD       992    1.330453880    0.088422120    5.022049046
  101 LYSH  CE       993    1.428454548    0.061360701    5.136385075
  101 LYSH  NZ       994    1.560865932    0.115339850    5.102298309
  101 LYSH  HZ1      995    1.605839285    0.050460855    5.040911599
  101 LYSH  HZ2      996    1.610998540    0.129342479    5.187684051
  101 LYSH  HZ3      997    1.550211686    0.198463148    5.047742303
  101 LYSH  C        998    0.982151912    6.671415218    5.050186502
  101 LYSH  O        999    0.911025625    6.643604581    4.953761008
  102 ALA   N       1000    1.010525337    6.583576134    5.145944597
  102 ALA   H       1001    1.056137685    6.612988090    5.229943794
  102 ALA   CA      1002    0.994381875    6.437596574    5.139602377
  102 ALA   CB      1003    1.041473477    6.375287144    5.271166409
  102 ALA   C       1004    0.848116194    6.404259092    5.109517151
  102 ALA   O       1005    0.826912323    6.327342773    5.015889731
  103 PHE   N       1006    0.750776424    6.469892979    5.172027689
  103 PHE   H       1007    0.771800963    6.529748450    5.249335071
  103 PHE   CA      1008    0.612781685    6.446783263    5.126908678
  103 PHE   CB      1009    0.501792737    6.456122644    5.231804549
  103 PHE   CG      1010    0.359546750    6.425027542    5.184774225
  103 PHE   CD1     1011    0.321198231    6.314120403    5.110249771
  103 PHE   HD1     1012    0.396505975    6.257660021    5.055276508
  103 PHE   CD2     1013    0.261817857    6.513398688    5.229054604
  103 PHE   HD2     1014    0.297090523    6.601530063    5.282637025
  103 PHE   CE1     1015    0.186464510    6.292070350    5.084136736
  103 PHE   HE1     1016    0.154764870    6.195020259    5.045940784
  103 PHE   CE2     1017    0.126925946    6.491511124    5.203623426
  103 PHE   HE2     1018    0.054710299    6.570719842    5.223475915
  103 PHE   CZ      1019    0.089127035    6.380848739    5.128481190
  103 PHE   HZ      1020   -0.012532885    6.375877355    5.089473029
  103 PHE   C       1021    0.572240889    6.541231640    5.013560860
  103 PHE   O       1022    0.503930703    6.489017862    4.925603170
  104 MET   N       1023    0.621329819    6.663948120    4.998686994
  104 MET   H       1024    0.676043349    6.708565281    5.069515176
  104 MET   CA      1025    0.586449928    6.752427691    4.886592053
  104 MET   CB      1026    0.658150306    6.885961903    4.907591614
  104 MET   CG      1027    0.570066339    0.078129334    4.872538482
  104 MET   SD      1028    0.618326359    0.240480625    4.941880520
  104 MET   CE      1029    0.493001408    0.344098975    4.869484797
  104 MET   C       1030    0.620319118    6.691425303    4.750424072
  104 MET   O       1031    0.537106344    6.695707108    4.659932451
  105 GLU   N       1032    0.736264694    6.628010585    4.735408420
  105 GLU   H       1033    0.798951852    6.612933216    4.811854319
  105 GLU   CA      1034    0.773271069    6.569698915    4.605657619
  105 GLU   CB      1035    0.915585682    6.513775654    4.610900460
  105 GLU   CG      1036    0.975522475    6.485723134    4.472952024
  105 GLU   CD      1037    1.113623349    6.429928285    4.507956759
  105 GLU   OE1     1038    1.129618348    6.309777457    4.477410764
  105 GLU   OE2     1039    1.190251379    6.504436403    4.572802018
  105 GLU   C       1040    0.679302413    6.451158258    4.582749013
  105 GLU   O       1041    0.618153465    6.439339537    4.476686759
  106 ALA   N       1042    0.649080165    6.381863419    4.692179322
  106 ALA   H       1043    0.681643767    6.406780869    4.783387018
  106 ALA   CA      1044    0.557906110    6.267428709    4.677958321
  106 ALA   CB      1045    0.585011495    6.175449415    4.797190424
  106 ALA   C       1046    0.412014086    6.303360262    4.649085850
  106 ALA   O       1047    0.358736575    6.259599081    4.547213530
  107 LEU   N       1048    0.366852274    6.410748932    4.713266997
  107 LEU   H       1049    0.408556422    6.452685214    4.793912747
  107 LEU   CA      1050    0.241757877    6.474340661    4.669443411
  107 LEU   CB      1051    0.222433599    6.595039700    4.761471072
  107 LEU   CG      1052    0.087432041    6.664824446    4.743755332
  107 LEU   CD1     1053   -0.026006779    6.611943731    4.831750413
  107 LEU   CD2     1054    0.105680583    6.812937687    4.777456740
  107 LEU   C       1055    0.238693264    6.526788909    4.525734342
  107 LEU   O       1056    0.142121010    6.497936353    4.455223336
  108 GLN   N       1057    0.348205808    6.574549008    4.467295391
  108 GLN   H       1058    0.434440015    6.583825868    4.517082041
  108 GLN   CA      1059    0.355237265    6.616383791    4.326533628
  108 GLN   CB      1060    0.477193478    6.708684511    4.322321217
  108 GLN   CG      1061    0.497470136    6.776846392    4.186847076
  108 GLN   CD      1062    0.625785544    6.859910086    4.180156957
  108 GLN   OE1     1063    0.630826362    6.973434793    4.227229181
  108 GLN   NE2     1064    0.733361055    6.803700308    4.125780943
  108 GLN   HE21    1065    0.827655678    6.836584366    4.131010938
  108 GLN   HE22    1066    0.718453197    6.711399563    4.090306943
  108 GLN   C       1067    0.352421610    6.498753181    4.228725812
  108 GLN   O       1068    0.281319863    6.500845654    4.128373702
  109 ALA   N       1069    0.428410676    6.398199972    4.271209677
  109 ALA   H       1070    0.490104633    6.413610704    4.348396531
  109 ALA   CA      1071    0.445546155    6.273409938    4.195423225
  109 ALA   CB      1072    0.564961479    6.205377426    4.262659647
  109 ALA   C       1073    0.325392280    6.179109696    4.186245630
  109 ALA   O       1074    0.325087568    6.082135348    4.110575751
  110 GLY   N       1075    0.247445147    6.166706668    4.293294892
  110 GLY   H       1076    0.271603963    6.214345005    4.377839446
  110 GLY   CA      1077    0.127476511    6.081884381    4.298340852
  110 GLY   C       1078    0.039666471    6.083879620    4.423632244
  110 GLY   O       1079   -0.080681233    6.107326164    4.413742281
  111 ALA   N       1080    0.106728648    6.073531335    4.538027666
  111 ALA   H       1081    0.205157901    6.056353031    4.542109846
  111 ALA   CA      1082    0.046183345    6.062674360    4.671540305
  111 ALA   CB      1083    0.159349049    6.056356922    4.774332553
  111 ALA   C       1084    6.861376735    6.159141267    4.708876039
  111 ALA   O       1085    6.862788388    6.276259105    4.671306974
  112 ASP   N       1086    6.768877676    6.109545882    4.790574334
  112 ASP   H       1087    6.757955969    6.012394976    4.811656573
  112 ASP   CA      1088    6.655026340    6.194840217    4.827610522
  112 ASP   CB      1089    6.527344614    6.121766087    4.785589116
  112 ASP   CG      1090    6.489975947    6.008942553    4.881934356
  112 ASP   OD1     1091    6.537435107    5.894018676    4.869079405
  112 ASP   OD2     1092    6.389353407    6.033192256    4.952002069
  112 ASP   C       1093    6.658556596    6.224431505    4.977693403
  112 ASP   O       1094    6.719998308    6.160079158    5.062629896
  113 ILE   N       1095    6.559331615    6.302861916    5.018845113
  113 ILE   H       1096    6.517479493    6.362638853    4.950457270
  113 ILE   CA      1097    6.526941390    6.329817099    5.159687370
  113 ILE   CB      1098    6.394363111    6.405782512    5.167762249
  113 ILE   CG1     1099    6.409629262    6.534945997    5.087168379
  113 ILE   CG2     1100    6.350670555    6.453303914    5.306482909
  113 ILE   CD      1101    6.285401215    6.623802890    5.078016335
  113 ILE   C       1102    6.521550684    6.219506023    5.265584302
  113 ILE   O       1103    6.567404321    6.235561489    5.378586999
  114 SER   N       1104    6.489409728    6.095365534    5.230296445
  114 SER   H       1105    6.459690450    6.078574748    5.136299024
  114 SER   CA      1106    6.508474020    5.978993893    5.318082199
  114 SER   CB      1107    6.422655008    5.862771498    5.267670810
  114 SER   OG      1108    6.485528644    5.805531310    5.152678729
  114 SER   HG      1109    6.474396062    5.848317598    5.062976264
  114 SER   C       1110    6.646539881    5.934265439    5.366554948
  114 SER   O       1111    6.657140383    5.904515083    5.485439240
  115 MET   N       1112    6.746840394    5.946995859    5.280134726
  115 MET   H       1113    6.729780215    6.002370235    5.198622855
  115 MET   CA      1114    6.889535578    5.911713880    5.278575374
  115 MET   CB      1115    6.940532321    5.905918941    5.134431635
  115 MET   CG      1116    6.862446478    5.803527355    5.051795908
  115 MET   SD      1117    6.939734758    5.776237471    4.888165031
  115 MET   CE      1118    6.817114804    5.693117399    4.789475401
  115 MET   C       1119    0.052563286    5.998806939    5.365496488
  115 MET   O       1120    0.175037184    5.987738041    5.368322913
  116 ILE   N       1121    6.918932349    6.066034528    5.462347272
  116 ILE   H       1122    6.829115704    6.060738655    5.506007785
  116 ILE   CA      1123    0.053537368    6.167587802    5.548309734
  116 ILE   CB      1124    6.880460656    6.263308306    5.611908449
  116 ILE   CG1     1125    6.827394741    6.359149030    5.505081396
  116 ILE   CG2     1126    6.941051022    6.348402656    5.723710907
  116 ILE   CD      1127    6.721782709    6.454240190    5.561794230
  116 ILE   C       1128    0.156107155    6.105207654    5.643177960
  116 ILE   O       1129    0.273129813    6.143078267    5.642384310
  117 GLY   N       1130    0.116032714    6.018059887    5.735326131
  117 GLY   H       1131    0.020005224    6.011884617    5.762572215
  117 GLY   CA      1132    0.199253631    5.940157370    5.828148592
  117 GLY   C       1133    0.288038822    5.840466160    5.753395458
  117 GLY   O       1134    0.397726642    5.811724047    5.801068760
  118 GLN   N       1135    0.241083624    5.783092773    5.642966703
  118 GLN   H       1136    0.145544165    5.803280349    5.621393945
  118 GLN   CA      1137    0.324286848    5.703215377    5.551834414
  118 GLN   CB      1138    0.233588956    5.655818111    5.438095369
  118 GLN   CG      1139    0.196879723    5.507297325    5.438081420
  118 GLN   CD      1140    0.102712809    5.481522733    5.320294407
  118 GLN   OE1     1141   -0.019168338    5.478880235    5.336602683
  118 GLN   NE2     1142    0.149446171    5.451044315    5.199562901
  118 GLN   HE21    1143    0.081650720    5.429483008    5.129285144
  118 GLN   HE22    1144    0.240203519    5.478771440    5.168045009
  118 GLN   C       1145    0.446271733    5.781220223    5.502433516
  118 GLN   O       1146    0.552445597    5.724507904    5.477136498
  119 PHE   N       1147    0.428166062    5.906407651    5.461358084
  119 PHE   H       1148    0.330449122    5.925220100    5.451433296
  119 PHE   CA      1149    0.541863610    5.993844278    5.429157638
  119 PHE   CB      1150    0.495762593    6.089067827    5.318614905
  119 PHE   CG      1151    0.504081155    6.024177037    5.180305032
  119 PHE   CD1     1152    0.630738091    6.007786309    5.125470694
  119 PHE   HD1     1153    0.722340377    6.053993172    5.162276278
  119 PHE   CD2     1154    0.388251958    5.970962623    5.124888938
  119 PHE   HD2     1155    0.290928017    5.989898002    5.170172406
  119 PHE   CE1     1156    0.629258216    5.922737998    5.015548577
  119 PHE   HE1     1157    0.724559465    5.891986010    4.972501183
  119 PHE   CE2     1158    0.391547611    5.888442053    5.013088766
  119 PHE   HE2     1159    0.304623227    5.849386088    4.960174932
  119 PHE   CZ      1160    0.517248982    5.862057241    4.959948281
  119 PHE   HZ      1161    0.527373358    5.784940303    4.883583593
  119 PHE   C       1162    0.601604310    6.072365017    5.546114247
  119 PHE   O       1163    0.669308092    6.172572645    5.523643301
  120 GLY   N       1164    0.566077956    6.037769209    5.669530334
  120 GLY   H       1165    0.497480443    5.966324527    5.683318555
  120 GLY   CA      1166    0.621212070    6.094415874    5.793474343
  120 GLY   C       1167    0.566983886    6.230354007    5.838103811
  120 GLY   O       1168    0.562240214    6.242296937    5.960435088
  121 VAL   N       1169    0.494663010    6.308208469    5.758119384
  121 VAL   H       1170    0.448615956    6.289170601    5.671412104
  121 VAL   CA      1171    0.443665189    6.438574636    5.802976278
  121 VAL   CB      1172    0.413075621    6.519593461    5.676843780
  121 VAL   CG1     1173    0.538339068    6.580436653    5.613498386
  121 VAL   CG2     1174    0.344833368    6.447520919    5.560412060
  121 VAL   C       1175    0.317714088    6.437195197    5.889824853
  121 VAL   O       1176    0.239042260    6.531716431    5.891458188
  122 GLY   N       1177    0.327891715    6.356684558    5.995196350
  122 GLY   H       1178    0.416576091    6.319248748    6.022306526
  122 GLY   CA      1179    0.209156002    6.315566146    6.071487055
  122 GLY   C       1180    0.118353670    6.421045894    6.135070215
  122 GLY   O       1181    0.005701958    6.432599896    6.087035570
  123 PHE   N       1182    0.189675845    6.520782174    6.186611541
  123 PHE   H       1183    0.289530130    6.517865416    6.191160222
  123 PHE   CA      1184    0.128183268    6.639043868    6.248628843
  123 PHE   CB      1185    0.225414764    6.742136276    6.306345130
  123 PHE   CG      1186    0.164306658    6.858661626    6.384446507
  123 PHE   CD1     1187    0.129382121    6.844734195    6.518269266
  123 PHE   HD1     1188    0.113939116    6.744827080    6.559038917
  123 PHE   CD2     1189    0.169178499    0.061275572    6.336947105
  123 PHE   HD2     1190    0.210881718    0.073297735    6.236955876
  123 PHE   CE1     1191    0.105805946    0.028500372    6.597586710
  123 PHE   HE1     1192    0.095140939    0.021149039    6.705812953
  123 PHE   CE2     1193    0.134629316    0.174437731    6.409908868
  123 PHE   HE2     1194    0.097870937    0.264524562    6.360760597
  123 PHE   CZ      1195    0.110534417    0.157386755    6.545736813
  123 PHE   HZ      1196    0.077737670    0.241426582    6.606901504
  123 PHE   C       1197    0.035405790    6.709094619    6.149150786
  123 PHE   O       1198   -0.078467118    6.737627517    6.185865228
  124 TYR   N       1199    0.062682889    6.702706321    6.019124413
  124 TYR   H       1200    0.114268751    6.626102128    5.980753503
  124 TYR   CA      1201    6.910481861    6.777475443    5.921136397
  124 TYR   CB      1202    6.982250935    6.788438095    5.786458265
  124 TYR   CG      1203    7.111835760    6.869384924    5.778181408
  124 TYR   CD1     1204    0.183518370    0.053955846    5.696541285
  124 TYR   HD1     1205    0.089857313    0.102445899    5.669020168
  124 TYR   CD2     1206    0.299539246    6.821561277    5.838690858
  124 TYR   HD2     1207    0.301657047    6.755650568    5.925476501
  124 TYR   CE1     1208    0.305127938    0.116679454    5.672126064
  124 TYR   HE1     1209    0.304252950    0.207389568    5.611694282
  124 TYR   CE2     1210    0.423145306    6.877384045    5.808252262
  124 TYR   HE2     1211    0.513999742    6.820890131    5.829069891
  124 TYR   CZ      1212    0.421005696    0.059354789    5.723176214
  124 TYR   OH      1213    0.540155949    0.093354680    5.667132498
  124 TYR   HH      1214    0.603501802    0.041625512    5.724665605
  124 TYR   C       1215    6.764155401    6.733905159    5.910984489
  124 TYR   O       1216    6.676617710    6.817165254    5.887853208
  125 SER   N       1217    6.736419172    6.611306435    5.954451598
  125 SER   H       1218    6.797071553    6.549959600    6.005035530
  125 SER   CA      1219    6.602179289    6.551402053    5.956068574
  125 SER   CB      1220    6.613236278    6.402792927    5.990774648
  125 SER   OG      1221    6.652654451    6.366861377    6.123459776
  125 SER   HG      1222    6.751223730    6.376585797    6.137253533
  125 SER   C       1223    6.496999930    6.607063431    6.052249428
  125 SER   O       1224    6.379249803    6.615311314    6.017645787
  126 ALA   N       1225    6.547889876    6.663190792    6.161568021
  126 ALA   H       1226    6.645701732    6.668167507    6.181812801
  126 ALA   CA      1227    6.467062538    6.721075660    6.269863902
  126 ALA   CB      1228    6.569658908    6.771185407    6.371707786
  126 ALA   C       1229    6.367886712    6.831664860    6.233154719
  126 ALA   O       1230    6.251468352    6.832286150    6.272865781
  127 TYR   N       1231    6.418875887    6.916837700    6.144640163
  127 TYR   H       1232    6.516436761    6.915700641    6.122695329
  127 TYR   CA      1233    6.355693138    0.105436062    6.081083246
  127 TYR   CB      1234    6.460008442    0.189203106    6.006849975
  127 TYR   CG      1235    6.565858581    0.235235901    6.107274416
  127 TYR   CD1     1236    6.547816882    0.337549646    6.199633272
  127 TYR   HD1     1237    6.445916671    0.373190770    6.214704377
  127 TYR   CD2     1238    6.696435011    0.194002120    6.083444050
  127 TYR   HD2     1239    6.704097016    0.105361342    6.020487221
  127 TYR   CE1     1240    6.659513417    0.402646283    6.250676148
  127 TYR   HE1     1241    6.640790591    0.470504392    6.333905917
  127 TYR   CE2     1242    6.809257975    0.256355622    6.135425734
  127 TYR   HE2     1243    6.910129592    0.227442251    6.105929552
  127 TYR   CZ      1244    6.789706390    0.365469499    6.219281384
  127 TYR   OH      1245    6.894998535    0.445427499    6.251162784
  127 TYR   HH      1246    6.863469315    0.539617954    6.239595308
  127 TYR   C       1247    6.237649228    0.075756991    5.988372680
  127 TYR   O       1248    6.155554989    0.162202512    5.958057175
  128 LEU   N       1249    6.234620048    6.876945970    5.948137551
  128 LEU   H       1250    6.326428869    6.837687843    5.942658857
  128 LEU   CA      1251    6.116265955    6.822029176    5.880419843
  128 LEU   CB      1252    6.136414187    6.686445293    5.812425426
  128 LEU   CG      1253    6.225137117    6.711267753    5.690259565
  128 LEU   CD1     1254    6.295235209    6.585597554    5.638274595
  128 LEU   CD2     1255    6.139133183    6.780014135    5.584036263
  128 LEU   C       1256    5.989254530    6.822100363    5.965726768
  128 LEU   O       1257    5.883736830    6.869493771    5.923893308
  129 VAL   N       1258    6.003565707    6.761447610    6.083233207
  129 VAL   H       1259    6.078679920    6.695485627    6.086142749
  129 VAL   CA      1260    5.895256645    6.760705393    6.182632021
  129 VAL   CB      1261    5.900890944    6.632919503    6.266612100
  129 VAL   CG1     1262    5.892257348    6.511047453    6.174497973
  129 VAL   CG2     1263    6.020723255    6.614079454    6.359870015
  129 VAL   C       1264    5.876526771    6.885011383    6.269846648
  129 VAL   O       1265    5.767544263    6.911834134    6.320197023
  130 ALA   N       1266    5.986140624    0.018781353    6.313071750
  130 ALA   H       1267    6.076441117   -0.023273940    6.304218876
  130 ALA   CA      1268    5.983436324    0.133210195    6.405304004
  130 ALA   CB      1269    6.109522726    0.141447812    6.491569510
  130 ALA   C       1270    5.962010141    0.263429440    6.327878882
  130 ALA   O       1271    6.010340174    0.280065695    6.216001456
  131 GLU   N       1272    5.878947194    0.347040781    6.389532666
  131 GLU   H       1273    5.851374436    0.315593432    6.480375640
  131 GLU   CA      1274    5.867103019    0.485895647    6.342724460
  131 GLU   CB      1275    5.740417075    0.559611660    6.386656350
  131 GLU   CG      1276    5.726014967    0.553335455    6.538859635
  131 GLU   CD      1277    5.642921210    0.668120528    6.596562522
  131 GLU   OE1     1278    5.674616939    0.690595517    6.715376100
  131 GLU   OE2     1279    5.551071734    0.722277802    6.531326162
  131 GLU   C       1280    5.981678249    0.583894592    6.368816716
  131 GLU   O       1281    6.010086607    0.678475126    6.295482736
  132 LYSH  N       1282    6.052769336    0.549228343    6.475743998
  132 LYSH  H       1283    6.041938178    0.480681878    6.547752740
  132 LYSH  CA      1284    6.170421937    0.618008428    6.530873646
  132 LYSH  CB      1285    6.124320052    0.738924898    6.612523001
  132 LYSH  CG      1286    6.216140937    0.857304344    6.643610576
  132 LYSH  CD      1287    6.126208766    0.964616751    6.705298748
  132 LYSH  CE      1288    6.075220990    0.924405430    6.843845294
  132 LYSH  NZ      1289    5.976007853    1.017841385    6.898944123
  132 LYSH  HZ1     1290    5.896746755    1.026196693    6.838545486
  132 LYSH  HZ2     1291    6.014842293    1.108843177    6.913457440
  132 LYSH  HZ3     1292    5.944482341    0.980621942    6.986248199
  132 LYSH  C       1293    6.248971459    0.528052748    6.626534026
  132 LYSH  O       1294    6.188929066    0.451725370    6.702029426
  133 VAL   N       1295    6.381752174    0.520246794    6.625714230
  133 VAL   H       1296    6.432181776    0.574882327    6.558836620
  133 VAL   CA      1297    6.461391477    0.438654770    6.718510053
  133 VAL   CB      1298    6.546946019    0.347690848    6.630101109
  133 VAL   CG1     1299    6.638237805    0.256732508    6.712573530
  133 VAL   CG2     1300    6.458634047    0.241856490    6.563673650
  133 VAL   C       1301    6.546776315    0.525818683    6.810819642
  133 VAL   O       1302    6.630667000    0.596378750    6.755002347
  134 THR   N       1303    6.521131256    0.518006118    0.013170660
  134 THR   H       1304    6.446898767    0.459148253    0.045217037
  134 THR   CA      1305    6.605348111    0.572600159    0.120580938
  134 THR   CB      1306    6.525526608    0.621806403    0.241492810
  134 THR   OG1     1307    6.400882663    0.684175423    0.209491042
  134 THR   HG1     1308    6.417811397    0.779425293    0.184173923
  134 THR   CG2     1309    6.608001562    0.722798587    0.321564025
  134 THR   C       1310    6.703425168    0.464928871    0.167452712
  134 THR   O       1311    6.664048341    0.357028025    0.211485737
  135 VAL   N       1312    6.832262560    0.496254448    0.177995667
  135 VAL   H       1313    6.857996048    0.588279342    0.148480883
  135 VAL   CA      1314    0.008800230    0.413752807    0.240361939
  135 VAL   CB      1315    0.114123215    0.372911734    0.137162600
  135 VAL   CG1     1316    0.226975403    0.296221227    0.206412998
  135 VAL   CG2     1317    0.057984620    0.286562447    0.024010587
  135 VAL   C       1318    0.067918620    0.492732364    0.357324845
  135 VAL   O       1319    0.104219363    0.609777606    0.346655613
  136 ILE   N       1320    0.036153713    0.436866127    0.473778126
  136 ILE   H       1321   -0.008166332    0.347463849    0.467217444
  136 ILE   CA      1322    0.084277722    0.468399019    0.609066607
  136 ILE   CB      1323    6.895221675    0.448768623    0.705716745
  136 ILE   CG1     1324    6.777027034    0.539821080    0.671793019
  136 ILE   CG2     1325    6.949513580    0.470075636    0.847164894
  136 ILE   CD      1326    6.804136160    0.690008961    0.682751064
  136 ILE   C       1327    0.203654832    0.378571566    0.642138384
  136 ILE   O       1328    0.186003837    0.256872405    0.645160888
  137 THR   N       1329    0.319795667    0.440638215    0.660826119
  137 THR   H       1330    0.323325003    0.537521535    0.636267740
  137 THR   CA      1331    0.447661463    0.372301739    0.685132545
  137 THR   CB      1332    0.530750242    0.366204717    0.556792462
  137 THR   OG1     1333    0.638319067    0.273201234    0.571907235
  137 THR   HG1     1334    0.604713690    0.181696285    0.549584950
  137 THR   CG2     1335    0.561022504    0.506174488    0.502892126
  137 THR   C       1336    0.539711905    0.415740047    0.799374949
  137 THR   O       1337    0.561642825    0.535299144    0.818183789
  138 LYSH  N       1338    0.610507727    0.320563596    0.859538449
  138 LYSH  H       1339    0.579213745    0.227712455    0.839519220
  138 LYSH  CA      1340    0.700617220    0.350587794    0.971747734
  138 LYSH  CB      1341    0.631906220    0.350774180    1.108454548
  138 LYSH  CG      1342    0.733038969    0.386782169    1.217475717
  138 LYSH  CD      1343    0.673240031    0.388815494    1.358296776
  138 LYSH  CE      1344    0.770817805    0.384168478    1.476036819
  138 LYSH  NZ      1345    0.848095440    0.507904367    1.494110663
  138 LYSH  HZ1     1346    0.906634547    0.503171938    1.575059780
  138 LYSH  HZ2     1347    0.786412018    0.586112510    1.502937625
  138 LYSH  HZ3     1348    0.905137866    0.524069478    1.413581617
  138 LYSH  C       1349    0.823485636    0.259420078    0.970758570
  138 LYSH  O       1350    0.815358046    0.142251931    1.007329061
  139 HISA  N       1351    0.932376964    0.325221367    0.931979046
  139 HISA  H       1352    0.929012043    0.416488459    0.891226964
  139 HISA  CA      1353    1.068251837    0.272705134    0.951738138
  139 HISA  CB      1354    1.173928819    0.356107013    0.879035450
  139 HISA  CG      1355    1.314449531    0.296820008    0.866806073
  139 HISA  ND1     1356    1.430151442    0.362339740    0.870193581
  139 HISA  HD1     1357    1.435090272    0.461679873    0.859775516
  139 HISA  CD2     1358    1.346489522    0.170150726    0.841929802
  139 HISA  HD2     1359    1.277608196    0.092553956    0.808513929
  139 HISA  CE1     1360    1.532216910    0.279228090    0.851071410
  139 HISA  HE1     1361    1.638402681    0.303700027    0.854031543
  139 HISA  NE2     1362    1.478158221    0.160334877    0.825886945
  139 HISA  C       1363    1.104031462    0.275827799    1.100479122
  139 HISA  O       1364    1.064749459    0.366952747    1.173165791
  140 ASN   N       1365    1.176916961    0.174986192    1.147467558
  140 ASN   H       1366    1.193842863    0.096143962    1.088327952
  140 ASN   CA      1367    1.221075393    0.169139312    1.287570760
  140 ASN   CB      1368    1.297282337    0.039143901    1.314082521
  140 ASN   CG      1369    1.291809214    6.921908028    1.460162232
  140 ASN   OD1     1370    1.195463460    6.858493754    1.502885071
  140 ASN   ND2     1371    1.383692911    6.962837423    1.547162766
  140 ASN   HD21    1372    1.372511650    6.929810858    1.640879317
  140 ASN   HD22    1373    1.464430366    7.014072247    1.517923788
  140 ASN   C       1374    1.300137634    0.290625295    1.336598527
  140 ASN   O       1375    1.286690256    0.331190020    1.451941284
  141 ASP   N       1376    1.389613851    0.348606618    1.257091874
  141 ASP   H       1377    1.437134391    0.309679490    1.178176851
  141 ASP   CA      1378    1.456915137    0.472066770    1.299983408
  141 ASP   CB      1379    1.592624751    0.487346294    1.230980326
  141 ASP   CG      1380    1.696822770    0.383577605    1.273174736
  141 ASP   OD1     1381    1.764066006    0.402229966    1.376878299
  141 ASP   OD2     1382    1.703989752    0.270790654    1.219762589
  141 ASP   C       1383    1.380282497    0.603442867    1.283294730
  141 ASP   O       1384    1.422583472    0.709453767    1.329136109
  142 ASP   N       1385    1.269877621    0.593238772    1.209822767
  142 ASP   H       1386    1.230555561    0.507437366    1.176754957
  142 ASP   CA      1387    1.188199741    0.708378502    1.168787683
  142 ASP   CB      1388    1.213661724    0.726269045    1.018981335
  142 ASP   CG      1389    1.252778877    0.867720430    0.975773238
  142 ASP   OD1     1390    1.187950217    0.965092327    1.019813071
  142 ASP   OD2     1391    1.370904169    0.878701715    0.936391185
  142 ASP   C       1392    1.040867543    0.710651594    1.209985197
  142 ASP   O       1393    1.003266044    0.629992446    1.294899626
  143 GLU   N       1394    0.976759368    0.821231270    1.173175630
  143 GLU   H       1395    1.010311212    0.892077125    1.111069575
  143 GLU   CA      1396    0.838226826    0.852809966    1.210911097
  143 GLU   CB      1397    0.823558314    1.004704544    1.222063821
  143 GLU   CG      1398    0.886649763    1.044607122    1.355606477
  143 GLU   CD      1399    0.907186829    1.195548450    1.369795052
  143 GLU   OE1     1400    1.015649490    1.250413712    1.340642308
  143 GLU   OE2     1401    0.813660628    1.264705089    1.415569808
  143 GLU   C       1402    0.737108406    0.792366476    1.113264557
  143 GLU   O       1403    0.783955707    0.746770085    1.009064249
  144 GLN   N       1404    0.612395274    0.808941269    1.156406006
  144 GLN   H       1405    0.548636804    0.837832616    1.227821858
  144 GLN   CA      1406    0.510008655    0.749490832    1.069252788
  144 GLN   CB      1407    0.395549035    0.688738767    1.150615102
  144 GLN   CG      1408    0.288949777    0.606107129    1.078380836
  144 GLN   CD      1409    0.228708721    0.503173748    1.174205948
  144 GLN   OE1     1410    0.292360835    0.412919265    1.228350684
  144 GLN   NE2     1411    0.110477773    0.535491550    1.225815911
  144 GLN   HE21    1412    0.067345897    0.470634683    1.288518894
  144 GLN   HE22    1413    0.068572176    0.623837296    1.204901154
  144 GLN   C       1414    0.451555417    0.834585409    0.956320337
  144 GLN   O       1415    0.391159391    0.937004385    0.987829862
  145 TYR   N       1416    0.469851925    0.799384958    0.829374281
  145 TYR   H       1417    0.529061630    0.719919009    0.815956495
  145 TYR   CA      1418    0.455221433    0.884615342    0.710501928
  145 TYR   CB      1419    0.579339933    0.887147589    0.621097652
  145 TYR   CG      1420    0.699503160    0.952336326    0.689785077
  145 TYR   CD1     1421    0.704031207    1.088833631    0.715709826
  145 TYR   HD1     1422    0.620830191    1.148795821    0.678794910
  145 TYR   CD2     1423    0.809772533    0.872829749    0.718789658
  145 TYR   HD2     1424    0.808982123    0.765117390    0.702055272
  145 TYR   CE1     1425    0.811962964    1.147640132    0.780622682
  145 TYR   HE1     1426    0.802818779    1.254053547    0.802424191
  145 TYR   CE2     1427    0.921404167    0.935756515    0.772667012
  145 TYR   HE2     1428    1.008056590    0.870085574    0.780398503
  145 TYR   CZ      1429    0.926696162    1.071794510    0.800769834
  145 TYR   OH      1430    1.026328913    1.129165951    0.873426456
  145 TYR   HH      1431    1.094589167    1.063843511    0.906192185
  145 TYR   C       1432    0.326749839    0.838952497    0.641103819
  145 TYR   O       1433    0.291453824    0.721158075    0.643523478
  146 ALA   N       1434    0.273759181    0.934012643    0.564653218
  146 ALA   H       1435    0.310234267    1.026325994    0.576772004
  146 ALA   CA      1436    0.148073697    0.917567300    0.490234254
  146 ALA   CB      1437    0.035437585    0.986461545    0.567537960
  146 ALA   C       1438    0.158172720    0.965753657    0.345363788
  146 ALA   O       1439    0.144996645    1.083960409    0.314016213
  147 TRP   N       1440    0.182573778    0.859892028    0.268626257
  147 TRP   H       1441    0.197609621    0.772877430    0.315572893
  147 TRP   CA      1442    0.186723664    0.864252054    0.121748772
  147 TRP   CB      1443    0.283237418    0.758211548    0.068327626
  147 TRP   CG      1444    0.309793538    0.755549133    6.845610402
  147 TRP   CD1     1445    0.397171796    0.822979234    6.771407491
  147 TRP   HD1     1446    0.459122754    0.900070927    6.817242319
  147 TRP   CD2     1447    0.258267240    0.665273811    6.753325223
  147 TRP   NE1     1448    0.405122814    0.784063393    6.644482021
  147 TRP   HE1     1449    0.441248799    0.838327374    6.568661959
  147 TRP   CE2     1450    0.324533996    0.679019032    6.631916046
  147 TRP   CE3     1451    0.145190939    0.584450658    6.753475622
  147 TRP   HE3     1452    0.094643262    0.560096248    6.846918876
  147 TRP   CZ2     1453    0.294533320    0.603619371    6.519067453
  147 TRP   HZ2     1454    0.364814648    0.598394403    6.435921803
  147 TRP   CZ3     1455    0.108367325    0.513030855    6.640062425
  147 TRP   HZ3     1456    0.015089462    0.456867137    6.645088678
  147 TRP   CH2     1457    0.183234718    0.520474825    6.523190823
  147 TRP   HH2     1458    0.137225063    0.496203052    6.427404164
  147 TRP   C       1459    0.050048929    0.836579156    0.058793183
  147 TRP   O       1460   -0.019154425    0.746969969    0.106859469
  148 GLU   N       1461    0.004490239    0.916843263    6.890961002
  148 GLU   H       1462    0.068315606    0.985894503    6.856916252
  148 GLU   CA      1463    6.800874814    0.887818661    6.832091858
  148 GLU   CB      1464    6.691397225    0.963040353    6.908013818
  148 GLU   CG      1465    6.551901969    0.912990295    6.870034473
  148 GLU   CD      1466    6.438789484    0.996899897    0.001888696
  148 GLU   OE1     1467    6.403357362    1.101129289   -0.057295904
  148 GLU   OE2     1468    6.380118450    0.962704728    0.106827540
  148 GLU   C       1469    6.797073931    0.934450207    6.686429428
  148 GLU   O       1470    6.816798421    1.047541359    6.642265514
  149 SER   N       1471    6.757770468    0.832571227    6.610510806
  149 SER   H       1472    6.719620293    0.750357744    6.652766973
  149 SER   CA      1473    6.732076975    0.838554780    6.465882135
  149 SER   CB      1474    6.822085999    0.732953706    6.401406848
  149 SER   OG      1475    6.815409063    0.727437294    6.258667477
  149 SER   HG      1476    6.809935640    0.821504785    6.225179737
  149 SER   C       1477    6.588428548    0.806056299    6.424420527
  149 SER   O       1478    6.538340435    0.698531812    6.456995380
  150 SER   N       1479    6.535227606    0.898518834    6.344981717
  150 SER   H       1480    6.572035253    0.991506470    6.344814929
  150 SER   CA      1481    6.403925655    0.873545417    6.283762887
  150 SER   CB      1482    6.304637949    0.989806525    6.289782905
  150 SER   OG      1483    6.362678584    1.105323785    6.228658413
  150 SER   HG      1484    6.376129509    1.170324026    6.303454628
  150 SER   C       1485    6.415788948    0.819719860    6.141034997
  150 SER   O       1486    6.315300278    0.791187766    6.076076237
  151 ALA   N       1487    6.537463893    0.795763248    6.092955849
  151 ALA   H       1488    6.614582918    0.845302017    6.132949942
  151 ALA   CA      1489    6.570400849    0.739838904    5.961052047
  151 ALA   CB      1490    6.534612371    0.593266699    5.935579813
  151 ALA   C       1491    6.524642329    0.815247852    5.836035211
  151 ALA   O       1492    6.408120422    0.850412654    5.818243305
  152 GLY   N       1493    6.623170432    0.834024241    5.748684761
  152 GLY   H       1494    6.710779556    0.786324612    5.755841249
  152 GLY   CA      1495    6.604637597    0.921349875    5.631888339
  152 GLY   C       1496    6.626469057    1.071280033    5.653252513
  152 GLY   O       1497    6.598854985    1.149878942    5.562753553
  153 GLY   N       1498    6.719996412    1.101718992    5.742787225
  153 GLY   H       1499    6.779449242    1.032627444    5.783937091
  153 GLY   CA      1500    6.764861619    1.237641618    5.776273311
  153 GLY   C       1501    6.853600917    1.247373998    5.900546638
  153 GLY   O       1502    6.909446207    1.146509601    5.943420976
  154 SER   N       1503    6.887859814    1.367112583    5.947217129
  154 SER   H       1504    6.842540316    1.454162171    5.927987770
  154 SER   CA      1505    0.051922211    1.390245103    6.059535279
  154 SER   CB      1506    0.091467126    1.537968186    6.054623609
  154 SER   OG      1507   -0.026709973    1.617855074    6.044508016
  154 SER   HG      1508   -0.000596864    1.714330315    6.041143254
  154 SER   C       1509    6.926901550    1.350741719    6.197550131
  154 SER   O       1510    6.811382209    1.363336006    6.237884908
  155 PHE   N       1511    0.088264343    1.290170581    6.275325392
  155 PHE   H       1512    0.185655668    1.308705841    6.262170413
  155 PHE   CA      1513    0.057431161    1.239482999    6.409829398
  155 PHE   CB      1514    0.134021263    1.111082327    6.442278987
  155 PHE   CG      1515    0.285699310    1.094561442    6.453479615
  155 PHE   CD1     1516    0.353857914    1.097080706    6.574587331
  155 PHE   HD1     1517    0.293364406    1.108355632    6.664559545
  155 PHE   CD2     1518    0.353348230    1.082446253    6.332657456
  155 PHE   HD2     1519    0.301257639    1.121807649    6.245382282
  155 PHE   CE1     1520    0.491725057    1.079614750    6.577853224
  155 PHE   HE1     1521    0.537501822    1.068759705    6.676177930
  155 PHE   CE2     1522    0.490805568    1.061869658    6.331804154
  155 PHE   HE2     1523    0.543448091    1.064418256    6.236401069
  155 PHE   CZ      1524    0.554093978    1.058047340    6.455514358
  155 PHE   HZ      1525    0.661294577    1.040153637    6.447211485
  155 PHE   C       1526    0.087824944    1.343156740    6.518171992
  155 PHE   O       1527    0.182023480    1.421357027    6.506339198
  156 THR   N       1528    0.042307020    1.301200032    6.635887277
  156 THR   H       1529    0.007152323    1.211218720    6.661738149
  156 THR   CA      1530    0.061204926    1.385481179    6.754849584
  156 THR   CB      1531    6.861236546    1.428195862    6.827154771
  156 THR   OG1     1532    6.779195036    1.314087757    6.853596700
  156 THR   HG1     1533    6.786698148    1.284563712    6.948850944
  156 THR   CG2     1534    6.784094525    1.542412924    6.760726234
  156 THR   C       1535    0.151235154    1.314800512    6.856393417
  156 THR   O       1536    0.148718121    1.192341781    6.867716052
  157 VAL   N       1537    0.233139659    1.392606341    6.926594614
  157 VAL   H       1538    0.244062085    1.484483058    6.888631861
  157 VAL   CA      1539    0.308742723    1.341485593    0.113910427
  157 VAL   CB      1540    0.458873542    1.328029563    0.087588662
  157 VAL   CG1     1541    0.555824233    1.286891896    0.198590830
  157 VAL   CG2     1542    0.484239556    1.232491393   -0.029199613
  157 VAL   C       1543    0.286811868    1.429484199    0.237149203
  157 VAL   O       1544    0.311651838    1.549558725    0.227356178
  158 ARG   N       1545    0.280635335    1.360568494    0.350734463
  158 ARG   H       1546    0.274908148    1.260802666    0.354630943
  158 ARG   CA      1547    0.278739406    1.420305260    0.485039165
  158 ARG   CB      1548    0.149479101    1.493134068    0.522416812
  158 ARG   CG      1549    0.021966095    1.410003262    0.506927434
  158 ARG   CD      1550    6.851508986    1.465399059    0.610184255
  158 ARG   NE      1551    6.717329956    1.406815251    0.596961364
  158 ARG   HE      1552    6.669006709    1.476807252    0.544351688
  158 ARG   CZ      1553    6.670111493    1.305980554    0.671519515
  158 ARG   NH1     1554    6.745755267    1.252479881    0.768345523
  158 ARG   HH11    1555    6.717655250    1.171181281    0.819362996
  158 ARG   HH12    1556    6.806177965    1.313981440    0.819022924
  158 ARG   NH2     1557    6.551891578    1.252427491    0.638145723
  158 ARG   HH21    1558    6.517385408    1.176062138    0.692725501
  158 ARG   HH22    1559    6.490933473    1.292779138    0.569902206
  158 ARG   C       1560    0.311624185    1.318916212    0.594820940
  158 ARG   O       1561    0.322423734    1.196879554    0.583788456
  159 THR   N       1562    0.314438502    1.372621648    0.716467945
  159 THR   H       1563    0.308026130    1.472363500    0.719919928
  159 THR   CA      1564    0.316575725    1.291142038    0.838811140
  159 THR   CB      1565    0.393431774    1.360356950    0.951556971
  159 THR   OG1     1566    0.343129832    1.491935306    0.976190674
  159 THR   HG1     1567    0.419781364    1.551819446    0.999409003
  159 THR   CG2     1568    0.544228257    1.353816197    0.926433712
  159 THR   C       1569    0.179183384    1.233910758    0.874321583
  159 THR   O       1570    0.072453223    1.295005338    0.871803302
  160 ASP   N       1571    0.179215593    1.109107545    0.920292140
  160 ASP   H       1572    0.263401252    1.057170931    0.934999780
  160 ASP   CA      1573    0.052543607    1.047109276    0.961776746
  160 ASP   CB      1574    0.062522865    0.895207084    0.977089546
  160 ASP   CG      1575    6.872020431    0.814101438    1.030066907
  160 ASP   OD1     1576    6.764056489    0.834242565    0.970374013
  160 ASP   OD2     1577    6.871444125    0.745235608    1.134375592
  160 ASP   C       1578    0.004244782    1.108209696    1.093457189
  160 ASP   O       1579    0.087182095    1.130506554    1.181510411
  161 THR   N       1580    6.801184132    1.090810733    1.108576786
  161 THR   H       1581    6.752237588    1.053681501    1.029673477
  161 THR   CA      1582    6.719484316    1.150440819    1.215254678
  161 THR   CB      1583    6.666938519    1.287776070    1.172980015
  161 THR   OG1     1584    6.567567451    1.266959669    1.072261331
  161 THR   HG1     1585    6.535500080    1.172335441    1.068016858
  161 THR   CG2     1586    6.773353414    1.388206992    1.128251606
  161 THR   C       1587    6.606345549    1.057861970    1.260400719
  161 THR   O       1588    6.522426738    1.099544790    1.340083158
  162 GLY   N       1589    6.628821081    0.930003279    1.231526866
  162 GLY   H       1590    6.714474862    0.892574506    1.196004855
  162 GLY   CA      1591    6.524693683    0.829829128    1.258562332
  162 GLY   C       1592    6.575418405    0.750669350    1.379261991
  162 GLY   O       1593    6.634999426    0.807361643    1.470723467
  163 GLU   N       1594    6.545818750    0.620999958    1.379644297
  163 GLU   H       1595    6.499212631    0.624676502    1.291235492
  163 GLU   CA      1596    6.590135613    0.527017934    1.483640389
  163 GLU   CB      1597    6.484968827    0.416045547    1.489638294
  163 GLU   CG      1598    6.343506068    0.469401832    1.513077802
  163 GLU   CD      1599    6.250220056    0.351446911    1.541194021
  163 GLU   OE1     1600    6.224533802    0.267083883    1.452609859
  163 GLU   OE2     1601    6.207124924    0.338660254    1.657832053
  163 GLU   C       1602    6.729826862    0.469366393    1.459681286
  163 GLU   O       1603    6.764190450    0.430568989    1.348128167
  164 PRO   N       1604    6.813603796    0.475516326    1.562796457
  164 PRO   CA      1605    0.023344647    0.425129597    1.573581463
  164 PRO   CB      1606    0.064665831    0.458686813    1.717022642
  164 PRO   CG      1607    0.013694657    0.602738411    1.724785064
  164 PRO   CD      1608   -0.122716341    0.587989929    1.657080247
  164 PRO   C       1609    0.034959674    0.273337689    1.558204349
  164 PRO   O       1610   -0.069600073    0.211931129    1.578885918
  165 MET   N       1611    0.156808191    0.229363910    1.528018356
  165 MET   H       1612    0.239905992    0.280136625    1.550771096
  165 MET   CA      1613    0.179867043    0.087854366    1.495576047
  165 MET   CB      1614    0.147718504    0.048347585    1.351294367
  165 MET   CG      1615    0.236684734    0.114591668    1.245920405
  165 MET   SD      1616    0.215837678    0.046809649    1.077219539
  165 MET   CE      1617    0.246298050    0.199710133    0.991325130
  165 MET   C       1618    0.311726640    0.023695646    1.539264693
  165 MET   O       1619    0.319336690   -0.098377085    1.526247359
  166 GLY   N       1620    0.401974225    0.098825528    1.601739908
  166 GLY   H       1621    0.382917695    0.186343639    1.646209058
  166 GLY   CA      1622    0.533877372    0.044442270    1.637191771
  166 GLY   C       1623    0.641016458    0.039261643    1.528071712
  166 GLY   O       1624    0.748366373    0.098219769    1.539512793
  167 ARG   N       1625    0.606733644    6.897542021    1.420067675
  167 ARG   H       1626    0.518585214    6.850301049    1.419816775
  167 ARG   CA      1627    0.675962448    6.877134814    1.291997927
  167 ARG   CB      1628    0.800051416    6.790286390    1.313641815
  167 ARG   CG      1629    0.911805741    6.799974962    1.209578210
  167 ARG   CD      1630    1.025636808    6.708349250    1.254906118
  167 ARG   NE      1631    0.987948164    6.572462454    1.213407597
  167 ARG   HE      1632    0.987564493    6.549508340    1.116078065
  167 ARG   CZ      1633    0.988086103    6.459773873    1.285915326
  167 ARG   NH1     1634    0.986823038    6.468149912    1.419638056
  167 ARG   HH11    1635    0.957095397    6.387304489    1.470435816
  167 ARG   HH12    1636    1.012096239    6.550696021    1.470118299
  167 ARG   NH2     1637    0.961728338    6.345682093    1.220772922
  167 ARG   HH21    1638    0.959106726    6.262762125    1.276602393
  167 ARG   HH22    1639    0.929063988    6.338204508    1.126559935
  167 ARG   C       1640    0.584736805    6.816618512    1.185106569
  167 ARG   O       1641    0.469457423    6.793820960    1.221467113
  168 GLY   N       1642    0.626809665    6.828553121    1.059492068
  168 GLY   H       1643    0.701585369    6.890401768    1.035308967
  168 GLY   CA      1644    0.562611081    6.763934935    0.944107168
  168 GLY   C       1645    0.499214058    6.862360020    0.845588663
  168 GLY   O       1646    0.550807734    6.973700153    0.837071294
  169 THR   N       1647    0.403834401    6.803342351    0.774112996
  169 THR   H       1648    0.345151573    6.722773822    0.765939050
  169 THR   CA      1649    0.333774233    6.885199473    0.674100796
  169 THR   CB      1650    0.403980836    6.860557271    0.540410955
  169 THR   OG1     1651    0.535171290    6.917429705    0.542726478
  169 THR   HG1     1652    0.608301555    6.849805530    0.551650843
  169 THR   CG2     1653    0.336235925    6.921678715    0.417589602
  169 THR   C       1654    0.188033741    6.839224369    0.666890217
  169 THR   O       1655    0.145448441    6.728700944    0.700080988
  170 LYSH  N       1656    0.102642069    0.010058485    0.641471466
  170 LYSH  H       1657    0.130591907    0.103087406    0.665230734
  170 LYSH  CA      1658    6.886019202    6.923400222    0.619023225
  170 LYSH  CB      1659    6.807026062    6.974943910    0.739495652
  170 LYSH  CG      1660    6.848459825    6.920520211    0.876364390
  170 LYSH  CD      1661    6.772063323    6.985582008    0.991862077
  170 LYSH  CE      1662    6.621443382    0.030842673    0.994098523
  170 LYSH  NZ      1663    6.557928300    0.095255878    1.109977924
  170 LYSH  HZ1     1664    6.548166608    0.193462305    1.093838680
  170 LYSH  HZ2     1665    6.610252304    0.082561884    1.194246553
  170 LYSH  HZ3     1666    6.469555233    0.051692072    1.127079747
  170 LYSH  C       1667    6.840272076    0.056947077    0.486595085
  170 LYSH  O       1668    6.835092379    0.178968082    0.471916823
  171 VAL   N       1669    6.851523767    6.899246124    0.385439685
  171 VAL   H       1670    6.901417172    6.814308636    0.402696609
  171 VAL   CA      1671    6.784748227    6.921039476    0.256292422
  171 VAL   CB      1672    6.844961245    6.830034987    0.149028491
  171 VAL   CG1     1673    6.770879013    6.865347048    0.019898014
  171 VAL   CG2     1674    6.997459266    6.837735892    0.139117756
  171 VAL   C       1675    6.633044537    6.908979829    0.272167984
  171 VAL   O       1676    6.580637341    6.802072088    0.303060640
  172 ILE   N       1677    6.564870508    0.094324522    0.257651911
  172 ILE   H       1678    6.619697592    0.175526794    0.237631438
  172 ILE   CA      1679    6.420929864    0.114373015    0.279777767
  172 ILE   CB      1680    6.381340471    0.225550206    0.377157220
  172 ILE   CG1     1681    6.463003241    0.203620690    0.504681191
  172 ILE   CG2     1682    6.231823914    0.234918488    0.408277080
  172 ILE   CD      1683    6.459328563    0.327081552    0.594993994
  172 ILE   C       1684    6.346893220    0.143552403    0.149100255
  172 ILE   O       1685    6.352335101    0.255144895    0.097643694
  173 LEU   N       1686    6.273190741    0.041319423    0.106588237
  173 LEU   H       1687    6.290096974   -0.050481937    0.142486629
  173 LEU   CA      1688    6.201242110    0.053563768    6.906924536
  173 LEU   CB      1689    6.179188075   -0.084981857    6.845887569
  173 LEU   CG      1690    6.284413516    6.743183569    6.797051615
  173 LEU   CD1     1691    6.376223359    6.687265876    6.905935974
  173 LEU   CD2     1692    6.205046560    6.627095312    6.736772417
  173 LEU   C       1693    6.060739543    0.109602425    0.001972032
  173 LEU   O       1694    5.981917416    0.044541932    0.070405922
  174 HISB  N       1695    6.030829390    0.226812229    6.874596132
  174 HISB  H       1696    6.117238593    0.273104777    6.854834402
  174 HISB  CA      1697    5.893530350    0.278528442    6.883837751
  174 HISB  CB      1698    5.912523615    0.430337278    6.885786123
  174 HISB  CG      1699    5.983629291    0.491941013    0.078529618
  174 HISB  ND1     1700    5.938401426    0.535404190    0.195809316
  174 HISB  CD2     1701    6.109109362    0.534699312    0.067614161
  174 HISB  HD2     1702    6.167498853    0.557734722   -0.021498849
  174 HISB  CE1     1703    6.032930906    0.601127249    0.262396153
  174 HISB  HE1     1704    6.009289346    0.653300178    0.355133189
  174 HISB  NE2     1705    6.135148693    0.605120403    0.177402597
  174 HISB  HE2     1706    6.213718633    0.665181901    0.192216704
  174 HISB  C       1707    5.818663013    0.230398400    6.759377831
  174 HISB  O       1708    5.844577697    0.285139581    6.652315836
  175 LEU   N       1709    5.742132860    0.121958444    6.768077108
  175 LEU   H       1710    5.706167928    0.078977800    6.850897783
  175 LEU   CA      1711    5.686964896    0.063968426    6.644777009
  175 LEU   CB      1712    5.647775172   -0.083004130    6.661409649
  175 LEU   CG      1713    5.761404732    6.742509831    6.664939621
  175 LEU   CD1     1714    5.833426586    6.744285922    6.799910933
  175 LEU   CD2     1715    5.701476472    6.604130911    6.639073478
  175 LEU   C       1716    5.575187993    0.145295230    6.579177755
  175 LEU   O       1717    5.500090131    0.209152210    6.652742100
  176 LYSH  N       1718    5.563707312    0.133755486    6.447168582
  176 LYSH  H       1719    5.624023128    0.074187616    6.394109589
  176 LYSH  CA      1720    5.456350151    0.188621488    6.363060292
  176 LYSH  CB      1721    5.477338184    0.157852505    6.214658355
  176 LYSH  CG      1722    5.588594328    0.238022125    6.146790166
  176 LYSH  CD      1723    5.576181946    0.247012734    5.994550436
  176 LYSH  CE      1724    5.683721308    0.334741170    5.930144011
  176 LYSH  NZ      1725    5.675119856    0.339275671    5.783452989
  176 LYSH  HZ1     1726    5.710113836    0.427589419    5.752203175
  176 LYSH  HZ2     1727    5.581698039    0.322633440    5.751899089
  176 LYSH  HZ3     1728    5.737193912    0.273505176    5.740778275
  176 LYSH  C       1729    5.314842274    0.149812216    6.406372930
  176 LYSH  O       1730    5.295391469    0.032772935    6.438793367
  177 GLU   N       1731    5.220001658    0.234227244    6.366768690
  177 GLU   H       1732    5.247609309    0.309136214    6.306554865
  177 GLU   CA      1733    5.081245116    0.213074635    6.410502668
  177 GLU   CB      1734    5.009023828    0.347146132    6.395734536
  177 GLU   CG      1735    4.900295540    0.345531051    6.503365368
  177 GLU   CD      1736    4.835552828    0.484112633    6.506765907
  177 GLU   OE1     1737    4.869470707    0.559914576    6.600193752
  177 GLU   OE2     1738    4.743013185    0.515667839    6.428899823
  177 GLU   C       1739    5.006604454    0.101534398    6.337008965
  177 GLU   O       1740    4.926209536    0.034957334    6.402087256
  178 ASP   N       1741    5.042443421    0.071270683    6.212546549
  178 ASP   H       1742    5.092668444    0.131334499    6.150338339
  178 ASP   CA      1743    4.993834423    6.879589490    6.142231698
  178 ASP   CB      1744    4.997033300    6.894646378    5.990004449
  178 ASP   CG      1745    5.129290392    6.895090062    5.913079912
  178 ASP   OD1     1746    5.129095922    6.871381346    5.790348587
  178 ASP   OD2     1747    5.232058731    6.940126357    5.968150609
  178 ASP   C       1748    5.078640141    6.758709344    6.182310430
  178 ASP   O       1749    5.024735841    6.649093299    6.196724470
  179 GLN   N       1750    5.205941768    6.777551914    6.215936472
  179 GLN   H       1751    5.242702198    6.870556596    6.216376078
  179 GLN   CA      1752    5.300976512    6.674515871    6.260261059
  179 GLN   CB      1753    5.449992964    6.702146256    6.239301164
  179 GLN   CG      1754    5.483496621    6.750722056    6.098132924
  179 GLN   CD      1755    5.460225311    6.645065623    5.989967010
  179 GLN   OE1     1756    5.544109222    6.558506367    5.965470021
  179 GLN   NE2     1757    5.366083339    6.684465466    5.904693331
  179 GLN   HE21    1758    5.337985338    6.614655663    5.838836104
  179 GLN   HE22    1759    5.316314790    6.770939639    5.911511808
  179 GLN   C       1760    5.282798108    6.621961587    6.402805584
  179 GLN   O       1761    5.327090043    6.511409179    6.433572109
  180 THR   N       1762    5.206392770    6.698192284    6.480541281
  180 THR   H       1763    5.202732074    6.794021498    6.452196309
  180 THR   CA      1764    5.165498741    6.654932461    6.614953633
  180 THR   CB      1765    5.057706936    6.739074318    6.683616148
  180 THR   OG1     1766    4.940492436    6.738363586    6.601711941
  180 THR   HG1     1767    4.895441917    6.827303992    6.593957399
  180 THR   CG2     1768    5.105236067    6.880659370    6.716888352
  180 THR   C       1769    5.122111681    6.510008306    6.637838804
  180 THR   O       1770    5.152728534    6.463492247    6.747523440
  181 GLU   N       1771    5.078305779    6.436044563    6.536337610
  181 GLU   H       1772    5.031234584    6.476405100    6.457868639
  181 GLU   CA      1773    5.047580864    6.292314730    6.539387839
  181 GLU   CB      1774    4.990668029    6.244571239    6.405631841
  181 GLU   CG      1775    5.075352294    6.266482402    6.280083917
  181 GLU   CD      1776    5.061481742    6.151215482    6.180454373
  181 GLU   OE1     1777    5.078313565    6.180149786    6.060026320
  181 GLU   OE2     1778    5.043949611    6.032468089    6.215337041
  181 GLU   C       1779    5.156145058    6.199437527    6.594152453
  181 GLU   O       1780    5.132734781    6.112854721    6.678321878
  182 TYR   N       1781    5.280885637    6.242542343    6.577623941
  182 TYR   H       1782    5.297196190    6.319502227    6.515879358
  182 TYR   CA      1783    5.402330006    6.173656165    6.623590580
  182 TYR   CB      1784    5.532863012    6.232403143    6.569572769
  182 TYR   CG      1785    5.534336493    6.241701933    6.416866076
  182 TYR   CD1     1786    5.499378190    6.134692783    6.335330956
  182 TYR   HD1     1787    5.478457698    6.038483299    6.382098027
  182 TYR   CD2     1788    5.564666143    6.365717247    6.361920883
  182 TYR   HD2     1789    5.576307796    6.452582897    6.426713577
  182 TYR   CE1     1790    5.504679909    6.145466463    6.196862104
  182 TYR   HE1     1791    5.503684563    6.053633000    6.138134390
  182 TYR   CE2     1792    5.565948479    6.376272517    6.223336760
  182 TYR   HE2     1793    5.590728572    6.474035955    6.182010295
  182 TYR   CZ      1794    5.540047066    6.267581861    6.140664763
  182 TYR   OH      1795    5.531342209    6.296058349    6.007955246
  182 TYR   HH      1796    5.543398483    6.394830884    5.998019836
  182 TYR   C       1797    5.411445681    6.176567505    6.776293902
  182 TYR   O       1798    5.431713464    6.076600381    6.845021013
  183 LEU   N       1799    5.357324133    6.282086689    6.836523767
  183 LEU   H       1800    5.314490826    6.353020425    6.780525950
  183 LEU   CA      1801    5.361548975    6.311138161    0.052645541
  183 LEU   CB      1802    5.345761629    6.462926699    0.063699544
  183 LEU   CG      1803    5.478371693    6.533895974    0.035625072
  183 LEU   CD1     1804    5.451706732    6.683915546    0.021642744
  183 LEU   CD2     1805    5.594731193    6.496118632    0.127518283
  183 LEU   C       1806    5.277073449    6.230047035    0.151139936
  183 LEU   O       1807    5.257497635    6.267940047    0.266516349
  184 GLU   N       1808    5.226852095    6.115683832    0.105445199
  184 GLU   H       1809    5.273290781    6.063064421    0.034199943
  184 GLU   CA      1810    5.153692615    6.025090709    0.195186990
  184 GLU   CB      1811    5.021847604    5.991262705    0.125310772
  184 GLU   CG      1812    4.917756571    5.921910732    0.213430135
  184 GLU   CD      1813    4.935633578    5.773972959    0.248128937
  184 GLU   OE1     1814    4.981937271    5.698691319    0.159740080
  184 GLU   OE2     1815    4.890847241    5.726405431    0.354685095
  184 GLU   C       1816    5.236055910    5.902398902    0.234871244
  184 GLU   O       1817    5.294902060    5.829071503    0.155565893
  185 GLU   N       1818    5.225135673    5.865228683    0.362114460
  185 GLU   H       1819    5.150064171    5.904817786    0.415015338
  185 GLU   CA      1820    5.308311379    5.765554524    0.431078429
  185 GLU   CB      1821    5.263815036    5.762002423    0.577432777
  185 GLU   CG      1822    5.362500940    5.700993053    0.677163882
  185 GLU   CD      1823    5.297624004    5.662290032    0.810203991
  185 GLU   OE1     1824    5.317797568    5.548698992    0.858311256
  185 GLU   OE2     1825    5.195213238    5.726386864    0.842278126
  185 GLU   C       1826    5.311827569    5.624369233    0.372200534
  185 GLU   O       1827    5.422921202    5.582001354    0.340700004
  186 ARG   N       1828    5.197154795    5.579790981    0.321663205
  186 ARG   H       1829    5.114061920    5.635095385    0.315514224
  186 ARG   CA      1830    5.187194817    5.444152164    0.265899557
  186 ARG   CB      1831    5.040562241    5.400647848    0.262241133
  186 ARG   CG      1832    5.031556353    5.249294752    0.241759589
  186 ARG   CD      1833    4.885857506    5.223745080    0.280802533
  186 ARG   NE      1834    4.873934919    5.078427434    0.299505440
  186 ARG   HE      1835    4.957444335    5.031915371    0.328856888
  186 ARG   CZ      1836    4.771441554    5.005283977    0.253679940
  186 ARG   NH1     1837    4.678367921    5.056951189    0.172308779
  186 ARG   HH11    1838    4.597078999    5.004495468    0.147031204
  186 ARG   HH12    1839    4.691167469    5.148723426    0.134723084
  186 ARG   NH2     1840    4.751392356    4.887218660    0.313795001
  186 ARG   HH21    1841    4.673488580    4.829543026    0.289228947
  186 ARG   HH22    1842    4.801957683    4.870483911    0.398425257
  186 ARG   C       1843    5.243771105    5.440682828    0.123772849
  186 ARG   O       1844    5.330469684    5.356671613    0.100192522
  187 ARG   N       1845    5.216640916    5.548648304    0.050985878
  187 ARG   H       1846    5.134282374    5.599309500    0.076519154
  187 ARG   CA      1847    5.264066601    5.586850160    6.845114643
  187 ARG   CB      1848    5.194635279    5.717534361    6.806254511
  187 ARG   CG      1849    5.213748172    5.760675595    6.660711390
  187 ARG   CD      1850    5.160929638    5.649395751    6.569963407
  187 ARG   NE      1851    5.221118752    5.667671464    6.437115000
  187 ARG   HE      1852    5.194122868    5.754532829    6.395565008
  187 ARG   CZ      1853    5.274527371    5.573491820    6.358179224
  187 ARG   NH1     1854    5.284847960    5.447898011    6.403727190
  187 ARG   HH11    1855    5.348161602    5.388319103    6.354324004
  187 ARG   HH12    1856    5.227540228    5.413144858    6.477935797
  187 ARG   NH2     1857    5.362080966    5.612906383    6.264707907
  187 ARG   HH21    1858    5.382690733    5.547554551    6.191881942
  187 ARG   HH22    1859    5.396105585    5.706725724    6.271058734
  187 ARG   C       1860    5.416620042    5.598480787    6.847297456
  187 ARG   O       1861    5.468894083    5.505000964    6.786802641
  188 ILE   N       1862    5.467205271    5.676277707    0.014653287
  188 ILE   H       1863    5.406144295    5.727083375    0.075415580
  188 ILE   CA      1864    5.612540302    5.686387627    0.034302639
  188 ILE   CB      1865    5.662924013    5.776270089    0.147422309
  188 ILE   CG1     1866    5.602152778    5.916473412    0.139669918
  188 ILE   CG2     1867    5.813298153    5.799462744    0.131206673
  188 ILE   CD      1868    5.623825474    6.008939195    0.259631532
  188 ILE   C       1869    5.685669113    5.552160045    0.041220410
  188 ILE   O       1870    5.763375464    5.520188381   -0.048614935
  189 LYSH  N       1871    5.641273428    5.463233000    0.129605914
  189 LYSH  H       1872    5.577172955    5.498170925    0.197960465
  189 LYSH  CA      1873    5.688173845    5.328055482    0.163347965
  189 LYSH  CB      1874    5.616254978    5.284473622    0.291166104
  189 LYSH  CG      1875    5.677001574    5.332993955    0.422954943
  189 LYSH  CD      1876    5.605715785    5.271517979    0.543586147
  189 LYSH  CE      1877    5.664754793    5.312259346    0.678729464
  189 LYSH  NZ      1878    5.619651398    5.229068765    0.791233530
  189 LYSH  HZ1     1879    5.648711697    5.273882872    0.875776650
  189 LYSH  HZ2     1880    5.664814057    5.139980294    0.786354448
  189 LYSH  HZ3     1881    5.520049997    5.220207434    0.792289289
  189 LYSH  C       1882    5.693362012    5.235501503    0.041609612
  189 LYSH  O       1883    5.795100678    5.171819436    0.014696192
  190 GLU   N       1884    5.583955585    5.234307020    6.893910663
  190 GLU   H       1885    5.514381941    5.301024010    6.920558393
  190 GLU   CA      1886    5.571945225    5.169403134    6.762556853
  190 GLU   CB      1887    5.428785286    5.155123684    6.710452417
  190 GLU   CG      1888    5.356162761    5.025367446    6.746507072
  190 GLU   CD      1889    5.221865593    4.992041317    6.681198506
  190 GLU   OE1     1890    5.116543579    5.044534313    6.723352765
  190 GLU   OE2     1891    5.229370219    4.923059346    6.577225974
  190 GLU   C       1892    5.657926844    5.223304960    6.648042225
  190 GLU   O       1893    5.719245997    5.135479492    6.587566257
  191 ILE   N       1894    5.670536944    5.355071960    6.635057715
  191 ILE   H       1895    5.636405297    5.429167780    6.692907660
  191 ILE   CA      1896    5.768038392    5.407738377    6.538471582
  191 ILE   CB      1897    5.762811693    5.558792840    6.514627248
  191 ILE   CG1     1898    5.618936543    5.610843056    6.516148852
  191 ILE   CG2     1899    5.837707303    5.605636895    6.389705430
  191 ILE   CD      1900    5.593077410    5.755515873    6.473586828
  191 ILE   C       1901    5.912265964    5.362352789    6.561969161
  191 ILE   O       1902    5.982366537    5.347729052    6.461953442
  192 VAL   N       1903    5.941822567    5.345993571    6.690607874
  192 VAL   H       1904    5.899693743    5.398862948    6.764304944
  192 VAL   CA      1905    6.070914055    5.282408955    6.720688690
  192 VAL   CB      1906    6.125831182    5.307091277    6.861347807
  192 VAL   CG1     1907    6.255846123    5.234021969    6.895539550
  192 VAL   CG2     1908    6.139395049    5.458369937    6.879786007
  192 VAL   C       1909    6.088316101    5.140360396    6.666533227
  192 VAL   O       1910    6.160521756    5.122165459    6.568619987
  193 LYSH  N       1911    6.001904350    5.054559060    6.720030366
  193 LYSH  H       1912    5.931189350    5.081572304    6.785386614
  193 LYSH  CA      1913    6.004966128    4.910301897    6.691912871
  193 LYSH  CB      1914    5.885849975    4.847060474    6.764169659
  193 LYSH  CG      1915    5.890848576    4.868139522    6.915638034
  193 LYSH  CD      1916    5.755874375    4.852457781    6.985960343
  193 LYSH  CE      1917    5.699475787    4.710543714    0.067671825
  193 LYSH  NZ      1918    5.618274416    4.690874981    0.188621936
  193 LYSH  HZ1     1919    5.565785559    4.605871993    0.184199320
  193 LYSH  HZ2     1920    5.564617322    4.772553883    0.209824523
  193 LYSH  HZ3     1921    5.681714960    4.679788307    0.265132562
  193 LYSH  C       1922    6.009038021    4.876784565    6.542674482
  193 LYSH  O       1923    6.076552588    4.783576442    6.499292211
  194 LYSH  N       1924    5.934945804    4.956465371    6.466166091
  194 LYSH  H       1925    5.883834203    5.030794418    6.509341902
  194 LYSH  CA      1926    5.932178722    4.947809523    6.319438113
  194 LYSH  CB      1927    5.807999349    5.024391631    6.273340122
  194 LYSH  CG      1928    5.673406839    4.957432886    6.301829661
  194 LYSH  CD      1929    5.628601327    4.831181846    6.227913222
  194 LYSH  CE      1930    5.508469359    4.755506448    6.284950235
  194 LYSH  NZ      1931    5.506753569    4.623950032    6.219361690
  194 LYSH  HZ1     1932    5.425076858    4.580903244    6.257782035
  194 LYSH  HZ2     1933    5.581529560    4.561243514    6.241191073
  194 LYSH  HZ3     1934    5.497228833    4.652054736    6.123862428
  194 LYSH  C       1935    6.053252218    5.000028257    6.241809260
  194 LYSH  O       1936    6.057734124    4.953680841    6.127955892
  195 HISB  N       1937    6.122455929    5.096481460    6.301782262
  195 HISB  H       1938    6.102282794    5.136849572    6.391026529
  195 HISB  CA      1939    6.225068664    5.170934410    6.227349845
  195 HISB  CB      1940    6.171500426    5.311737066    6.200578205
  195 HISB  CG      1941    6.069430802    5.316437590    6.086717465
  195 HISB  ND1     1942    6.067597545    5.262326241    5.965249188
  195 HISB  CD2     1943    5.949867901    5.372022921    6.104152112
  195 HISB  HD2     1944    5.917361053    5.433884076    6.187803729
  195 HISB  CE1     1945    5.950381901    5.286019877    5.907040597
  195 HISB  HE1     1946    5.921030290    5.242234930    5.811624568
  195 HISB  NE2     1947    5.877568044    5.355903011    5.993677766
  195 HISB  HE2     1948    5.783083413    5.387594552    5.985408722
  195 HISB  C       1949    6.364471471    5.184015482    6.289055005
  195 HISB  O       1950    6.459229214    5.150555658    6.218119720
  196 SER   N       1951    6.377356075    5.196953801    6.420801164
  196 SER   H       1952    6.300452462    5.185552379    6.483708728
  196 SER   CA      1953    6.503251922    5.194758363    6.496660115
  196 SER   CB      1954    6.524624383    5.336419491    6.550400671
  196 SER   OG      1955    6.420346107    5.388719592    6.633112595
  196 SER   HG      1956    6.472475156    5.413318979    6.714830584
  196 SER   C       1957    6.501724903    5.088353864    6.606596394
  196 SER   O       1958    6.552061362    5.108738821    6.716968128
  197 GLN   N       1959    6.481318689    4.964535209    6.562508921
  197 GLN   H       1960    6.487834095    4.935424637    6.467054771
  197 GLN   CA      1961    6.438622283    4.852343796    6.647366496
  197 GLN   CB      1962    6.394919277    4.735151054    6.559236408
  197 GLN   CG      1963    6.488741092    4.684476560    6.449520305
  197 GLN   CD      1964    6.449868940    4.750153849    6.316918517
  197 GLN   OE1     1965    6.439781767    4.871834911    6.302049639
  197 GLN   NE2     1966    6.395744792    4.672491455    6.223507501
  197 GLN   HE21    1967    6.362381720    4.708871194    6.136548326
  197 GLN   HE22    1968    6.378015583    4.576777699    6.246384193
  197 GLN   C       1969    6.536643117    4.810707148    6.757235195
  197 GLN   O       1970    6.491390110    4.785723175    6.868853748
  198 PHE   N       1971    6.666994639    4.822110724    6.733385863
  198 PHE   H       1972    6.701595899    4.854779953    6.645423464
  198 PHE   CA      1973    6.769913338    4.785442202    6.831733847
  198 PHE   CB      1974    6.900190482    4.746045694    6.761818205
  198 PHE   CG      1975    6.967581120    4.622482112    6.821797840
  198 PHE   CD1     1976    0.102313517    4.635230903    0.017288892
  198 PHE   HD1     1977    0.141057672    4.731650351    0.050216423
  198 PHE   CD2     1978    6.925208931    4.499837391    6.771983550
  198 PHE   HD2     1979    6.890752498    4.494191086    6.668737708
  198 PHE   CE1     1980    0.133785253    4.520378282    0.088992891
  198 PHE   HE1     1981    0.198203902    4.521530983    0.176910130
  198 PHE   CE2     1982    0.023508621    4.385266090    6.846190481
  198 PHE   HE2     1983    0.027757342    4.290645939    6.792252341
  198 PHE   CZ      1984    0.094788306    4.397532691    0.036957466
  198 PHE   HZ      1985    0.120284898    4.307502923    0.092878220
  198 PHE   C       1986    6.791421955    4.894847237    0.008590400
  198 PHE   O       1987    6.777078254    5.013475227   -0.020577631
  199 ILE   N       1988    6.846552512    4.860179126    0.124566046
  199 ILE   H       1989    6.834826314    4.767206376    0.159495560
  199 ILE   CA      1990    6.883754272    4.960802551    0.225071094
  199 ILE   CB      1991    6.789232796    4.954718745    0.345243682
  199 ILE   CG1     1992    6.649127871    4.894559020    0.332415257
  199 ILE   CG2     1993    6.782950294    5.091218195    0.414087109
  199 ILE   CD      1994    6.561215909    4.984279663    0.245053587
  199 ILE   C       1995    0.099867617    4.946655845    0.274714375
  199 ILE   O       1996    0.149417327    4.835737722    0.294006524
  200 GLY   N       1997    0.160537364    5.064669878    0.283785312
  200 GLY   H       1998    0.116229699    5.148994402    0.253325299
  200 GLY   CA      1999    0.298337012    5.073318128    0.334247540
  200 GLY   C       2000    0.309320005    5.153658175    0.463993558
  200 GLY   O       2001    0.281429222    5.098616011    0.570408087
  201 TYR   N       2002    0.321202279    5.285867922    0.455581916
  201 TYR   H       2003    0.331439080    5.331633726    0.367250971
  201 TYR   CA      2004    0.285617207    5.380425274    0.562361009
  201 TYR   CB      2005    0.337452791    5.523185582    0.543835511
  201 TYR   CG      2006    0.485606887    5.523456988    0.581994303
  201 TYR   CD1     2007    0.527795279    5.525838056    0.714412243
  201 TYR   HD1     2008    0.459223945    5.509151611    0.797472199
  201 TYR   CD2     2009    0.573552035    5.549051688    0.477439486
  201 TYR   HD2     2010    0.537567669    5.516640778    0.379796902
  201 TYR   CE1     2011    0.662084226    5.553869294    0.736837386
  201 TYR   HE1     2012    0.690578847    5.576047983    0.839683159
  201 TYR   CE2     2013    0.709076525    5.567903380    0.501915259
  201 TYR   HE2     2014    0.776302016    5.568039666    0.416100563
  201 TYR   CZ      2015    0.753268969    5.572672807    0.633617302
  201 TYR   OH      2016    0.886185419    5.573671366    0.662421803
  201 TYR   HH      2017    0.940461118    5.568479240    0.578592989
  201 TYR   C       2018    0.135553952    5.380519624    0.592233059
  201 TYR   O       2019    0.059639062    5.379177549    0.495464036
  202 PRO   N       2020    0.091978867    5.373587855    0.717715457
  202 PRO   CA      2021    6.875481541    5.366671191    0.744222585
  202 PRO   CB      2022    6.870295729    5.355848128    0.896753489
  202 PRO   CG      2023    0.073565357    5.286273794    0.933542633
  202 PRO   CD      2024    0.174890174    5.346667263    0.836096147
  202 PRO   C       2025    6.806372872    5.494083339    0.695247210
  202 PRO   O       2026    6.853877827    5.606001753    0.713946188
  203 ILE   N       2027    6.681060589    5.470050350    0.657692901
  203 ILE   H       2028    6.646920062    5.376542151    0.667217476
  203 ILE   CA      2029    6.593236488    5.566993399    0.590623868
  203 ILE   CB      2030    6.566483651    5.543657049    0.441788346
  203 ILE   CG1     2031    6.552943169    5.395554424    0.405792498
  203 ILE   CG2     2032    6.685161410    5.591542570    0.357932701
  203 ILE   CD      2033    6.494998403    5.357000824    0.269538248
  203 ILE   C       2034    6.460158298    5.576749955    0.665507521
  203 ILE   O       2035    6.354880292    5.528613418    0.623931919
  204 THR   N       2036    6.473773049    5.638512132    0.782519373
  204 THR   H       2037    6.552392928    5.696956563    0.802600196
  204 THR   CA      2038    6.368034350    5.632037831    0.884434393
  204 THR   CB      2039    6.428251381    5.641806265    1.024758351
  204 THR   OG1     2040    6.536548803    5.551183496    1.047304709
  204 THR   HG1     2041    6.581880065    5.569271539    1.134593648
  204 THR   CG2     2042    6.326916431    5.615147667    1.136263621
  204 THR   C       2043    6.255727182    5.733087197    0.860169513
  204 THR   O       2044    6.274630453    5.852367713    0.883515847
  205 LEU   N       2045    6.135021372    5.679802177    0.843399905
  205 LEU   H       2046    6.120879106    5.591930800    0.889006747
  205 LEU   CA      2047    6.014492430    5.753040077    0.801949343
  205 LEU   CB      2048    5.940532718    5.675009208    0.693081182
  205 LEU   CG      2049    5.834086155    5.756830947    0.619695851
  205 LEU   CD1     2050    5.896026356    5.858095048    0.523158249
  205 LEU   CD2     2051    5.729698071    5.673032987    0.545583609
  205 LEU   C       2052    5.921259949    5.781893757    0.919795692
  205 LEU   O       2053    5.876932784    5.682599705    0.977294233
  206 PHE   N       2054    5.884961449    5.907483816    0.944263855
  206 PHE   H       2055    5.928120448    5.974806266    0.884216842
  206 PHE   CA      2056    5.805510879    5.950287040    1.060314481
  206 PHE   CB      2057    5.870821369    6.070228779    1.129296529
  206 PHE   CG      2058    6.000940237    6.029516430    1.198728245
  206 PHE   CD1     2059    6.119651754    6.036496899    1.126741430
  206 PHE   HD1     2060    6.119698769    6.055089761    1.019328724
  206 PHE   CD2     2061    6.006031549    5.967540887    1.323048784
  206 PHE   HD2     2062    5.927386852    5.985355681    1.396394253
  206 PHE   CE1     2063    6.237726956    5.988535688    1.182196546
  206 PHE   HE1     2064    6.330725011    5.990302759    1.125369349
  206 PHE   CE2     2065    6.122594001    5.909139723    1.371234565
  206 PHE   HE2     2066    6.121997095    5.862166122    1.469592155
  206 PHE   CZ      2067    6.242971369    5.919027377    1.302444007
  206 PHE   HZ      2068    6.318122923    5.840553278    1.311112981
  206 PHE   C       2069    5.658805554    5.964841190    1.019356089
  206 PHE   O       2070    5.613366572    5.937286831    0.908427411
  207 VAL   N       2071    5.583172167    6.028932822    1.108036863
  207 VAL   H       2072    5.631736054    6.067822993    1.186338511
  207 VAL   CA      2073    5.438684687    6.055041529    1.100904666
  207 VAL   CB      2074    5.366035530    5.943959173    1.177032499
  207 VAL   CG1     2075    5.374446241    5.956281622    1.329307023
  207 VAL   CG2     2076    5.224198807    5.905298362    1.134643063
  207 VAL   C       2077    5.391758400    6.195163342    1.140620932
  207 VAL   O       2078    5.463226798    6.280919130    1.192281094
  208 GLU   N       2079    5.274620269    6.218312592    1.082038464
  208 GLU   H       2080    5.244315496    6.137093649    1.032180831
  208 GLU   CA      2081    5.186069802    6.334360569    1.099459829
  208 GLU   CB      2082    5.133553370    6.385555943    0.965183112
  208 GLU   CG      2083    5.237244888    6.463634671    0.884176787
  208 GLU   CD      2084    5.168568308    6.509072118    0.755219365
  208 GLU   OE1     2085    5.147682873    6.632159385    0.749019112
  208 GLU   OE2     2086    5.108973703    6.424103854    0.685540135
  208 GLU   C       2087    5.073519531    6.307872193    1.199678014
  208 GLU   O1      2088    5.018825059    6.195850954    1.208932555
  208 GLU   O2      2089    5.025532762    6.406242550    1.260075365
  209 2N62  F8      2090    0.575924835    0.000766123    6.446324676
  209 2N62  C7      2091    0.551246893   -0.080404170    6.552619192
  209 2N62  C6      2092    0.631012615    6.734078444    6.561873333
  209 2N62  H5      2093    0.695467331    6.710881234    6.477099292
  209 2N62  C5      2094    0.635614960    6.665915008    6.682936235
  209 2N62  H4      2095    0.695107159    6.575842649    6.698060369
  209 2N62  C4      2096    0.560644534    6.717271822    6.788133608
  209 2N62  C10     2097    0.477346112    6.827571212    6.773417415
  209 2N62  C11     2098    0.419550272    6.900410758    6.893667207
  209 2N62  C9      2099    0.464819653    6.893106155    6.651473838
  209 2N62  H9      2100    0.393045061    6.971210189    6.626423896
  209 2N62  C3      2101    0.600121322    6.670565318    0.000465754
  209 2N62  N1      2102    0.696491767    6.736477163    0.066226708
  209 2N62  C12     2103    0.514100209    6.585684490    0.069129680
  209 2N62  C2      2104    0.702245532    6.732290705    0.200041812
  209 2N62  S1      2105    0.802053750    6.850639327    0.297638066
  209 2N62  C1      2106    0.955505605    6.827159575    0.210539021
  209 2N62  N3      2107    0.617436907    6.652035757    0.265799093
  209 2N62  C15     2108    0.519279480    6.581484966    0.207970425
  209 2N62  N13     2109    0.407354105    6.516565470    0.030166001
  209 2N62  C14     2110    0.353559021    6.463697128    0.139715472
  209 2N62  H13     2111    0.262663447    6.403591627    0.142248124
  209 2N62  N2      2112    0.424215614    6.497191051    0.247303161
  209 2N62  H14     2113    0.399235334    6.496080680    0.344136200
  210 H2O   OW      2114    0.172316171    6.633450363    6.799240086
  210 H2O   HW1     2115    0.244628458    6.604712092    6.862066150
  210 H2O   HW2     2116    0.086072240    6.590306003    6.825745941
  211 NA+   NA      2117    1.400282939    5.200599327    0.111708051
  212 NA+   NA      2118    3.967495365    1.717327320    5.606119373
  213 NA+   NA      2119    4.663085571    4.864521032    5.504042109
  214 NA+   NA      2120    5.678082102    0.521098577    0.705155148
  215 NA+   NA      2121    6.295944097    6.211938159    1.871450520
  216 NA+   NA      2122    4.856356229    6.119567633    4.225040264
  217 NA+   NA      2123    5.119264174    6.762181913    0.951656925
  218 NA+   NA      2124    2.568050822    5.379953574    4.470075941
    1 SOLV  OW      2125    0.529926359    6.514064537    0.571966419
    1 SOLV  HW1     2126    0.548939994    6.421423382    0.539439918
    1 SOLV  HW2     2127    0.431033294    6.528636098    0.575079934
    2 SOLV  OW      2128    0.955934779    0.602145319    0.853043492
    2 SOLV  HW1     2129    0.953252871    0.596174465    0.753249037
    2 SOLV  HW2     2130    0.875221278    0.651377547    0.885651670
    3 SOLV  OW      2131    6.771254432    0.986361843    6.123448325
    3 SOLV  HW1     2132    6.833158492    1.024902127    6.055018448
    3 SOLV  HW2     2133    6.744716042    1.057709161    6.188296998
    4 SOLV  OW      2134    1.331098992    0.969431148    5.272834327
    4 SOLV  HW1     2135    1.380601290    1.033241200    5.331820256
    4 SOLV  HW2     2136    1.305182595    1.015698880    5.188045938
    5 SOLV  OW      2137    6.646514047    5.585729053    1.286359711
    5 SOLV  HW1     2138    6.724322282    5.541032533    1.330520327
    5 SOLV  HW2     2139    6.595389909    5.638387050    1.354296545
    6 SOLV  OW      2140    1.560124306    0.557957677    3.081482359
    6 SOLV  HW1     2141    1.553499293    0.530633634    3.177456581
    6 SOLV  HW2     2142    1.583786266    0.478368783    3.025740229
    7 SOLV  OW      2143    0.722314851    5.858714665    2.429447882
    7 SOLV  HW1     2144    0.736078115    5.859038739    2.528505267
    7 SOLV  HW2     2145    0.658908132    5.931881933    2.404386655
    8 SOLV  OW      2146    6.399279165    1.295817259    6.436340061
    8 SOLV  HW1     2147    6.442977726    1.280680070    6.525004471
    8 SOLV  HW2     2148    6.304518118    1.324545709    6.450379056
    9 SOLV  OW      2149    0.940649607    2.837887102    6.219312670
    9 SOLV  HW1     2150    0.864092933    2.817615724    6.158240201
    9 SOLV  HW2     2151    0.958178591    2.936346831    6.219212162
   10 SOLV  OW      2152    0.823639109    1.498685442    6.200301835
   10 SOLV  HW1     2153    0.841316167    1.403205501    6.224202040
   10 SOLV  HW2     2154    0.870833099    1.520953743    6.114996932
   11 SOLV  OW      2155    5.909171727    0.604333632    5.250268077
   11 SOLV  HW1     2156    5.843611098    0.671498572    5.215737049
   11 SOLV  HW2     2157    5.859971642    0.530082754    5.295741210
   12 SOLV  OW      2158    5.816876949    0.108283455    5.644253317
   12 SOLV  HW1     2159    5.894258092    0.169224377    5.661579572
   12 SOLV  HW2     2160    5.806805287    0.094417959    5.545722876
   13 SOLV  OW      2161    5.601779963    5.480493350    5.443184312
   13 SOLV  HW1     2162    5.650422853    5.553736969    5.395530646
   13 SOLV  HW2     2163    5.667343715    5.411633097    5.474187757
   14 SOLV  OW      2164    1.178260950    6.622560853    6.277515111
   14 SOLV  HW1     2165    1.209481269    6.533538057    6.310709502
   14 SOLV  HW2     2166    1.140910959    6.612499699    6.185290449
   15 SOLV  OW      2167    0.374834986    2.011475152    2.948918005
   15 SOLV  HW1     2168    0.446938219    2.073427447    2.917853736
   15 SOLV  HW2     2169    0.346445998    2.037080031    3.041332261
   16 SOLV  OW      2170    1.009009668    0.117653137    1.593772561
   16 SOLV  HW1     2171    0.911862738    0.098211068    1.580125464
   16 SOLV  HW2     2172    1.062962767    0.037462482    1.568077337
   17 SOLV  OW      2173    0.264294578    6.437398140    1.669479615
   17 SOLV  HW1     2174    0.305116187    6.493926962    1.741171002
   17 SOLV  HW2     2175    0.185372938    6.484875030    1.630507622
   18 SOLV  OW      2176    5.737713348    0.981487166    6.723938794
   18 SOLV  HW1     2177    5.770680817    1.011309808    6.634352846
   18 SOLV  HW2     2178    5.696188521    0.890881131    6.715683027
   19 SOLV  OW      2179    6.037886481    5.175641420    0.515905115
   19 SOLV  HW1     2180    6.067104337    5.259690208    0.470253076
   19 SOLV  HW2     2181    6.087929645    5.165303585    0.601874651
   20 SOLV  OW      2182    1.675224224    6.882428916    0.485132226
   20 SOLV  HW1     2183    1.682019726    6.833960302    0.397917930
   20 SOLV  HW2     2184    1.632286716    6.971551029    0.470458860
   21 SOLV  OW      2185    2.184171815    6.004333336    6.052046012
   21 SOLV  HW1     2186    2.241073913    6.083066296    6.028277331
   21 SOLV  HW2     2187    2.094469755    6.036123954    6.082778749
   22 SOLV  OW      2188    5.817333353    1.406564786    1.041125177
   22 SOLV  HW1     2189    5.755887632    1.330247438    1.021075923
   22 SOLV  HW2     2190    5.763885483    1.484919829    1.072837424
   23 SOLV  OW      2191    6.689863091    3.149760384    6.375686040
   23 SOLV  HW1     2192    6.626449361    3.165489372    6.451401254
   23 SOLV  HW2     2193    6.639338136    3.115454190    6.296491193
   24 SOLV  OW      2194    1.909552486    0.264575321    6.486729944
   24 SOLV  HW1     2195    1.847455559    0.323050958    6.538945848
   24 SOLV  HW2     2196    1.956476419    0.201884257    6.548938339
   25 SOLV  OW      2197    5.767237919    4.228854390    0.013337442
   25 SOLV  HW1     2198    5.717015780    4.202784947   -0.069122258
   25 SOLV  HW2     2199    5.702543296    4.256606312    0.084372285
   26 SOLV  OW      2200    6.362158830    6.459572388    3.483531332
   26 SOLV  HW1     2201    6.338114611    6.535342537    3.422849566
   26 SOLV  HW2     2202    6.351417808    6.373011165    3.434610414
   27 SOLV  OW      2203    6.172103579    0.519712798    2.767879200
   27 SOLV  HW1     2204    6.253743940    0.471127366    2.799094940
   27 SOLV  HW2     2205    6.198193641    0.609775798    2.733122316
   28 SOLV  OW      2206    4.545438820    0.920566005    6.191023405
   28 SOLV  HW1     2207    4.574121678    0.825548821    6.203290119
   28 SOLV  HW2     2208    4.572315542    0.974085670    6.271115699
   29 SOLV  OW      2209    0.675021045    5.474125028    5.064606641
   29 SOLV  HW1     2210    0.732527746    5.523979781    5.129485807
   29 SOLV  HW2     2211    0.717978678    5.475267700    4.974301321
   30 SOLV  OW      2212    5.220575309    1.927109920    3.319512752
   30 SOLV  HW1     2213    5.222185663    1.829764078    3.342381985
   30 SOLV  HW2     2214    5.300767693    1.971942649    3.359021865
   31 SOLV  OW      2215    6.204830738    5.753396975    6.386221318
   31 SOLV  HW1     2216    6.216746306    5.672156899    6.443316188
   31 SOLV  HW2     2217    6.108679230    5.761926479    6.360071388
   32 SOLV  OW      2218    0.476192026    6.463598916    6.258747392
   32 SOLV  HW1     2219    0.562684757    6.475034060    6.209861048
   32 SOLV  HW2     2220    0.494640825    6.436049445    6.353098578
   33 SOLV  OW      2221    0.043201074    6.432108412    0.243637515
   33 SOLV  HW1     2222    0.089514494    6.363704006    0.300007985
   33 SOLV  HW2     2223    0.038593371    6.518721598    0.293423732
   34 SOLV  OW      2224    6.240280788    1.198044784    4.705800492
   34 SOLV  HW1     2225    6.237609711    1.235512232    4.798486384
   34 SOLV  HW2     2226    6.167975615    1.129744312    4.695379610
   35 SOLV  OW      2227    0.306468396    0.989101891    4.305128476
   35 SOLV  HW1     2228    0.312953639    0.906850160    4.361648767
   35 SOLV  HW2     2229    0.398403564    1.022121045    4.283689160
   36 SOLV  OW      2230    1.508251955    0.458064437    6.155217839
   36 SOLV  HW1     2231    1.580789795    0.493814643    6.214041821
   36 SOLV  HW2     2232    1.541406184    0.452610334    6.061020872
   37 SOLV  OW      2233    5.924611402    5.589635219    1.247643047
   37 SOLV  HW1     2234    5.960050941    5.642024364    1.170175589
   37 SOLV  HW2     2235    5.829040407    5.614366451    1.263653110
   38 SOLV  OW      2236    1.468898693    6.661579849    0.937655206
   38 SOLV  HW1     2237    1.511431329    6.581349178    0.979537556
   38 SOLV  HW2     2238    1.500673696    6.670668892    0.843273985
   39 SOLV  OW      2239    0.243206046    6.745313450    2.269375133
   39 SOLV  HW1     2240    0.224291155    6.649780510    2.292117809
   39 SOLV  HW2     2241    0.187920671    6.772371625    2.190553183
   40 SOLV  OW      2242    4.841885248    6.478986005    6.173469503
   40 SOLV  HW1     2243    4.899497752    6.558872380    6.190805328
   40 SOLV  HW2     2244    4.869406215    6.436105175    6.087415387
   41 SOLV  OW      2245    5.158577049    5.062161232    6.359104656
   41 SOLV  HW1     2246    5.182820857    5.017647943    6.272891181
   41 SOLV  HW2     2247    5.202488789    5.014000382    6.434961027
   42 SOLV  OW      2248    1.147950761    1.304912465    2.933154352
   42 SOLV  HW1     2249    1.107536522    1.279017949    2.845415527
   42 SOLV  HW2     2250    1.224978416    1.244454248    2.953487352
   43 SOLV  OW      2251    6.875956436    5.743108934    5.608679474
   43 SOLV  HW1     2252    6.834531543    5.785417333    5.689274531
   43 SOLV  HW2     2253    6.808789037    5.739579701    5.534668574
   44 SOLV  OW      2254    1.430521016    5.944306217    6.021060224
   44 SOLV  HW1     2255    1.515360383    5.944113512    5.968105751
   44 SOLV  HW2     2256    1.429175329    5.865100064    6.082104781
   45 SOLV  OW      2257    6.580221596    5.476219876    6.875011981
   45 SOLV  HW1     2258    6.606356080    5.557898412    6.926464803
   45 SOLV  HW2     2259    6.645659656    5.402875160    6.893452878
   46 SOLV  OW      2260    1.015859062    6.515497025    6.668406596
   46 SOLV  HW1     2261    1.001702898    6.600157500    6.719730857
   46 SOLV  HW2     2262    0.955088970    6.444452439    6.703924436
   47 SOLV  OW      2263    0.840826422    5.665077379    6.695220376
   47 SOLV  HW1     2264    0.895612100    5.649039941    6.613103361
   47 SOLV  HW2     2265    0.750916744    5.700127425    6.668961125
   48 SOLV  OW      2266    0.558263317    5.949464833    1.782157912
   48 SOLV  HW1     2267    0.544132685    6.044742002    1.809041013
   48 SOLV  HW2     2268    0.532093050    5.889325712    1.857646187
   49 SOLV  OW      2269    0.037509839    1.416637937    5.368472688
   49 SOLV  HW1     2270    0.020618396    1.322501786    5.397706695
   49 SOLV  HW2     2271   -0.047911610    1.457284715    5.336030386
   50 SOLV  OW      2272    5.860824713    6.288775305    3.390032135
   50 SOLV  HW1     2273    5.896557324    6.213494960    3.334735402
   50 SOLV  HW2     2274    5.925468942    6.309845936    3.463372002
   51 SOLV  OW      2275    6.869790297    4.406335039    0.618163491
   51 SOLV  HW1     2276    6.799347840    4.467616660    0.582328383
   51 SOLV  HW2     2277    6.910952437    4.446986491    0.699740379
   52 SOLV  OW      2278    6.777831721    0.708860897    4.491482016
   52 SOLV  HW1     2279    6.718910675    0.684457499    4.568517831
   52 SOLV  HW2     2280    6.726530045    0.765444334    4.426920356
   53 SOLV  OW      2281    1.526142299    2.525134523    6.284473363
   53 SOLV  HW1     2282    1.435768195    2.567914833    6.282406365
   53 SOLV  HW2     2283    1.567394219    2.530009180    6.193499007
   54 SOLV  OW      2284    2.840102397    0.267613388    0.383988194
   54 SOLV  HW1     2285    2.895396370    0.213325149    0.447210520
   54 SOLV  HW2     2286    2.889689691    0.350928578    0.359463739
   55 SOLV  OW      2287    5.880126677    0.632056128    6.016861166
   55 SOLV  HW1     2288    5.912568252    0.643831444    6.110727408
   55 SOLV  HW2     2289    5.884552340    0.719674579    5.968848253
   56 SOLV  OW      2290    6.785396022    4.109888359    1.053116253
   56 SOLV  HW1     2291    6.715889957    4.113768610    0.981313552
   56 SOLV  HW2     2292    6.750678688    4.056516444    1.130238704
   57 SOLV  OW      2293    0.189294526    4.720864295    5.609499868
   57 SOLV  HW1     2294    0.249169819    4.761254300    5.540324890
   57 SOLV  HW2     2295    0.117854986    4.786388351    5.634087682
   58 SOLV  OW      2296    4.634994779    6.008164476    1.046025824
   58 SOLV  HW1     2297    4.619956990    5.995319693    1.144051090
   58 SOLV  HW2     2298    4.727081784    6.044118055    1.030881948
   59 SOLV  OW      2299    5.163980138    4.478466981    0.681149137
   59 SOLV  HW1     2300    5.147070207    4.506697961    0.775587093
   59 SOLV  HW2     2301    5.142035639    4.381432036    0.670945476
   60 SOLV  OW      2302    5.152020353    3.858327280    1.807186994
   60 SOLV  HW1     2303    5.239189811    3.828303894    1.768436416
   60 SOLV  HW2     2304    5.169200266    3.918704853    1.885037862
   61 SOLV  OW      2305    3.298454854    6.094409495    0.923677991
   61 SOLV  HW1     2306    3.273382687    6.121456319    1.016638132
   61 SOLV  HW2     2307    3.278566019    5.997256210    0.910740856
   62 SOLV  OW      2308    1.545569153    3.426457565    5.973473137
   62 SOLV  HW1     2309    1.515636968    3.495738889    5.907851262
   62 SOLV  HW2     2310    1.580891702    3.346936222    5.924171591
   63 SOLV  OW      2311    5.716058926    0.609671707    5.700003946
   63 SOLV  HW1     2312    5.646376058    0.668486793    5.658929005
   63 SOLV  HW2     2313    5.806003587    0.652036855    5.689181584
   64 SOLV  OW      2314    1.401549418    5.037109149    6.547227514
   64 SOLV  HW1     2315    1.337559370    5.080400473    6.610732932
   64 SOLV  HW2     2316    1.352944588    4.969418293    6.491934708
   65 SOLV  OW      2317    5.296857334    5.412965818    6.064479627
   65 SOLV  HW1     2318    5.211482864    5.464020494    6.074713850
   65 SOLV  HW2     2319    5.369874633    5.475395336    6.036710838
   66 SOLV  OW      2320    6.039147569    5.281974941    5.585743598
   66 SOLV  HW1     2321    6.075579643    5.300044815    5.494375999
   66 SOLV  HW2     2322    6.114819482    5.267805385    5.649577871
   67 SOLV  OW      2323    5.109150676    1.807252894    3.081923810
   67 SOLV  HW1     2324    5.163628927    1.869609274    3.138008144
   67 SOLV  HW2     2325    5.166047732    1.730357435    3.052744777
   68 SOLV  OW      2326    0.651375525    1.843936698    0.461251049
   68 SOLV  HW1     2327    0.729543158    1.873790750    0.516023656
   68 SOLV  HW2     2328    0.648746354    1.895904093    0.375846471
   69 SOLV  OW      2329    5.032003161    0.061611667    4.723865905
   69 SOLV  HW1     2330    5.108242753    0.031472722    4.666585701
   69 SOLV  HW2     2331    4.971584267    0.120781564    4.670478761
   70 SOLV  OW      2332    0.907372151    5.975161739    5.449787163
   70 SOLV  HW1     2333    0.906074392    5.901566931    5.517491104
   70 SOLV  HW2     2334    0.928766008    6.061721675    5.495078710
   71 SOLV  OW      2335    5.361133647    4.571526227    0.358916433
   71 SOLV  HW1     2336    5.301176983    4.551709426    0.281365152
   71 SOLV  HW2     2337    5.308855523    4.617930656    0.430437469
   72 SOLV  OW      2338    2.919787365    0.290166230    6.070786208
   72 SOLV  HW1     2339    2.922199764    0.288718059    6.170754050
   72 SOLV  HW2     2340    2.848395023    0.353113836    6.040091083
   73 SOLV  OW      2341    6.639578555    0.374655222    1.090364826
   73 SOLV  HW1     2342    6.689000077    0.409345999    1.170077924
   73 SOLV  HW2     2343    6.623837869    0.449392771    1.025815575
   74 SOLV  OW      2344    0.181060905    5.692399693    2.213449614
   74 SOLV  HW1     2345    0.097733465    5.738079719    2.182279734
   74 SOLV  HW2     2346    0.208186433    5.729541197    2.302254743
   75 SOLV  OW      2347    6.106559295    1.472689348    1.132437317
   75 SOLV  HW1     2348    6.190293474    1.443307059    1.086335420
   75 SOLV  HW2     2349    6.027836402    1.453810531    1.073731502
   76 SOLV  OW      2350    6.808469021    6.070892005    2.105422491
   76 SOLV  HW1     2351    6.780303894    5.978296190    2.130606111
   76 SOLV  HW2     2352    6.883932189    6.066120823    2.039970703
   77 SOLV  OW      2353    5.805907760    1.065222052    6.475266070
   77 SOLV  HW1     2354    5.856409032    1.036165646    6.393980292
   77 SOLV  HW2     2355    5.787474647    1.163361874    6.469716264
   78 SOLV  OW      2356    4.501705886    5.985467532    0.370456436
   78 SOLV  HW1     2357    4.411588566    6.007835906    0.333303046
   78 SOLV  HW2     2358    4.498812241    5.990685658    0.470287230
   79 SOLV  OW      2359    4.815406609    1.162666031    5.616217838
   79 SOLV  HW1     2360    4.912476640    1.172160055    5.594101385
   79 SOLV  HW2     2361    4.784396856    1.070894106    5.591354832
   80 SOLV  OW      2362    2.972655305    6.061471534    2.216723178
   80 SOLV  HW1     2363    3.062745400    6.098796471    2.194536396
   80 SOLV  HW2     2364    2.904205616    6.101004559    2.155459188
   81 SOLV  OW      2365    1.430242009    1.159138488    1.970313796
   81 SOLV  HW1     2366    1.374845965    1.232403357    2.009875193
   81 SOLV  HW2     2367    1.527116313    1.182754491    1.978008311
   82 SOLV  OW      2368    5.108688369    3.822808370    0.338688083
   82 SOLV  HW1     2369    5.128882831    3.728901055    0.310838518
   82 SOLV  HW2     2370    5.143606100    3.886249168    0.269709892
   83 SOLV  OW      2371    3.776117917    1.328380561    6.518631821
   83 SOLV  HW1     2372    3.728175133    1.405083561    6.561291605
   83 SOLV  HW2     2373    3.825512203    1.276857488    6.588683864
   84 SOLV  OW      2374    5.587584927    1.391725279    0.344466066
   84 SOLV  HW1     2375    5.489411511    1.373911026    0.337779573
   84 SOLV  HW2     2376    5.604353703    1.489862385    0.334982190
   85 SOLV  OW      2377    4.567831839    0.639751822    6.237714759
   85 SOLV  HW1     2378    4.649192487    0.628684313    6.294809580
   85 SOLV  HW2     2379    4.502268140    0.567215613    6.258731857
   86 SOLV  OW      2380    1.677370317    1.187693122    5.086086268
   86 SOLV  HW1     2381    1.591491803    1.224205942    5.050146595
   86 SOLV  HW2     2382    1.688716667    1.093124897    5.055620085
   87 SOLV  OW      2383    6.247602580    2.243803835    1.432741584
   87 SOLV  HW1     2384    6.317976901    2.173268725    1.441335703
   87 SOLV  HW2     2385    6.164707321    2.203593398    1.393842367
   88 SOLV  OW      2386    6.412648384    0.358291479    4.162101502
   88 SOLV  HW1     2387    6.441858823    0.264391550    4.180300453
   88 SOLV  HW2     2388    6.492773111    0.418043493    4.158723089
   89 SOLV  OW      2389    1.133717987    5.637983348    1.456297801
   89 SOLV  HW1     2390    1.042420999    5.677043616    1.444419126
   89 SOLV  HW2     2391    1.170226099    5.665112357    1.545365987
   90 SOLV  OW      2392    6.402271605    0.678886403    2.476265852
   90 SOLV  HW1     2393    6.497517013    0.708850680    2.470584813
   90 SOLV  HW2     2394    6.369146900    0.690741779    2.569882088
   91 SOLV  OW      2395    1.774302146    5.424197315    1.410225201
   91 SOLV  HW1     2396    1.825742858    5.344946533    1.443010560
   91 SOLV  HW2     2397    1.719818986    5.397925419    1.330582192
   92 SOLV  OW      2398    1.172085835    2.336629752    0.896260603
   92 SOLV  HW1     2399    1.104086524    2.365303604    0.963755271
   92 SOLV  HW2     2400    1.240720135    2.408565799    0.885483911
   93 SOLV  OW      2401    6.597061810    6.469673355    3.620469552
   93 SOLV  HW1     2402    6.667732761    6.469021507    3.549711184
   93 SOLV  HW2     2403    6.506801137    6.468630806    3.577417259
   94 SOLV  OW      2404    2.864607791    0.490582465    5.299614142
   94 SOLV  HW1     2405    2.849219327    0.526839970    5.391538569
   94 SOLV  HW2     2406    2.903533915    0.398691854    5.306129243
   95 SOLV  OW      2407    5.547656461    1.196594172    6.505266882
   95 SOLV  HW1     2408    5.459892252    1.218671873    6.462701181
   95 SOLV  HW2     2409    5.542735798    1.105609034    6.546489656
   96 SOLV  OW      2410    2.636258827    6.454529636    1.362627756
   96 SOLV  HW1     2411    2.646184227    6.395910155    1.282220302
   96 SOLV  HW2     2412    2.543842702    6.444969157    1.399613340
   97 SOLV  OW      2413    0.168016489    0.177849636    4.054608112
   97 SOLV  HW1     2414    0.267178463    0.187772921    4.062999229
   97 SOLV  HW2     2415    0.128685284    0.263482927    4.021113653
   98 SOLV  OW      2416    6.759064360    6.194709461    2.457040837
   98 SOLV  HW1     2417    6.739513878    6.224762045    2.550403574
   98 SOLV  HW2     2418    6.679393068    6.146879924    2.420070806
   99 SOLV  OW      2419    1.644301380    0.598640062    5.339949827
   99 SOLV  HW1     2420    1.679708288    0.506805588    5.357679560
   99 SOLV  HW2     2421    1.718457306    0.665180940    5.348595035
  100 SOLV  OW      2422    3.425456308    5.282566867    2.888855766
  100 SOLV  HW1     2423    3.439281516    5.258325786    2.984883418
  100 SOLV  HW2     2424    3.378784357    5.207572460    2.841955658
  101 SOLV  OW      2425    0.270184763    4.660471240    6.528520446
  101 SOLV  HW1     2426    0.309064793    4.704186915    6.447419280
  101 SOLV  HW2     2427    0.247008557    4.565535375    6.507304381
  102 SOLV  OW      2428    6.092051047    0.267027565    1.209275975
  102 SOLV  HW1     2429    6.038716727    0.349771784    1.226891471
  102 SOLV  HW2     2430    6.150369310    0.247558121    1.288151856
  103 SOLV  OW      2431    0.465167606    4.467645554    0.178166196
  103 SOLV  HW1     2432    0.540351745    4.402012233    0.184584919
  103 SOLV  HW2     2433    0.439102489    4.497530288    0.269976115
  104 SOLV  OW      2434    1.714982842    6.351208767    0.461252324
  104 SOLV  HW1     2435    1.632193893    6.306909458    0.495679043
  104 SOLV  HW2     2436    1.753469909    6.409874625    0.532517465
  105 SOLV  OW      2437    5.460157017    4.916731715    0.436371925
  105 SOLV  HW1     2438    5.541833836    4.929970070    0.492543600
  105 SOLV  HW2     2439    5.404785432    4.842932981    0.474963869
  106 SOLV  OW      2440    4.734948417    5.396033740    1.284836904
  106 SOLV  HW1     2441    4.811752016    5.443198135    1.328181219
  106 SOLV  HW2     2442    4.736461182    5.413433077    1.186364088
  107 SOLV  OW      2443    6.562343887    1.672863374    6.539932561
  107 SOLV  HW1     2444    6.584504452    1.612864004    6.463052219
  107 SOLV  HW2     2445    6.486632555    1.633553441    6.592125090
  108 SOLV  OW      2446    4.225359152    6.449027381    5.205540550
  108 SOLV  HW1     2447    4.242307866    6.449385719    5.106987380
  108 SOLV  HW2     2448    4.145590712    6.505821761    5.225825289
  109 SOLV  OW      2449    6.499118996    6.163672920    5.669341734
  109 SOLV  HW1     2450    6.538891743    6.201796795    5.585877414
  109 SOLV  HW2     2451    6.558102539    6.090755409    5.704061689
  110 SOLV  OW      2452    6.726025668    3.730694595    5.654372874
  110 SOLV  HW1     2453    6.824815450    3.735473864    5.639614353
  110 SOLV  HW2     2454    6.700230558    3.636756939    5.676966062
  111 SOLV  OW      2455    0.738044953    2.096651746    6.025903288
  111 SOLV  HW1     2456    0.806084632    2.023484910    6.030292352
  111 SOLV  HW2     2457    0.650876200    2.059222432    5.994237680
  112 SOLV  OW      2458    1.063769129    1.656708655    5.626813082
  112 SOLV  HW1     2459    1.006813718    1.577068563    5.647195419
  112 SOLV  HW2     2460    1.159476988    1.628430896    5.620314127
  113 SOLV  OW      2461    2.127550512    0.098767934    0.873108906
  113 SOLV  HW1     2462    2.128518481    0.094966500    0.973032319
  113 SOLV  HW2     2463    2.037826562    0.070038491    0.839548965
  114 SOLV  OW      2464    0.767053832    3.618135572    2.720581625
  114 SOLV  HW1     2465    0.818949946    3.638070131    2.803713328
  114 SOLV  HW2     2466    0.717943702    3.531751666    2.731873995
  115 SOLV  OW      2467    5.660881924    4.911455615    0.622585586
  115 SOLV  HW1     2468    5.755320547    4.903295964    0.590702827
  115 SOLV  HW2     2469    5.637493490    4.831705286    0.678214693
  116 SOLV  OW      2470    0.354637328    4.682751723    2.570823797
  116 SOLV  HW1     2471    0.322293842    4.731915628    2.651685603
  116 SOLV  HW2     2472    0.450892814    4.704658278    2.554803673
  117 SOLV  OW      2473    0.429884224    2.616309810    0.915051797
  117 SOLV  HW1     2474    0.417604051    2.521593417    0.885390893
  117 SOLV  HW2     2475    0.404482592    2.624597726    1.011425438
  118 SOLV  OW      2476    5.258355101    1.458649527    1.499585717
  118 SOLV  HW1     2477    5.217847720    1.515227862    1.427765376
  118 SOLV  HW2     2478    5.185745300    1.412510270    1.550566715
  119 SOLV  OW      2479    2.336254953    5.249749952    6.068922807
  119 SOLV  HW1     2480    2.307273077    5.224725115    6.161310981
  119 SOLV  HW2     2481    2.356505309    5.347634418    6.065727209
  120 SOLV  OW      2482    6.643420540    1.169764416    6.344060925
  120 SOLV  HW1     2483    6.690784273    1.256069115    6.326459338
  120 SOLV  HW2     2484    6.594097301    1.175926981    6.430841495
  121 SOLV  OW      2485    0.845239021    1.217221445    6.234369872
  121 SOLV  HW1     2486    0.750292716    1.219290631    6.203019330
  121 SOLV  HW2     2487    0.855976995    1.145648945    6.303391151
  122 SOLV  OW      2488    6.629813197    5.308964986    4.955564487
  122 SOLV  HW1     2489    6.591088503    5.377041761    5.017755802
  122 SOLV  HW2     2490    6.570761963    5.228275809    4.953550736
  123 SOLV  OW      2491    6.427858442    0.959996053    0.584355464
  123 SOLV  HW1     2492    6.339046966    1.002195461    0.602618641
  123 SOLV  HW2     2493    6.467616400    1.000382227    0.501953951
  124 SOLV  OW      2494    2.573329038    1.102446044    6.791117250
  124 SOLV  HW1     2495    2.638548515    1.127312925    6.862739894
  124 SOLV  HW2     2496    2.608394654    1.024035849    6.739893009
  125 SOLV  OW      2497    6.834500802    1.162143019    5.415808533
  125 SOLV  HW1     2498    6.807494169    1.096236469    5.345603558
  125 SOLV  HW2     2499    6.760479568    1.172193348    5.482303766
  126 SOLV  OW      2500    5.728491715    0.175683894    0.931663406
  126 SOLV  HW1     2501    5.803658794    0.116373914    0.960543484
  126 SOLV  HW2     2502    5.718253836    0.250699010    0.997006189
  127 SOLV  OW      2503    6.080188659    4.545352682    6.383900209
  127 SOLV  HW1     2504    6.154155089    4.480368806    6.401449055
  127 SOLV  HW2     2505    6.094682807    4.627867118    6.438517409
  128 SOLV  OW      2506    1.285235019    0.921161917    6.088906934
  128 SOLV  HW1     2507    1.301862284    1.013578267    6.123320970
  128 SOLV  HW2     2508    1.351011750    0.857991756    6.129949284
  129 SOLV  OW      2509    3.682458514    6.617131216    2.024512769
  129 SOLV  HW1     2510    3.651339859    6.568095369    1.943104928
  129 SOLV  HW2     2511    3.766300411    6.574816436    2.058864947
  130 SOLV  OW      2512    4.940846535    6.742316530    5.646831196
  130 SOLV  HW1     2513    4.981227428    6.654913774    5.619775710
  130 SOLV  HW2     2514    5.011513197    6.800704670    5.686817146
  131 SOLV  OW      2515    6.425229769    1.048808193    0.992067941
  131 SOLV  HW1     2516    6.358589252    0.974478350    0.986054573
  131 SOLV  HW2     2517    6.492082158    1.039662172    0.918249849
  132 SOLV  OW      2518    5.850883583    6.842139104    0.706162527
  132 SOLV  HW1     2519    5.884772969    6.748529288    0.696654351
  132 SOLV  HW2     2520    5.922745974    6.899795579    0.745062274
  133 SOLV  OW      2521    0.325819332    6.082662698    6.394605626
  133 SOLV  HW1     2522    0.233062038    6.084367279    6.357254699
  133 SOLV  HW2     2523    0.391036070    6.107516426    6.322975124
  134 SOLV  OW      2524    0.786681593    1.841048953    0.129327655
  134 SOLV  HW1     2525    0.712793938    1.890668232    0.174935437
  134 SOLV  HW2     2526    0.822453725    1.896344532    0.054066593
  135 SOLV  OW      2527    0.766624425    6.852398926    5.786140944
  135 SOLV  HW1     2528    0.787645826    6.792765876    5.863622942
  135 SOLV  HW2     2529    0.818528188    6.937469654    5.794529792
  136 SOLV  OW      2530    6.000518351    1.311617883    6.845902916
  136 SOLV  HW1     2531    5.932927166    1.360161215    6.790433335
  136 SOLV  HW2     2532    6.016775722    1.362344671    6.930545502
  137 SOLV  OW      2533    2.762441950    4.677822174    3.439989035
  137 SOLV  HW1     2534    2.734929314    4.613098462    3.511090942
  137 SOLV  HW2     2535    2.689960774    4.684803446    3.371437827
  138 SOLV  OW      2536    5.103541685    1.267461530    3.841967127
  138 SOLV  HW1     2537    5.143760203    1.353176047    3.809757883
  138 SOLV  HW2     2538    5.081712815    1.275390400    3.939242561
  139 SOLV  OW      2539    3.326747410    3.400713477    5.658325759
  139 SOLV  HW1     2540    3.283605563    3.457427225    5.728485907
  139 SOLV  HW2     2541    3.368387385    3.320563407    5.701246092
  140 SOLV  OW      2542    5.493727590    2.252896838    4.757949883
  140 SOLV  HW1     2543    5.569441774    2.305624168    4.719360355
  140 SOLV  HW2     2544    5.483956315    2.166976198    4.707709431
  141 SOLV  OW      2545    4.171363204    0.468751897    3.909860049
  141 SOLV  HW1     2546    4.227741173    0.551287437    3.906773870
  141 SOLV  HW2     2547    4.183840886    0.423169992    3.997988782
  142 SOLV  OW      2548    5.362664451    4.672387255    0.980171981
  142 SOLV  HW1     2549    5.384267638    4.767054406    0.956264924
  142 SOLV  HW2     2550    5.267234171    4.653196350    0.957262437
  143 SOLV  OW      2551    6.564749203    4.273891047    2.567148938
  143 SOLV  HW1     2552    6.583158296    4.358526581    2.517151755
  143 SOLV  HW2     2553    6.478253999    4.282551873    2.616598722
  144 SOLV  OW      2554    5.873616220    5.189627102    4.029333623
  144 SOLV  HW1     2555    5.783564279    5.150998935    4.049339634
  144 SOLV  HW2     2556    5.935769909    5.116463253    4.001303189
  145 SOLV  OW      2557    4.123357745    3.845246016    5.345689725
  145 SOLV  HW1     2558    4.206624947    3.790478996    5.337371544
  145 SOLV  HW2     2559    4.048610616    3.799790519    5.297227629
  146 SOLV  OW      2560    4.510378247    4.596679289    0.310450648
  146 SOLV  HW1     2561    4.448432010    4.544507656    0.369123628
  146 SOLV  HW2     2562    4.460580451    4.629283238    0.230083048
  147 SOLV  OW      2563    6.328146860    0.426730444    3.901307461
  147 SOLV  HW1     2564    6.346011974    0.412796111    3.998714973
  147 SOLV  HW2     2565    6.412978903    0.414449668    3.849787262
  148 SOLV  OW      2566    5.366840927    3.735734557    3.675016631
  148 SOLV  HW1     2567    5.317045755    3.747892122    3.760889460
  148 SOLV  HW2     2568    5.460966670    3.708259689    3.694686684
  149 SOLV  OW      2569    6.070144801    2.515534120    5.162450755
  149 SOLV  HW1     2570    6.123963208    2.464772451    5.095154005
  149 SOLV  HW2     2571    5.976038192    2.524620162    5.129841296
  150 SOLV  OW      2572    5.672728537    4.607825433    6.584321902
  150 SOLV  HW1     2573    5.723445306    4.557408862    6.654236465
  150 SOLV  HW2     2574    5.718519433    4.597502472    6.496011924
  151 SOLV  OW      2575    4.565585349    4.190611504    0.510700873
  151 SOLV  HW1     2576    4.484590850    4.240912068    0.540888961
  151 SOLV  HW2     2577    4.647804536    4.241781548    0.535663671
  152 SOLV  OW      2578    5.479902558    3.816767642    2.289950520
  152 SOLV  HW1     2579    5.477576539    3.777532467    2.197997792
  152 SOLV  HW2     2580    5.411404988    3.771649657    2.347156522
  153 SOLV  OW      2581    6.894376137    2.813623229    4.601956153
  153 SOLV  HW1     2582    6.824511191    2.831609045    4.671205825
  153 SOLV  HW2     2583    6.969577356    2.878633272    4.612844088
  154 SOLV  OW      2584    4.273340890    6.308115254    3.466849410
  154 SOLV  HW1     2585    4.364706945    6.278701768    3.494931595
  154 SOLV  HW2     2586    4.276663378    6.341902923    3.372781232
  155 SOLV  OW      2587    5.573799408    5.634037909    4.823599523
  155 SOLV  HW1     2588    5.660336214    5.635010838    4.773474908
  155 SOLV  HW2     2589    5.524865214    5.719710885    4.807242904
  156 SOLV  OW      2590    3.979893838    2.991394406    4.275734966
  156 SOLV  HW1     2591    3.891160854    2.948307176    4.292218612
  156 SOLV  HW2     2592    4.034053853    2.989335684    4.359783540
  157 SOLV  OW      2593    5.167501134    6.178881414    3.824514179
  157 SOLV  HW1     2594    5.247581481    6.211772611    3.774478772
  157 SOLV  HW2     2595    5.084578220    6.216433168    3.783138042
  158 SOLV  OW      2596    4.851536477    4.054583510    6.457416630
  158 SOLV  HW1     2597    4.753714023    4.057492211    6.478014767
  158 SOLV  HW2     2598    4.877915085    3.960957476    6.434175192
  159 SOLV  OW      2599    5.778392136    5.932094642    3.414479319
  159 SOLV  HW1     2600    5.706890964    5.985872949    3.369789190
  159 SOLV  HW2     2601    5.811829662    5.981368107    3.494826556
  160 SOLV  OW      2602    5.945080152    1.364087398    5.211300582
  160 SOLV  HW1     2603    5.966394157    1.418851865    5.292223565
  160 SOLV  HW2     2604    5.850232481    1.332770015    5.216308171
  161 SOLV  OW      2605    5.254525819    4.815630066    5.048925942
  161 SOLV  HW1     2606    5.340079435    4.765432486    5.036186854
  161 SOLV  HW2     2607    5.177666255    4.758138867    5.020839900
  162 SOLV  OW      2608    4.620581580    6.039751381    4.329884125
  162 SOLV  HW1     2609    4.550292734    6.109434910    4.315609662
  162 SOLV  HW2     2610    4.578868973    5.958022708    4.369665083
  163 SOLV  OW      2611    4.722913662    5.575020106    0.108988080
  163 SOLV  HW1     2612    4.665249495    5.649355984    0.142909918
  163 SOLV  HW2     2613    4.802970285    5.565311254    0.168133602
  164 SOLV  OW      2614    0.629635928    4.070179292    6.567419408
  164 SOLV  HW1     2615    0.627437190    4.131920934    6.488774239
  164 SOLV  HW2     2616    0.547471195    4.083812504    6.622780901
  165 SOLV  OW      2617    6.387685123    4.982239432    4.427339665
  165 SOLV  HW1     2618    6.347855848    4.890742977    4.433955218
  165 SOLV  HW2     2619    6.317493526    5.050645408    4.447225818
  166 SOLV  OW      2620    5.014810592    6.572093723    5.224638662
  166 SOLV  HW1     2621    4.975561128    6.526866322    5.144539484
  166 SOLV  HW2     2622    4.964279423    6.544674629    5.306472663
  167 SOLV  OW      2623    4.220375757    0.128345338    5.581075871
  167 SOLV  HW1     2624    4.228585609    0.134717470    5.680543661
  167 SOLV  HW2     2625    4.173080707    0.209311401    5.546298667
  168 SOLV  OW      2626    5.453369329    0.028907259    5.775248974
  168 SOLV  HW1     2627    5.381288535    0.028290594    5.844574114
  168 SOLV  HW2     2628    5.414263895    0.054247347    5.686758906
  169 SOLV  OW      2629    5.499596448    3.501116131    5.565879302
  169 SOLV  HW1     2630    5.493835422    3.433196250    5.492709511
  169 SOLV  HW2     2631    5.424060668    3.487503445    5.629981697
  170 SOLV  OW      2632    4.834444389    0.388794120    4.913030547
  170 SOLV  HW1     2633    4.824652433    0.466733463    4.851134889
  170 SOLV  HW2     2634    4.794761929    0.411661055    5.001933943
  171 SOLV  OW      2635    3.078287555    0.308603265    4.761372656
  171 SOLV  HW1     2636    3.155183836    0.306967175    4.697450819
  171 SOLV  HW2     2637    3.098790098    0.371287915    4.836552781
  172 SOLV  OW      2638    5.317204144    5.566904559    5.692729426
  172 SOLV  HW1     2639    5.339688900    5.491965710    5.630450046
  172 SOLV  HW2     2640    5.387115028    5.573127625    5.763960164
  173 SOLV  OW      2641    4.249163603    3.983178035    0.445947459
  173 SOLV  HW1     2642    4.160654716    3.936779291    0.449821060
  173 SOLV  HW2     2643    4.321765045    3.918428756    0.469146862
  174 SOLV  OW      2644    4.898718494    5.249923332    4.233463458
  174 SOLV  HW1     2645    4.937194531    5.288860952    4.149766573
  174 SOLV  HW2     2646    4.972311337    5.211499634    4.289225540
  175 SOLV  OW      2647    4.061590281    5.986036316    5.103459430
  175 SOLV  HW1     2648    4.126217253    6.018921913    5.172332380
  175 SOLV  HW2     2649    3.981603503    5.946785493    5.148881001
  176 SOLV  OW      2650    3.576769555    5.737209436    5.568937244
  176 SOLV  HW1     2651    3.647952215    5.799547820    5.536550973
  176 SOLV  HW2     2652    3.615431922    5.674993013    5.637026330
  177 SOLV  OW      2653    3.928353486    4.505115607    0.133026155
  177 SOLV  HW1     2654    3.888690338    4.535817875    0.219546268
  177 SOLV  HW2     2655    4.025153653    4.530061852    0.130039850
  178 SOLV  OW      2656    4.395582136    1.292878098    3.123192115
  178 SOLV  HW1     2657    4.315448860    1.249124898    3.082395157
  178 SOLV  HW2     2658    4.436478490    1.355774550    3.057059218
  179 SOLV  OW      2659    5.575682288    3.544533436    6.645485591
  179 SOLV  HW1     2660    5.641826294    3.481726352    6.686477780
  179 SOLV  HW2     2661    5.608768784    3.573868912    6.555792838
  180 SOLV  OW      2662    6.111761993    4.186515782    0.635989484
  180 SOLV  HW1     2663    6.117950477    4.252222286    0.711131083
  180 SOLV  HW2     2664    6.017411494    4.154473073    0.627442545
  181 SOLV  OW      2665    5.338387935    6.205737482    4.702547970
  181 SOLV  HW1     2666    5.261291095    6.143791048    4.687707535
  181 SOLV  HW2     2667    5.402011890    6.198748378    4.625706593
  182 SOLV  OW      2668    6.042600066    4.977423267    5.829220520
  182 SOLV  HW1     2669    6.033723993    4.952279368    5.925608925
  182 SOLV  HW2     2670    6.094174593    5.062773991    5.821669374
  183 SOLV  OW      2671    3.375029086    3.779287449    6.452509030
  183 SOLV  HW1     2672    3.438239076    3.724423446    6.507246563
  183 SOLV  HW2     2673    3.427038837    3.838782147    6.391214631
  184 SOLV  OW      2674    6.442761977    3.449749280    4.288649755
  184 SOLV  HW1     2675    6.430162392    3.382022544    4.216148793
  184 SOLV  HW2     2676    6.359361414    3.504087522    4.298332307
  185 SOLV  OW      2677    6.908254137    5.381446637    4.266883905
  185 SOLV  HW1     2678    6.907778570    5.386377864    4.366769863
  185 SOLV  HW2     2679    6.998232029    5.351152532    4.235453014
  186 SOLV  OW      2680    5.430837166    4.230216323    0.583388545
  186 SOLV  HW1     2681    5.348204545    4.247281415    0.637077457
  186 SOLV  HW2     2682    5.470712231    4.142615011    0.610552413
  187 SOLV  OW      2683    6.318009783    4.003363977    3.747892595
  187 SOLV  HW1     2684    6.359212086    3.963907480    3.830033532
  187 SOLV  HW2     2685    6.358774600    4.092893621    3.729887883
  188 SOLV  OW      2686    3.798581708    5.878724267    2.554563858
  188 SOLV  HW1     2687    3.772967070    5.783843609    2.536035439
  188 SOLV  HW2     2688    3.716998477    5.936481031    2.551401021
  189 SOLV  OW      2689    5.456007596    6.487451940    4.362813943
  189 SOLV  HW1     2690    5.380017095    6.425658446    4.382991353
  189 SOLV  HW2     2691    5.542608814    6.439749568    4.377806910
  190 SOLV  OW      2692    6.469802494    4.082411581    4.056348724
  190 SOLV  HW1     2693    6.429980047    4.002730382    4.101810325
  190 SOLV  HW2     2694    6.568164883    4.085248093    4.074196100
  191 SOLV  OW      2695    4.369355982    3.700765022    5.087449094
  191 SOLV  HW1     2696    4.333333189    3.609245467    5.069322203
  191 SOLV  HW2     2697    4.442424630    3.721303999    5.022325288
  192 SOLV  OW      2698    3.296232925    1.316706899    6.325135759
  192 SOLV  HW1     2699    3.239476535    1.328149100    6.243590447
  192 SOLV  HW2     2700    3.370489416    1.383682089    6.323705857
  193 SOLV  OW      2701    5.218387307    0.999112628    4.900587590
  193 SOLV  HW1     2702    5.164708017    0.978031514    4.818881031
  193 SOLV  HW2     2703    5.165779139    0.974988364    4.982148784
  194 SOLV  OW      2704    3.387978508    5.317482333    5.852713267
  194 SOLV  HW1     2705    3.379468229    5.415438944    5.834440290
  194 SOLV  HW2     2706    3.345564697    5.296208892    5.940748860
  195 SOLV  OW      2707    3.956867362    6.674953126    5.762371082
  195 SOLV  HW1     2708    3.943366137    6.599984782    5.697571212
  195 SOLV  HW2     2709    3.895473978    6.663002414    5.840406384
  196 SOLV  OW      2710    5.214431145    5.518429017    3.551427578
  196 SOLV  HW1     2711    5.124749842    5.509492097    3.508077234
  196 SOLV  HW2     2712    5.255706444    5.605582320    3.524923731
  197 SOLV  OW      2713    4.389982377    2.509287898    0.730537773
  197 SOLV  HW1     2714    4.381181284    2.601377174    0.768539827
  197 SOLV  HW2     2715    4.359103317    2.442294104    0.798067903
  198 SOLV  OW      2716    6.015343275    3.238828667    5.220251392
  198 SOLV  HW1     2717    6.049239662    3.144768441    5.222621033
  198 SOLV  HW2     2718    5.915356992    3.238267574    5.222289404
  199 SOLV  OW      2719    3.928120011    4.921420664    6.847087032
  199 SOLV  HW1     2720    3.911361606    4.822909391    6.843064172
  199 SOLV  HW2     2721    3.970299030    4.944487002    6.934781299
  200 SOLV  OW      2722    6.553713937    5.843927773    4.592683198
  200 SOLV  HW1     2723    6.547075105    5.857082742    4.691599203
  200 SOLV  HW2     2724    6.631289379    5.784248345    4.572142626
  201 SOLV  OW      2725    5.061903130    5.082408196    4.618570335
  201 SOLV  HW1     2726    5.156556397    5.110111693    4.601988582
  201 SOLV  HW2     2727    5.006811281    5.163113921    4.639855864
  202 SOLV  OW      2728    5.723727993    4.809971938    4.648222500
  202 SOLV  HW1     2729    5.670729193    4.753774039    4.584703797
  202 SOLV  HW2     2730    5.729716038    4.763655693    4.736656658
  203 SOLV  OW      2731    5.471156702    1.980229479    3.405722261
  203 SOLV  HW1     2732    5.501328993    1.942384314    3.493239115
  203 SOLV  HW2     2733    5.536929687    1.955854648    3.334437643
  204 SOLV  OW      2734    1.927283991    4.960597108    2.863393598
  204 SOLV  HW1     2735    2.014145201    4.959963410    2.813827487
  204 SOLV  HW2     2736    1.889848624    4.867900107    2.866186595
  205 SOLV  OW      2737    4.314487835    4.670194715    3.649552620
  205 SOLV  HW1     2738    4.356940665    4.616973625    3.576292615
  205 SOLV  HW2     2739    4.341200554    4.766170364    3.640785631
  206 SOLV  OW      2740    3.240515676    0.172211645    0.281145803
  206 SOLV  HW1     2741    3.326349531    0.133379111    0.314702771
  206 SOLV  HW2     2742    3.238363271    0.270244051    0.300804094
  207 SOLV  OW      2743    3.503653412    6.297239508    5.283918646
  207 SOLV  HW1     2744    3.431246472    6.302564340    5.215150921
  207 SOLV  HW2     2745    3.487880972    6.366483392    5.354321706
  208 SOLV  OW      2746    3.646620415    5.795932244    6.152085392
  208 SOLV  HW1     2747    3.745497835    5.801461812    6.166019537
  208 SOLV  HW2     2748    3.620725268    5.852933026    6.074099529
  209 SOLV  OW      2749    4.829449895    4.650780916    4.101650893
  209 SOLV  HW1     2750    4.833838668    4.741972840    4.142470340
  209 SOLV  HW2     2751    4.852594388    4.582226935    4.170687990
  210 SOLV  OW      2752    6.290167962    4.660189033    4.727271290
  210 SOLV  HW1     2753    6.251702483    4.744313483    4.765290381
  210 SOLV  HW2     2754    6.248763092    4.581200969    4.772531587
  211 SOLV  OW      2755    4.768404482    6.614342574    5.044169419
  211 SOLV  HW1     2756    4.767206967    6.660523398    5.132868090
  211 SOLV  HW2     2757    4.679284328    6.624727579    4.999995836
  212 SOLV  OW      2758    5.404967590    5.095452450    6.128847461
  212 SOLV  HW1     2759    5.417308037    5.122296801    6.224391711
  212 SOLV  HW2     2760    5.372623601    5.174008945    6.076081488
  213 SOLV  OW      2761    4.658570995    4.148150999    6.873235928
  213 SOLV  HW1     2762    4.650073416    4.132313589    6.971616571
  213 SOLV  HW2     2763    4.724262530    4.083382189    6.834618540
  214 SOLV  OW      2764    4.575648558    5.872835748    6.347898445
  214 SOLV  HW1     2765    4.669938403    5.878869218    6.315117569
  214 SOLV  HW2     2766    4.518427181    5.831132288    6.277271802
  215 SOLV  OW      2767    0.680746678    4.398875592    5.869889964
  215 SOLV  HW1     2768    0.777190370    4.394567526    5.895998697
  215 SOLV  HW2     2769    0.673567800    4.416096580    5.771637812
  216 SOLV  OW      2770    2.467905804    4.705839294    5.655493832
  216 SOLV  HW1     2771    2.554226352    4.655900022    5.647968382
  216 SOLV  HW2     2772    2.414795600    4.693382612    5.571673639
  217 SOLV  OW      2773    0.565181341    0.024118957    3.890793201
  217 SOLV  HW1     2774    0.580967907    0.095644552    3.822699987
  217 SOLV  HW2     2775    0.648857796    0.009260704    3.943512077
  218 SOLV  OW      2776    4.927749826    1.879810468    4.019209308
  218 SOLV  HW1     2777    4.892912810    1.835891031    4.102019832
  218 SOLV  HW2     2778    5.027313651    1.870978438    4.016189996
  219 SOLV  OW      2779    1.863545703    4.988581009    4.309296968
  219 SOLV  HW1     2780    1.783813200    4.933846091    4.334769122
  219 SOLV  HW2     2781    1.873397182    4.988779103    4.209773756
  220 SOLV  OW      2782    3.971859954    0.192419190    4.203194017
  220 SOLV  HW1     2783    3.955886870    0.121794411    4.134208570
  220 SOLV  HW2     2784    3.894472502    0.255753479    4.204564883
  221 SOLV  OW      2785    4.253275137    1.478025350    5.958814500
  221 SOLV  HW1     2786    4.337131746    1.464260013    6.011541011
  221 SOLV  HW2     2787    4.272612853    1.536731360    5.880194206
  222 SOLV  OW      2788    2.632531760    5.860138216    6.148936030
  222 SOLV  HW1     2789    2.606147667    5.809750674    6.066676784
  222 SOLV  HW2     2790    2.732037339    5.858148667    6.158743019
  223 SOLV  OW      2791    5.194515629    6.896258549    4.505610037
  223 SOLV  HW1     2792    5.292648449    6.912350904    4.516225261
  223 SOLV  HW2     2793    5.169453696    6.905618709    4.409246304
  224 SOLV  OW      2794    6.241945051    4.161943319    0.404226101
  224 SOLV  HW1     2795    6.184868647    4.180827376    0.484148202
  224 SOLV  HW2     2796    6.270243682    4.066028773    0.405413514
  225 SOLV  OW      2797    5.938344331    3.214909713    4.325515882
  225 SOLV  HW1     2798    5.987821581    3.128462127    4.334497700
  225 SOLV  HW2     2799    5.852245865    3.209425727    4.376101639
  226 SOLV  OW      2800    4.027763543    6.383137015    4.681192612
  226 SOLV  HW1     2801    4.096201564    6.339952328    4.739955442
  226 SOLV  HW2     2802    4.048534277    6.480519812    4.671871823
  227 SOLV  OW      2803    6.534133710    5.537826304    5.142923996
  227 SOLV  HW1     2804    6.444945232    5.498216243    5.121057668
  227 SOLV  HW2     2805    6.525360837    5.637101644    5.151239496
  228 SOLV  OW      2806    6.878983790    3.034829820    5.413936123
  228 SOLV  HW1     2807    6.971676362    3.054300461    5.446044081
  228 SOLV  HW2     2808    6.852164221    2.943053686    5.443256528
  229 SOLV  OW      2809    6.156650311    3.000899584    5.688854438
  229 SOLV  HW1     2810    6.181679189    2.982219311    5.593848676
  229 SOLV  HW2     2811    6.078543935    2.943969619    5.714541871
  230 SOLV  OW      2812    4.435100712    3.066224790    0.580864408
  230 SOLV  HW1     2813    4.469582850    3.047836354    0.672923593
  230 SOLV  HW2     2814    4.504976046    3.114629570    0.528172928
  231 SOLV  OW      2815    5.973609703    6.516078122    4.463225377
  231 SOLV  HW1     2816    5.889674546    6.549527557    4.420356926
  231 SOLV  HW2     2817    6.052475683    6.544446842    4.408663217
  232 SOLV  OW      2818    6.426739019    5.844984134    3.852553622
  232 SOLV  HW1     2819    6.438719474    5.903635497    3.932657072
  232 SOLV  HW2     2820    6.458071028    5.893390632    3.770839878
  233 SOLV  OW      2821    4.420903477    3.885125662    0.170682631
  233 SOLV  HW1     2822    4.396112508    3.826537557    0.247850153
  233 SOLV  HW2     2823    4.418267602    3.831755773    0.086144590
  234 SOLV  OW      2824    0.901878705    4.820645517    6.075184057
  234 SOLV  HW1     2825    0.894014949    4.722679759    6.093697319
  234 SOLV  HW2     2826    0.811802080    4.863374144    6.083071820
  235 SOLV  OW      2827    5.581043969    3.608172868    0.833753018
  235 SOLV  HW1     2828    5.645692519    3.633473154    0.905740726
  235 SOLV  HW2     2829    5.566258220    3.509278696    0.835507571
  236 SOLV  OW      2830    4.614348564    2.994283580    6.053967024
  236 SOLV  HW1     2831    4.632844505    2.970429437    5.958621632
  236 SOLV  HW2     2832    4.572725043    2.916094166    6.100396438
  237 SOLV  OW      2833    4.748100976    4.916526407    3.718422634
  237 SOLV  HW1     2834    4.658662418    4.917525270    3.763142445
  237 SOLV  HW2     2835    4.736140777    4.927715336    3.619772557
  238 SOLV  OW      2836    0.182754626    3.446562711    6.265690446
  238 SOLV  HW1     2837    0.173819329    3.545404958    6.278024408
  238 SOLV  HW2     2838    0.279603873    3.422362784    6.259666288
  239 SOLV  OW      2839    5.595422973    0.817055214    2.940434778
  239 SOLV  HW1     2840    5.538841928    0.892129227    2.906309914
  239 SOLV  HW2     2841    5.666149162    0.853521382    3.001015086
  240 SOLV  OW      2842    2.498338996    4.842996657    6.859166633
  240 SOLV  HW1     2843    2.593183213    4.811317258    6.860874708
  240 SOLV  HW2     2844    2.450441947    4.809129376    6.940164753
  241 SOLV  OW      2845    4.416386191    4.245315012    1.074735263
  241 SOLV  HW1     2846    4.457587314    4.309360189    1.009911237
  241 SOLV  HW2     2847    4.432294707    4.277523952    1.168067820
  242 SOLV  OW      2848    2.015384107    3.472406493    4.002025370
  242 SOLV  HW1     2849    2.065063416    3.525159520    3.933097999
  242 SOLV  HW2     2850    1.961402796    3.534448736    4.058935011
  243 SOLV  OW      2851    6.687871293    2.872845891    2.309660091
  243 SOLV  HW1     2852    6.736908119    2.930972599    2.244723570
  243 SOLV  HW2     2853    6.661615653    2.787458567    2.264696645
  244 SOLV  OW      2854    2.373383913    3.875110843    4.519429186
  244 SOLV  HW1     2855    2.394521234    3.902257537    4.425523735
  244 SOLV  HW2     2856    2.420831212    3.935860964    4.583147851
  245 SOLV  OW      2857    4.980373713    6.706051878    3.928396547
  245 SOLV  HW1     2858    4.989731322    6.759252208    3.844240275
  245 SOLV  HW2     2859    5.044670716    6.629480657    3.926717278
  246 SOLV  OW      2860    5.342462702    5.021703123    5.776119385
  246 SOLV  HW1     2861    5.371657023    5.058743287    5.687929101
  246 SOLV  HW2     2862    5.290786303    5.091285793    5.826014868
  247 SOLV  OW      2863    4.281726154    4.691239905    5.383355472
  247 SOLV  HW1     2864    4.310925989    4.598169987    5.361289955
  247 SOLV  HW2     2865    4.186562637    4.703833188    5.355305667
  248 SOLV  OW      2866    4.650845073    3.321133463    4.756390025
  248 SOLV  HW1     2867    4.579704223    3.388862044    4.737593892
  248 SOLV  HW2     2868    4.717338173    3.359559276    4.820449252
  249 SOLV  OW      2869    4.921978650    5.912299875    6.602643412
  249 SOLV  HW1     2870    4.895000259    5.857535764    6.681855848
  249 SOLV  HW2     2871    4.965494851    5.996778625    6.633806860
  250 SOLV  OW      2872    1.714014887    6.875064378    3.386377145
  250 SOLV  HW1     2873    1.691876650    6.822220194    3.468348550
  250 SOLV  HW2     2874    1.792871408    6.933733696    3.404853946
  251 SOLV  OW      2875    6.861978624    4.895927643    5.399167288
  251 SOLV  HW1     2876    6.934089782    4.949390157    5.443253901
  251 SOLV  HW2     2877    6.895397534    4.803408141    5.381133631
  252 SOLV  OW      2878    6.383551999    4.144553401    4.752279822
  252 SOLV  HW1     2879    6.390607434    4.109170166    4.659005915
  252 SOLV  HW2     2880    6.475255572    4.157520813    4.790016123
  253 SOLV  OW      2881    6.218589091    5.519756730    6.499931194
  253 SOLV  HW1     2882    6.129891652    5.473558990    6.500690200
  253 SOLV  HW2     2883    6.278558378    5.477849721    6.568118394
  254 SOLV  OW      2884    4.093817816    6.242054255    4.210935580
  254 SOLV  HW1     2885    4.057575366    6.280963770    4.295626847
  254 SOLV  HW2     2886    4.022785825    6.243488230    4.140547725
  255 SOLV  OW      2887    3.755988745    3.976858137    6.705767604
  255 SOLV  HW1     2888    3.815794592    3.897599178    6.693816276
  255 SOLV  HW2     2889    3.809974683    4.054854079    6.737448738
  256 SOLV  OW      2890    0.059355916    3.680894954    6.633165003
  256 SOLV  HW1     2891    0.120274027    3.754528581    6.662636941
  256 SOLV  HW2     2892    0.108554365    3.593867410    6.635852532
  257 SOLV  OW      2893    4.476567421    0.546497852    4.350321791
  257 SOLV  HW1     2894    4.552052865    0.611227813    4.339660254
  257 SOLV  HW2     2895    4.446246065    0.515541547    4.260188079
  258 SOLV  OW      2896    5.800530428    4.553120140    5.788584367
  258 SOLV  HW1     2897    5.714718114    4.589325514    5.752153813
  258 SOLV  HW2     2898    5.876870032    4.608415167    5.755171706
  259 SOLV  OW      2899    1.759703106    4.973626077    6.241447379
  259 SOLV  HW1     2900    1.738265540    4.916258623    6.162381830
  259 SOLV  HW2     2901    1.713782332    5.061959747    6.231941316
  260 SOLV  OW      2902    3.698868193    2.916258169    4.779297482
  260 SOLV  HW1     2903    3.653182024    3.005209637    4.780707053
  260 SOLV  HW2     2904    3.797954607    2.929717138    4.777783239
  261 SOLV  OW      2905    3.299012802    6.352652465    5.759815870
  261 SOLV  HW1     2906    3.321787835    6.299674253    5.841525975
  261 SOLV  HW2     2907    3.382220416    6.370047480    5.707129995
  262 SOLV  OW      2908    5.350480076    3.757202655    6.082859206
  262 SOLV  HW1     2909    5.424921181    3.725684601    6.023981049
  262 SOLV  HW2     2910    5.285690799    3.810881119    6.028799854
  263 SOLV  OW      2911    5.440007446    5.391669810    4.778150516
  263 SOLV  HW1     2912    5.368247185    5.384532551    4.847441824
  263 SOLV  HW2     2913    5.498924044    5.469712564    4.799123183
  264 SOLV  OW      2914    6.095353405    2.904515002    6.144902511
  264 SOLV  HW1     2915    6.169967455    2.945524948    6.092436327
  264 SOLV  HW2     2916    6.029927703    2.862147930    6.082242806
  265 SOLV  OW      2917    4.046846777    0.159919471    5.074555547
  265 SOLV  HW1     2918    4.118684557    0.103499831    5.033835187
  265 SOLV  HW2     2919    4.088458111    0.236090503    5.124238963
  266 SOLV  OW      2920    5.413139939    2.251767042    3.447230030
  266 SOLV  HW1     2921    5.336620162    2.254273630    3.511573152
  266 SOLV  HW2     2922    5.435674946    2.156683629    3.425951260
  267 SOLV  OW      2923    5.291628455    5.776667919    5.482309220
  267 SOLV  HW1     2924    5.335923186    5.729552528    5.558598370
  267 SOLV  HW2     2925    5.345673638    5.763590058    5.399183370
  268 SOLV  OW      2926    4.785689650    5.204737415    5.976937892
  268 SOLV  HW1     2927    4.840535308    5.265583670    5.919566648
  268 SOLV  HW2     2928    4.689487793    5.211804609    5.950538050
  269 SOLV  OW      2929    4.813674733    6.366805164    5.179442969
  269 SOLV  HW1     2930    4.733276252    6.309654671    5.163010667
  269 SOLV  HW2     2931    4.805131113    6.451971321    5.127734086
  270 SOLV  OW      2932    4.904451088    5.310865205    4.594128521
  270 SOLV  HW1     2933    4.980278188    5.346933583    4.539805124
  270 SOLV  HW2     2934    4.823005023    5.366887138    4.578968556
  271 SOLV  OW      2935    3.638356397    4.209813113    6.279515196
  271 SOLV  HW1     2936    3.640862928    4.186181606    6.182379490
  271 SOLV  HW2     2937    3.592494673    4.297917765    6.291190359
  272 SOLV  OW      2938    5.914173799    3.942174809    5.243877223
  272 SOLV  HW1     2939    5.959518387    3.866051596    5.290255762
  272 SOLV  HW2     2940    5.902298323    3.919907049    5.147104718
  273 SOLV  OW      2941    6.049642630    0.293423673    4.131401650
  273 SOLV  HW1     2942    6.085340583    0.211821280    4.176881399
  273 SOLV  HW2     2943    5.992108733    0.266108984    4.054294963
  274 SOLV  OW      2944    4.317464783    5.949084304    4.610525443
  274 SOLV  HW1     2945    4.237571172    5.890229996    4.622980092
  274 SOLV  HW2     2946    4.315424779    5.989064443    4.518877570
  275 SOLV  OW      2947    6.663134284    0.058649387    2.276499746
  275 SOLV  HW1     2948    6.656778851   -0.012767526    2.206790686
  275 SOLV  HW2     2949    6.625065085    0.024712641    2.362517824
  276 SOLV  OW      2950    5.559026345    3.334429154    0.842976903
  276 SOLV  HW1     2951    5.496322066    3.258841127    0.861855026
  276 SOLV  HW2     2952    5.622764461    3.307589660    0.770736048
  277 SOLV  OW      2953    3.686170564    4.514930833    1.741171902
  277 SOLV  HW1     2954    3.694221317    4.614540750    1.737357563
  277 SOLV  HW2     2955    3.589981797    4.488928268    1.732625353
  278 SOLV  OW      2956    6.354842559    3.879219456    4.189148872
  278 SOLV  HW1     2957    6.265430903    3.842089953    4.164068869
  278 SOLV  HW2     2958    6.386075783    3.836431930    4.273975952
  279 SOLV  OW      2959    4.453383451    5.607742653    6.497772489
  279 SOLV  HW1     2960    4.551056507    5.587573708    6.490471474
  279 SOLV  HW2     2961    4.419057883    5.574811444    6.585734794
  280 SOLV  OW      2962    0.428316701    3.759330029    4.501841540
  280 SOLV  HW1     2963    0.469793658    3.670694636    4.522468334
  280 SOLV  HW2     2964    0.389535654    3.798218209    4.585421953
  281 SOLV  OW      2965    4.580418987    5.110423207    6.662798741
  281 SOLV  HW1     2966    4.524802476    5.027830899    6.653466684
  281 SOLV  HW2     2967    4.676518951    5.084850807    6.673406803
  282 SOLV  OW      2968    4.672020683    4.850492598    2.646947581
  282 SOLV  HW1     2969    4.602693803    4.846896889    2.718926534
  282 SOLV  HW2     2970    4.656344859    4.776205534    2.581864734
  283 SOLV  OW      2971    3.610250383    5.201215998    5.763200856
  283 SOLV  HW1     2972    3.545267458    5.232420745    5.832519066
  283 SOLV  HW2     2973    3.608771996    5.264089940    5.685444246
  284 SOLV  OW      2974    4.382209878    4.987799985    0.141346708
  284 SOLV  HW1     2975    4.426468540    5.023875008    0.059250181
  284 SOLV  HW2     2976    4.292254597    5.030174803    0.152046563
  285 SOLV  OW      2977    4.750589014    4.189606409    5.519188844
  285 SOLV  HW1     2978    4.788467304    4.101090354    5.546212132
  285 SOLV  HW2     2979    4.658654281    4.176561308    5.482068680
  286 SOLV  OW      2980    5.313352351    2.773772330    1.395790920
  286 SOLV  HW1     2981    5.360123377    2.825048590    1.323782444
  286 SOLV  HW2     2982    5.255892815    2.835959639    1.449017048
  287 SOLV  OW      2983    5.769326090    6.293280260    4.707198388
  287 SOLV  HW1     2984    5.834230048    6.218809473    4.691608429
  287 SOLV  HW2     2985    5.818949363    6.379836938    4.714045517
  288 SOLV  OW      2986    4.273781745    6.857777834    6.296079063
  288 SOLV  HW1     2987    4.304434288    6.928239766    6.360090022
  288 SOLV  HW2     2988    4.210565950    6.795769951    6.342561465
  289 SOLV  OW      2989    5.712872141    5.927297884    4.373479854
  289 SOLV  HW1     2990    5.737970215    5.989985527    4.299708761
  289 SOLV  HW2     2991    5.726759398    5.832991394    4.343228030
  290 SOLV  OW      2992    4.561240123    5.055267416    5.122621585
  290 SOLV  HW1     2993    4.512330178    4.981341339    5.168929225
  290 SOLV  HW2     2994    4.519342196    5.142920519    5.146351205
  291 SOLV  OW      2995    3.699135754    6.080041284    6.413684103
  291 SOLV  HW1     2996    3.782912349    6.095409478    6.361273468
  291 SOLV  HW2     2997    3.683825030    6.157219954    6.475413449
  292 SOLV  OW      2998    3.518581974    6.576645252    5.732266303
  292 SOLV  HW1     2999    3.567666736    6.660830131    5.754709812
  292 SOLV  HW2     3000    3.468200934    6.545026089    5.812653215
  293 SOLV  OW      3001    4.274849680    0.810325875    5.126369780
  293 SOLV  HW1     3002    4.240903853    0.818387428    5.220095423
  293 SOLV  HW2     3003    4.325654612    0.892984104    5.102114865
  294 SOLV  OW      3004    3.575652318    2.846484689    5.517730059
  294 SOLV  HW1     3005    3.615190586    2.755081321    5.508582264
  294 SOLV  HW2     3006    3.624406441    2.910021417    5.457833849
  295 SOLV  OW      3007    5.540372746    6.108191388    5.108159128
  295 SOLV  HW1     3008    5.447844893    6.072247992    5.095988330
  295 SOLV  HW2     3009    5.550388603    6.192825818    5.055831856
  296 SOLV  OW      3010    4.903044255    6.298532762    5.421534812
  296 SOLV  HW1     3011    4.869684375    6.331433602    5.333180267
  296 SOLV  HW2     3012    4.883796312    6.200768095    5.430103667
  297 SOLV  OW      3013    6.484782966    4.133667406    6.537960342
  297 SOLV  HW1     3014    6.499572644    4.034761571    6.537200439
  297 SOLV  HW2     3015    6.572847675    4.180464002    6.545467146
  298 SOLV  OW      3016    2.935640847    3.206311021    5.362086892
  298 SOLV  HW1     3017    2.951077913    3.291957091    5.411366823
  298 SOLV  HW2     3018    2.933663573    3.224359354    5.263738729
  299 SOLV  OW      3019    6.263711947    2.665598194    5.847581986
  299 SOLV  HW1     3020    6.356505491    2.641656684    5.818986580
  299 SOLV  HW2     3021    6.243511981    2.621822604    5.935201222
  300 SOLV  OW      3022    3.015718950    2.989728861    3.490204062
  300 SOLV  HW1     3023    3.000091662    3.027706473    3.581390627
  300 SOLV  HW2     3024    3.103616753    3.022158262    3.455221931
  301 SOLV  OW      3025    4.546961790    4.561711471    4.045521910
  301 SOLV  HW1     3026    4.645026410    4.558588580    4.026142093
  301 SOLV  HW2     3027    4.528581359    4.514891830    4.131962277
  302 SOLV  OW      3028    5.571802491    0.707720523    4.841632071
  302 SOLV  HW1     3029    5.503847580    0.677901210    4.908676531
  302 SOLV  HW2     3030    5.525259203    0.742219992    4.760112054
  303 SOLV  OW      3031    4.993061305    3.576102039    5.860523666
  303 SOLV  HW1     3032    5.042586019    3.499645437    5.901776146
  303 SOLV  HW2     3033    5.058406132    3.640635310    5.820931554
  304 SOLV  OW      3034    0.247532915    4.932038611    4.789630706
  304 SOLV  HW1     3035    0.293012848    4.969846842    4.870277091
  304 SOLV  HW2     3036    0.315318751    4.888035661    4.730720134
  305 SOLV  OW      3037    5.080112686    4.107388442    5.498210279
  305 SOLV  HW1     3038    5.040412454    4.141149099    5.412854553
  305 SOLV  HW2     3039    5.023572040    4.136931914    5.575228759
  306 SOLV  OW      3040    5.788189219    4.035114743    0.975308688
  306 SOLV  HW1     3041    5.704118780    4.008722086    1.022611828
  306 SOLV  HW2     3042    5.772501566    4.119597354    0.924137279
  307 SOLV  OW      3043    5.945200660    5.571065163    5.618043769
  307 SOLV  HW1     3044    5.894107173    5.485422896    5.625556864
  307 SOLV  HW2     3045    6.017443263    5.560869199    5.549643550
  308 SOLV  OW      3046    2.673074437    6.714929079    5.860156534
  308 SOLV  HW1     3047    2.662498669    6.615702330    5.853506612
  308 SOLV  HW2     3048    2.761510493    6.741644156    5.821850928
  309 SOLV  OW      3049    3.663058242    5.627563495    0.504731723
  309 SOLV  HW1     3050    3.619751945    5.601594853    0.591055153
  309 SOLV  HW2     3051    3.666184923    5.548282311    0.443852849
  310 SOLV  OW      3052    6.802789921    2.541094562    4.216206350
  310 SOLV  HW1     3053    6.736134964    2.525691632    4.289144585
  310 SOLV  HW2     3054    6.856244164    2.623085124    4.236706789
  311 SOLV  OW      3055    3.880809694    0.459586398    0.449812021
  311 SOLV  HW1     3056    3.966642577    0.462455951    0.501042462
  311 SOLV  HW2     3057    3.827029000    0.541374422    0.470315735
  312 SOLV  OW      3058    5.712015704    2.975004408    2.976830061
  312 SOLV  HW1     3059    5.685145824    2.892012877    3.025739565
  312 SOLV  HW2     3060    5.711577746    2.957286080    2.878404812
  313 SOLV  OW      3061    3.630051485    0.087584556    5.141517913
  313 SOLV  HW1     3062    3.573637107    0.013114491    5.105830535
  313 SOLV  HW2     3063    3.695366402    0.116404006    5.071479088
  314 SOLV  OW      3064    5.112148801    4.962417564    0.420695410
  314 SOLV  HW1     3065    5.188173815    5.007096484    0.467855432
  314 SOLV  HW2     3066    5.134283575    4.866051462    0.405674812
  315 SOLV  OW      3067    6.386651542    5.218066910    5.564540439
  315 SOLV  HW1     3068    6.345807839    5.173961864    5.484614628
  315 SOLV  HW2     3069    6.345119548    5.181283357    5.647748588
  316 SOLV  OW      3070    3.050433131    0.455515475    4.299478276
  316 SOLV  HW1     3071    3.025286886    0.498577957    4.386165975
  316 SOLV  HW2     3072    2.983603578    0.384635210    4.276866757
  317 SOLV  OW      3073    5.992724439    4.381491566    0.960769325
  317 SOLV  HW1     3074    6.018620668    4.304461283    1.019058746
  317 SOLV  HW2     3075    6.033503493    4.465514019    0.996535761
  318 SOLV  OW      3076    4.540274753    4.934400908    2.124368742
  318 SOLV  HW1     3077    4.494375306    4.984527091    2.197732456
  318 SOLV  HW2     3078    4.567253672    4.844012914    2.157591744
  319 SOLV  OW      3079    4.493186832    3.176329949    5.868009480
  319 SOLV  HW1     3080    4.547255729    3.165754344    5.951474526
  319 SOLV  HW2     3081    4.540646184    3.132319774    5.791771019
  320 SOLV  OW      3082    1.867684542    6.843114215    2.159853702
  320 SOLV  HW1     3083    1.814641474    6.917773482    2.200033511
  320 SOLV  HW2     3084    1.934370982    6.880554686    2.095408593
  321 SOLV  OW      3085    3.426477707    3.627174971    4.396534410
  321 SOLV  HW1     3086    3.372082777    3.697969432    4.351466636
  321 SOLV  HW2     3087    3.503872884    3.602456886    4.338219439
  322 SOLV  OW      3088    3.602599115    3.055683717    4.356922133
  322 SOLV  HW1     3089    3.583992134    3.004142154    4.440572388
  322 SOLV  HW2     3090    3.674986547    3.010107671    4.305124834
  323 SOLV  OW      3091    6.236832005    5.294162093    1.603015950
  323 SOLV  HW1     3092    6.172864650    5.331545138    1.535842938
  323 SOLV  HW2     3093    6.224220003    5.340798088    1.690580708
  324 SOLV  OW      3094    4.412866297    1.889139780    5.027959911
  324 SOLV  HW1     3095    4.350878260    1.835264869    5.085025881
  324 SOLV  HW2     3096    4.366227942    1.915045288    4.943370528
  325 SOLV  OW      3097    1.405045605    5.446351480    5.708577624
  325 SOLV  HW1     3098    1.406599946    5.346363043    5.708685324
  325 SOLV  HW2     3099    1.417656583    5.479958874    5.801913484
  326 SOLV  OW      3100    5.615269910    2.819166041    3.399835271
  326 SOLV  HW1     3101    5.661567668    2.895576864    3.354912906
  326 SOLV  HW2     3102    5.594453433    2.843834219    3.494483206
  327 SOLV  OW      3103    2.684660675    5.384163835    4.958861604
  327 SOLV  HW1     3104    2.750322950    5.364122161    5.031583074
  327 SOLV  HW2     3105    2.606470364    5.322292703    4.966594636
  328 SOLV  OW      3106    4.045414455    4.291080854    3.278165774
  328 SOLV  HW1     3107    4.063721572    4.290018177    3.376479097
  328 SOLV  HW2     3108    3.948424143    4.272700836    3.262140216
  329 SOLV  OW      3109    3.023771007    3.791320634    4.363129589
  329 SOLV  HW1     3110    3.029529208    3.713422230    4.425583232
  329 SOLV  HW2     3111    2.932299878    3.795050438    4.322869748
  330 SOLV  OW      3112    4.117626491    5.830807232    3.550700129
  330 SOLV  HW1     3113    4.146694036    5.750124908    3.499250405
  330 SOLV  HW2     3114    4.119320124    5.910893297    3.490826587
  331 SOLV  OW      3115    6.498273128    4.961459174    5.206547475
  331 SOLV  HW1     3116    6.589006203    4.994365308    5.180346293
  331 SOLV  HW2     3117    6.495147935    4.861880987    5.197819052
  332 SOLV  OW      3118    5.586370087    5.536245965    5.086071657
  332 SOLV  HW1     3119    5.594273472    5.589583094    5.001843239
  332 SOLV  HW2     3120    5.493398031    5.500290933    5.094135287
  333 SOLV  OW      3121    4.149642498    5.625387948    3.763318428
  333 SOLV  HW1     3122    4.111142480    5.717656683    3.765786813
  333 SOLV  HW2     3123    4.131773995    5.584216179    3.673945975
  334 SOLV  OW      3124    5.735214268    4.202336392    0.312802611
  334 SOLV  HW1     3125    5.817897874    4.149916230    0.292414740
  334 SOLV  HW2     3126    5.695522689    4.169876628    0.398657247
  335 SOLV  OW      3127    6.860294827    6.293821838    3.889614094
  335 SOLV  HW1     3128    6.954396833    6.327661748    3.888506138
  335 SOLV  HW2     3129    6.819392588    6.312032516    3.979039822
  336 SOLV  OW      3130    6.590324107    2.277061499    3.814786078
  336 SOLV  HW1     3131    6.558600620    2.371461873    3.823940105
  336 SOLV  HW2     3132    6.666638537    2.273672189    3.750239675
  337 SOLV  OW      3133    4.824011909    4.272699095    4.222270908
  337 SOLV  HW1     3134    4.780793376    4.194948477    4.267974101
  337 SOLV  HW2     3135    4.883303363    4.320634098    4.286989734
  338 SOLV  OW      3136    3.602496492    5.112210441    5.082566691
  338 SOLV  HW1     3137    3.638548759    5.199509172    5.115419110
  338 SOLV  HW2     3138    3.627595297    5.099819796    4.986563575
  339 SOLV  OW      3139    5.977321334    1.708780994    5.733700787
  339 SOLV  HW1     3140    5.944343361    1.736623923    5.643483246
  339 SOLV  HW2     3141    6.077237884    1.704564320    5.732802865
  340 SOLV  OW      3142    2.575455825    5.155520177    5.483600414
  340 SOLV  HW1     3143    2.611628252    5.089936370    5.417340043
  340 SOLV  HW2     3144    2.484414934    5.185206237    5.454784268
  341 SOLV  OW      3145    5.231569403    4.840203015    4.712224927
  341 SOLV  HW1     3146    5.186868956    4.762131799    4.755909525
  341 SOLV  HW2     3147    5.177935561    4.922940877    4.728939137
  342 SOLV  OW      3148    3.486847470    2.968515547    6.781772908
  342 SOLV  HW1     3149    3.442604376    2.919522335    6.856901064
  342 SOLV  HW2     3150    3.522825349    3.055566069    6.815386424
  343 SOLV  OW      3151    4.555000565    4.545298137    2.922934350
  343 SOLV  HW1     3152    4.512694970    4.473432770    2.867746316
  343 SOLV  HW2     3153    4.642797587    4.512897320    2.958175609
  344 SOLV  OW      3154    3.132345726    2.769653505    0.096924745
  344 SOLV  HW1     3155    3.188601492    2.719887358    0.030904023
  344 SOLV  HW2     3156    3.129545070    2.866460995    0.072014055
  345 SOLV  OW      3157    6.274107309    3.991989695    0.156412193
  345 SOLV  HW1     3158    6.253635429    3.918743461    0.221354219
  345 SOLV  HW2     3159    6.189664053    4.040011855    0.132650179
  346 SOLV  OW      3160    5.808236022    2.591537803    5.682981027
  346 SOLV  HW1     3161    5.880888331    2.533440161    5.719695974
  346 SOLV  HW2     3162    5.727932636    2.585967701    5.742327365
  347 SOLV  OW      3163    6.056219503    4.133430664    6.701478426
  347 SOLV  HW1     3164    6.107184938    4.211924842    6.736729892
  347 SOLV  HW2     3165    6.108817880    4.049818180    6.717094962
  348 SOLV  OW      3166    4.139774858    4.084613461    0.200918266
  348 SOLV  HW1     3167    4.082459373    4.007584328    0.172936392
  348 SOLV  HW2     3168    4.189288853    4.060682495    0.284447888
  349 SOLV  OW      3169    6.921436452    2.828771022    2.461944626
  349 SOLV  HW1     3170    6.964161307    2.751034776    2.415757605
  349 SOLV  HW2     3171    6.852147216    2.869078563    2.402146038
  350 SOLV  OW      3172    3.256068011    0.700534663    6.459506342
  350 SOLV  HW1     3173    3.324918666    0.635295342    6.427803634
  350 SOLV  HW2     3174    3.176990730    0.697873227    6.398340078
  351 SOLV  OW      3175    5.797839180    0.178331840    4.628577838
  351 SOLV  HW1     3176    5.803939739    0.150600064    4.532684898
  351 SOLV  HW2     3177    5.856287795    0.258003473    4.643999568
  352 SOLV  OW      3178    5.779150692    5.717214884    1.888356580
  352 SOLV  HW1     3179    5.726346809    5.763119578    1.959803225
  352 SOLV  HW2     3180    5.871464035    5.698538207    1.921964687
  353 SOLV  OW      3181    6.334251458    4.301461347    5.907288523
  353 SOLV  HW1     3182    6.394939585    4.223944095    5.889688308
  353 SOLV  HW2     3183    6.250967126    4.291607974    5.852806093
  354 SOLV  OW      3184    5.139140190    3.657466656    5.455451670
  354 SOLV  HW1     3185    5.215647794    3.683103310    5.396365979
  354 SOLV  HW2     3186    5.054294819    3.658729736    5.402523368
  355 SOLV  OW      3187    5.534981086    1.068546094    3.385931297
  355 SOLV  HW1     3188    5.632703192    1.047311677    3.387055374
  355 SOLV  HW2     3189    5.487235140    1.009143375    3.450687076
  356 SOLV  OW      3190    3.985990380    5.317244921    5.768542418
  356 SOLV  HW1     3191    3.900045185    5.266600283    5.775621768
  356 SOLV  HW2     3192    4.036744048    5.308891487    5.854308755
  357 SOLV  OW      3193    5.842672978    3.995620385    3.872143328
  357 SOLV  HW1     3194    5.870647864    4.079373302    3.919095800
  357 SOLV  HW2     3195    5.923857163    3.943569008    3.845660582
  358 SOLV  OW      3196    3.614378934    4.560877943    6.608926887
  358 SOLV  HW1     3197    3.521682594    4.579174680    6.641679494
  358 SOLV  HW2     3198    3.680177721    4.609960459    6.666036454
  359 SOLV  OW      3199    4.568214581    4.132819650    3.929119645
  359 SOLV  HW1     3200    4.490476014    4.097940062    3.876758003
  359 SOLV  HW2     3201    4.547220941    4.128489108    4.026803117
  360 SOLV  OW      3202    6.794971504    1.322368070    3.604327037
  360 SOLV  HW1     3203    6.762556737    1.404946009    3.558152288
  360 SOLV  HW2     3204    6.867188505    1.346606791    3.669127492
  361 SOLV  OW      3205    3.909795345    5.647089873    3.206180479
  361 SOLV  HW1     3206    4.004747673    5.655160776    3.175864978
  361 SOLV  HW2     3207    3.849469413    5.688806284    3.138205489
  362 SOLV  OW      3208    5.559830391    4.976396185    5.924489325
  362 SOLV  HW1     3209    5.482909983    4.971866820    5.860734181
  362 SOLV  HW2     3210    5.532925761    5.028505218    6.005500479
  363 SOLV  OW      3211    4.216516849    5.076183667    5.015426612
  363 SOLV  HW1     3212    4.286938666    5.146973500    5.009978437
  363 SOLV  HW2     3213    4.151284914    5.088266105    4.940600910
  364 SOLV  OW      3214    5.208252445    5.114282556    4.260127983
  364 SOLV  HW1     3215    5.143982813    5.044261676    4.291244784
  364 SOLV  HW2     3216    5.191913241    5.199191587    4.310380190
  365 SOLV  OW      3217    6.107311851    2.970766770    2.650086489
  365 SOLV  HW1     3218    6.153295021    2.925860173    2.726705852
  365 SOLV  HW2     3219    6.094658295    3.067735098    2.671028148
  366 SOLV  OW      3220    4.217205704    3.374055004    0.292955593
  366 SOLV  HW1     3221    4.150920336    3.436640881    0.251835257
  366 SOLV  HW2     3222    4.305614986    3.420026919    0.301436754
  367 SOLV  OW      3223    6.463819768    3.436677350    3.384186030
  367 SOLV  HW1     3224    6.424616018    3.490650696    3.309674368
  367 SOLV  HW2     3225    6.558650889    3.464640608    3.399256151
  368 SOLV  OW      3226    4.134032885    4.021651523    4.260965635
  368 SOLV  HW1     3227    4.098049799    4.012582010    4.353826186
  368 SOLV  HW2     3228    4.074215510    4.081589065    4.207773069
  369 SOLV  OW      3229    4.077993595    1.994552553    0.459898467
  369 SOLV  HW1     3230    4.171456497    2.027443127    0.446298246
  369 SOLV  HW2     3231    4.074103777    1.896448254    0.440861510
  370 SOLV  OW      3232    6.528775247    4.769878876    3.891669780
  370 SOLV  HW1     3233    6.612531869    4.717382625    3.906863373
  370 SOLV  HW2     3234    6.552386508    4.862464619    3.862136223
  371 SOLV  OW      3235    4.888834561    4.028608115    3.528696904
  371 SOLV  HW1     3236    4.934524342    4.085073634    3.597442554
  371 SOLV  HW2     3237    4.852600451    3.946105756    3.572081712
  372 SOLV  OW      3238    5.921012097    4.989819661    4.643374782
  372 SOLV  HW1     3239    5.959708776    5.009418312    4.733467057
  372 SOLV  HW2     3240    5.867790828    4.905274312    4.647607373
  373 SOLV  OW      3241    1.785366021    3.806122609    6.091838214
  373 SOLV  HW1     3242    1.761360088    3.894943274    6.131031149
  373 SOLV  HW2     3243    1.732893672    3.734274525    6.137510581
  374 SOLV  OW      3244    5.847425660    0.079839357    4.332380551
  374 SOLV  HW1     3245    5.797041644    0.013492657    4.277066513
  374 SOLV  HW2     3246    5.945029082    0.073260717    4.311588494
  375 SOLV  OW      3247    4.678200714    5.047963169    4.159942416
  375 SOLV  HW1     3248    4.672152428    5.088593211    4.251124573
  375 SOLV  HW2     3249    4.753715043    4.982436762    4.157609253
  376 SOLV  OW      3250    1.063325277    5.264385843    4.650673093
  376 SOLV  HW1     3251    0.970500144    5.246048719    4.618287811
  376 SOLV  HW2     3252    1.059509829    5.324777986    4.730295603
  377 SOLV  OW      3253    5.332098578    4.110623779    6.128807894
  377 SOLV  HW1     3254    5.400989117    4.156816463    6.072934463
  377 SOLV  HW2     3255    5.257423829    4.079043582    6.070259742
  378 SOLV  OW      3256    2.271869525    6.527552711    4.391119452
  378 SOLV  HW1     3257    2.311588631    6.535776889    4.482532829
  378 SOLV  HW2     3258    2.240085039    6.433799139    4.376917764
  379 SOLV  OW      3259    5.141352066    4.526921657    4.731447876
  379 SOLV  HW1     3260    5.127779100    4.428925314    4.716804683
  379 SOLV  HW2     3261    5.098527429    4.577990883    4.656883375
  380 SOLV  OW      3262    6.063340677    3.434941717    5.935279761
  380 SOLV  HW1     3263    6.060812234    3.366345464    5.862547367
  380 SOLV  HW2     3264    6.121736830    3.402461219    6.009688839
  381 SOLV  OW      3265    5.938000352    5.437262788    4.743013445
  381 SOLV  HW1     3266    5.903278650    5.531049177    4.742948996
  381 SOLV  HW2     3267    6.037970169    5.438748789    4.745315379
  382 SOLV  OW      3268    5.215408594    5.788982220    4.908319094
  382 SOLV  HW1     3269    5.165648122    5.874842967    4.920645706
  382 SOLV  HW2     3270    5.305125358    5.807914901    4.868412553
  383 SOLV  OW      3271    4.852643299    5.889660701    6.334897290
  383 SOLV  HW1     3272    4.859869992    5.887405102    6.434620128
  383 SOLV  HW2     3273    4.924593921    5.948261372    6.297601536
  384 SOLV  OW      3274    5.708157727    4.222471257    6.043474896
  384 SOLV  HW1     3275    5.687569432    4.152441644    6.111839993
  384 SOLV  HW2     3276    5.795972035    4.201998415    6.000216657
  385 SOLV  OW      3277    1.522419288    5.840257844    3.985527835
  385 SOLV  HW1     3278    1.447556368    5.846650052    4.051531247
  385 SOLV  HW2     3279    1.596189781    5.784828049    4.024091938
  386 SOLV  OW      3280    2.376870598    4.563327258    6.009508323
  386 SOLV  HW1     3281    2.474936914    4.556370289    6.027844021
  386 SOLV  HW2     3282    2.348956575    4.659277356    6.013496318
  387 SOLV  OW      3283    2.154127761    4.306294815    4.912534929
  387 SOLV  HW1     3284    2.081360330    4.374888522    4.913837856
  387 SOLV  HW2     3285    2.168582899    4.274843641    4.818706303
  388 SOLV  OW      3286    4.431969681    0.264870392    4.749307410
  388 SOLV  HW1     3287    4.358969894    0.307833806    4.696153907
  388 SOLV  HW2     3288    4.506145546    0.237583889    4.688041889
  389 SOLV  OW      3289    4.672146373    1.322341931    4.710678884
  389 SOLV  HW1     3290    4.731421433    1.335632271    4.790122705
  389 SOLV  HW2     3291    4.584402513    1.367594615    4.726635597
  390 SOLV  OW      3292    4.827026179    4.319235410    6.339998538
  390 SOLV  HW1     3293    4.847041319    4.227661449    6.374837078
  390 SOLV  HW2     3294    4.788648355    4.312189575    6.247924790
  391 SOLV  OW      3295    3.557008060    3.890167894    4.166007039
  391 SOLV  HW1     3296    3.507201103    3.828562547    4.104966280
  391 SOLV  HW2     3297    3.652391817    3.896293399    4.136572533
  392 SOLV  OW      3298    2.946384886    5.928395962    6.282613086
  392 SOLV  HW1     3299    2.920874933    5.850190274    6.339486456
  392 SOLV  HW2     3300    3.041629398    5.918866684    6.253645459
  393 SOLV  OW      3301    2.879021341    6.030726098    1.529733037
  393 SOLV  HW1     3302    2.957519020    6.090639393    1.513919345
  393 SOLV  HW2     3303    2.815360213    6.075163079    1.592774429
  394 SOLV  OW      3304    4.211029472    6.896785082    4.641983303
  394 SOLV  HW1     3305    4.154951350    6.961072738    4.694177811
  394 SOLV  HW2     3306    4.186619644    6.902286308    4.545154182
  395 SOLV  OW      3307    3.625351228    4.715945007    6.846380325
  395 SOLV  HW1     3308    3.722140713    4.727563874    6.868671859
  395 SOLV  HW2     3309    3.584829815    4.648475526    6.908072792
  396 SOLV  OW      3310    4.781596609    5.015178370    5.739522349
  396 SOLV  HW1     3311    4.789932016    5.077951707    5.662113794
  396 SOLV  HW2     3312    4.765396858    5.067470248    5.823219139
  397 SOLV  OW      3313    4.555423850    5.892831736    6.624638011
  397 SOLV  HW1     3314    4.524360533    5.855252581    6.537317851
  397 SOLV  HW2     3315    4.652131203    5.870995931    6.637784612
  398 SOLV  OW      3316    6.651527107    6.545828425    2.454780688
  398 SOLV  HW1     3317    6.623253850    6.514180205    2.364231865
  398 SOLV  HW2     3318    6.607900592    6.489424172    2.524904248
  399 SOLV  OW      3319    3.410044155    6.042745031    4.521276565
  399 SOLV  HW1     3320    3.394384174    6.136042108    4.488843404
  399 SOLV  HW2     3321    3.345268871    6.021607425    4.594480317
  400 SOLV  OW      3322    6.042823599    4.248870604    6.212542410
  400 SOLV  HW1     3323    6.010558841    4.204387977    6.296091167
  400 SOLV  HW2     3324    6.142679790    4.254039348    6.213992129
  401 SOLV  OW      3325    5.575112602    0.425263602    3.460754484
  401 SOLV  HW1     3326    5.520208838    0.490116595    3.513494933
  401 SOLV  HW2     3327    5.535187594    0.414108393    3.369741125
  402 SOLV  OW      3328    4.022572942    6.200403432    5.698129301
  402 SOLV  HW1     3329    3.925103210    6.214337906    5.680598888
  402 SOLV  HW2     3330    4.034201083    6.127418890    5.765507697
  403 SOLV  OW      3331    5.381008061    4.850345217    3.182506989
  403 SOLV  HW1     3332    5.468781006    4.891921257    3.206362415
  403 SOLV  HW2     3333    5.365972484    4.858492199    3.083970941
  404 SOLV  OW      3334    4.701279939    4.539569542    5.903579180
  404 SOLV  HW1     3335    4.651250552    4.605296531    5.959961910
  404 SOLV  HW2     3336    4.759949142    4.483446888    5.961973966
  405 SOLV  OW      3337    4.325578805    5.531122772    5.015135869
  405 SOLV  HW1     3338    4.312846903    5.558428037    4.919771731
  405 SOLV  HW2     3339    4.339956564    5.612508986    5.071452595
  406 SOLV  OW      3340    5.914035318    5.045164900    3.425173640
  406 SOLV  HW1     3341    5.940219949    4.964726071    3.478519508
  406 SOLV  HW2     3342    5.935391831    5.127947820    3.477064532
  407 SOLV  OW      3343    0.199659436    3.640678752    4.336846363
  407 SOLV  HW1     3344    0.274976435    3.647111325    4.402327865
  407 SOLV  HW2     3345    0.207219563    3.555081562    4.285681836
  408 SOLV  OW      3346    5.401256128    5.155163414    5.552085494
  408 SOLV  HW1     3347    5.312493771    5.190193253    5.522153073
  408 SOLV  HW2     3348    5.473598751    5.195432137    5.495989999
  409 SOLV  OW      3349    5.108555308    6.564297587    3.247542899
  409 SOLV  HW1     3350    5.111422409    6.498646288    3.322932497
  409 SOLV  HW2     3351    5.017657131    6.563196454    3.205850833
  410 SOLV  OW      3352    5.819062621    3.586338703    5.456693722
  410 SOLV  HW1     3353    5.786506833    3.593490701    5.550983717
  410 SOLV  HW2     3354    5.880435161    3.662741606    5.436753474
  411 SOLV  OW      3355    6.422572095    3.244119654    4.101844823
  411 SOLV  HW1     3356    6.366827463    3.234465105    4.184312130
  411 SOLV  HW2     3357    6.389817663    3.180622558    4.031868049
  412 SOLV  OW      3358    6.465439079    5.925844858    2.268189858
  412 SOLV  HW1     3359    6.495362638    6.021165409    2.272674945
  412 SOLV  HW2     3360    6.545371704    5.866110494    2.261546878
  413 SOLV  OW      3361    6.411212129    3.698792797    2.453436356
  413 SOLV  HW1     3362    6.505259196    3.731790267    2.461688552
  413 SOLV  HW2     3363    6.400624829    3.614718648    2.506551144
  414 SOLV  OW      3364    4.621927929    0.450227030    5.162056293
  414 SOLV  HW1     3365    4.692265394    0.405080544    5.216974251
  414 SOLV  HW2     3366    4.597796125    0.537664358    5.204173609
  415 SOLV  OW      3367    2.662243337    4.999284233    4.685646180
  415 SOLV  HW1     3368    2.616056613    4.933828839    4.745513403
  415 SOLV  HW2     3369    2.757089814    5.010419233    4.715341981
  416 SOLV  OW      3370    5.788646003    4.992948667    1.170162821
  416 SOLV  HW1     3371    5.801981765    5.034413810    1.080146619
  416 SOLV  HW2     3372    5.820839489    4.898289824    1.168329978
  417 SOLV  OW      3373    3.531545425    5.149978665    4.803903506
  417 SOLV  HW1     3374    3.436494588    5.121631714    4.791119431
  417 SOLV  HW2     3375    3.591836957    5.088026274    4.753620238
  418 SOLV  OW      3376    6.728232438    0.308176269    3.086087555
  418 SOLV  HW1     3377    6.725873802    0.407222787    3.072441480
  418 SOLV  HW2     3378    6.679945763    0.285029043    3.170554024
  419 SOLV  OW      3379    3.803405916    1.361329933    2.815756506
  419 SOLV  HW1     3380    3.782188030    1.359054186    2.718051738
  419 SOLV  HW2     3381    3.899393102    1.386376780    2.828429335
  420 SOLV  OW      3382    4.703888491    1.911859841    2.642512901
  420 SOLV  HW1     3383    4.667580865    1.932971592    2.733273796
  420 SOLV  HW2     3384    4.628877719    1.885126146    2.582013601
  421 SOLV  OW      3385    5.024373526    5.486063988    0.949247676
  421 SOLV  HW1     3386    5.084612484    5.562016441    0.924669015
  421 SOLV  HW2     3387    5.079460845    5.405199113    0.969929961
  422 SOLV  OW      3388    4.776908858    3.226547940    3.548592138
  422 SOLV  HW1     3389    4.757769789    3.324672924    3.546004441
  422 SOLV  HW2     3390    4.875724719    3.211998848    3.553617198
  423 SOLV  OW      3391    5.588192217    2.570215409    5.835159426
  423 SOLV  HW1     3392    5.496880009    2.531701983    5.848605206
  423 SOLV  HW2     3393    5.617645352    2.616146335    5.918973170
  424 SOLV  OW      3394    4.089442760    3.287004839    6.466090192
  424 SOLV  HW1     3395    4.186875996    3.309206052    6.470058220
  424 SOLV  HW2     3396    4.078242690    3.188687191    6.451598106
  425 SOLV  OW      3397    4.448086699    5.303423740    5.157849784
  425 SOLV  HW1     3398    4.448138455    5.301782862    5.257844468
  425 SOLV  HW2     3399    4.379389040    5.368573688    5.125635276
  426 SOLV  OW      3400    5.397142636    5.650702182    3.256984592
  426 SOLV  HW1     3401    5.427797804    5.644435339    3.351971807
  426 SOLV  HW2     3402    5.475310818    5.638248467    3.195859658
  427 SOLV  OW      3403    0.236734708    4.014772136    4.667654442
  427 SOLV  HW1     3404    0.329569557    3.983526993    4.687828062
  427 SOLV  HW2     3405    0.171229581    3.944160539    4.694573526
  428 SOLV  OW      3406    4.650999761    4.689607964    5.337209422
  428 SOLV  HW1     3407    4.597438870    4.696924667    5.253068536
  428 SOLV  HW2     3408    4.707409005    4.607098434    5.333719540
  429 SOLV  OW      3409    4.940563924    6.603914107    2.786330251
  429 SOLV  HW1     3410    5.005064774    6.585300856    2.712203906
  429 SOLV  HW2     3411    4.929395503    6.521721982    2.842198733
  430 SOLV  OW      3412    4.381539968    4.934038701    3.654839510
  430 SOLV  HW1     3413    4.333170637    4.987265239    3.724331056
  430 SOLV  HW2     3414    4.396430255    4.990750427    3.573822447
  431 SOLV  OW      3415    5.622916658    3.538974603    4.839717503
  431 SOLV  HW1     3416    5.649889288    3.635065798    4.833314360
  431 SOLV  HW2     3417    5.559875390    3.517037860    4.765243284
  432 SOLV  OW      3418    5.804283991    3.890312778    1.342558947
  432 SOLV  HW1     3419    5.788690736    3.979504097    1.300092328
  432 SOLV  HW2     3420    5.895249802    3.857020352    1.317689620
  433 SOLV  OW      3421    4.566957393    6.199807250    5.176550368
  433 SOLV  HW1     3422    4.547140918    6.109304705    5.214189084
  433 SOLV  HW2     3423    4.537215640    6.270032756    5.241248701
  434 SOLV  OW      3424    6.856430016    6.586639795    3.701348139
  434 SOLV  HW1     3425    6.820590417    6.505158358    3.746935439
  434 SOLV  HW2     3426    6.937886453    6.618740282    3.749683808
  435 SOLV  OW      3427    2.491387957    5.749295927    0.517160522
  435 SOLV  HW1     3428    2.478073948    5.847077414    0.500944755
  435 SOLV  HW2     3429    2.564711955    5.715424675    0.458187544
  436 SOLV  OW      3430    4.791012766    5.005425696    5.364219667
  436 SOLV  HW1     3431    4.820354122    5.011028254    5.268777439
  436 SOLV  HW2     3432    4.816240183    5.089676845    5.411830721
  437 SOLV  OW      3433    1.408883095    4.937412777    4.647740062
  437 SOLV  HW1     3434    1.434734944    4.841091178    4.640287519
  437 SOLV  HW2     3435    1.489773640    4.994730308    4.634584317
  438 SOLV  OW      3436    4.274318354    4.646863262    6.760732003
  438 SOLV  HW1     3437    4.317871190    4.639430451    6.850451330
  438 SOLV  HW2     3438    4.205764953    4.719645405    6.762904087
  439 SOLV  OW      3439    6.191827298    5.332668763    3.438848540
  439 SOLV  HW1     3440    6.174033199    5.314807096    3.535625707
  439 SOLV  HW2     3441    6.232954293    5.251666893    3.397031384
  440 SOLV  OW      3442    6.068327515    4.797469783    3.864925473
  440 SOLV  HW1     3443    6.148600467    4.749634975    3.829313687
  440 SOLV  HW2     3444    6.019654622    4.737871058    3.928792661
  441 SOLV  OW      3445    6.136968905    3.698104874    5.968150806
  441 SOLV  HW1     3446    6.077279096    3.771100042    5.934825953
  441 SOLV  HW2     3447    6.088536461    3.610730830    5.963492216
  442 SOLV  OW      3448    4.302881253    4.409238327    4.475728414
  442 SOLV  HW1     3449    4.385134929    4.464150132    4.460926297
  442 SOLV  HW2     3450    4.264936641    4.381608847    4.387417358
  443 SOLV  OW      3451    4.501672164    4.837408369    5.681315817
  443 SOLV  HW1     3452    4.490333723    4.739891371    5.662249396
  443 SOLV  HW2     3453    4.500046740    4.852434709    5.780174886
  444 SOLV  OW      3454    6.459151312    5.989910016    4.086572362
  444 SOLV  HW1     3455    6.390080202    5.984515872    4.158695214
  444 SOLV  HW2     3456    6.478757056    6.085865349    4.066329278
  445 SOLV  OW      3457    6.502488866    6.053474837    1.928382725
  445 SOLV  HW1     3458    6.594849660    6.090600314    1.918729746
  445 SOLV  HW2     3459    6.503168460    5.956111134    1.905539397
  446 SOLV  OW      3460    6.901055602    5.745546342    4.067673003
  446 SOLV  HW1     3461    6.816114740    5.790574151    4.095198651
  446 SOLV  HW2     3462    6.965467789    5.813977568    4.033492397
  447 SOLV  OW      3463    6.402427328    5.469350453    5.489780286
  447 SOLV  HW1     3464    6.493265316    5.496879614    5.458280276
  447 SOLV  HW2     3465    6.402444766    5.371409336    5.510006517
  448 SOLV  OW      3466    2.064877238    4.210283070    5.397514305
  448 SOLV  HW1     3467    2.125358476    4.146847445    5.445660513
  448 SOLV  HW2     3468    2.043993285    4.173961334    5.306714149
  449 SOLV  OW      3469    3.220264381    0.102609316    0.571240706
  449 SOLV  HW1     3470    3.233953663    0.129401247    0.475865948
  449 SOLV  HW2     3471    3.307733837    0.074714787    0.610894256
  450 SOLV  OW      3472    4.948002221    5.024000092    0.665173555
  450 SOLV  HW1     3473    5.014131007    5.020579529    0.590237600
  450 SOLV  HW2     3474    4.981591555    5.085572552    0.736452340
  451 SOLV  OW      3475    4.564413139    4.406503135    4.263967177
  451 SOLV  HW1     3476    4.659237308    4.387105453    4.238823920
  451 SOLV  HW2     3477    4.513190344    4.320778473    4.269405285
  452 SOLV  OW      3478    5.111585348    4.620666037    2.636686604
  452 SOLV  HW1     3479    5.054260346    4.642226033    2.715738023
  452 SOLV  HW2     3480    5.086118631    4.679595735    2.560013184
  453 SOLV  OW      3481    6.313026412    5.357632482    5.031167150
  453 SOLV  HW1     3482    6.270411122    5.374522898    4.942283812
  453 SOLV  HW2     3483    6.370049401    5.275654360    5.025734351
  454 SOLV  OW      3484    5.150716550    5.975451715    4.683471747
  454 SOLV  HW1     3485    5.115785793    5.893027813    4.638887993
  454 SOLV  HW2     3486    5.087626344    6.051348370    4.667320610
  455 SOLV  OW      3487    6.080885624    4.205643930    4.994669932
  455 SOLV  HW1     3488    6.084994943    4.214202511    5.094218835
  455 SOLV  HW2     3489    6.139561177    4.274974007    4.952829805
  456 SOLV  OW      3490    4.857003369    6.258495181    3.812320651
  456 SOLV  HW1     3491    4.816646628    6.184564477    3.758400136
  456 SOLV  HW2     3492    4.842631700    6.345631791    3.765390390
  457 SOLV  OW      3493    4.080745557    5.826485184    4.622343858
  457 SOLV  HW1     3494    4.016166806    5.860839305    4.690531068
  457 SOLV  HW2     3495    4.030574401    5.779921000    4.549441814
  458 SOLV  OW      3496    5.402312703    5.647331708    3.851159232
  458 SOLV  HW1     3497    5.422378292    5.624806482    3.755817202
  458 SOLV  HW2     3498    5.348485794    5.573700137    3.892160841
  459 SOLV  OW      3499    5.292364229    3.549207323    5.156127193
  459 SOLV  HW1     3500    5.295493651    3.463436291    5.104792076
  459 SOLV  HW2     3501    5.384435971    3.587776460    5.162198982
  460 SOLV  OW      3502    5.396955618    4.120877719    0.012259544
  460 SOLV  HW1     3503    5.473173777    4.056870193    0.002470617
  460 SOLV  HW2     3504    5.356020391    4.110319680    0.102894736
  461 SOLV  OW      3505    1.620708359    3.750577368    6.592764386
  461 SOLV  HW1     3506    1.685593274    3.826602273    6.589564708
  461 SOLV  HW2     3507    1.567068166    3.748994958    6.508382237
  462 SOLV  OW      3508    6.089439631    5.060937350    3.939054783
  462 SOLV  HW1     3509    6.069481622    4.965693014    3.915987298
  462 SOLV  HW2     3510    6.175962375    5.065693205    3.988984407
  463 SOLV  OW      3511    6.691131195    5.188734330    3.625488232
  463 SOLV  HW1     3512    6.752348812    5.248885007    3.574161666
  463 SOLV  HW2     3513    6.719560591    5.093689696    3.612903981
  464 SOLV  OW      3514    0.186359156    3.955809598    6.740889102
  464 SOLV  HW1     3515    0.129331288    3.990438324    6.666398904
  464 SOLV  HW2     3516    0.262526003    4.018692388    6.756523755
  465 SOLV  OW      3517    4.654825016    5.304558323    0.019748188
  465 SOLV  HW1     3518    4.569654600    5.293157951   -0.031399716
  465 SOLV  HW2     3519    4.655513912    5.394387713    0.063705361
  466 SOLV  OW      3520    5.816041754    1.672395939    0.118460179
  466 SOLV  HW1     3521    5.811545045    1.572543742    0.115104926
  466 SOLV  HW2     3522    5.897258478    1.703756510    0.069244439
  467 SOLV  OW      3523    4.603719135    3.695353708    4.587076075
  467 SOLV  HW1     3524    4.694728580    3.700112714    4.545885767
  467 SOLV  HW2     3525    4.581215497    3.783589172    4.628428047
  468 SOLV  OW      3526    4.640827544    3.358960484    4.492110310
  468 SOLV  HW1     3527    4.708739984    3.429855987    4.473045722
  468 SOLV  HW2     3528    4.649584963    3.329139000    4.587166443
  469 SOLV  OW      3529    6.549034979    5.300891827    4.518383724
  469 SOLV  HW1     3530    6.456472904    5.338761873    4.518027213
  469 SOLV  HW2     3531    6.577809231    5.282368499    4.424410706
  470 SOLV  OW      3532    6.189065415    6.353786496    3.998622518
  470 SOLV  HW1     3533    6.093735942    6.383851247    3.995475835
  470 SOLV  HW2     3534    6.213281878    6.310650376    3.911707292
  471 SOLV  OW      3535    3.516742696    5.555996212    5.019939378
  471 SOLV  HW1     3536    3.567871960    5.518319055    5.097192039
  471 SOLV  HW2     3537    3.453159715    5.487031205    4.985259299
  472 SOLV  OW      3538    3.745436945    5.361121179    0.692271727
  472 SOLV  HW1     3539    3.769212295    5.312349435    0.776280902
  472 SOLV  HW2     3540    3.798479759    5.324000679    0.616048474
  473 SOLV  OW      3541    4.111091733    6.369031466    5.523570769
  473 SOLV  HW1     3542    4.078620449    6.297950848    5.585966932
  473 SOLV  HW2     3543    4.038817184    6.436739483    5.509711105
  474 SOLV  OW      3544    5.487905102    5.357615851    4.145762055
  474 SOLV  HW1     3545    5.483830189    5.270687412    4.195043959
  474 SOLV  HW2     3546    5.582950896    5.388178024    4.139927640
  475 SOLV  OW      3547    4.329400096    4.409538655    1.879146287
  475 SOLV  HW1     3548    4.418192423    4.442518284    1.847052600
  475 SOLV  HW2     3549    4.327913228    4.309586703    1.876132297
  476 SOLV  OW      3550    6.458275761    4.559515189    5.832780412
  476 SOLV  HW1     3551    6.432804306    4.478009544    5.884837867
  476 SOLV  HW2     3552    6.527914658    4.535436692    5.765159503
  477 SOLV  OW      3553    3.448504826    5.763033240    4.797031614
  477 SOLV  HW1     3554    3.420284982    5.731355077    4.706467768
  477 SOLV  HW2     3555    3.482146988    5.685478212    4.850464895
  478 SOLV  OW      3556    3.383592104    3.397561110    3.136146286
  478 SOLV  HW1     3557    3.336774104    3.442989381    3.060342692
  478 SOLV  HW2     3558    3.427997137    3.314378478    3.102820462
  479 SOLV  OW      3559    4.401274181    4.893437827    6.647964321
  479 SOLV  HW1     3560    4.304165670    4.883356183    6.669637339
  479 SOLV  HW2     3561    4.432169745    4.813972704    6.595693735
  480 SOLV  OW      3562    0.645758308    4.851441640    5.318221001
  480 SOLV  HW1     3563    0.612645568    4.931925365    5.367490066
  480 SOLV  HW2     3564    0.619555891    4.858199376    5.221944565
  481 SOLV  OW      3565    3.211146959    6.041262293    5.860666932
  481 SOLV  HW1     3566    3.116239390    6.011883344    5.849224285
  481 SOLV  HW2     3567    3.269377707    5.991650165    5.796252204
  482 SOLV  OW      3568    5.185701901    5.034534774    3.742766434
  482 SOLV  HW1     3569    5.237786445    4.988461382    3.670891838
  482 SOLV  HW2     3570    5.164704749    4.969379401    3.815673435
  483 SOLV  OW      3571    4.844552683    5.639283012    5.400626186
  483 SOLV  HW1     3572    4.828983492    5.711599294    5.333323701
  483 SOLV  HW2     3573    4.938683336    5.606376185    5.392996213
  484 SOLV  OW      3574    5.473131510    4.107347697    4.685052718
  484 SOLV  HW1     3575    5.426629069    4.165104132    4.752162058
  484 SOLV  HW2     3576    5.407618306    4.043056940    4.645345200
  485 SOLV  OW      3577    5.611086467    3.571791623    6.346311466
  485 SOLV  HW1     3578    5.707732029    3.594626063    6.334488206
  485 SOLV  HW2     3579    5.556780738    3.655769978    6.346400228
  486 SOLV  OW      3580    5.215662366    6.318260122    4.366538827
  486 SOLV  HW1     3581    5.186371528    6.286471166    4.456724851
  486 SOLV  HW2     3582    5.257543189    6.242477061    4.316489761
  487 SOLV  OW      3583    3.411909903    6.525927614    6.264829829
  487 SOLV  HW1     3584    3.342093344    6.596483320    6.277038080
  487 SOLV  HW2     3585    3.391647613    6.448318386    6.324559588
  488 SOLV  OW      3586    3.801105942    6.141409071    4.272180911
  488 SOLV  HW1     3587    3.782493051    6.192773219    4.188422903
  488 SOLV  HW2     3588    3.899945724    6.134080596    4.285487570
  489 SOLV  OW      3589    1.750076360    3.736559106    5.234695390
  489 SOLV  HW1     3590    1.683334059    3.774745833    5.298627807
  489 SOLV  HW2     3591    1.776551821    3.644990031    5.264931637
  490 SOLV  OW      3592    4.434572969    6.092426487    1.742001402
  490 SOLV  HW1     3593    4.425249043    6.013443207    1.681367446
  490 SOLV  HW2     3594    4.389925800    6.072844870    1.829321757
  491 SOLV  OW      3595    3.543740587    4.673950396    0.970978297
  491 SOLV  HW1     3596    3.484481806    4.607116431    1.015958795
  491 SOLV  HW2     3597    3.597956138    4.722090487    1.039860876
  492 SOLV  OW      3598    3.430850371    0.014834827    0.741618359
  492 SOLV  HW1     3599    3.468368821    0.101865874    0.709685465
  492 SOLV  HW2     3600    3.365125536    0.031832480    0.815055835
  493 SOLV  OW      3601    4.008284924    4.251290895    6.201206710
  493 SOLV  HW1     3602    3.984541366    4.319854874    6.132382231
  493 SOLV  HW2     3603    4.071602645    4.291203183    6.267534669
  494 SOLV  OW      3604    6.442245030    1.734796261    2.799928108
  494 SOLV  HW1     3605    6.359527697    1.678664739    2.802901080
  494 SOLV  HW2     3606    6.520708550    1.677295088    2.776716663
  495 SOLV  OW      3607    0.206481959    5.102406238    5.336492954
  495 SOLV  HW1     3608    0.290510143    5.155806007    5.327046148
  495 SOLV  HW2     3609    0.180510352    5.097946610    5.432966416
  496 SOLV  OW      3610    6.925474356    6.186309170    6.910945308
  496 SOLV  HW1     3611    6.980793146    6.185044264    6.994252708
  496 SOLV  HW2     3612    6.983587041    6.166256065    6.832061571
  497 SOLV  OW      3613    4.984676359    6.853277319    2.900230133
  497 SOLV  HW1     3614    4.994356207    6.793848691    2.820379273
  497 SOLV  HW2     3615    4.893827857    6.840887471    2.940163124
  498 SOLV  OW      3616    4.982059018    6.837206606    3.378641262
  498 SOLV  HW1     3617    4.936335746    6.905027793    3.321110512
  498 SOLV  HW2     3618    5.081004084    6.843904942    3.365792823
  499 SOLV  OW      3619    5.261203091    4.058076877    0.224903344
  499 SOLV  HW1     3620    5.194905247    4.122571936    0.262937828
  499 SOLV  HW2     3621    5.321792433    4.025810397    0.297630962
  500 SOLV  OW      3622    2.401546450    3.189036542    6.158680777
  500 SOLV  HW1     3623    2.304028437    3.167249350    6.162818839
  500 SOLV  HW2     3624    2.445828586    3.130808058    6.090489614
  501 SOLV  OW      3625    3.532120111    5.282589209    1.446688642
  501 SOLV  HW1     3626    3.559441961    5.229115949    1.366724620
  501 SOLV  HW2     3627    3.455577277    5.342162086    1.422350538
  502 SOLV  OW      3628    5.779962934    6.883517131    3.806699812
  502 SOLV  HW1     3629    5.764680258    6.929703951    3.719320107
  502 SOLV  HW2     3630    5.810918443    6.950096075    3.874603586
  503 SOLV  OW      3631    5.936149546    6.493889993    3.142148451
  503 SOLV  HW1     3632    5.987000261    6.492075590    3.228246347
  503 SOLV  HW2     3633    5.895454791    6.404047029    3.125595645
  504 SOLV  OW      3634    6.176863677    6.143827166    2.976229210
  504 SOLV  HW1     3635    6.246071535    6.205345025    3.014010887
  504 SOLV  HW2     3636    6.157634089    6.070938663    3.041948583
  505 SOLV  OW      3637    3.144771047    5.231227383    5.489394672
  505 SOLV  HW1     3638    3.232971982    5.206582418    5.529585370
  505 SOLV  HW2     3639    3.095916276    5.148126278    5.462761869
  506 SOLV  OW      3640    3.844528714    3.896831534    4.173040251
  506 SOLV  HW1     3641    3.863665905    3.956164336    4.251241492
  506 SOLV  HW2     3642    3.849958778    3.801168018    4.201693300
  507 SOLV  OW      3643    6.041225271    6.050374464    3.789795615
  507 SOLV  HW1     3644    6.049587139    6.000803278    3.703349713
  507 SOLV  HW2     3645    6.095566136    6.134212055    3.785505494
  508 SOLV  OW      3646    3.891581078    5.488977951    5.058296949
  508 SOLV  HW1     3647    3.883237552    5.545679102    4.976338139
  508 SOLV  HW2     3648    3.960086768    5.528645205    5.119414383
  509 SOLV  OW      3649    5.491691216    4.491886940    4.257281386
  509 SOLV  HW1     3650    5.522833451    4.571494698    4.309192385
  509 SOLV  HW2     3651    5.504414330    4.409264639    4.312177551
  510 SOLV  OW      3652    3.890119201    4.121299842    3.674490312
  510 SOLV  HW1     3653    3.801508973    4.153941190    3.707418883
  510 SOLV  HW2     3654    3.935674449    4.194300664    3.623529045
  511 SOLV  OW      3655    4.437729389    4.149328369    4.220810618
  511 SOLV  HW1     3656    4.364000994    4.152515556    4.153313389
  511 SOLV  HW2     3657    4.446150843    4.056313623    4.256576923
  512 SOLV  OW      3658    0.572533271    3.545877799    4.115429312
  512 SOLV  HW1     3659    0.664650248    3.554376579    4.153431517
  512 SOLV  HW2     3660    0.570571756    3.470886335    4.049290346
  513 SOLV  OW      3661    4.218651167    4.404352574    4.190642130
  513 SOLV  HW1     3662    4.257804689    4.347252163    4.118474443
  513 SOLV  HW2     3663    4.178345505    4.486380203    4.150040146
  514 SOLV  OW      3664    0.538959134    5.137780946    2.048311032
  514 SOLV  HW1     3665    0.553679099    5.140686087    1.949434788
  514 SOLV  HW2     3666    0.613674911    5.185556561    2.094534444
  515 SOLV  OW      3667    5.359835535    3.504983955    5.826687292
  515 SOLV  HW1     3668    5.443012582    3.560508625    5.827033397
  515 SOLV  HW2     3669    5.383235070    3.409799709    5.846533098
  516 SOLV  OW      3670    4.429238770    4.677364275    5.063215743
  516 SOLV  HW1     3671    4.334439069    4.650637354    5.080547750
  516 SOLV  HW2     3672    4.487185152    4.595860671    5.062247041
  517 SOLV  OW      3673    6.199640469    4.684308919    5.493858301
  517 SOLV  HW1     3674    6.115305661    4.689599426    5.547351359
  517 SOLV  HW2     3675    6.267205362    4.747503701    5.531848362
  518 SOLV  OW      3676    4.819824249    3.275930362    6.524780875
  518 SOLV  HW1     3677    4.896481532    3.299551340    6.584508092
  518 SOLV  HW2     3678    4.796008655    3.179654425    6.537639150
  519 SOLV  OW      3679    2.948498532    6.730744615    5.804820700
  519 SOLV  HW1     3680    2.977062129    6.809496993    5.859445404
  519 SOLV  HW2     3681    2.999955585    6.649912501    5.833456049
  520 SOLV  OW      3682    4.008851471    5.685025992    5.231506534
  520 SOLV  HW1     3683    3.940386199    5.733184875    5.176783117
  520 SOLV  HW2     3684    4.099657132    5.700841970    5.192703961
  521 SOLV  OW      3685    3.866081413    4.510182053    1.166677279
  521 SOLV  HW1     3686    3.962975016    4.530259663    1.181121498
  521 SOLV  HW2     3687    3.850095274    4.491117882    1.069821319
  522 SOLV  OW      3688    6.084583215    1.684756409    3.074943749
  522 SOLV  HW1     3689    5.987806416    1.660916403    3.083159814
  522 SOLV  HW2     3690    6.109986826    1.746926632    3.149045737
  523 SOLV  OW      3691    2.859945654    3.196226726    2.868543904
  523 SOLV  HW1     3692    2.946956594    3.150497045    2.886976713
  523 SOLV  HW2     3693    2.876124234    3.277012858    2.811854858
  524 SOLV  OW      3694    5.194954422    3.963531220    5.879784796
  524 SOLV  HW1     3695    5.095842318    3.969810240    5.867990284
  524 SOLV  HW2     3696    5.232540972    3.899811464    5.812488786
  525 SOLV  OW      3697    4.667607956    4.545591813    5.046936990
  525 SOLV  HW1     3698    4.696812072    4.622617091    4.990227653
  525 SOLV  HW2     3699    4.743882221    4.481956464    5.058533994
  526 SOLV  OW      3700    5.349771349    1.602183861    4.857231751
  526 SOLV  HW1     3701    5.310491783    1.525039931    4.907310559
  526 SOLV  HW2     3702    5.278328830    1.646676612    4.803210466
  527 SOLV  OW      3703    4.444772661    6.663567036    5.297633677
  527 SOLV  HW1     3704    4.408375345    6.756278721    5.306572090
  527 SOLV  HW2     3705    4.371598286    6.601665110    5.269107572
  528 SOLV  OW      3706    6.417938950    3.717965221    1.124474004
  528 SOLV  HW1     3707    6.326356693    3.720912716    1.164545526
  528 SOLV  HW2     3708    6.421855552    3.779522569    1.045753187
  529 SOLV  OW      3709    4.466347002    0.132577780    3.868599744
  529 SOLV  HW1     3710    4.565013153    0.116258047    3.869236999
  529 SOLV  HW2     3711    4.444095405    0.199425786    3.797621411
  530 SOLV  OW      3712    3.298987519    4.144887256    3.505840124
  530 SOLV  HW1     3713    3.292727177    4.065760051    3.445002340
  530 SOLV  HW2     3714    3.253806306    4.123897846    3.592555480
  531 SOLV  OW      3715    4.558412144    1.932680819    6.361011846
  531 SOLV  HW1     3716    4.625204180    1.859270681    6.373318363
  531 SOLV  HW2     3717    4.485314019    1.901389705    6.300356060
  532 SOLV  OW      3718    6.568711881    2.512032995    3.264623621
  532 SOLV  HW1     3719    6.658532475    2.540497374    3.298146019
  532 SOLV  HW2     3720    6.539970547    2.429141980    3.312630922
  533 SOLV  OW      3721    6.113442754    5.404938634    5.248995463
  533 SOLV  HW1     3722    6.036309435    5.439899972    5.195798907
  533 SOLV  HW2     3723    6.187816102    5.379589991    5.187126944
  534 SOLV  OW      3724    3.467693686    5.448625812    0.203145919
  534 SOLV  HW1     3725    3.566224507    5.463298899    0.211978853
  534 SOLV  HW2     3726    3.447267002    5.413807330    0.111647085
  535 SOLV  OW      3727    2.062843496    6.136838506    6.457651820
  535 SOLV  HW1     3728    2.106054389    6.226137774    6.445059140
  535 SOLV  HW2     3729    1.988106031    6.145003187    6.523589106
  536 SOLV  OW      3730    2.067140401    1.251854960    4.924163612
  536 SOLV  HW1     3731    2.144444965    1.309789906    4.898294494
  536 SOLV  HW2     3732    1.984028026    1.307290241    4.928739927
  537 SOLV  OW      3733    4.643950215    6.450366609    6.848154959
  537 SOLV  HW1     3734    4.649307181    6.354401816    6.820522736
  537 SOLV  HW2     3735    4.577868120    6.459960871    6.922603652
  538 SOLV  OW      3736    4.914836648    5.830791041    5.176377120
  538 SOLV  HW1     3737    4.966140273    5.854093225    5.259002352
  538 SOLV  HW2     3738    4.962130419    5.867596268    5.096311369
  539 SOLV  OW      3739    3.924931882    3.896100995    3.552014399
  539 SOLV  HW1     3740    3.917888250    3.982676476    3.601583583
  539 SOLV  HW2     3741    3.984476099    3.833580481    3.602469804
  540 SOLV  OW      3742    3.456464973    5.646887130    6.860393345
  540 SOLV  HW1     3743    3.414181051    5.556648252    6.851971862
  540 SOLV  HW2     3744    3.439780381    5.683063519    6.952124854
  541 SOLV  OW      3745    2.159362803    6.811025281    6.277598274
  541 SOLV  HW1     3746    2.254638870    6.798041245    6.250113127
  541 SOLV  HW2     3747    2.115934494    6.877550181    6.216853659
  542 SOLV  OW      3748    4.916932474    3.886547521    6.919666801
  542 SOLV  HW1     3749    4.947888036    3.940155383    6.841120245
  542 SOLV  HW2     3750    4.896959067    3.947893084    6.996081966
  543 SOLV  OW      3751    6.268778117    6.368063620    5.928089860
  543 SOLV  HW1     3752    6.306322418    6.459648139    5.913799028
  543 SOLV  HW2     3753    6.343049709    6.301097272    5.927196623
  544 SOLV  OW      3754    5.191366368    4.010802356    4.999401136
  544 SOLV  HW1     3755    5.102940119    3.964163515    4.996662596
  544 SOLV  HW2     3756    5.254315206    3.959459591    5.057738150
  545 SOLV  OW      3757    5.719606699    3.483616979    3.486910666
  545 SOLV  HW1     3758    5.683084825    3.397050910    3.452646025
  545 SOLV  HW2     3759    5.786862125    3.519380656    3.422109618
  546 SOLV  OW      3760    5.209576934    4.576614081    6.259686300
  546 SOLV  HW1     3761    5.209969111    4.484417107    6.298436537
  546 SOLV  HW2     3762    5.150943202    4.635766787    6.315049293
  547 SOLV  OW      3763    0.165274278    4.720285465    5.073879808
  547 SOLV  HW1     3764    0.100624239    4.717780285    4.997617084
  547 SOLV  HW2     3765    0.237938607    4.653391932    5.058161872
  548 SOLV  OW      3766    4.775970429    0.041692076    5.164119746
  548 SOLV  HW1     3767    4.793525880    0.002860116    5.073646494
  548 SOLV  HW2     3768    4.775104795   -0.031547203    5.232213725
  549 SOLV  OW      3769    4.681272391    3.793216869    2.973512887
  549 SOLV  HW1     3770    4.758007930    3.729285879    2.978660503
  549 SOLV  HW2     3771    4.715808156    3.885326786    2.955483324
  550 SOLV  OW      3772    4.450260576    6.457869095    0.117000867
  550 SOLV  HW1     3773    4.464108841    6.385969260    0.185120633
  550 SOLV  HW2     3774    4.353211303    6.463202251    0.093449656
  551 SOLV  OW      3775    3.040845571    3.175959956    6.247325686
  551 SOLV  HW1     3776    3.060459085    3.264119185    6.204391154
  551 SOLV  HW2     3777    2.946079433    3.174802244    6.279233600
  552 SOLV  OW      3778    6.746128984    5.676257226    4.444355432
  552 SOLV  HW1     3779    6.668665711    5.662672607    4.382575826
  552 SOLV  HW2     3780    6.773979867    5.588201966    4.482724812
  553 SOLV  OW      3781    3.816577856    4.534704160    3.687398448
  553 SOLV  HW1     3782    3.856000837    4.530369658    3.595589102
  553 SOLV  HW2     3783    3.888588173    4.555439409    3.753628149
  554 SOLV  OW      3784    4.658091375    4.013268252    6.220183921
  554 SOLV  HW1     3785    4.743676363    4.016048083    6.271847609
  554 SOLV  HW2     3786    4.676001496    3.979264093    6.127855188
  555 SOLV  OW      3787    5.986861969    0.531018671    3.610489880
  555 SOLV  HW1     3788    5.978496562    0.594470429    3.687336919
  555 SOLV  HW2     3789    6.053161419    0.459688224    3.633247335
  556 SOLV  OW      3790    3.707312069    3.897999746    5.653835708
  556 SOLV  HW1     3791    3.643737599    3.968177741    5.621688283
  556 SOLV  HW2     3792    3.660958359    3.838714647    5.719689234
  557 SOLV  OW      3793    0.111973461    4.041476049    5.000403090
  557 SOLV  HW1     3794    0.063614346    3.965296200    5.043509297
  557 SOLV  HW2     3795    0.159415465    4.008822462    4.918653008
  558 SOLV  OW      3796    3.027257215    4.408555062    5.120010629
  558 SOLV  HW1     3797    2.977030556    4.403985753    5.033650175
  558 SOLV  HW2     3798    3.068253252    4.319433754    5.139462018
  559 SOLV  OW      3799    2.166944155    4.203547087    4.658537758
  559 SOLV  HW1     3800    2.184657396    4.109891211    4.688813821
  559 SOLV  HW2     3801    2.181217271    4.209886929    4.559756512
  560 SOLV  OW      3802    4.882366170    4.417648968    6.603106011
  560 SOLV  HW1     3803    4.813453062    4.387635611    6.669075251
  560 SOLV  HW2     3804    4.837197734    4.447708872    6.519094716
  561 SOLV  OW      3805    5.388706358    5.862112906    5.949902850
  561 SOLV  HW1     3806    5.403790778    5.907872868    5.862275443
  561 SOLV  HW2     3807    5.441236879    5.777050224    5.952538565
  562 SOLV  OW      3808    4.201209153    5.184290362    4.082574122
  562 SOLV  HW1     3809    4.251632041    5.156719200    4.000726331
  562 SOLV  HW2     3810    4.205540166    5.283714429    4.092457012
  563 SOLV  OW      3811    3.567232290    4.680399589    5.137413693
  563 SOLV  HW1     3812    3.505455630    4.633378889    5.200455144
  563 SOLV  HW2     3813    3.603844215    4.762332569    5.181550069
  564 SOLV  OW      3814    4.659843813    6.717834948    2.357562096
  564 SOLV  HW1     3815    4.737944174    6.758711889    2.404800266
  564 SOLV  HW2     3816    4.581930365    6.780398467    2.361717195
  565 SOLV  OW      3817    5.934186531    0.795254476    4.373506499
  565 SOLV  HW1     3818    6.033755101    0.800276983    4.365572675
  565 SOLV  HW2     3819    5.892170164    0.843900162    4.296888680
  566 SOLV  OW      3820    5.200104349    2.501461944    6.301146194
  566 SOLV  HW1     3821    5.256701031    2.454283765    6.233523455
  566 SOLV  HW2     3822    5.238977042    2.591651806    6.320025758
  567 SOLV  OW      3823    6.290005442    3.532798189    3.984277329
  567 SOLV  HW1     3824    6.349749184    3.527215241    3.904269623
  567 SOLV  HW2     3825    6.254790470    3.441745417    4.005977630
  568 SOLV  OW      3826    4.696809931    6.274431978    5.615126878
  568 SOLV  HW1     3827    4.633534010    6.351849364    5.612977364
  568 SOLV  HW2     3828    4.721016546    6.248587317    5.521596169
  569 SOLV  OW      3829    4.907497477    3.296215398    0.335768431
  569 SOLV  HW1     3830    4.900980351    3.291417537    0.236087554
  569 SOLV  HW2     3831    5.002886410    3.284679645    0.363510170
  570 SOLV  OW      3832    6.515371047    5.057639366    3.841855673
  570 SOLV  HW1     3833    6.484870841    5.060663080    3.746657915
  570 SOLV  HW2     3834    6.539135832    5.149934565    3.872167596
  571 SOLV  OW      3835    4.667740555    3.546405143    0.016117478
  571 SOLV  HW1     3836    4.743557026    3.590482119    0.064189661
  571 SOLV  HW2     3837    4.702235926    3.501234719   -0.066172279
  572 SOLV  OW      3838    3.228347840    5.903278632    6.268742793
  572 SOLV  HW1     3839    3.248416642    5.806039644    6.256768616
  572 SOLV  HW2     3840    3.272487229    5.955628491    6.195854326
  573 SOLV  OW      3841    5.217208790    3.896399859    3.327083939
  573 SOLV  HW1     3842    5.187940651    3.826110488    3.391928466
  573 SOLV  HW2     3843    5.280012761    3.856175288    3.260453748
  574 SOLV  OW      3844    1.619106022    2.936832372    4.744108546
  574 SOLV  HW1     3845    1.622274466    2.907919349    4.839795770
  574 SOLV  HW2     3846    1.683509697    2.882116581    4.690627305
  575 SOLV  OW      3847    4.236945694    4.107386487    6.465519240
  575 SOLV  HW1     3848    4.219720334    4.174472603    6.393377619
  575 SOLV  HW2     3849    4.296100778    4.147891484    6.535244595
  576 SOLV  OW      3850    3.931241480    5.529608298    6.077246173
  576 SOLV  HW1     3851    3.867529533    5.502867152    6.149549046
  576 SOLV  HW2     3852    3.941588291    5.629081327    6.077078020
  577 SOLV  OW      3853    4.731166853    1.658153157    1.071486319
  577 SOLV  HW1     3854    4.670067935    1.736271323    1.084374914
  577 SOLV  HW2     3855    4.680414114    1.582666157    1.029921481
  578 SOLV  OW      3856    0.388617611    4.860325555    5.148271126
  578 SOLV  HW1     3857    0.310290370    4.805618071    5.118713855
  578 SOLV  HW2     3858    0.392465594    4.944672871    5.094677172
  579 SOLV  OW      3859    4.981526191    0.528838484    4.491552737
  579 SOLV  HW1     3860    4.981925451    0.431894429    4.516113479
  579 SOLV  HW2     3861    4.902193622    0.573395526    4.533055793
  580 SOLV  OW      3862    5.019079292    6.057028370    0.542781440
  580 SOLV  HW1     3863    4.956593752    6.066314866    0.620314244
  580 SOLV  HW2     3864    5.104688518    6.104563260    0.563114875
  581 SOLV  OW      3865    5.754740363    0.814961234    3.891690200
  581 SOLV  HW1     3866    5.781511375    0.871387529    3.813590864
  581 SOLV  HW2     3867    5.750211498    0.719113184    3.863534968
  582 SOLV  OW      3868    3.873743958    6.313918146    5.068155474
  582 SOLV  HW1     3869    3.785465333    6.312128499    5.021210813
  582 SOLV  HW2     3870    3.932610028    6.242048156    5.031147815
  583 SOLV  OW      3871    5.425498659    3.808749116    0.054436962
  583 SOLV  HW1     3872    5.351872706    3.820778458   -0.012170346
  583 SOLV  HW2     3873    5.503030537    3.866665635    0.029211343
  584 SOLV  OW      3874    3.892429283    4.389931235    6.421705924
  584 SOLV  HW1     3875    3.871180728    4.322328996    6.351158033
  584 SOLV  HW2     3876    3.876336515    4.481838833    6.385752782
  585 SOLV  OW      3877    6.041995526    4.290769146    3.531210000
  585 SOLV  HW1     3878    5.992948287    4.207653106    3.504980645
  585 SOLV  HW2     3879    6.066281745    4.285942716    3.628105411
  586 SOLV  OW      3880    2.712456251    3.622266089    2.981241987
  586 SOLV  HW1     3881    2.760257589    3.638496614    2.894909677
  586 SOLV  HW2     3882    2.617847625    3.653711892    2.973361347
  587 SOLV  OW      3883    3.288831122    4.903183563    6.513135091
  587 SOLV  HW1     3884    3.275171844    4.997990552    6.484378257
  587 SOLV  HW2     3885    3.364848163    4.898660147    6.577964557
  588 SOLV  OW      3886    6.430741838    3.034689175    5.772447118
  588 SOLV  HW1     3887    6.399464081    3.129653705    5.770202979
  588 SOLV  HW2     3888    6.372624590    2.979059029    5.713039595
  589 SOLV  OW      3889    0.450126484    5.274730351    5.926383384
  589 SOLV  HW1     3890    0.499129570    5.361849462    5.923370568
  589 SOLV  HW2     3891    0.364629423    5.282818233    5.875149459
  590 SOLV  OW      3892    3.216761385    3.095795328    5.260803732
  590 SOLV  HW1     3893    3.309610618    3.130797023    5.248393360
  590 SOLV  HW2     3894    3.182085642    3.061647230    5.173444837
  591 SOLV  OW      3895    2.405717775    5.476679064    0.311434751
  591 SOLV  HW1     3896    2.500629537    5.506858868    0.320521838
  591 SOLV  HW2     3897    2.344854784    5.546127495    0.349829995
  592 SOLV  OW      3898    6.049357421    0.938579144    2.732337395
  592 SOLV  HW1     3899    5.973169128    0.897794533    2.682003162
  592 SOLV  HW2     3900    6.039423304    0.918534585    2.829810473
  593 SOLV  OW      3901    3.727865040    6.618796821    4.536356560
  593 SOLV  HW1     3902    3.757945667    6.713347763    4.523826450
  593 SOLV  HW2     3903    3.628218715    6.616339712    4.544493401
  594 SOLV  OW      3904    4.445048508    4.682225983    0.817269881
  594 SOLV  HW1     3905    4.430279444    4.725417987    0.906253772
  594 SOLV  HW2     3906    4.446362261    4.752373048    0.745999179
  595 SOLV  OW      3907    4.381408821    4.651747593    1.179322194
  595 SOLV  HW1     3908    4.359440355    4.590444527    1.255213154
  595 SOLV  HW2     3909    4.448685396    4.719307064    1.209482711
  596 SOLV  OW      3910    5.267517782    6.007516630    5.188840229
  596 SOLV  HW1     3911    5.249107571    6.022077960    5.286054738
  596 SOLV  HW2     3912    5.189276107    6.038918768    5.135046956
  597 SOLV  OW      3913    3.727040256    5.535489474    0.199282605
  597 SOLV  HW1     3914    3.798787898    5.508288841    0.263424724
  597 SOLV  HW2     3915    3.732688367    5.633966450    0.182785046
  598 SOLV  OW      3916    0.759008974    0.534917224    3.621348062
  598 SOLV  HW1     3917    0.747933071    0.561247658    3.525506897
  598 SOLV  HW2     3918    0.671297716    0.503368644    3.657581910
  599 SOLV  OW      3919    5.701776314    5.035560758    3.736507913
  599 SOLV  HW1     3920    5.738957565    5.127775430    3.725747710
  599 SOLV  HW2     3921    5.757556024    4.970871701    3.684491384
  600 SOLV  OW      3922    0.396472866    2.608596908    1.206992985
  600 SOLV  HW1     3923    0.431116381    2.701275496    1.221564175
  600 SOLV  HW2     3924    0.403948555    2.556485832    1.292024302
  601 SOLV  OW      3925    4.227962784    3.109476219    4.742129891
  601 SOLV  HW1     3926    4.197958839    3.145323052    4.653720235
  601 SOLV  HW2     3927    4.268057704    3.018744338    4.729421919
  602 SOLV  OW      3928    3.806486862    5.829842894    5.088247190
  602 SOLV  HW1     3929    3.711937085    5.810423651    5.114387369
  602 SOLV  HW2     3930    3.815264417    5.824713939    4.988755002
  603 SOLV  OW      3931    2.514063999    5.180947639    5.074806493
  603 SOLV  HW1     3932    2.529587101    5.082215441    5.078366583
  603 SOLV  HW2     3933    2.420458441    5.198883221    5.044509063
  604 SOLV  OW      3934    3.775559924    5.337793716    4.265188867
  604 SOLV  HW1     3935    3.683104437    5.363348121    4.293456735
  604 SOLV  HW2     3936    3.833014417    5.419552198    4.261366803
  605 SOLV  OW      3937    4.821390449    4.995596112    6.646921747
  605 SOLV  HW1     3938    4.921200195    5.000977905    6.650236953
  605 SOLV  HW2     3939    4.793485432    4.900042535    6.637284835
  606 SOLV  OW      3940    5.322725943    4.693374211    5.431008979
  606 SOLV  HW1     3941    5.387723525    4.767071046    5.449601283
  606 SOLV  HW2     3942    5.254797055    4.689582937    5.504308807
  607 SOLV  OW      3943    3.133237881    5.546164978    3.834925938
  607 SOLV  HW1     3944    3.159572170    5.628931362    3.785347535
  607 SOLV  HW2     3945    3.170274498    5.549733402    3.927755086
  608 SOLV  OW      3946    4.483053806    4.809872519    0.564611560
  608 SOLV  HW1     3947    4.582338784    4.807475427    0.576386826
  608 SOLV  HW2     3948    4.458480612    4.885797470    0.504334221
  609 SOLV  OW      3949    5.459102883    4.181322031    5.417550592
  609 SOLV  HW1     3950    5.546883542    4.192931680    5.371055779
  609 SOLV  HW2     3951    5.458557336    4.235399120    5.501676470
  610 SOLV  OW      3952    3.274251954    5.361867773    5.266530810
  610 SOLV  HW1     3953    3.332058051    5.421014326    5.322763747
  610 SOLV  HW2     3954    3.212986104    5.309296806    5.325562733
  611 SOLV  OW      3955    4.837760844    6.595775055    3.411887053
  611 SOLV  HW1     3956    4.855099126    6.553597365    3.322881474
  611 SOLV  HW2     3957    4.886599358    6.682861745    3.417566333
  612 SOLV  OW      3958    6.135133613    4.259892861    3.773722596
  612 SOLV  HW1     3959    6.175322364    4.186231764    3.828119134
  612 SOLV  HW2     3960    6.141111386    4.345858260    3.824478988
  613 SOLV  OW      3961    4.592185445    4.755299523    0.003744751
  613 SOLV  HW1     3962    4.665526529    4.688873280    0.018242111
  613 SOLV  HW2     3963    4.608968756    4.805466301   -0.081126157
  614 SOLV  OW      3964    3.946896429    3.705462001    6.345020487
  614 SOLV  HW1     3965    3.950454578    3.627627219    6.282324056
  614 SOLV  HW2     3966    3.953639563    3.790552450    6.292906676
  615 SOLV  OW      3967    5.685008279    4.246041882    4.975574926
  615 SOLV  HW1     3968    5.739125725    4.202513913    4.903614132
  615 SOLV  HW2     3969    5.640249098    4.327600132    4.938879093
  616 SOLV  OW      3970    5.193620401    6.276855008    3.080197205
  616 SOLV  HW1     3971    5.197511379    6.182158070    3.048299446
  616 SOLV  HW2     3972    5.168327998    6.278402648    3.176933835
  617 SOLV  OW      3973    5.428454570    0.056419559    3.060253782
  617 SOLV  HW1     3974    5.415571546    0.057460078    2.961083634
  617 SOLV  HW2     3975    5.453396455   -0.035863291    3.089640206
  618 SOLV  OW      3976    0.571550292    2.138350337    1.829427199
  618 SOLV  HW1     3977    0.544218068    2.160682019    1.922999884
  618 SOLV  HW2     3978    0.503842123    2.077064059    1.788669743
  619 SOLV  OW      3979    4.794128890    5.006389538    4.569891611
  619 SOLV  HW1     3980    4.751085719    5.068649338    4.504538118
  619 SOLV  HW2     3981    4.889822361    5.032483382    4.582694418
  620 SOLV  OW      3982    5.265485835    5.046901531    5.219813169
  620 SOLV  HW1     3983    5.253373454    5.010696487    5.312248189
  620 SOLV  HW2     3984    5.259994272    4.972038786    5.153728430
  621 SOLV  OW      3985    5.147613732    0.086147817    3.096114730
  621 SOLV  HW1     3986    5.244655772    0.062414202    3.100760237
  621 SOLV  HW2     3987    5.099268063    0.018063506    3.041076094
  622 SOLV  OW      3988    4.169928217    2.633969966    6.392211612
  622 SOLV  HW1     3989    4.235853020    2.632326983    6.317025538
  622 SOLV  HW2     3990    4.198298317    2.569074131    6.462818158
  623 SOLV  OW      3991    3.647403000    3.718262404    2.881470250
  623 SOLV  HW1     3992    3.696847997    3.631362901    2.879524807
  623 SOLV  HW2     3993    3.603000097    3.729334612    2.970385180
  624 SOLV  OW      3994    6.567152524    2.651832497    6.845628238
  624 SOLV  HW1     3995    6.635994091    2.619328077    6.780771829
  624 SOLV  HW2     3996    6.477355757    2.651990665    6.801599735
  625 SOLV  OW      3997    6.698372221    0.923178232    3.079288106
  625 SOLV  HW1     3998    6.728297798    0.902082406    2.986223401
  625 SOLV  HW2     3999    6.767235907    0.980000046    3.124351718
  626 SOLV  OW      4000    5.599315557    4.796799673    2.768503631
  626 SOLV  HW1     4001    5.536229139    4.727092054    2.734408442
  626 SOLV  HW2     4002    5.600474783    4.794648363    2.868480845
  627 SOLV  OW      4003    4.723754056    2.462236079    0.684674280
  627 SOLV  HW1     4004    4.683453261    2.537561535    0.632674442
  627 SOLV  HW2     4005    4.713016815    2.376962590    0.633536019
  628 SOLV  OW      4006    4.016164961    2.978108004    6.400952613
  628 SOLV  HW1     4007    3.946685848    3.024585836    6.346052587
  628 SOLV  HW2     4008    4.017379807    2.880835898    6.377755681
  629 SOLV  OW      4009    4.889489454    6.358015143    4.785342999
  629 SOLV  HW1     4010    4.934308857    6.341751149    4.873254640
  629 SOLV  HW2     4011    4.794001542    6.328776863    4.790718027
  630 SOLV  OW      4012    6.341750628    4.287032867    2.716666959
  630 SOLV  HW1     4013    6.298832864    4.254924198    2.801101145
  630 SOLV  HW2     4014    6.324030493    4.384812082    2.705388114
  631 SOLV  OW      4015    5.150827660    4.940591788    5.489484226
  631 SOLV  HW1     4016    5.125682547    4.905971495    5.399092105
  631 SOLV  HW2     4017    5.075839459    4.924030179    5.553547009
  632 SOLV  OW      4018    0.587231915    3.223598073    5.583951390
  632 SOLV  HW1     4019    0.551505925    3.175967551    5.664304588
  632 SOLV  HW2     4020    0.675238512    3.265447917    5.606423004
  633 SOLV  OW      4021    5.071180253    2.613565637    2.362192597
  633 SOLV  HW1     4022    5.050283749    2.585087309    2.455755728
  633 SOLV  HW2     4023    5.169590270    2.628966989    2.353250631
  634 SOLV  OW      4024    6.204515406    3.552988829    6.657995751
  634 SOLV  HW1     4025    6.226412440    3.610217877    6.737023798
  634 SOLV  HW2     4026    6.109186419    3.567722308    6.631589338
  635 SOLV  OW      4027    5.150055608    5.318823711    6.605692630
  635 SOLV  HW1     4028    5.156240946    5.223676773    6.575512670
  635 SOLV  HW2     4029    5.141511028    5.321687695    6.705295781
  636 SOLV  OW      4030    0.544457614    3.723710483    5.924666069
  636 SOLV  HW1     4031    0.589575313    3.747096849    5.838530059
  636 SOLV  HW2     4032    0.611815625    3.723583427    5.998590218
  637 SOLV  OW      4033    6.131930435    0.239131860    3.013034107
  637 SOLV  HW1     4034    6.228440040    0.261586489    2.999550537
  637 SOLV  HW2     4035    6.124202858    0.147230776    3.051693537
  638 SOLV  OW      4036    3.575427192    5.916985251    0.445066866
  638 SOLV  HW1     4037    3.575477898    5.817512343    0.455403410
  638 SOLV  HW2     4038    3.652811078    5.944593149    0.388047527
  639 SOLV  OW      4039    6.032681466    6.805185425    5.246500655
  639 SOLV  HW1     4040    6.035486142    6.795007283    5.147049553
  639 SOLV  HW2     4041    6.115454043    6.851948906    5.277546884
  640 SOLV  OW      4042    4.561065476    6.483262739    6.001224649
  640 SOLV  HW1     4043    4.614430237    6.414215299    6.050058343
  640 SOLV  HW2     4044    4.614953191    6.519290952    5.925066061
  641 SOLV  OW      4045    6.138689382    5.453747144    0.446767254
  641 SOLV  HW1     4046    6.204406978    5.483307958    0.516116856
  641 SOLV  HW2     4047    6.145951469    5.513054236    0.366567935
  642 SOLV  OW      4048    5.458514809    3.324275690    5.364731882
  642 SOLV  HW1     4049    5.532583861    3.375231554    5.320928157
  642 SOLV  HW2     4050    5.450961931    3.233806004    5.322783223
  643 SOLV  OW      4051    4.687164404    4.172764244    4.499504335
  643 SOLV  HW1     4052    4.752927249    4.217985158    4.559770178
  643 SOLV  HW2     4053    4.597184759    4.214937632    4.510762462
  644 SOLV  OW      4054    3.526525471    0.478707433    5.990276568
  644 SOLV  HW1     4055    3.519652009    0.526770114    5.902843281
  644 SOLV  HW2     4056    3.456733972    0.513406226    6.052941563
  645 SOLV  OW      4057    6.091765551    2.864836406    4.171802340
  645 SOLV  HW1     4058    6.182996442    2.879311941    4.133494373
  645 SOLV  HW2     4059    6.080561536    2.921462073    4.253460653
  646 SOLV  OW      4060    5.197145628    5.407505352    4.892344308
  646 SOLV  HW1     4061    5.218016551    5.467324153    4.969724358
  646 SOLV  HW2     4062    5.130702037    5.338338752    4.920676333
  647 SOLV  OW      4063    5.850564095    3.858802560    6.458311546
  647 SOLV  HW1     4064    5.866748494    3.778014225    6.514997973
  647 SOLV  HW2     4065    5.760360849    3.896613838    6.479185016
  648 SOLV  OW      4066    3.051657666    5.235941131    0.846035535
  648 SOLV  HW1     4067    2.963375983    5.282695197    0.850725150
  648 SOLV  HW2     4068    3.040685811    5.148749153    0.798299825
  649 SOLV  OW      4069    4.827875400    5.923227741    4.078512677
  649 SOLV  HW1     4070    4.861105667    5.864429466    4.004756444
  649 SOLV  HW2     4071    4.751086743    5.978063478    4.045375586
  650 SOLV  OW      4072    5.351705609    4.570707677    4.059465223
  650 SOLV  HW1     4073    5.366365607    4.519193027    3.975009102
  650 SOLV  HW2     4074    5.394724720    4.522491987    4.135793568
  651 SOLV  OW      4075    5.297069296    5.574586717    5.073013291
  651 SOLV  HW1     4076    5.301425569    5.587665636    5.172066734
  651 SOLV  HW2     4077    5.271220282    5.660663498    5.029148157
  652 SOLV  OW      4078    5.461503435    5.085567892    3.848554729
  652 SOLV  HW1     4079    5.374085128    5.054539089    3.811180355
  652 SOLV  HW2     4080    5.535932879    5.054441910    3.789453342
  653 SOLV  OW      4081    6.464249534    0.726801363    2.120331409
  653 SOLV  HW1     4082    6.531173931    0.798131788    2.141189733
  653 SOLV  HW2     4083    6.379494879    0.745036607    2.170192042
  654 SOLV  OW      4084    3.983736484    6.351654339    4.415109433
  654 SOLV  HW1     4085    3.898793742    6.393355365    4.382742381
  654 SOLV  HW2     4086    3.992249122    6.365676088    4.513764198
  655 SOLV  OW      4087    4.013209264    3.746437002    1.783507513
  655 SOLV  HW1     4088    3.975839026    3.783538032    1.868530281
  655 SOLV  HW2     4089    3.995742046    3.648043504    1.779581589
  656 SOLV  OW      4090    2.598193031    4.895158424    6.595937426
  656 SOLV  HW1     4091    2.606364704    4.800183881    6.565688877
  656 SOLV  HW2     4092    2.546926055    4.898497229    6.681741881
  657 SOLV  OW      4093    5.104890869    3.353335455    5.998547172
  657 SOLV  HW1     4094    5.059593113    3.271515157    6.033976858
  657 SOLV  HW2     4095    5.137831225    3.335651373    5.905789063
  658 SOLV  OW      4096    4.628782636    5.377052983    4.615244470
  658 SOLV  HW1     4097    4.597923159    5.328201351    4.696872304
  658 SOLV  HW2     4098    4.603138809    5.473451565    4.622428099
  659 SOLV  OW      4099    3.314040312    4.360437410    3.938461714
  659 SOLV  HW1     4100    3.266375826    4.394397362    3.857375749
  659 SOLV  HW2     4101    3.329030347    4.435906677    4.002334751
  660 SOLV  OW      4102    6.085873727    3.459708391    5.017431202
  660 SOLV  HW1     4103    6.097158656    3.383468926    5.081166337
  660 SOLV  HW2     4104    6.017089569    3.522982140    5.053027899
  661 SOLV  OW      4105    5.484107113    5.768457006    4.512614769
  661 SOLV  HW1     4106    5.560431711    5.779138297    4.448879481
  661 SOLV  HW2     4107    5.451302810    5.674024637    4.509779140
  662 SOLV  OW      4108    0.027051857    5.567433982    3.662513766
  662 SOLV  HW1     4109    0.121420329    5.547486343    3.688937079
  662 SOLV  HW2     4110    0.009204011    5.665169947    3.673942607
  663 SOLV  OW      4111    5.648790934    5.068786291    4.052131697
  663 SOLV  HW1     4112    5.582195363    5.089061558    3.980340195
  663 SOLV  HW2     4113    5.610362670    5.093386904    4.141126379
  664 SOLV  OW      4114    4.614340121    5.922461677    6.913164770
  664 SOLV  HW1     4115    4.569265128    5.939967778    6.825624267
  664 SOLV  HW2     4116    4.699276919    5.872071173    6.897413907
  665 SOLV  OW      4117    3.916860818    3.118882669    0.172117716
  665 SOLV  HW1     4118    3.838543632    3.132773355    0.232743728
  665 SOLV  HW2     4119    3.996060153    3.090223994    0.226045620
  666 SOLV  OW      4120    3.285960458    5.183428347    5.059998537
  666 SOLV  HW1     4121    3.255807293    5.245867601    5.132067511
  666 SOLV  HW2     4122    3.342394481    5.111185417    5.099971792
  667 SOLV  OW      4123    3.207372447    5.775897534    5.448856807
  667 SOLV  HW1     4124    3.216933007    5.707209238    5.376800913
  667 SOLV  HW2     4125    3.196247392    5.866261506    5.407480682
  668 SOLV  OW      4126    3.122489139    4.161713874    5.197953676
  668 SOLV  HW1     4127    3.032794958    4.125553764    5.223433596
  668 SOLV  HW2     4128    3.171853321    4.093436172    5.144073663
  669 SOLV  OW      4129    6.195098735    4.903365655    4.848565416
  669 SOLV  HW1     4130    6.181758481    5.002393749    4.852514173
  669 SOLV  HW2     4131    6.112205693    4.857300570    4.880295967
  670 SOLV  OW      4132    4.996809648    4.028661679    3.275550777
  670 SOLV  HW1     4133    5.086649814    3.984785749    3.273177913
  670 SOLV  HW2     4134    4.963664910    4.031622305    3.369862025
  671 SOLV  OW      4135    4.740894416    3.682470796    4.902991131
  671 SOLV  HW1     4136    4.833923784    3.718770185    4.908424711
  671 SOLV  HW2     4137    4.744426202    3.584820785    4.881694429
  672 SOLV  OW      4138    4.752962082    3.504977955    6.030433093
  672 SOLV  HW1     4139    4.837965534    3.510659074    5.978049930
  672 SOLV  HW2     4140    4.768624866    3.451820581    6.113684257
  673 SOLV  OW      4141    5.429978570    0.075174530    1.874688534
  673 SOLV  HW1     4142    5.450793489    0.073142904    1.776890348
  673 SOLV  HW2     4143    5.481615530    0.003281389    1.921237629
  674 SOLV  OW      4144    4.367041055    5.056046766    5.775302227
  674 SOLV  HW1     4145    4.278262554    5.077137444    5.734369063
  674 SOLV  HW2     4146    4.416812720    4.992661578    5.716081180
  675 SOLV  OW      4147    5.181750955    4.919122727    2.685225271
  675 SOLV  HW1     4148    5.196487071    4.919435323    2.784140730
  675 SOLV  HW2     4149    5.129067657    5.000025431    2.659134234
  676 SOLV  OW      4150    5.284282903    6.258359362    5.903703590
  676 SOLV  HW1     4151    5.220107662    6.224936153    5.972728975
  676 SOLV  HW2     4152    5.375820781    6.264444157    5.943501996
  677 SOLV  OW      4153    5.081141378    4.731474851    6.475258874
  677 SOLV  HW1     4154    5.017045292    4.784403388    6.419667714
  677 SOLV  HW2     4155    5.154325316    4.791351024    6.507801636
  678 SOLV  OW      4156    5.476023060    5.227428836    5.123642718
  678 SOLV  HW1     4157    5.554187799    5.213660871    5.062819904
  678 SOLV  HW2     4158    5.403926391    5.162082148    5.100607619
  679 SOLV  OW      4159    4.620881628    4.320970434    0.862023869
  679 SOLV  HW1     4160    4.640284971    4.262996556    0.782876610
  679 SOLV  HW2     4161    4.699568130    4.379958746    0.880201429
  680 SOLV  OW      4162    3.249188409    1.613169418    5.962478305
  680 SOLV  HW1     4163    3.195179274    1.529358359    5.954712591
  680 SOLV  HW2     4164    3.285586912    1.637791613    5.872642771
  681 SOLV  OW      4165    4.196375553    4.674201877    6.398901433
  681 SOLV  HW1     4166    4.100517524    4.651050900    6.415544221
  681 SOLV  HW2     4167    4.246225055    4.591967667    6.371439187
  682 SOLV  OW      4168    0.220647593    3.574138151    5.302612421
  682 SOLV  HW1     4169    0.156459663    3.530845059    5.365918412
  682 SOLV  HW2     4170    0.231951038    3.670396928    5.327277823
  683 SOLV  OW      4171    5.108715209    5.312865962    5.428098249
  683 SOLV  HW1     4172    5.203524468    5.339730610    5.411030350
  683 SOLV  HW2     4173    5.079079730    5.248564655    5.357466901
  684 SOLV  OW      4174    4.428104024    4.760083135    4.800734936
  684 SOLV  HW1     4175    4.462451794    4.850566782    4.775544226
  684 SOLV  HW2     4176    4.437151442    4.747327007    4.899512803
  685 SOLV  OW      4177    6.652956739    3.605209552    6.384747256
  685 SOLV  HW1     4178    6.553766136    3.608553140    6.372426699
  685 SOLV  HW2     4179    6.674675552    3.550167879    6.465372066
  686 SOLV  OW      4180    4.681379186    5.427306961    4.992051297
  686 SOLV  HW1     4181    4.589437653    5.391306463    5.007936539
  686 SOLV  HW2     4182    4.685526360    5.522570140    5.022204488
  687 SOLV  OW      4183    5.004730333    3.443098940    5.102135859
  687 SOLV  HW1     4184    4.976098282    3.394088141    5.184476128
  687 SOLV  HW2     4185    5.102734198    3.429444899    5.087625670
  688 SOLV  OW      4186    5.738845867    3.516144531    5.719855626
  688 SOLV  HW1     4187    5.734641858    3.572633697    5.802274895
  688 SOLV  HW2     4188    5.648382702    3.512400748    5.677382474
  689 SOLV  OW      4189    1.221264982    0.161790405    4.461667639
  689 SOLV  HW1     4190    1.137267531    0.205126340    4.494325589
  689 SOLV  HW2     4191    1.276005354    0.228807469    4.411544978
  690 SOLV  OW      4192    0.471187642    5.860720252    2.221880057
  690 SOLV  HW1     4193    0.408207679    5.811908372    2.282319239
  690 SOLV  HW2     4194    0.503151024    5.943914564    2.267256247
  691 SOLV  OW      4195    4.328189713    0.889452350    2.822094761
  691 SOLV  HW1     4196    4.406484640    0.921022332    2.768477762
  691 SOLV  HW2     4197    4.245071811    0.896320184    2.766906319
  692 SOLV  OW      4198    4.573449321    5.855246115    1.516550944
  692 SOLV  HW1     4199    4.534256509    5.833672356    1.427105354
  692 SOLV  HW2     4200    4.652720224    5.915046920    1.504637899
  693 SOLV  OW      4201    4.982941370    5.396885805    5.791721670
  693 SOLV  HW1     4202    4.913287626    5.426975775    5.726568765
  693 SOLV  HW2     4203    5.073773635    5.417163129    5.755112063
  694 SOLV  OW      4204    4.102060876    5.807327347    0.251226238
  694 SOLV  HW1     4205    4.149985938    5.813381984    0.338794196
  694 SOLV  HW2     4206    4.021502982    5.866557721    0.253171549
  695 SOLV  OW      4207    5.951097361    0.731254533    5.671890495
  695 SOLV  HW1     4208    6.038646979    0.725589647    5.719899006
  695 SOLV  HW2     4209    5.922720719    0.826942979    5.665535679
  696 SOLV  OW      4210    4.569878171    6.539879957    4.539714251
  696 SOLV  HW1     4211    4.667811439    6.523464911    4.551604529
  696 SOLV  HW2     4212    4.551232443    6.637765893    4.548229569
  697 SOLV  OW      4213    3.321081678    5.677858220    4.557173323
  697 SOLV  HW1     4214    3.308623366    5.579546118    4.543718481
  697 SOLV  HW2     4215    3.244379170    5.727100585    4.516021377
  698 SOLV  OW      4216    2.408136052    6.183143996    0.067396491
  698 SOLV  HW1     4217    2.411781493    6.242822423   -0.012761557
  698 SOLV  HW2     4218    2.479631568    6.209789540    0.132037674
  699 SOLV  OW      4219    5.203679094    3.270621457    5.029330828
  699 SOLV  HW1     4220    5.298033524    3.238384398    5.021605223
  699 SOLV  HW2     4221    5.149309040    3.232794847    4.954399928
  700 SOLV  OW      4222    2.421901328    2.230088616    5.775828767
  700 SOLV  HW1     4223    2.519678220    2.211733746    5.765606719
  700 SOLV  HW2     4224    2.390630035    2.287266734    5.699970595
  701 SOLV  OW      4225    6.209858084    3.601987561    4.264432718
  701 SOLV  HW1     4226    6.138786446    3.614023414    4.333754305
  701 SOLV  HW2     4227    6.169638091    3.611921125    4.173409291
  702 SOLV  OW      4228    0.653463593    5.523055810    3.377286143
  702 SOLV  HW1     4229    0.656784907    5.611957884    3.422971594
  702 SOLV  HW2     4230    0.697889305    5.529832604    3.287943323
  703 SOLV  OW      4231    4.111641921    5.309547867    3.721014212
  703 SOLV  HW1     4232    4.135416856    5.215917597    3.695135960
  703 SOLV  HW2     4233    4.169180272    5.338610982    3.797474281
  704 SOLV  OW      4234    5.264733210    0.430464843    4.091922016
  704 SOLV  HW1     4235    5.353562441    0.475535780    4.083002621
  704 SOLV  HW2     4236    5.197434428    0.477953883    4.035201334
  705 SOLV  OW      4237    4.845227460    4.754955326    4.915462254
  705 SOLV  HW1     4238    4.827514179    4.853118445    4.922664641
  705 SOLV  HW2     4239    4.812703387    4.721639201    4.826953535
  706 SOLV  OW      4240    5.277849291    5.894101537    6.249439558
  706 SOLV  HW1     4241    5.188822828    5.939664491    6.249969953
  706 SOLV  HW2     4242    5.328630281    5.921157420    6.167640545
  707 SOLV  OW      4243    6.649525988    6.680120444    4.547343474
  707 SOLV  HW1     4244    6.632510045    6.692177857    4.645154221
  707 SOLV  HW2     4245    6.563917083    6.691716961    4.496959888
  708 SOLV  OW      4246    6.167870594    4.601288286    5.847644949
  708 SOLV  HW1     4247    6.115454413    4.536755531    5.903230306
  708 SOLV  HW2     4248    6.261867588    4.568461236    5.838232633
  709 SOLV  OW      4249    4.943225336    3.904892656    4.689255094
  709 SOLV  HW1     4250    4.862372661    3.870536915    4.641461547
  709 SOLV  HW2     4251    5.021575444    3.903932789    4.627110359
  710 SOLV  OW      4252    5.403190809    0.178828684    3.710117188
  710 SOLV  HW1     4253    5.377147360    0.098897367    3.764272518
  710 SOLV  HW2     4254    5.373546243    0.261991787    3.757097374
  711 SOLV  OW      4255    3.330564743    2.191655410    0.791898460
  711 SOLV  HW1     4256    3.397148093    2.117977340    0.780073600
  711 SOLV  HW2     4257    3.305753076    2.198948063    0.888505420
  712 SOLV  OW      4258    3.434942572    4.455806012    1.729858961
  712 SOLV  HW1     4259    3.403438477    4.361759640    1.742681564
  712 SOLV  HW2     4260    3.373765888    4.518334390    1.778327770
  713 SOLV  OW      4261    2.492383275    1.708689441    3.378368097
  713 SOLV  HW1     4262    2.421607313    1.714000905    3.307910971
  713 SOLV  HW2     4263    2.523264363    1.614007378    3.387496810
  714 SOLV  OW      4264    4.152343059    4.531983804    1.085757101
  714 SOLV  HW1     4265    4.229823261    4.589195224    1.112685440
  714 SOLV  HW2     4266    4.146549734    4.528555624    0.985976618
  715 SOLV  OW      4267    5.515940778    4.125767368    4.000152638
  715 SOLV  HW1     4268    5.554744337    4.217460812    3.990840682
  715 SOLV  HW2     4269    5.527207464    4.094244837    4.094383568
  716 SOLV  OW      4270    5.481439429    3.275642618    5.882569168
  716 SOLV  HW1     4271    5.512717653    3.233611553    5.967756768
  716 SOLV  HW2     4272    5.555795086    3.274700739    5.815695002
  717 SOLV  OW      4273    5.000504063    4.822796047    3.807282074
  717 SOLV  HW1     4274    5.011088427    4.728644748    3.775287986
  717 SOLV  HW2     4275    4.920717323    4.864117868    3.763388344
  718 SOLV  OW      4276    3.162353871    4.254558917    4.701013212
  718 SOLV  HW1     4277    3.231204475    4.312247221    4.657040930
  718 SOLV  HW2     4278    3.118505446    4.305558542    4.775028037
  719 SOLV  OW      4279    4.748019968    4.513749252    0.409680181
  719 SOLV  HW1     4280    4.661468179    4.537749176    0.365699677
  719 SOLV  HW2     4281    4.756985468    4.564408586    0.495439764
  720 SOLV  OW      4282    4.618987833    4.019679818    1.079583776
  720 SOLV  HW1     4283    4.560128399    4.081565021    1.027548551
  720 SOLV  HW2     4284    4.564803498    3.973204557    1.149626069
  721 SOLV  OW      4285    6.362055752    4.889746312    5.559388000
  721 SOLV  HW1     4286    6.339961835    4.959225222    5.490943452
  721 SOLV  HW2     4287    6.449479696    4.846975773    5.536413856
  722 SOLV  OW      4288    3.472306538    5.173559560    3.125985469
  722 SOLV  HW1     4289    3.557221080    5.127459033    3.151787353
  722 SOLV  HW2     4290    3.434681532    5.221059566    3.205543899
  723 SOLV  OW      4291    5.627903889    6.895004851    5.180356791
  723 SOLV  HW1     4292    5.638370241    6.980059638    5.128799807
  723 SOLV  HW2     4293    5.688402941    6.896654501    5.259975564
  724 SOLV  OW      4294    5.283637017    6.210715734    2.762577963
  724 SOLV  HW1     4295    5.363570689    6.212993787    2.822638292
  724 SOLV  HW2     4296    5.201832260    6.191258749    2.816719185
  725 SOLV  OW      4297    6.246496542    3.932234208    6.730808313
  725 SOLV  HW1     4298    6.327846360    3.985529723    6.754127639
  725 SOLV  HW2     4299    6.250976396    3.843121315    6.775982183
  726 SOLV  OW      4300    4.704707481    4.324096977    6.084119693
  726 SOLV  HW1     4301    4.620977350    4.377595384    6.072836709
  726 SOLV  HW2     4302    4.684560525    4.227236290    6.069553161
  727 SOLV  OW      4303    4.334336748    0.329042153    5.799664962
  727 SOLV  HW1     4304    4.243535814    0.370639924    5.794671753
  727 SOLV  HW2     4305    4.394120443    0.386214236    5.855855167
  728 SOLV  OW      4306    5.227301140    4.447471191    5.994561139
  728 SOLV  HW1     4307    5.172646481    4.510831032    6.049336302
  728 SOLV  HW2     4308    5.310402770    4.493544582    5.963364500
  729 SOLV  OW      4309    3.406111068    3.157086719    5.039931182
  729 SOLV  HW1     4310    3.365717793    3.239533817    5.000271787
  729 SOLV  HW2     4311    3.352873694    3.077163353    5.012003322
  730 SOLV  OW      4312    5.504792832    4.232250775    3.675705104
  730 SOLV  HW1     4313    5.490970640    4.143724323    3.631276903
  730 SOLV  HW2     4314    5.437419957    4.243764103    3.748712561
  731 SOLV  OW      4315    5.659055947    3.169709148    4.599729044
  731 SOLV  HW1     4316    5.579002967    3.150441697    4.656492342
  731 SOLV  HW2     4317    5.688525929    3.085741024    4.554094536
  732 SOLV  OW      4318    6.770834628    6.448489402    4.426599025
  732 SOLV  HW1     4319    6.809655289    6.391163237    4.498768627
  732 SOLV  HW2     4320    6.725419183    6.527559872    4.467671949
  733 SOLV  OW      4321    4.794749056    6.189760349    3.009834528
  733 SOLV  HW1     4322    4.749796305    6.147833224    3.088720375
  733 SOLV  HW2     4323    4.731034310    6.192603952    2.932802651
  734 SOLV  OW      4324    6.172255658    2.095159522    3.702821651
  734 SOLV  HW1     4325    6.204617057    2.153257684    3.628128207
  734 SOLV  HW2     4326    6.233820944    2.104181059    3.781116393
  735 SOLV  OW      4327    3.919077319    3.069654241    2.111932283
  735 SOLV  HW1     4328    3.854911774    3.128548898    2.161087456
  735 SOLV  HW2     4329    3.963774618    3.007820812    2.176591568
  736 SOLV  OW      4330    4.384510188    2.920519388    2.741713725
  736 SOLV  HW1     4331    4.409000529    3.014301637    2.766314322
  736 SOLV  HW2     4332    4.467746717    2.867602191    2.725176054
  737 SOLV  OW      4333    5.456970878    0.694604363    2.518709944
  737 SOLV  HW1     4334    5.480459907    0.771555977    2.459311236
  737 SOLV  HW2     4335    5.518892162    0.693009995    2.597225185
  738 SOLV  OW      4336    2.295278129    5.310610189    1.385806934
  738 SOLV  HW1     4337    2.196585701    5.324311169    1.394386120
  738 SOLV  HW2     4338    2.329404469    5.262627321    1.466642915
  739 SOLV  OW      4339    5.535212625    0.249455304    4.652864587
  739 SOLV  HW1     4340    5.519272871    0.287735997    4.743872620
  739 SOLV  HW2     4341    5.633532943    0.238869210    4.637931881
  740 SOLV  OW      4342    3.876357377    3.926406712    6.163572897
  740 SOLV  HW1     4343    3.907311667    3.958822511    6.074170030
  740 SOLV  HW2     4344    3.905455884    3.990864865    6.234284398
  741 SOLV  OW      4345    5.450611126    4.319695649    4.515495806
  741 SOLV  HW1     4346    5.489518930    4.231720405    4.542851806
  741 SOLV  HW2     4347    5.448559670    4.381176912    4.594348007
  742 SOLV  OW      4348    0.841607282    3.537978365    4.239124092
  742 SOLV  HW1     4349    0.862189216    3.514101921    4.144222165
  742 SOLV  HW2     4350    0.810947117    3.456354844    4.288110049
  743 SOLV  OW      4351    6.497419499    3.570597389    5.421512348
  743 SOLV  HW1     4352    6.552991705    3.505252052    5.472926124
  743 SOLV  HW2     4353    6.549039420    3.603143017    5.342279633
  744 SOLV  OW      4354    6.047576427    3.865377204    4.293464186
  744 SOLV  HW1     4355    6.017920505    3.782974902    4.341757886
  744 SOLV  HW2     4356    6.011276011    3.864259556    4.200282012
  745 SOLV  OW      4357    4.438914532    6.699194333    5.792347333
  745 SOLV  HW1     4358    4.342713238    6.726272158    5.796052761
  745 SOLV  HW2     4359    4.481057401    6.713619432    5.881887300
  746 SOLV  OW      4360    4.483514000    6.909090406    5.564127018
  746 SOLV  HW1     4361    4.397526926    6.958207742    5.578102463
  746 SOLV  HW2     4362    4.488016205    6.831301269    5.626818008
  747 SOLV  OW      4363    5.208033748    4.807895422    5.865896922
  747 SOLV  HW1     4364    5.266233983    4.880408644    5.829066834
  747 SOLV  HW2     4365    5.121461323    4.806022789    5.815861203
  748 SOLV  OW      4366    4.846649131    5.827950562    0.639507087
  748 SOLV  HW1     4367    4.900140748    5.871334626    0.712022834
  748 SOLV  HW2     4368    4.900993264    5.824358739    0.555628121
  749 SOLV  OW      4369    5.753376861    6.574843073    4.209283415
  749 SOLV  HW1     4370    5.720373661    6.669216440    4.211812496
  749 SOLV  HW2     4371    5.688328001    6.518148930    4.158723416
  750 SOLV  OW      4372    6.112603553    5.783513728    5.272789188
  750 SOLV  HW1     4373    6.130686298    5.718183824    5.346319760
  750 SOLV  HW2     4374    6.112279324    5.876331232    5.310024474
  751 SOLV  OW      4375    5.466359267    1.962488183    0.264274031
  751 SOLV  HW1     4376    5.473317787    1.863561731    0.251364396
  751 SOLV  HW2     4377    5.545367485    2.007200711    0.222322163
  752 SOLV  OW      4378    4.418098085    5.327033745    3.659866318
  752 SOLV  HW1     4379    4.406540743    5.426147896    3.666526119
  752 SOLV  HW2     4380    4.442762884    5.302595255    3.566079774
  753 SOLV  OW      4381    6.910789049    5.529883049    5.770559606
  753 SOLV  HW1     4382    6.915485234    5.620402360    5.728295632
  753 SOLV  HW2     4383    6.950004107    5.533957370    5.862459853
  754 SOLV  OW      4384    5.858935615    4.503403115    4.497637065
  754 SOLV  HW1     4385    5.901325609    4.412964494    4.502725913
  754 SOLV  HW2     4386    5.922609481    4.572061133    4.532759616
  755 SOLV  OW      4387    4.903133891    0.862562805    4.479827406
  755 SOLV  HW1     4388    4.975257208    0.872519399    4.411265396
  755 SOLV  HW2     4389    4.814728191    0.884685513    4.438636681
  756 SOLV  OW      4390    4.422018375    0.345181952    3.722424665
  756 SOLV  HW1     4391    4.465982269    0.411493628    3.661831986
  756 SOLV  HW2     4392    4.343316565    0.387847190    3.767002030
  757 SOLV  OW      4393    6.288686473    4.796165030    6.008211978
  757 SOLV  HW1     4394    6.234081678    4.736921825    5.948965025
  757 SOLV  HW2     4395    6.232776259    4.873163252    6.038983559
  758 SOLV  OW      4396    3.715996097    0.010717346    4.255534904
  758 SOLV  HW1     4397    3.717402331    0.110248827    4.245964993
  758 SOLV  HW2     4398    3.756383149   -0.031142866    4.174179722
  759 SOLV  OW      4399    5.029886275    1.370190507    3.015113692
  759 SOLV  HW1     4400    4.970653356    1.410791903    2.945521565
  759 SOLV  HW2     4401    4.996942989    1.395850090    3.105989126
  760 SOLV  OW      4402    4.215039675    5.248519447    3.322270994
  760 SOLV  HW1     4403    4.166660409    5.315051371    3.379144098
  760 SOLV  HW2     4404    4.274528992    5.192452059    3.379881816
  761 SOLV  OW      4405    4.901966313    0.854687614    3.696866691
  761 SOLV  HW1     4406    4.868610131    0.846242307    3.790768211
  761 SOLV  HW2     4407    4.856971660    0.786433736    3.639261618
  762 SOLV  OW      4408    3.860410782    6.187905784    4.767911160
  762 SOLV  HW1     4409    3.915369413    6.251338816    4.713527702
  762 SOLV  HW2     4410    3.791096109    6.239020914    4.818747388
  763 SOLV  OW      4411    3.622427845    4.903578690    5.266535521
  763 SOLV  HW1     4412    3.605923768    4.966961633    5.190958705
  763 SOLV  HW2     4413    3.709152313    4.926387273    5.310810096
  764 SOLV  OW      4414    3.824679136    4.055827264    5.854926703
  764 SOLV  HW1     4415    3.817357250    4.147687567    5.816070005
  764 SOLV  HW2     4416    3.795924088    3.988462852    5.786831729
  765 SOLV  OW      4417    6.836465921    5.170319626    6.641698559
  765 SOLV  HW1     4418    6.764029557    5.161108176    6.710034387
  765 SOLV  HW2     4419    6.924291135    5.145713692    6.682721321
  766 SOLV  OW      4420    0.222895453    4.291054753    5.764548120
  766 SOLV  HW1     4421    0.179778625    4.200818430    5.765102206
  766 SOLV  HW2     4422    0.224890777    4.327592357    5.857622648
  767 SOLV  OW      4423    5.598874561    4.846479303    5.516518114
  767 SOLV  HW1     4424    5.656799248    4.873386643    5.439571122
  767 SOLV  HW2     4425    5.629693921    4.893250299    5.599359633
  768 SOLV  OW      4426    5.136967666    5.400168363    2.714042163
  768 SOLV  HW1     4427    5.136662071    5.323503621    2.778263185
  768 SOLV  HW2     4428    5.042780581    5.426789736    2.693498738
  769 SOLV  OW      4429    5.779940138    5.643766659    4.671683753
  769 SOLV  HW1     4430    5.817889375    5.736142325    4.676997898
  769 SOLV  HW2     4431    5.756642967    5.622732423    4.576729066
  770 SOLV  OW      4432    5.297137865    5.562420235    4.577753785
  770 SOLV  HW1     4433    5.205303935    5.579457209    4.613501942
  770 SOLV  HW2     4434    5.360953703    5.551048424    4.653910576
  771 SOLV  OW      4435    3.591621245    0.100741720    0.102230885
  771 SOLV  HW1     4436    3.559387154    0.093795793    0.196646685
  771 SOLV  HW2     4437    3.675141369    0.046792123    0.091487834
  772 SOLV  OW      4438    3.186698602    4.638162135    5.010216712
  772 SOLV  HW1     4439    3.286229657    4.628406017    5.010006530
  772 SOLV  HW2     4440    3.145296489    4.556422218    5.050292282
  773 SOLV  OW      4441    6.258589767    5.190151417    5.795561551
  773 SOLV  HW1     4442    6.218008489    5.224973530    5.880072370
  773 SOLV  HW2     4443    6.311139810    5.107422046    5.815458343
  774 SOLV  OW      4444    3.885606430    1.732300859    6.259341498
  774 SOLV  HW1     4445    3.905210077    1.741475463    6.356980771
  774 SOLV  HW2     4446    3.874586227    1.635554303    6.236524743
  775 SOLV  OW      4447    2.140916718    3.767178665    4.267730653
  775 SOLV  HW1     4448    2.146770053    3.807884124    4.176577377
  775 SOLV  HW2     4449    2.052658549    3.790044066    4.308812832
  776 SOLV  OW      4450    4.675293296    3.486062934    3.565667455
  776 SOLV  HW1     4451    4.605321343    3.420867161    3.536452505
  776 SOLV  HW2     4452    4.645089165    3.579035217    3.544550312
  777 SOLV  OW      4453    3.134256119    4.818998050    3.427608145
  777 SOLV  HW1     4454    3.072245835    4.865258987    3.364245925
  777 SOLV  HW2     4455    3.143545264    4.723044076    3.401025765
  778 SOLV  OW      4456    5.607352400    4.262798424    2.846420073
  778 SOLV  HW1     4457    5.621549738    4.326279522    2.922381066
  778 SOLV  HW2     4458    5.509663244    4.243678743    2.836793155
  779 SOLV  OW      4459    4.115097567    4.762952605    1.397293250
  779 SOLV  HW1     4460    4.083184062    4.810711120    1.315424590
  779 SOLV  HW2     4461    4.169373657    4.683372361    1.370406055
  780 SOLV  OW      4462    5.479167651    0.112245508    3.451198261
  780 SOLV  HW1     4463    5.460287614    0.132074675    3.547387530
  780 SOLV  HW2     4464    5.489467787    0.198067886    3.400894593
  781 SOLV  OW      4465    0.102421776    3.924873015    1.837786696
  781 SOLV  HW1     4466    0.044505852    3.906488711    1.917217521
  781 SOLV  HW2     4467    0.197576231    3.933709866    1.867265196
  782 SOLV  OW      4468    3.226393562    5.398253893    4.559805331
  782 SOLV  HW1     4469    3.292148026    5.392268353    4.634918411
  782 SOLV  HW2     4470    3.133440886    5.395271457    4.596580545
  783 SOLV  OW      4471    4.288449035    5.673400924    4.772097599
  783 SOLV  HW1     4472    4.212724025    5.671056555    4.706814469
  783 SOLV  HW2     4473    4.277271087    5.751711760    4.833286528
  784 SOLV  OW      4474    3.215392469    0.175926522    5.628656537
  784 SOLV  HW1     4475    3.225545170    0.099313521    5.565183450
  784 SOLV  HW2     4476    3.292765032    0.238406301    5.618112229
  785 SOLV  OW      4477    5.153201009    0.849249257    3.450358266
  785 SOLV  HW1     4478    5.154397343    0.820507212    3.546131859
  785 SOLV  HW2     4479    5.096255958    0.786361181    3.397420309
  786 SOLV  OW      4480    2.861984938    6.517854700    3.255670695
  786 SOLV  HW1     4481    2.814430215    6.588622989    3.307942809
  786 SOLV  HW2     4482    2.944099500    6.556794293    3.213923781
  787 SOLV  OW      4483    0.281068198    5.943987947    2.014055760
  787 SOLV  HW1     4484    0.314680359    5.878371734    2.081631775
  787 SOLV  HW2     4485    0.358466459    5.992598785    1.973457261
  788 SOLV  OW      4486    1.655888208    5.300626238    4.812510980
  788 SOLV  HW1     4487    1.682432819    5.345699778    4.897750374
  788 SOLV  HW2     4488    1.611467286    5.366905647    4.752213535
  789 SOLV  OW      4489    5.041608452    5.837179803    5.399352463
  789 SOLV  HW1     4490    5.006870286    5.771851344    5.466637762
  789 SOLV  HW2     4491    5.137951838    5.856315038    5.418158093
  790 SOLV  OW      4492    4.178543830    6.717882175    3.446616959
  790 SOLV  HW1     4493    4.093857240    6.770887861    3.442133420
  790 SOLV  HW2     4494    4.244547311    6.754948069    3.381263127
  791 SOLV  OW      4495    3.924708601    5.638432032    4.853183152
  791 SOLV  HW1     4496    3.926410582    5.736076956    4.831630879
  791 SOLV  HW2     4497    3.904203081    5.586374412    4.770289683
  792 SOLV  OW      4498    5.757922646    4.934025134    5.741406499
  792 SOLV  HW1     4499    5.694337268    4.953589240    5.816077675
  792 SOLV  HW2     4500    5.851518922    4.951786030    5.771834676
  793 SOLV  OW      4501    3.662037362    5.439372260    6.393484369
  793 SOLV  HW1     4502    3.750187280    5.464692064    6.433360357
  793 SOLV  HW2     4503    3.603911705    5.520488751    6.386917351
  794 SOLV  OW      4504    3.017415489    6.231272375    4.588234358
  794 SOLV  HW1     4505    3.028899207    6.170748864    4.509451047
  794 SOLV  HW2     4506    2.922025159    6.260760220    4.593965311
  795 SOLV  OW      4507    5.082662038    0.209717446    5.257054343
  795 SOLV  HW1     4508    5.051351655    0.197641307    5.162852725
  795 SOLV  HW2     4509    5.062907233    0.126951967    5.309587184
  796 SOLV  OW      4510    1.940275013    6.165666407    4.233491447
  796 SOLV  HW1     4511    1.943596729    6.190880380    4.136778780
  796 SOLV  HW2     4512    1.844981047    6.155051179    4.261889568
  797 SOLV  OW      4513    6.292951795    0.870862827    4.885385436
  797 SOLV  HW1     4514    6.265460612    0.868803869    4.789252901
  797 SOLV  HW2     4515    6.300565715    0.777299077    4.919871704
  798 SOLV  OW      4516    1.012384826    4.400055432    3.579413175
  798 SOLV  HW1     4517    0.998040214    4.337773881    3.502490702
  798 SOLV  HW2     4518    1.109996711    4.419828435    3.588511397
  799 SOLV  OW      4519    5.741969136    5.430123976    4.134171365
  799 SOLV  HW1     4520    5.789767858    5.361513098    4.079312396
  799 SOLV  HW2     4521    5.807218163    5.475757505    4.194683403
  800 SOLV  OW      4522    3.599689981    5.171928114    6.800214480
  800 SOLV  HW1     4523    3.554982809    5.172895198    6.889668131
  800 SOLV  HW2     4524    3.560635467    5.243798085    6.742672910
  801 SOLV  OW      4525    3.171696360    3.305680695    6.508762774
  801 SOLV  HW1     4526    3.132252205    3.234072680    6.451158564
  801 SOLV  HW2     4527    3.167771513    3.277290790    6.604577405
  802 SOLV  OW      4528    4.361403902    3.353615076    6.439880519
  802 SOLV  HW1     4529    4.405505464    3.283006562    6.384476497
  802 SOLV  HW2     4530    4.341293936    3.433123884    6.382661510
  803 SOLV  OW      4531    1.686609503    5.124826560    5.733376460
  803 SOLV  HW1     4532    1.692730398    5.165941735    5.642414174
  803 SOLV  HW2     4533    1.651392423    5.192376216    5.798159772
  804 SOLV  OW      4534    3.166122270    4.742404567    5.547553366
  804 SOLV  HW1     4535    3.090729496    4.798013875    5.582556443
  804 SOLV  HW2     4536    3.133186598    4.649959324    5.528297696
  805 SOLV  OW      4537    4.362164072    4.691315665    0.105493175
  805 SOLV  HW1     4538    4.305449047    4.767316416    0.137232845
  805 SOLV  HW2     4539    4.441749609    4.727237227    0.056750381
  806 SOLV  OW      4540    3.339453103    4.467550787    0.225254218
  806 SOLV  HW1     4541    3.389658728    4.388823040    0.261070454
  806 SOLV  HW2     4542    3.294234490    4.515310342    0.300591892
  807 SOLV  OW      4543    5.765603646    3.223188980    0.696674343
  807 SOLV  HW1     4544    5.860712550    3.212899982    0.667519056
  807 SOLV  HW2     4545    5.713574600    3.269470416    0.624893046
  808 SOLV  OW      4546    4.276515300    4.765929869    4.398858340
  808 SOLV  HW1     4547    4.257744834    4.863613648    4.409205279
  808 SOLV  HW2     4548    4.367759073    4.745590154    4.434386406
  809 SOLV  OW      4549    4.539900125    6.350068314    3.633984693
  809 SOLV  HW1     4550    4.609602537    6.283243374    3.660020010
  809 SOLV  HW2     4551    4.481280023    6.369433165    3.712664281
  810 SOLV  OW      4552    6.231101601    6.249084126    3.753213311
  810 SOLV  HW1     4553    6.329506838    6.235723017    3.741398069
  810 SOLV  HW2     4554    6.193716094    6.294577257    3.672377641
  811 SOLV  OW      4555    6.186760720    6.112830018    4.513964992
  811 SOLV  HW1     4556    6.155603166    6.025710953    4.476000589
  811 SOLV  HW2     4557    6.194180914    6.105087708    4.613397296
  812 SOLV  OW      4558    3.478534464    5.265457910    0.424353798
  812 SOLV  HW1     4559    3.397057371    5.264983603    0.482342742
  812 SOLV  HW2     4560    3.459260724    5.315983260    0.340228193
  813 SOLV  OW      4561    4.841901589    5.785995296    6.822339050
  813 SOLV  HW1     4562    4.812130870    5.692364053    6.803673865
  813 SOLV  HW2     4563    4.897233870    5.787383147    6.905632769
  814 SOLV  OW      4564    6.879064152    5.437926463    4.543249688
  814 SOLV  HW1     4565    6.967711505    5.418319480    4.585192067
  814 SOLV  HW2     4566    6.805894371    5.407047639    4.604031597
  815 SOLV  OW      4567    3.303406767    5.931579248    0.441393715
  815 SOLV  HW1     4568    3.403281443    5.929413408    0.446095075
  815 SOLV  HW2     4569    3.268886845    6.004987594    0.499885423
  816 SOLV  OW      4570    5.080243557    6.345403430    3.409181418
  816 SOLV  HW1     4571    5.164180283    6.303636811    3.443990731
  816 SOLV  HW2     4572    5.040900844    6.404685184    3.479461465
  817 SOLV  OW      4573    0.083455255    5.058824278    5.585306071
  817 SOLV  HW1     4574    0.043249335    5.150320024    5.589025012
  817 SOLV  HW2     4575    0.078091071    5.016380221    5.675702286
  818 SOLV  OW      4576    6.291636177    3.460613279    5.584863956
  818 SOLV  HW1     4577    6.359939642    3.507735838    5.529045358
  818 SOLV  HW2     4578    6.200829837    3.474848377    5.545454255
  819 SOLV  OW      4579    3.711835396    5.435057252    5.428404328
  819 SOLV  HW1     4580    3.722814505    5.473121543    5.520231209
  819 SOLV  HW2     4581    3.801020594    5.406520263    5.393286953
  820 SOLV  OW      4582    5.003233429    4.041702437    6.720352406
  820 SOLV  HW1     4583    5.049229386    3.960636802    6.684093935
  820 SOLV  HW2     4584    4.940119248    4.077720545    6.651641786
  821 SOLV  OW      4585    5.535320312    5.328453682    6.237530695
  821 SOLV  HW1     4586    5.574674226    5.396543967    6.175748353
  821 SOLV  HW2     4587    5.606747248    5.264927738    6.266936384
  822 SOLV  OW      4588    6.201599578    3.758474088    0.340552364
  822 SOLV  HW1     4589    6.160967904    3.704429507    0.266863067
  822 SOLV  HW2     4590    6.200971690    3.705194305    0.425185142
  823 SOLV  OW      4591    5.894741547    3.996007191    5.644568062
  823 SOLV  HW1     4592    5.820997021    4.000098997    5.577139780
  823 SOLV  HW2     4593    5.900754843    4.083458104    5.692711040
  824 SOLV  OW      4594    4.289298028    6.271388548    4.799493780
  824 SOLV  HW1     4595    4.305185505    6.334394563    4.875519141
  824 SOLV  HW2     4596    4.332832541    6.183569808    4.819355968
  825 SOLV  OW      4597    6.027261606    3.394113071    5.477345064
  825 SOLV  HW1     4598    5.939573642    3.441209487    5.467639779
  825 SOLV  HW2     4599    6.040337103    3.331816455    5.400210881
  826 SOLV  OW      4600    5.043478964    0.007669404    5.427170282
  826 SOLV  HW1     4601    5.066247908   -0.089659026    5.423961206
  826 SOLV  HW2     4602    4.944678340    0.018421213    5.438323271
  827 SOLV  OW      4603    2.653903522    4.626855296    6.557068586
  827 SOLV  HW1     4604    2.631189157    4.583678609    6.644370151
  827 SOLV  HW2     4605    2.580739467    4.609298584    6.491186560
  828 SOLV  OW      4606    6.566149112    3.621380958    5.121454923
  828 SOLV  HW1     4607    6.644743547    3.561788958    5.104921082
  828 SOLV  HW2     4608    6.575770814    3.704975350    5.067408602
  829 SOLV  OW      4609    5.428603444    4.704721592    6.702731410
  829 SOLV  HW1     4610    5.501830774    4.686641717    6.637060638
  829 SOLV  HW2     4611    5.365112011    4.771711780    6.664223688
  830 SOLV  OW      4612    3.601527706    4.771847338    5.931766709
  830 SOLV  HW1     4613    3.654567554    4.855349200    5.917079862
  830 SOLV  HW2     4614    3.531511361    4.763936468    5.860797957
  831 SOLV  OW      4615    5.892209339    3.605088699    6.575511876
  831 SOLV  HW1     4616    5.871387465    3.555971171    6.660093419
  831 SOLV  HW2     4617    5.909726315    3.539315808    6.502250981
  832 SOLV  OW      4618    4.421713076    5.424090567    4.032024429
  832 SOLV  HW1     4619    4.454767687    5.333463966    4.005640858
  832 SOLV  HW2     4620    4.327912270    5.436111859    3.999486146
  833 SOLV  OW      4621    2.446912352    5.287211090    3.805789121
  833 SOLV  HW1     4622    2.416562895    5.286045395    3.710521368
  833 SOLV  HW2     4623    2.546279246    5.276607715    3.809270371
  834 SOLV  OW      4624    4.949609546    5.279933508    6.863614588
  834 SOLV  HW1     4625    4.857821751    5.276250543    6.903151299
  834 SOLV  HW2     4626    4.985777154    5.187124756    6.854666498
  835 SOLV  OW      4627    1.494861084    1.267379197    3.376862287
  835 SOLV  HW1     4628    1.582547124    1.263359839    3.328936628
  835 SOLV  HW2     4629    1.510996740    1.274371113    3.475313066
  836 SOLV  OW      4630    5.146185906    2.568070502    0.596785098
  836 SOLV  HW1     4631    5.239474686    2.561431140    0.561359156
  836 SOLV  HW2     4632    5.082082647    2.576347708    0.520468948
  837 SOLV  OW      4633    2.215073353    5.959176655    4.585296060
  837 SOLV  HW1     4634    2.121512838    5.965054231    4.620133107
  837 SOLV  HW2     4635    2.226151873    5.874193325    4.533751771
  838 SOLV  OW      4636    4.718147063    4.451378320    1.579591786
  838 SOLV  HW1     4637    4.749992916    4.356598439    1.581717480
  838 SOLV  HW2     4638    4.621810878    4.454757739    1.606230414
  839 SOLV  OW      4639    0.209256617    5.274939330    5.785922488
  839 SOLV  HW1     4640    0.180898079    5.274516279    5.690028324
  839 SOLV  HW2     4641    0.128320770    5.272168373    5.844606194
  840 SOLV  OW      4642    5.412734407    0.029400290    2.793158673
  840 SOLV  HW1     4643    5.345309459    0.008578489    2.722293322
  840 SOLV  HW2     4644    5.496525951    0.063415965    2.750456965
  841 SOLV  OW      4645    3.957742273    4.822310842    4.073164227
  841 SOLV  HW1     4646    4.039446420    4.782182471    4.114567398
  841 SOLV  HW2     4647    3.980611024    4.911425166    4.033951095
  842 SOLV  OW      4648    4.538120745    4.736612829    1.550207039
  842 SOLV  HW1     4649    4.598652714    4.769037932    1.477511705
  842 SOLV  HW2     4650    4.446491637    4.774252170    1.536515326
  843 SOLV  OW      4651    5.527716053    3.690221333    5.208008753
  843 SOLV  HW1     4652    5.542470516    3.776229800    5.159158456
  843 SOLV  HW2     4653    5.492470934    3.709540737    5.299584157
  844 SOLV  OW      4654    1.755187896    3.130793372    6.770389184
  844 SOLV  HW1     4655    1.808247315    3.046795357    6.781833039
  844 SOLV  HW2     4656    1.750663439    3.179482225    6.857629210
  845 SOLV  OW      4657    3.640285726    4.739286883    3.742893826
  845 SOLV  HW1     4658    3.687497055    4.656514266    3.712535724
  845 SOLV  HW2     4659    3.551009913    4.745013415    3.698185536
  846 SOLV  OW      4660    3.989542135    6.322257702    3.955207708
  846 SOLV  HW1     4661    3.906868102    6.366299811    3.920178225
  846 SOLV  HW2     4662    4.068768739    6.380282363    3.936285333
  847 SOLV  OW      4663    5.893419356    3.198255499    6.573335829
  847 SOLV  HW1     4664    5.824181675    3.236137551    6.511912607
  847 SOLV  HW2     4665    5.970756995    3.261378939    6.579331557
  848 SOLV  OW      4666    5.668330564    3.477990618    5.261119039
  848 SOLV  HW1     4667    5.734697376    3.497727940    5.333282042
  848 SOLV  HW2     4668    5.617338093    3.561155829    5.239098877
  849 SOLV  OW      4669    4.830827596    6.109322707    5.008656722
  849 SOLV  HW1     4670    4.762303938    6.109595121    4.935813366
  849 SOLV  HW2     4671    4.796173264    6.160643644    5.087186032
  850 SOLV  OW      4672    5.278322164    6.485212153    5.729143214
  850 SOLV  HW1     4673    5.353586463    6.443676561    5.678037637
  850 SOLV  HW2     4674    5.243222813    6.419604674    5.795966327
  851 SOLV  OW      4675    4.856961271    5.117069004    3.841644238
  851 SOLV  HW1     4676    4.952632807    5.102094906    3.866627618
  851 SOLV  HW2     4677    4.813737705    5.029242507    3.821158447
  852 SOLV  OW      4678    6.580574900    6.595496705    3.175236805
  852 SOLV  HW1     4679    6.678273998    6.574563306    3.179520183
  852 SOLV  HW2     4680    6.568159706    6.693416203    3.159133942
  853 SOLV  OW      4681    5.075832149    4.632883270    4.972810791
  853 SOLV  HW1     4682    4.988730194    4.675028534    4.947538634
  853 SOLV  HW2     4683    5.101639524    4.565589701    4.903477403
  854 SOLV  OW      4684    6.189388108    0.861611786    4.130308880
  854 SOLV  HW1     4685    6.173396812    0.768695309    4.096951615
  854 SOLV  HW2     4686    6.172315518    0.926902033    4.056501271
  855 SOLV  OW      4687    6.052821380    4.709178805    3.401368307
  855 SOLV  HW1     4688    6.131906980    4.728994897    3.459287408
  855 SOLV  HW2     4689    6.084172290    4.681039003    3.310665746
  856 SOLV  OW      4690    3.458791037    4.064671351    0.092934056
  856 SOLV  HW1     4691    3.530533283    4.113401092    0.043149131
  856 SOLV  HW2     4692    3.370666447    4.108863612    0.076107533
  857 SOLV  OW      4693    5.684969186    4.421010893    5.454886308
  857 SOLV  HW1     4694    5.660301762    4.378444267    5.367815958
  857 SOLV  HW2     4695    5.775470027    4.462843794    5.447060879
  858 SOLV  OW      4696    0.125639229    0.308679929    3.548006508
  858 SOLV  HW1     4697    0.073200943    0.289156491    3.465116368
  858 SOLV  HW2     4698    0.168006470    0.224408634    3.581247303
  859 SOLV  OW      4699    4.354345266    5.566993385    4.392251106
  859 SOLV  HW1     4700    4.306149925    5.513970121    4.462019003
  859 SOLV  HW2     4701    4.426230302    5.510731316    4.351398118
  860 SOLV  OW      4702    6.415610436    2.146770456    3.054655909
  860 SOLV  HW1     4703    6.506104729    2.187210603    3.067959354
  860 SOLV  HW2     4704    6.412607469    2.100199102    2.966204611
  861 SOLV  OW      4705    6.552443427    6.278928457    4.046355363
  861 SOLV  HW1     4706    6.550862895    6.378879087    4.049428624
  861 SOLV  HW2     4707    6.616947706    6.244520180    4.114599547
  862 SOLV  OW      4708    4.562126707    5.423029916    4.255298115
  862 SOLV  HW1     4709    4.660396479    5.423686854    4.236749049
  862 SOLV  HW2     4710    4.511957154    5.417717417    4.168948610
  863 SOLV  OW      4711    4.033384934    6.060844199    2.478268719
  863 SOLV  HW1     4712    4.095124157    6.136203866    2.500877628
  863 SOLV  HW2     4713    4.029818751    5.996591352    2.554824980
  864 SOLV  OW      4714    6.474007956    1.248729176    4.398831483
  864 SOLV  HW1     4715    6.456009798    1.335281094    4.445595684
  864 SOLV  HW2     4716    6.391470595    1.192272537    4.400318635
  865 SOLV  OW      4717    1.995517516    3.771576493    5.834472735
  865 SOLV  HW1     4718    2.039439751    3.858280175    5.810919237
  865 SOLV  HW2     4719    1.971712781    3.771592981    5.931605420
  866 SOLV  OW      4720    4.867685633    3.735564946    0.618205319
  866 SOLV  HW1     4721    4.870569698    3.652883630    0.562013179
  866 SOLV  HW2     4722    4.781674670    3.783926211    0.601916601
  867 SOLV  OW      4723    4.279027044    2.843923392    4.260677682
  867 SOLV  HW1     4724    4.225275813    2.767299789    4.225447227
  867 SOLV  HW2     4725    4.330492520    2.814303843    4.341148698
  868 SOLV  OW      4726    5.570768362    5.316479194    5.801598474
  868 SOLV  HW1     4727    5.535130981    5.356696414    5.885945764
  868 SOLV  HW2     4728    5.502007883    5.255531427    5.762110095
  869 SOLV  OW      4729    3.736884023    2.345100339    5.374055599
  869 SOLV  HW1     4730    3.805203134    2.333355810    5.446139959
  869 SOLV  HW2     4731    3.668090029    2.272872457    5.381266795
  870 SOLV  OW      4732    4.741396236    6.211579460    4.039796996
  870 SOLV  HW1     4733    4.794021766    6.228578022    3.956471542
  870 SOLV  HW2     4734    4.648278229    6.184430318    4.015433976
  871 SOLV  OW      4735    2.497240100    6.021990217    4.516212103
  871 SOLV  HW1     4736    2.536294429    5.938737624    4.555522221
  871 SOLV  HW2     4737    2.398207633    6.011324550    4.507252751
  872 SOLV  OW      4738    5.230920617    5.150538041    0.595763384
  872 SOLV  HW1     4739    5.235772341    5.184246226    0.689795089
  872 SOLV  HW2     4740    5.237517023    5.227602479    0.532365872
  873 SOLV  OW      4741    5.452469979    4.331765443    5.636404489
  873 SOLV  HW1     4742    5.547746023    4.361004077    5.628061615
  873 SOLV  HW2     4743    5.438765774    4.287816317    5.725188462
  874 SOLV  OW      4744    5.209340424    3.515292867    6.205766463
  874 SOLV  HW1     4745    5.254335112    3.600619021    6.179402782
  874 SOLV  HW2     4746    5.197906299    3.457353268    6.125067394
  875 SOLV  OW      4747    5.570928911    6.202924243    4.128820523
  875 SOLV  HW1     4748    5.574247864    6.301082949    4.109961685
  875 SOLV  HW2     4749    5.663721133    6.168692855    4.143639039
  876 SOLV  OW      4750    4.978582330    3.578347089    2.687462980
  876 SOLV  HW1     4751    5.065602168    3.623372551    2.667419274
  876 SOLV  HW2     4752    4.948437289    3.603546485    2.779428582
  877 SOLV  OW      4753    6.736331119    4.133084699    4.099429141
  877 SOLV  HW1     4754    6.727029577    4.199832960    4.173319363
  877 SOLV  HW2     4755    6.814539156    4.073568672    4.117946352
  878 SOLV  OW      4756    6.644881180    3.430249163    5.784117260
  878 SOLV  HW1     4757    6.677256444    3.463696800    5.872632402
  878 SOLV  HW2     4758    6.587889570    3.349238546    5.797935434
  879 SOLV  OW      4759    6.109940306    4.111662603    1.828241276
  879 SOLV  HW1     4760    6.162313700    4.049197034    1.770300401
  879 SOLV  HW2     4761    6.027599171    4.141018387    1.779660002
  880 SOLV  OW      4762    2.070710303    4.273381784    3.958770099
  880 SOLV  HW1     4763    2.031807737    4.278227791    4.050773131
  880 SOLV  HW2     4764    2.168647991    4.293190824    3.962923149
  881 SOLV  OW      4765    6.002811875    4.076892320    6.429864010
  881 SOLV  HW1     4766    5.934922580    4.003556686    6.433716626
  881 SOLV  HW2     4767    6.022698945    4.108779069    6.522544140
  882 SOLV  OW      4768    3.872756161    5.106778539    0.162826363
  882 SOLV  HW1     4769    3.866981470    5.100032887    0.063212464
  882 SOLV  HW2     4770    3.798654266    5.053869927    0.204174451
  883 SOLV  OW      4771    4.424682978    2.107696679    3.601439039
  883 SOLV  HW1     4772    4.409173009    2.148057487    3.511259794
  883 SOLV  HW2     4773    4.351864518    2.136332625    3.663723008
  884 SOLV  OW      4774    0.102525972    3.433325854    4.620150135
  884 SOLV  HW1     4775    0.087697436    3.336235959    4.638998861
  884 SOLV  HW2     4776    0.063307128    3.456340013    4.531078075
  885 SOLV  OW      4777    3.727394359    0.482526589    4.708830375
  885 SOLV  HW1     4778    3.774919929    0.568902232    4.692028746
  885 SOLV  HW2     4779    3.708340508    0.437470961    4.621603120
  886 SOLV  OW      4780    6.453905567    5.243810759    3.262181920
  886 SOLV  HW1     4781    6.543171514    5.277973102    3.291612388
  886 SOLV  HW2     4782    6.430810933    5.161678202    3.314358005
  887 SOLV  OW      4783    3.833142757    5.785533286    6.564816742
  887 SOLV  HW1     4784    3.835532636    5.702110423    6.509713423
  887 SOLV  HW2     4785    3.765110575    5.848410753    6.527140809
  888 SOLV  OW      4786    0.097968968    5.095075682    5.062815251
  888 SOLV  HW1     4787    0.119730409    5.085040337    5.159911156
  888 SOLV  HW2     4788    0.155686090    5.033465365    5.009199582
  889 SOLV  OW      4789    6.071413306    3.725232897    6.340857660
  889 SOLV  HW1     4790    6.153230468    3.757138103    6.388711871
  889 SOLV  HW2     4791    5.993024283    3.781077372    6.368032002
  890 SOLV  OW      4792    5.173397369    3.372720606    5.462348551
  890 SOLV  HW1     4793    5.161183366    3.466263839    5.495549255
  890 SOLV  HW2     4794    5.261818379    3.365006557    5.416262914
  891 SOLV  OW      4795    6.213970207    6.514840125    4.328480974
  891 SOLV  HW1     4796    6.285552015    6.452288053    4.359548497
  891 SOLV  HW2     4797    6.237747542    6.550415267    4.238088425
  892 SOLV  OW      4798    4.448688493    4.557744996    5.600969090
  892 SOLV  HW1     4799    4.483135881    4.534057502    5.510118849
  892 SOLV  HW2     4800    4.359485427    4.602110260    5.592253825
  893 SOLV  OW      4801    0.193835670    6.543328423    2.744375449
  893 SOLV  HW1     4802    0.145195264    6.533427452    2.831196899
  893 SOLV  HW2     4803    0.128236723    6.540560115    2.668936922
  894 SOLV  OW      4804    6.619909304    6.433054598    2.920266975
  894 SOLV  HW1     4805    6.630958153    6.489737112    3.001918701
  894 SOLV  HW2     4806    6.616982613    6.336666312    2.946775419
  895 SOLV  OW      4807    4.122884914    5.107799726    5.661789554
  895 SOLV  HW1     4808    4.078228185    5.195740555    5.678335740
  895 SOLV  HW2     4809    4.053552771    5.036118733    5.654278206
  896 SOLV  OW      4810    3.763063404    4.895312713    4.876766305
  896 SOLV  HW1     4811    3.822257484    4.820470014    4.906708610
  896 SOLV  HW2     4812    3.818644641    4.976350160    4.858179291
  897 SOLV  OW      4813    3.483613252    6.051311747    3.532191158
  897 SOLV  HW1     4814    3.472866694    5.976781516    3.466377420
  897 SOLV  HW2     4815    3.394299306    6.092080406    3.551230813
  898 SOLV  OW      4816    4.536068627    5.751136882    4.403432865
  898 SOLV  HW1     4817    4.456588888    5.696321352    4.377387758
  898 SOLV  HW2     4818    4.618168931    5.713076771    4.360876498
  899 SOLV  OW      4819    4.618446738    5.678414620    1.082257513
  899 SOLV  HW1     4820    4.567258627    5.707870701    1.001547467
  899 SOLV  HW2     4821    4.713287029    5.709220195    1.074627231
  900 SOLV  OW      4822    4.384035718    3.583558393    0.259343052
  900 SOLV  HW1     4823    4.469863757    3.541566448    0.229818982
  900 SOLV  HW2     4824    4.403835158    3.662792099    0.317061934
  901 SOLV  OW      4825    4.473761555    4.069104167    2.181928835
  901 SOLV  HW1     4826    4.455660838    4.023626825    2.269140252
  901 SOLV  HW2     4827    4.554071879    4.127990983    2.191100796
  902 SOLV  OW      4828    6.840179673    4.043675031    4.791764848
  902 SOLV  HW1     4829    6.837436598    3.968200292    4.726208961
  902 SOLV  HW2     4830    6.922785747    4.036278700    4.847648740
  903 SOLV  OW      4831    5.461184667    4.246123997    5.912435856
  903 SOLV  HW1     4832    5.421640613    4.330822885    5.947986345
  903 SOLV  HW2     4833    5.557121483    4.240004356    5.940005405
  904 SOLV  OW      4834    2.171045363    2.304036578    6.392355814
  904 SOLV  HW1     4835    2.224565994    2.300129864    6.476749417
  904 SOLV  HW2     4836    2.192054925    2.388720420    6.343477099
  905 SOLV  OW      4837    3.535939979    5.414320935    4.326584628
  905 SOLV  HW1     4838    3.446260378    5.370391075    4.331993638
  905 SOLV  HW2     4839    3.537483115    5.494391295    4.386483314
  906 SOLV  OW      4840    5.250732590    2.805109097    6.373841795
  906 SOLV  HW1     4841    5.231796025    2.816293431    6.276281765
  906 SOLV  HW2     4842    5.188462038    2.862820686    6.426695019
  907 SOLV  OW      4843    5.765918294    4.486116926    0.365028056
  907 SOLV  HW1     4844    5.723072617    4.495153267    0.454941170
  907 SOLV  HW2     4845    5.744900645    4.396034567    0.327012332
  908 SOLV  OW      4846    5.553139488    4.630638098    5.689599928
  908 SOLV  HW1     4847    5.552656279    4.547541638    5.633951574
  908 SOLV  HW2     4848    5.538920720    4.710230833    5.630737916
  909 SOLV  OW      4849    5.711383689    4.616641977    4.859051997
  909 SOLV  HW1     4850    5.799286821    4.571905505    4.875597735
  909 SOLV  HW2     4851    5.644693744    4.548721096    4.828372416
  910 SOLV  OW      4852    3.746115913    4.375060830    5.440651886
  910 SOLV  HW1     4853    3.695946359    4.461077592    5.449907337
  910 SOLV  HW2     4854    3.830548942    4.391074804    5.389504347
  911 SOLV  OW      4855    6.671648012    1.919490069    5.571466071
  911 SOLV  HW1     4856    6.725701521    1.889461754    5.650057640
  911 SOLV  HW2     4857    6.652947188    2.017408496    5.579361458
  912 SOLV  OW      4858    2.786669923    6.391181727    4.560224492
  912 SOLV  HW1     4859    2.798449758    6.409033436    4.462537917
  912 SOLV  HW2     4860    2.810406457    6.473260894    4.612182779
  913 SOLV  OW      4861    4.775886144    5.739157333    4.770714142
  913 SOLV  HW1     4862    4.763358177    5.771945705    4.864360515
  913 SOLV  HW2     4863    4.688018204    5.708457533    4.734130305
  914 SOLV  OW      4864    4.141163018    4.760891440    5.730209644
  914 SOLV  HW1     4865    4.198374238    4.752347142    5.648628382
  914 SOLV  HW2     4866    4.072474247    4.832059680    5.715425617
  915 SOLV  OW      4867    3.483544792    3.863865621    6.774849151
  915 SOLV  HW1     4868    3.516297540    3.770931581    6.757757166
  915 SOLV  HW2     4869    3.554203261    3.929492243    6.748352933
  916 SOLV  OW      4870    3.156737038    5.122082928    3.706125592
  916 SOLV  HW1     4871    3.134836336    5.062958906    3.783754145
  916 SOLV  HW2     4872    3.072376682    5.160771737    3.668870689
  917 SOLV  OW      4873    6.184274917    6.145885740    4.773880911
  917 SOLV  HW1     4874    6.265097423    6.105638360    4.816886367
  917 SOLV  HW2     4875    6.197189878    6.244614770    4.764532860
  918 SOLV  OW      4876    5.079700752    6.029851137    4.980433958
  918 SOLV  HW1     4877    4.981453100    6.038431961    4.963832314
  918 SOLV  HW2     4878    5.124803753    6.116494794    4.958979327
  919 SOLV  OW      4879    5.462282102    4.514782772    1.396655561
  919 SOLV  HW1     4880    5.490265365    4.595524533    1.344699762
  919 SOLV  HW2     4881    5.440252269    4.541522035    1.490470772
  920 SOLV  OW      4882    5.459767484    2.405838241    6.636193922
  920 SOLV  HW1     4883    5.522779757    2.441895082    6.567409395
  920 SOLV  HW2     4884    5.376047254    2.374375834    6.591440437
  921 SOLV  OW      4885    0.321135743    1.333118532    4.626569958
  921 SOLV  HW1     4886    0.317098531    1.431902934    4.641650163
  921 SOLV  HW2     4887    0.263401446    1.308942813    4.548568485
  922 SOLV  OW      4888    5.594148987    3.030600671    6.495919675
  922 SOLV  HW1     4889    5.497560754    3.053878007    6.507277251
  922 SOLV  HW2     4890    5.648021445    3.076626905    6.566484684
  923 SOLV  OW      4891    6.012131047    3.631415223    4.448098097
  923 SOLV  HW1     4892    5.958468899    3.557241355    4.488349754
  923 SOLV  HW2     4893    6.030932416    3.700580104    4.517842271
  924 SOLV  OW      4894    4.576969015    6.328482159    4.884773590
  924 SOLV  HW1     4895    4.536552223    6.257969885    4.826496268
  924 SOLV  HW2     4896    4.542350414    6.318472956    4.978063172
  925 SOLV  OW      4897    2.762139481    5.751441609    5.519090705
  925 SOLV  HW1     4898    2.844389265    5.767081665    5.573790318
  925 SOLV  HW2     4899    2.746617450    5.653098733    5.509639477
  926 SOLV  OW      4900    1.231991092    5.860838342    2.920345498
  926 SOLV  HW1     4901    1.289208236    5.781746208    2.898616065
  926 SOLV  HW2     4902    1.202376736    5.904834818    2.835558538
  927 SOLV  OW      4903    4.939812482    2.957809381    5.687831478
  927 SOLV  HW1     4904    4.966312645    3.011782631    5.607918133
  927 SOLV  HW2     4905    4.912167128    3.019172482    5.761802571
  928 SOLV  OW      4906    3.930700331    4.394111360    6.683176325
  928 SOLV  HW1     4907    3.904298610    4.313100711    6.735540963
  928 SOLV  HW2     4908    3.919426135    4.375780687    6.585510481
  929 SOLV  OW      4909    5.771764120    0.086578416    3.556835542
  929 SOLV  HW1     4910    5.684311034    0.077960843    3.509091819
  929 SOLV  HW2     4911    5.838985891    0.128638952    3.495893914
  930 SOLV  OW      4912    6.806766745    3.206785946    4.449515473
  930 SOLV  HW1     4913    6.835499954    3.294568421    4.411191642
  930 SOLV  HW2     4914    6.764518890    3.151353820    4.377791342
  931 SOLV  OW      4915    4.980921314    6.362443201    2.942639315
  931 SOLV  HW1     4916    4.912656187    6.291649789    2.960806156
  931 SOLV  HW2     4917    5.069116509    6.334135036    2.980349405
  932 SOLV  OW      4918    4.363437816    4.236638648    6.683035202
  932 SOLV  HW1     4919    4.343640538    4.197995419    6.773128417
  932 SOLV  HW2     4920    4.298721641    4.310327455    6.663444446
  933 SOLV  OW      4921    5.650844495    0.217871802    5.069896008
  933 SOLV  HW1     4922    5.577961678    0.266397607    5.021571044
  933 SOLV  HW2     4923    5.738934983    0.239661015    5.027857291
  934 SOLV  OW      4924    4.402003532    6.201417509    1.509895979
  934 SOLV  HW1     4925    4.411796921    6.173010973    1.605284078
  934 SOLV  HW2     4926    4.314661831    6.168379265    1.474096851
  935 SOLV  OW      4927    1.190072531    4.837998060    6.076806731
  935 SOLV  HW1     4928    1.093795600    4.818813535    6.057714603
  935 SOLV  HW2     4929    1.247501248    4.787919037    6.012032321
  936 SOLV  OW      4930    3.747093911    4.508791819    4.984063630
  936 SOLV  HW1     4931    3.686570373    4.544570334    5.055185211
  936 SOLV  HW2     4932    3.707862666    4.425068762    4.945947949
  937 SOLV  OW      4933    3.488166964    3.236419330    5.373123644
  937 SOLV  HW1     4934    3.554541248    3.310796690    5.365109412
  937 SOLV  HW2     4935    3.395855753    3.274555625    5.378234426
  938 SOLV  OW      4936    6.903382429    4.669382649    2.469060911
  938 SOLV  HW1     4937    6.823700690    4.654166249    2.410573023
  938 SOLV  HW2     4938    6.984287720    4.683769514    2.412062813
  939 SOLV  OW      4939    6.151431193    5.583705378    5.454047491
  939 SOLV  HW1     4940    6.245382525    5.563780750    5.481937263
  939 SOLV  HW2     4941    6.119851756    5.513167542    5.390574818
  940 SOLV  OW      4942    5.919547515    5.712244420    3.654788780
  940 SOLV  HW1     4943    5.988949740    5.648125355    3.687558397
  940 SOLV  HW2     4944    5.843442218    5.714958782    3.719614928
  941 SOLV  OW      4945    3.987610343    0.186992007    2.679144698
  941 SOLV  HW1     4946    3.892112530    0.157407586    2.676586648
  941 SOLV  HW2     4947    4.038578238    0.129550776    2.743209176
  942 SOLV  OW      4948    4.415443589    0.310932232    4.077398627
  942 SOLV  HW1     4949    4.438117406    0.251654653    4.000107794
  942 SOLV  HW2     4950    4.320876453    0.294410686    4.105432281
  943 SOLV  OW      4951    5.865365063    5.218813750    4.965202538
  943 SOLV  HW1     4952    5.882708185    5.306833773    5.009398128
  943 SOLV  HW2     4953    5.799679629    5.231249355    4.890823166
  944 SOLV  OW      4954    5.057080470    5.678971465    4.720449941
  944 SOLV  HW1     4955    4.965785085    5.718022138    4.732369950
  944 SOLV  HW2     4956    5.114667296    5.704587539    4.798099441
  945 SOLV  OW      4957    6.840007389    2.268533559    4.184183940
  945 SOLV  HW1     4958    6.842937123    2.368494841    4.185132506
  945 SOLV  HW2     4959    6.846292059    2.234130375    4.277877865
  946 SOLV  OW      4960    4.852188177    4.668737223    0.057588446
  946 SOLV  HW1     4961    4.923791651    4.738349159    0.052228969
  946 SOLV  HW2     4962    4.880110364    4.588134727    0.005385222
  947 SOLV  OW      4963    5.481705411    4.914862393    4.809488465
  947 SOLV  HW1     4964    5.495470838    4.852444954    4.886406771
  947 SOLV  HW2     4965    5.399907206    4.887692785    4.758766848
  948 SOLV  OW      4966    6.737026967    0.552231668    2.374489047
  948 SOLV  HW1     4967    6.721717392    0.628148940    2.311225280
  948 SOLV  HW2     4968    6.766896417    0.471703561    2.323272679
  949 SOLV  OW      4969    6.881340838    2.894569037    0.562469947
  949 SOLV  HW1     4970    6.898426381    2.796236004    0.568854629
  949 SOLV  HW2     4971    6.787601161    2.910135079    0.531284184
  950 SOLV  OW      4972    5.202789558    0.310897230    3.851242336
  950 SOLV  HW1     4973    5.218470700    0.316325037    3.949864682
  950 SOLV  HW2     4974    5.114804662    0.266633999    3.833886579
  951 SOLV  OW      4975    5.965692316    1.590993186    0.350884576
  951 SOLV  HW1     4976    6.027010636    1.669998451    0.351049252
  951 SOLV  HW2     4977    5.881138614    1.614548050    0.302951712
  952 SOLV  OW      4978    2.632217027    5.057889520    3.733128615
  952 SOLV  HW1     4979    2.560454573    5.116486889    3.695472027
  952 SOLV  HW2     4980    2.682895779    5.015022689    3.658324564
  953 SOLV  OW      4981    4.612157953    3.663497279    1.205458863
  953 SOLV  HW1     4982    4.537600895    3.713164346    1.161023472
  953 SOLV  HW2     4983    4.602465622    3.670698146    1.304736817
  954 SOLV  OW      4984    6.044905247    6.573661448    3.372158379
  954 SOLV  HW1     4985    5.967961599    6.636349059    3.384465466
  954 SOLV  HW2     4986    6.121302662    6.622552115    3.330032667
  955 SOLV  OW      4987    5.209068895    0.973634012    4.041587938
  955 SOLV  HW1     4988    5.227242436    1.061406732    4.085946086
  955 SOLV  HW2     4989    5.223146459    0.982598217    3.942980328
  956 SOLV  OW      4990    6.174573420    0.557717833    1.829007930
  956 SOLV  HW1     4991    6.102088528    0.529567744    1.891899019
  956 SOLV  HW2     4992    6.180726824    0.492124925    1.753765675
  957 SOLV  OW      4993    4.871596346    0.156937379    4.180843727
  957 SOLV  HW1     4994    4.822679817    0.133423832    4.264842336
  957 SOLV  HW2     4995    4.861775253    0.254823128    4.162859373
  958 SOLV  OW      4996    5.578464517    1.121237415    4.155293306
  958 SOLV  HW1     4997    5.647561301    1.053382749    4.130328442
  958 SOLV  HW2     4998    5.540776004    1.162476113    4.072343052
  959 SOLV  OW      4999    5.618767116    5.150648655    4.843225933
  959 SOLV  HW1     5000    5.549839147    5.218599623    4.818062540
  959 SOLV  HW2     5001    5.582368966    5.058847721    4.827438439
  960 SOLV  OW      5002    6.275957065    2.500128399    4.582042784
  960 SOLV  HW1     5003    6.284623396    2.599083797    4.570445201
  960 SOLV  HW2     5004    6.355516026    2.465304984    4.631635324
  961 SOLV  OW      5005    3.595040904    4.804365749    2.891089097
  961 SOLV  HW1     5006    3.650383249    4.851155254    2.822169404
  961 SOLV  HW2     5007    3.586904240    4.862283127    2.972213907
  962 SOLV  OW      5008    5.264796137    5.885000421    3.746943353
  962 SOLV  HW1     5009    5.299736573    5.819483736    3.813938381
  962 SOLV  HW2     5010    5.241112085    5.970473133    3.793150439
  963 SOLV  OW      5011    3.388394009    5.447056683    3.598443638
  963 SOLV  HW1     5012    3.315846845    5.469598582    3.663485498
  963 SOLV  HW2     5013    3.477145745    5.470682334    3.638024599
  964 SOLV  OW      5014    4.451932860    3.848745787    6.332791096
  964 SOLV  HW1     5015    4.446534084    3.759080997    6.288824555
  964 SOLV  HW2     5016    4.509259217    3.909445020    6.277734666
  965 SOLV  OW      5017    5.514777468    4.740142527    5.021542057
  965 SOLV  HW1     5018    5.514511169    4.715499906    5.118467886
  965 SOLV  HW2     5019    5.592439094    4.696337239    4.976246939
  966 SOLV  OW      5020    5.304018967    3.051132306    5.206766492
  966 SOLV  HW1     5021    5.225217465    3.107089928    5.181054357
  966 SOLV  HW2     5022    5.292761621    3.018946427    5.300784376
  967 SOLV  OW      5023    4.691138106    5.113218437    0.711773775
  967 SOLV  HW1     5024    4.666569688    5.095339006    0.616501349
  967 SOLV  HW2     5025    4.790697074    5.117052121    0.720340626
  968 SOLV  OW      5026    5.410849162    4.532193413    3.784743675
  968 SOLV  HW1     5027    5.505922795    4.526803319    3.754186531
  968 SOLV  HW2     5028    5.362676294    4.601883141    3.731598320
  969 SOLV  OW      5029    3.871983107    5.251673810    0.465111341
  969 SOLV  HW1     5030    3.909059833    5.160362724    0.482122935
  969 SOLV  HW2     5031    3.774306349    5.244714142    0.444798626
  970 SOLV  OW      5032    4.237319117    5.642016254    3.378952909
  970 SOLV  HW1     5033    4.211952173    5.548609764    3.404122363
  970 SOLV  HW2     5034    4.239530089    5.650233583    3.279307199
  971 SOLV  OW      5035    4.687706338    5.495388385    6.506423047
  971 SOLV  HW1     5036    4.758499178    5.455019049    6.448453065
  971 SOLV  HW2     5037    4.709926407    5.478880321    6.602524778
  972 SOLV  OW      5038    5.049944801    4.189527370    0.330959508
  972 SOLV  HW1     5039    5.027499274    4.283494337    0.305142424
  972 SOLV  HW2     5040    4.987392548    4.126504070    0.284966513
  973 SOLV  OW      5041    5.763367679    4.125143308    6.679852722
  973 SOLV  HW1     5042    5.741367267    4.027737572    6.685340351
  973 SOLV  HW2     5043    5.859724339    4.138876454    6.702848054
  974 SOLV  OW      5044    4.220947832    5.995861924    4.335332337
  974 SOLV  HW1     5045    4.299958931    6.047533607    4.302332704
  974 SOLV  HW2     5046    4.137392316    6.047939106    4.317782569
  975 SOLV  OW      5047    3.920723591    6.863432432    5.198769127
  975 SOLV  HW1     5048    3.970216009    6.844991952    5.283693472
  975 SOLV  HW2     5049    3.937310216    6.957881408    5.170379984
  976 SOLV  OW      5050    0.168293211    5.060040167    6.719025304
  976 SOLV  HW1     5051    0.191570884    4.988388956    6.784796007
  976 SOLV  HW2     5052    0.206919763    5.037079327    6.629681770
  977 SOLV  OW      5053    4.984236690    4.704568498    4.565813267
  977 SOLV  HW1     5054    4.960752968    4.630163682    4.503251293
  977 SOLV  HW2     5055    4.902484075    4.733053670    4.615879680
  978 SOLV  OW      5056    5.628167385    5.992311412    3.936564732
  978 SOLV  HW1     5057    5.641513106    6.021935357    3.841982235
  978 SOLV  HW2     5058    5.597295214    6.069818145    3.991711269
  979 SOLV  OW      5059    4.864467639    5.893611229    3.048241691
  979 SOLV  HW1     5060    4.940970189    5.829773378    3.056836102
  979 SOLV  HW2     5061    4.888927560    5.980821257    3.090642459
  980 SOLV  OW      5062    5.128682847    4.425891955    3.982356683
  980 SOLV  HW1     5063    5.038664773    4.442492687    3.942091578
  980 SOLV  HW2     5064    5.146979723    4.494727230    4.052549314
  981 SOLV  OW      5065    4.853353810    3.107541132    4.627453577
  981 SOLV  HW1     5066    4.912635041    3.123841421    4.548574006
  981 SOLV  HW2     5067    4.808741910    3.193072724    4.653835639
  982 SOLV  OW      5068    6.235484082    3.918383113    6.452064127
  982 SOLV  HW1     5069    6.253267360    3.899206612    6.548591848
  982 SOLV  HW2     5070    6.156592484    3.979339255    6.444191202
  983 SOLV  OW      5071    4.218787607    5.030028775    4.540570430
  983 SOLV  HW1     5072    4.278134319    5.073386914    4.472747662
  983 SOLV  HW2     5073    4.139890819    5.088881829    4.558277829
  984 SOLV  OW      5074    4.594642986    5.725625998    5.496441761
  984 SOLV  HW1     5075    4.692060779    5.712964476    5.515138707
  984 SOLV  HW2     5076    4.554064927    5.638018286    5.470395913
  985 SOLV  OW      5077    4.541507709    5.083777978    5.511721056
  985 SOLV  HW1     5078    4.478677964    5.110009976    5.438469296
  985 SOLV  HW2     5079    4.526813678    5.142944746    5.590998050
  986 SOLV  OW      5080    5.802893793    0.330265327    5.376334071
  986 SOLV  HW1     5081    5.865403590    0.262254279    5.338007892
  986 SOLV  HW2     5082    5.714458139    0.324051389    5.330048309
  987 SOLV  OW      5083    5.819469236    0.503610712    4.403235101
  987 SOLV  HW1     5084    5.882939492    0.577651002    4.381072528
  987 SOLV  HW2     5085    5.756193238    0.534156018    4.474401733
  988 SOLV  OW      5086    2.782652865    3.986479235    4.475922842
  988 SOLV  HW1     5087    2.731428281    3.918234718    4.423780688
  988 SOLV  HW2     5088    2.802082539    4.065316870    4.417534695
  989 SOLV  OW      5089    2.614067144    0.792101555    0.291657600
  989 SOLV  HW1     5090    2.534123499    0.850726413    0.278534490
  989 SOLV  HW2     5091    2.696623754    0.841915889    0.265106807
  990 SOLV  OW      5092    5.201719750    6.699652708    5.351872663
  990 SOLV  HW1     5093    5.202089185    6.657024114    5.442331409
  990 SOLV  HW2     5094    5.135337958    6.653061667    5.293367886
  991 SOLV  OW      5095    3.667339668    4.277132089    3.735542030
  991 SOLV  HW1     5096    3.705313460    4.369456503    3.729524576
  991 SOLV  HW2     5097    3.601323478    4.263387982    3.661684177
  992 SOLV  OW      5098    6.251335529    5.427426741    4.759716498
  992 SOLV  HW1     5099    6.269714589    5.418878170    4.661784484
  992 SOLV  HW2     5100    6.279848610    5.517970528    4.791186080
  993 SOLV  OW      5101    5.013754831    0.189448108    4.978352051
  993 SOLV  HW1     5102    5.030284519    0.137116824    4.894746584
  993 SOLV  HW2     5103    4.970031893    0.276351459    4.955162681
  994 SOLV  OW      5104    5.624496936    3.880006679    5.023320129
  994 SOLV  HW1     5105    5.667338282    3.970216652    5.017972476
  994 SOLV  HW2     5106    5.635896343    3.832489171    4.936062082
  995 SOLV  OW      5107    4.878735786    0.677705495    4.257655070
  995 SOLV  HW1     5108    4.939645192    0.640890981    4.327914502
  995 SOLV  HW2     5109    4.841226709    0.602552144    4.203372529
  996 SOLV  OW      5110    0.107047359    2.528230801    4.657431081
  996 SOLV  HW1     5111    0.189484739    2.552107865    4.606089706
  996 SOLV  HW2     5112    0.048530216    2.608893437    4.665872548
  997 SOLV  OW      5113    5.507419337    4.116403758    2.357141674
  997 SOLV  HW1     5114    5.604145456    4.105331025    2.334266291
  997 SOLV  HW2     5115    5.472023374    4.030696343    2.394600251
  998 SOLV  OW      5116    4.277915556    6.919977494    2.711490013
  998 SOLV  HW1     5117    4.178275537    6.926678290    2.706285733
  998 SOLV  HW2     5118    4.319053123    6.997866188    2.664149456
  999 SOLV  OW      5119    0.199499702    5.281133139    3.365903661
  999 SOLV  HW1     5120    0.259139753    5.342028199    3.313590679
  999 SOLV  HW2     5121    0.254723631    5.210783909    3.410658704
 1000 SOLV  OW      5122    0.459601816    4.405450657    4.393288704
 1000 SOLV  HW1     5123    0.544323943    4.419127426    4.341939896
 1000 SOLV  HW2     5124    0.391421438    4.362315798    4.334192014
 1001 SOLV  OW      5125    1.609376227    5.719057813    4.557383341
 1001 SOLV  HW1     5126    1.632680814    5.752344592    4.466002531
 1001 SOLV  HW2     5127    1.530625692    5.769878093    4.592272462
 1002 SOLV  OW      5128    4.667212456    5.275046397    3.654388446
 1002 SOLV  HW1     5129    4.571259659    5.291421364    3.677335507
 1002 SOLV  HW2     5130    4.702584384    5.200206468    3.710508180
 1003 SOLV  OW      5131    5.032456761    5.470965454    6.058065585
 1003 SOLV  HW1     5132    4.967200976    5.539715518    6.089952000
 1003 SOLV  HW2     5133    5.020125214    5.456324755    5.959906728
 1004 SOLV  OW      5134    6.553888345    5.148893504    3.035631093
 1004 SOLV  HW1     5135    6.553215033    5.231424103    2.979165517
 1004 SOLV  HW2     5136    6.531964072    5.173035142    3.130164600
 1005 SOLV  OW      5137    5.387662373    3.384108470    6.348457603
 1005 SOLV  HW1     5138    5.300423709    3.429862179    6.331204288
 1005 SOLV  HW2     5139    5.454392964    3.412567230    6.279618240
 1006 SOLV  OW      5140    5.494929043    5.115401959    4.273932455
 1006 SOLV  HW1     5141    5.519220911    5.106819950    4.370564295
 1006 SOLV  HW2     5142    5.396101392    5.104365024    4.263315406
 1007 SOLV  OW      5143    4.467946491    3.599924832    3.019555163
 1007 SOLV  HW1     5144    4.532320069    3.672146623    2.994253578
 1007 SOLV  HW2     5145    4.453791427    3.601101724    3.118541654
 1008 SOLV  OW      5146    2.324971675    6.221912862    5.995984801
 1008 SOLV  HW1     5147    2.359356444    6.274416090    6.073847987
 1008 SOLV  HW2     5148    2.357744673    6.263100083    5.910948886
 1009 SOLV  OW      5149    5.341920030    5.178468036    4.620652523
 1009 SOLV  HW1     5150    5.359280002    5.250247058    4.688080111
 1009 SOLV  HW2     5151    5.427693907    5.131981892    4.598653527
 1010 SOLV  OW      5152    5.828436499    0.490779961    2.702250075
 1010 SOLV  HW1     5153    5.885456927    0.439677080    2.766582351
 1010 SOLV  HW2     5154    5.875911050    0.498581729    2.614576150
 1011 SOLV  OW      5155    3.639324065    6.240237051    6.913955303
 1011 SOLV  HW1     5156    3.694738930    6.158054633    6.927254123
 1011 SOLV  HW2     5157    3.634818908    6.291606711    6.999643350
 1012 SOLV  OW      5158    4.934161698    5.358724866    3.483412064
 1012 SOLV  HW1     5159    4.975099194    5.289819718    3.423594111
 1012 SOLV  HW2     5160    4.871145881    5.314323224    3.547125703
 1013 SOLV  OW      5161    6.764250251    3.506351762    6.595295824
 1013 SOLV  HW1     5162    6.830263216    3.578906138    6.614780845
 1013 SOLV  HW2     5163    6.809994133    3.431853550    6.546725960
 1014 SOLV  OW      5164    2.303196505    2.665441501    3.830024416
 1014 SOLV  HW1     5165    2.213633569    2.708025584    3.817107208
 1014 SOLV  HW2     5166    2.295505460    2.591230137    3.896621885
 1015 SOLV  OW      5167    4.123211382    5.055488510    3.654780682
 1015 SOLV  HW1     5168    4.123623449    4.986986914    3.727643766
 1015 SOLV  HW2     5169    4.079799238    5.017146367    3.573252663
 1016 SOLV  OW      5170    6.907676162    1.195900863    4.012954869
 1016 SOLV  HW1     5171    6.811388684    1.222351944    4.018529619
 1016 SOLV  HW2     5172    6.928579931    1.130689294    4.085841857
 1017 SOLV  OW      5173    3.191172546    0.138344116    3.975111459
 1017 SOLV  HW1     5174    3.095641258    0.128503096    4.003017798
 1017 SOLV  HW2     5175    3.197510226    0.132773629    3.875459015
 1018 SOLV  OW      5176    4.224439704    2.154013320    3.808632233
 1018 SOLV  HW1     5177    4.171916160    2.211737642    3.871168744
 1018 SOLV  HW2     5178    4.171297015    2.072342457    3.786107788
 1019 SOLV  OW      5179    4.274058484    4.243373158    5.535346475
 1019 SOLV  HW1     5180    4.194232970    4.184499320    5.522555919
 1019 SOLV  HW2     5181    4.243867643    4.335896946    5.558359899
 1020 SOLV  OW      5182    0.806063924    3.732182507    5.428841941
 1020 SOLV  HW1     5183    0.707837978    3.735412207    5.410318754
 1020 SOLV  HW2     5184    0.850226718    3.812324054    5.388483429
 1021 SOLV  OW      5185    4.458535302    6.456305544    5.616055058
 1021 SOLV  HW1     5186    4.488203845    6.529163451    5.677808648
 1021 SOLV  HW2     5187    4.406881728    6.387921239    5.667604821
 1022 SOLV  OW      5188    6.620762680    4.191241580    4.852929605
 1022 SOLV  HW1     5189    6.624611397    4.237135995    4.941703791
 1022 SOLV  HW2     5190    6.709483875    4.149558408    4.833105468
 1023 SOLV  OW      5191    3.216820336    5.306823090    4.839982634
 1023 SOLV  HW1     5192    3.130419998    5.290752673    4.792286989
 1023 SOLV  HW2     5193    3.229849918    5.236603233    4.909965774
 1024 SOLV  OW      5194    4.853199088    0.859142690    5.590601451
 1024 SOLV  HW1     5195    4.822144199    0.871837884    5.684815187
 1024 SOLV  HW2     5196    4.859315370    0.761380197    5.570429129
 1025 SOLV  OW      5197    6.200702276    3.884905583    5.088695607
 1025 SOLV  HW1     5198    6.256448394    3.873170658    5.170892536
 1025 SOLV  HW2     5199    6.146781195    3.968751059    5.096701840
 1026 SOLV  OW      5200    4.783566989    0.019025120    5.519200990
 1026 SOLV  HW1     5201    4.817121147   -0.051956514    5.581148887
 1026 SOLV  HW2     5202    4.695476582    0.053052735    5.552124339
 1027 SOLV  OW      5203    4.720869835    2.934050002    2.907113129
 1027 SOLV  HW1     5204    4.736812799    3.029891429    2.883408288
 1027 SOLV  HW2     5205    4.679626299    2.928642233    2.998060246
 1028 SOLV  OW      5206    2.907042352    4.907767534    4.296559564
 1028 SOLV  HW1     5207    2.890084176    5.004315051    4.316376969
 1028 SOLV  HW2     5208    2.973067352    4.871369150    4.362267569
 1029 SOLV  OW      5209    1.263398496    5.335359083    4.947485436
 1029 SOLV  HW1     5210    1.193231954    5.376098035    4.889014137
 1029 SOLV  HW2     5211    1.315607006    5.268137021    4.894975114
 1030 SOLV  OW      5212    6.418810868    5.008075868    4.701363793
 1030 SOLV  HW1     5213    6.410774947    5.021541007    4.602591390
 1030 SOLV  HW2     5214    6.329576522    4.983033016    4.738939171
 1031 SOLV  OW      5215    0.096943589    2.921703654    2.686512312
 1031 SOLV  HW1     5216    0.066817888    2.884979252    2.598504386
 1031 SOLV  HW2     5217    0.160927066    2.996993568    2.671051080
 1032 SOLV  OW      5218    2.148194203    2.489399911    5.981980283
 1032 SOLV  HW1     5219    2.056192442    2.503964717    5.945578318
 1032 SOLV  HW2     5220    2.165654451    2.391265168    5.990116472
 1033 SOLV  OW      5221    5.261472329    3.046726025    6.656723240
 1033 SOLV  HW1     5222    5.290639941    3.089527797    6.571170651
 1033 SOLV  HW2     5223    5.187748156    2.981783447    6.638037704
 1034 SOLV  OW      5224    5.459777569    6.913759855    5.501483403
 1034 SOLV  HW1     5225    5.405107811    6.836724254    5.534298839
 1034 SOLV  HW2     5226    5.418339541    6.951035093    5.418456162
 1035 SOLV  OW      5227    5.206128129    5.231471855    5.874350816
 1035 SOLV  HW1     5228    5.109612591    5.215495374    5.853623510
 1035 SOLV  HW2     5229    5.213650691    5.287366243    5.956929898
 1036 SOLV  OW      5230    4.239286820    5.352410264    6.698834989
 1036 SOLV  HW1     5231    4.293564412    5.434597044    6.716190346
 1036 SOLV  HW2     5232    4.254200696    5.321888374    6.604772122
 1037 SOLV  OW      5233    1.033981084    4.173822444    3.945085601
 1037 SOLV  HW1     5234    0.980877222    4.182419890    3.860778797
 1037 SOLV  HW2     5235    0.985074621    4.114888243    4.009401223
 1038 SOLV  OW      5236    3.629779413    6.098159354    0.642022244
 1038 SOLV  HW1     5237    3.642105507    6.174492338    0.578607583
 1038 SOLV  HW2     5238    3.594118800    6.019017115    0.592354504
 1039 SOLV  OW      5239    5.340995475    2.957162638    6.105464664
 1039 SOLV  HW1     5240    5.399930589    2.996778830    6.035044138
 1039 SOLV  HW2     5241    5.280034331    2.889707521    6.063808508
 1040 SOLV  OW      5242    6.565056507    0.309415750    4.424202089
 1040 SOLV  HW1     5243    6.563143685    0.224839250    4.477541822
 1040 SOLV  HW2     5244    6.494053086    0.371447122    4.457557130
 1041 SOLV  OW      5245    0.730270047    2.949827278    0.449508294
 1041 SOLV  HW1     5246    0.674327476    3.026149126    0.481872026
 1041 SOLV  HW2     5247    0.750010065    2.961903687    0.352213102
 1042 SOLV  OW      5248    4.533965548    6.701613818    4.917907585
 1042 SOLV  HW1     5249    4.522104087    6.776733486    4.982852389
 1042 SOLV  HW2     5250    4.527772000    6.736978108    4.824567356
 1043 SOLV  OW      5251    6.888493566    0.188484711    4.227840344
 1043 SOLV  HW1     5252    6.959286895    0.175433943    4.158438485
 1043 SOLV  HW2     5253    6.854895523    0.282583085    4.223923365
 1044 SOLV  OW      5254    5.118938311    4.494931301    5.649506942
 1044 SOLV  HW1     5255    5.169254538    4.408576270    5.653090191
 1044 SOLV  HW2     5256    5.070387628    4.508805651    5.735831791
 1045 SOLV  OW      5257    4.237010287    4.062915708    6.148924352
 1045 SOLV  HW1     5258    4.188043275    4.119656456    6.215127341
 1045 SOLV  HW2     5259    4.284179495    3.988937902    6.196907957
 1046 SOLV  OW      5260    5.184153477    4.164619459    0.911255422
 1046 SOLV  HW1     5261    5.092495088    4.125929198    0.921419478
 1046 SOLV  HW2     5262    5.179820229    4.263915520    0.922347718
 1047 SOLV  OW      5263    0.865764058    3.320400271    4.640917887
 1047 SOLV  HW1     5264    0.851218789    3.408961494    4.596791451
 1047 SOLV  HW2     5265    0.940407005    3.327987730    4.707043339
 1048 SOLV  OW      5266    6.647447563    3.989761840    6.279938033
 1048 SOLV  HW1     5267    6.738483305    3.967553514    6.314857966
 1048 SOLV  HW2     5268    6.639523695    3.958446998    6.185298352
 1049 SOLV  OW      5269    5.282660757    6.725229231    5.609693952
 1049 SOLV  HW1     5270    5.223904159    6.792278284    5.655016222
 1049 SOLV  HW2     5271    5.271817746    6.636170067    5.653884966
 1050 SOLV  OW      5272    0.770261039    3.864828613    0.211706017
 1050 SOLV  HW1     5273    0.675780000    3.894468815    0.225723375
 1050 SOLV  HW2     5274    0.832521337    3.938817025    0.237219308
 1051 SOLV  OW      5275    1.911837844    4.440777744    5.136884398
 1051 SOLV  HW1     5276    1.853776808    4.484677897    5.205467797
 1051 SOLV  HW2     5277    1.879091563    4.347779982    5.120116223
 1052 SOLV  OW      5278    4.513758995    5.184379208    5.951944033
 1052 SOLV  HW1     5279    4.484440527    5.186515980    6.047535375
 1052 SOLV  HW2     5280    4.451987529    5.125804792    5.899455255
 1053 SOLV  OW      5281    5.359824569    6.927392303    5.257553151
 1053 SOLV  HW1     5282    5.301851530    6.849992110    5.283044873
 1053 SOLV  HW2     5283    5.445769361    6.893466347    5.219292103
 1054 SOLV  OW      5284    3.375972122    0.185366339    6.874015052
 1054 SOLV  HW1     5285    3.360432192    0.248228495    6.950230656
 1054 SOLV  HW2     5286    3.454820036    0.127281008    6.894289549
 1055 SOLV  OW      5287    5.397528213    4.627899446    5.932101809
 1055 SOLV  HW1     5288    5.327290540    4.679568787    5.883124209
 1055 SOLV  HW2     5289    5.475060515    4.611094047    5.871207342
 1056 SOLV  OW      5290    0.899576885    3.447627751    0.039670158
 1056 SOLV  HW1     5291    0.804054850    3.420973656    0.052597118
 1056 SOLV  HW2     5292    0.906927959    3.547342315    0.041880189
 1057 SOLV  OW      5293    4.508769995    4.348692701    5.779985214
 1057 SOLV  HW1     5294    4.479858944    4.421835300    5.718212568
 1057 SOLV  HW2     5295    4.581276397    4.382487720    5.840003516
 1058 SOLV  OW      5296    3.910896108    5.704856559    4.425715626
 1058 SOLV  HW1     5297    3.935481442    5.618650941    4.381377644
 1058 SOLV  HW2     5298    3.895426210    5.774922949    4.356051667
 1059 SOLV  OW      5299    4.971886725    3.969866391    4.173480233
 1059 SOLV  HW1     5300    5.066297646    3.948362144    4.198501421
 1059 SOLV  HW2     5301    4.915365885    3.887932683    4.183183093
 1060 SOLV  OW      5302    3.803149425    0.930742198    4.702385145
 1060 SOLV  HW1     5303    3.852005271    0.845210537    4.719674659
 1060 SOLV  HW2     5304    3.758837334    0.926286350    4.612842009
 1061 SOLV  OW      5305    5.842370887    2.794237949    0.178873421
 1061 SOLV  HW1     5306    5.934315654    2.759622530    0.197565921
 1061 SOLV  HW2     5307    5.774649895    2.728988250    0.212900633
 1062 SOLV  OW      5308    6.380217579    4.497666234    4.298524098
 1062 SOLV  HW1     5309    6.413641789    4.456202877    4.213875040
 1062 SOLV  HW2     5310    6.395428288    4.434708155    4.374725941
 1063 SOLV  OW      5311    0.615825508    4.915739303    6.083125578
 1063 SOLV  HW1     5312    0.536922044    4.936867882    6.140829376
 1063 SOLV  HW2     5313    0.608095896    4.821997322    6.049146203
 1064 SOLV  OW      5314    4.768243630    5.016064564    2.893844189
 1064 SOLV  HW1     5315    4.726576570    4.973954499    2.813269504
 1064 SOLV  HW2     5316    4.701414354    5.075383638    2.938751613
 1065 SOLV  OW      5317    0.716712429    3.475515328    5.892038369
 1065 SOLV  HW1     5318    0.728029879    3.436193333    5.800782672
 1065 SOLV  HW2     5319    0.792923203    3.537323102    5.911364738
 1066 SOLV  OW      5320    4.632572491    5.214939644    4.821963294
 1066 SOLV  HW1     5321    4.686553060    5.287508803    4.864645776
 1066 SOLV  HW2     5322    4.690783975    5.135239978    4.805797908
 1067 SOLV  OW      5323    6.686596836    4.727170715    4.344571702
 1067 SOLV  HW1     5324    6.639482812    4.740850398    4.431722006
 1067 SOLV  HW2     5325    6.697803880    4.815266416    4.298576686
 1068 SOLV  OW      5326    5.174001631    6.281323944    4.897615985
 1068 SOLV  HW1     5327    5.230288957    6.324182379    4.968303325
 1068 SOLV  HW2     5328    5.229396250    6.265743452    4.815820992
 1069 SOLV  OW      5329    5.314320299    3.988808189    5.556569011
 1069 SOLV  HW1     5330    5.381210046    4.042119041    5.504747016
 1069 SOLV  HW2     5331    5.223157369    4.027693620    5.543192112
 1070 SOLV  OW      5332    0.027612517    3.453680497    6.908962521
 1070 SOLV  HW1     5333    0.111002438    3.398932246    6.901974932
 1070 SOLV  HW2     5334    0.009156539    3.497633699    6.821044721
 1071 SOLV  OW      5335    4.230076456    1.693501743    2.553148361
 1071 SOLV  HW1     5336    4.293816545    1.749282569    2.606320608
 1071 SOLV  HW2     5337    4.157240747    1.660007478    2.612936988
 1072 SOLV  OW      5338    0.259174217    4.452951282    5.202121245
 1072 SOLV  HW1     5339    0.353727520    4.480119444    5.184139752
 1072 SOLV  HW2     5340    0.246538775    4.439334740    5.300389259
 1073 SOLV  OW      5341    6.333157322    4.562849737    2.812630493
 1073 SOLV  HW1     5342    6.430368314    4.585947057    2.816711299
 1073 SOLV  HW2     5343    6.282025145    4.640393544    2.775582755
 1074 SOLV  OW      5344    4.239898919    5.912490542    4.908165713
 1074 SOLV  HW1     5345    4.228984842    5.958347692    4.819961820
 1074 SOLV  HW2     5346    4.173601731    5.949386218    4.973321431
 1075 SOLV  OW      5347    5.088458321    0.012508915    4.229012421
 1075 SOLV  HW1     5348    5.071696255   -0.083839450    4.208083986
 1075 SOLV  HW2     5349    5.009113510    0.066851337    4.201568330
 1076 SOLV  OW      5350    4.545467667    2.925847525    1.529675449
 1076 SOLV  HW1     5351    4.539769094    2.827454207    1.512710690
 1076 SOLV  HW2     5352    4.632267217    2.946928698    1.574651874
 1077 SOLV  OW      5353    5.862119232    4.626253888    5.466989541
 1077 SOLV  HW1     5354    5.858898231    4.708192378    5.409742358
 1077 SOLV  HW2     5355    5.883204060    4.652259287    5.561226625
 1078 SOLV  OW      5356    5.852036098    5.470438075    5.111348321
 1078 SOLV  HW1     5357    5.896493942    5.539596503    5.054408805
 1078 SOLV  HW2     5358    5.756052812    5.495068304    5.124838171
 1079 SOLV  OW      5359    4.826365279    6.037329920    5.451837308
 1079 SOLV  HW1     5360    4.908045522    5.995887551    5.411700264
 1079 SOLV  HW2     5361    4.814653915    6.004007795    5.545392405
 1080 SOLV  OW      5362    3.680169108    4.746830181    0.733291774
 1080 SOLV  HW1     5363    3.694354059    4.842562884    0.758507664
 1080 SOLV  HW2     5364    3.641895468    4.697176754    0.811211899
 1081 SOLV  OW      5365    4.584703765    4.076430346    6.543209003
 1081 SOLV  HW1     5366    4.515147400    4.117680974    6.602050371
 1081 SOLV  HW2     5367    4.542328281    4.006697847    6.485385413
 1082 SOLV  OW      5368    6.887454514    6.739569021    4.356090297
 1082 SOLV  HW1     5369    6.952143722    6.795860965    4.407535410
 1082 SOLV  HW2     5370    6.875144275    6.651944558    4.402699748
 1083 SOLV  OW      5371    4.454695781    6.384623974    5.344396231
 1083 SOLV  HW1     5372    4.462066878    6.436122619    5.429809022
 1083 SOLV  HW2     5373    4.368828787    6.407948898    5.298737793
 1084 SOLV  OW      5374    4.306250312    6.206145150    6.902348439
 1084 SOLV  HW1     5375    4.260477627    6.269783380    6.964451789
 1084 SOLV  HW2     5376    4.248105108    6.189749841    6.822647979
 1085 SOLV  OW      5377    5.413300184    5.782788224    5.250251888
 1085 SOLV  HW1     5378    5.495817193    5.800698860    5.196662911
 1085 SOLV  HW2     5379    5.347459792    5.856650915    5.235729730
 1086 SOLV  OW      5380    1.359374714    4.613706935    6.202309162
 1086 SOLV  HW1     5381    1.395591766    4.653610473    6.118059820
 1086 SOLV  HW2     5382    1.259432549    4.616793980    6.200351863
 1087 SOLV  OW      5383    5.666825649    6.351419001    4.449140492
 1087 SOLV  HW1     5384    5.687923573    6.348789354    4.546862998
 1087 SOLV  HW2     5385    5.748552733    6.327376351    4.396755186
 1088 SOLV  OW      5386    3.096506738    6.330354180    5.543449760
 1088 SOLV  HW1     5387    3.152227894    6.390522463    5.600694281
 1088 SOLV  HW2     5388    3.023640395    6.289883897    5.598719094
 1089 SOLV  OW      5389    6.733837662    3.914086301    0.052194976
 1089 SOLV  HW1     5390    6.820571023    3.866145774    0.038741571
 1089 SOLV  HW2     5391    6.750483418    4.000212580    0.100228043
 1090 SOLV  OW      5392    3.914971938    4.028303178    4.425796376
 1090 SOLV  HW1     5393    3.939465372    4.113683946    4.471753969
 1090 SOLV  HW2     5394    3.839159324    3.984849739    4.474439317
 1091 SOLV  OW      5395    5.300960097    1.607995007    2.987327908
 1091 SOLV  HW1     5396    5.240252293    1.528521297    2.987079592
 1091 SOLV  HW2     5397    5.343629046    1.617606212    2.897391845
 1092 SOLV  OW      5398    4.938324627    3.871288017    4.961728243
 1092 SOLV  HW1     5399    4.942850472    3.902771880    4.866911416
 1092 SOLV  HW2     5400    4.873373242    3.927860950    5.012548706
 1093 SOLV  OW      5401    4.246975155    5.885836476    3.998033837
 1093 SOLV  HW1     5402    4.184503845    5.963119521    3.986794230
 1093 SOLV  HW2     5403    4.219631206    5.832239290    4.077916129
 1094 SOLV  OW      5404    5.708902139    3.236269218    5.711679489
 1094 SOLV  HW1     5405    5.762537274    3.317155370    5.687541614
 1094 SOLV  HW2     5406    5.765077491    3.174138466    5.766322828
 1095 SOLV  OW      5407    4.831027148    6.310516351    4.367143330
 1095 SOLV  HW1     5408    4.755051911    6.351190604    4.316413792
 1095 SOLV  HW2     5409    4.836116101    6.351644557    4.458152393
 1096 SOLV  OW      5410    5.692669897    4.362509321    3.942182482
 1096 SOLV  HW1     5411    5.685993677    4.462241742    3.938932804
 1096 SOLV  HW2     5412    5.694345215    4.326179134    3.849021817
 1097 SOLV  OW      5413    4.434353179    4.291732529    1.328084649
 1097 SOLV  HW1     5414    4.429393944    4.227110058    1.404249536
 1097 SOLV  HW2     5415    4.518554951    4.345221300    1.335207400
 1098 SOLV  OW      5416    6.012477481    1.040409309    3.961321247
 1098 SOLV  HW1     5417    6.026175405    1.131752079    3.922972987
 1098 SOLV  HW2     5418    5.937206053    0.995145095    3.913499169
 1099 SOLV  OW      5419    4.447170704    5.987024971    3.503681573
 1099 SOLV  HW1     5420    4.485654169    5.908264072    3.455542741
 1099 SOLV  HW2     5421    4.413303847    5.958058741    3.593211506
 1100 SOLV  OW      5422    4.460855442    3.948572016    2.470415516
 1100 SOLV  HW1     5423    4.368791765    3.909579865    2.468095692
 1100 SOLV  HW2     5424    4.528272484    3.875481398    2.459731393
 1101 SOLV  OW      5425    4.222064157    4.460360404    0.381345413
 1101 SOLV  HW1     5426    4.190084924    4.373386823    0.418935323
 1101 SOLV  HW2     5427    4.204253327    4.462687919    0.282971243
 1102 SOLV  OW      5428    5.661008004    5.863644439    5.102010845
 1102 SOLV  HW1     5429    5.697123472    5.834804005    5.013323493
 1102 SOLV  HW2     5430    5.611086334    5.949634744    5.091286812
 1103 SOLV  OW      5431    4.482671829    3.198193650    6.212254525
 1103 SOLV  HW1     5432    4.400116616    3.219821229    6.160116001
 1103 SOLV  HW2     5433    4.523028669    3.113672290    6.177198061
 1104 SOLV  OW      5434    5.122919806    3.324802799    5.727472530
 1104 SOLV  HW1     5435    5.137598019    3.287374736    5.635901142
 1104 SOLV  HW2     5436    5.099851475    3.421862866    5.720487833
 1105 SOLV  OW      5437    4.323778251    4.175338414    4.619771371
 1105 SOLV  HW1     5438    4.306858968    4.244106389    4.549157018
 1105 SOLV  HW2     5439    4.309990369    4.084041561    4.581347270
 1106 SOLV  OW      5440    4.053615014    3.817982778    3.331284546
 1106 SOLV  HW1     5441    4.033744192    3.900943447    3.279104153
 1106 SOLV  HW2     5442    3.979272899    3.800659952    3.395885211
 1107 SOLV  OW      5443    5.457299944    0.859506939    4.072309807
 1107 SOLV  HW1     5444    5.466375050    0.819280445    4.163422239
 1107 SOLV  HW2     5445    5.362422817    0.887476887    4.057545208
 1108 SOLV  OW      5446    2.854236848    2.012334306    0.551580874
 1108 SOLV  HW1     5447    2.758946196    1.987834149    0.569456795
 1108 SOLV  HW2     5448    2.912113784    1.931607466    0.563135701
 1109 SOLV  OW      5449    6.111426332    6.404414914    4.648957232
 1109 SOLV  HW1     5450    6.050515585    6.455463293    4.588260777
 1109 SOLV  HW2     5451    6.146474423    6.323967077    4.601000448
 1110 SOLV  OW      5452    5.398918045    2.968976097    5.836878278
 1110 SOLV  HW1     5453    5.411684214    2.901613324    5.764068956
 1110 SOLV  HW2     5454    5.375359648    3.057453170    5.796645565
 1111 SOLV  OW      5455    3.611914348    3.842558974    6.159017422
 1111 SOLV  HW1     5456    3.695389531    3.891400635    6.184443043
 1111 SOLV  HW2     5457    3.635802233    3.752685742    6.122219014
 1112 SOLV  OW      5458    5.033866891    5.698869137    5.646132811
 1112 SOLV  HW1     5459    5.126931477    5.671607534    5.621685319
 1112 SOLV  HW2     5460    5.034955234    5.791907049    5.682801312
 1113 SOLV  OW      5461    4.250139353    6.590989850    0.402853459
 1113 SOLV  HW1     5462    4.257013441    6.589856791    0.502611072
 1113 SOLV  HW2     5463    4.307606852    6.518597598    0.364683776
 1114 SOLV  OW      5464    3.827738976    3.134004810    5.792261971
 1114 SOLV  HW1     5465    3.817345701    3.223597432    5.749055189
 1114 SOLV  HW2     5466    3.743848875    3.081029671    5.779705098
 1115 SOLV  OW      5467    6.099445778    4.184095425    5.765533276
 1115 SOLV  HW1     5468    6.086736806    4.269120916    5.714437930
 1115 SOLV  HW2     5469    6.110528768    4.108083017    5.701495572
 1116 SOLV  OW      5470    4.063258169    5.144935048    5.267997004
 1116 SOLV  HW1     5471    4.013619328    5.230263462    5.283970892
 1116 SOLV  HW2     5472    4.081839319    5.135011530    5.170240464
 1117 SOLV  OW      5473    5.395988894    2.464073338    0.551933895
 1117 SOLV  HW1     5474    5.423290429    2.411262949    0.632354886
 1117 SOLV  HW2     5475    5.453760492    2.545346773    0.544264759
 1118 SOLV  OW      5476    6.186952296    5.807659264    5.017353064
 1118 SOLV  HW1     5477    6.253569414    5.881684706    5.026536142
 1118 SOLV  HW2     5478    6.130079456    5.803642962    5.099518905
 1119 SOLV  OW      5479    6.563428033    5.317466300    3.906421513
 1119 SOLV  HW1     5480    6.627137109    5.367104968    3.847441734
 1119 SOLV  HW2     5481    6.481687259    5.373093675    3.921436622
 1120 SOLV  OW      5482    4.671449169    5.772100855    5.023383668
 1120 SOLV  HW1     5483    4.574456058    5.788230648    5.041665350
 1120 SOLV  HW2     5484    4.723995759    5.786487156    5.107251975
 1121 SOLV  OW      5485    6.249562010    4.499140913    1.999523691
 1121 SOLV  HW1     5486    6.269980151    4.403875756    1.976989941
 1121 SOLV  HW2     5487    6.302867248    4.526597469    2.079553470
 1122 SOLV  OW      5488    0.637654703    2.969761205    6.378784529
 1122 SOLV  HW1     5489    0.555374781    3.013083663    6.341977625
 1122 SOLV  HW2     5490    0.641978267    2.874763849    6.347828441
 1123 SOLV  OW      5491    3.575033162    3.163955436    0.644729811
 1123 SOLV  HW1     5492    3.509851018    3.186704740    0.717084813
 1123 SOLV  HW2     5493    3.600308182    3.247135975    0.595296742
 1124 SOLV  OW      5494    4.003523712    5.300885676    4.559500194
 1124 SOLV  HW1     5495    3.955189931    5.387749151    4.570470380
 1124 SOLV  HW2     5496    3.955508206    5.244277272    4.492480088
 1125 SOLV  OW      5497    4.770609516    0.572846986    5.890661499
 1125 SOLV  HW1     5498    4.799564992    0.649040878    5.948606309
 1125 SOLV  HW2     5499    4.779657167    0.487121150    5.941364278
 1126 SOLV  OW      5500    4.899315594    2.139432724    3.893188735
 1126 SOLV  HW1     5501    4.882639843    2.059441547    3.950853529
 1126 SOLV  HW2     5502    4.890753766    2.113509244    3.796978204
 1127 SOLV  OW      5503    5.994684683    5.948122628    5.459209410
 1127 SOLV  HW1     5504    5.915361840    6.008601351    5.466410794
 1127 SOLV  HW2     5505    6.076853612    6.002747127    5.442896911
 1128 SOLV  OW      5506    5.336852306    6.696885602    2.763563262
 1128 SOLV  HW1     5507    5.268312315    6.668884280    2.830791860
 1128 SOLV  HW2     5508    5.395307901    6.767740689    2.803109765
 1129 SOLV  OW      5509    5.337251241    4.695207799    4.486820636
 1129 SOLV  HW1     5510    5.280145175    4.718726608    4.565481213
 1129 SOLV  HW2     5511    5.413401850    4.759723875    4.480459748
 1130 SOLV  OW      5512    6.645693360    5.724474137    2.258104405
 1130 SOLV  HW1     5513    6.608535415    5.689510526    2.172098892
 1130 SOLV  HW2     5514    6.657664680    5.648832409    2.322409091
 1131 SOLV  OW      5515    6.715857255    1.941466331    2.729902617
 1131 SOLV  HW1     5516    6.651726816    1.987991585    2.790931861
 1131 SOLV  HW2     5517    6.801256459    1.993326306    2.725516314
 1132 SOLV  OW      5518    5.230227031    4.360750109    6.877038898
 1132 SOLV  HW1     5519    5.300308602    4.422734125    6.841703083
 1132 SOLV  HW2     5520    5.270323435    4.270427319    6.892401149
 1133 SOLV  OW      5521    4.463958317    0.217137151    3.419411514
 1133 SOLV  HW1     5522    4.503681619    0.154683350    3.486666983
 1133 SOLV  HW2     5523    4.367411142    0.194718809    3.406079849
 1134 SOLV  OW      5524    3.801811587    4.842517810    6.606101871
 1134 SOLV  HW1     5525    3.795464261    4.744719672    6.586179805
 1134 SOLV  HW2     5526    3.716131470    4.873789973    6.647121849
 1135 SOLV  OW      5527    6.040808925    2.842658967    5.371070208
 1135 SOLV  HW1     5528    6.134439569    2.872093256    5.390275932
 1135 SOLV  HW2     5529    5.994636136    2.820328432    5.456925539
 1136 SOLV  OW      5530    6.828450226    0.143099566    2.626730475
 1136 SOLV  HW1     5531    6.751021135    0.198886574    2.656633063
 1136 SOLV  HW2     5532    6.822374192    0.052490381    2.668619011
 1137 SOLV  OW      5533    1.185674278    4.465561322    4.869747290
 1137 SOLV  HW1     5534    1.166117753    4.557120358    4.904907810
 1137 SOLV  HW2     5535    1.240392481    4.415186118    4.936604864
 1138 SOLV  OW      5536    4.256329527    0.094650549    3.653732072
 1138 SOLV  HW1     5537    4.274354554    0.008531703    3.701273040
 1138 SOLV  HW2     5538    4.300995607    0.169638467    3.702550561
 1139 SOLV  OW      5539    5.080022872    4.811346371    1.804709680
 1139 SOLV  HW1     5540    5.031139448    4.895909974    1.783238268
 1139 SOLV  HW2     5541    5.178166220    4.825332200    1.791525185
 1140 SOLV  OW      5542    0.070377584    6.822746948    3.127537575
 1140 SOLV  HW1     5543    0.050097398    6.863380251    3.216641059
 1140 SOLV  HW2     5544    0.164478126    6.788887230    3.127005095
 1141 SOLV  OW      5545    4.801383942    5.043440261    6.185869318
 1141 SOLV  HW1     5546    4.860842999    5.076347638    6.259241727
 1141 SOLV  HW2     5547    4.802125570    5.109081417    6.110421264
 1142 SOLV  OW      5548    6.047358851    3.245195903    5.730553677
 1142 SOLV  HW1     5549    6.118895877    3.178392682    5.710062195
 1142 SOLV  HW2     5550    6.031646337    3.302827856    5.650355477
 1143 SOLV  OW      5551    4.145569353    0.046690052    6.097682576
 1143 SOLV  HW1     5552    4.200370105    0.011096491    6.173389826
 1143 SOLV  HW2     5553    4.054125462    0.006324801    6.100888086
 1144 SOLV  OW      5554    4.799020223    5.506776777    4.078336980
 1144 SOLV  HW1     5555    4.896345774    5.507378897    4.055338366
 1144 SOLV  HW2     5556    4.758640859    5.419764992    4.050053774
 1145 SOLV  OW      5557    5.121781254    3.942046736    0.649931320
 1145 SOLV  HW1     5558    5.033413592    3.948011852    0.696360737
 1145 SOLV  HW2     5559    5.115662544    3.876079676    0.575024813
 1146 SOLV  OW      5560    6.384361705    3.299561607    5.780050697
 1146 SOLV  HW1     5561    6.394996775    3.364971855    5.854952848
 1146 SOLV  HW2     5562    6.360873397    3.348580142    5.696101742
 1147 SOLV  OW      5563    5.785291241    5.263199234    4.585832187
 1147 SOLV  HW1     5564    5.834973450    5.176830737    4.594333768
 1147 SOLV  HW2     5565    5.828686098    5.332403603    4.643518564
 1148 SOLV  OW      5566    4.575965588    4.128146582    0.235500222
 1148 SOLV  HW1     5567    4.514694474    4.053605003    0.209206455
 1148 SOLV  HW2     5568    4.561362340    4.150877344    0.331790993
 1149 SOLV  OW      5569    0.392386471    5.028204248    6.197730547
 1149 SOLV  HW1     5570    0.325913405    5.046721251    6.270108226
 1149 SOLV  HW2     5571    0.434479046    5.114053911    6.168402751
 1150 SOLV  OW      5572    0.679572161    0.237665012    1.955847541
 1150 SOLV  HW1     5573    0.771184601    0.243362913    1.995548498
 1150 SOLV  HW2     5574    0.636294826    0.152039909    1.984075734
 1151 SOLV  OW      5575    4.240991150    5.337153696    6.256974701
 1151 SOLV  HW1     5576    4.328827785    5.384549318    6.263179222
 1151 SOLV  HW2     5577    4.229685152    5.277435961    6.336385298
 1152 SOLV  OW      5578    6.590700037    3.168832793    1.592888214
 1152 SOLV  HW1     5579    6.519182754    3.194032083    1.658083235
 1152 SOLV  HW2     5580    6.593878680    3.069300728    1.583759109
 1153 SOLV  OW      5581    3.606505163    4.657496479    2.019153734
 1153 SOLV  HW1     5582    3.570752900    4.746670212    1.991381250
 1153 SOLV  HW2     5583    3.544138570    4.615705281    2.085224903
 1154 SOLV  OW      5584    4.699611558    4.750386057    4.690096701
 1154 SOLV  HW1     5585    4.603555585    4.725889778    4.703323907
 1154 SOLV  HW2     5586    4.706363848    4.847468463    4.667049240
 1155 SOLV  OW      5587    6.355945936    3.047103756    6.774138141
 1155 SOLV  HW1     5588    6.289640758    2.972251885    6.775707742
 1155 SOLV  HW2     5589    6.333456555    3.113041378    6.845887949
 1156 SOLV  OW      5590    6.537861530    3.235022374    0.095247331
 1156 SOLV  HW1     5591    6.593920181    3.303961078    0.141143638
 1156 SOLV  HW2     5592    6.581558203    3.145472701    0.103788813
 1157 SOLV  OW      5593    5.812032842    6.862015777    5.385384350
 1157 SOLV  HW1     5594    5.766190043    6.773284590    5.380176699
 1157 SOLV  HW2     5595    5.899253619    6.857358585    5.336674800
 1158 SOLV  OW      5596    4.633002851    6.907459310    6.396966451
 1158 SOLV  HW1     5597    4.713213440    6.956531238    6.362908941
 1158 SOLV  HW2     5598    4.615433251    6.827968613    6.338878684
 1159 SOLV  OW      5599    0.057736004    3.328983846    6.046808966
 1159 SOLV  HW1     5600    0.102961922    3.378620329    6.120918846
 1159 SOLV  HW2     5601   -0.041384595    3.338798495    6.055764633
 1160 SOLV  OW      5602    5.408337551    6.483019023    3.421837014
 1160 SOLV  HW1     5603    5.377613152    6.556128908    3.482767908
 1160 SOLV  HW2     5604    5.385398353    6.506530311    3.327377635
 1161 SOLV  OW      5605    6.571368572    2.382771791    0.222390100
 1161 SOLV  HW1     5606    6.563280356    2.381750876    0.122713205
 1161 SOLV  HW2     5607    6.666469538    2.400267206    0.247916661
 1162 SOLV  OW      5608    4.242048895    6.685633253    3.997449504
 1162 SOLV  HW1     5609    4.185628510    6.704652055    4.077805274
 1162 SOLV  HW2     5610    4.226156991    6.591684879    3.967068530
 1163 SOLV  OW      5611    3.193006149    4.456457381    3.707955530
 1163 SOLV  HW1     5612    3.270814794    4.440566707    3.647170546
 1163 SOLV  HW2     5613    3.155458235    4.547563726    3.690888609
 1164 SOLV  OW      5614    5.149112914    1.912733359    4.417291071
 1164 SOLV  HW1     5615    5.177211365    1.967327151    4.496232308
 1164 SOLV  HW2     5616    5.214380257    1.838248837    4.403366655
 1165 SOLV  OW      5617    4.322857559    5.031778974    5.315153282
 1165 SOLV  HW1     5618    4.328695678    4.934116296    5.294465262
 1165 SOLV  HW2     5619    4.235035060    5.067395066    5.283234278
 1166 SOLV  OW      5620    5.252367156    3.727764097    2.437913423
 1166 SOLV  HW1     5621    5.230064620    3.674559480    2.356220135
 1166 SOLV  HW2     5622    5.283178526    3.666146921    2.510411279
 1167 SOLV  OW      5623    6.392432415    5.525796785    3.230817582
 1167 SOLV  HW1     5624    6.441990012    5.441443069    3.251520533
 1167 SOLV  HW2     5625    6.294081724    5.509346935    3.238342237
 1168 SOLV  OW      5626    5.250494248    3.918400395    4.229659306
 1168 SOLV  HW1     5627    5.312125310    3.956548235    4.298564680
 1168 SOLV  HW2     5628    5.303464088    3.889619096    4.149862829
 1169 SOLV  OW      5629    5.644904706    4.114883664    1.805409432
 1169 SOLV  HW1     5630    5.566276428    4.158331531    1.761456932
 1169 SOLV  HW2     5631    5.651766251    4.019857942    1.774996599
 1170 SOLV  OW      5632    5.374312009    3.323832995    2.607493668
 1170 SOLV  HW1     5633    5.279624616    3.322936308    2.575316394
 1170 SOLV  HW2     5634    5.399543669    3.232445566    2.639328998
 1171 SOLV  OW      5635    3.295718079    4.504319293    6.380491652
 1171 SOLV  HW1     5636    3.285178739    4.422416317    6.324079089
 1171 SOLV  HW2     5637    3.278926093    4.585595044    6.324690756
 1172 SOLV  OW      5638    5.107923298    4.668982931    4.217792213
 1172 SOLV  HW1     5639    5.202119963    4.644663324    4.194648715
 1172 SOLV  HW2     5640    5.090459502    4.763756917    4.191054655
 1173 SOLV  OW      5641    2.838162489    6.710127686    2.839771012
 1173 SOLV  HW1     5642    2.759959266    6.770770303    2.825453035
 1173 SOLV  HW2     5643    2.914635158    6.740310894    2.782857728
 1174 SOLV  OW      5644    3.377793707    4.804420028    3.655687109
 1174 SOLV  HW1     5645    3.382958572    4.850791569    3.567229126
 1174 SOLV  HW2     5646    3.284050351    4.773447427    3.671640881
 1175 SOLV  OW      5647    4.198759022    4.510069267    5.036301353
 1175 SOLV  HW1     5648    4.223102060    4.534326382    4.942382236
 1175 SOLV  HW2     5649    4.112804795    4.458945805    5.036292026
 1176 SOLV  OW      5650    5.350726302    5.004274308    0.197563177
 1176 SOLV  HW1     5651    5.256399066    5.037171536    0.202223332
 1176 SOLV  HW2     5652    5.385841119    4.990558408    0.290193430
 1177 SOLV  OW      5653    5.781045054    0.967275384    3.372416973
 1177 SOLV  HW1     5654    5.811982894    0.944830085    3.279999573
 1177 SOLV  HW2     5655    5.770216140    0.883078651    3.425289166
 1178 SOLV  OW      5656    4.162870783    4.251070651    1.645686523
 1178 SOLV  HW1     5657    4.162987231    4.251255507    1.745695985
 1178 SOLV  HW2     5658    4.088826121    4.309448624    1.612352601
 1179 SOLV  OW      5659    4.781435599    5.502457875    6.767983642
 1179 SOLV  HW1     5660    4.869443751    5.455920146    6.777512558
 1179 SOLV  HW2     5661    4.750805401    5.534475473    6.857642264
 1180 SOLV  OW      5662    4.917002148    5.637694848    3.734131600
 1180 SOLV  HW1     5663    4.970438776    5.623894138    3.650740092
 1180 SOLV  HW2     5664    4.914393303    5.552530485    3.786498504
 1181 SOLV  OW      5665    5.529222319    4.239526277    6.567074720
 1181 SOLV  HW1     5666    5.592734012    4.184731004    6.621532864
 1181 SOLV  HW2     5667    5.514183820    4.195104601    6.478742728
 1182 SOLV  OW      5668    5.550088336    4.490344539    0.545084364
 1182 SOLV  HW1     5669    5.539295915    4.405165980    0.596364526
 1182 SOLV  HW2     5670    5.484348248    4.492436956    0.469749765
 1183 SOLV  OW      5671    5.587764562    4.435606177    3.032090635
 1183 SOLV  HW1     5672    5.537960060    4.491881442    2.966115474
 1183 SOLV  HW2     5673    5.547268488    4.446946235    3.122818511
 1184 SOLV  OW      5674    5.508776778    0.733017392    5.586631920
 1184 SOLV  HW1     5675    5.440516329    0.675921194    5.632266179
 1184 SOLV  HW2     5676    5.465963642    0.818037611    5.555963327
 1185 SOLV  OW      5677    4.052274818    6.846350931    5.470316262
 1185 SOLV  HW1     5678    4.114425622    6.768773022    5.481302653
 1185 SOLV  HW2     5679    4.096328664    6.929416059    5.504391215
 1186 SOLV  OW      5680    5.387780135    4.459087697    6.446622849
 1186 SOLV  HW1     5681    5.293012877    4.442835805    6.474137854
 1186 SOLV  HW2     5682    5.445954486    4.386278403    6.482906649
 1187 SOLV  OW      5683    6.288726572    5.063881219    5.370371564
 1187 SOLV  HW1     5684    6.359034913    5.026676662    5.309755657
 1187 SOLV  HW2     5685    6.198250309    5.042566368    5.333474750
 1188 SOLV  OW      5686    6.211824837    3.289970728    6.141596576
 1188 SOLV  HW1     5687    6.120427390    3.255416253    6.162871273
 1188 SOLV  HW2     5688    6.259749771    3.311917685    6.226576622
 1189 SOLV  OW      5689    1.490776480    4.879622229    3.730524322
 1189 SOLV  HW1     5690    1.448157135    4.801774036    3.684424920
 1189 SOLV  HW2     5691    1.502946652    4.858339082    3.827481802
 1190 SOLV  OW      5692    4.317967755    5.586302277    5.690530746
 1190 SOLV  HW1     5693    4.312361178    5.540385095    5.779199611
 1190 SOLV  HW2     5694    4.351459786    5.679651498    5.703417456
 1191 SOLV  OW      5695    4.816539970    4.849189191    4.278386626
 1191 SOLV  HW1     5696    4.907809174    4.869671671    4.313771787
 1191 SOLV  HW2     5697    4.751809398    4.843618383    4.354417365
 1192 SOLV  OW      5698    1.258731745    3.610336977    5.228532653
 1192 SOLV  HW1     5699    1.183517379    3.547789150    5.249319073
 1192 SOLV  HW2     5700    1.222900291    3.703064225    5.217610961
 1193 SOLV  OW      5701    5.469552266    1.117958293    5.293471974
 1193 SOLV  HW1     5702    5.444319228    1.037845282    5.347758731
 1193 SOLV  HW2     5703    5.438225242    1.105599730    5.199303467
 1194 SOLV  OW      5704    5.271214045    5.529040927    4.076951393
 1194 SOLV  HW1     5705    5.223307465    5.552876366    4.161431614
 1194 SOLV  HW2     5706    5.346076842    5.466069441    4.097741188
 1195 SOLV  OW      5707    6.570464589    1.156640516    3.620916682
 1195 SOLV  HW1     5708    6.588563771    1.059375924    3.635530729
 1195 SOLV  HW2     5709    6.657151678    1.205615545    3.611521584
 1196 SOLV  OW      5710    3.827911577    5.471598325    3.398162956
 1196 SOLV  HW1     5711    3.746552352    5.511952808    3.440041695
[truncated: 5,015,452 more chars]
