# Supplementary material for: Accelerated Enveloping Distribution Sampling to Probe the Presence of Water Molecules
Source: J Chem Theory Comput. 2023 May 11;19(11):3379–90. doi: 10.1021/acs.jctc.3c00109 (PMC10269333; doi:10.1021/acs.jctc.3c00109)
Supplement: Supplementary file 2 — ct3c00109_si_002.zip [file ct3c00109_si_002.zip › paper_TI_AEDS/eq/4RV/eq_4zlz_4rv_5.cnf]

TITLE
	MD++
	Automatically generated input file
	ogracia Thu Dec  1 20:00:18 2022

	final configuration
END
TIMESTEP
          10000  100.000000000
END
POSITION
# first 24 chars ignored
    1 GLY   H1         1    0.977943059    0.399290841    3.246396874
    1 GLY   H2         2    0.983951778    0.306172787    3.116046195
    1 GLY   N          3    1.039335148    0.343663390    3.190390914
    1 GLY   H3         4    1.111233392    0.393691196    3.142133115
    1 GLY   CA         5    1.086615196    0.234206689    3.276370891
    1 GLY   C          6    0.973382199    0.131733462    3.267068906
    1 GLY   O          7    0.904713205    0.125508127    3.165209394
    2 LEU   N          8    0.937588839    0.090928171    3.388474299
    2 LEU   H          9    0.966806590    0.143164028    3.468585444
    2 LEU   CA        10    0.839541502    8.227836908    3.418939692
    2 LEU   CB        11    0.840420673    8.222500665    3.571847949
    2 LEU   CG        12    0.758365345    8.112082032    3.638783021
    2 LEU   CD1       13    0.828319572    7.979334651    3.608824507
    2 LEU   CD2       14    0.736825650    8.144213633    3.786812089
    2 LEU   C         15    0.695040168    8.237630645    3.369619840
    2 LEU   O         16    0.660728969    8.158065273    3.282327156
    3 GLY   N         17    0.639909661    0.112246092    3.401578935
    3 GLY   H         18    0.679411574    0.171302249    3.471942164
    3 GLY   CA        19    0.501885296    0.143035550    3.361482646
    3 GLY   C         20    0.472704249    0.123301633    3.212602224
    3 GLY   O         21    0.393860282    0.033758223    3.182692229
    4 TYR   N         22    0.521751494    0.216472376    3.131367681
    4 TYR   H         23    0.557981474    0.300884170    3.170868359
    4 TYR   CA        24    0.491656035    0.220072508    2.987537936
    4 TYR   CB        25    0.381455941    0.323268330    2.962727412
    4 TYR   CG        26    0.236250289    0.279382688    2.982654887
    4 TYR   CD1       27    0.177429896    0.195093584    2.889098254
    4 TYR   HD1       28    0.220481279    0.096290911    2.872800686
    4 TYR   CD2       29    0.155549887    0.368889638    3.051919716
    4 TYR   HD2       30    0.203298875    0.450206245    3.106590272
    4 TYR   CE1       31    0.040258180    0.201586272    2.867634580
    4 TYR   HE1       32    0.004518994    0.135348677    2.788791116
    4 TYR   CE2       33    0.018991725    0.376631521    3.027139137
    4 TYR   HE2       34   -0.031334621    0.469636215    3.053540131
    4 TYR   CZ        35    8.201114947    0.292907936    2.933796196
    4 TYR   OH        36    8.066161834    0.276158980    2.933833926
    4 TYR   HH        37    8.027736725    0.361759794    2.968417391
    4 TYR   C         38    0.619730745    0.264118971    2.916380879
    4 TYR   O         39    0.701803227    0.347725667    2.953837896
    5 GLY   N         40    0.621740523    0.225092535    2.789247824
    5 GLY   H         41    0.563143247    0.147060860    2.767378968
    5 GLY   CA        42    0.735002641    0.249551685    2.698785707
    5 GLY   C         43    0.740060387    0.387183046    2.632144669
    5 GLY   O         44    0.645633549    0.465961492    2.629135655
    6 SER   N         45    0.841508665    0.400147839    2.547114971
    6 SER   H         46    0.920227319    0.339079955    2.538443303
    6 SER   CA        47    0.850566266    0.508124315    2.447761399
    6 SER   CB        48    0.989921548    0.519921101    2.385691278
    6 SER   OG        49    1.018463380    0.402726319    2.308858219
    6 SER   HG        50    1.059132787    0.430042329    2.221681171
    6 SER   C         51    0.745786782    0.502187515    2.336417212
    6 SER   O         52    0.720625584    0.609363808    2.281548751
    7 TRP   N         53    0.711067183    0.380427014    2.295699524
    7 TRP   H         54    0.775572746    0.306210505    2.313911179
    7 TRP   CA        55    0.606821375    0.350310545    2.196515550
    7 TRP   CB        56    0.630021274    0.208031050    2.145247215
    7 TRP   CG        57    0.634585673    0.102420823    2.255857551
    7 TRP   CD1       58    0.535209563    0.019917426    2.287536375
    7 TRP   HD1       59    0.448490423   -0.003246122    2.225695925
    7 TRP   CD2       60    0.748218806    0.061943406    2.324902959
    7 TRP   NE1       61    0.582251231   -0.066053241    2.377447507
    7 TRP   HE1       62    0.538283552   -0.151073536    2.406402521
    7 TRP   CE2       63    0.710468817   -0.044735510    2.405600228
    7 TRP   CE3       64    0.883000248    0.089754885    2.305413667
    7 TRP   HE3       65    0.910773513    0.177369670    2.246808674
    7 TRP   CZ2       66    0.799886046    8.118130907    2.476635125
    7 TRP   HZ2       67    0.770742614    8.035270889    2.541166953
    7 TRP   CZ3       68    0.973099622    0.007012423    2.371419645
    7 TRP   HZ3       69    1.075051715    0.000749366    2.333350488
    7 TRP   CH2       70    0.934361429    8.148905003    2.459618859
    7 TRP   HH2       71    1.005342360    8.100892098    2.526979627
    7 TRP   C         72    0.462277519    0.374582203    2.240442270
    7 TRP   O         73    0.380246701    0.420092029    2.160879135
    8 GLU   N         74    0.437071858    0.336113971    2.365246294
    8 GLU   H         75    0.509438644    0.277967551    2.402444610
    8 GLU   CA        76    0.315022283    0.339945759    2.447104225
    8 GLU   CB        77    0.338552447    0.243396618    2.563443188
    8 GLU   CG        78    0.317439789    0.094092769    2.537491316
    8 GLU   CD        79    0.339687648    0.000090524    2.656155576
    8 GLU   OE1       80    0.244492644   -0.072817176    2.691502685
    8 GLU   OE2       81    0.457592298   -0.023825610    2.690074343
    8 GLU   C         82    0.275860607    0.478998074    2.497545565
    8 GLU   O         83    0.361247097    0.558979751    2.535531534
    9 ILE   N         84    0.144994757    0.499757005    2.486151540
    9 ILE   H         85    0.078805245    0.434015385    2.450139108
    9 ILE   CA        86    0.082724004    0.625067031    2.531171952
    9 ILE   CB        87    0.070545203    0.733464979    2.423884665
    9 ILE   CG1       88    0.059760964    0.669180783    2.285480432
    9 ILE   CG2       89    0.198759131    0.816869184    2.427313680
    9 ILE   CD        90    0.037789141    0.768596550    2.171275595
    9 ILE   C         91    8.185163991    0.606832369    2.590904721
    9 ILE   O         92    8.102166968    0.530130743    2.542363769
   10 ASP   N         93    8.158263078    0.693553364    2.688106181
   10 ASP   H         94    8.231593858    0.708322730    2.754484400
   10 ASP   CA        95    8.021944869    0.709350179    2.740832405
   10 ASP   CB        96    8.038416258    0.823325337    2.841572787
   10 ASP   CG        97    7.961578438    0.807452482    2.972918411
   10 ASP   OD1       98    7.843830602    0.849282587    2.976187910
   10 ASP   OD2       99    8.012935053    0.758265912    3.075706033
   10 ASP   C        100    7.901601329    0.729472542    2.648510912
   10 ASP   O        101    7.905048616    0.796176112    2.545226110
   11 PRO   N        102    7.787232627    0.676203813    2.690626983
   11 PRO   CA       103    7.655050625    0.716014342    2.640070114
   11 PRO   CB       104    7.560372943    0.608304279    2.693372646
   11 PRO   CG       105    7.635310606    0.541326700    2.808711641
   11 PRO   CD       106    7.783441538    0.554271952    2.772666116
   11 PRO   C        107    7.602381066    0.854392544    2.678623854
   11 PRO   O        108    7.568103052    0.931728561    2.589325431
   12 LYSH  N        109    7.631404648    0.906960072    2.797298855
   12 LYSH  H        110    7.699137053    0.864058769    2.857063392
   12 LYSH  CA       111    7.556886331    1.022340358    2.849679470
   12 LYSH  CB       112    7.585698243    1.042692495    2.998560146
   12 LYSH  CG       113    7.550270812    0.914704873    3.074546640
   12 LYSH  CD       114    7.548225556    0.957740340    3.221355244
   12 LYSH  CE       115    7.686700214    0.987545615    3.279207210
   12 LYSH  NZ       116    7.778936203    0.874422696    3.296782447
   12 LYSH  HZ1      117    7.854572972    0.898216755    3.357719240
   12 LYSH  HZ2      118    7.817425480    0.849935977    3.207792852
   12 LYSH  HZ3      119    7.735210162    0.792125292    3.333047752
   12 LYSH  C        120    7.580920367    1.152313827    2.772598991
   12 LYSH  O        121    7.485986440    1.229896060    2.762594725
   13 ASP   N        122    7.698120779    1.155169496    2.709762603
   13 ASP   H        123    7.767559215    1.085721869    2.728630039
   13 ASP   CA       124    7.744374327    1.275812066    2.639655686
   13 ASP   CB       125    7.896959524    1.276810828    2.628246127
   13 ASP   CG       126    7.972639719    1.282775641    2.761076402
   13 ASP   OD1      127    7.938898073    1.365573926    2.848425555
   13 ASP   OD2      128    8.063432345    1.200744350    2.786621787
   13 ASP   C        129    7.677856729    1.285769373    2.502220194
   13 ASP   O        130    7.655391685    1.392675001    2.445682873
   14 LEU   N        131    7.630666349    1.171246200    2.453779394
   14 LEU   H        132    7.604480408    1.075033598    2.461434720
   14 LEU   CA       133    7.559114954    1.168887440    2.325380489
   14 LEU   CB       134    7.569382567    1.037670491    2.247342005
   14 LEU   CG       135    7.710730892    0.979102023    2.248087323
   14 LEU   CD1      136    7.710090682    0.826190234    2.243401852
   14 LEU   CD2      137    7.796961347    1.029352686    2.132126602
   14 LEU   C        138    7.409763155    1.196415315    2.344050923
   14 LEU   O        139    7.338730810    1.137044104    2.425043948
   15 THR   N        140    7.357442755    1.286026844    2.260847530
   15 THR   H        141    7.412866709    1.355234426    2.214583628
   15 THR   CA       142    7.212117533    1.302973788    2.246584102
   15 THR   CB       143    7.150941266    1.430678763    2.304531525
   15 THR   OG1      144    7.235952311    1.540832706    2.271497780
   15 THR   HG1      145    7.194690723    1.577022514    2.187901102
   15 THR   CG2      146    7.108049377    1.421218390    2.451094862
   15 THR   C        147    7.147526910    1.280332951    2.109732021
   15 THR   O        148    7.171148991    1.357628472    2.017015247
   16 PHE   N        149    7.052629267    1.187275354    2.104726152
   16 PHE   H        150    6.999726410    1.143576908    2.177473682
   16 PHE   CA       151    6.989362962    1.151394745    1.976965780
   16 PHE   CB       152    6.897023000    1.032019648    2.002108886
   16 PHE   CG       153    6.976921296    0.901605119    1.998523510
   16 PHE   CD1      154    7.041076989    0.867076811    1.880157672
   16 PHE   HD1      155    7.063098902    0.933525728    1.796607824
   16 PHE   CD2      156    6.985769249    0.823933728    2.113457704
   16 PHE   HD2      157    6.920711566    0.851293727    2.196517555
   16 PHE   CE1      158    7.106821800    0.745094022    1.869263804
   16 PHE   HE1      159    7.154985950    0.714577599    1.776370628
   16 PHE   CE2      160    7.065382975    0.710480890    2.102959642
   16 PHE   HE2      161    7.079996562    0.652827623    2.194309077
   16 PHE   CZ       162    7.117270342    0.664911927    1.982320311
   16 PHE   HZ       163    7.182343172    0.577509145    1.979621743
   16 PHE   C        164    6.905225226    1.260589744    1.910568715
   16 PHE   O        165    6.806991890    1.316478916    1.959115062
   17 LEU   N        166    6.953732137    1.289137555    1.790064469
   17 LEU   H        167    7.032398652    1.263288133    1.733998553
   17 LEU   CA       168    6.887431159    1.393435521    1.710496391
   17 LEU   CB       169    6.986962294    1.484045706    1.637747866
   17 LEU   CG       170    6.938353319    1.623133862    1.596509310
   17 LEU   CD1      171    6.889171476    1.703966448    1.716743414
   17 LEU   CD2      172    7.052032550    1.696871690    1.525434871
   17 LEU   C        173    6.779972611    1.344916896    1.612965495
   17 LEU   O        174    6.661648749    1.364053466    1.640574478
   18 LYSH  N        175    6.823018024    1.265367338    1.515453118
   18 LYSH  H        176    6.922999826    1.264229973    1.513745048
   18 LYSH  CA       177    6.741580384    1.221285819    1.401292911
   18 LYSH  CB       178    6.677717025    1.335341881    1.321783878
   18 LYSH  CG       179    6.779499351    1.433888327    1.264034930
   18 LYSH  CD       180    6.709611612    1.549092590    1.191559539
   18 LYSH  CE       181    6.809028512    1.657207465    1.148753539
   18 LYSH  NZ       182    6.732050557    1.758187438    1.074678822
   18 LYSH  HZ1      183    6.659170610    1.794197181    1.132919175
   18 LYSH  HZ2      184    6.691262172    1.720966594    0.991306659
   18 LYSH  HZ3      185    6.793603207    1.833751211    1.052289964
   18 LYSH  C        186    6.808847075    1.114662212    1.314614334
   18 LYSH  O        187    6.930193736    1.097484301    1.324935746
   19 GLU   N        188    6.735431348    1.041196748    1.231523333
   19 GLU   H        189    6.638525491    1.062611155    1.243846853
   19 GLU   CA       190    6.804189457    0.943306957    1.146081917
   19 GLU   CB       191    6.693134932    0.851172023    1.095178494
   19 GLU   CG       192    6.749918057    0.717770624    1.046343999
   19 GLU   CD       193    6.643284193    0.639224395    0.969745422
   19 GLU   OE1      194    6.557183694    0.573361632    1.031985287
   19 GLU   OE2      195    6.639951803    0.650886643    0.845346280
   19 GLU   C        196    6.895165569    0.992349933    1.033250180
   19 GLU   O        197    6.873987883    1.103713133    0.985488050
   20 LEU   N        198    6.988017477    0.908180296    0.988700490
   20 LEU   H        199    7.004843715    0.820060312    1.032879063
   20 LEU   CA       200    7.056790366    0.925284106    0.859905175
   20 LEU   CB       201    7.207216831    0.911843394    0.884439435
   20 LEU   CG       202    7.258392977    1.033860573    0.961242190
   20 LEU   CD1      203    7.406830304    1.026801553    0.997650055
   20 LEU   CD2      204    7.239785489    1.152082467    0.865936173
   20 LEU   C        205    7.007489302    0.816643518    0.764099857
   20 LEU   O        206    6.989795686    0.837219739    0.644127174
   21 GLY   N        207    6.982351349    0.695556221    0.813049667
   21 GLY   H        208    7.025641885    0.666411604    0.898359245
   21 GLY   CA       209    6.931487964    0.582839360    0.733554963
   21 GLY   C        210    6.932346201    0.448928049    0.807570663
   21 GLY   O        211    6.994657433    0.432936512    0.912411666
   22 THR   N        212    6.875841055    0.346317829    0.744584065
   22 THR   H        213    6.836494677    0.373208248    0.656667592
   22 THR   CA       214    6.869156508    0.203030699    0.776767888
   22 THR   CB       215    6.721544499    0.172449298    0.803019462
   22 THR   OG1      216    6.704504127    0.052215441    0.878522465
   22 THR   HG1      217    6.684778359   -0.026193686    0.819676021
   22 THR   CG2      218    6.637511689    0.150267337    0.677083087
   22 THR   C        219    6.937638305    0.110609009    0.675877362
   22 THR   O        220    6.977030653    0.156046401    0.568580174
   23 GLY   N        221    6.952633799    8.227574247    0.718368264
   23 GLY   H        222    6.917388519    8.198841572    0.807440410
   23 GLY   CA       223    7.021849084    8.126664546    0.636888141
   23 GLY   C        224    7.037844561    7.994943942    0.713064433
   23 GLY   O        225    6.959082364    7.950597556    0.796497377
   24 GLN   N        226    7.136493249    7.917961869    0.667972075
   24 GLN   H        227    7.172070643    7.932494295    0.575644676
   24 GLN   CA       228    7.172704140    7.788802384    0.728132939
   24 GLN   CB       229    7.279724316    7.715813927    0.646708338
   24 GLN   CG       230    7.397060354    7.801960953    0.599601061
   24 GLN   CD       231    7.491296708    7.734876210    0.499474135
   24 GLN   OE1      232    7.463539307    7.734270561    0.379653367
   24 GLN   NE2      233    7.613169766    7.716176016    0.549334566
   24 GLN   HE21     234    7.684358237    7.671921750    0.494802946
   24 GLN   HE22     235    7.636453246    7.766261617    0.632697100
   24 GLN   C        236    7.210930225    7.784576490    0.876230897
   24 GLN   O        237    7.190443185    7.678130608    0.934365785
   25 PHE   N        238    7.250320674    7.894190712    0.940434597
   25 PHE   H        239    7.264596412    7.985365330    0.901908330
   25 PHE   CA       240    7.295785642    7.890224705    1.080176395
   25 PHE   CB       241    7.440673661    7.939114987    1.085192522
   25 PHE   CG       242    7.538205726    7.858943071    0.998769374
   25 PHE   CD1      243    7.525049349    7.722455434    0.976058372
   25 PHE   HD1      244    7.446394713    7.659491555    1.017627728
   25 PHE   CD2      245    7.646309310    7.933456176    0.953147427
   25 PHE   HD2      246    7.658045656    8.039150754    0.977032394
   25 PHE   CE1      247    7.626993041    7.662615950    0.902945164
   25 PHE   HE1      248    7.608099778    7.559090825    0.874532552
   25 PHE   CE2      249    7.747710318    7.866976054    0.885204115
   25 PHE   HE2      250    7.844367669    7.916930036    0.878795044
   25 PHE   CZ       251    7.740546110    7.730432709    0.860192333
   25 PHE   HZ       252    7.827833659    7.676620428    0.823241573
   25 PHE   C        253    7.207952656    7.970470286    1.176381116
   25 PHE   O        254    7.235816806    7.988677116    1.294796197
   26 GLY   N        255    7.079082240    7.975287252    1.143882370
   26 GLY   H        256    7.041158666    7.894852351    1.098151066
   26 GLY   CA       257    6.986433325    8.063262101    1.216560220
   26 GLY   C        258    6.990792848    8.205210701    1.159649164
   26 GLY   O        259    7.021244638    8.222794305    1.041782690
   27 VAL   N        260    6.977171146    0.068198192    1.240027417
   27 VAL   H        261    6.996910524    0.031586939    1.330966810
   27 VAL   CA       262    6.959131038    0.206958416    1.194979272
   27 VAL   CB       263    6.844780721    0.274671165    1.270823232
   27 VAL   CG1      264    6.808236973    0.405020120    1.199505959
   27 VAL   CG2      265    6.721374188    0.187949846    1.296553655
   27 VAL   C        266    7.094136733    0.273677523    1.222088971
   27 VAL   O        267    7.161904340    0.249102094    1.321759667
   28 VAL   N        268    7.109935204    0.382274192    1.146939074
   28 VAL   H        269    7.067979873    0.389550516    1.056449304
   28 VAL   CA       270    7.207191351    0.491392143    1.162544039
   28 VAL   CB       271    7.317983475    0.490741740    1.057013123
   28 VAL   CG1      272    7.437176933    0.581485432    1.088157548
   28 VAL   CG2      273    7.374676103    0.349733345    1.039241610
   28 VAL   C        274    7.143638502    0.629279885    1.181501820
   28 VAL   O        275    7.074392169    0.680281329    1.093565489
   29 LYSH  N        276    7.159351187    0.673939097    1.305793214
   29 LYSH  H        277    7.217319238    0.622708025    1.369161203
   29 LYSH  CA       278    7.120229555    0.810453730    1.343770226
   29 LYSH  CB       279    7.055156955    0.816493117    1.482096239
   29 LYSH  CG       280    6.941823678    0.714194344    1.472207079
   29 LYSH  CD       281    6.856340262    0.703143794    1.598617012
   29 LYSH  CE       282    6.737153074    0.609844270    1.576308074
   29 LYSH  NZ       283    6.664376784    0.590817253    1.702613397
   29 LYSH  HZ1      284    6.617503415    0.672585336    1.736033776
   29 LYSH  HZ2      285    6.729417459    0.553160734    1.768580793
   29 LYSH  HZ3      286    6.597654881    0.516573287    1.696557287
   29 LYSH  C        287    7.230388460    0.916559786    1.340414087
   29 LYSH  O        288    7.349771615    0.887271128    1.344754312
   30 TYR   N        289    7.189678227    1.042741814    1.350741371
   30 TYR   H        290    7.093955520    1.067867820    1.336407945
   30 TYR   CA       291    7.283206807    1.152660347    1.378708101
   30 TYR   CB       292    7.257701787    1.249256342    1.262836820
   30 TYR   CG       293    7.295037432    1.397576425    1.266591585
   30 TYR   CD1      294    7.413610961    1.445159959    1.321328518
   30 TYR   HD1      295    7.477850614    1.385218962    1.385823723
   30 TYR   CD2      296    7.206240348    1.484683487    1.204544672
   30 TYR   HD2      297    7.107835740    1.445077347    1.179467053
   30 TYR   CE1      298    7.447202398    1.577891505    1.297386405
   30 TYR   HE1      299    7.528518032    1.621783985    1.355179763
   30 TYR   CE2      300    7.243453670    1.614710261    1.172516191
   30 TYR   HE2      301    7.181872387    1.676933722    1.107588268
   30 TYR   CZ       302    7.367829789    1.658416906    1.216536857
   30 TYR   OH       303    7.403251848    1.789663300    1.220328889
   30 TYR   HH       304    7.468983375    1.808245514    1.293359207
   30 TYR   C        305    7.250020398    1.200076105    1.520328260
   30 TYR   O        306    7.138541245    1.185534203    1.570214392
   31 GLY   N        307    7.339811946    1.277226922    1.580943685
   31 GLY   H        308    7.431568456    1.296513913    1.546191684
   31 GLY   CA       309    7.307549591    1.353302155    1.702521475
   31 GLY   C        310    7.429200617    1.438462098    1.739309857
   31 GLY   O        311    7.523509520    1.457586098    1.662699768
   32 LYSH  N        312    7.411906726    1.506716165    1.852144889
   32 LYSH  H        313    7.330967835    1.501929231    1.910669132
   32 LYSH  CA       314    7.523276264    1.578237775    1.916108287
   32 LYSH  CB       315    7.484364336    1.716316607    1.969298577
   32 LYSH  CG       316    7.435997304    1.807312587    1.856200447
   32 LYSH  CD       317    7.540271283    1.870996738    1.764122754
   32 LYSH  CE       318    7.490371695    2.005675408    1.711390534
   32 LYSH  NZ       319    7.596302849    2.067685324    1.630509945
   32 LYSH  HZ1      320    7.562913511    2.157945304    1.603339576
   32 LYSH  HZ2      321    7.616244181    2.012144022    1.549771787
   32 LYSH  HZ3      322    7.679064078    2.077449455    1.685784179
   32 LYSH  C        323    7.590472908    1.502309183    2.030681439
   32 LYSH  O        324    7.530209877    1.428437179    2.108400768
   33 TRP   N        325    7.721820858    1.522545600    2.035670623
   33 TRP   H        326    7.781297134    1.568574942    1.969775492
   33 TRP   CA       327    7.798017049    1.483566362    2.155174555
   33 TRP   CB       328    7.923985142    1.413460831    2.103969771
   33 TRP   CG       329    8.028796980    1.392027345    2.213337378
   33 TRP   CD1      330    8.014968447    1.305086613    2.313027931
   33 TRP   HD1      331    7.922825397    1.255246153    2.343137514
   33 TRP   CD2      332    8.164036106    1.423267784    2.205893312
   33 TRP   NE1      333    8.133926926    1.288238776    2.370082139
   33 TRP   HE1      334    8.146093103    1.234985651    2.453844237
   33 TRP   CE2      335    8.228555861    1.362026634    2.312697155
   33 TRP   CE3      336    8.229794075    1.515347280    2.125167498
   33 TRP   HE3      337    8.193163449    1.547140266    2.027560795
   33 TRP   CZ2      338    0.118205630    1.396555452    2.340431477
   33 TRP   HZ2      339    0.174282311    1.354432471    2.423870440
   33 TRP   CZ3      340    0.118742964    1.550271094    2.155526143
   33 TRP   HZ3      341    0.160782601    1.626816991    2.090292731
   33 TRP   CH2      342    0.185337348    1.488624385    2.260821393
   33 TRP   HH2      343    0.293496712    1.501384152    2.265358648
   33 TRP   C        344    7.830211178    1.615312020    2.226014800
   33 TRP   O        345    7.851540300    1.720686221    2.166262423
   34 ARG   N        346    7.801879677    1.605615837    2.355612958
   34 ARG   H        347    7.748948679    1.528720885    2.391490671
   34 ARG   CA       348    7.818014188    1.713807894    2.453833250
   34 ARG   CB       349    7.965417918    1.729437361    2.491764130
   34 ARG   CG       350    8.022452805    1.615902148    2.577012925
   34 ARG   CD       351    8.159728024    1.651904597    2.634208189
   34 ARG   NE       352    8.208991842    1.546921064    2.724543866
   34 ARG   HE       353    8.152296516    1.509112604    2.797720159
   34 ARG   CZ       354    8.329462790    1.488672726    2.731368017
   34 ARG   NH1      355    8.428214090    1.527267102    2.649415454
   34 ARG   HH11     356    8.510556955    1.471803253    2.637472481
   34 ARG   HH12     357    8.416047479    1.607678511    2.591226154
   34 ARG   NH2      358    8.366615806    1.407135232    2.831003807
   34 ARG   HH21     359    8.459567933    1.370463683    2.834829474
   34 ARG   HH22     360    8.310164781    1.388978526    2.911519266
   34 ARG   C        361    7.757250647    1.851893538    2.428272450
   34 ARG   O        362    7.830416132    1.950713118    2.424742130
   35 GLY   N        363    7.637926280    1.849237226    2.369577523
   35 GLY   H        364    7.573622600    1.772697457    2.366652649
   35 GLY   CA       365    7.556375647    1.956939835    2.311608366
   35 GLY   C        366    7.596571114    2.026518431    2.181391116
   35 GLY   O        367    7.515283452    2.030929085    2.089172984
   36 GLN   N        368    7.727226884    2.046057343    2.165973571
   36 GLN   H        369    7.785992690    2.015504293    2.240907307
   36 GLN   CA       370    7.797949429    2.119077317    2.059781348
   36 GLN   CB       371    7.918031634    2.194263495    2.117571410
   36 GLN   CG       372    7.970283375    2.285594870    2.006493010
   36 GLN   CD       373    8.088243285    2.368355916    2.057910005
   36 GLN   OE1      374    8.090141978    2.416868672    2.170922870
   36 GLN   NE2      375    8.190774368    2.379520133    1.973951634
   36 GLN   HE21     376    8.279217224    2.421961447    1.993317983
   36 GLN   HE22     377    8.191217052    2.336598693    1.883639719
   36 GLN   C        378    7.838019259    2.036096596    1.937626930
   36 GLN   O        379    7.802034359    2.059878121    1.822429799
   37 TYR   N        380    7.914472035    1.930129720    1.962472326
   37 TYR   H        381    7.917609203    1.885052169    2.051680918
   37 TYR   CA       382    7.998492672    1.853901751    1.868969017
   37 TYR   CB       383    8.110980017    1.788838518    1.949758874
   37 TYR   CG       384    8.187535832    1.876858190    2.048757586
   37 TYR   CD1      385    0.032661314    1.975196710    2.003607052
   37 TYR   HD1      386    0.090793192    1.952036626    1.914358548
   37 TYR   CD2      387    8.151195028    1.874538804    2.182901122
   37 TYR   HD2      388    8.094638691    1.789642222    2.221292984
   37 TYR   CE1      389    0.078145660    2.070988890    2.093467028
   37 TYR   HE1      390    0.150192140    2.146362278    2.061699794
   37 TYR   CE2      391    8.203981739    1.962767756    2.276436724
   37 TYR   HE2      392    8.161827614    1.960579787    2.376920104
   37 TYR   CZ       393    0.047499919    2.061304120    2.228694312
   37 TYR   OH       394    0.137520168    2.120379911    2.311756895
   37 TYR   HH       395    0.104043151    2.110761451    2.405494693
   37 TYR   C        396    7.915450991    1.755435054    1.786387300
   37 TYR   O        397    7.839987379    1.679553792    1.847027412
   38 ASP   N        398    7.928086603    1.747157531    1.654247888
   38 ASP   H        399    7.991433311    1.801951490    1.599607659
   38 ASP   CA       400    7.850801600    1.651278979    1.573962740
   38 ASP   CB       401    7.823249868    1.700353507    1.431675014
   38 ASP   CG       402    7.746034153    1.831998305    1.420903276
   38 ASP   OD1      403    7.621256571    1.824554716    1.421288503
   38 ASP   OD2      404    7.804264049    1.942194549    1.411301450
   38 ASP   C        405    7.913324650    1.511665679    1.570661918
   38 ASP   O        406    8.034984389    1.497543874    1.559269349
   39 VAL   N        407    7.826036463    1.411333316    1.572447905
   39 VAL   H        408    7.728955671    1.433867983    1.580710270
   39 VAL   CA       409    7.858746642    1.268039413    1.569712484
   39 VAL   CB       410    7.860338019    1.209135562    1.710907632
   39 VAL   CG1      411    7.985791779    1.256560998    1.784550680
   39 VAL   CG2      412    7.734977014    1.230711329    1.795931994
   39 VAL   C        413    7.749205626    1.195751932    1.491072251
   39 VAL   O        414    7.630509581    1.224973551    1.504790081
   40 ALA   N        415    7.791681126    1.091566064    1.420164311
   40 ALA   H        416    7.889315592    1.071651267    1.411789794
   40 ALA   CA       417    7.703791242    0.997177211    1.349637491
   40 ALA   CB       418    7.771896335    0.967314240    1.215912552
   40 ALA   C        419    7.701264948    0.863584290    1.424173054
   40 ALA   O        420    7.805661521    0.804262911    1.450815571
   41 ILE   N        421    7.582295861    0.811688871    1.453253049
   41 ILE   H        422    7.496312470    0.837470167    1.409174158
   41 ILE   CA       423    7.572418723    0.693342598    1.539887927
   41 ILE   CB       424    7.484815632    0.726599453    1.660855227
   41 ILE   CG1      425    7.521503831    0.861303583    1.723456669
   41 ILE   CG2      426    7.497943111    0.612121403    1.761510309
   41 ILE   CD       427    7.422342366    0.904833204    1.831531885
   41 ILE   C        428    7.513554518    0.572499618    1.466776410
   41 ILE   O        429    7.394227996    0.567896277    1.437297758
   42 LYSH  N        430    7.584909240    0.460848810    1.478317777
   42 LYSH  H        431    7.675806447    0.465394945    1.519754847
   42 LYSH  CA       432    7.533901735    0.333062890    1.426538779
   42 LYSH  CB       433    7.638611574    0.260534546    1.341757611
   42 LYSH  CG       434    7.696873237    0.355501694    1.236904942
   42 LYSH  CD       435    7.817604414    0.293790098    1.166042250
   42 LYSH  CE       436    7.788237632    0.159856104    1.098157938
   42 LYSH  NZ       437    7.720219717    0.172819062    0.968498563
   42 LYSH  HZ1      438    7.770712596    0.122219424    0.898569871
   42 LYSH  HZ2      439    7.714278791    0.268758341    0.940936760
   42 LYSH  HZ3      440    7.630400096    0.129149364    0.973537828
   42 LYSH  C        441    7.482695105    0.239062961    1.535878748
   42 LYSH  O        442    7.553566911    0.204682833    1.630346712
   43 MET   N        443    7.349784577    0.236182088    1.539863681
   43 MET   H        444    7.292886274    0.282610716    1.471976365
   43 MET   CA       445    7.273352013    0.154615285    1.635345873
   43 MET   CB       446    7.136519831    0.217777809    1.661768468
   43 MET   CG       447    7.134926094    0.345121361    1.746574296
   43 MET   SD       448    6.964719933    0.407687396    1.771198574
   43 MET   CE       449    6.905461918    0.284691142    1.885393248
   43 MET   C        450    7.263353168    0.011407837    1.582429795
   43 MET   O        451    7.175750060   -0.023155070    1.503301883
   44 ILE   N        452    7.330653966    8.166005070    1.656600343
   44 ILE   H        453    7.378704414    8.172113494    1.744086581
   44 ILE   CA       454    7.334544409    8.030123359    1.600630671
   44 ILE   CB       455    7.477505042    7.978070088    1.616873800
   44 ILE   CG1      456    7.591563711    8.071595791    1.576193722
   44 ILE   CG2      457    7.492228480    7.833423201    1.569234543
   44 ILE   CD       458    7.611869754    8.070081791    1.424547335
   44 ILE   C        459    7.224857613    7.943330514    1.662637196
   44 ILE   O        460    7.208046695    7.922473835    1.782696157
   45 LYSH  N        461    7.144501324    7.895243141    1.568189686
   45 LYSH  H        462    7.143918389    7.936398230    1.477047936
   45 LYSH  CA       463    7.045125800    7.789892437    1.593461667
   45 LYSH  CB       464    6.960628088    7.769613546    1.467518907
   45 LYSH  CG       465    6.813534798    7.753520884    1.506443787
   45 LYSH  CD       466    6.716919296    7.768091987    1.388694208
   45 LYSH  CE       467    6.606253690    7.662536831    1.393320110
   45 LYSH  NZ       468    6.500663533    7.676116485    1.494687324
   45 LYSH  HZ1      469    6.543552443    7.685054972    1.584584794
   45 LYSH  HZ2      470    6.438253892    7.598009945    1.496970123
   45 LYSH  HZ3      471    6.452712719    7.762824424    1.481160275
   45 LYSH  C        472    7.099703748    7.649049045    1.617858534
   45 LYSH  O        473    7.211214268    7.609503423    1.584234909
   46 GLU   N        474    7.033687917    7.568231892    1.700332571
   46 GLU   H        475    6.953477482    7.598554238    1.751794802
   46 GLU   CA       476    7.072519131    7.431345036    1.737296097
   46 GLU   CB       477    6.978497679    7.377772575    1.845477062
   46 GLU   CG       478    6.954075994    7.455606056    1.974910350
   46 GLU   CD       479    6.879852834    7.589035807    1.965163513
   46 GLU   OE1      480    6.796307645    7.612230951    1.875123594
   46 GLU   OE2      481    6.911346732    7.684912928    2.038906385
   46 GLU   C        482    7.078862303    7.330548480    1.622350563
   46 GLU   O        483    7.027364239    7.353159035    1.512954567
   47 GLY   N        484    7.157015610    7.225198499    1.644339471
   47 GLY   H        485    7.217759826    7.215055081    1.723137391
   47 GLY   CA       486    7.166430946    7.112441526    1.550488964
   47 GLY   C        487    7.216639524    7.132972267    1.407413695
   47 GLY   O        488    7.212423631    7.044286108    1.322279025
   48 SER   N        489    7.279912956    7.248827407    1.391147420
   48 SER   H        490    7.310124225    7.307895846    1.465968532
   48 SER   CA       491    7.309258568    7.306247501    1.259031031
   48 SER   CB       492    7.249554130    7.445691385    1.239009808
   48 SER   OG       493    7.315294798    7.544564010    1.318718781
   48 SER   HG       494    7.266563694    7.557410192    1.405095335
   48 SER   C        495    7.459191926    7.309872430    1.228709385
   48 SER   O        496    7.510386955    7.238957715    1.142217082
   49 MET   N        497    7.535899876    7.372962112    1.317179501
   49 MET   H        498    7.492372125    7.419073900    1.394503741
   49 MET   CA       499    7.681291812    7.394610499    1.314981163
   49 MET   CB       500    7.688879285    7.541623200    1.273253407
   49 MET   CG       501    7.820777742    7.598757193    1.220819712
   49 MET   SD       502    7.942316739    7.628218869    1.354441144
   49 MET   CE       503    7.848394665    7.701796106    1.486535952
   49 MET   C        504    7.760562514    7.354646274    1.439608913
   49 MET   O        505    7.708984369    7.362213385    1.551023357
   50 SER   N        506    7.883254704    7.305335758    1.425262108
   50 SER   H        507    7.940826733    7.290993576    1.344765130
   50 SER   CA       508    7.965956799    7.257195843    1.536863602
   50 SER   CB       509    8.080276183    7.167269399    1.489372975
   50 SER   OG       510    8.115859464    7.061120563    1.578360335
   50 SER   HG       511    8.212960645    7.044042299    1.561635687
   50 SER   C        512    8.013252110    7.368115223    1.631063701
   50 SER   O        513    8.125122069    7.415809054    1.612579887
   51 GLU   N        514    7.928995623    7.417589379    1.721309361
   51 GLU   H        515    7.835344861    7.383898376    1.731027964
   51 GLU   CA       516    7.960195840    7.527817869    1.813441255
   51 GLU   CB       517    7.851563501    7.548221570    1.919232106
   51 GLU   CG       518    7.714617995    7.579366826    1.858507445
   51 GLU   CD       519    7.591340691    7.569166608    1.948546020
   51 GLU   OE1      520    7.555940110    7.662194466    2.024160945
   51 GLU   OE2      521    7.514737353    7.474945258    1.918889936
   51 GLU   C        522    8.096193143    7.527204266    1.883565779
   51 GLU   O        523    8.180110046    7.617062492    1.887237735
   52 ASP   N        524    8.112557240    7.429580611    1.972396172
   52 ASP   H        525    8.030621910    7.383025914    2.005863049
   52 ASP   CA       526    8.236487823    7.407856610    2.048431581
   52 ASP   CB       527    8.241765433    7.277662977    2.128631550
   52 ASP   CG       528    8.131080186    7.281083540    2.234206529
   52 ASP   OD1      529    8.009749208    7.266376903    2.208042221
   52 ASP   OD2      530    8.168898802    7.324169169    2.345280878
   52 ASP   C        531    0.123807945    7.409017943    1.966832167
   52 ASP   O        532    0.216641852    7.487150915    1.987012961
   53 GLU   N        533    0.105923982    7.354044892    1.847052670
   53 GLU   H        534    0.014673768    7.314642381    1.836032443
   53 GLU   CA       535    0.208996467    7.338162857    1.743439862
   53 GLU   CB       536    0.171851211    7.232106439    1.639587140
   53 GLU   CG       537    0.189618353    7.093074146    1.700911857
   53 GLU   CD       538    0.196944257    6.984544832    1.593337493
   53 GLU   OE1      539    0.094043986    6.939979063    1.538120355
   53 GLU   OE2      540    0.306449650    6.927153702    1.574903080
   53 GLU   C        541    0.238881299    7.471267129    1.674134938
   53 GLU   O        542    0.353154086    7.498922242    1.637971727
   54 PHE   N        543    0.137402499    7.552750510    1.646700475
   54 PHE   H        544    0.044844259    7.519217718    1.629081985
   54 PHE   CA       545    0.151198566    7.693850612    1.607822208
   54 PHE   CB       546    0.011464794    7.754810349    1.594847270
   54 PHE   CG       547    0.013177360    7.895909389    1.535696498
   54 PHE   CD1      548    8.240753481    7.911892393    1.398396043
   54 PHE   HD1      549    8.208550305    7.829362885    1.334891044
   54 PHE   CD2      550    0.047081693    8.003548512    1.616838140
   54 PHE   HD2      551    0.017966787    7.997415306    1.721689657
   54 PHE   CE1      552    0.015192419    8.036314887    1.338693119
   54 PHE   HE1      553   -0.002366712    8.052544441    1.232348026
   54 PHE   CE2      554    0.068421428    8.126746576    1.556119365
   54 PHE   HE2      555    0.085209120    8.213101350    1.620463165
   54 PHE   CZ       556    0.057256793    8.142114065    1.418423354
   54 PHE   HZ       557    0.093832256    8.235330107    1.375389819
   54 PHE   C        558    0.233588671    7.779475752    1.704216242
   54 PHE   O        559    0.328571670    7.842701987    1.658269857
   55 ILE   N        560    0.199676752    7.775182947    1.832752445
   55 ILE   H        561    0.114890791    7.735342787    1.867761346
   55 ILE   CA       562    0.270650087    7.855752298    1.933159219
   55 ILE   CB       563    0.192563109    7.841530567    2.063973976
   55 ILE   CG1      564    0.049974821    7.893096843    2.043468064
   55 ILE   CG2      565    0.253215788    7.932853578    2.170715958
   55 ILE   CD       566   -0.040403079    7.887565088    2.166783915
   55 ILE   C        567    0.418901411    7.823971540    1.953666014
   55 ILE   O        568    0.499360210    7.910497314    1.987887845
   56 GLU   N        569    0.454989814    7.699179776    1.925091071
   56 GLU   H        570    0.392972823    7.620874959    1.929999394
   56 GLU   CA       571    0.596233909    7.659114510    1.917561238
   56 GLU   CB       572    0.611717074    7.508161351    1.937172885
   56 GLU   CG       573    0.758769478    7.466209659    1.942331199
   56 GLU   CD       574    0.824139530    7.491437020    2.078327792
   56 GLU   OE1      575    0.773361266    7.445503168    2.182899900
   56 GLU   OE2      576    0.929673688    7.558371462    2.081033740
   56 GLU   C        577    0.668017523    7.722586283    1.798270229
   56 GLU   O        578    0.764708652    7.795979249    1.818127321
   57 GLU   N        579    0.605419817    7.720526854    1.680940411
   57 GLU   H        580    0.519377741    7.671774750    1.666083617
   57 GLU   CA       581    0.665990669    7.771520507    1.557088893
   57 GLU   CB       582    0.579583305    7.730073437    1.437820669
   57 GLU   CG       583    0.655504571    7.736084800    1.305130055
   57 GLU   CD       584    0.731415115    7.609704147    1.264235334
   57 GLU   OE1      585    0.651860275    7.516112466    1.241070148
   57 GLU   OE2      586    0.853676927    7.619724080    1.240157204
   57 GLU   C        587    0.662807821    7.924264951    1.565570286
   57 GLU   O        588    0.766669532    7.982356107    1.534471043
   58 ALA   N        589    0.563959421    7.984937869    1.630681255
   58 ALA   H        590    0.501124675    7.907358890    1.624910917
   58 ALA   CA       591    0.550929753    8.128582028    1.659083846
   58 ALA   CB       592    0.423918900    8.143865447    1.743035078
   58 ALA   C        593    0.676468280    8.195239178    1.715704540
   58 ALA   O        594    0.704363930    8.301311366    1.660005894
   59 LYSH  N        595    0.754915915    8.120345986    1.792698068
   59 LYSH  H        596    0.733010101    8.027102182    1.821465132
   59 LYSH  CA       597    0.880577410    8.167762393    1.852453843
   59 LYSH  CB       598    0.941451792    8.051877992    1.931663159
   59 LYSH  CG       599    0.850346959    8.029396554    2.052505506
   59 LYSH  CD       600    0.889224842    7.899312529    2.123024564
   59 LYSH  CE       601    0.790810380    7.873382797    2.237266612
   59 LYSH  NZ       602    0.813946628    7.740211181    2.295022800
   59 LYSH  HZ1      603    0.899121990    7.753562244    2.345698575
   59 LYSH  HZ2      604    0.833739893    7.673063716    2.223614562
   59 LYSH  HZ3      605    0.740945802    7.716368243    2.359072752
   59 LYSH  C        606    0.982743280    8.223761166    1.753270692
   59 LYSH  O        607    1.030855833    8.336356424    1.765010600
   60 VAL   N        608    1.009314732    8.138097636    1.655051313
   60 VAL   H        609    0.948307073    8.060201911    1.640500199
   60 VAL   CA       610    1.100119573    8.171414166    1.544340524
   60 VAL   CB       611    1.137792896    8.051116152    1.457633495
   60 VAL   CG1      612    1.270753642    8.072767185    1.385077555
   60 VAL   CG2      613    1.154982452    7.921910993    1.537783746
   60 VAL   C        614    1.040233455    0.039879803    1.457167733
   60 VAL   O        615    1.109335680    0.134568748    1.419897500
   61 MET   N        616    0.909637166    0.027021986    1.435527818
   61 MET   H        617    0.858202981   -0.058090283    1.446074702
   61 MET   CA       618    0.832855922    0.126520603    1.359272511
   61 MET   CB       619    0.689357277    0.078921979    1.335754491
   61 MET   CG       620    0.678740125    8.222085136    1.219540347
   61 MET   SD       621    0.519851169    8.132315967    1.233051332
   61 MET   CE       622    0.538985542    8.031509956    1.087600220
   61 MET   C        623    0.816438013    0.268705947    1.413376155
   61 MET   O        624    0.805138785    0.360862071    1.332692119
   62 MET   N        625    0.812992149    0.284437639    1.545404073
   62 MET   H        626    0.759888104    0.218824300    1.599036761
   62 MET   CA       627    0.827930891    0.413193453    1.614749550
   62 MET   CB       628    0.828511368    0.403011329    1.767420482
   62 MET   CG       629    0.694093427    0.359429753    1.826075727
   62 MET   SD       630    0.559003803    0.475744556    1.784702346
   62 MET   CE       631    0.590362176    0.608072638    1.899549783
   62 MET   C        632    0.956590459    0.486825643    1.576851604
   62 MET   O        633    0.951947046    0.607227465    1.552114731
   63 ASN   N        634    1.068609137    0.415119420    1.576136229
   63 ASN   H        635    1.077583611    0.321024627    1.608801869
   63 ASN   CA       636    1.201138233    0.464809381    1.536438030
   63 ASN   CB       637    1.313642564    0.372628424    1.583939793
   63 ASN   CG       638    1.326481793    0.359004897    1.735789486
   63 ASN   OD1      639    1.228258288    0.373277792    1.808435393
   63 ASN   ND2      640    1.443679195    0.325203872    1.788783979
   63 ASN   HD21     641    1.453099357    0.323963456    1.888323730
   63 ASN   HD22     642    1.499854224    0.257496049    1.741259228
   63 ASN   C        643    1.228434815    0.499132268    1.389842593
   63 ASN   O        644    1.309567846    0.588239849    1.365186981
   64 LEU   N        645    1.159409843    0.427435435    1.301605219
   64 LEU   H        646    1.120645972    0.341361066    1.334626307
   64 LEU   CA       647    1.146468924    0.455755828    1.157931344
   64 LEU   CB       648    1.092339688    0.331374615    1.087161718
   64 LEU   CG       649    1.192364182    0.216463759    1.072936402
   64 LEU   CD1      650    1.116139867    0.085686492    1.050606616
   64 LEU   CD2      651    1.305763978    0.224567979    0.970536679
   64 LEU   C        652    1.072145589    0.583169030    1.117247366
   64 LEU   O        653    0.980916926    0.620177061    1.190992868
   65 SER   N        654    1.110599366    0.639661367    1.003146869
   65 SER   H        655    1.178563407    0.596649400    0.943717357
   65 SER   CA       656    1.054586929    0.763518095    0.947153536
   65 SER   CB       657    1.075752690    0.885691726    1.036789550
   65 SER   OG       658    1.213565558    0.910515326    1.065815644
   65 SER   HG       659    1.235474911    0.902114960    1.163029769
   65 SER   C        660    1.108990753    0.787224354    0.806116654
   65 SER   O        661    1.230035213    0.781696770    0.784948385
   66 HISB  N        662    1.031882123    0.861371486    0.727079705
   66 HISB  H        663    0.938474998    0.882078137    0.756200844
   66 HISB  CA       664    1.069746686    0.916728807    0.596264057
   66 HISB  CB       665    1.076827435    0.799112787    0.498660360
   66 HISB  CG       666    1.122326840    0.830535052    0.355992301
   66 HISB  ND1      667    1.055463521    0.863639841    0.245890667
   66 HISB  CD2      668    1.248159790    0.811091167    0.317531244
   66 HISB  HD2      669    1.318289930    0.743103024    0.365907519
   66 HISB  CE1      670    1.141362690    0.882093015    0.146053661
   66 HISB  HE1      671    1.122184392    0.935652986    0.053077719
   66 HISB  NE2      672    1.260860847    0.842437117    0.188903428
   66 HISB  HE2      673    1.346913671    0.859002862    0.140742867
   66 HISB  C        674    0.967042118    1.019404005    0.548099496
   66 HISB  O        675    0.847472825    0.995742439    0.564601456
   67 GLU   N        676    1.009655326    1.115848607    0.467017952
   67 GLU   H        677    1.105372185    1.122453999    0.438801165
   67 GLU   CA       678    0.916937460    1.211012278    0.404094547
   67 GLU   CB       679    0.987712482    1.311153789    0.312616395
   67 GLU   CG       680    1.072467321    1.246829514    0.202655566
   67 GLU   CD       681    1.132475312    1.340481096    0.097591771
   67 GLU   OE1      682    1.257436503    1.342232391    0.095016146
   67 GLU   OE2      683    1.055290982    1.386761419    0.010826924
   67 GLU   C        684    0.800761774    1.148609819    0.326505435
   67 GLU   O        685    0.691826685    1.201337468    0.348498639
   68 LYSH  N        686    0.812056060    1.023918851    0.281593665
   68 LYSH  H        687    0.897944103    0.974758539    0.295991747
   68 LYSH  CA       688    0.705514314    0.964659875    0.199432338
   68 LYSH  CB       689    0.758825663    0.927791166    0.060836469
   68 LYSH  CG       690    0.818112618    1.041896834    8.220014981
   68 LYSH  CD       691    0.713758329    1.152848825    8.205653893
   68 LYSH  CE       692    0.764560687    1.287285133    8.153165791
   68 LYSH  NZ       693    0.818748130    1.279616560    8.016741399
   68 LYSH  HZ1      694    0.748992656    1.242066373    7.955716807
   68 LYSH  HZ2      695    0.898745465    1.219697021    8.019662979
   68 LYSH  HZ3      696    0.844212615    1.371075222    7.985326844
   68 LYSH  C        697    0.628133454    0.852057805    0.268312378
   68 LYSH  O        698    0.558534010    0.778282580    0.198719317
   69 LEU   N        699    0.637135216    0.832529687    0.399567455
   69 LEU   H        700    0.687954797    0.894417495    0.459472818
   69 LEU   CA       701    0.562242094    0.731868759    0.476166398
   69 LEU   CB       702    0.653514407    0.619554040    0.525824128
   69 LEU   CG       703    0.706432644    0.527982522    0.415260698
   69 LEU   CD1      704    0.851838923    0.486889551    0.439289487
   69 LEU   CD2      705    0.615417728    0.405097354    0.420131810
   69 LEU   C        706    0.485327544    0.802389197    0.588073322
   69 LEU   O        707    0.515008900    0.916499299    0.623114757
   70 VAL   N        708    0.372453641    0.744109039    0.627467552
   70 VAL   H        709    0.319619321    0.687354937    0.564315550
   70 VAL   CA       710    0.295083024    0.789526026    0.743928102
   70 VAL   CB       711    0.153401639    0.731839468    0.741162888
   70 VAL   CG1      712    0.065553689    0.777277153    0.857902687
   70 VAL   CG2      713    0.072317736    0.751808081    0.612946929
   70 VAL   C        714    0.352728796    0.750434015    0.880157543
   70 VAL   O        715    0.407008039    0.640067781    0.882204791
   71 GLN   N        716    0.373177911    0.848565167    0.967585986
   71 GLN   H        717    0.360388878    0.947454828    0.959900170
   71 GLN   CA       718    0.426951429    0.818629760    1.101082298
   71 GLN   CB       719    0.483967353    0.950269329    1.154265958
   71 GLN   CG       720    0.576151302    0.961901738    1.275807554
   71 GLN   CD       721    0.724024710    0.927625810    1.256675708
   71 GLN   OE1      722    0.804814915    1.015365221    1.226613458
   71 GLN   NE2      723    0.760721863    0.803104404    1.285544113
   71 GLN   HE21     724    0.850648483    0.765219424    1.263682471
   71 GLN   HE22     725    0.699485094    0.743662459    1.337649320
   71 GLN   C        726    0.330816521    0.762293975    1.205928350
   71 GLN   O        727    0.217460341    0.803624166    1.229851468
   72 LEU   N        728    0.380060414    0.648009864    1.252866405
   72 LEU   H        729    0.448490096    0.596377304    1.201367136
   72 LEU   CA       730    0.324707796    0.588925855    1.375574467
   72 LEU   CB       731    0.380298622    0.447882975    1.396256898
   72 LEU   CG       732    0.305865072    0.360231624    1.497182056
   72 LEU   CD1      733    0.171731049    0.320481688    1.435220279
   72 LEU   CD2      734    0.384996750    0.241393424    1.552190200
   72 LEU   C        735    0.356597769    0.684939373    1.490370158
   72 LEU   O        736    0.470671494    0.725438526    1.512243021
   73 TYR   N        737    0.253146581    0.723924752    1.564298659
   73 TYR   H        738    0.163452661    0.689082374    1.537071776
   73 TYR   CA       739    0.266153350    0.815711013    1.678374011
   73 TYR   CB       740    0.159337396    0.925209865    1.681239402
   73 TYR   CG       741    0.149965571    1.027538395    1.567881381
   73 TYR   CD1      742    0.264099301    1.065938482    1.498464120
   73 TYR   HD1      743    0.348598931    0.997157497    1.495593055
   73 TYR   CD2      744    0.033083764    1.102747756    1.568189087
   73 TYR   HD2      745   -0.049446581    1.075818547    1.634090898
   73 TYR   CE1      746    0.264343439    1.183772011    1.424751453
   73 TYR   HE1      747    0.352353161    1.218508437    1.370634270
   73 TYR   CE2      748    0.032963917    1.218662597    1.491491367
   73 TYR   HE2      749   -0.064968060    1.262847406    1.473092300
   73 TYR   CZ       750    0.145311802    1.255242073    1.418273229
   73 TYR   OH       751    0.142137265    1.365106120    1.338185582
   73 TYR   HH       752    0.046629605    1.386367440    1.317539842
   73 TYR   C        753    0.274199347    0.742618376    1.812532739
   73 TYR   O        754    0.331875475    0.802093551    1.903431333
   74 GLY   N        755    0.221773576    0.620413347    1.814443116
   74 GLY   H        756    0.169507856    0.604860181    1.730628680
   74 GLY   CA       757    0.213482365    0.545173359    1.940465355
   74 GLY   C        758    0.109708947    0.432731299    1.941509161
   74 GLY   O        759    0.040686775    0.409620796    1.842347256
   75 VAL   N        760    0.101036155    0.372481759    2.059769325
   75 VAL   H        761    0.176093230    0.430727739    2.091000950
   75 VAL   CA       762    0.010957165    0.263417856    2.099767340
   75 VAL   CB       763    0.052729261    0.120702081    2.063708529
   75 VAL   CG1      764    0.037417312    0.094653042    1.913712904
   75 VAL   CG2      765    0.194472351    0.107341690    2.119738850
   75 VAL   C        766    8.194908115    0.272242534    2.241022362
   75 VAL   O        767    8.264210876    0.252913964    2.340791172
   76 CYSH  N        768    8.062125275    0.270253407    2.248354576
   76 CYSH  H        769    8.010304849    0.289472120    2.165011324
   76 CYSH  CA       770    7.983813406    0.238854243    2.368724968
   76 CYSH  CB       771    7.855785242    0.322543332    2.364923602
   76 CYSH  SG       772    7.877186771    0.496897160    2.313586230
   76 CYSH  HG       773    7.976867108    0.529555684    2.395370909
   76 CYSH  C        774    7.955783634    0.088486980    2.372016958
   76 CYSH  O        775    7.858573691    0.037146837    2.316859390
   77 THR   N        776    8.022920175    0.031477955    2.471674653
   77 THR   H        777    8.076649617    0.084767291    2.537040504
   77 THR   CA       778    8.037828621    8.127476965    2.465645534
   77 THR   CB       779    8.185454956    8.100872815    2.495773344
   77 THR   OG1      780    8.226459243    8.157051318    2.620711272
   77 THR   HG1      781    8.319554744    8.121298691    2.628088361
   77 THR   CG2      782    0.033130146    8.148057139    2.381230834
   77 THR   C        783    7.953006627    8.046166086    2.563640643
   77 THR   O        784    7.961116767    7.923824313    2.553857169
   78 LYSH  N        785    7.911946519    8.104905425    2.675684494
   78 LYSH  H        786    7.916763741    8.203909812    2.688941528
   78 LYSH  CA       787    7.858930675    8.023924136    2.786328118
   78 LYSH  CB       788    7.874437068    8.085736958    2.925413087
   78 LYSH  CG       789    8.019236937    8.121626668    2.959349632
   78 LYSH  CD       790    8.121089928    8.007987831    2.948341319
   78 LYSH  CE       791    0.015601756    8.076717502    2.952700300
   78 LYSH  NZ       792    0.125980318    7.979835156    2.946585486
   78 LYSH  HZ1      793    0.211392936    8.026641009    2.923920209
   78 LYSH  HZ2      794    0.112345223    7.904751772    2.881959797
   78 LYSH  HZ3      795    0.134371218    7.940407276    3.038100707
   78 LYSH  C        796    7.712290128    7.991112727    2.757560535
   78 LYSH  O        797    7.671274480    7.875370428    2.750629479
   79 GLN   N        798    7.632000691    8.092950626    2.728058454
   79 GLN   H        799    7.661435662    8.186643940    2.746886564
   79 GLN   CA       800    7.491687495    8.079571918    2.686335897
   79 GLN   CB       801    7.439163401    8.218884953    2.651118523
   79 GLN   CG       802    7.519030231    8.288793428    2.540922812
   79 GLN   CD       803    7.433442690    0.164570695    2.494188546
   79 GLN   OE1      804    7.435169309    0.274444705    2.549449028
   79 GLN   NE2      805    7.341555448    0.142676684    2.400574275
   79 GLN   HE21     806    7.286376064    0.222951838    2.377999010
   79 GLN   HE22     807    7.332012816    0.053899098    2.355565743
   79 GLN   C        808    7.486732091    7.989850794    2.562506750
   79 GLN   O        809    7.572242639    7.997311947    2.474421929
   80 ARG   N        810    7.393389149    7.896110645    2.576246031
   80 ARG   H        811    7.328149488    7.897690483    2.652017338
   80 ARG   CA       812    7.388663043    7.783604008    2.481759528
   80 ARG   CB       813    7.318127396    7.666308760    2.550121762
   80 ARG   CG       814    7.411681798    7.610346433    2.657480010
   80 ARG   CD       815    7.524383613    7.526929837    2.596251153
   80 ARG   NE       816    7.642479198    7.521509139    2.683631613
   80 ARG   HE       817    7.630314026    7.478946673    2.773311243
   80 ARG   CZ       818    7.757971708    7.584800496    2.658876415
   80 ARG   NH1      819    7.855062113    7.578161219    2.751004120
   80 ARG   HH11     820    7.945829897    7.613612156    2.728535674
   80 ARG   HH12     821    7.839907302    7.532829628    2.838849270
   80 ARG   NH2      822    7.772635657    7.675775592    2.561590750
   80 ARG   HH21     823    7.856535130    7.730128223    2.558848518
   80 ARG   HH22     824    7.704108768    7.693566781    2.490962935
   80 ARG   C        825    7.328452295    7.811420831    2.343896782
   80 ARG   O        826    7.346744994    7.735128342    2.249166454
   81 PRO   N        827    7.244369516    7.911225205    2.318212272
   81 PRO   CA       828    7.232175055    7.964667683    2.181800986
   81 PRO   CB       829    7.085915165    8.008880838    2.173838813
   81 PRO   CG       830    7.062511189    8.059527672    2.316300124
   81 PRO   CD       831    7.137878570    7.961365367    2.406260800
   81 PRO   C        832    7.335749928    8.075760761    2.163340709
   81 PRO   O        833    7.309928462    8.193539773    2.187667033
   82 ILE   N        834    7.457118726    8.036000918    2.126197232
   82 ILE   H        835    7.490633129    7.944395854    2.104167765
   82 ILE   CA       836    7.569384075    8.130140938    2.114278241
   82 ILE   CB       837    7.699460087    8.055123666    2.084948900
   82 ILE   CG1      838    7.699660145    7.970499813    1.957488862
   82 ILE   CG2      839    7.736855704    7.959400492    2.198300521
   82 ILE   CD       840    7.841205151    7.958555579    1.900643924
   82 ILE   C        841    7.556161333    8.238790033    2.007384124
   82 ILE   O        842    7.492352397    8.234594996    1.902313569
   83 PHE   N        843    7.632124929    0.099043829    2.045312481
   83 PHE   H        844    7.684551497    0.080763256    2.128477164
   83 PHE   CA       845    7.646399658    0.219804973    1.962723982
   83 PHE   CB       846    7.614795548    0.342600996    2.048345450
   83 PHE   CG       847    7.478644463    0.345675593    2.118069920
   83 PHE   CD1      848    7.358990396    0.307128960    2.058781052
   83 PHE   HD1      849    7.352877237    0.223178671    1.989528048
   83 PHE   CD2      850    7.484465952    0.422967439    2.233452245
   83 PHE   HD2      851    7.583701351    0.451877364    2.268046939
   83 PHE   CE1      852    7.239807533    0.354480874    2.112394184
   83 PHE   HE1      853    7.146535623    0.324607970    2.064543574
   83 PHE   CE2      854    7.366193829    0.460952083    2.295833978
   83 PHE   HE2      855    7.370340442    0.537393968    2.373425501
   83 PHE   CZ       856    7.248173954    0.421484363    2.233905252
   83 PHE   HZ       857    7.153392037    0.457935625    2.273512001
   83 PHE   C        858    7.790455786    0.235180610    1.913497653
   83 PHE   O        859    7.886814522    0.229001682    1.989701672
   84 ILE   N        860    7.797480439    0.234200335    1.780686563
   84 ILE   H        861    7.724799032    0.185342088    1.732413539
   84 ILE   CA       862    7.916051496    0.269441563    1.701241864
   84 ILE   CB       863    7.945517310    0.174875939    1.584623222
   84 ILE   CG1      864    7.957536778    0.033867523    1.642779727
   84 ILE   CG2      865    8.068245416    0.214743355    1.502419808
   84 ILE   CD       866    7.954259105   -0.074002732    1.534306535
   84 ILE   C        867    7.922695046    0.417962422    1.665043884
   84 ILE   O        868    7.844520281    0.468869160    1.584872453
   85 ILE   N        869    8.010801875    0.488020416    1.735891405
   85 ILE   H        870    8.079375947    0.449271196    1.797518580
   85 ILE   CA       871    8.026151715    0.631145935    1.706084215
   85 ILE   CB       872    8.070298425    0.700590161    1.835081326
   85 ILE   CG1      873    7.974500198    0.680057880    1.952609146
   85 ILE   CG2      874    8.087255624    0.851503366    1.816426526
   85 ILE   CD       875    7.828108522    0.715823163    1.926137252
   85 ILE   C        876    8.116893201    0.659716338    1.586236846
   85 ILE   O        877    8.236398485    0.630847095    1.590178039
   86 THR   N        878    8.073920733    0.747198799    1.495733738
   86 THR   H        879    7.986121414    0.792714411    1.510615413
   86 THR   CA       880    8.135749439    0.778529431    1.366096667
   86 THR   CB       881    8.085913557    0.680574914    1.259631724
   86 THR   OG1      882    7.944879870    0.657112752    1.262233028
   86 THR   HG1      883    7.899888301    0.690334191    1.345131156
   86 THR   CG2      884    8.159506500    0.547265820    1.274610637
   86 THR   C        885    8.122364593    0.922234283    1.315315159
   86 THR   O        886    8.046026708    0.996839497    1.376456609
   87 GLU   N        887    8.226514044    0.961425722    1.242466729
   87 GLU   H        888    8.314928634    0.916904721    1.256668169
   87 GLU   CA       889    8.215459262    1.080866983    1.157501094
   87 GLU   CB       890    8.327889959    1.082385424    1.053725008
   87 GLU   CG       891    8.350429803    1.216546054    0.983738226
   87 GLU   CD       892    0.247737454    1.223625642    0.921137754
   87 GLU   OE1      893    0.334449273    1.136186753    0.942576026
   87 GLU   OE2      894    0.258468603    1.297755346    0.821064633
   87 GLU   C        895    8.085062253    1.090462740    1.078037305
   87 GLU   O        896    8.032685416    0.998864117    1.014815911
   88 TYR   N        897    8.039308363    1.215102662    1.085898630
   88 TYR   H        898    8.070476369    1.286351174    1.148778645
   88 TYR   CA       899    7.920315384    1.258674585    1.011377096
   88 TYR   CB       900    7.842531442    1.357505484    1.098510739
   88 TYR   CG       901    7.710569795    1.409833830    1.041435960
   88 TYR   CD1      902    7.588048358    1.345396545    1.053927655
   88 TYR   HD1      903    7.580086288    1.252212636    1.109913054
   88 TYR   CD2      904    7.724073295    1.528353635    0.970105668
   88 TYR   HD2      905    7.817978194    1.583682695    0.968854632
   88 TYR   CE1      906    7.478264703    1.402755307    0.990865042
   88 TYR   HE1      907    7.379379498    1.358676997    1.003425848
   88 TYR   CE2      908    7.615116971    1.585138128    0.905125332
   88 TYR   HE2      909    7.628406174    1.668722501    0.836437269
   88 TYR   CZ       910    7.492965212    1.520039521    0.917726075
   88 TYR   OH       911    7.380505620    1.578041315    0.867893157
   88 TYR   HH       912    7.403648917    1.668444941    0.831967128
   88 TYR   C        913    7.941821300    1.313660068    0.870227910
   88 TYR   O        914    8.008301038    1.414266359    0.845950845
   89 MET   N        915    7.863118195    1.258811366    0.778092877
   89 MET   H        916    7.790488075    1.196872151    0.807909561
   89 MET   CA       917    7.857742885    1.297055752    0.636253375
   89 MET   CB       918    7.874885340    1.172355221    0.549276860
   89 MET   CG       919    8.003163249    1.096241030    0.583379542
   89 MET   SD       920    8.163799854    1.177606147    0.550777004
   89 MET   CE       921    8.176381551    1.170636945    0.373359036
   89 MET   C        922    7.726262346    1.362663789    0.593584007
   89 MET   O        923    7.625675665    1.291885029    0.592285183
   90 ALA   N        924    7.733517534    1.492721906    0.566698731
   90 ALA   H        925    7.802275191    1.561345698    0.590447942
   90 ALA   CA       926    7.607835248    1.561123415    0.533021005
   90 ALA   CB       927    7.630205643    1.711656892    0.517218570
   90 ALA   C        928    7.521980463    1.516822825    0.414365961
   90 ALA   O        929    7.400130175    1.513249193    0.430791607
   91 ASN   N        930    7.582943614    1.452704340    0.315053145
   91 ASN   H        931    7.679639587    1.429627627    0.325963951
   91 ASN   CA       932    7.516978512    1.412124521    0.190103242
   91 ASN   CB       933    7.587642384    1.468856362    0.066822084
   91 ASN   CG       934    7.559935466    1.618568645    0.051838150
   91 ASN   OD1      935    7.447326971    1.666275540    0.064926996
   91 ASN   ND2      936    7.661293147    1.688520050    0.001614435
   91 ASN   HD21     937    7.638571521    1.785267580   -0.009478135
   91 ASN   HD22     938    7.742980062    1.655510955   -0.045680192
   91 ASN   C        939    7.483213089    1.264630302    0.167373153
   91 ASN   O        940    7.416587776    1.237540109    0.067592447
   92 GLY   N        941    7.516659439    1.181012924    0.265250306
   92 GLY   H        942    7.551251391    1.212504855    0.353637792
   92 GLY   CA       943    7.493262534    1.036365920    0.253380022
   92 GLY   C        944    7.552244742    0.965482726    0.131277462
   92 GLY   O        945    7.667991993    0.985610884    0.094837272
   93 CYSH  N        946    7.483987953    0.856047475    0.098767393
   93 CYSH  H        947    7.388136203    0.848300415    0.126197764
   93 CYSH  CA       948    7.536704238    0.752924014    0.008232057
   93 CYSH  CB       949    7.449336633    0.627396542    0.012908904
   93 CYSH  SG       950    7.433686465    0.549466791    0.177758723
   93 CYSH  HG       951    7.533722023    0.463924708    0.158634597
   93 CYSH  C        952    7.558950839    0.794376829    8.104754807
   93 CYSH  O        953    7.462073637    0.839538145    8.043871822
   94 LEU   N        954    7.669346759    0.748618025    8.046354485
   94 LEU   H        955    7.745297118    0.710630875    8.099177753
   94 LEU   CA       956    7.708556186    0.764641981    7.905583341
   94 LEU   CB       957    7.847227255    0.702648692    7.887141457
   94 LEU   CG       958    7.911379142    0.735254528    7.752126171
   94 LEU   CD1      959    7.965164225    0.878178216    7.761559350
   94 LEU   CD2      960    8.027529902    0.639211105    7.725839710
   94 LEU   C        961    7.609950697    0.719294717    7.797729433
   94 LEU   O        962    7.586270327    0.799354317    7.707396758
   95 LEU   N        963    7.534057935    0.612146705    7.818939894
   95 LEU   H        964    7.562615118    0.560736419    7.899828359
   95 LEU   CA       965    7.421791106    0.566164296    7.735929188
   95 LEU   CB       966    7.378553498    0.428314238    7.786314354
   95 LEU   CG       967    7.263728086    0.353105942    7.718704976
   95 LEU   CD1      968    7.294259856    0.329454035    7.570661602
   95 LEU   CD2      969    7.255269040    0.213093509    7.779818249
   95 LEU   C        970    7.307833653    0.668235885    7.733677169
   95 LEU   O        971    7.276830471    0.734438647    7.634744461
   96 ASN   N        972    7.271634420    0.711941995    7.853965651
   96 ASN   H        973    7.326100653    0.684319919    7.933158405
   96 ASN   CA       974    7.163428692    0.807230789    7.882628496
   96 ASN   CB       975    7.131325160    0.812341451    8.032131357
   96 ASN   CG       976    7.084083529    0.677441137    8.086703023
   96 ASN   OD1      977    7.097778434    0.580118144    8.012745705
   96 ASN   ND2      978    7.037561394    0.670927648    8.211120287
   96 ASN   HD21     979    7.018307094    0.578027867    8.242706413
   96 ASN   HD22     980    6.986131139    0.749493036    8.245489234
   96 ASN   C        981    7.193788079    0.948516487    7.832392170
   96 ASN   O        982    7.125239144    1.006114491    7.748038723
   97 TYR   N        983    7.314304373    0.991168645    7.869090695
   97 TYR   H        984    7.357840411    0.957096762    7.952419684
   97 TYR   CA       985    7.372838448    1.111221131    7.807676234
   97 TYR   CB       986    7.505147751    1.133478817    7.881225528
   97 TYR   CG       987    7.586371652    1.252461772    7.829658547
   97 TYR   CD1      988    7.556217770    1.377422085    7.882535506
   97 TYR   HD1      989    7.466782633    1.397521104    7.941513353
   97 TYR   CD2      990    7.692757642    1.236548658    7.741644730
   97 TYR   HD2      991    7.717767254    1.138856658    7.700270912
   97 TYR   CE1      992    7.642309783    1.481662479    7.850234153
   97 TYR   HE1      993    7.627571236    1.580568597    7.893627211
   97 TYR   CE2      994    7.775352489    1.342528636    7.706047619
   97 TYR   HE2      995    7.840494153    1.323765993    7.620703828
   97 TYR   CZ       996    7.747068414    1.467492197    7.759977228
   97 TYR   OH       997    7.828662468    1.572432975    7.731231561
   97 TYR   HH       998    7.913203543    1.542452801    7.687027475
   97 TYR   C        999    7.394423830    1.124953918    7.656830345
   97 TYR   O       1000    7.348781218    1.220957137    7.594930738
   98 LEU   N       1001    7.433919344    1.016757957    7.590317506
   98 LEU   H       1002    7.479853592    0.941479945    7.637477762
   98 LEU   CA      1003    7.436336175    1.001694711    7.444108451
   98 LEU   CB      1004    7.530139364    0.890245298    7.397330756
   98 LEU   CG      1005    7.676836557    0.932571632    7.407200680
   98 LEU   CD1     1006    7.772795407    0.813621595    7.400280955
   98 LEU   CD2     1007    7.713394666    1.036685474    7.301222181
   98 LEU   C       1008    7.307716461    0.969688580    7.367695172
   98 LEU   O       1009    7.292539841    0.998598967    7.249108240
   99 ARG   N       1010    7.209535233    0.916939620    7.440250160
   99 ARG   H       1011    7.228844822    0.865256618    7.523645739
   99 ARG   CA      1012    7.071629826    0.912978632    7.389481332
   99 ARG   CB      1013    6.996995047    0.801866489    7.463618118
   99 ARG   CG      1014    6.995774507    0.668152814    7.389266496
   99 ARG   CD      1015    6.927244033    0.546701489    7.452223081
   99 ARG   NE      1016    6.937407985    0.426863408    7.367717064
   99 ARG   HE      1017    7.028358447    0.401887166    7.334507443
   99 ARG   CZ      1018    6.832000759    0.364492896    7.313367522
   99 ARG   NH1     1019    6.705403488    0.407186398    7.323682375
   99 ARG   HH11    1020    6.630099997    0.356548397    7.281679325
   99 ARG   HH12    1021    6.683449300    0.481283303    7.387140460
   99 ARG   NH2     1022    6.850908438    0.284046223    7.207898134
   99 ARG   HH21    1023    6.776645496    0.224519489    7.177242667
   99 ARG   HH22    1024    6.936269179    0.281095284    7.155903882
   99 ARG   C       1025    6.993190848    1.043828465    7.401085128
   99 ARG   O       1026    6.894801335    1.056205098    7.328300815
  100 GLU   N       1027    7.023887239    1.134521360    7.493414811
  100 GLU   H       1028    7.057543247    1.100156559    7.581086550
  100 GLU   CA      1029    6.979032804    1.274441414    7.488754308
  100 GLU   CB      1030    6.980341329    1.334326868    7.629538033
  100 GLU   CG      1031    6.862355732    1.292859131    7.717678976
  100 GLU   CD      1032    6.728541696    1.306151917    7.644727038
  100 GLU   OE1     1033    6.681707431    1.421452615    7.633058331
  100 GLU   OE2     1034    6.661680318    1.205262174    7.613488981
  100 GLU   C       1035    7.034081403    1.370175668    7.382861492
  100 GLU   O       1036    7.100221340    1.470306728    7.409872323
  101 MET   N       1037    6.964878852    1.345103611    7.272090547
  101 MET   H       1038    6.874409841    1.303924025    7.282985381
  101 MET   CA      1039    7.011469544    1.400919383    7.144329414
  101 MET   CB      1040    6.932002893    1.341737394    7.027761320
  101 MET   CG      1041    6.967647611    1.194004536    7.010056591
  101 MET   SD      1042    7.139222349    1.170872062    6.950775946
  101 MET   CE      1043    7.142658506    0.996755493    6.987594610
  101 MET   C       1044    7.015324761    1.553465769    7.133261932
  101 MET   O       1045    7.107805456    1.607083868    7.072435662
  102 ARG   N       1046    6.935125864    1.610606533    7.222673007
  102 ARG   H       1047    6.863992661    1.555835981    7.266721325
  102 ARG   CA      1048    6.935738223    1.755741859    7.246069474
  102 ARG   CB      1049    6.824326152    1.793958142    7.343711077
  102 ARG   CG      1050    6.850341805    1.735895686    7.482854662
  102 ARG   CD      1051    6.752071692    1.778832683    7.591968182
  102 ARG   NE      1052    6.794878788    1.705248406    7.711826284
  102 ARG   HE      1053    6.759550094    1.611715865    7.709682653
  102 ARG   CZ      1054    6.848234211    1.757859302    7.822917665
  102 ARG   NH1     1055    6.880570404    1.887886222    7.825132792
  102 ARG   HH11    1056    6.926372842    1.928074990    7.904426206
  102 ARG   HH12    1057    6.870105031    1.944569537    7.743416922
  102 ARG   NH2     1058    6.870798290    1.674366736    7.925286767
  102 ARG   HH21    1059    6.916819213    1.715905936    8.003750587
  102 ARG   HH22    1060    6.841864789    1.578663977    7.923548620
  102 ARG   C       1061    7.066719770    1.821853312    7.289495650
  102 ARG   O       1062    7.080854913    1.943391373    7.276869078
  103 HISB  N       1063    7.162909497    1.745363086    7.340365583
  103 HISB  H       1064    7.127288801    1.660449854    7.379364419
  103 HISB  CA      1065    7.299244173    1.797282523    7.358514545
  103 HISB  CB      1066    7.373033530    1.706836928    7.457436355
  103 HISB  CG      1067    7.300420875    1.680631967    7.589538778
  103 HISB  ND1     1068    7.226572384    1.769148974    7.655894239
  103 HISB  CD2     1069    7.291696731    1.566003487    7.656438261
  103 HISB  HD2     1070    7.342939008    1.473647006    7.629502974
  103 HISB  CE1     1071    7.180341975    1.711707937    7.766595483
  103 HISB  HE1     1072    7.115937484    1.754950583    7.843166627
  103 HISB  NE2     1073    7.223484177    1.585916852    7.768865898
  103 HISB  HE2     1074    7.220845893    1.519799294    7.843855063
  103 HISB  C       1075    7.379247607    1.825218551    7.231114409
  103 HISB  O       1076    7.479328418    1.896727222    7.230566536
  104 ARG   N       1077    7.338178102    1.755600228    7.125488282
  104 ARG   H       1078    7.271285763    1.684272638    7.104539300
  104 ARG   CA      1079    7.382643211    1.776622520    6.986956763
  104 ARG   CB      1080    7.332422771    1.911733271    6.935626300
  104 ARG   CG      1081    7.179682358    1.918551847    6.929585369
  104 ARG   CD      1082    7.117302273    2.054883789    6.899026267
  104 ARG   NE      1083    6.982878900    2.050299426    6.958353772
  104 ARG   HE      1084    6.932284066    1.978568334    6.910449558
  104 ARG   CZ      1085    6.932679748    2.133559849    7.050570783
  104 ARG   NH1     1086    7.001088141    2.234127090    7.106792240
  104 ARG   HH11    1087    6.953999309    2.286698274    7.177636536
  104 ARG   HH12    1088    7.094675008    2.261386542    7.084478033
  104 ARG   NH2     1089    6.812539104    2.112386173    7.106022797
  104 ARG   HH21    1090    6.779736893    2.167072687    7.183048757
  104 ARG   HH22    1091    6.757705488    2.032328955    7.081854296
  104 ARG   C       1092    7.531010495    1.751308137    6.959473470
  104 ARG   O       1093    7.615629874    1.838974597    6.976379450
  105 PHE   N       1094    7.562206417    1.623310818    6.941179706
  105 PHE   H       1095    7.490080958    1.555073859    6.953141784
  105 PHE   CA      1096    7.695327855    1.561306680    6.934483181
  105 PHE   CB      1097    7.699418163    1.419694545    6.992300895
  105 PHE   CG      1098    7.655798274    1.410114476    7.138649508
  105 PHE   CD1     1099    7.755774300    1.444909916    7.228754346
  105 PHE   HD1     1100    7.856902763    1.464062026    7.192876349
  105 PHE   CD2     1101    7.525906907    1.380858670    7.178594540
  105 PHE   HD2     1102    7.464725497    1.320558443    7.111499697
  105 PHE   CE1     1103    7.720616331    1.456975848    7.362701664
  105 PHE   HE1     1104    7.789424846    1.503785638    7.433095076
  105 PHE   CE2     1105    7.497484010    1.381197186    7.314663055
  105 PHE   HE2     1106    7.408669657    1.328701535    7.349837157
  105 PHE   CZ      1107    7.593753210    1.421008277    7.406687943
  105 PHE   HZ      1108    7.563015605    1.443091439    7.508906012
  105 PHE   C       1109    7.751838749    1.549223135    6.792801739
  105 PHE   O       1110    7.688828181    1.495929933    6.701586491
  106 GLN   N       1111    7.882578248    1.573145318    6.797691860
  106 GLN   H       1112    7.930247684    1.598671407    6.881817469
  106 GLN   CA      1113    7.971060814    1.561110718    6.680908921
  106 GLN   CB      1114    8.024052775    1.697238445    6.635433059
  106 GLN   CG      1115    7.909240901    1.787255134    6.589356059
  106 GLN   CD      1116    7.962476932    1.903010099    6.504654654
  106 GLN   OE1     1117    7.973028202    2.019824031    6.541697549
  106 GLN   NE2     1118    7.974794045    1.877340500    6.374746725
  106 GLN   HE21    1119    8.010141906    1.945390599    6.310571862
  106 GLN   HE22    1120    7.962056802    1.781546919    6.349049402
  106 GLN   C       1121    8.091049435    1.466574802    6.689697502
  106 GLN   O       1122    8.133291668    1.430512959    6.799448525
  107 THR   N       1123    8.154862229    1.443119458    6.575387509
  107 THR   H       1124    8.133378231    1.490554167    6.490010814
  107 THR   CA      1125    0.026194272    1.350798624    6.560587786
  107 THR   CB      1126    0.092451168    1.383271788    6.426570029
  107 THR   OG1     1127    0.119366662    1.520996615    6.399068391
  107 THR   HG1     1128    0.183623827    1.542676250    6.325576824
  107 THR   CG2     1129    8.234240614    1.337075846    6.320691913
  107 THR   C       1130    0.144588903    1.368578292    6.655853704
  107 THR   O       1131    0.194888932    1.278177815    6.722409435
  108 GLN   N       1132    0.190395951    1.491871188    6.675617446
  108 GLN   H       1133    0.162852394    1.565928658    6.614313083
  108 GLN   CA      1134    0.293924501    1.527004712    6.773904996
  108 GLN   CB      1135    0.340018348    1.672753761    6.767405836
  108 GLN   CG      1136    0.426496537    1.700400075    6.644254692
  108 GLN   CD      1137    0.339446924    1.778115141    6.545305556
  108 GLN   OE1     1138    0.222458371    1.813973793    6.557711058
  108 GLN   NE2     1139    0.407299307    1.828594521    6.442661234
  108 GLN   HE21    1140    0.365329471    1.875646045    6.365051088
  108 GLN   HE22    1141    0.506049434    1.814371233    6.435953567
  108 GLN   C       1142    0.250594489    1.492528681    6.916547420
  108 GLN   O       1143    0.329175730    1.436292533    6.992655646
  109 GLN   N       1144    0.131782681    1.532903578    6.960635611
  109 GLN   H       1145    0.090401087    1.613514210    6.918317816
  109 GLN   CA      1146    0.075081357    1.492924705    7.090241598
  109 GLN   CB      1147   -0.058225457    1.564735813    7.112206950
  109 GLN   CG      1148   -0.027753464    1.713502864    7.130808143
  109 GLN   CD      1149    8.075077681    1.774524659    7.113921076
  109 GLN   OE1     1150    8.016824763    1.766329452    7.005900539
  109 GLN   NE2     1151    8.011695796    1.809017415    7.225630775
  109 GLN   HE21    1152    7.920327809    1.849430644    7.229950737
  109 GLN   HE22    1153    8.053121024    1.773492766    7.309419164
  109 GLN   C       1154    0.056654180    1.342959487    7.114417998
  109 GLN   O       1155    0.098491770    1.293658328    7.219061481
  110 LEU   N       1156    0.021160613    1.269437699    7.009417166
  110 LEU   H       1157   -0.019611986    1.310872666    6.928049243
  110 LEU   CA      1158    0.016932800    1.122540525    7.013132968
  110 LEU   CB      1159   -0.060305654    1.059345129    6.897144344
  110 LEU   CG      1160    8.038790984    1.113712920    6.894978043
  110 LEU   CD1     1161    7.977684669    1.076267998    6.759786140
  110 LEU   CD2     1162    7.956279202    1.060400708    7.012275178
  110 LEU   C       1163    0.152161811    1.053209117    7.030973567
  110 LEU   O       1164    0.171758473    0.948841986    7.093051099
  111 LEU   N       1165    0.255163334    1.105933957    6.965387583
  111 LEU   H       1166    0.240542340    1.168968251    6.889134072
  111 LEU   CA      1167    0.395945480    1.065330917    6.977293640
  111 LEU   CB      1168    0.475699861    1.124913545    6.861095654
  111 LEU   CG      1169    0.620091009    1.080674871    6.836474455
  111 LEU   CD1     1170    0.632623428    0.928269662    6.831515497
  111 LEU   CD2     1171    0.680534954    1.134876568    6.706777688
  111 LEU   C       1172    0.453603420    1.112166803    7.111059479
  111 LEU   O       1173    0.524788793    1.032480113    7.171991477
  112 GLU   N       1174    0.425830585    1.232508636    7.160410397
  112 GLU   H       1175    0.390649331    1.302541245    7.098294642
  112 GLU   CA      1176    0.465147941    1.272402335    7.296328883
  112 GLU   CB      1177    0.437625951    1.421676661    7.315651391
  112 GLU   CG      1178    0.491734213    1.469646920    7.450492856
  112 GLU   CD      1179    0.621191185    1.550824585    7.442741757
  112 GLU   OE1     1180    0.616913735    1.647333599    7.522086659
  112 GLU   OE2     1181    0.714472791    1.514138798    7.368048381
  112 GLU   C       1182    0.410212895    1.183092290    7.407750860
  112 GLU   O       1183    0.474125883    1.142772644    7.504806201
  113 MET   N       1184    0.282640289    1.147553747    7.395340989
  113 MET   H       1185    0.220865926    1.205753963    7.342463748
  113 MET   CA      1186    0.216882043    1.049902534    7.483369926
  113 MET   CB      1187    0.066350139    1.035802832    7.459994896
  113 MET   CG      1188    0.015544677    1.175836907    7.494898567
  113 MET   SD      1189   -0.166062962    1.196315999    7.503973593
  113 MET   CE      1190   -0.206668989    1.203294039    7.330807603
  113 MET   C       1191    0.284708394    0.912775412    7.480978839
  113 MET   O       1192    0.335734570    0.877647761    7.587244543
  114 CYSH  N       1193    0.325238284    0.868320495    7.362357355
  114 CYSH  H       1194    0.308496954    0.907740704    7.271988644
  114 CYSH  CA      1195    0.411994187    0.749656770    7.360401220
  114 CYSH  CB      1196    0.425192497    0.691604824    7.219456131
  114 CYSH  SG      1197    0.276941625    0.681916433    7.112615934
  114 CYSH  HG      1198    0.241885871    0.806776236    7.083080184
  114 CYSH  C       1199    0.554858275    0.756208415    7.414769673
  114 CYSH  O       1200    0.591750428    0.654776095    7.473781972
  115 LYSH  N       1201    0.616660060    0.872866737    7.398560033
  115 LYSH  H       1202    0.586475757    0.938347321    7.329255471
  115 LYSH  CA      1203    0.745517099    0.902412526    7.462849170
  115 LYSH  CB      1204    0.784106012    1.047696536    7.434282415
  115 LYSH  CG      1205    0.933236141    1.080132572    7.423268153
  115 LYSH  CD      1206    0.966753329    1.226626314    7.451994154
  115 LYSH  CE      1207    0.937057048    1.279478130    7.592485491
  115 LYSH  NZ      1208    0.948960375    1.425995298    7.593111291
  115 LYSH  HZ1     1209    0.866541933    1.468300454    7.555460449
  115 LYSH  HZ2     1210    1.028998708    1.451594144    7.538902760
  115 LYSH  HZ3     1211    0.965445023    1.460831159    7.685396062
  115 LYSH  C       1212    0.738331750    0.891384674    7.615290832
  115 LYSH  O       1213    0.821589892    0.825089951    7.676961355
  116 ASP   N       1214    0.639358201    0.954819006    7.677494711
  116 ASP   H       1215    0.588839724    1.029895335    7.634924095
  116 ASP   CA      1216    0.616883150    0.950694415    7.822717087
  116 ASP   CB      1217    0.503140206    1.045096398    7.862239882
  116 ASP   CG      1218    0.532067275    1.195149574    7.869555084
  116 ASP   OD1     1219    0.604447604    1.249582719    7.783412275
  116 ASP   OD2     1220    0.471718107    1.259862714    7.957845449
  116 ASP   C       1221    0.593151903    0.813239074    7.885599097
  116 ASP   O       1222    0.659926372    0.785305163    7.985046909
  117 VAL   N       1223    0.516573024    0.726000612    7.820663866
  117 VAL   H       1224    0.448723755    0.763327439    7.757381793
  117 VAL   CA      1225    0.516490328    0.583416541    7.856457572
  117 VAL   CB      1226    0.409288153    0.503037371    7.782582538
  117 VAL   CG1     1227    0.419165201    0.353503003    7.813468220
  117 VAL   CG2     1228    0.277647710    0.559975433    7.835860153
  117 VAL   C       1229    0.656366669    0.524613253    7.836780581
  117 VAL   O       1230    0.700769750    0.451799714    7.925412151
  118 CYSH  N       1231    0.726598283    0.547964879    7.726260316
  118 CYSH  H       1232    0.706107187    0.623883167    7.664467555
  118 CYSH  CA      1233    0.853196313    0.479739654    7.695784551
  118 CYSH  CB      1234    0.912631550    0.513878881    7.559013232
  118 CYSH  SG      1235    1.034478492    0.381395019    7.525992613
  118 CYSH  HG      1236    1.138158022    0.441799132    7.583370975
  118 CYSH  C       1237    0.960538966    0.514275888    7.799178486
  118 CYSH  O       1238    1.013633790    0.423713822    7.863268686
  119 GLU   N       1239    0.953796269    0.636159003    7.851992835
  119 GLU   H       1240    0.894680089    0.710370350    7.820401602
  119 GLU   CA      1241    1.047497508    0.676435583    7.957867604
  119 GLU   CB      1242    1.022310327    0.824261755    7.988250129
  119 GLU   CG      1243    1.092987762    0.921630363    7.893745524
  119 GLU   CD      1244    1.063796217    1.066082054    7.934846652
  119 GLU   OE1     1245    1.056281212    1.095237423    8.056166434
  119 GLU   OE2     1246    1.081295334    1.150583701    7.844426548
  119 GLU   C       1247    1.025516947    0.606744400    8.092300606
  119 GLU   O       1248    1.122100059    0.556548981    8.149594228
  120 ALA   N       1249    0.899243960    0.581876423    8.125870452
  120 ALA   H       1250    0.815314718    0.615117278    8.082829134
  120 ALA   CA      1251    0.859369654    0.508550176    0.004769599
  120 ALA   CB      1252    0.711342560    0.526226041    0.039186800
  120 ALA   C       1253    0.890235160    0.358825255    8.240316286
  120 ALA   O       1254    0.959256331    0.306243227    8.327501392
  121 MET   N       1255    0.857714935    0.297398371    8.126922402
  121 MET   H       1256    0.818642205    0.351483912    8.052432701
  121 MET   CA      1257    0.902437947    0.164327178    8.083278632
  121 MET   CB      1258    0.840849625    0.121937826    7.949790724
  121 MET   CG      1259    0.695940116    0.077733362    7.971170668
  121 MET   SD      1260    0.671708611   -0.095712821    8.024290030
  121 MET   CE      1261    0.580472980   -0.159338355    7.885322935
  121 MET   C       1262    1.052734933    0.135651865    8.084492044
  121 MET   O       1263    1.085726019    0.025698560    8.128677716
  122 GLU   N       1264    1.130316117    0.238881650    8.052652264
  122 GLU   H       1265    1.090334238    0.319734600    8.009465587
  122 GLU   CA      1266    1.275150750    0.231922997    8.076776244
  122 GLU   CB      1267    1.348030800    0.352679501    8.017503152
  122 GLU   CG      1268    1.494714945    0.323791829    7.985021550
  122 GLU   CD      1269    1.564696375    0.455208183    7.949854654
  122 GLU   OE1     1270    1.665102851    0.487480262    8.016936938
  122 GLU   OE2     1271    1.524459085    0.527384097    7.856064469
  122 GLU   C       1272    1.314090462    0.209954326    8.223110801
  122 GLU   O       1273    1.384782993    0.114606954    8.255393849
  123 TYR   N       1274    1.255263761    0.290667183    0.068828988
  123 TYR   H       1275    1.205603741    0.358567845    0.014746622
  123 TYR   CA      1276    1.282192111    0.269482962    0.211791613
  123 TYR   CB      1277    1.237371952    0.399081685    0.279657962
  123 TYR   CG      1278    1.277339307    0.421371768    0.425665442
  123 TYR   CD1     1279    1.383319893    0.495370879    0.476796509
  123 TYR   HD1     1280    1.464028633    0.527828165    0.411103588
  123 TYR   CD2     1281    1.185675620    0.372232905    0.517892694
  123 TYR   HD2     1282    1.113078588    0.296552124    0.488153206
  123 TYR   CE1     1283    1.391658723    0.522732313    0.612822048
  123 TYR   HE1     1284    1.470415555    0.591228227    0.644233375
  123 TYR   CE2     1285    1.195422488    0.400548691    0.653642271
  123 TYR   HE2     1286    1.118203152    0.364207004    0.721459059
  123 TYR   CZ      1287    1.298701467    0.477601913    0.705798204
  123 TYR   OH      1288    1.313035936    0.511099937    0.836830714
  123 TYR   HH      1289    1.391517351    0.572908373    0.841403432
  123 TYR   C       1290    1.234761361    0.136315731    0.270332417
  123 TYR   O       1291    1.301995020    0.069565534    0.348773773
  124 LEU   N       1292    1.119310702    0.086472070    0.226983120
  124 LEU   H       1293    1.085402305    0.156438749    0.164083596
  124 LEU   CA      1294    1.065216213    8.196652829    0.262764215
  124 LEU   CB      1295    0.918049089    8.185995459    0.222280775
  124 LEU   CG      1296    0.836731559    0.051424879    0.294597875
  124 LEU   CD1     1297    0.697555638    0.054731495    0.231106449
  124 LEU   CD2     1298    0.826628167    0.027054504    0.445306232
  124 LEU   C       1299    1.150814329    8.084507348    0.203526628
  124 LEU   O       1300    1.160051928    7.977807512    0.264030270
  125 GLU   N       1301    1.198712315    8.101191817    0.080571644
  125 GLU   H       1302    1.160195378    8.159815350    0.009299440
  125 GLU   CA      1303    1.308210621    8.018161458    0.028368577
  125 GLU   CB      1304    1.332283200    8.059156886   -0.117069004
  125 GLU   CG      1305    1.465287383    8.012628377   -0.176714519
  125 GLU   CD      1306    1.467743881    7.919294928    7.944185970
  125 GLU   OE1     1307    1.470487471    7.796126233    7.965315312
  125 GLU   OE2     1308    1.463540763    7.978112073    7.833960947
  125 GLU   C       1309    1.440286666    8.010163043    0.105212708
  125 GLU   O       1310    1.488561655    7.901366344    0.136243346
  126 SER   N       1311    1.489963865    8.129762836    0.135469932
  126 SER   H       1312    1.458120498    8.219096970    0.103742024
  126 SER   CA      1313    1.612606057    8.147885777    0.214443213
  126 SER   CB      1314    1.654967875    0.051717959    0.196687937
  126 SER   OG      1315    1.787270152    0.078828901    0.243673116
  126 SER   HG      1316    1.843066274    0.091570088    0.161670296
  126 SER   C       1317    1.601945584    8.113796749    0.363204394
  126 SER   O       1318    1.693274751    8.053591442    0.419447662
  127 LYSH  N       1319    1.485638835    8.136636341    0.423545267
  127 LYSH  H       1320    1.424013415    8.210994236    0.397609548
  127 LYSH  CA      1321    1.459130011    8.081573160    0.557240176
  127 LYSH  CB      1322    1.389143387    8.193426763    0.634709641
  127 LYSH  CG      1323    1.457794989    0.088042338    0.635630284
  127 LYSH  CD      1324    1.604032042    0.079635825    0.679807088
  127 LYSH  CE      1325    1.653590153    0.222951808    0.700142366
  127 LYSH  NZ      1326    1.798343584    0.232236759    0.723960147
  127 LYSH  HZ1     1327    1.822401276    0.320586806    0.764152120
  127 LYSH  HZ2     1328    1.847869767    0.215733453    0.638677201
  127 LYSH  HZ3     1329    1.828891983    0.158466487    0.784165983
  127 LYSH  C       1330    1.382814500    7.948974558    0.559876317
  127 LYSH  O       1331    1.360621387    7.900221998    0.670606978
  128 GLN   N       1332    1.357748520    7.882151770    0.447641937
  128 GLN   H       1333    1.389311304    7.923376630    0.362166596
  128 GLN   CA      1334    1.308225544    7.743752902    0.446149125
  128 GLN   CB      1335    1.402566378    7.635597501    0.499193088
  128 GLN   CG      1336    1.490608856    7.586256782    0.384212423
  128 GLN   CD      1337    1.547034302    7.451382155    0.429298631
  128 GLN   OE1     1338    1.475613097    7.352634751    0.445940802
  128 GLN   NE2     1339    1.679619697    7.441590018    0.425885020
  128 GLN   HE21    1340    1.723699000    7.360527669    0.464411023
  128 GLN   HE22    1341    1.737793387    7.514650469    0.390152688
  128 GLN   C       1342    1.165628249    7.718564018    0.495562973
  128 GLN   O       1343    1.111256056    7.608785389    0.484659685
  129 PHE   N       1344    1.102409721    7.832001367    0.524319504
  129 PHE   H       1345    1.127258349    7.926742957    0.504141382
  129 PHE   CA      1346    0.963124370    7.834772102    0.571257011
  129 PHE   CB      1347    0.950768249    7.964228716    0.651871898
  129 PHE   CG      1348    0.942627250    7.947613566    0.803747951
  129 PHE   CD1     1349    1.051284608    7.986280241    0.881325759
  129 PHE   HD1     1350    1.115327256    8.068154217    0.848501630
  129 PHE   CD2     1351    0.836087201    7.880030500    0.862081024
  129 PHE   HD2     1352    0.748053133    7.852854181    0.803844260
  129 PHE   CE1     1353    1.050015378    7.949190817    1.015274246
  129 PHE   HE1     1354    1.144298871    7.952849590    1.069847467
  129 PHE   CE2     1355    0.836577666    7.846910751    0.997063967
  129 PHE   HE2     1356    0.764796265    7.772674751    1.031955909
  129 PHE   CZ      1357    0.944600236    7.882753298    1.076857234
  129 PHE   HZ      1358    0.937210876    7.890381487    1.185338607
  129 PHE   C       1359    0.859275819    7.830740258    0.458970666
  129 PHE   O       1360    0.760629592    7.904155333    0.462125681
  130 LEU   N       1361    0.877957569    7.733063107    0.370671594
  130 LEU   H       1362    0.928911531    7.648178862    0.384755589
  130 LEU   CA      1363    0.807390866    7.725492699    0.241929972
  130 LEU   CB      1364    0.874497546    7.614545349    0.160740159
  130 LEU   CG      1365    1.023691909    7.634590408    0.133451427
  130 LEU   CD1     1366    1.098757489    7.517493828    0.069713276
  130 LEU   CD2     1367    1.040828842    7.753443963    0.038662712
  130 LEU   C       1368    0.657143639    7.698611929    0.252439444
  130 LEU   O       1369    0.611227531    7.608435963    0.322360875
  131 HISB  N       1370    0.596692485    7.804315726    0.198938398
  131 HISB  H       1371    0.647177368    7.862668143    0.135319887
  131 HISB  CA      1372    0.454742668    7.835050185    0.221648462
  131 HISB  CB      1373    0.416182473    7.959365537    0.141203135
  131 HISB  CG      1374    0.285993558    8.026021372    0.186148982
  131 HISB  ND1     1375    0.168420878    7.968212387    0.209075035
  131 HISB  CD2     1376    0.277173834    8.154857434    0.217970823
  131 HISB  HD2     1377    0.368650996    8.213812588    0.211870105
  131 HISB  CE1     1378    0.086294069    8.060002648    0.259262041
  131 HISB  HE1     1379   -0.020987006    8.066773801    0.277268662
  131 HISB  NE2     1380    0.154641842    8.173898697    0.266051151
  131 HISB  HE2     1381    0.120438185    8.247678754    0.324245866
  131 HISB  C       1382    0.356699589    7.721428452    0.191871677
  131 HISB  O       1383    0.271604758    7.690645890    0.275198017
  132 ARG   N       1384    0.365063373    7.659255012    0.074583626
  132 ARG   H       1385    0.434613846    7.684781359    0.007404077
  132 ARG   CA      1386    0.286861867    7.546374293    0.022119642
  132 ARG   CB      1387    0.299772510    7.415599670    0.100505380
  132 ARG   CG      1388    0.443956685    7.367676236    0.082428787
  132 ARG   CD      1389    0.512395505    7.301687780    0.202297382
  132 ARG   NE      1390    0.655518543    7.281674697    0.175425375
  132 ARG   HE      1391    0.676737679    7.318314702    0.084841485
  132 ARG   CZ      1392    0.750785608    7.226854112    0.252065314
  132 ARG   NH1     1393    0.730996221    7.151139009    0.360838488
  132 ARG   HH11    1394    0.802849122    7.104540285    0.412461769
  132 ARG   HH12    1395    0.636340073    7.157297212    0.392469706
  132 ARG   NH2     1396    0.877299832    7.234117049    0.208535406
  132 ARG   HH21    1397    0.947177226    7.189222329    0.264216928
  132 ARG   HH22    1398    0.896898416    7.269947842    0.117261819
  132 ARG   C       1399    0.142637028    7.579722988    8.225551065
  132 ARG   O       1400    0.081827587    7.493662258    8.162086633
  133 ASP   N       1401    0.082142652    7.680637104    0.045477626
  133 ASP   H       1402    0.123203125    7.718186358    0.128568487
  133 ASP   CA      1403    8.185965606    7.725193944    0.023081077
  133 ASP   CB      1404    8.097839690    7.693787579    0.144163042
  133 ASP   CG      1405    7.960989836    7.640638237    0.101072915
  133 ASP   OD1     1406    7.954568977    7.557833812    0.007653430
  133 ASP   OD2     1407    7.857828271    7.667982730    0.166157669
  133 ASP   C       1408    8.172790890    7.872855874    8.227326510
  133 ASP   O       1409    8.068578597    7.931567088    8.256012940
  134 LEU   N       1410    0.033878833    7.931958674    8.167764780
  134 LEU   H       1411    0.112576929    7.878363493    8.137172886
  134 LEU   CA      1412    0.025655135    8.068573512    8.114110899
  134 LEU   CB      1413    0.168188373    8.124202930    8.115870829
  134 LEU   CG      1414    0.167816114    0.035005642    8.110733695
  134 LEU   CD1     1415    0.099135486    0.093877290    8.234127782
  134 LEU   CD2     1416    0.309165061    0.093264381    8.105009983
  134 LEU   C       1417    8.189019002    8.080125142    7.983441281
  134 LEU   O       1418    8.199317418    7.987281247    7.903404340
  135 ALA   N       1419    8.100477929    8.179326436    7.986704360
  135 ALA   H       1420    8.119772919    8.253608695    8.050825452
  135 ALA   CA      1421    7.992546298    8.201301966    7.889355300
  135 ALA   CB      1422    7.879394525    8.101533504    7.914955772
  135 ALA   C       1423    7.932985387    0.099383117    7.903896254
  135 ALA   O       1424    7.935407978    0.150060242    8.015950888
  136 ALA   N       1425    7.856291380    0.148586571    7.807006330
  136 ALA   H       1426    7.856826298    0.103246843    7.717866927
  136 ALA   CA      1427    7.792919310    0.281101816    7.812832872
  136 ALA   CB      1428    7.729447332    0.319002223    7.678864217
  136 ALA   C       1429    7.695745970    0.308896657    7.927697092
  136 ALA   O       1430    7.685475667    0.422532139    7.973669141
  137 ARG   N       1431    7.632958420    0.204755716    7.981572915
  137 ARG   H       1432    7.619977594    0.118596434    7.932488527
  137 ARG   CA      1433    7.559271823    0.212970551    8.108504254
  137 ARG   CB      1434    7.464416749    0.093533017    8.120460626
  137 ARG   CG      1435    7.542215118   -0.037161481    8.137180713
  137 ARG   CD      1436    7.452493386    8.081646001    8.149797331
  137 ARG   NE      1437    7.536980540    7.967203794    8.186863523
  137 ARG   HE      1438    7.544662220    7.952031968    8.285404319
  137 ARG   CZ      1439    7.610198986    7.891993094    8.103583020
  137 ARG   NH1     1440    7.606583780    7.906952067    7.970470593
  137 ARG   HH11    1441    7.661040885    7.848489975    7.910333070
  137 ARG   HH12    1442    7.546446999    7.974799723    7.928277424
  137 ARG   NH2     1443    7.673575548    7.783458674    8.150020380
  137 ARG   HH21    1444    7.729243300    7.727173816    8.088937028
  137 ARG   HH22    1445    7.676279572    7.762482076    8.247750392
  137 ARG   C       1446    7.644592765    0.238716447    8.232868587
  137 ARG   O       1447    7.598710125    0.278812043    8.339702607
  138 ASN   N       1448    7.768858862    0.192050550    8.224532477
  138 ASN   H       1449    7.799379818    0.162622043    8.133961457
  138 ASN   CA      1450    7.872723604    0.204744354    0.085684240
  138 ASN   CB      1451    7.927197964    0.064280769    0.112293438
  138 ASN   CG      1452    7.818356314    8.205510435    0.149497065
  138 ASN   OD1     1453    7.730534246    8.232215066    0.231369816
  138 ASN   ND2     1454    7.852746491    8.078680720    0.129059662
  138 ASN   HD21    1455    7.789665770    8.011442801    0.167768201
  138 ASN   HD22    1456    7.924343011    8.046322409    0.067211487
  138 ASN   C       1457    7.984123726    0.300126385    0.042054149
  138 ASN   O       1458    8.100046383    0.280162631    0.078003931
  139 CYSH  N       1459    7.945587126    0.414263899    8.227815790
  139 CYSH  H       1460    7.865525060    0.427524284    8.169396000
  139 CYSH  CA      1461    8.042768904    0.524528528    8.229613986
  139 CYSH  CB      1462    8.125362245    0.545833093    8.102609540
  139 CYSH  SG      1463    8.190137769    0.395000599    8.021722639
  139 CYSH  HG      1464    8.201430742    0.321452551    8.131956172
  139 CYSH  C       1465    7.979140471    0.660635856    0.016383617
  139 CYSH  O       1466    7.875299821    0.691288243   -0.041982047
  140 LEU   N       1467    8.039001783    0.731102657    0.111987054
  140 LEU   H       1468    8.132494493    0.711007821    0.141260289
  140 LEU   CA      1469    7.971272865    0.847184778    0.171574869
  140 LEU   CB      1470    7.979385099    0.842141266    0.324282162
  140 LEU   CG      1471    7.902558861    0.729764875    0.394126823
  140 LEU   CD1     1472    7.925897070    0.725402656    0.545270075
  140 LEU   CD2     1473    7.753041747    0.748662416    0.367709898
  140 LEU   C       1474    8.022064266    0.982457816    0.121245841
  140 LEU   O       1475    8.142710088    1.002699208    0.108444596
  141 VAL   N       1476    7.932403018    1.077134214    0.095026900
  141 VAL   H       1477    7.834710021    1.059204967    0.106689979
  141 VAL   CA      1478    7.967461458    1.208978214    0.040270462
  141 VAL   CB      1479    7.887301957    1.229246900   -0.088467201
  141 VAL   CG1     1480    7.952620702    1.338119839   -0.173862609
  141 VAL   CG2     1481    7.876509894    1.100937569   -0.171112189
  141 VAL   C       1482    7.952708286    1.313285389    0.151235775
  141 VAL   O       1483    7.856149371    1.303304605    0.226791048
  142 ASN   N       1484    8.025711302    1.424295757    0.157355523
  142 ASN   H       1485    8.105391670    1.445631990    0.100809452
  142 ASN   CA      1486    7.984405184    1.525802924    0.255335904
  142 ASN   CB      1487    8.096280432    1.550471649    0.356747852
  142 ASN   CG      1488    8.227967259    1.612011168    0.309006580
  142 ASN   OD1     1489    8.235225539    1.672015242    0.201894008
  142 ASN   ND2     1490    8.334466030    1.598174977    0.387456796
  142 ASN   HD21    1491    8.415813626    1.645890317    0.354203001
  142 ASN   HD22    1492    8.334028856    1.532919113    0.463221301
  142 ASN   C       1493    7.935366738    1.653889788    0.187512309
  142 ASN   O       1494    7.951372356    1.680849307    0.068575331
  143 ASP   N       1495    7.918534859    1.756014583    0.271047761
  143 ASP   H       1496    7.961130003    1.764373897    0.361142732
  143 ASP   CA      1497    7.887913051    1.889696272    0.218097155
  143 ASP   CB      1498    7.838641809    1.979144184    0.332046916
  143 ASP   CG      1499    7.951110356    1.998609318    0.433927315
  143 ASP   OD1     1500    7.979988861    1.907153879    0.514095480
  143 ASP   OD2     1501    8.011721692    2.106713616    0.417729133
  143 ASP   C       1502    7.992621210    1.960865108    0.132169852
  143 ASP   O       1503    7.957957145    2.024413052    0.032718473
  144 GLN   N       1504    8.121222878    1.936915496    0.156213202
  144 GLN   H       1505    8.144573238    1.863676675    0.220186428
  144 GLN   CA      1506    8.227030597    1.996543655    0.073398894
  144 GLN   CB      1507    8.350017728    2.011502582    0.163185561
  144 GLN   CG      1508    8.323864081    2.096242345    0.287867400
  144 GLN   CD      1509    0.061106316    2.241280416    0.243787130
  144 GLN   OE1     1510    0.150096333    2.314483367    0.200776835
  144 GLN   NE2     1511   -0.059999498    2.285541640    0.276394135
  144 GLN   HE21    1512   -0.092462408    2.376970081    0.252185396
  144 GLN   HE22    1513   -0.121849799    2.220912355    0.321088607
  144 GLN   C       1514    0.025426705    1.922151945    8.188079727
  144 GLN   O       1515    0.111119706    1.963806309    8.110286106
  145 GLY   N       1516    8.184067207    1.826249391    8.149035103
  145 GLY   H       1517    8.100411557    1.802524752    8.198429636
  145 GLY   CA      1518    8.189538217    1.744772383    8.026810916
  145 GLY   C       1519    0.049873820    1.631889828    8.039994740
  145 GLY   O       1520    0.098432435    1.587556965    7.936044471
  146 VAL   N       1521    0.088825145    1.587313418    8.159099157
  146 VAL   H       1522    0.067119443    1.640367066    8.241043583
  146 VAL   CA      1523    0.192428157    1.483775715    8.171611855
  146 VAL   CB      1524    0.283734814    1.515232435    8.290299154
  146 VAL   CG1     1525    0.387893707    1.404448355    8.307307875
  146 VAL   CG2     1526    0.335562707    1.658338115    8.305959364
  146 VAL   C       1527    0.132949804    1.343926457    8.189428761
  146 VAL   O       1528    0.059301512    1.312232817    8.282711335
  147 VAL   N       1529    0.162175733    1.257646497    8.092523582
  147 VAL   H       1530    0.222905519    1.295891585    8.022882771
  147 VAL   CA      1531    0.140325653    1.112296886    8.095513049
  147 VAL   CB      1532    0.131097954    1.047171336    7.957370493
  147 VAL   CG1     1533    0.120980218    0.894499494    7.957742468
  147 VAL   CG2     1534    0.024846322    1.119782194    7.874622356
  147 VAL   C       1535    0.231601678    1.045907506    8.198820141
  147 VAL   O       1536    0.345138271    1.013021302    8.164766417
  148 LYSH  N       1537    0.169556531    0.990667048    0.060574553
  148 LYSH  H       1538    0.071455366    1.009880299    0.063324790
  148 LYSH  CA      1539    0.244840899    0.917830873    0.163698815
  148 LYSH  CB      1540    0.244374254    0.984394503    0.301445964
  148 LYSH  CG      1541    0.339980760    1.103818094    0.303779933
  148 LYSH  CD      1542    0.331930876    1.169705610    0.441625634
  148 LYSH  CE      1543    0.411118052    1.299716896    0.426280984
  148 LYSH  NZ      1544    0.464957568    1.352773829    0.552346447
  148 LYSH  HZ1     1545    0.489861653    1.275237883    0.610378710
  148 LYSH  HZ2     1546    0.406439321    1.419825403    0.597948972
  148 LYSH  HZ3     1547    0.551616887    1.398859933    0.533209195
  148 LYSH  C       1548    0.181523430    0.780080474    0.184237789
  148 LYSH  O       1549    0.060699917    0.757053222    0.183586173
  149 VAL   N       1550    0.271061417    0.683676720    0.203776274
  149 VAL   H       1551    0.370745154    0.691473803    0.205613636
  149 VAL   CA      1552    0.236335617    0.540963462    0.209843365
  149 VAL   CB      1553    0.354860642    0.470260879    0.143798202
  149 VAL   CG1     1554    0.364678584    0.320729483    0.174689701
  149 VAL   CG2     1555    0.333767936    0.479210209   -0.007483556
  149 VAL   C       1556    0.211502115    0.496701788    0.354195599
  149 VAL   O       1557    0.282003399    0.537111112    0.446535997
  150 SER   N       1558    0.100679478    0.424043875    0.365516856
  150 SER   H       1559    0.015352032    0.379524327    0.338350210
  150 SER   CA      1560    0.049719746    0.358350974    0.486755386
  150 SER   CB      1561    8.144471017    0.388948414    0.514345221
  150 SER   OG      1562    8.068975830    0.375302620    0.393657802
  150 SER   HG      1563    7.979716842    0.339889074    0.421597707
  150 SER   C       1564    0.056989631    0.205978703    0.498538417
  150 SER   O       1565    0.109521888    0.143867312    0.406265438
  151 ASP   N       1566    0.024007517    0.147131729    0.613174681
  151 ASP   H       1567    0.037926957    0.210054557    0.689640144
  151 ASP   CA      1568    0.010776298    0.002883600    0.638257988
  151 ASP   CB      1569   -0.109884580   -0.060942868    0.569148403
  151 ASP   CG      1570    7.995678479    8.195196757    0.636755233
  151 ASP   OD1     1571    7.971715877    8.298865435    0.702348414
  151 ASP   OD2     1572    7.900065639    8.128971128    0.590958386
  151 ASP   C       1573    0.131658567    8.152885204    0.620527856
  151 ASP   O       1574    0.111306198    8.033148331    0.601089170
  152 PHE   N       1575    0.253208262    8.206748946    0.616421642
  152 PHE   H       1576    0.294342016    8.284302213    0.664331588
  152 PHE   CA      1577    0.369703999    8.125290348    0.578990305
  152 PHE   CB      1578    0.496500592    8.206223762    0.551036649
  152 PHE   CG      1579    0.559418494    8.290964804    0.661791680
  152 PHE   CD1     1580    0.650552912    8.223535556    0.742220622
  152 PHE   HD1     1581    0.669160518    8.116963196    0.728954113
  152 PHE   CD2     1582    0.537836859    0.186104557    0.665981561
  152 PHE   HD2     1583    0.479539891    0.236082616    0.588620994
  152 PHE   CE1     1584    0.715897927    0.054363927    0.840871933
  152 PHE   HE1     1585    0.776109335    0.000399540    0.913974758
  152 PHE   CE2     1586    0.603258327    0.255297757    0.767253070
  152 PHE   HE2     1587    0.594337883    0.363498080    0.776954424
  152 PHE   CZ      1588    0.688193014    0.189779094    0.855654525
  152 PHE   HZ      1589    0.725016063    0.238603732    0.945883225
  152 PHE   C       1590    0.394355341    8.002208225    0.666450671
  152 PHE   O       1591    0.396841484    8.015122617    0.788745552
  153 GLY   N       1592    0.407600011    7.886360759    0.602475162
  153 GLY   H       1593    0.432598141    7.881034673    0.505796693
  153 GLY   CA      1594    0.422285686    7.758771284    0.673997710
  153 GLY   C       1595    0.311172384    7.718878533    0.771331608
  153 GLY   O       1596    0.328379589    7.608177263    0.822120384
  154 LEU   N       1597    0.191222266    7.775204737    0.759866402
  154 LEU   H       1598    0.169279427    7.870949609    0.741119897
  154 LEU   CA      1599    0.069127856    7.716537191    0.816984132
  154 LEU   CB      1600   -0.035256851    7.828318905    0.821189093
  154 LEU   CG      1601    8.189861557    7.886558578    0.961652176
  154 LEU   CD1     1602    8.089167575    8.000162870    0.942490394
  154 LEU   CD2     1603    8.131282052    7.782506398    1.057310890
  154 LEU   C       1604    0.012363377    7.582572211    0.769629523
  154 LEU   O       1605   -0.041079176    7.504709851    0.848435276
  155 SER   N       1606    0.041210439    7.547916847    0.644496186
  155 SER   H       1607    0.098477764    7.603206569    0.583956573
  155 SER   CA      1608    8.221197980    7.434483603    0.574602236
  155 SER   CB      1609    0.012860135    7.404112025    0.428491585
  155 SER   OG      1610    0.153260930    7.377381904    0.423613939
  155 SER   HG      1611    0.165861325    7.285124310    0.387147827
  155 SER   C       1612    8.224619065    7.298735752    0.645112969
  155 SER   O       1613    8.118144191    7.246667556    0.678018852
  156 ARG   N       1614    0.099815978    7.265849730    0.698465690
  156 ARG   H       1615    0.177387668    7.318332191    0.663406250
  156 ARG   CA      1616    0.130644969    7.147137185    0.779508686
  156 ARG   CB      1617    0.277281205    7.155338292    0.822385935
  156 ARG   CG      1618    0.374927512    7.116941616    0.711031123
  156 ARG   CD      1619    0.517156270    7.159579924    0.747944198
  156 ARG   NE      1620    0.525698897    7.305924189    0.758870326
  156 ARG   HE      1621    0.489181907    7.359206337    0.682538647
  156 ARG   CZ      1622    0.563288849    7.374039686    0.867958361
  156 ARG   NH1     1623    0.584660200    7.313882817    0.985773047
  156 ARG   HH11    1624    0.619788092    7.367366021    1.062620807
  156 ARG   HH12    1625    0.582008508    7.214221298    0.993499152
  156 ARG   NH2     1626    0.597840047    7.502909067    0.855637447
  156 ARG   HH21    1627    0.614870738    7.555855801    0.938743398
  156 ARG   HH22    1628    0.617773126    7.543676287    0.766535888
  156 ARG   C       1629    0.046181883    7.131522043    0.906116579
  156 ARG   O       1630   -0.009988116    7.023597344    0.924172761
  157 TYR   N       1631    8.239089511    7.242282165    0.960913594
  157 TYR   H       1632    8.261984716    7.332891220    0.925335388
  157 TYR   CA      1633    8.155027682    7.243759825    1.081513620
  157 TYR   CB      1634    8.203453306    7.354477585    1.175366315
  157 TYR   CG      1635    8.345543024    7.344580215    1.231275197
  157 TYR   CD1     1636    0.160441780    7.223167224    1.267717259
  157 TYR   HD1     1637    0.101311156    7.133401862    1.285788715
  157 TYR   CD2     1638    0.183924819    7.457899233    1.231754004
  157 TYR   HD2     1639    0.145882391    7.553642270    1.196158435
  157 TYR   CE1     1640    0.293559821    7.217080502    1.307238912
  157 TYR   HE1     1641    0.329841544    7.122169947    1.346692977
  157 TYR   CE2     1642    0.318410373    7.456974944    1.266846411
  157 TYR   HE2     1643    0.370611156    7.551910019    1.278821802
  157 TYR   CZ      1644    0.368338244    7.334240912    1.308812161
  157 TYR   OH      1645    0.499188570    7.324397717    1.344532379
  157 TYR   HH      1646    0.539096747    7.413716110    1.323844336
  157 TYR   C       1647    8.003885647    7.238068139    1.058333657
  157 TYR   O       1648    7.937159419    7.250386572    1.160936118
  158 VAL   N       1649    7.959014259    7.214846610    0.935303904
  158 VAL   H       1650    8.015686089    7.204417358    0.853565647
  158 VAL   CA      1651    7.814893985    7.203004954    0.908838437
  158 VAL   CB      1652    7.768594484    7.260368789    0.774755373
  158 VAL   CG1     1653    7.616412539    7.262302154    0.759073595
  158 VAL   CG2     1654    7.803872834    7.409223180    0.772050986
  158 VAL   C       1655    7.778380094    7.055523105    0.926868078
  158 VAL   O       1656    7.823875365    6.960275580    0.863724674
  159 LEU   N       1657    7.696117090    7.036417226    1.029624327
  159 LEU   H       1658    7.637960827    7.109320442    1.065744012
  159 LEU   CA      1659    7.664150268    6.900188975    1.074668595
  159 LEU   CB      1660    7.606096200    6.894644313    1.216122680
  159 LEU   CG      1661    7.703273368    6.930560451    1.328711997
  159 LEU   CD1     1662    7.623444255    6.956787057    1.456573165
  159 LEU   CD2     1663    7.801055930    6.814634453    1.348903450
  159 LEU   C       1664    7.567791121    6.826471857    0.981431808
  159 LEU   O       1665    7.598454895    6.716007664    0.936851859
  160 ASP   N       1666    7.464296004    6.892365737    0.930092178
  160 ASP   H       1667    7.455505481    6.985643806    0.965056019
  160 ASP   CA      1668    7.353638181    6.833658380    0.853169163
  160 ASP   CB      1669    7.265812765    6.952289678    0.812912599
  160 ASP   CG      1670    7.125438583    6.915480184    0.764458296
  160 ASP   OD1     1671    7.105695697    6.900994253    0.641880254
  160 ASP   OD2     1672    7.035058289    6.897550225    0.848908676
  160 ASP   C       1673    7.389620376    6.760974745    0.723433388
  160 ASP   O       1674    7.440418164    6.818441151    0.627264030
  161 ASP   N       1675    7.341699341    6.637054611    0.717222284
  161 ASP   H       1676    7.298770729    6.603057534    0.800903839
  161 ASP   CA      1677    7.386684317    6.542839269    0.613750731
  161 ASP   CB      1678    7.365189147    6.399831707    0.663686435
  161 ASP   CG      1679    7.481297245    6.350399419    0.750176437
  161 ASP   OD1     1680    7.582268536    6.298146939    0.698233885
  161 ASP   OD2     1681    7.464620208    6.353899937    0.874009483
  161 ASP   C       1682    7.346569673    6.558447148    0.466940594
  161 ASP   O       1683    7.429386829    6.561497435    0.376055528
  162 GLU   N       1684    7.227557299    6.616474737    0.454376601
  162 GLU   H       1685    7.160456705    6.634765442    0.526225103
  162 GLU   CA      1686    7.187480938    6.665651356    0.321780677
  162 GLU   CB      1687    7.034710781    6.671271038    0.328053257
  162 GLU   CG      1688    6.977110577    6.530743328    0.346625194
  162 GLU   CD      1689    6.945266622    6.446151292    0.223171364
  162 GLU   OE1     1690    6.918333551    6.500662214    0.113955205
  162 GLU   OE2     1691    6.959450704    6.322491111    0.234790672
  162 GLU   C       1692    7.256566707    6.794223351    0.275874759
  162 GLU   O       1693    7.235467567    6.835265793    0.161849682
  163 TYR   N       1694    7.324609374    6.864065113    0.366335794
  163 TYR   H       1695    7.316112654    6.856896162    0.465715933
  163 TYR   CA      1696    7.409729857    6.973553465    0.317550031
  163 TYR   CB      1697    7.423357149    7.085084114    0.421413854
  163 TYR   CG      1698    7.315990792    7.193696031    0.412197343
  163 TYR   CD1     1699    7.330209499    7.305211440    0.330441405
  163 TYR   HD1     1700    7.402235987    7.306973491    0.248657437
  163 TYR   CD2     1701    7.205769731    7.189304385    0.496772938
  163 TYR   HD2     1702    7.197819977    7.099459890    0.557980858
  163 TYR   CE1     1703    7.245808841    7.415590073    0.334373034
  163 TYR   HE1     1704    7.262038813    7.489928553    0.256320734
  163 TYR   CE2     1705    7.116252146    7.295313080    0.505315628
  163 TYR   HE2     1706    7.022964534    7.282714340    0.560267370
  163 TYR   CZ      1707    7.136370440    7.402463886    0.419077507
  163 TYR   OH      1708    7.042857210    7.498830020    0.397517256
  163 TYR   HH      1709    6.980953698    7.520510418    0.473007029
  163 TYR   C       1710    7.545020619    6.919539646    0.270761590
  163 TYR   O       1711    7.603665253    6.964960295    0.172645476
  164 THR   N       1712    7.610452685    6.843973861    0.358508604
  164 THR   H       1713    7.592703015    6.821910927    0.454425494
  164 THR   CA      1714    7.749690963    6.798446010    0.346200154
  164 THR   CB      1715    7.816663346    6.739681349    0.470578537
  164 THR   OG1     1716    7.764569657    6.618938220    0.526776788
  164 THR   HG1     1717    7.784028227    6.626526061    0.624571427
  164 THR   CG2     1718    7.840687693    6.855015206    0.568223418
  164 THR   C       1719    7.778221630    6.703720129    0.229471358
  164 THR   O       1720    7.877190774    6.719081182    0.158049248
  165 SER   N       1721    7.699139415    6.601916312    0.196724994
  165 SER   H       1722    7.618939712    6.571886430    0.248365613
  165 SER   CA      1723    7.724836317    6.508393908    0.086257042
  165 SER   CB      1724    7.646113748    6.379072355    0.108340820
  165 SER   OG      1725    7.720865461    6.292541777    0.194219751
  165 SER   HG      1726    7.702106281    6.309301246    0.291004212
  165 SER   C       1727    7.682534964    6.552941214    8.188226209
  165 SER   O       1728    7.575374367    6.604228796    8.156348077
  166 SER   N       1729    7.764450162    6.494566928    8.101212744
  166 SER   H       1730    7.839469882    6.435757716    8.131448458
  166 SER   CA      1731    7.757273907    6.491788536    7.954401028
  166 SER   CB      1732    7.859893150    6.405375832    7.880809947
  166 SER   OG      1733    7.835326968    6.267567431    7.910050919
  166 SER   HG      1734    7.891725305    6.213722690    7.847441114
  166 SER   C       1735    7.612842439    6.460814348    7.914501801
  166 SER   O       1736    7.553435197    6.544767654    7.847024496
  167 VAL   N       1737    7.565040748    6.342270134    7.951261400
  167 VAL   H       1738    7.622762898    6.267235970    7.983495618
  167 VAL   CA      1739    7.421053482    6.313588963    7.943730560
  167 VAL   CB      1740    7.390264989    6.163901954    7.936323243
  167 VAL   CG1     1741    7.430650580    6.102475881    7.802133288
  167 VAL   CG2     1742    7.436910151    6.097781249    8.066189558
  167 VAL   C       1743    7.309137796    6.381782020    8.022680862
  167 VAL   O       1744    7.190653385    6.354394565    8.004278136
  168 GLY   N       1745    7.347935663    6.473860240    8.110460857
  168 GLY   H       1746    7.441792879    6.482488023    8.143854683
  168 GLY   CA      1747    7.250047700    6.554796691    8.184487868
  168 GLY   C       1748    7.176733814    6.665490069    8.108454600
  168 GLY   O       1749    7.237770214    6.752085216    8.045954173
  169 SER   N       1750    7.053115644    6.675798259    8.156453901
  169 SER   H       1751    7.010977082    6.609105844    8.217896421
  169 SER   CA      1752    6.961121827    6.778289598    8.105031017
  169 SER   CB      1753    6.827741632    6.775014551    8.179917584
  169 SER   OG      1754    6.850028433    6.765383071    8.320845603
  169 SER   HG      1755    6.849956315    6.667447298    8.341059094
  169 SER   C       1756    7.015839412    6.921099766    8.109736356
  169 SER   O       1757    6.993803009    6.997827600    8.016156337
  170 LYSH  N       1758    7.085016940    6.961004037    8.216101877
  170 LYSH  H       1759    7.125649689    6.896550303    8.280868349
  170 LYSH  CA      1760    7.145354117    7.094990739    8.211934385
  170 LYSH  CB      1761    7.100240224    7.179779843    8.331046248
  170 LYSH  CG      1762    6.948487366    7.195652848    0.100170542
  170 LYSH  CD      1763    6.893028226    7.267863881   -0.022801591
  170 LYSH  CE      1764    6.740665859    7.255012151    8.213873388
  170 LYSH  NZ      1765    6.658378985    7.295634791    8.328728916
  170 LYSH  HZ1     1766    6.660217432    7.224304605    8.398793677
  170 LYSH  HZ2     1767    6.564843296    7.316657215    8.300280386
  170 LYSH  HZ3     1768    6.696725910    7.375860072    8.374482815
  170 LYSH  C       1769    7.292379864    7.122325350    8.179566239
  170 LYSH  O       1770    7.336058385    7.236262813    8.195040139
  171 PHE   N       1771    7.357981862    7.023749928    8.118988487
  171 PHE   H       1772    7.316585308    6.933266700    8.108958117
  171 PHE   CA      1773    7.497638586    7.039090238    8.075725696
  171 PHE   CB      1774    7.563713281    6.902051546    8.059492030
  171 PHE   CG      1775    7.714642898    6.896136459    8.035089938
  171 PHE   CD1     1776    7.803742594    6.896027324    8.141784053
  171 PHE   HD1     1777    7.766781417    6.920579669    8.241348674
  171 PHE   CD2     1778    7.764363282    6.882542801    7.905994978
  171 PHE   HD2     1779    7.694669551    6.858362355    7.825746117
  171 PHE   CE1     1780    7.939153688    6.873952041    8.119478946
  171 PHE   HE1     1781    8.003525876    6.847772881    8.203449644
  171 PHE   CE2     1782    7.900568404    6.866534037    7.883349090
  171 PHE   HE2     1783    7.942761710    6.857453604    7.783268682
  171 PHE   CZ      1784    7.989408740    6.864554039    7.990233532
  171 PHE   HZ      1785    8.091100630    6.829639661    7.972324152
  171 PHE   C       1786    7.522856867    7.125478095    7.951972618
  171 PHE   O       1787    7.465736230    7.094806545    7.847442618
  172 PRO   N       1788    7.625215899    7.210409721    7.952749829
  172 PRO   CA      1789    7.664653183    7.295432978    7.839503431
  172 PRO   CB      1790    7.735083485    7.416101622    7.901875429
  172 PRO   CG      1791    7.791085941    7.360525890    8.032959938
  172 PRO   CD      1792    7.683966570    7.260850872    8.077705261
  172 PRO   C       1793    7.736015629    7.228382207    7.721923566
  172 PRO   O       1794    7.841658558    7.268087535    7.673003446
  173 VAL   N       1795    7.660368108    7.144401533    7.651816900
  173 VAL   H       1796    7.585362008    7.099738672    7.700609148
  173 VAL   CA      1797    7.695535667    7.081116014    7.523882596
  173 VAL   CB      1798    7.586499113    6.986619781    7.472951234
  173 VAL   CG1     1799    7.633038373    6.908987821    7.349588806
  173 VAL   CG2     1800    7.535333021    6.888689373    7.578799358
  173 VAL   C       1801    7.721827563    7.183743944    7.413477668
  173 VAL   O       1802    7.834766744    7.179683323    7.364912276
  174 ARG   N       1803    7.639524752    7.287606246    7.402102320
  174 ARG   H       1804    7.560459659    7.293548169    7.463053337
  174 ARG   CA      1805    7.653240235    7.400107308    7.308477324
  174 ARG   CB      1806    7.542042341    7.502143707    7.333697777
  174 ARG   CG      1807    7.408456172    7.436550544    7.298210455
  174 ARG   CD      1808    7.284845444    7.519137705    7.334419945
  174 ARG   NE      1809    7.166195890    7.433177571    7.322497651
  174 ARG   HE      1810    7.125729468    7.409008217    7.410703171
  174 ARG   CZ      1811    7.115169024    7.377995977    7.211556961
  174 ARG   NH1     1812    7.171877796    7.404538045    7.093084879
  174 ARG   HH11    1813    7.148075919    7.353150825    7.010662212
  174 ARG   HH12    1814    7.239456271    7.478212624    7.090649774
  174 ARG   NH2     1815    7.026304341    7.278754715    7.226119370
  174 ARG   HH21    1816    6.978544636    7.241354081    7.146618899
  174 ARG   HH22    1817    6.999770164    7.246245903    7.316888940
  174 ARG   C       1818    7.784714745    7.477959796    7.316447182
  174 ARG   O       1819    7.844716426    7.501772236    7.211748729
  175 TRP   N       1820    7.843197853    7.508314409    7.431988580
  175 TRP   H       1821    7.789127842    7.510965088    7.516076912
  175 TRP   CA      1822    7.980233882    7.554525086    7.458399548
  175 TRP   CB      1823    7.976767552    7.621067754    7.596135306
  175 TRP   CG      1824    7.901132191    7.754027328    7.599814745
  175 TRP   CD1     1825    7.962958996    7.870894561    7.585301081
  175 TRP   HD1     1826    8.066077243    7.889666007    7.615221977
  175 TRP   CD2     1827    7.763835301    7.772087813    7.587656424
  175 TRP   NE1     1828    7.869314520    7.959922736    7.553730896
  175 TRP   HE1     1829    7.886017775    8.057585562    7.540160943
  175 TRP   CE2     1830    7.748948372    7.903872594    7.546025530
  175 TRP   CE3     1831    7.653709397    7.698568874    7.629965837
  175 TRP   HE3     1832    7.663887940    7.610457541    7.693309987
  175 TRP   CZ2     1833    7.622200198    7.959962192    7.535362807
  175 TRP   HZ2     1834    7.619293503    8.054887264    7.481867183
  175 TRP   CZ3     1835    7.527758877    7.755575485    7.615553562
  175 TRP   HZ3     1836    7.440016090    7.698806886    7.646508284
  175 TRP   CH2     1837    7.510005925    7.885965268    7.570809505
  175 TRP   HH2     1838    7.407477948    7.922742401    7.566526005
  175 TRP   C       1839    8.098300685    7.457257638    7.461328160
  175 TRP   O       1840    8.213912520    7.498803654    7.455365876
  176 SER   N       1841    8.071708094    7.328283246    7.442688395
  176 SER   H       1842    7.979979427    7.292793311    7.424651101
  176 SER   CA      1843    8.170077033    7.224790593    7.477608793
  176 SER   CB      1844    8.094937091    7.100602520    7.525993002
  176 SER   OG      1845    8.059885416    7.126123748    7.662256608
  176 SER   HG      1846    7.966963429    7.162279377    7.669890499
  176 SER   C       1847    0.017735946    7.179790728    7.362152981
  176 SER   O       1848   -0.016813462    7.188544589    7.244419877
  177 PRO   N       1849    0.141127622    7.148704371    7.400882517
  177 PRO   CA      1850    0.239496762    7.072324944    7.322768269
  177 PRO   CB      1851    0.375075869    7.108366662    7.383828079
  177 PRO   CG      1852    0.346177716    7.207818176    7.496460471
  177 PRO   CD      1853    0.199151306    7.183793371    7.531308797
  177 PRO   C       1854    0.215045753    6.921283060    7.322589259
  177 PRO   O       1855    0.152979102    6.870212723    7.415694317
  178 PRO   N       1856    0.263425115    6.854610052    7.218162969
  178 PRO   CA      1857    0.248221524    6.710763661    7.192009714
  178 PRO   CB      1858    0.317664192    6.687542122    7.057672976
  178 PRO   CG      1859    0.294003150    6.815864229    6.977803300
  178 PRO   CD      1860    0.300524687    6.918522056    7.091080923
  178 PRO   C       1861    0.302176049    6.625322020    7.306890677
  178 PRO   O       1862    0.229793806    6.544115482    7.364284756
  179 GLU   N       1863    0.417716205    6.655062415    7.365682305
  179 GLU   H       1864    0.447793737    6.729440195    7.305979864
  179 GLU   CA      1865    0.476904109    6.569807315    7.469793538
  179 GLU   CB      1866    0.623894847    6.608422754    7.487478838
  179 GLU   CG      1867    0.656121419    6.756218617    7.510426754
  179 GLU   CD      1868    0.676815664    6.823989349    7.374830229
  179 GLU   OE1     1869    0.794572957    6.824625459    7.332914302
  179 GLU   OE2     1870    0.580519551    6.869265044    7.309239297
  179 GLU   C       1871    0.393359982    6.570222979    7.597970003
  179 GLU   O       1872    0.394844324    6.476054568    7.677103183
  180 VAL   N       1873    0.336310667    6.685217566    7.632802847
  180 VAL   H       1874    0.365589727    6.759700059    7.572828908
  180 VAL   CA      1875    0.246320046    6.709983835    7.746377931
  180 VAL   CB      1876    0.222429183    6.860530593    7.759565075
  180 VAL   CG1     1877    0.113195993    6.892390807    7.861854267
  180 VAL   CG2     1878    0.351406679    6.935031248    7.794591873
  180 VAL   C       1879    0.112021552    6.638074930    7.732041031
  180 VAL   O       1880    0.064909261    6.583148777    7.831508950
  181 LEU   N       1881    0.054379455    6.630590540    7.612410157
  181 LEU   H       1882    0.081735905    6.689908158    7.536683114
  181 LEU   CA      1883    8.177925427    6.548868675    7.582863213
  181 LEU   CB      1884    8.127586862    6.589854873    7.444307951
  181 LEU   CG      1885    8.068147399    6.729132956    7.422382736
  181 LEU   CD1     1886    8.061093570    6.757804097    7.272258756
  181 LEU   CD2     1887    7.928109771    6.735700036    7.483692310
  181 LEU   C       1888    8.205810165    6.398431524    7.581779370
  181 LEU   O       1889    8.131855857    6.324867905    7.646974184
  182 MET   N       1890    0.077774254    6.363264295    7.523115071
  182 MET   H       1891    0.138055244    6.436561508    7.491591729
  182 MET   CA      1892    0.115583616    6.222494856    7.503967370
  182 MET   CB      1893    0.195271778    6.203702547    7.374708655
  182 MET   CG      1894    0.121253425    6.107114994    7.281955615
  182 MET   SD      1895    0.183942669    6.112736961    7.110112244
  182 MET   CE      1896    0.125022545    6.275323331    7.067944797
  182 MET   C       1897    0.176496575    6.157466924    7.628363843
  182 MET   O       1898    0.124302223    6.048762303    7.652669012
  183 TYR   N       1899    0.280734874    6.208940974    7.692995724
  183 TYR   H       1900    0.320719773    6.296119605    7.664681420
  183 TYR   CA      1901    0.348125965    6.144863641    7.806844469
  183 TYR   CB      1902    0.483728095    6.098388482    7.753321790
  183 TYR   CG      1903    0.473556560    5.973449447    7.665601384
  183 TYR   CD1     1904    0.480619146    5.847496179    7.723969995
  183 TYR   HD1     1905    0.404677902    5.832322002    7.800680437
  183 TYR   CD2     1906    0.491749082    5.984255638    7.528221932
  183 TYR   HD2     1907    0.461353568    6.079704616    7.485249783
  183 TYR   CE1     1908    0.515158093    5.737970369    7.645642826
  183 TYR   HE1     1909    0.528572003    5.643035810    7.697493547
  183 TYR   CE2     1910    0.521595411    5.875648558    7.446769070
  183 TYR   HE2     1911    0.540840849    5.889418037    7.340373407
  183 TYR   CZ      1912    0.539096832    5.752878941    7.509532525
  183 TYR   OH      1913    0.549540570    5.642286696    7.431059600
  183 TYR   HH      1914    0.536506568    5.664404762    7.334411182
  183 TYR   C       1915    0.368174592    6.225377214    7.935407383
  183 TYR   O       1916    0.459740928    6.198750870    8.013105910
  184 SER   N       1917    0.281296220    6.324804409    7.951429509
  184 SER   H       1918    0.191590359    6.341900463    7.910656074
  184 SER   CA      1919    0.306536839    6.423197161    8.057701755
  184 SER   CB      1920    0.269187283    6.371203763    8.196664690
  184 SER   OG      1921    0.127406695    6.354951894    8.205935197
  184 SER   HG      1922    0.101036185    6.282211385    8.269294097
  184 SER   C       1923    0.445707376    6.484970112    8.072824644
  184 SER   O       1924    0.492593164    6.508886164    8.183999223
  185 LYSH  N       1925    0.534464158    6.498137422    7.974652062
  185 LYSH  H       1926    0.505940788    6.441794509    7.897111723
  185 LYSH  CA      1927    0.667171143    6.561126825    7.980302248
  185 LYSH  CB      1928    0.759615769    6.505495927    7.871808875
  185 LYSH  CG      1929    0.765469873    6.352751589    7.864913243
  185 LYSH  CD      1930    0.842093960    6.297410695    7.744595327
  185 LYSH  CE      1931    0.993496209    6.317001617    7.754722273
  185 LYSH  NZ      1932    1.057636660    6.260356723    7.874255927
  185 LYSH  HZ1     1933    0.993219487    6.239223213    7.947767794
  185 LYSH  HZ2     1934    1.122087605    6.326529000    7.912562340
  185 LYSH  HZ3     1935    1.105861252    6.176440952    7.849105732
  185 LYSH  C       1936    0.668799099    6.714116414    7.981779303
  185 LYSH  O       1937    0.640233636    6.775928382    7.879354847
  186 PHE   N       1938    0.663197508    6.760567101    8.106285109
  186 PHE   H       1939    0.648790167    6.701826959    8.185930992
  186 PHE   CA      1940    0.675823851    6.904180505    8.135027859
  186 PHE   CB      1941    0.595040949    6.926027848    8.263116722
  186 PHE   CG      1942    0.445859336    6.894146072    8.251209000
  186 PHE   CD1     1943    0.367931870    6.986313033    8.182254660
  186 PHE   HD1     1944    0.422236840    7.064745901    8.129513362
  186 PHE   CD2     1945    0.391309486    6.790541746    0.084031862
  186 PHE   HD2     1946    0.455686091    6.739869342    0.155941813
  186 PHE   CE1     1947    0.229938029    6.987558400    8.198932422
  186 PHE   HE1     1948    0.168488230    7.058366518    8.143317859
  186 PHE   CE2     1949    0.253098784    6.790867950    0.098918121
  186 PHE   HE2     1950    0.205758711    6.699985842    0.136071323
  186 PHE   CZ      1951    0.175265561    6.887735285    0.036617216
  186 PHE   HZ      1952    0.067369019    6.887730526    0.052114034
  186 PHE   C       1953    0.823685893    6.940898106    8.149086119
  186 PHE   O       1954    0.896903109    6.892206634    8.235106663
  187 SER   N       1955    0.860343759    7.040461787    8.068872902
  187 SER   H       1956    0.795742357    7.085452772    8.007198280
  187 SER   CA      1957    0.997892832    7.092081499    8.063907205
  187 SER   CB      1958    1.102545409    7.013080375    7.985070532
  187 SER   OG      1959    1.080994402    7.014872262    7.843709859
  187 SER   HG      1960    1.086251295    6.917280698    7.822537855
  187 SER   C       1961    1.011032934    7.233951007    8.008136616
  187 SER   O       1962    0.918845027    7.284864759    7.944567546
  188 SER   N       1963    1.128788377    7.295359299    8.000715058
  188 SER   H       1964    1.205627376    7.268542921    8.058824009
  188 SER   CA      1965    1.140287327    7.433888326    7.952876824
  188 SER   CB      1966    1.282078191    7.488315914    7.971392111
  188 SER   OG      1967    1.389593248    7.421296755    7.905067339
  188 SER   HG      1968    1.415156744    7.340146004    7.957620346
  188 SER   C       1969    1.101015613    7.450035824    7.805874122
  188 SER   O       1970    1.040139524    7.547581723    7.762164570
  189 LYSH  N       1971    1.121702448    7.341599333    7.731694728
  189 LYSH  H       1972    1.179501111    7.267631925    7.766183749
  189 LYSH  CA      1973    1.079716754    7.323218538    7.592008537
  189 LYSH  CB      1974    1.163801839    7.213221343    7.526882595
  189 LYSH  CG      1975    1.315045553    7.235876289    7.531759859
  189 LYSH  CD      1976    1.346709432    7.371912007    7.469314284
  189 LYSH  CE      1977    1.478965128    7.421736857    7.527942314
  189 LYSH  NZ      1978    1.489219632    7.485003670    7.660235747
  189 LYSH  HZ1     1979    1.443047030    7.434403602    7.733090250
  189 LYSH  HZ2     1980    1.449373282    7.576722090    7.660235607
  189 LYSH  HZ3     1981    1.586490184    7.486251267    7.683429091
  189 LYSH  C       1982    0.928492694    7.313666327    7.570730463
  189 LYSH  O       1983    0.877490366    7.368204620    7.472980887
  190 SER   N       1984    0.857859298    7.251922611    7.665010680
  190 SER   H       1985    0.891679323    7.213247809    7.750814499
  190 SER   CA      1986    0.711342496    7.263627334    7.667490751
  190 SER   CB      1987    0.640306939    7.163632498    7.758956101
  190 SER   OG      1988    0.662954123    7.198011936    7.895910662
  190 SER   HG      1989    0.604481793    7.272204186    7.928736698
  190 SER   C       1990    0.641496234    7.398407813    7.686655153
  190 SER   O       1991    0.558261136    7.444133370    7.608488075
  191 ASP   N       1992    0.703172298    7.485911990    7.765579746
  191 ASP   H       1993    0.757001231    7.442236785    7.837659645
  191 ASP   CA      1994    0.668225378    7.627661300    7.782790424
  191 ASP   CB      1995    0.719431191    7.685473273    7.914885500
  191 ASP   CG      1996    0.627302919    7.644703872    8.030025831
  191 ASP   OD1     1997    0.672454692    7.622326352    8.144414158
  191 ASP   OD2     1998    0.503165928    7.655745658    8.020377690
  191 ASP   C       1999    0.694487881    7.723659121    7.666568420
  191 ASP   O       2000    0.611945550    7.814252885    7.656086221
  192 ILE   N       2001    0.794034992    7.692802983    7.583941114
  192 ILE   H       2002    0.869725723    7.634804614    7.614072095
  192 ILE   CA      2003    0.822219209    7.759321210    7.455912277
  192 ILE   CB      2004    0.945729877    7.694491271    7.393037741
  192 ILE   CG1     2005    1.072867256    7.709003805    7.476933339
  192 ILE   CG2     2006    0.968660916    7.740737424    7.249001462
  192 ILE   CD      2007    1.119922340    7.849881078    7.513684050
  192 ILE   C       2008    0.700344286    7.759850203    7.363396825
  192 ILE   O       2009    0.654060021    7.862155322    7.313181506
  193 TRP   N       2010    0.649027551    7.640308700    7.335705992
  193 TRP   H       2011    0.702624336    7.560325751    7.362726591
  193 TRP   CA      2012    0.525829867    7.618524278    7.258524881
  193 TRP   CB      2013    0.495078817    7.468750700    7.264249009
  193 TRP   CG      2014    0.368785525    7.446211483    7.180876420
  193 TRP   CD1     2015    0.241200951    7.452376524    7.217891141
  193 TRP   HD1     2016    0.208360715    7.469728697    7.320358741
  193 TRP   CD2     2017    0.366418174    7.379300179    7.059079039
  193 TRP   NE1     2018    0.161093635    7.404808884    7.122963968
  193 TRP   HE1     2019    0.061376023    7.412306301    7.123396502
  193 TRP   CE2     2020    0.234343937    7.352551323    7.025007752
  193 TRP   CE3     2021    0.464265062    7.310530861    6.988242834
  193 TRP   HE3     2022    0.567216950    7.329767081    7.018423531
  193 TRP   CZ2     2023    0.203887694    7.261258492    6.924713000
  193 TRP   HZ2     2024    0.103152255    7.268606474    6.883715902
  193 TRP   CZ3     2025    0.432335253    7.213139469    6.894356318
  193 TRP   HZ3     2026    0.512929360    7.170667319    6.834520800
  193 TRP   CH2     2027    0.300374474    7.181569123    6.864208753
  193 TRP   HH2     2028    0.276548056    7.098709747    6.797510870
  193 TRP   C       2029    0.414254498    7.713218494    7.303219497
  193 TRP   O       2030    0.358371291    7.789715487    7.224760557
  194 ALA   N       2031    0.397411257    7.702610421    7.434725122
  194 ALA   H       2032    0.441453968    7.636324394    7.495288962
  194 ALA   CA      2033    0.291338720    7.779894704    7.500949992
  194 ALA   CB      2034    0.299480337    7.752311543    7.651222689
  194 ALA   C       2035    0.293009040    7.931071179    7.477436729
  194 ALA   O       2036    0.192979803    7.994990761    7.445203696
  195 PHE   N       2037    0.415823335    7.982130186    7.477080967
  195 PHE   H       2038    0.497715970    7.930113084    7.501325916
  195 PHE   CA      2039    0.435410629    8.124656428    7.446886093
  195 PHE   CB      2040    0.569745606    8.176032020    7.499100052
  195 PHE   CG      2041    0.594110699    8.322168724    7.460914448
  195 PHE   CD1     2042    0.514863024    0.182271594    7.511806508
  195 PHE   HD1     2043    0.439023436    0.165404080    7.588257242
  195 PHE   CD2     2044    0.697511221    0.107734995    7.372238988
  195 PHE   HD2     2045    0.774845030    0.031565155    7.362391365
  195 PHE   CE1     2046    0.538710115    0.312672025    7.469987084
  195 PHE   HE1     2047    0.463221865    0.389994639    7.484260778
  195 PHE   CE2     2048    0.725095738    0.238134358    7.332832181
  195 PHE   HE2     2049    0.810524761    0.259106521    7.268465634
  195 PHE   CZ      2050    0.644619565    0.339260360    7.383981456
  195 PHE   HZ      2051    0.679249533    0.442165552    7.374331448
  195 PHE   C       2052    0.404185076    8.165166182    7.302679015
  195 PHE   O       2053    0.355178488    8.275853688    7.280870060
  196 GLY   N       2054    0.408023006    8.074639497    7.205303023
  196 GLY   H       2055    0.449330516    7.983714003    7.210425936
  196 GLY   CA      2056    0.366562454    8.094816894    7.065731253
  196 GLY   C       2057    0.213562379    8.093955277    7.064390308
  196 GLY   O       2058    0.153805223    8.160330251    6.979811479
  197 VAL   N       2059    0.144925323    8.011542928    7.143052526
  197 VAL   H       2060    0.197210747    7.939132975    7.188049882
  197 VAL   CA      2061    8.241682872    8.017129569    7.164370565
  197 VAL   CB      2062    8.194111508    7.890782180    7.236388432
  197 VAL   CG1     2063    8.041343099    7.892074287    7.244944910
  197 VAL   CG2     2064    8.236759222    7.763417523    7.163100701
  197 VAL   C       2065    8.202965085    8.151851171    7.225697904
  197 VAL   O       2066    8.122248793    8.220240809    7.162954477
  198 LEU   N       2067    0.022840757    8.195592300    7.334953719
  198 LEU   H       2068    0.070773430    8.128869936    7.391984388
  198 LEU   CA      2069    0.009812169    0.086222025    7.396754406
  198 LEU   CB      2070    0.118864787    0.115143860    7.500107714
  198 LEU   CG      2071    0.074713436    0.084587006    7.643383687
  198 LEU   CD1     2072    0.119080581   -0.057614444    7.678345565
  198 LEU   CD2     2073    0.122434661    0.195003125    7.737935087
  198 LEU   C       2074    0.028814747    0.195943085    7.291816455
  198 LEU   O       2075   -0.052645638    0.287816136    7.284567414
  199 MET   N       2076    0.129443009    0.192102857    7.204938594
  199 MET   H       2077    0.199752068    0.122493257    7.219404055
  199 MET   CA      2078    0.148094055    0.291314441    7.098101586
  199 MET   CB      2079    0.263501094    0.247057030    7.007940811
  199 MET   CG      2080    0.400276864    0.266744744    7.073620207
  199 MET   SD      2081    0.541741058    0.233694395    6.962336379
  199 MET   CE      2082    0.581871227    0.400290966    6.914178776
  199 MET   C       2083    0.033799550    0.301138251    6.996868414
  199 MET   O       2084    0.009274116    0.415693924    6.959427356
  200 TRP   N       2085    8.224546243    0.184770913    6.958047756
  200 TRP   H       2086    8.292537134    0.115006878    6.980635773
  200 TRP   CA      2087    8.107622962    0.169949663    6.870178093
  200 TRP   CB      2088    8.085917835    0.021215586    6.841589568
  200 TRP   CG      2089    8.001945249    8.226555013    6.719092615
  200 TRP   CD1     2090    8.042435648    8.228988109    6.592422816
  200 TRP   HD1     2091    8.136152635    8.267438462    6.552148389
  200 TRP   CD2     2092    7.863989842    8.210517197    6.724971661
  200 TRP   NE1     2093    7.936261748    8.213580538    6.513818045
  200 TRP   HE1     2094    7.939181357    8.175005155    6.421608903
  200 TRP   CE2     2095    7.828220326    8.204185078    6.590798612
  200 TRP   CE3     2096    7.764124707    8.212021414    6.821644783
  200 TRP   HE3     2097    7.788573169    8.239690782    6.924204304
  200 TRP   CZ2     2098    7.694671136    8.186529051    6.556584149
  200 TRP   HZ2     2099    7.664437081    8.177128651    6.452283921
  200 TRP   CZ3     2100    7.629181999    8.198358243    6.791176391
  200 TRP   HZ3     2101    7.556135345    8.216672728    6.869978463
  200 TRP   CH2     2102    7.598573922    8.180107097    6.656821678
  200 TRP   HH2     2103    7.493985107    8.169800536    6.627908768
  200 TRP   C       2104    7.988565134    0.223859034    6.949756190
  200 TRP   O       2105    7.937855654    0.319750344    6.891750110
  201 GLU   N       2106    7.963109249    0.184672595    7.074276956
  201 GLU   H       2107    8.039312300    0.123107218    7.094394196
  201 GLU   CA      2108    7.846961025    0.235852220    7.148449247
  201 GLU   CB      2109    7.852528145    0.194624099    7.295693988
  201 GLU   CG      2110    7.811643105    0.050688406    7.327584288
  201 GLU   CD      2111    7.813713423    0.035977063    7.479848219
  201 GLU   OE1     2112    7.917258732    0.018023668    7.547523385
  201 GLU   OE2     2113    7.704164976    0.033106197    7.539980542
  201 GLU   C       2114    7.842913213    0.388397306    7.159647656
  201 GLU   O       2115    7.738574498    0.448200633    7.133816565
  202 ILE   N       2116    7.955544924    0.454508199    7.184796170
  202 ILE   H       2117    8.021285382    0.418641272    7.251072927
  202 ILE   CA      2118    7.979798313    0.599308388    7.177187817
  202 ILE   CB      2119    8.117396933    0.644997766    7.226067857
  202 ILE   CG1     2120    8.159433224    0.593583304    7.363902917
  202 ILE   CG2     2121    8.116128561    0.798002363    7.225300473
  202 ILE   CD      2122    8.297407207    0.624459890    7.422413056
  202 ILE   C       2123    7.950583840    0.658315063    7.039065908
  202 ILE   O       2124    7.855259751    0.733373926    7.018824390
  203 TYR   N       2125    8.027374953    0.618254418    6.938126670
  203 TYR   H       2126    8.108397975    0.559834193    6.943028463
  203 TYR   CA      2127    8.008523412    0.662034872    6.799055761
  203 TYR   CB      2128    8.121779333    0.603912229    6.714170578
  203 TYR   CG      2129    8.239154353    0.702047794    6.712939408
  203 TYR   CD1     2130    0.112550716    0.684934709    6.788356380
  203 TYR   HD1     2131    0.112113014    0.603207896    6.860490166
  203 TYR   CD2     2132    8.231874342    0.813650866    6.630378145
  203 TYR   HD2     2133    8.133369999    0.854365062    6.607552056
  203 TYR   CE1     2134    0.222246375    0.768492125    6.770884564
  203 TYR   HE1     2135    0.306207407    0.771444323    6.840321552
  203 TYR   CE2     2136    0.097847883    0.899552067    6.614322223
  203 TYR   HE2     2137    0.093972524    0.978932144    6.539724734
  203 TYR   CZ      2138    0.217170867    0.874403873    6.681023583
  203 TYR   OH      2139    0.334484159    0.927615818    6.637410732
  203 TYR   HH      2140    0.320419088    1.010148262    6.582729364
  203 TYR   C       2141    7.871259166    0.638687650    6.735633097
  203 TYR   O       2142    7.818815561    0.722866465    6.662865390
  204 SER   N       2143    7.807321279    0.527506291    6.770880706
  204 SER   H       2144    7.858973764    0.468611023    6.833049633
  204 SER   CA      2145    7.669852991    0.481950174    6.745615382
  204 SER   CB      2146    7.639396838    0.332018784    6.744200767
  204 SER   OG      2147    7.703988200    0.280525200    6.627466318
  204 SER   HG      2148    7.775486591    0.212617374    6.644121088
  204 SER   C       2149    7.569880978    0.556937810    6.833896203
  204 SER   O       2150    7.450398613    0.529806189    6.823086953
  205 LEU   N       2151    7.604506771    0.648011544    6.924439857
  205 LEU   H       2152    7.702042439    0.647890125    6.946530786
  205 LEU   CA      2153    7.519322049    0.734565022    7.007294125
  205 LEU   CB      2154    7.460591514    0.828933301    6.902149465
  205 LEU   CG      2155    7.560807322    0.921848687    6.833356127
  205 LEU   CD1     2156    7.516514308    0.938736922    6.687871593
  205 LEU   CD2     2157    7.568025647    1.061060508    6.896427737
  205 LEU   C       2158    7.416101102    0.661451116    7.093369795
  205 LEU   O       2159    7.295128206    0.660165185    7.071168330
  206 GLY   N       2160    7.481654426    0.588060257    7.182853686
  206 GLY   H       2161    7.579003580    0.583025078    7.205179519
  206 GLY   CA      2162    7.394277129    0.525013322    7.282857790
  206 GLY   C       2163    7.326618499    0.397247753    7.232760542
  206 GLY   O       2164    7.206234664    0.387611722    7.256105283
  207 LYSH  N       2165    7.394942461    0.320293036    7.148490576
  207 LYSH  H       2166    7.471458135    0.338899932    7.086853451
  207 LYSH  CA      2167    7.328880242    0.200499827    7.094669225
  207 LYSH  CB      2168    7.348994882    0.185983096    6.943691623
  207 LYSH  CG      2169    7.251255761    0.264615195    6.856097856
  207 LYSH  CD      2170    7.308849872    0.268665544    6.714413695
  207 LYSH  CE      2171    7.199914093    0.338118526    6.632448580
  207 LYSH  NZ      2172    7.236934845    0.349788050    6.490672523
  207 LYSH  HZ1     2173    7.169547735    0.404363548    6.440873818
  207 LYSH  HZ2     2174    7.238518362    0.262221922    6.442406914
  207 LYSH  HZ3     2175    7.324459013    0.398015481    6.486979910
  207 LYSH  C       2176    7.373702657    0.064036387    7.147372933
  207 LYSH  O       2177    7.496208049    0.058957970    7.157286311
  208 MET   N       2178    7.289610459    8.203949466    7.160631986
  208 MET   H       2179    7.189945601    8.211928975    7.162917839
  208 MET   CA      2180    7.342247508    8.067764949    7.177805176
  208 MET   CB      2181    7.267383754    7.963292750    7.260811069
  208 MET   CG      2182    7.122466388    7.921033263    7.235842890
  208 MET   SD      2183    7.064570591    7.782437063    7.340410887
  208 MET   CE      2184    6.948863319    7.711882399    7.225007823
  208 MET   C       2185    7.389812438    7.985947053    7.057574541
  208 MET   O       2186    7.333948758    8.002653063    6.949268935
  209 PRO   N       2187    7.491701537    7.901257569    7.069300083
  209 PRO   CA      2188    7.515333384    7.793991514    6.971603975
  209 PRO   CB      2189    7.625886368    7.713415834    7.040150762
  209 PRO   CG      2190    7.703261933    7.819001353    7.119359684
  209 PRO   CD      2191    7.599748070    7.921121138    7.166979686
  209 PRO   C       2192    7.389760388    7.715819086    6.932458890
  209 PRO   O       2193    7.307988603    7.672081062    7.013263350
  210 TYR   N       2194    7.396340931    7.679068738    6.804797386
  210 TYR   H       2195    7.430042383    7.748982680    6.741730073
  210 TYR   CA      2196    7.304105746    7.582601751    6.743163608
  210 TYR   CB      2197    7.354655308    7.440225458    6.767398609
  210 TYR   CG      2198    7.495360739    7.418608854    6.711295158
  210 TYR   CD1     2199    7.510087452    7.388397878    6.576423951
  210 TYR   HD1     2200    7.422200846    7.369040513    6.514917524
  210 TYR   CD2     2201    7.607602343    7.457457891    6.783478082
  210 TYR   HD2     2202    7.602251672    7.471075231    6.891491685
  210 TYR   CE1     2203    7.635738646    7.400450855    6.518221688
  210 TYR   HE1     2204    7.643849992    7.416185594    6.410679599
  210 TYR   CE2     2205    7.733911957    7.472807959    6.727521524
  210 TYR   HE2     2206    7.806660920    7.542360469    6.769346182
  210 TYR   CZ      2207    7.747047130    7.431477141    6.595463376
  210 TYR   OH      2208    7.869770254    7.388184378    6.555988809
  210 TYR   HH      2209    7.937602513    7.380977535    6.629101123
  210 TYR   C       2210    7.152397446    7.590686864    6.761371552
  210 TYR   O       2211    7.087990452    7.501532799    6.816453152
  211 GLU   N       2212    7.101399825    7.709228767    6.729158422
  211 GLU   H       2213    7.160750507    7.787901049    6.712132385
  211 GLU   CA      2214    6.962925615    7.756464120    6.743450334
  211 GLU   CB      2215    6.946851103    7.892713257    6.675690831
  211 GLU   CG      2216    7.003588288    7.912903042    6.535038192
  211 GLU   CD      2217    6.935016612    8.032042496    6.467861440
  211 GLU   OE1     2218    6.812591831    8.022046530    6.444747021
  211 GLU   OE2     2219    6.994460667    8.140647170    6.450676360
  211 GLU   C       2220    6.849279410    7.662648191    6.702274042
  211 GLU   O       2221    6.735931571    7.673556190    6.748790882
  212 ARG   N       2222    6.871692175    7.574940019    6.604829134
  212 ARG   H       2223    6.947665740    7.551794942    6.544048490
  212 ARG   CA      2224    6.775786828    7.470146313    6.566999040
  212 ARG   CB      2225    6.758451060    7.466727898    6.415007941
  212 ARG   CG      2226    6.644380612    7.553959908    6.362186150
  212 ARG   CD      2227    6.628630869    7.530142956    6.211874145
  212 ARG   NE      2228    6.513905007    7.604631247    6.158027159
  212 ARG   HE      2229    6.495637000    7.692903802    6.201319609
  212 ARG   CZ      2230    6.429256183    7.562359962    6.063135849
  212 ARG   NH1     2231    6.435695313    7.440246862    6.008322217
  212 ARG   HH11    2232    6.386882167    7.431107654    5.921520462
  212 ARG   HH12    2233    6.476702430    7.360822225    6.053156848
  212 ARG   NH2     2234    6.324221462    7.638990316    6.030706563
  212 ARG   HH21    2235    6.254272671    7.616570834    5.962849850
  212 ARG   HH22    2236    6.329625743    7.736968204    6.050005893
  212 ARG   C       2237    6.803875401    7.327448434    6.614543477
  212 ARG   O       2238    6.714662740    7.242823543    6.611367108
  213 PHE   N       2239    6.924629686    7.297146919    6.661332593
  213 PHE   H       2240    6.999412574    7.358314392    6.687163276
  213 PHE   CA      2241    6.973003949    7.169758540    6.716517648
  213 PHE   CB      2242    7.122471398    7.153761541    6.687987035
  213 PHE   CG      2243    7.156212473    7.109300280    6.545519764
  213 PHE   CD1     2244    7.064225147    7.048460203    6.460915878
  213 PHE   HD1     2245    6.977541857    6.995312469    6.500208126
  213 PHE   CD2     2246    7.275634563    7.151193584    6.488048044
  213 PHE   HD2     2247    7.357414076    7.180802465    6.553730930
  213 PHE   CE1     2248    7.084712571    7.031471168    6.324495390
  213 PHE   HE1     2249    7.008688551    6.997504687    6.254163372
  213 PHE   CE2     2250    7.298274131    7.135604664    6.351804259
  213 PHE   HE2     2251    7.388325320    7.177903612    6.307278050
  213 PHE   CZ      2252    7.204277711    7.075459885    6.268932331
  213 PHE   HZ      2253    7.238485636    7.063175438    6.166170904
  213 PHE   C       2254    6.937924513    7.135291293    6.861407404
  213 PHE   O       2255    6.944023254    7.214874579    6.954999001
  214 THR   N       2256    6.917802952    7.005010041    6.879040285
  214 THR   H       2257    6.910608643    6.943163224    6.800784744
  214 THR   CA      2258    6.901818130    6.948880492    7.013969471
  214 THR   CB      2259    6.842070765    6.808015976    7.014046894
  214 THR   OG1     2260    6.919854835    6.717631376    6.935134451
  214 THR   HG1     2261    6.859971309    6.694235873    6.858540624
  214 THR   CG2     2262    6.697353996    6.812066074    6.964540066
  214 THR   C       2263    7.041882674    6.936252288    7.074251089
  214 THR   O       2264    7.143672353    6.946660781    7.005983571
  215 ASN   N       2265    7.055527071    6.914875194    7.204810847
  215 ASN   H       2266    6.975921718    6.911115196    7.265222413
  215 ASN   CA      2267    7.186443529    6.891463709    7.267466236
  215 ASN   CB      2268    7.182516788    6.891734137    7.420415447
  215 ASN   CG      2269    7.135242453    7.027604350    7.472464882
  215 ASN   OD1     2270    7.195033347    7.132703526    7.449954132
  215 ASN   ND2     2271    7.013360646    7.026245283    7.525681218
  215 ASN   HD21    2272    6.969832824    7.111602192    7.554290146
  215 ASN   HD22    2273    6.966445795    6.940823792    7.548067221
  215 ASN   C       2274    7.255653271    6.763265044    7.220731729
  215 ASN   O       2275    7.377919703    6.752075345    7.228292997
  216 SER   N       2276    7.176023236    6.661078521    7.190596503
  216 SER   H       2277    7.104158901    6.640661986    7.257081634
  216 SER   CA      2278    7.227415588    6.544009093    7.118052893
  216 SER   CB      2279    7.132657140    6.423878805    7.117318366
  216 SER   OG      2280    7.197423040    6.306437645    7.067708674
  216 SER   HG      2281    7.128183566    6.234447354    7.072537133
  216 SER   C       2282    7.270296634    6.569302345    6.973366042
  216 SER   O       2283    7.380174007    6.523894662    6.941836602
  217 GLU   N       2284    7.203601081    6.659114522    6.901421853
  217 GLU   H       2285    7.120014424    6.705163082    6.931327298
  217 GLU   CA      2286    7.245477777    6.691839943    6.764352766
  217 GLU   CB      2287    7.132718274    6.767136496    6.693467480
  217 GLU   CG      2288    7.026538506    6.687722868    6.617100796
  217 GLU   CD      2289    6.896726705    6.762485664    6.586012812
  217 GLU   OE1     2290    6.838984408    6.816585969    6.682780499
  217 GLU   OE2     2291    6.852610302    6.765925206    6.469096463
  217 GLU   C       2292    7.372183355    6.777624030    6.764507367
  217 GLU   O       2293    7.457622201    6.757387920    6.678360930
  218 THR   N       2294    7.378951294    6.865120503    6.864445160
  218 THR   H       2295    7.294883323    6.890761902    6.912151863
  218 THR   CA      2296    7.495634000    6.952250212    6.884546778
  218 THR   CB      2297    7.482859731    7.043740004    7.006515393
  218 THR   OG1     2298    7.367974778    7.127220399    6.989738277
  218 THR   HG1     2299    7.281200267    7.078545953    6.999829723
  218 THR   CG2     2300    7.602797784    7.135201926    7.032243939
  218 THR   C       2301    7.625184304    6.871470104    6.894650364
  218 THR   O       2302    7.718131614    6.905843507    6.821804054
  219 ALA   N       2303    7.624916820    6.771086777    6.981897808
  219 ALA   H       2304    7.539062565    6.760099061    7.031972841
  219 ALA   CA      2305    7.735274152    6.674202739    6.988499249
  219 ALA   CB      2306    7.711351711    6.584823743    7.110366236
  219 ALA   C       2307    7.770837261    6.591020153    6.865107569
  219 ALA   O       2308    7.890645240    6.581349289    6.839001577
  220 GLU   N       2309    7.664895586    6.536613163    6.805925846
  220 GLU   H       2310    7.572769194    6.535362089    6.844799527
  220 GLU   CA      2311    7.691518442    6.466215525    6.679639546
  220 GLU   CB      2312    7.554238285    6.416868162    6.633473099
  220 GLU   CG      2313    7.566054462    6.296562715    6.539681775
  220 GLU   CD      2314    7.581105670    6.165309342    6.616837829
  220 GLU   OE1     2315    7.509009215    6.157032753    6.718612080
  220 GLU   OE2     2316    7.663910277    6.076903142    6.585971322
  220 GLU   C       2317    7.769084612    6.545926503    6.574557533
  220 GLU   O       2318    7.872316620    6.494407509    6.531888974
  221 HISB  N       2319    7.719243723    6.668301491    6.559353340
  221 HISB  H       2320    7.642084729    6.689617994    6.619287441
  221 HISB  CA      2321    7.776337297    6.771521722    6.471615123
  221 HISB  CB      2322    7.678268629    6.888939737    6.469263674
  221 HISB  CG      2323    7.738296738    7.012762602    6.402396819
  221 HISB  ND1     2324    7.719301209    7.058280327    6.278893231
  221 HISB  CD2     2325    7.817740782    7.100061176    6.463679081
  221 HISB  HD2     2326    7.853791101    7.093844178    6.566356848
  221 HISB  CE1     2327    7.782218910    7.175018540    6.268816498
  221 HISB  HE1     2328    7.779630596    7.236230502    6.178657629
  221 HISB  NE2     2329    7.840154827    7.204756162    6.384778428
  221 HISB  HE2     2330    7.869970264    7.294421048    6.417495190
  221 HISB  C       2331    7.917778657    6.818316248    6.506485084
  221 HISB  O       2332    8.017744964    6.784212561    6.443447571
  222 ILE   N       2333    7.934743713    6.844080451    6.635863968
  222 ILE   H       2334    7.869010583    6.870802045    6.706339369
  222 ILE   CA      2335    8.067802191    6.875769566    6.689748454
  222 ILE   CB      2336    8.052228816    6.957915971    6.817898270
  222 ILE   CG1     2337    7.980995174    7.093197152    6.823709529
  222 ILE   CG2     2338    8.185744449    6.984808695    6.887621767
  222 ILE   CD      2339    8.043080984    7.183471676    6.716906429
  222 ILE   C       2340    8.175664578    6.767621775    6.680668959
  222 ILE   O       2341    8.283716348    6.796333329    6.629373721
  223 ALA   N       2342    8.139376371    6.643881465    6.713256400
  223 ALA   H       2343    8.048881320    6.621038715    6.749184467
  223 ALA   CA      2344    8.228545723    6.527595543    6.701619756
  223 ALA   CB      2345    8.151823681    6.404329427    6.749890159
  223 ALA   C       2346    0.047684123    6.500338198    6.564078826
  223 ALA   O       2347    0.159980697    6.456831276    6.539066282
  224 GLN   N       2348    8.197399811    6.517697398    6.469981848
  224 GLN   H       2349    8.106727457    6.556342193    6.486923068
  224 GLN   CA      2350    8.210583837    6.499176188    6.324746074
  224 GLN   CB      2351    8.077068354    6.466479700    6.257535105
  224 GLN   CG      2352    8.014361752    6.331035029    6.291129877
  224 GLN   CD      2353    7.887969775    6.320476078    6.205577262
  224 GLN   OE1     2354    7.894981563    6.294280896    6.085608344
  224 GLN   NE2     2355    7.780339068    6.282068110    6.273617391
  224 GLN   HE21    2356    7.689500401    6.265015205    6.235452862
  224 GLN   HE22    2357    7.782111340    6.284872309    6.373558470
  224 GLN   C       2358    0.039183630    6.612849417    6.250665420
  224 GLN   O       2359    0.022604132    6.630597903    6.130090937
  225 GLY   N       2360    0.144400091    6.667760099    6.310665551
  225 GLY   H       2361    0.188408290    6.618818443    6.385951624
  225 GLY   CA      2362    0.220320751    6.789141679    6.277370122
  225 GLY   C       2363    0.139227845    6.915673841    6.248766967
  225 GLY   O       2364    0.206768188    7.017212548    6.232786309
  226 LEU   N       2365    0.007135611    6.912883644    6.233534917
  226 LEU   H       2366    0.028218691    6.820519263    6.265551006
  226 LEU   CA      2367    8.190362992    7.038579182    6.185136298
  226 LEU   CB      2368    8.049972132    6.997394833    6.140385557
  226 LEU   CG      2369    8.052669568    6.905979760    6.017719315
  226 LEU   CD1     2370    7.909703630    6.860736452    5.987341939
  226 LEU   CD2     2371    8.130000908    6.955358621    5.895267209
  226 LEU   C       2372    8.192262237    7.153619314    6.285989097
  226 LEU   O       2373    8.182631274    7.134319914    6.407081082
  227 ARG   N       2374    8.170023288    7.266946217    6.220007714
  227 ARG   H       2375    8.128197565    7.259179049    6.129507547
  227 ARG   CA      2376    8.193832007    7.396058858    6.286156307
  227 ARG   CB      2377    8.324785353    7.465715852    6.248599129
  227 ARG   CG      2378    8.455094707    7.392538041    6.281426308
  227 ARG   CD      2379    0.221941217    7.339132245    6.424522770
  227 ARG   NE      2380    0.322368621    7.233588189    6.444191228
  227 ARG   HE      2381    0.412403593    7.276823693    6.449130442
  227 ARG   CZ      2382    0.301482826    7.112226677    6.497028150
  227 ARG   NH1     2383    0.184239654    7.070892939    6.547043761
  227 ARG   HH11    2384    0.164752686    6.979900308    6.583637149
  227 ARG   HH12    2385    0.106452030    7.131538536    6.530602848
  227 ARG   NH2     2386    0.385113005    7.011264769    6.469338864
  227 ARG   HH21    2387    0.375297510    6.922015785    6.513361746
  227 ARG   HH22    2388    0.451221496    7.019339040    6.394743454
  227 ARG   C       2389    8.074965040    7.489752057    6.263665651
  227 ARG   O       2390    7.976204811    7.447692369    6.203593319
  228 LEU   N       2391    8.065523488    7.597233359    6.341449188
  228 LEU   H       2392    8.090172815    7.588521873    6.437971315
  228 LEU   CA      2393    7.984624198    7.716010724    6.310470006
  228 LEU   CB      2394    7.954219284    7.801151909    6.433910336
  228 LEU   CG      2395    7.825807573    7.766821536    6.509696126
  228 LEU   CD1     2396    7.810359931    7.846963376    6.639108861
  228 LEU   CD2     2397    7.701260780    7.786642501    6.423058542
  228 LEU   C       2398    8.043041362    7.798810212    6.195820047
  228 LEU   O       2399    8.159022207    7.781198239    6.158817144
  229 TYR   N       2400    7.959769859    7.886268586    6.140072611
  229 TYR   H       2401    7.861162066    7.896289065    6.153342629
  229 TYR   CA      2402    7.994650525    7.987530884    6.039363712
  229 TYR   CB      2403    7.895035747    7.958087894    5.927024369
  229 TYR   CG      2404    7.750565414    7.982777928    5.970894252
  229 TYR   CD1     2405    7.703272606    8.109303966    5.938139023
  229 TYR   HD1     2406    7.768403789    8.178962056    5.885350013
  229 TYR   CD2     2407    7.658367645    7.891488547    6.020767226
  229 TYR   HD2     2408    7.694190034    7.792219477    6.048029650
  229 TYR   CE1     2409    7.570803994    8.149503794    5.950666157
  229 TYR   HE1     2410    7.537049736    8.244016522    5.908154400
  229 TYR   CE2     2411    7.522552889    7.919966232    6.028646861
  229 TYR   HE2     2412    7.458053481    7.834828173    6.050380190
  229 TYR   CZ      2413    7.484515802    8.048140126    5.990665212
  229 TYR   OH      2414    7.352332082    8.078101893    5.979490760
  229 TYR   HH      2415    7.295848705    8.008475155    6.023761635
  229 TYR   C       2416    8.001349202    8.134641554    6.080880380
  229 TYR   O       2417    7.951277896    8.158985156    6.190558334
  230 ARG   N       2418    8.046489371    8.220048702    5.989450030
  230 ARG   H       2419    8.050557129    8.194092539    5.892955513
  230 ARG   CA      2420    8.074156966    0.119555845    6.017567703
  230 ARG   CB      2421    8.156423270    0.164544156    5.896648772
  230 ARG   CG      2422    8.195926557    0.311760574    5.909821065
  230 ARG   CD      2423    0.070086278    0.355749753    5.820608452
  230 ARG   NE      2424    0.031324394    0.485889524    5.764322013
  230 ARG   HE      2425   -0.041773044    0.528883787    5.817315012
  230 ARG   CZ      2426    0.089044688    0.547844043    5.660483227
  230 ARG   NH1     2427    0.183691542    0.481097370    5.593093366
  230 ARG   HH11    2428    0.232145886    0.503464332    5.508524484
  230 ARG   HH12    2429    0.209362073    0.398568462    5.643380917
  230 ARG   NH2     2430    0.050128172    0.670096306    5.621806496
  230 ARG   HH21    2431    0.080966188    0.715767103    5.538367181
  230 ARG   HH22    2432   -0.012175704    0.717325527    5.684151624
  230 ARG   C       2433    7.960186584    0.210273276    6.064389164
  230 ARG   O       2434    7.851921070    0.220138596    6.006837415
  231 PRO   N       2435    7.982005264    0.284257722    6.172742586
  231 PRO   CA      2436    7.893852622    0.393058802    6.217502402
  231 PRO   CB      2437    7.961156793    0.434241746    6.348589839
  231 PRO   CG      2438    8.021043505    0.303516441    6.400872507
  231 PRO   CD      2439    8.072866271    0.232126568    6.275871731
  231 PRO   C       2440    7.897300752    0.509668859    6.118499244
  231 PRO   O       2441    7.987395430    0.535456563    6.038831538
  232 HISB  N       2442    7.784890868    0.580750143    6.120314738
  232 HISB  H       2443    7.713056882    0.563652891    6.187750356
  232 HISB  CA      2444    7.767879294    0.712185018    6.056684888
  232 HISB  CB      2445    7.628338654    0.766581654    6.088016791
  232 HISB  CG      2446    7.516025592    0.678244086    6.033324466
  232 HISB  ND1     2447    7.411767052    0.642265382    6.107666749
  232 HISB  CD2     2448    7.474012473    0.676837779    5.907133057
  232 HISB  HD2     2449    7.523738846    0.707216720    5.815023295
  232 HISB  CE1     2450    7.307026668    0.629664401    6.026670030
  232 HISB  HE1     2451    7.204764890    0.625060771    6.064130555
  232 HISB  NE2     2452    7.347720285    0.635709654    5.900192820
  232 HISB  HE2     2453    7.299912308    0.609976932    5.816205319
  232 HISB  C       2454    7.870082010    0.822309614    6.085620932
  232 HISB  O       2455    7.951264939    0.853759458    5.998734572
  233 LEU   N       2456    7.891580603    0.864954948    6.209759803
  233 LEU   H       2457    7.841458763    0.821111938    6.284372078
  233 LEU   CA      2458    7.991409872    0.964434092    6.251561540
  233 LEU   CB      2459    7.942897904    1.021938280    6.384769758
  233 LEU   CG      2460    7.850457574    1.139093699    6.351029670
  233 LEU   CD1     2461    7.780657521    1.183490834    6.479745012
  233 LEU   CD2     2462    7.917975045    1.260341520    6.286625671
  233 LEU   C       2463    8.139968507    0.928027802    6.255412357
  233 LEU   O       2464    8.222556475    1.009465460    6.296376114
  234 ALA   N       2465    8.167860819    0.810025294    6.200763429
  234 ALA   H       2466    8.092269367    0.760356439    6.158114428
  234 ALA   CA      2467    0.063373226    0.758354122    6.200358691
  234 ALA   CB      2468    0.065121535    0.622180071    6.270103947
  234 ALA   C       2469    0.134749062    0.746552177    6.065529184
  234 ALA   O       2470    0.094801708    0.666976853    5.980662587
  235 SER   N       2471    0.254525347    0.804340575    6.063428466
  235 SER   H       2472    0.280960326    0.860102306    6.142125194
  235 SER   CA      2473    0.357409194    0.803906492    5.958434533
  235 SER   CB      2474    0.453751754    0.922508630    5.966343341
  235 SER   OG      2475    0.505254394    0.933301340    6.099309486
  235 SER   HG      2476    0.579186530    1.000261259    6.092178090
  235 SER   C       2477    0.446037383    0.679200447    5.956060660
  235 SER   O       2478    0.456475533    0.611234084    6.058044085
  236 GLU   N       2479    0.527981169    0.662613049    5.852608897
  236 GLU   H       2480    0.555159101    0.740554877    5.796148466
  236 GLU   CA      2481    0.601716415    0.537301449    5.830979710
  236 GLU   CB      2482    0.668090474    0.522916575    5.693890099
  236 GLU   CG      2483    0.547116960    0.535208660    5.601045049
  236 GLU   CD      2484    0.577228223    0.479715008    5.461679463
  236 GLU   OE1     2485    0.637796979    0.370574549    5.455221696
  236 GLU   OE2     2486    0.545342281    0.552009023    5.364824670
  236 GLU   C       2487    0.707244426    0.508919488    5.938065207
  236 GLU   O       2488    0.701837220    0.403374309    6.001013722
  237 LYSH  N       2489    0.766941367    0.618323735    5.984511116
  237 LYSH  H       2490    0.766287915    0.704991189    5.934620018
  237 LYSH  CA      2491    0.868680640    0.608014050    6.090131328
  237 LYSH  CB      2492    0.938353011    0.740287110    6.122669016
  237 LYSH  CG      2493    1.017489753    0.791285908    6.002064294
  237 LYSH  CD      2494    1.095762621    0.915723022    6.044453573
  237 LYSH  CE      2495    1.189443306    0.963355212    5.933261626
  237 LYSH  NZ      2496    1.292319053    0.859830415    5.915681059
  237 LYSH  HZ1     2497    1.267233625    0.808555399    5.833572760
  237 LYSH  HZ2     2498    1.291251367    0.792533481    5.989640794
  237 LYSH  HZ3     2499    1.379205664    0.909333956    5.916022048
  237 LYSH  C       2500    0.811567838    0.559976692    6.223705161
  237 LYSH  O       2501    0.851993452    0.462285613    6.286572127
  238 VAL   N       2502    0.698872846    0.621414592    6.258568435
  238 VAL   H       2503    0.667370486    0.704109461    6.211988682
  238 VAL   CA      2504    0.626995596    0.601693441    6.385271779
  238 VAL   CB      2505    0.515301735    0.704306258    6.405458919
  238 VAL   CG1     2506    0.426881633    0.659670684    6.522086101
  238 VAL   CG2     2507    0.574466706    0.844509138    6.421359163
  238 VAL   C       2508    0.578106698    0.456734993    6.388427868
  238 VAL   O       2509    0.615269699    0.381255667    6.478163546
  239 TYR   N       2510    0.511720164    0.411061979    6.282608861
  239 TYR   H       2511    0.513112186    0.461903187    6.196508723
  239 TYR   CA      2512    0.460737314    0.274138054    6.266360287
  239 TYR   CB      2513    0.356353538    0.273693662    6.154499524
  239 TYR   CG      2514    0.280818207    0.141008506    6.144636322
  239 TYR   CD1     2515    0.179907208    0.106768299    6.233878079
  239 TYR   HD1     2516    0.171825692    0.159483392    6.328930859
  239 TYR   CD2     2517    0.313260762    0.053087761    6.041992145
  239 TYR   HD2     2518    0.400142134    0.079301460    5.981627822
  239 TYR   CE1     2519    0.112194521    8.228781568    6.216237284
  239 TYR   HE1     2520    0.024419683    8.204645341    6.276169447
  239 TYR   CE2     2521    0.249344625    8.173986840    6.018747229
  239 TYR   HE2     2522    0.265150954    8.121594885    5.924485015
  239 TYR   CZ      2523    0.147338448    8.147236363    6.109301919
  239 TYR   OH      2524    0.078344877    8.030638572    6.097531895
  239 TYR   HH      2525    0.078915407    7.995561041    6.003887667
  239 TYR   C       2526    0.564235391    0.161459911    6.264551080
  239 TYR   O       2527    0.541917217    0.053924551    6.319931994
  240 THR   N       2528    0.680588045    0.192033578    6.207816914
  240 THR   H       2529    0.686555312    0.263794249    6.138420254
  240 THR   CA      2530    0.788589944    0.092311802    6.209913054
  240 THR   CB      2531    0.905923604    0.121023267    6.116002554
  240 THR   OG1     2532    0.854917556    0.174028270    5.993362890
  240 THR   HG1     2533    0.909978165    0.242875527    5.946157119
  240 THR   CG2     2534    0.973852113    8.230851507    6.080000367
  240 THR   C       2535    0.849741527    0.056936955    6.345637875
  240 THR   O       2536    0.858711169   -0.062829625    6.372213637
  241 ILE   N       2537    0.835982706    0.151922393    6.437711009
  241 ILE   H       2538    0.828419039    0.250560867    6.423061933
  241 ILE   CA      2539    0.873821923    0.133424133    6.578562590
  241 ILE   CB      2540    0.894431315    0.262086445    6.658758118
  241 ILE   CG1     2541    0.983210387    0.361867936    6.584119449
  241 ILE   CG2     2542    0.955046743    0.221908938    6.793380490
  241 ILE   CD      2543    1.006248662    0.500776679    6.643985100
  241 ILE   C       2544    0.778123205    0.034479155    6.645362838
  241 ILE   O       2545    0.817555521   -0.052229625    6.723188263
  242 MET   N       2546    0.649544429    0.041113378    6.612008893
  242 MET   H       2547    0.620492769    0.111859151    6.547574635
  242 MET   CA      2548    0.552144753    8.183096611    6.657841453
  242 MET   CB      2549    0.411082870    8.237966545    6.635448171
  242 MET   CG      2550    0.376322974    0.142072995    6.664182464
  242 MET   SD      2551    0.207790920    0.185954800    6.607917506
  242 MET   CE      2552    0.194220128    0.362509226    6.626038510
  242 MET   C       2553    0.572218200    8.045653868    6.593679417
  242 MET   O       2554    0.604084384    7.958417549    6.674322900
  243 TYR   N       2555    0.579965340    8.049984369    6.460963531
  243 TYR   H       2556    0.571944429    8.135711867    6.410091078
  243 TYR   CA      2557    0.577388905    7.927620257    6.379547647
  243 TYR   CB      2558    0.544850627    7.950851212    6.231874686
  243 TYR   CG      2559    0.471246763    7.830710825    6.172261312
  243 TYR   CD1     2560    0.332609722    7.827862401    6.181758715
  243 TYR   HD1     2561    0.278518657    7.902579705    6.239831784
  243 TYR   CD2     2562    0.529918518    7.750369985    6.075184152
  243 TYR   HD2     2563    0.637716110    7.749698700    6.059085195
  243 TYR   CE1     2564    0.249131085    7.747262827    6.105235412
  243 TYR   HE1     2565    0.151619930    7.794039327    6.091651083
  243 TYR   CE2     2566    0.448332529    7.672678135    5.993779589
  243 TYR   HE2     2567    0.498947500    7.597437538    5.933308414
  243 TYR   CZ      2568    0.310143098    7.668662374    6.008181531
  243 TYR   OH      2569    0.238812948    7.602276796    5.913319704
  243 TYR   HH      2570    0.144710238    7.636093621    5.914371455
  243 TYR   C       2571    0.699941766    7.836546356    6.389121764
  243 TYR   O       2572    0.680012414    7.715606480    6.399306923
  244 SER   N       2573    0.816481649    7.896343338    6.412224753
  244 SER   H       2574    0.837831486    7.989693396    6.383411085
  244 SER   CA      2575    0.931559762    7.811779428    6.447101245
  244 SER   CB      2576    1.063349707    7.887499571    6.429451636
  244 SER   OG      2577    1.060359654    8.021667627    6.478837792
  244 SER   HG      2578    1.088744358    8.031859446    6.574184784
  244 SER   C       2579    0.919334067    7.752817469    6.587766834
  244 SER   O       2580    0.920899024    7.630770084    6.603017286
  245 CYSH  N       2581    0.874623389    7.828256263    6.687766898
  245 CYSH  H       2582    0.854499307    7.925390260    6.675043148
  245 CYSH  CA      2583    0.861159081    7.776773520    6.824801084
  245 CYSH  CB      2584    0.827255723    7.889049076    6.923070176
  245 CYSH  SG      2585    0.977458571    7.956262303    7.003145039
  245 CYSH  HG      2586    0.910815172    8.038567277    7.083604345
  245 CYSH  C       2587    0.764916271    7.658786544    6.839898964
  245 CYSH  O       2588    0.760462678    7.577095176    6.931750845
  246 TRP   N       2589    0.666968118    7.654304513    6.750037566
  246 TRP   H       2590    0.646601555    7.729833542    6.687736150
  246 TRP   CA      2591    0.570765190    7.544341033    6.733803959
  246 TRP   CB      2592    0.445388377    7.594655423    6.661957543
  246 TRP   CG      2593    0.367369641    7.701515778    6.738784653
  246 TRP   CD1     2594    0.338583823    7.708128951    6.868451903
  246 TRP   HD1     2595    0.393686638    7.651969128    6.943898803
  246 TRP   CD2     2596    0.299253871    7.807671125    6.680363001
  246 TRP   NE1     2597    0.248540587    7.802816758    6.893292680
  246 TRP   HE1     2598    0.211049214    7.821842805    6.984025291
  246 TRP   CE2     2599    0.223758833    7.868220141    6.780156275
  246 TRP   CE3     2600    0.281343623    7.839500162    6.546254600
  246 TRP   HE3     2601    0.341558039    7.789937908    6.470104698
  246 TRP   CZ2     2602    0.130208479    7.963119885    6.740616794
  246 TRP   HZ2     2603    0.070639107    8.019052571    6.812766214
  246 TRP   CZ3     2604    0.183760946    7.931282426    6.509181175
  246 TRP   HZ3     2605    0.173152623    7.964125232    6.405796090
  246 TRP   CH2     2606    0.104036289    7.989962024    6.606759697
  246 TRP   HH2     2607    0.009000010    8.035078104    6.578214726
  246 TRP   C       2608    0.616058251    7.413836931    6.668001622
  246 TRP   O       2609    0.535988263    7.336030339    6.616379695
  247 HISB  N       2610    0.746154896    7.387055541    6.661173711
  247 HISB  H       2611    0.807634783    7.451208615    6.707055942
  247 HISB  CA      2612    0.809093034    7.262701506    6.614428896
  247 HISB  CB      2613    0.958424163    7.274586966    6.645553403
  247 HISB  CG      2614    1.043536630    7.344388366    6.539280828
  247 HISB  ND1     2615    1.017219397    7.329576294    6.409742958
  247 HISB  CD2     2616    1.143196388    7.430840181    6.556167968
  247 HISB  HD2     2617    1.186076563    7.452615748    6.653993069
  247 HISB  CE1     2618    1.105771108    7.406872903    6.347528319
  247 HISB  HE1     2619    1.134607434    7.412879232    6.242583610
  247 HISB  NE2     2620    1.182155215    7.471008018    6.435516097
  247 HISB  HE2     2621    1.273316529    7.504827301    6.412152195
  247 HISB  C       2622    0.755164639    7.141045750    6.689959724
  247 HISB  O       2623    0.733367354    7.150514763    6.810642020
  248 GLU   N       2624    0.768534679    7.021418784    6.633373419
  248 GLU   H       2625    0.804194386    7.013196594    6.540303135
  248 GLU   CA      2626    0.734891038    6.893606737    6.697736967
  248 GLU   CB      2627    0.707962879    6.790983287    6.587499487
  248 GLU   CG      2628    0.678927133    6.652389497    6.645458021
  248 GLU   CD      2629    0.651332687    6.537159871    6.548682158
  248 GLU   OE1     2630    0.536796852    6.516471123    6.503102609
  248 GLU   OE2     2631    0.745279800    6.458358063    6.524408405
  248 GLU   C       2632    0.848933509    6.857584954    6.793180012
  248 GLU   O       2633    0.819986809    6.826740852    6.908683511
  249 LYSH  N       2634    0.971462091    6.850239666    6.741976557
  249 LYSH  H       2635    0.991703402    6.851625854    6.644051646
  249 LYSH  CA      2636    1.088851651    6.845376303    6.830334842
  249 LYSH  CB      2637    1.214169867    6.859084288    6.743637459
  249 LYSH  CG      2638    1.244399867    6.731417958    6.664913771
  249 LYSH  CD      2639    1.375075853    6.741894026    6.586018135
  249 LYSH  CE      2640    1.388215241    6.632551042    6.479807155
  249 LYSH  NZ      2641    1.494290848    6.672445601    6.386182433
  249 LYSH  HZ1     2642    1.583796827    6.632120002    6.405222561
  249 LYSH  HZ2     2643    1.508178261    6.771423037    6.389696786
  249 LYSH  HZ3     2644    1.464702064    6.649347356    6.293490902
  249 LYSH  C       2645    1.098082325    6.946825106    6.944501365
  249 LYSH  O       2646    1.092189549    7.068201004    6.925470691
  250 ALA   N       2647    1.103351650    6.894309447    7.066594670
  250 ALA   H       2648    1.059304945    6.807147271    7.088147064
  250 ALA   CA      2649    1.133765415    6.978143064    7.183462602
  250 ALA   CB      2650    1.106924404    6.894405459    7.308668728
  250 ALA   C       2651    1.266488973    7.054276606    7.184224153
  250 ALA   O       2652    1.260987506    7.166949421    7.233263118
  251 ASP   N       2653    1.368999043    6.998646917    7.120302142
  251 ASP   H       2654    1.362319009    6.912174885    7.070515093
  251 ASP   CA      2655    1.499314082    7.066204021    7.112122518
  251 ASP   CB      2656    1.621660784    6.974395785    7.108603364
  251 ASP   CG      2657    1.640045884    6.897881021    6.977385759
  251 ASP   OD1     2658    1.756138211    6.858308908    6.953268963
  251 ASP   OD2     2659    1.540522161    6.868592095    6.907647198
  251 ASP   C       2660    1.524731017    7.174584317    7.007146600
  251 ASP   O       2661    1.584587259    7.278839492    7.033196346
  252 GLU   N       2662    1.456782767    7.169926932    6.892899998
  252 GLU   H       2663    1.468370410    7.076033281    6.860473696
  252 GLU   CA      2664    1.444086770    7.277087626    6.793067106
  252 GLU   CB      2665    1.392369906    7.214553602    6.663360274
  252 GLU   CG      2666    1.507121205    7.136296304    6.599167646
  252 GLU   CD      2667    1.499517660    7.064437991    6.464306349
  252 GLU   OE1     2668    1.431034347    7.124936296    6.378996396
  252 GLU   OE2     2669    1.572319190    6.963811915    6.450140332
  252 GLU   C       2670    1.374960606    7.407478183    6.833441715
  252 GLU   O       2671    1.402673715    7.508816000    6.769452832
  253 ARG   N       2672    1.289939831    7.398377732    6.935318027
  253 ARG   H       2673    1.276207046    7.330202934    7.007186067
  253 ARG   CA      2674    1.227733779    7.515957969    6.997902176
  253 ARG   CB      2675    1.134370145    7.473067363    7.111254745
  253 ARG   CG      2676    1.016876403    7.394976869    7.052018546
  253 ARG   CD      2677    0.926110273    7.327061101    7.154765701
  253 ARG   NE      2678    0.847695577    7.222084062    7.088144947
  253 ARG   HE      2679    0.856745481    7.203742978    6.990268761
  253 ARG   CZ      2680    0.782962521    7.127964454    7.158188416
  253 ARG   NH1     2681    0.786074365    7.127316946    7.292149896
  253 ARG   HH11    2682    0.746506137    7.047385962    7.337374885
  253 ARG   HH12    2683    0.843895458    7.188536442    7.346084067
  253 ARG   NH2     2684    0.699453091    7.047161021    7.091476821
  253 ARG   HH21    2685    0.662336627    6.969407567    7.142226165
  253 ARG   HH22    2686    0.682795782    7.055157067    6.993205511
  253 ARG   C       2687    1.329624530    7.597708135    7.077574312
  253 ARG   O       2688    1.400248730    7.539621706    7.159845838
  254 PRO   N       2689    1.346852398    7.723702685    7.038603009
  254 PRO   CA      2690    1.451474275    7.805949145    7.101055427
  254 PRO   CB      2691    1.416719849    7.941630904    7.039489074
  254 PRO   CG      2692    1.382355520    7.905559763    6.894831643
  254 PRO   CD      2693    1.286515267    7.789359951    6.921726588
  254 PRO   C       2694    1.434723380    7.831840163    7.250927854
  254 PRO   O       2695    1.341170790    7.784944325    7.315573923
  255 THR   N       2696    1.527680918    7.895613251    7.321526711
  255 THR   H       2697    1.608110718    7.928537815    7.272053077
  255 THR   CA      2698    1.512095179    7.947380335    7.458224385
  255 THR   CB      2699    1.632110201    7.924665401    7.550383801
  255 THR   OG1     2700    1.749739777    7.975419325    7.486826175
  255 THR   HG1     2701    1.778648621    8.065066567    7.520419056
  255 THR   CG2     2702    1.651431933    7.779072857    7.593298196
  255 THR   C       2703    1.462439489    8.091798602    7.467729868
  255 THR   O       2704    1.461269040    8.163973418    7.368132556
  256 PHE   N       2705    1.411463477    8.137870104    7.581612953
  256 PHE   H       2706    1.388490509    8.075789304    7.656579258
  256 PHE   CA      2707    1.361487694    0.032884105    7.599244268
  256 PHE   CB      2708    1.274525742    0.041718221    7.724821167
  256 PHE   CG      2709    1.139380884   -0.027920999    7.707638427
  256 PHE   CD1     2710    1.038857389    0.041888501    7.641717822
  256 PHE   HD1     2711    1.069287172    0.128261223    7.582601142
  256 PHE   CD2     2712    1.115035337    8.089371071    7.763773297
  256 PHE   HD2     2713    1.182715583    8.049147380    7.839168307
  256 PHE   CE1     2714    0.910892048    8.230935934    7.630277712
  256 PHE   HE1     2715    0.830416321    8.301633089    7.610114130
  256 PHE   CE2     2716    0.989062888    8.033297250    7.746232799
  256 PHE   HE2     2717    0.969880357    7.927612369    7.764796907
  256 PHE   CZ      2718    0.887581766    8.104667900    7.683539828
  256 PHE   HZ      2719    0.784060366    8.070557865    7.684448598
  256 PHE   C       2720    1.434911667    0.162787697    7.565421407
  256 PHE   O       2721    1.384311837    0.242391669    7.486462112
  257 LYSH  N       2722    1.558545595    0.188728939    7.607058847
  257 LYSH  H       2723    1.584786200    0.139456915    7.690036775
  257 LYSH  CA      2724    1.646027882    0.301262465    7.571113676
  257 LYSH  CB      2725    1.780486942    0.292525823    7.643607396
  257 LYSH  CG      2726    1.851583741    0.427905735    7.638123827
  257 LYSH  CD      2727    1.975626429    0.434398952    7.727465500
  257 LYSH  CE      2728    2.027763598    0.574179081    7.761410040
  257 LYSH  NZ      2729    2.138495197    0.573257759    7.858099558
  257 LYSH  HZ1     2730    2.175999623    0.664472607    7.874636694
  257 LYSH  HZ2     2731    2.212291892    0.515385234    7.823387992
  257 LYSH  HZ3     2732    2.103478435    0.538289499    7.944996321
  257 LYSH  C       2733    1.668143122    0.300851717    7.419717890
  257 LYSH  O       2734    1.638651211    0.401116390    7.354841618
  258 ILE   N       2735    1.680298773    0.186071516    7.353615843
  258 ILE   H       2736    1.718210736    0.107205360    7.402018452
  258 ILE   CA      2737    1.677966043    0.176381271    7.206948213
  258 ILE   CB      2738    1.701151460    0.029500647    7.170865199
  258 ILE   CG1     2739    1.837573897   -0.012100742    7.226277143
  258 ILE   CG2     2740    1.688552041   -0.001476278    7.021558699
  258 ILE   CD      2741    1.879157745   -0.158882930    7.214567407
  258 ILE   C       2742    1.550796517    0.227417900    7.138859356
  258 ILE   O       2743    1.560761675    0.304571997    7.043575752
  259 LEU   N       2744    1.437369055    0.207040927    7.205264853
  259 LEU   H       2745    1.443376888    0.164917563    7.295760865
  259 LEU   CA      2746    1.306984895    0.262908795    7.166675835
  259 LEU   CB      2747    1.195631444    0.182669832    7.234315710
  259 LEU   CG      2748    1.180364492    0.038989402    7.183977744
  259 LEU   CD1     2749    1.100609551   -0.049319725    7.280149786
  259 LEU   CD2     2750    1.112279619    0.037515743    7.046961686
  259 LEU   C       2751    1.283915300    0.412390817    7.189784853
  259 LEU   O       2752    1.247915478    0.485098156    7.097331362
  260 LEU   N       2753    1.345213194    0.458336825    7.298507126
  260 LEU   H       2754    1.366815960    0.395060580    7.372871478
  260 LEU   CA      2755    1.351044919    0.602219547    7.328091416
  260 LEU   CB      2756    1.380077622    0.622383283    7.476965970
  260 LEU   CG      2757    1.341753219    0.763476798    7.522023575
  260 LEU   CD1     2758    1.189878407    0.775437416    7.507959356
  260 LEU   CD2     2759    1.385797698    0.789159844    7.666278441
  260 LEU   C       2760    1.440595753    0.687839848    7.238307170
  260 LEU   O       2761    1.387824526    0.773792783    7.167897734
  261 SER   N       2762    1.550179009    0.625132108    7.196495095
  261 SER   H       2763    1.578220001    0.539967948    7.240784891
  261 SER   CA      2764    1.632416958    0.672069571    7.084048471
  261 SER   CB      2765    1.767532720    0.602516224    7.066173949
  261 SER   OG      2766    1.834678926    0.676719814    6.964014640
  261 SER   HG      2767    1.838896784    0.605332091    6.894114415
  261 SER   C       2768    1.563005873    0.677839660    6.947823382
  261 SER   O       2769    1.580730797    0.771953150    6.870620609
  262 ASN   N       2770    1.483870567    0.575162299    6.918091861
  262 ASN   H       2771    1.476402801    0.498264713    6.981596186
  262 ASN   CA      2772    1.413942536    0.574870690    6.788776528
  262 ASN   CB      2773    1.365682295    0.431379270    6.766602488
  262 ASN   CG      2774    1.381514431    0.404828257    6.616759027
  262 ASN   OD1     2775    1.294690243    0.443262971    6.538571219
  262 ASN   ND2     2776    1.492242099    0.346258435    6.572086911
  262 ASN   HD21    2777    1.497287654    0.323012779    6.474964481
  262 ASN   HD22    2778    1.565940308    0.330835668    6.637885436
  262 ASN   C       2779    1.305604002    0.681746962    6.772906545
  262 ASN   O       2780    1.306870549    0.764324691    6.681750406
  263 ILE   N       2781    1.231150640    0.703230786    6.880999757
  263 ILE   H       2782    1.241785681    0.635859672    6.954134533
  263 ILE   CA      2783    1.126338670    0.804664243    6.899399455
  263 ILE   CB      2784    1.040414646    0.787914662    7.024887253
  263 ILE   CG1     2785    0.957653605    0.659814156    7.012606189
  263 ILE   CG2     2786    0.953546398    0.910909368    7.052085924
  263 ILE   CD      2787    0.894466075    0.615682810    7.144779167
  263 ILE   C       2788    1.193184997    0.941653271    6.886057915
  263 ILE   O       2789    1.149246969    1.015928509    6.798401937
  264 LEU   N       2790    1.304536834    0.955518557    6.957462213
  264 LEU   H       2791    1.342800950    0.884561839    7.016647348
  264 LEU   CA      2792    1.391652919    1.072154232    6.937030078
  264 LEU   CB      2793    1.508265349    1.077346095    7.035958274
  264 LEU   CG      2794    1.475657477    1.088803477    7.185007410
  264 LEU   CD1     2795    1.602090588    1.090302931    7.271169987
  264 LEU   CD2     2796    1.387775435    1.210251027    7.215658429
  264 LEU   C       2797    1.449537270    1.101032609    6.798362196
  264 LEU   O       2798    1.431205394    1.212374717    6.749387213
  265 ASP   N       2799    1.503168385    1.002401642    6.727055561
  265 ASP   H       2800    1.531793090    0.915991715    6.768474203
  265 ASP   CA      2801    1.538339075    1.018064615    6.585173712
  265 ASP   CB      2802    1.610345472    0.891138168    6.539198109
  265 ASP   CG      2803    1.758927284    0.876778632    6.572779253
  265 ASP   OD1     2804    1.833481517    0.976839646    6.580065813
  265 ASP   OD2     2805    1.795477507    0.758272903    6.588446857
  265 ASP   C       2806    1.426153502    1.049186329    6.485883659
  265 ASP   O       2807    1.444494498    1.140936465    6.406034726
  266 VAL   N       2808    1.308927215    0.992359140    6.512672993
  266 VAL   H       2809    1.268365627    0.923726800    6.573051838
  266 VAL   CA      2810    1.183801451    1.041113420    6.452843485
  266 VAL   CB      2811    1.069268194    0.949596060    6.496625986
  266 VAL   CG1     2812    0.940311972    0.978380416    6.419479010
  266 VAL   CG2     2813    1.103465904    0.804659666    6.461504281
  266 VAL   C       2814    1.140275097    1.184022959    6.485928580
  266 VAL   O       2815    1.100281411    1.268014484    6.405452367
  267 MET   N       2816    1.156092107    1.215512999    6.614181171
  267 MET   H       2817    1.170125694    1.142949915    6.681557094
  267 MET   CA      2818    1.132712476    1.348976932    6.671187943
  267 MET   CB      2819    1.136278228    1.357768357    6.823905178
  267 MET   CG      2820    0.997464898    1.326625528    6.880183448
  267 MET   SD      2821    1.003600978    1.292561454    7.059882718
  267 MET   CE      2822    0.839109828    1.338321678    7.110208305
  267 MET   C       2823    1.216735148    1.463523648    6.614335205
  267 MET   O       2824    1.177414643    1.580065973    6.615673889
  268 ASP   N       2825    1.342969338    1.425420239    6.596922705
  268 ASP   H       2826    1.391569557    1.358492568    6.653125070
  268 ASP   CA      2827    1.441299838    1.508121393    6.525476669
  268 ASP   CB      2828    1.586762677    1.472480774    6.556798216
  268 ASP   CG      2829    1.665486429    1.589305809    6.616503900
  268 ASP   OD1     2830    1.720825437    1.663932142    6.532879087
  268 ASP   OD2     2831    1.674285471    1.600068583    6.740719749
  268 ASP   C       2832    1.425654922    1.524513696    6.374159248
  268 ASP   O       2833    1.455293784    1.633954405    6.326480433
  269 GLU   N       2834    1.364389441    1.426933863    6.307704281
  269 GLU   H       2835    1.356632582    1.329796685    6.330191541
  269 GLU   CA      2836    1.336824173    1.441947506    6.164085834
  269 GLU   CB      2837    1.344344778    1.305958520    6.094343873
  269 GLU   CG      2838    1.388251505    1.335173904    5.950718256
  269 GLU   CD      2839    1.401419406    1.215663323    5.856107410
  269 GLU   OE1     2840    1.491899105    1.133431774    5.882111820
  269 GLU   OE2     2841    1.324313242    1.190995360    5.760864923
  269 GLU   C       2842    1.207577201    1.514600963    6.126310947
  269 GLU   O       2843    1.207938941    1.603927506    6.041755414
  270 GLU   N       2844    1.095216320    1.449303116    6.154644026
  270 GLU   H       2845    1.029511720    1.413904189    6.221200931
  270 GLU   CA      2846    0.963753338    1.503172820    6.116873063
  270 GLU   CB      2847    0.881236135    1.397912261    6.042560629
  270 GLU   CG      2848    0.851380555    1.282447623    6.138394239
  270 GLU   CD      2849    0.777859517    1.174150309    6.059199830
  270 GLU   OE1     2850    0.675572568    1.126023000    6.112537622
  270 GLU   OE2     2851    0.819302728    1.129008560    5.950251755
  270 GLU   C       2852    0.879220517    1.587970498    6.212144980
  270 GLU   O1      2853    0.778200266    1.641413885    6.161485592
  270 GLU   O2      2854    0.903671879    1.596436348    6.334437505
  271 4RV   H14     2855    7.870133783    0.948153521    0.912502101
  271 4RV   N6      2856    7.808636335    0.880837446    0.871419354
  271 4RV   H13     2857    7.829809552    0.783210439    0.875964958
  271 4RV   C17     2858    7.711107516    0.943480805    0.806184946
  271 4RV   O1      2859    7.692323421    1.063850046    0.823186973
  271 4RV   N3      2860    7.481029875    1.026594553    0.647461309
  271 4RV   H11     2861    7.410472064    1.049436580    0.580370841
  271 4RV   H12     2862    7.540428842    1.097304377    0.685834791
  271 4RV   C13     2863    7.427725530    0.800715679    0.621198671
  271 4RV   C14     2864    7.509549380    0.899557976    0.674640772
  271 4RV   C12     2865    7.319715160    0.835106130    0.540763118
  271 4RV   H10     2866    7.300956771    0.936724880    0.506098858
  271 4RV   C11     2867    7.235352556    0.741390972    0.482301565
  271 4RV   H9      2868    7.131722807    0.774697224    0.476594638
  271 4RV   C10     2869    7.265567770    0.607290997    0.502838496
  271 4RV   H8      2870    7.218142793    0.519162788    0.459649487
  271 4RV   C15     2871    7.618894908    0.856625342    0.748966382
  271 4RV   N4      2872    7.628821071    0.725513451    0.774797857
  271 4RV   C16     2873    7.450537243    0.666305226    0.648280483
  271 4RV   N5      2874    7.544316378    0.628889353    0.736361222
  271 4RV   C8      2875    7.401443357    0.424941691    0.617913485
  271 4RV   C9      2876    7.373796514    0.571112295    0.582201800
  271 4RV   C2      2877    7.506076757    0.352883127    0.561536113
  271 4RV   C1      2878    7.594933217    0.410781772    0.451270044
  271 4RV   C3      2879    7.506820641    0.216892588    0.590274582
  271 4RV   H4      2880    7.581184483    0.149426221    0.547876775
  271 4RV   C4      2881    7.408368670    0.160685468    0.670704485
  271 4RV   N1      2882    7.308569672    0.233584497    0.722500203
  271 4RV   C7      2883    7.307446991    0.365936274    0.701603654
  271 4RV   H7      2884    7.239072131    0.434742918    0.751311465
  272 H2O   OW      2885    7.245880934    8.209117322    0.886213399
  272 H2O   HW1     2886    7.262985292    8.296515316    0.840709142
  272 H2O   HW2     2887    7.161671055    8.215374791    0.939795995
  273 NA+   NA      2888    1.957366545    1.139028379    6.923367929
  274 NA+   NA      2889    7.315062679    7.553194389    2.075452189
  275 NA+   NA      2890    2.034455412    1.161364206    5.789535657
  276 NA+   NA      2891    0.665851551    6.960086320    2.176306390
  277 NA+   NA      2892    1.568332312    0.720547016    8.027185329
  278 NA+   NA      2893    7.839068123    7.385888280    0.190873091
  279 NA+   NA      2894    4.069603528    4.053481227    7.053453220
    1 SOLV  OW      2895    0.349544778    8.109863403    5.522025915
    1 SOLV  HW1     2896    0.449355576    8.115453352    5.524912393
    1 SOLV  HW2     2897    0.317983739    8.125721958    5.428462613
    2 SOLV  OW      2898    2.106949503    0.072891356    7.622960352
    2 SOLV  HW1     2899    2.123616965   -0.001920272    7.558730643
    2 SOLV  HW2     2900    2.148370248    0.156838544    7.587786619
    3 SOLV  OW      2901    6.752688840    2.776833420    3.095257853
    3 SOLV  HW1     2902    6.822381638    2.757060362    3.026310854
    3 SOLV  HW2     2903    6.710925947    2.691283743    3.125898148
    4 SOLV  OW      2904    6.491604307    2.344283299    1.422141032
    4 SOLV  HW1     2905    6.506582077    2.423427872    1.362868929
    4 SOLV  HW2     2906    6.472279354    2.375506021    1.515162669
    5 SOLV  OW      2907    7.097896128    2.686229858    1.778372471
    5 SOLV  HW1     2908    7.117659758    2.727250678    1.689329993
    5 SOLV  HW2     2909    7.042719829    2.749523862    1.832698316
    6 SOLV  OW      2910    6.059948025    2.150270388    0.066097835
    6 SOLV  HW1     2911    6.077777956    2.056364594    0.036680679
    6 SOLV  HW2     2912    5.964456713    2.173444985    0.047499263
    7 SOLV  OW      2913    0.698432883    7.050790891    5.455562027
    7 SOLV  HW1     2914    0.774930568    6.993239986    5.484506799
    7 SOLV  HW2     2915    0.661979311    7.016646583    5.368918267
    8 SOLV  OW      2916    8.191016597    7.263120252    8.092383593
    8 SOLV  HW1     2917    8.139834455    7.291021851    8.011122898
    8 SOLV  HW2     2918    8.263282509    7.329765551    8.110752549
    9 SOLV  OW      2919    0.994600479    6.880798821    6.457086740
    9 SOLV  HW1     2920    1.067858255    6.948876930    6.457367866
    9 SOLV  HW2     2921    0.916363662    6.916257622    6.405870947
   10 SOLV  OW      2922    7.217012694    8.156345866    6.606077046
   10 SOLV  HW1     2923    7.140855145    8.148946031    6.541678334
   10 SOLV  HW2     2924    7.182491033    8.148110925    6.699578047
   11 SOLV  OW      2925    7.647663639    8.077568021    0.490801623
   11 SOLV  HW1     2926    7.640892111    8.102923063    0.394297871
   11 SOLV  HW2     2927    7.739181057    8.099475248    0.524658753
   12 SOLV  OW      2928    7.113951540    8.167619309    6.873895674
   12 SOLV  HW1     2929    7.060709629    8.200761700    6.951797765
   12 SOLV  HW2     2930    7.197292305    8.123302911    6.906943863
   13 SOLV  OW      2931    6.443710240    0.060582986    7.289707694
   13 SOLV  HW1     2932    6.460853779    0.088787445    7.384111716
   13 SOLV  HW2     2933    6.505894449    0.109472604    7.228516003
   14 SOLV  OW      2934    6.688790933    6.288330113    0.211008287
   14 SOLV  HW1     2935    6.676920057    6.372478198    0.263734664
   14 SOLV  HW2     2936    6.786148063    6.273259832    0.193795243
   15 SOLV  OW      2937    6.931060594    7.226825509    7.708540699
   15 SOLV  HW1     2938    7.019420533    7.207319545    7.751126398
   15 SOLV  HW2     2939    6.859150590    7.176467071    7.756439964
   16 SOLV  OW      2940    2.689090258    0.406865039    7.620570190
   16 SOLV  HW1     2941    2.690182852    0.505248230    7.638499873
   16 SOLV  HW2     2942    2.707304071    0.390471932    7.523609363
   17 SOLV  OW      2943    2.304554580    0.005165356    7.140918313
   17 SOLV  HW1     2944    2.401869911    0.024054727    7.154135993
   17 SOLV  HW2     2945    2.258307683    0.088416758    7.110386942
   18 SOLV  OW      2946    0.117907712    2.005283864    2.565866839
   18 SOLV  HW1     2947    0.144592081    1.932485914    2.629036259
   18 SOLV  HW2     2948    0.065273419    2.074554495    2.615193131
   19 SOLV  OW      2949    6.702819479    0.265786136    2.276902985
   19 SOLV  HW1     2950    6.640619118    0.256105911    2.354604011
   19 SOLV  HW2     2951    6.730177119    0.175170329    2.244648758
   20 SOLV  OW      2952    1.350631782    7.726371276    7.707813383
   20 SOLV  HW1     2953    1.395154101    7.772003682    7.784865025
   20 SOLV  HW2     2954    1.256188794    7.758370578    7.700193037
   21 SOLV  OW      2955    0.945433214    1.563491147    5.771567268
   21 SOLV  HW1     2956    0.958766448    1.598059153    5.864460538
   21 SOLV  HW2     2957    0.944724106    1.463495272    5.773016902
   22 SOLV  OW      2958    6.158217922    0.281577331    7.479633242
   22 SOLV  HW1     2959    6.210849459    0.335104294    7.413555868
   22 SOLV  HW2     2960    6.087991889    0.339499712    7.521041967
   23 SOLV  OW      2961    7.366487938    0.051931186    1.271499628
   23 SOLV  HW1     2962    7.299176202    0.120749842    1.298607235
   23 SOLV  HW2     2963    7.339259394   -0.037302106    1.307522566
   24 SOLV  OW      2964    7.634874468    6.654137853    2.102815775
   24 SOLV  HW1     2965    7.709152758    6.662486977    2.169257554
   24 SOLV  HW2     2966    7.666420400    6.601192961    2.024055788
   25 SOLV  OW      2967    7.115116724    0.672716620    6.673274410
   25 SOLV  HW1     2968    7.032564034    0.621382027    6.649865026
   25 SOLV  HW2     2969    7.107590218    0.765928979    6.637872766
   26 SOLV  OW      2970    7.383827761    7.894375482    6.607545905
   26 SOLV  HW1     2971    7.414255319    7.874737861    6.514333410
   26 SOLV  HW2     2972    7.331456822    7.979562396    6.608234792
   27 SOLV  OW      2973    1.328610543    6.686572869    1.011611871
   27 SOLV  HW1     2974    1.352231098    6.756561938    1.079028818
   27 SOLV  HW2     2975    1.242244850    6.710740278    0.967359823
   28 SOLV  OW      2976    6.204434191    0.008522568    1.369891660
   28 SOLV  HW1     2977    6.129137348   -0.057158692    1.365663841
   28 SOLV  HW2     2978    6.211390422    0.045304907    1.462628816
   29 SOLV  OW      2979    0.092324971    1.523790133    7.687255937
   29 SOLV  HW1     2980    0.165197017    1.456659898    7.673666096
   29 SOLV  HW2     2981    0.083635758    1.544251852    7.784760536
   30 SOLV  OW      2982    0.753476577    0.932157184    0.845276761
   30 SOLV  HW1     2983    0.769244681    1.004813927    0.912164194
   30 SOLV  HW2     2984    0.703250303    0.969159414    0.767112267
   31 SOLV  OW      2985    1.701742717    7.791875109    6.832497882
   31 SOLV  HW1     2986    1.707328944    7.706898596    6.884931867
   31 SOLV  HW2     2987    1.773410675    7.854608544    6.862987848
   32 SOLV  OW      2988    7.841082748    1.686733324    7.986943967
   32 SOLV  HW1     2989    7.858815163    1.674346257    7.889303069
   32 SOLV  HW2     2990    7.841415155    1.784335487    8.008744154
   33 SOLV  OW      2991    1.340744412    6.490074306    7.288723913
   33 SOLV  HW1     2992    1.367065181    6.484431240    7.192405775
   33 SOLV  HW2     2993    1.241003991    6.490823708    7.296012129
   34 SOLV  OW      2994    7.488594960    0.020638229    1.018678224
   34 SOLV  HW1     2995    7.442491614    0.016065355    1.107298596
   34 SOLV  HW2     2996    7.427680238   -0.014536301    0.947585740
   35 SOLV  OW      2997    7.394461938    5.913328149    6.644789526
   35 SOLV  HW1     2998    7.453182071    5.833024082    6.655039994
   35 SOLV  HW2     2999    7.440209330    5.993245542    6.683803784
   36 SOLV  OW      3000    1.368751489    6.905069037    2.406317638
   36 SOLV  HW1     3001    1.271543284    6.897523708    2.384065726
   36 SOLV  HW2     3002    1.409745104    6.813862987    2.407892279
   37 SOLV  OW      3003    6.712553541    0.185362959    6.674020737
   37 SOLV  HW1     3004    6.664056978    0.218925174    6.593253327
   37 SOLV  HW2     3005    6.800119854    0.145825641    6.646261967
   38 SOLV  OW      3006    0.965085778    1.622564470    7.268589872
   38 SOLV  HW1     3007    0.889162335    1.604718962    7.331188297
   38 SOLV  HW2     3008    0.929044483    1.644870933    7.178009326
   39 SOLV  OW      3009    6.196508841    0.408288273    1.678026669
   39 SOLV  HW1     3010    6.282610300    0.426764828    1.630625748
   39 SOLV  HW2     3011    6.124033417    0.393204309    1.610785697
   40 SOLV  OW      3012    7.998857622    7.863266191    0.540947915
   40 SOLV  HW1     3013    8.096676290    7.880766659    0.529754929
   40 SOLV  HW2     3014    7.951720127    7.949175666    0.560888299
   41 SOLV  OW      3015    0.866794256    7.184209088    0.723771493
   41 SOLV  HW1     3016    0.873142004    7.096089623    0.676923783
   41 SOLV  HW2     3017    0.876329411    7.170290906    0.822338045
   42 SOLV  OW      3018    6.415837400    6.482487837    6.093579097
   42 SOLV  HW1     3019    6.465454282    6.548106137    6.150449391
   42 SOLV  HW2     3020    6.320149365    6.479047257    6.122450888
   43 SOLV  OW      3021    5.571862213    0.343444906    0.572477413
   43 SOLV  HW1     3022    5.581066209    0.380532886    0.480056387
   43 SOLV  HW2     3023    5.539396640    0.415217661    0.634092673
   44 SOLV  OW      3024    7.716212697    7.145303204    1.763133543
   44 SOLV  HW1     3025    7.650307114    7.204062730    1.716168677
   44 SOLV  HW2     3026    7.713329625    7.163883860    1.861359536
   45 SOLV  OW      3027    7.865447115    7.654848288    0.436934044
   45 SOLV  HW1     3028    7.919427386    7.724795674    0.483769225
   45 SOLV  HW2     3029    7.871324517    7.668874634    0.338097219
   46 SOLV  OW      3030    7.323859130    1.425084003    6.892599468
   46 SOLV  HW1     3031    7.267522108    1.363578630    6.947764938
   46 SOLV  HW2     3032    7.265459104    1.493390732    6.848739764
   47 SOLV  OW      3033    0.727766465    1.470144280    0.590650586
   47 SOLV  HW1     3034    0.720344843    1.566732889    0.615461879
   47 SOLV  HW2     3035    0.771755584    1.419917236    0.665096550
   48 SOLV  OW      3036    0.366927307    6.440022443    6.725417511
   48 SOLV  HW1     3037    0.447887503    6.434694718    6.666946515
   48 SOLV  HW2     3038    0.285322620    6.450084688    6.668486433
   49 SOLV  OW      3039    0.722199750    2.075811384    6.685252730
   49 SOLV  HW1     3040    0.744984144    2.082606120    6.588113015
   49 SOLV  HW2     3041    0.792989788    2.023280366    6.732482252
   50 SOLV  OW      3042    0.697929545    7.525778983    0.562881395
   50 SOLV  HW1     3043    0.676832352    7.551033926    0.468440663
   50 SOLV  HW2     3044    0.789951130    7.486851616    0.567189523
   51 SOLV  OW      3045    0.068365150    1.167703796    6.008788704
   51 SOLV  HW1     3046    0.080086903    1.128186574    6.099906173
   51 SOLV  HW2     3047    0.157571286    1.176027384    5.964355477
   52 SOLV  OW      3048    7.854408811    0.623351423    0.988888597
   52 SOLV  HW1     3049    7.889033393    0.620616965    1.082672867
   52 SOLV  HW2     3050    7.777195464    0.560411621    0.980036822
   53 SOLV  OW      3051    7.981536409    7.948811081    6.898467211
   53 SOLV  HW1     3052    8.041929864    8.021539007    6.931103659
   53 SOLV  HW2     3053    7.906490837    7.988906868    6.845909896
   54 SOLV  OW      3054    1.444406921    7.543836017    6.385322139
   54 SOLV  HW1     3055    1.445230018    7.604699204    6.305970496
   54 SOLV  HW2     3056    1.508986260    7.577551254    6.453837646
   55 SOLV  OW      3057    1.479974761    0.110142479    6.801062421
   55 SOLV  HW1     3058    1.422332297    0.074068371    6.727728218
   55 SOLV  HW2     3059    1.422119236    0.147124754    6.873773702
   56 SOLV  OW      3060    7.410958154    7.241192630    1.804806407
   56 SOLV  HW1     3061    7.441457481    7.323902266    1.852037084
   56 SOLV  HW2     3062    7.405712136    7.165585990    1.870059048
   57 SOLV  OW      3063    1.167180114    7.783128173    7.952390083
   57 SOLV  HW1     3064    1.246929162    7.807041635    8.007795183
   57 SOLV  HW2     3065    1.090094778    7.841451069    7.978037320
   58 SOLV  OW      3066    0.346974320    1.870719868    7.233184196
   58 SOLV  HW1     3067    0.277204393    1.921734923    7.182871196
   58 SOLV  HW2     3068    0.409504127    1.827100470    7.168460616
   59 SOLV  OW      3069    0.418100402    7.357514705    5.961469864
   59 SOLV  HW1     3070    0.477640508    7.375257568    5.883100487
   59 SOLV  HW2     3071    0.330702416    7.404271382    5.948169368
   60 SOLV  OW      3072    7.763935678    6.547101760    1.120221442
   60 SOLV  HW1     3073    7.688448688    6.606101999    1.091541465
   60 SOLV  HW2     3074    7.747292188    6.453808597    1.088266374
   61 SOLV  OW      3075    0.929450345    6.567936904    7.355173509
   61 SOLV  HW1     3076    0.953787399    6.589196882    7.260531036
   61 SOLV  HW2     3077    0.867705760    6.638323607    7.390311928
   62 SOLV  OW      3078    0.826159714    2.298878995    0.191891402
   62 SOLV  HW1     3079    0.741328729    2.281071234    0.142011436
   62 SOLV  HW2     3080    0.840358297    2.227174119    0.260141912
   63 SOLV  OW      3081    7.905330244    1.156889962    3.061360226
   63 SOLV  HW1     3082    7.922585966    1.071771046    3.011773658
   63 SOLV  HW2     3083    7.885972503    1.230136478    2.996076270
   64 SOLV  OW      3084    8.036340047    2.025178110    1.514702702
   64 SOLV  HW1     3085    7.945072313    1.989894883    1.494031902
   64 SOLV  HW2     3086    8.100484548    1.948884820    1.522872429
   65 SOLV  OW      3087    2.056548491    0.054531991    0.608500741
   65 SOLV  HW1     3088    2.047096124   -0.042100766    0.632462169
   65 SOLV  HW2     3089    2.153330973    0.076480777    0.596142226
   66 SOLV  OW      3090    2.735573366    0.859412938    6.780935154
   66 SOLV  HW1     3091    2.832886043    0.838912569    6.770373601
   66 SOLV  HW2     3092    2.719290347    0.955716028    6.759440467
   67 SOLV  OW      3093    7.489655994    2.462629241    2.267936437
   67 SOLV  HW1     3094    7.506336482    2.517795405    2.186214617
   67 SOLV  HW2     3095    7.391467617    2.459757810    2.286717495
   68 SOLV  OW      3096    7.925078761    1.604937478    6.315938688
   68 SOLV  HW1     3097    7.982893265    1.613304780    6.234763588
   68 SOLV  HW2     3098    7.843781743    1.551172095    6.293534990
   69 SOLV  OW      3099    7.745738534    1.778139144    7.301834613
   69 SOLV  HW1     3100    7.722856586    1.681151351    7.293375505
   69 SOLV  HW2     3101    7.670585352    1.833368788    7.265732537
   70 SOLV  OW      3102    7.353885250    0.822636561    6.322727693
   70 SOLV  HW1     3103    7.382043074    0.785578527    6.234210854
   70 SOLV  HW2     3104    7.411161917    0.901351039    6.345635187
   71 SOLV  OW      3105    6.658473163    7.898528926    6.246956783
   71 SOLV  HW1     3106    6.714619321    7.939926270    6.318618744
   71 SOLV  HW2     3107    6.716194386    7.842314450    6.187714139
   72 SOLV  OW      3108    0.991488343    6.341817790    8.174647214
   72 SOLV  HW1     3109    0.976165322    6.439674235    8.188467773
   72 SOLV  HW2     3110    1.030858205    6.302218771    8.257614342
   73 SOLV  OW      3111    6.826283543    7.917878986    1.853113445
   73 SOLV  HW1     3112    6.770222312    7.880617169    1.779152929
   73 SOLV  HW2     3113    6.873153102    7.843174525    1.900272146
   74 SOLV  OW      3114    7.830098774    7.739186319    7.894450379
   74 SOLV  HW1     3115    7.913672799    7.692898910    7.924020201
   74 SOLV  HW2     3116    7.843550376    7.776914765    7.802814814
   75 SOLV  OW      3117    6.478342527    1.738794115    6.851555756
   75 SOLV  HW1     3118    6.379562233    1.723755306    6.847308545
   75 SOLV  HW2     3119    6.515729570    1.740941999    6.758823305
   76 SOLV  OW      3120    0.841273544    2.507413381    6.541257862
   76 SOLV  HW1     3121    0.795220662    2.519412416    6.453299280
   76 SOLV  HW2     3122    0.893674377    2.589787702    6.562938455
   77 SOLV  OW      3123    7.531469066    7.481911454    6.137923371
   77 SOLV  HW1     3124    7.534236045    7.385582997    6.111188571
   77 SOLV  HW2     3125    7.513450706    7.538343719    6.057349038
   78 SOLV  OW      3126    6.658865160    1.474497234    7.935240112
   78 SOLV  HW1     3127    6.563651995    1.495456224    7.957524179
   78 SOLV  HW2     3128    6.662027397    1.416281208    7.853985969
   79 SOLV  OW      3129    2.075804915    7.754534131    0.985781947
   79 SOLV  HW1     3130    2.101920049    7.668264536    0.942457385
   79 SOLV  HW2     3131    1.979671357    7.750370754    1.013029263
   80 SOLV  OW      3132    8.124161086    2.152596623    6.904408664
   80 SOLV  HW1     3133    8.041120212    2.101458150    6.882259250
   80 SOLV  HW2     3134    8.132153822    2.161776176    7.003672517
   81 SOLV  OW      3135    7.911004659    7.592308553    5.974252808
   81 SOLV  HW1     3136    7.936062817    7.518341323    6.036722339
   81 SOLV  HW2     3137    7.840196544    7.560227546    5.911335873
   82 SOLV  OW      3138    0.797491043    6.998859673    6.298311614
   82 SOLV  HW1     3139    0.707662623    6.989686071    6.255317734
   82 SOLV  HW2     3140    0.847150132    7.074594702    6.255886325
   83 SOLV  OW      3141    1.256456561    8.105191815    5.952879117
   83 SOLV  HW1     3142    1.176226617    8.139433825    5.903984935
   83 SOLV  HW2     3143    1.328435832    8.174611658    5.951512872
   84 SOLV  OW      3144    0.306365895    7.369838694    5.377319211
   84 SOLV  HW1     3145    0.277595845    7.396443811    5.285308247
   84 SOLV  HW2     3146    0.300619388    7.448966953    5.438206251
   85 SOLV  OW      3147    0.957519811    1.636747561    5.518243166
   85 SOLV  HW1     3148    1.041080069    1.691643422    5.515815717
   85 SOLV  HW2     3149    0.944061428    1.600625671    5.610524303
   86 SOLV  OW      3150    7.057485221    7.367088400    2.775367323
   86 SOLV  HW1     3151    7.148110720    7.324831675    2.774171242
   86 SOLV  HW2     3152    6.997544107    7.315619850    2.836670271
   87 SOLV  OW      3153    7.114709320    2.066168149    5.917810784
   87 SOLV  HW1     3154    7.079097746    1.989478120    5.971200818
   87 SOLV  HW2     3155    7.081084381    2.059798300    5.823849150
   88 SOLV  OW      3156    7.199371212    7.915748343    6.105622163
   88 SOLV  HW1     3157    7.145859969    7.988224102    6.149044515
   88 SOLV  HW2     3158    7.160234013    7.826778502    6.129163147
   89 SOLV  OW      3159    1.291482141    1.471762069    4.919001042
   89 SOLV  HW1     3160    1.220295782    1.538809586    4.939951752
   89 SOLV  HW2     3161    1.326997878    1.433172641    5.004155041
   90 SOLV  OW      3162    7.475402046    1.589235172    2.414435900
   90 SOLV  HW1     3163    7.391488895    1.573998809    2.362201488
   90 SOLV  HW2     3164    7.529784246    1.505308382    2.415329493
   91 SOLV  OW      3165    0.009727512    6.745513970    0.361800600
   91 SOLV  HW1     3166    0.020131614    6.703829490    0.452111727
   91 SOLV  HW2     3167   -0.027475839    6.678032481    0.298051321
   92 SOLV  OW      3168    8.148952368    1.452852076    1.261919655
   92 SOLV  HW1     3169    8.109451379    1.463722201    1.353151332
   92 SOLV  HW2     3170    8.139299742    1.538400551    1.211028909
   93 SOLV  OW      3171    7.213372459    0.289171883    0.109298412
   93 SOLV  HW1     3172    7.249336205    0.382225864    0.116330851
   93 SOLV  HW2     3173    7.172779446    0.262453756    0.196706649
   94 SOLV  OW      3174    0.119668339    1.380116124    0.597700109
   94 SOLV  HW1     3175    0.042659382    1.316320067    0.596590622
   94 SOLV  HW2     3176    0.175776112    1.363203178    0.678739717
   95 SOLV  OW      3177    1.236303038    1.434224855    7.501426226
   95 SOLV  HW1     3178    1.324656923    1.465194531    7.536561834
   95 SOLV  HW2     3179    1.239869830    1.429769133    7.401589236
   96 SOLV  OW      3180    7.304267113    7.285305096    5.926574700
   96 SOLV  HW1     3181    7.359765355    7.215860964    5.972389211
   96 SOLV  HW2     3182    7.255353459    7.243635857    5.849942182
   97 SOLV  OW      3183    1.838867172    0.531116535    0.530253870
   97 SOLV  HW1     3184    1.935086115    0.558128389    0.526551248
   97 SOLV  HW2     3185    1.827920101    0.441008050    0.488278081
   98 SOLV  OW      3186    0.773629949    7.817420763    2.792617739
   98 SOLV  HW1     3187    0.724015830    7.901664416    2.771571541
   98 SOLV  HW2     3188    0.830735433    7.831700749    2.873466465
   99 SOLV  OW      3189    0.486541625    7.384119419    7.976099081
   99 SOLV  HW1     3190    0.500650162    7.483004557    7.971162756
   99 SOLV  HW2     3191    0.397630392    7.361136342    7.936498232
  100 SOLV  OW      3192    7.299611608    2.653614487    7.164512907
  100 SOLV  HW1     3193    7.361257769    2.730711943    7.148473336
  100 SOLV  HW2     3194    7.350714888    2.578074048    7.205544207
  101 SOLV  OW      3195    7.118331230    6.824604609    1.158917640
  101 SOLV  HW1     3196    7.111608009    6.851370362    1.062792567
  101 SOLV  HW2     3197    7.126748562    6.906445026    1.215776582
  102 SOLV  OW      3198    0.116736036    7.224243056    2.949650011
  102 SOLV  HW1     3199    0.140198604    7.182084645    2.862047859
  102 SOLV  HW2     3200    0.198881128    7.264026448    2.990533136
  103 SOLV  OW      3201    1.789963862    1.920152765    6.310153126
  103 SOLV  HW1     3202    1.776172537    1.877453159    6.399530370
  103 SOLV  HW2     3203    1.736100698    1.871526853    6.241335268
  104 SOLV  OW      3204    8.181323932    0.135732792    3.235100522
  104 SOLV  HW1     3205    8.249919812    0.063937664    3.247008892
  104 SOLV  HW2     3206    8.165096236    0.150446887    3.137520632
  105 SOLV  OW      3207    7.923641555    0.124567089    2.761172288
  105 SOLV  HW1     3208    7.999392486    0.167390300    2.810466625
  105 SOLV  HW2     3209    7.842607993    0.122680997    2.819754515
  106 SOLV  OW      3210    0.527509296    2.013490854    6.854037536
  106 SOLV  HW1     3211    0.439801049    2.036468508    6.811832952
  106 SOLV  HW2     3212    0.602016094    2.047610916    6.796710462
  107 SOLV  OW      3213    1.138033374    7.888280377    6.099668575
  107 SOLV  HW1     3214    1.187800758    7.882981597    6.186251986
  107 SOLV  HW2     3215    1.192329566    7.939504213    6.033113984
  108 SOLV  OW      3216    7.615444038    7.355484690    4.040292729
  108 SOLV  HW1     3217    7.705118861    7.336814142    4.000147331
  108 SOLV  HW2     3218    7.548428710    7.290956835    4.003592329
  109 SOLV  OW      3219    6.584110027    8.042568157    0.766530811
  109 SOLV  HW1     3220    6.497680469    8.017219597    0.809975295
  109 SOLV  HW2     3221    6.567349844    8.067747279    0.671214977
  110 SOLV  OW      3222    7.616520214    6.506152150    1.510138132
  110 SOLV  HW1     3223    7.530759049    6.476212517    1.468320866
  110 SOLV  HW2     3224    7.640269638    6.444509785    1.585212653
  111 SOLV  OW      3225    7.194898826    0.884078677    0.148231751
  111 SOLV  HW1     3226    7.196866195    0.946564788    0.070170737
  111 SOLV  HW2     3227    7.100747416    0.873891337    0.180381053
  112 SOLV  OW      3228    7.758996910    6.119515822    1.515819251
  112 SOLV  HW1     3229    7.693996040    6.163701105    1.453979793
  112 SOLV  HW2     3230    7.794099359    6.186843967    1.580906138
  113 SOLV  OW      3231    0.045783912    6.453324269    0.246831655
  113 SOLV  HW1     3232    0.003210859    6.502660207    0.170968881
  113 SOLV  HW2     3233   -0.025353612    6.416026043    0.306413174
  114 SOLV  OW      3234    7.305097830    8.125131776    7.805999662
  114 SOLV  HW1     3235    7.315454624    8.025907777    7.798992885
  114 SOLV  HW2     3236    7.239588344    8.146757256    7.878404941
  115 SOLV  OW      3237    1.876144578    0.732489388    7.516407918
  115 SOLV  HW1     3238    1.880227530    0.821309995    7.470644745
  115 SOLV  HW2     3239    1.894137011    0.659937822    7.449980945
  116 SOLV  OW      3240    7.207063160    7.103413670    3.021356279
  116 SOLV  HW1     3241    7.290785847    7.067984754    2.979679057
  116 SOLV  HW2     3242    7.131825211    7.096763313    2.955807015
  117 SOLV  OW      3243    1.138519679    0.241586120    2.518577169
  117 SOLV  HW1     3244    1.121800822    0.307294593    2.445060329
  117 SOLV  HW2     3245    1.226832086    0.196990468    2.503950037
  118 SOLV  OW      3246    6.557794505    6.496946362    7.348187871
  118 SOLV  HW1     3247    6.549411525    6.459896278    7.255674314
  118 SOLV  HW2     3248    6.586490342    6.424331054    7.410680250
  119 SOLV  OW      3249    7.713294468    2.386428747    1.773050556
  119 SOLV  HW1     3250    7.669106791    2.441000318    1.701838232
  119 SOLV  HW2     3251    7.779809351    2.324591831    1.731173726
  120 SOLV  OW      3252    1.748604284    1.847515949    7.379582134
  120 SOLV  HW1     3253    1.716832412    1.912647251    7.310660809
  120 SOLV  HW2     3254    1.715465249    1.755976296    7.356692390
  121 SOLV  OW      3255    0.787480548    1.482459178    2.228159328
  121 SOLV  HW1     3256    0.849744713    1.407576307    2.205417003
  121 SOLV  HW2     3257    0.803412001    1.511545914    2.322507414
  122 SOLV  OW      3258    1.196851755    8.239480291    6.335167168
  122 SOLV  HW1     3259    1.126192118    8.191200816    6.386914759
  122 SOLV  HW2     3260    1.261454697    8.173248461    6.297202377
  123 SOLV  OW      3261    0.552608898    7.052274125    6.204846263
  123 SOLV  HW1     3262    0.535770558    7.149979485    6.191728658
  123 SOLV  HW2     3263    0.515874647    7.001392456    6.126978280
  124 SOLV  OW      3264    2.056368673    0.918756574    7.817458786
  124 SOLV  HW1     3265    2.122377758    0.901647698    7.744314226
  124 SOLV  HW2     3266    1.975513444    0.963725458    7.779508403
  125 SOLV  OW      3267    6.743853337    7.478992849    0.941450845
  125 SOLV  HW1     3268    6.834025536    7.456170257    0.904711343
  125 SOLV  HW2     3269    6.735979432    7.443738387    1.034707396
  126 SOLV  OW      3270    1.040263851    1.195824109    5.376455532
  126 SOLV  HW1     3271    0.946351428    1.162691643    5.385630579
  126 SOLV  HW2     3272    1.043797987    1.266914161    5.306205151
  127 SOLV  OW      3273    8.037247402    6.520643955    2.137123621
  127 SOLV  HW1     3274    7.967513747    6.454233946    2.110129516
  127 SOLV  HW2     3275    7.993489523    6.607876941    2.158972661
  128 SOLV  OW      3276    2.095655755    6.458885165    7.600193196
  128 SOLV  HW1     3277    2.091774953    6.362662090    7.573219472
  128 SOLV  HW2     3278    2.067283638    6.516206547    7.523311164
  129 SOLV  OW      3279    0.535658691    0.822733343    2.306859056
  129 SOLV  HW1     3280    0.556349473    0.725573574    2.318409227
  129 SOLV  HW2     3281    0.552119925    0.849235327    2.211842602
  130 SOLV  OW      3282    0.322049552    7.814237446    1.101485329
  130 SOLV  HW1     3283    0.358807636    7.724167546    1.078288553
  130 SOLV  HW2     3284    0.344424954    7.835879593    1.196526114
  131 SOLV  OW      3285    2.364296959    7.845852711    1.169165373
  131 SOLV  HW1     3286    2.313253184    7.929742815    1.150271363
  131 SOLV  HW2     3287    2.301473430    7.775319544    1.202003177
  132 SOLV  OW      3288    8.063997344    1.487020582    7.620207456
  132 SOLV  HW1     3289    8.162156002    1.500555023    7.633738068
  132 SOLV  HW2     3290    8.047285449    1.393614210    7.588627288
  133 SOLV  OW      3291    6.863913108    0.478730376    2.248885957
  133 SOLV  HW1     3292    6.874630654    0.489500358    2.150039279
  133 SOLV  HW2     3293    6.798995508    0.404973595    2.267517425
  134 SOLV  OW      3294    6.610619928    7.450583621    1.740119846
  134 SOLV  HW1     3295    6.643813367    7.363869022    1.702989413
  134 SOLV  HW2     3296    6.673415352    7.482713118    1.811003066
  135 SOLV  OW      3297    0.823787325    6.558775523    0.102276803
  135 SOLV  HW1     3298    0.801261495    6.526376550    0.194170911
  135 SOLV  HW2     3299    0.920923250    6.543155535    0.084325137
  136 SOLV  OW      3300    7.224334213    0.634618119    2.797183252
  136 SOLV  HW1     3301    7.214393408    0.724816072    2.755144473
  136 SOLV  HW2     3302    7.226383191    0.564627438    2.725777648
  137 SOLV  OW      3303    7.513163221    6.151237721    7.354783795
  137 SOLV  HW1     3304    7.496078297    6.062110656    7.396789876
  137 SOLV  HW2     3305    7.527212686    6.139576791    7.256464746
  138 SOLV  OW      3306    7.159285574    7.140992469    7.836526156
  138 SOLV  HW1     3307    7.114306414    7.085062726    7.906172386
  138 SOLV  HW2     3308    7.226672886    7.085540353    7.787681409
  139 SOLV  OW      3309    7.975178131    7.650165616    6.962798921
  139 SOLV  HW1     3310    7.932895676    7.667248815    7.051803825
  139 SOLV  HW2     3311    7.992407652    7.737293257    6.916827291
  140 SOLV  OW      3312    7.104030025    1.360602944    0.178255780
  140 SOLV  HW1     3313    7.030734356    1.416933997    0.140096821
  140 SOLV  HW2     3314    7.160629163    1.416290819    0.239058880
  141 SOLV  OW      3315    0.897262115    0.542165269    3.009020368
  141 SOLV  HW1     3316    0.822743585    0.484498065    2.975503105
  141 SOLV  HW2     3317    0.862462892    0.603876021    3.079608072
  142 SOLV  OW      3318    0.308084991    1.033251895    6.247924336
  142 SOLV  HW1     3319    0.328684568    1.062732862    6.341240569
  142 SOLV  HW2     3320    0.391944604    1.001265547    6.203812404
  143 SOLV  OW      3321    8.041848812    6.333581289    8.152488929
  143 SOLV  HW1     3322    8.102349997    6.413164161    8.154973535
  143 SOLV  HW2     3323    8.090221208    6.256229808    8.111515867
  144 SOLV  OW      3324    0.081770717    7.791903944    0.453537759
  144 SOLV  HW1     3325    0.087470853    7.886026983    0.486829831
  144 SOLV  HW2     3326    0.131047089    7.784190289    0.366852894
  145 SOLV  OW      3327    7.207710597    8.185155151    7.556343127
  145 SOLV  HW1     3328    7.284154146    8.229225559    7.509271143
  145 SOLV  HW2     3329    7.215453199    8.201230434    7.654746284
  146 SOLV  OW      3330    7.103465505    7.554582677    7.695769246
  146 SOLV  HW1     3331    7.036138411    7.515253285    7.633144195
  146 SOLV  HW2     3332    7.105466289    7.653925385    7.684430235
  147 SOLV  OW      3333    6.785345423    6.446046496    1.092228635
  147 SOLV  HW1     3334    6.823073576    6.360703639    1.056248275
  147 SOLV  HW2     3335    6.716502291    6.425343620    1.161750870
  148 SOLV  OW      3336    1.630636462    0.830165151    0.306514689
  148 SOLV  HW1     3337    1.585487102    0.885643970    0.376397968
  148 SOLV  HW2     3338    1.672581434    0.890122159    0.238354754
  149 SOLV  OW      3339    0.025787193    7.715266061    7.858881954
  149 SOLV  HW1     3340    0.018504375    7.814434859    7.848272946
  149 SOLV  HW2     3341   -0.062485469    7.678300474    7.887890273
  150 SOLV  OW      3342    7.211449887    1.498863607    6.162251386
  150 SOLV  HW1     3343    7.123096810    1.452018806    6.163298186
  150 SOLV  HW2     3344    7.216948502    1.561351462    6.240140845
  151 SOLV  OW      3345    7.636061632    1.962168213    8.165971215
  151 SOLV  HW1     3346    7.730014049    1.962111779    8.131697380
  151 SOLV  HW2     3347    7.574127712    1.992039060    8.093351957
  152 SOLV  OW      3348    1.619119330    7.172141175    7.775665198
  152 SOLV  HW1     3349    1.558744739    7.092940173    7.784822680
  152 SOLV  HW2     3350    1.714222389    7.142865648    7.785665908
  153 SOLV  OW      3351    1.063301595    2.282406970    1.023907092
  153 SOLV  HW1     3352    0.996073717    2.208631923    1.017767554
  153 SOLV  HW2     3353    1.025403079    2.357600468    1.077848176
  154 SOLV  OW      3354    0.012996778    0.322010639    0.846141884
  154 SOLV  HW1     3355    0.047855405    0.302824536    0.937894502
  154 SOLV  HW2     3356   -0.064222225    0.385255212    0.852393903
  155 SOLV  OW      3357    8.217684766    7.668694729    5.918440430
  155 SOLV  HW1     3358    8.212074017    7.686174545    6.016740865
  155 SOLV  HW2     3359    8.125688097    7.654733149    5.881785397
  156 SOLV  OW      3360    0.900630857    7.365936123    0.519737666
  156 SOLV  HW1     3361    0.899073153    7.327675570    0.612123877
  156 SOLV  HW2     3362    0.985704707    7.339635432    0.474216302
  157 SOLV  OW      3363    1.340174602    7.318020862    0.226069073
  157 SOLV  HW1     3364    1.383159630    7.365602752    0.149323937
  157 SOLV  HW2     3365    1.406764634    7.306825832    0.299838524
  158 SOLV  OW      3366    0.419188986    0.336844146    1.075235582
  158 SOLV  HW1     3367    0.504518126    0.383552283    1.098445813
  158 SOLV  HW2     3368    0.400030347    0.348914338    0.977826243
  159 SOLV  OW      3369    0.261311290    7.818949802    7.988906249
  159 SOLV  HW1     3370    0.359944687    7.802516303    7.990701777
  159 SOLV  HW2     3371    0.216950756    7.749266144    7.932532023
  160 SOLV  OW      3372    7.908262169    6.043594132    7.292590091
  160 SOLV  HW1     3373    7.989879169    6.020314923    7.239691304
  160 SOLV  HW2     3374    7.876643458    6.134851032    7.266630442
  161 SOLV  OW      3375    7.296692650    8.158819210    0.434072409
  161 SOLV  HW1     3376    7.269025274    8.077720695    0.382503253
  161 SOLV  HW2     3377    7.370553053    8.205586587    0.385501183
  162 SOLV  OW      3378    6.454801292    2.169853833    7.629109398
  162 SOLV  HW1     3379    6.425561706    2.258666450    7.664590956
  162 SOLV  HW2     3380    6.543602670    2.145889713    7.668372799
  163 SOLV  OW      3381    0.136702147    5.798663214    7.592572357
  163 SOLV  HW1     3382    0.127243209    5.896093502    7.613056072
  163 SOLV  HW2     3383    0.125542980    5.745704552    7.676670826
  164 SOLV  OW      3384    3.112853562    7.370099615    0.738988415
  164 SOLV  HW1     3385    3.095395068    7.464050718    0.709493228
  164 SOLV  HW2     3386    3.209288127    7.360283376    0.763597513
  165 SOLV  OW      3387    1.236274904    7.059495195    0.563102174
  165 SOLV  HW1     3388    1.164086389    7.012509217    0.512277969
  165 SOLV  HW2     3389    1.239743203    7.024000563    0.656536624
  166 SOLV  OW      3390    7.515901760    2.217903328    7.248643913
  166 SOLV  HW1     3391    7.524951807    2.170934642    7.160814949
  166 SOLV  HW2     3392    7.536503318    2.154077402    7.322830256
  167 SOLV  OW      3393    8.076973540    7.516567608    6.712004031
  167 SOLV  HW1     3394    8.172097158    7.486171783    6.717414671
  167 SOLV  HW2     3395    8.052386865    7.564254929    6.796402213
  168 SOLV  OW      3396    1.934846485    0.656435133    0.840472966
  168 SOLV  HW1     3397    1.967978605    0.742128955    0.879975769
  168 SOLV  HW2     3398    1.855004116    0.674856995    0.783136666
  169 SOLV  OW      3399    2.109461314    5.789496836    7.438887909
  169 SOLV  HW1     3400    2.110925585    5.855337372    7.514150372
  169 SOLV  HW2     3401    2.059370631    5.707686275    7.467163096
  170 SOLV  OW      3402    6.386479950    1.085498186    1.499620296
  170 SOLV  HW1     3403    6.324412587    1.163539828    1.491942093
  170 SOLV  HW2     3404    6.400271139    1.044889080    1.409273818
  171 SOLV  OW      3405    7.933269576    1.667029532    0.628009702
  171 SOLV  HW1     3406    7.933088192    1.762188679    0.597248855
  171 SOLV  HW2     3407    8.010825819    1.651987214    0.689330678
  172 SOLV  OW      3408    0.119239398    5.953438139    8.042987585
  172 SOLV  HW1     3409    0.216362152    5.961818053    8.065316296
  172 SOLV  HW2     3410    0.104139458    5.869339971    7.991016666
  173 SOLV  OW      3411    2.070551212    0.318397306    6.852734922
  173 SOLV  HW1     3412    2.087643967    0.375458447    6.772400724
  173 SOLV  HW2     3413    2.017448334    0.238037260    6.825828754
  174 SOLV  OW      3414    2.301129157    1.338745167    6.793461635
  174 SOLV  HW1     3415    2.381960857    1.344494417    6.734851889
  174 SOLV  HW2     3416    2.236597787    1.410915413    6.768383857
  175 SOLV  OW      3417    7.112868663    7.681660361    6.199681217
  175 SOLV  HW1     3418    7.188324932    7.645682477    6.254575138
  175 SOLV  HW2     3419    7.098060808    7.622397830    6.120497635
  176 SOLV  OW      3420    7.325715519    7.827821633    7.873491465
  176 SOLV  HW1     3421    7.283222568    7.861195654    7.957637314
  176 SOLV  HW2     3422    7.373385190    7.741887172    7.892061282
  177 SOLV  OW      3423    7.454364693    2.018584965    2.686414299
  177 SOLV  HW1     3424    7.460358636    1.919403802    2.675067250
  177 SOLV  HW2     3425    7.543628852    2.059692594    2.667877689
  178 SOLV  OW      3426    7.007289156    7.432913982    0.858359660
  178 SOLV  HW1     3427    7.010892263    7.339424020    0.893668070
  178 SOLV  HW2     3428    7.077580291    7.488166172    0.903151979
  179 SOLV  OW      3429    6.169728390    0.783613663    6.305971894
  179 SOLV  HW1     3430    6.267081469    0.799036211    6.289059579
  179 SOLV  HW2     3431    6.147679186    0.809807132    6.399936293
  180 SOLV  OW      3432    7.707011050    7.449149240    5.826058586
  180 SOLV  HW1     3433    7.689554841    7.350900797    5.832716773
  180 SOLV  HW2     3434    7.620761750    7.497329952    5.810522699
  181 SOLV  OW      3435    8.172793451    1.070008405    5.795704206
  181 SOLV  HW1     3436    8.213866877    1.113200657    5.876008601
  181 SOLV  HW2     3437    8.171323804    1.135215076    5.719893208
  182 SOLV  OW      3438    7.190555038    2.051917397    0.557284533
  182 SOLV  HW1     3439    7.201675218    2.127450353    0.492687025
  182 SOLV  HW2     3440    7.147498650    2.085725607    0.640978996
  183 SOLV  OW      3441    1.505127737    0.311607332    6.287836855
  183 SOLV  HW1     3442    1.416913196    0.313663147    6.240769058
  183 SOLV  HW2     3443    1.571083648    0.367393983    6.237447506
  184 SOLV  OW      3444    7.415119764    7.283584316    7.595471588
  184 SOLV  HW1     3445    7.351088466    7.216844314    7.557428137
  184 SOLV  HW2     3446    7.382277660    7.314046488    7.684886112
  185 SOLV  OW      3447    5.754950672    8.213908062    6.324949799
  185 SOLV  HW1     3448    5.666082508    8.255663504    6.305952496
  185 SOLV  HW2     3449    5.826984511    8.267258042    6.280601443
  186 SOLV  OW      3450    0.904150170    7.454241497    0.944597956
  186 SOLV  HW1     3451    0.963231246    7.485881090    0.870379338
  186 SOLV  HW2     3452    0.906128758    7.520633321    1.019352294
  187 SOLV  OW      3453    2.060357364    7.921591085    7.770131119
  187 SOLV  HW1     3454    2.080986862    7.825277323    7.752809664
  187 SOLV  HW2     3455    2.038612381    7.934111949    7.866941129
  188 SOLV  OW      3456    1.258753446    1.848214553    0.640174987
  188 SOLV  HW1     3457    1.217752436    1.934654946    0.669304258
  188 SOLV  HW2     3458    1.188038889    1.777639026    0.635693699
  189 SOLV  OW      3459    7.022050064    0.952731981    5.862432927
  189 SOLV  HW1     3460    7.055498402    0.970978835    5.954897691
  189 SOLV  HW2     3461    7.099333214    0.931397045    5.802653299
  190 SOLV  OW      3462    2.625650415    0.595247584    0.040285062
  190 SOLV  HW1     3463    2.700009429    0.653080477    0.006702044
  190 SOLV  HW2     3464    2.619116922    0.603778457    0.139714363
  191 SOLV  OW      3465    0.168178403    0.800499917    5.391256233
  191 SOLV  HW1     3466    0.240064454    0.752922508    5.340554866
  191 SOLV  HW2     3467    0.084711561    0.803055215    5.336224251
  192 SOLV  OW      3468    7.329927510    6.333704904    7.461844962
  192 SOLV  HW1     3469    7.380480751    6.415112200    7.490465191
  192 SOLV  HW2     3470    7.389430833    6.275216989    7.406704878
  193 SOLV  OW      3471    1.129952328    1.685212067    6.883986832
  193 SOLV  HW1     3472    1.061436337    1.698515271    6.955611458
  193 SOLV  HW2     3473    1.085875631    1.648284574    6.802163871
  194 SOLV  OW      3474    0.255204171    1.106138452    2.613975644
  194 SOLV  HW1     3475    0.283504111    1.064824243    2.700533426
  194 SOLV  HW2     3476    0.327711718    1.094275236    2.546123784
  195 SOLV  OW      3477    1.514755859    0.014034415    5.636176582
  195 SOLV  HW1     3478    1.594844793   -0.028051440    5.678792479
  195 SOLV  HW2     3479    1.544295426    0.074515859    5.562210858
  196 SOLV  OW      3480    5.660379268    1.575063792    1.305295265
  196 SOLV  HW1     3481    5.619399976    1.485759115    1.323919283
  196 SOLV  HW2     3482    5.590265723    1.637275795    1.270436065
  197 SOLV  OW      3483    7.019146343    8.220384321    5.854997918
  197 SOLV  HW1     3484    7.051035261    8.125612548    5.853241887
  197 SOLV  HW2     3485    7.013231289    8.251792770    5.949761187
  198 SOLV  OW      3486    0.679633557    1.835946112    5.698225202
  198 SOLV  HW1     3487    0.646606636    1.741595776    5.701189166
  198 SOLV  HW2     3488    0.652751512    1.877945674    5.611537009
  199 SOLV  OW      3489    0.364570762    0.220738957    5.690078481
  199 SOLV  HW1     3490    0.319587643    0.133590345    5.709649891
  199 SOLV  HW2     3491    0.450037611    0.203829802    5.640978293
  200 SOLV  OW      3492    0.333983447    1.549063488    1.354780738
  200 SOLV  HW1     3493    0.264340827    1.478886680    1.339728565
  200 SOLV  HW2     3494    0.423669897    1.505675992    1.363459218
  201 SOLV  OW      3495    2.788233734    8.183401706    7.493275284
  201 SOLV  HW1     3496    2.757545030    8.185074397    7.588443865
  201 SOLV  HW2     3497    2.725868939    8.126987916    7.439148354
  202 SOLV  OW      3498    7.881239833    2.333316469    0.070201787
  202 SOLV  HW1     3499    7.908712260    2.237662264    0.080075128
  202 SOLV  HW2     3500    7.916134842    2.369229799   -0.016368913
  203 SOLV  OW      3501    0.239968870    7.147219648    4.934268252
  203 SOLV  HW1     3502    0.259281714    7.097413844    5.018814640
  203 SOLV  HW2     3503    0.213990310    7.082444887    4.862637872
  204 SOLV  OW      3504    6.570466185    1.205028050    7.309371160
  204 SOLV  HW1     3505    6.645827856    1.165322120    7.256972201
  204 SOLV  HW2     3506    6.554321620    1.150091767    7.391364198
  205 SOLV  OW      3507    0.151267655    8.190434599    3.219229648
  205 SOLV  HW1     3508    0.165390426    8.146853458    3.308128172
  205 SOLV  HW2     3509    0.239529900    8.218476951    3.181479140
  206 SOLV  OW      3510    7.523681932    0.096867447    6.200150059
  206 SOLV  HW1     3511    7.598594670    0.096254664    6.133909982
  206 SOLV  HW2     3512    7.465918664    0.176956140    6.184363792
  207 SOLV  OW      3513    1.258898541    7.155409724    0.039794382
  207 SOLV  HW1     3514    1.205671195    7.083588507    0.084627848
  207 SOLV  HW2     3515    1.292481363    7.219820468    0.108532059
  208 SOLV  OW      3516    7.160486383    1.107077963    8.233909176
  208 SOLV  HW1     3517    7.230562676    1.174618867    8.256914087
  208 SOLV  HW2     3518    7.069996395    1.145123725    8.253032118
  209 SOLV  OW      3519    1.452548633    1.566435434    7.750774075
  209 SOLV  HW1     3520    1.473077698    1.542034607    7.655984360
  209 SOLV  HW2     3521    1.431665364    1.483570387    7.802727392
  210 SOLV  OW      3522    0.001266307    7.676956679    3.663717893
  210 SOLV  HW1     3523   -0.064226508    7.738810487    3.620283438
  210 SOLV  HW2     3524   -0.023149476    7.582328534    3.642478931
  211 SOLV  OW      3525    6.497116064    6.648520911    1.252225814
  211 SOLV  HW1     3526    6.460004949    6.614700719    1.165733496
  211 SOLV  HW2     3527    6.590367553    6.681646567    1.237777988
  212 SOLV  OW      3528    7.508587246    3.059537602    3.048703549
  212 SOLV  HW1     3529    7.434393496    3.049474914    2.982403345
  212 SOLV  HW2     3530    7.490170918    3.001879068    3.128314546
  213 SOLV  OW      3531    1.770797851    7.433972693    6.669771910
  213 SOLV  HW1     3532    1.789840773    7.369291213    6.595922920
  213 SOLV  HW2     3533    1.718025324    7.510944399    6.633848925
  214 SOLV  OW      3534    0.683506542    0.888772685    3.479055514
  214 SOLV  HW1     3535    0.623586665    0.955206610    3.434376868
  214 SOLV  HW2     3536    0.632291187    0.839980398    3.549740026
  215 SOLV  OW      3537    7.560481333    6.860246725    6.167307378
  215 SOLV  HW1     3538    7.619763353    6.929275244    6.208811885
  215 SOLV  HW2     3539    7.616678403    6.788921487    6.125398038
  216 SOLV  OW      3540    0.531291858    1.795600308    7.020249340
  216 SOLV  HW1     3541    0.532568841    1.880605828    6.967579439
  216 SOLV  HW2     3542    0.583615167    1.725545240    6.971708664
  217 SOLV  OW      3543    6.996153841    8.106741075    6.157650093
  217 SOLV  HW1     3544    6.901785472    8.111109818    6.124825556
  217 SOLV  HW2     3545    6.996503331    8.084738866    6.255208316
  218 SOLV  OW      3546    8.063468777    6.774324195    1.920813397
  218 SOLV  HW1     3547    8.137055277    6.824826936    1.965934788
  218 SOLV  HW2     3548    8.003690028    6.838449248    1.872689377
  219 SOLV  OW      3549    7.663314437    7.887807568    0.221082152
  219 SOLV  HW1     3550    7.614230767    7.879457624    0.307814470
  219 SOLV  HW2     3551    7.724789212    7.809717541    0.209938452
  220 SOLV  OW      3552    2.158312522    0.788204433    7.554143106
  220 SOLV  HW1     3553    2.181678787    0.885166816    7.546813541
  220 SOLV  HW2     3554    2.066606127    0.773148680    7.517203008
  221 SOLV  OW      3555    7.892251419    1.963239952    0.760510767
  221 SOLV  HW1     3556    7.918743730    1.956598771    0.664312581
  221 SOLV  HW2     3557    7.940472198    2.039780548    0.803128766
  222 SOLV  OW      3558    8.141977288    7.316927075    7.838938758
  222 SOLV  HW1     3559    8.206061059    7.372159550    7.785621932
  222 SOLV  HW2     3560    8.115280452    7.236438378    7.785940186
  223 SOLV  OW      3561    6.803144259    0.090321457    7.548246073
  223 SOLV  HW1     3562    6.720587340    0.133704299    7.584356951
  223 SOLV  HW2     3563    6.837835277    0.024180967    7.614756377
  224 SOLV  OW      3564    0.142965631    0.299440659    1.087643546
  224 SOLV  HW1     3565    0.237449417    0.314509088    1.116752874
  224 SOLV  HW2     3566    0.114360609    0.207239477    1.113762924
  225 SOLV  OW      3567    2.340811193    7.930313671    7.837070077
  225 SOLV  HW1     3568    2.248149196    7.903311127    7.810871665
  225 SOLV  HW2     3569    2.385379783    7.854520255    7.884721381
  226 SOLV  OW      3570    6.783692112    1.097092833    0.578562519
  226 SOLV  HW1     3571    6.758223277    1.019183829    0.635859515
  226 SOLV  HW2     3572    6.867183402    1.138902965    0.614375028
  227 SOLV  OW      3573    2.082592803    1.876204222    6.511608617
  227 SOLV  HW1     3574    2.114067942    1.793296012    6.557841779
  227 SOLV  HW2     3575    2.045320901    1.852238820    6.421951553
  228 SOLV  OW      3576    7.648403277    0.535313791    5.620385352
  228 SOLV  HW1     3577    7.660541203    0.476638471    5.700457568
  228 SOLV  HW2     3578    7.647306882    0.479048764    5.537713576
  229 SOLV  OW      3579    7.155450652    0.108725777    6.302354123
  229 SOLV  HW1     3580    7.183157788    0.086666924    6.208826634
  229 SOLV  HW2     3581    7.081796167    0.047276081    6.330649239
  230 SOLV  OW      3582    6.496089753    1.627554269    0.459180010
  230 SOLV  HW1     3583    6.426147579    1.629586628    0.387727434
  230 SOLV  HW2     3584    6.540716013    1.538056625    0.459580731
  231 SOLV  OW      3585    0.273568795    1.734590871    3.007189738
  231 SOLV  HW1     3586    0.343415699    1.806113132    3.009915361
  231 SOLV  HW2     3587    0.280404601    1.678193870    3.089494427
  232 SOLV  OW      3588    1.583892072    7.639445487    6.625585684
  232 SOLV  HW1     3589    1.516596282    7.590622579    6.681165583
  232 SOLV  HW2     3590    1.619961999    7.716987602    6.677427514
  233 SOLV  OW      3591    1.556727359    8.085661642    6.421807906
  233 SOLV  HW1     3592    1.568601217    8.181502743    6.395818561
  233 SOLV  HW2     3593    1.567489611    8.076413966    6.520805269
  234 SOLV  OW      3594    7.492046101    2.449047564    0.528424057
  234 SOLV  HW1     3595    7.539954087    2.368680497    0.563747046
  234 SOLV  HW2     3596    7.558832249    2.516151523    0.496200949
  235 SOLV  OW      3597    1.156156600    1.224324057    1.651775936
  235 SOLV  HW1     3598    1.239628908    1.261827555    1.692097910
  235 SOLV  HW2     3599    1.082321160    1.227390975    1.719161680
  236 SOLV  OW      3600    6.840859508    0.731337798    0.418390052
  236 SOLV  HW1     3601    6.882485911    0.789686282    0.488134451
  236 SOLV  HW2     3602    6.785144587    0.661069668    0.462659034
  237 SOLV  OW      3603    7.290418145    2.009462178    1.157324166
  237 SOLV  HW1     3604    7.208980688    2.021228897    1.214166855
  237 SOLV  HW2     3605    7.332263114    1.920790133    1.177017675
  238 SOLV  OW      3606    7.928934588    7.556745398    3.307523973
  238 SOLV  HW1     3607    7.997852276    7.502403068    3.259577249
  238 SOLV  HW2     3608    7.907590032    7.513629134    3.395199026
  239 SOLV  OW      3609    8.197038096    6.478051489    3.457982870
  239 SOLV  HW1     3610    8.244876481    6.557881661    3.494595077
  239 SOLV  HW2     3611    8.153814458    6.502087207    3.371058642
  240 SOLV  OW      3612    6.879353085    6.294388750    7.379597853
  240 SOLV  HW1     3613    6.955738922    6.266611226    7.437864094
  240 SOLV  HW2     3614    6.901958858    6.380348147    7.333757508
  241 SOLV  OW      3615    7.168240424    1.396996056    7.955353621
  241 SOLV  HW1     3616    7.183751822    1.408826737    8.053432322
  241 SOLV  HW2     3617    7.109222720    1.317674020    7.940292321
  242 SOLV  OW      3618    0.799001009    6.321580621    7.269359227
  242 SOLV  HW1     3619    0.831580822    6.404320696    7.315119944
  242 SOLV  HW2     3620    0.707546884    6.337821723    7.232294630
  243 SOLV  OW      3621    0.968664621    8.095270067    2.836892604
  243 SOLV  HW1     3622    0.998444052    8.190372782    2.828503240
  243 SOLV  HW2     3623    0.885068291    8.081722562    2.783696652
  244 SOLV  OW      3624    1.663920606    0.384415117    0.970634530
  244 SOLV  HW1     3625    1.606436839    0.463429479    0.949366075
  244 SOLV  HW2     3626    1.738077246    0.412598503    1.031531194
  245 SOLV  OW      3627    0.330705974    2.043147634    6.262497263
  245 SOLV  HW1     3628    0.260622602    2.077938838    6.200210622
  245 SOLV  HW2     3629    0.358069440    2.115661759    6.325700298
  246 SOLV  OW      3630    0.133920578    7.627795336    3.044366107
  246 SOLV  HW1     3631    0.170325122    7.706184444    3.094679907
  246 SOLV  HW2     3632    0.129334381    7.548456085    3.105076433
  247 SOLV  OW      3633    7.932371757    7.208018917    2.735448375
  247 SOLV  HW1     3634    7.924125664    7.117446019    2.777000326
  247 SOLV  HW2     3635    7.930979777    7.199276574    2.635850245
  248 SOLV  OW      3636    1.352148732    1.137408854    1.994917863
  248 SOLV  HW1     3637    1.413526448    1.075486262    2.043910314
  248 SOLV  HW2     3638    1.403397144    1.217517474    1.963965983
  249 SOLV  OW      3639    0.203896966    0.044950689    5.150790309
  249 SOLV  HW1     3640    0.218519665    0.046675019    5.051870728
  249 SOLV  HW2     3641    0.286637597    0.011772103    5.196121543
  250 SOLV  OW      3642    0.215734767    2.547327275    6.859001128
  250 SOLV  HW1     3643    0.189495216    2.501220999    6.943778840
  250 SOLV  HW2     3644    0.311715563    2.527809334    6.838794026
  251 SOLV  OW      3645    7.403313829    7.564740877    7.985760821
  251 SOLV  HW1     3646    7.387023440    7.490550114    7.920707043
  251 SOLV  HW2     3647    7.345278573    7.551872359    8.066183887
  252 SOLV  OW      3648    7.884195649    0.319647501    0.663998611
  252 SOLV  HW1     3649    7.930249468    0.238795054    0.700657549
  252 SOLV  HW2     3650    7.860778428    0.304001981    0.568036302
  253 SOLV  OW      3651    0.794373853    2.060247788    6.406417888
  253 SOLV  HW1     3652    0.892098844    2.077853675    6.418303902
  253 SOLV  HW2     3653    0.776665785    1.962358412    6.416686242
  254 SOLV  OW      3654    0.095671269    7.170655641    5.745719432
  254 SOLV  HW1     3655    0.156508429    7.249694633    5.753003596
  254 SOLV  HW2     3656    0.126075723    7.112018284    5.670628618
  255 SOLV  OW      3657    1.415380296    6.707441652    0.380380624
  255 SOLV  HW1     3658    1.491556269    6.720632844    0.443822999
  255 SOLV  HW2     3659    1.436714676    6.632354815    0.317862874
  256 SOLV  OW      3660    0.637008602    0.275043194    3.642212942
  256 SOLV  HW1     3661    0.656631001    0.253669389    3.737918733
  256 SOLV  HW2     3662    0.543617623    0.246814905    3.620243094
  257 SOLV  OW      3663    0.590878573    0.467379559    3.229787173
  257 SOLV  HW1     3664    0.555244273    0.471043950    3.323160186
  257 SOLV  HW2     3665    0.564862649    0.550661690    3.180910173
  258 SOLV  OW      3666    1.904989788    7.552659765    7.801299787
  258 SOLV  HW1     3667    1.897743229    7.483116926    7.729793447
  258 SOLV  HW2     3668    1.823944458    7.548883239    7.859774590
  259 SOLV  OW      3669    2.188069946    7.253982845    7.606162852
  259 SOLV  HW1     3670    2.136428632    7.273214977    7.689618801
  259 SOLV  HW2     3671    2.128630643    7.266139241    7.526659637
  260 SOLV  OW      3672    1.183894312    2.351078593    5.822030691
  260 SOLV  HW1     3673    1.106322654    2.287986102    5.823864036
  260 SOLV  HW2     3674    1.205365901    2.374735248    5.727263909
  261 SOLV  OW      3675    1.296472473    6.511462408    7.667323328
  261 SOLV  HW1     3676    1.372782270    6.450740641    7.645161531
  261 SOLV  HW2     3677    1.224013354    6.500084851    7.599340985
  262 SOLV  OW      3678    0.757574264    1.436897865    5.374629261
  262 SOLV  HW1     3679    0.822316593    1.449656781    5.449777201
  262 SOLV  HW2     3680    0.726026975    1.342001878    5.373584714
  263 SOLV  OW      3681    0.458016637    1.484508985    3.031978801
  263 SOLV  HW1     3682    0.531810977    1.551662756    3.038807297
  263 SOLV  HW2     3683    0.418434399    1.487728104    2.940193527
  264 SOLV  OW      3684    7.550366193    2.377891898    6.660899156
  264 SOLV  HW1     3685    7.641463074    2.417876559    6.650678408
  264 SOLV  HW2     3686    7.557516073    2.278140350    6.660335362
  265 SOLV  OW      3687    1.958447577    7.278536358    6.833890987
  265 SOLV  HW1     3688    2.039392212    7.336847037    6.840942377
  265 SOLV  HW2     3689    1.885732922    7.328090959    6.786364747
  266 SOLV  OW      3690    0.585619242    1.387889299    1.337678966
  266 SOLV  HW1     3691    0.616496165    1.474280336    1.297864378
  266 SOLV  HW2     3692    0.577012106    1.319158497    1.265541200
  267 SOLV  OW      3693    6.805554119    8.046805417    7.110201801
  267 SOLV  HW1     3694    6.737261780    8.074928163    7.042782900
  267 SOLV  HW2     3695    6.760260690    8.026497824    7.197012555
  268 SOLV  OW      3696    8.069139083    1.695867029    1.131700782
  268 SOLV  HW1     3697    8.137459791    1.765077379    1.155028674
  268 SOLV  HW2     3698    7.987562516    1.740619531    1.095035470
  269 SOLV  OW      3699    6.991145303    5.920736600    7.287872597
  269 SOLV  HW1     3700    7.041988359    5.952204792    7.368036482
  269 SOLV  HW2     3701    6.920768015    5.855696302    7.316477747
  270 SOLV  OW      3702    7.009917806    8.210208976    7.118858815
  270 SOLV  HW1     3703    7.000938022    8.249236563    7.210499551
  270 SOLV  HW2     3704    6.932989853    8.148817819    7.101111773
  271 SOLV  OW      3705    7.872529277    1.950289559    8.030739194
  271 SOLV  HW1     3706    7.928417473    1.996637594    8.099515813
  271 SOLV  HW2     3707    7.843855036    2.016188941    7.961191907
  272 SOLV  OW      3708    0.446781196    2.361691677    1.771069038
  272 SOLV  HW1     3709    0.424273300    2.401842916    1.682281269
  272 SOLV  HW2     3710    0.389673110    2.403254861    1.841858644
  273 SOLV  OW      3711    0.289872033    2.044788384    6.698918352
  273 SOLV  HW1     3712    0.266964050    1.966832408    6.640608209
  273 SOLV  HW2     3713    0.207275936    2.077364326    6.744947023
  274 SOLV  OW      3714    0.331427322    2.233339988    6.958444824
  274 SOLV  HW1     3715    0.413940509    2.279793418    6.926293670
  274 SOLV  HW2     3716    0.274957458    2.297701063    7.010105318
  275 SOLV  OW      3717    7.318934886    1.824181217    0.489837840
  275 SOLV  HW1     3718    7.248466569    1.894894180    0.495778387
  275 SOLV  HW2     3719    7.399134131    1.860941097    0.442740309
  276 SOLV  OW      3720    2.373365786    7.739510493    7.541928105
  276 SOLV  HW1     3721    2.362643196    7.651852904    7.588860092
  276 SOLV  HW2     3722    2.300421578    7.801704244    7.570431582
  277 SOLV  OW      3723    6.774311312    6.883553526    7.361822657
  277 SOLV  HW1     3724    6.706592537    6.831831475    7.309472926
  277 SOLV  HW2     3725    6.764349061    6.981070555    7.342006674
  278 SOLV  OW      3726    7.087408895    8.124893230    7.965446149
  278 SOLV  HW1     3727    7.095771600    8.185627968    8.044458967
  278 SOLV  HW2     3728    6.996760412    8.135659608    7.924598583
  279 SOLV  OW      3729    2.371681621    0.594120399    7.533789288
  279 SOLV  HW1     3730    2.404258433    0.575827246    7.441023014
  279 SOLV  HW2     3731    2.287970319    0.648672596    7.529550938
  280 SOLV  OW      3732    6.079652912    7.226857290    1.294616934
  280 SOLV  HW1     3733    6.050276100    7.136413136    1.263657583
  280 SOLV  HW2     3734    5.999551592    7.280848455    1.320508498
  281 SOLV  OW      3735    1.088538397    8.111509319    6.738597583
  281 SOLV  HW1     3736    1.004496223    8.162761313    6.720945992
  281 SOLV  HW2     3737    1.087464498    8.077073065    6.832482323
  282 SOLV  OW      3738    0.950459272    6.027084369    8.007095108
  282 SOLV  HW1     3739    0.879935501    5.978893137    7.955094684
  282 SOLV  HW2     3740    0.930097729    6.020584646    8.104784213
  283 SOLV  OW      3741    0.379287950    1.592120100    0.689103672
  283 SOLV  HW1     3742    0.334885783    1.587790887    0.778610087
  283 SOLV  HW2     3743    0.371283995    1.684802252    0.652393887
  284 SOLV  OW      3744    0.837893756    1.386205152    0.825104482
  284 SOLV  HW1     3745    0.812175409    1.327405922    0.901804571
  284 SOLV  HW2     3746    0.937554823    1.389097155    0.817301564
  285 SOLV  OW      3747    2.041759060    7.968560631    7.506637822
  285 SOLV  HW1     3748    2.073181810    7.955422604    7.600669304
  285 SOLV  HW2     3749    1.941793994    7.970986012    7.504953130
  286 SOLV  OW      3750    0.978726332    1.486625834    7.885755310
  286 SOLV  HW1     3751    1.075448010    1.462483047    7.893753148
  286 SOLV  HW2     3752    0.962033459    1.573308119    7.932759649
  287 SOLV  OW      3753    1.838279280    8.215846624    7.605857196
  287 SOLV  HW1     3754    1.786000523    8.259724892    7.678955166
  287 SOLV  HW2     3755    1.933314650    8.246753858    7.609695769
  288 SOLV  OW      3756    1.910037915    7.959593239    6.850586860
  288 SOLV  HW1     3757    1.966316233    7.879454344    6.830285901
  288 SOLV  HW2     3758    1.906651640    8.019127122    6.770300776
  289 SOLV  OW      3759    1.418973285    7.188224313    8.030788438
  289 SOLV  HW1     3760    1.486784729    7.115157448    8.022752284
  289 SOLV  HW2     3761    1.373906877    7.182198494    8.119863831
  290 SOLV  OW      3762    6.348263636    2.057024068    1.506408859
  290 SOLV  HW1     3763    6.313417339    2.108237228    1.427895416
  290 SOLV  HW2     3764    6.366876402    2.120114445    1.581738270
  291 SOLV  OW      3765    3.594993705    0.105699881    7.431351566
  291 SOLV  HW1     3766    3.554911524    0.024778982    7.474323992
  291 SOLV  HW2     3767    3.694225777    0.104276971    7.443694392
  292 SOLV  OW      3768    0.361395167    1.145221685    6.499719555
  292 SOLV  HW1     3769    0.450122653    1.150839632    6.453921493
  292 SOLV  HW2     3770    0.363032684    1.201286688    6.582517744
  293 SOLV  OW      3771    1.453719987    0.392138259    5.628856269
  293 SOLV  HW1     3772    1.504311524    0.477101776    5.643793019
  293 SOLV  HW2     3773    1.435219531    0.348460669    5.716897915
  294 SOLV  OW      3774    6.724348901    6.405305782    6.758538529
  294 SOLV  HW1     3775    6.747681226    6.467890148    6.684106275
  294 SOLV  HW2     3776    6.702625711    6.315278144    6.720796063
  295 SOLV  OW      3777    2.630109027    0.149095006    0.424948021
  295 SOLV  HW1     3778    2.574796779    0.149630888    0.341629611
  295 SOLV  HW2     3779    2.604500829    0.070637043    0.481430203
  296 SOLV  OW      3780    1.950613513    6.755967956    7.768315365
  296 SOLV  HW1     3781    1.935801149    6.785846274    7.862600373
  296 SOLV  HW2     3782    1.965076024    6.657025363    7.766607049
  297 SOLV  OW      3783    1.392971433    1.888474838    1.033614078
  297 SOLV  HW1     3784    1.441655578    1.837178123    0.962902785
  297 SOLV  HW2     3785    1.294426213    1.876224216    1.021771116
  298 SOLV  OW      3786    1.249780533    1.433276085    5.360551325
  298 SOLV  HW1     3787    1.165477971    1.427632055    5.414057616
  298 SOLV  HW2     3788    1.271755038    1.529254517    5.343032098
  299 SOLV  OW      3789    2.168986905    7.887584187    7.089364456
  299 SOLV  HW1     3790    2.119852611    7.804277814    7.063982037
  299 SOLV  HW2     3791    2.267443057    7.871856053    7.081781072
  300 SOLV  OW      3792    0.499886087    1.928428794    4.935256176
  300 SOLV  HW1     3793    0.483756711    1.853037968    4.998955497
  300 SOLV  HW2     3794    0.452158128    1.910194160    4.849284982
  301 SOLV  OW      3795    1.460059199    7.729152009    6.184739632
  301 SOLV  HW1     3796    1.442340033    7.702101876    6.090104456
  301 SOLV  HW2     3797    1.441193984    7.826763762    6.195577981
  302 SOLV  OW      3798    6.241817033    1.929940818    0.682185416
  302 SOLV  HW1     3799    6.325789779    1.944526403    0.734491009
  302 SOLV  HW2     3800    6.224760927    2.009288454    0.623764170
  303 SOLV  OW      3801    1.428436255    6.909517549    0.010757443
  303 SOLV  HW1     3802    1.366113879    6.987116582    0.000957721
  303 SOLV  HW2     3803    1.398009374    6.851711034    0.086483033
  304 SOLV  OW      3804    6.839335307    7.828780731    7.763731253
  304 SOLV  HW1     3805    6.921547750    7.852681861    7.712074648
  304 SOLV  HW2     3806    6.803332553    7.910467911    7.808782990
  305 SOLV  OW      3807    0.762101859    7.168733190    2.082657029
  305 SOLV  HW1     3808    0.808343812    7.167558434    1.993988622
  305 SOLV  HW2     3809    0.770708177    7.259608221    2.123514525
  306 SOLV  OW      3810    8.233474222    1.969937686    1.290744937
  306 SOLV  HW1     3811    8.136364433    1.973877320    1.267167276
  306 SOLV  HW2     3812    8.287136936    1.952667835    1.208138690
  307 SOLV  OW      3813    2.769808075    0.088031693    6.719539656
  307 SOLV  HW1     3814    2.771694059    0.050060466    6.627038559
  307 SOLV  HW2     3815    2.809187854    0.021975893    6.783473964
  308 SOLV  OW      3816    8.221306600    2.267270798    2.578356800
  308 SOLV  HW1     3817    8.244366852    2.306476633    2.489291593
  308 SOLV  HW2     3818    8.135844566    2.215853734    2.571004305
  309 SOLV  OW      3819    0.485800656    7.428215252    5.683625393
  309 SOLV  HW1     3820    0.544027765    7.346932346    5.685677676
  309 SOLV  HW2     3821    0.503461128    7.479738516    5.599750771
  310 SOLV  OW      3822    0.761289618    7.121564784    5.915234529
  310 SOLV  HW1     3823    0.720062194    7.056832258    5.979358465
  310 SOLV  HW2     3824    0.847628736    7.155262367    5.952809363
  311 SOLV  OW      3825    6.473281575    7.952706661    1.129677129
  311 SOLV  HW1     3826    6.445172250    7.980646459    1.037857773
  311 SOLV  HW2     3827    6.429863586    7.865622714    1.152756627
  312 SOLV  OW      3828    1.497489444    7.840924511    5.708728967
  312 SOLV  HW1     3829    1.476160162    7.783246543    5.629863628
  312 SOLV  HW2     3830    1.454928884    7.930643169    5.696871324
  313 SOLV  OW      3831    7.353219325    7.590825215    6.326322813
  313 SOLV  HW1     3832    7.392062181    7.681231439    6.344202908
  313 SOLV  HW2     3833    7.415729254    7.538590397    6.268308463
  314 SOLV  OW      3834    7.478147612    6.563891577    7.435292723
  314 SOLV  HW1     3835    7.572492281    6.538946037    7.457160230
  314 SOLV  HW2     3836    7.465801295    6.563769027    7.336051122
  315 SOLV  OW      3837    1.387768189    0.358408822    5.887892179
  315 SOLV  HW1     3838    1.459405405    0.428114655    5.891169473
  315 SOLV  HW2     3839    1.316259510    0.380990190    5.954059069
  316 SOLV  OW      3840    1.354170536    6.675561538    8.134165127
  316 SOLV  HW1     3841    1.383232300    6.766987528    8.162418342
  316 SOLV  HW2     3842    1.381049421    6.659949470    8.039111193
  317 SOLV  OW      3843    2.111386948    8.155512938    6.978493511
  317 SOLV  HW1     3844    2.170868846    8.174373075    7.056644996
  317 SOLV  HW2     3845    2.081893813    8.059996455    6.981358902
  318 SOLV  OW      3846    2.613351336    1.069963745    0.499745905
  318 SOLV  HW1     3847    2.644674737    1.133549304    0.570296683
  318 SOLV  HW2     3848    2.523239880    1.098351288    0.466946603
  319 SOLV  OW      3849    2.186070378    0.089846490    0.887673196
  319 SOLV  HW1     3850    2.142859681    0.088684291    0.797498449
  319 SOLV  HW2     3851    2.202590746   -0.004041221    0.917907109
  320 SOLV  OW      3852    0.311768442    0.398249303    0.820538596
  320 SOLV  HW1     3853    0.349974199    0.490525548    0.815360735
  320 SOLV  HW2     3854    0.212137426    0.402985282    0.813289573
  321 SOLV  OW      3855    2.378014417    0.471791228    7.765836930
  321 SOLV  HW1     3856    2.387498874    0.523702708    7.680883696
  321 SOLV  HW2     3857    2.460162668    0.483842372    7.821587962
  322 SOLV  OW      3858    6.628159946    0.127796734    7.102372477
  322 SOLV  HW1     3859    6.628388813    0.032563180    7.071836591
  322 SOLV  HW2     3860    6.613659299    0.187938369    7.023793318
  323 SOLV  OW      3861    1.627263497    7.959330169    5.431448866
  323 SOLV  HW1     3862    1.681760086    8.037997950    5.460458202
  323 SOLV  HW2     3863    1.530622305    7.977088031    5.450026763
  324 SOLV  OW      3864    2.747241599    8.110831128    0.333282590
  324 SOLV  HW1     3865    2.779594571    8.198960545    0.298810965
  324 SOLV  HW2     3866    2.730939996    8.048951157    0.256426064
  325 SOLV  OW      3867    0.356942746    1.486744672    3.650576690
  325 SOLV  HW1     3868    0.280936290    1.421765287    3.649716255
  325 SOLV  HW2     3869    0.334446412    1.565082064    3.592635615
  326 SOLV  OW      3870    6.048795722    0.829153565    0.340692439
  326 SOLV  HW1     3871    6.003619370    0.918269408    0.345103835
  326 SOLV  HW2     3872    6.143465766    0.841243208    0.310803488
  327 SOLV  OW      3873    8.182696248    2.381977255    2.861650766
  327 SOLV  HW1     3874    8.215317480    2.322363625    2.935026920
  327 SOLV  HW2     3875    8.155122447    2.326304860    2.783278481
  328 SOLV  OW      3876    0.612916802    1.061923390    4.585022082
  328 SOLV  HW1     3877    0.620769003    1.155460632    4.619528783
  328 SOLV  HW2     3878    0.607242407    1.063609957    4.485189479
  329 SOLV  OW      3879    8.012428777    5.829864246    6.681058509
  329 SOLV  HW1     3880    8.109285872    5.853978864    6.687269796
  329 SOLV  HW2     3881    7.998489009    5.738095907    6.718282035
  330 SOLV  OW      3882    0.439465125    2.117558443    7.369514117
  330 SOLV  HW1     3883    0.531389297    2.102218067    7.405791152
  330 SOLV  HW2     3884    0.396176711    2.029515178    7.350127789
  331 SOLV  OW      3885    1.565039954    6.612284370    6.881536479
  331 SOLV  HW1     3886    1.539727539    6.706550350    6.903330552
  331 SOLV  HW2     3887    1.663752717    6.606948796    6.866400215
  332 SOLV  OW      3888    0.761318974    2.222307156    3.016149368
  332 SOLV  HW1     3889    0.837947213    2.265955204    3.063318773
  332 SOLV  HW2     3890    0.685290468    2.286914163    3.009252111
  333 SOLV  OW      3891    0.550639936    0.872520278    5.602822361
  333 SOLV  HW1     3892    0.605351371    0.885476554    5.685529883
  333 SOLV  HW2     3893    0.609675897    0.841306860    5.528377408
  334 SOLV  OW      3894    0.394538715    2.407826093    0.252401765
  334 SOLV  HW1     3895    0.470082670    2.386451065    0.190448623
  334 SOLV  HW2     3896    0.311694583    2.361286086    0.221213889
  335 SOLV  OW      3897    0.558002373    1.189878126    3.371582139
  335 SOLV  HW1     3898    0.538035968    1.286317241    3.354185628
  335 SOLV  HW2     3899    0.537897599    1.168413710    3.467169265
  336 SOLV  OW      3900    1.092381878    8.069873038    5.529406682
  336 SOLV  HW1     3901    1.037893484    8.131328121    5.472348244
  336 SOLV  HW2     3902    1.064240601    7.975344105    5.512862191
  337 SOLV  OW      3903    1.636861412    6.032030713    7.512321780
  337 SOLV  HW1     3904    1.663654437    5.982025603    7.429970920
  337 SOLV  HW2     3905    1.552509062    5.992883584    7.549093827
  338 SOLV  OW      3906    4.101113773    6.317876607    5.020201085
  338 SOLV  HW1     3907    4.117634243    6.268563719    4.934777630
  338 SOLV  HW2     3908    4.156432617    6.401177055    5.021811836
  339 SOLV  OW      3909    4.970116011    3.508985220    5.760298205
  339 SOLV  HW1     3910    4.916700750    3.456217345    5.826356974
  339 SOLV  HW2     3911    5.026023422    3.446827712    5.705415039
  340 SOLV  OW      3912    7.349529947    7.571382144    5.152995512
  340 SOLV  HW1     3913    7.281218699    7.586896077    5.224360291
  340 SOLV  HW2     3914    7.436078485    7.613575586    5.179996700
  341 SOLV  OW      3915    6.064218853    5.263008721    4.131226520
  341 SOLV  HW1     3916    6.130604677    5.200136759    4.171742972
  341 SOLV  HW2     3917    5.993315297    5.284436818    4.198420486
  342 SOLV  OW      3918    7.638477075    4.199085988    4.965322937
  342 SOLV  HW1     3919    7.569498401    4.254398867    4.918585777
  342 SOLV  HW2     3920    7.729084137    4.238232771    4.949206264
  343 SOLV  OW      3921    7.477882756    5.249371045    7.799109977
  343 SOLV  HW1     3922    7.420480778    5.245033632    7.880879164
  343 SOLV  HW2     3923    7.572392014    5.227700572    7.823572911
  344 SOLV  OW      3924    6.650913554    4.394887396    4.395192319
  344 SOLV  HW1     3925    6.610880889    4.303547846    4.387707619
  344 SOLV  HW2     3926    6.732182409    4.390980438    4.453343333
  345 SOLV  OW      3927    4.888027374    4.540741027    6.366075020
  345 SOLV  HW1     3928    4.942960763    4.460604342    6.342405527
  345 SOLV  HW2     3929    4.917716983    4.576572325    6.454588564
  346 SOLV  OW      3930    5.340042758    5.955873072    5.691386248
  346 SOLV  HW1     3931    5.377670813    5.956245947    5.598726026
  346 SOLV  HW2     3932    5.404399100    5.910841710    5.753291928
  347 SOLV  OW      3933    4.779235996    5.161411189    5.402374938
  347 SOLV  HW1     3934    4.866587014    5.112747835    5.404284063
  347 SOLV  HW2     3935    4.756671901    5.185663390    5.308010735
  348 SOLV  OW      3936    4.305007626    5.132434436    5.324345800
  348 SOLV  HW1     3937    4.385088643    5.080421381    5.294622492
  348 SOLV  HW2     3938    4.244506204    5.073029950    5.377378207
  349 SOLV  OW      3939    6.894429856    5.685840432    5.086192566
  349 SOLV  HW1     3940    6.837735050    5.696971617    5.004572485
  349 SOLV  HW2     3941    6.990982675    5.688617396    5.060311267
  350 SOLV  OW      3942    5.883591532    4.678741634    8.094285797
  350 SOLV  HW1     3943    5.859986739    4.660633506    7.998804694
  350 SOLV  HW2     3944    5.799836657    4.687192713    8.148280913
  351 SOLV  OW      3945    6.958288618    4.635338334    5.460476045
  351 SOLV  HW1     3946    6.870218839    4.682649658    5.462789634
  351 SOLV  HW2     3947    7.031959354    4.701348988    5.475213801
  352 SOLV  OW      3948    5.265287164    6.850335211    4.239348240
  352 SOLV  HW1     3949    5.336387856    6.827372614    4.305824004
  352 SOLV  HW2     3950    5.307756443    6.885972244    4.156114655
  353 SOLV  OW      3951    6.031924619    5.700484238    7.013334234
  353 SOLV  HW1     3952    6.062868692    5.619108782    7.062552681
  353 SOLV  HW2     3953    6.009064752    5.772415201    7.078949077
  354 SOLV  OW      3954    7.436212253    5.424526194    5.552003295
  354 SOLV  HW1     3955    7.459572197    5.446573135    5.646712186
  354 SOLV  HW2     3956    7.516866224    5.436604450    5.494119318
  355 SOLV  OW      3957    4.397227176    6.350604241    7.620238398
  355 SOLV  HW1     3958    4.374951536    6.260632562    7.582679103
  355 SOLV  HW2     3959    4.354141836    6.360868746    7.709904209
  356 SOLV  OW      3960    5.434986549    4.450295913    6.440791796
  356 SOLV  HW1     3961    5.367683743    4.461335048    6.513934635
  356 SOLV  HW2     3962    5.394111248    4.398866592    6.365388876
  357 SOLV  OW      3963    4.628558275    5.004451446    5.820458949
  357 SOLV  HW1     3964    4.555285009    5.015338777    5.887644338
  357 SOLV  HW2     3965    4.589145859    4.999549049    5.728676760
  358 SOLV  OW      3966    6.201716592    4.972490699    5.284394241
  358 SOLV  HW1     3967    6.208668149    4.872920650    5.290655406
  358 SOLV  HW2     3968    6.277262103    5.014392951    5.334780471
  359 SOLV  OW      3969    6.505485791    4.778958128    6.783166328
  359 SOLV  HW1     3970    6.429724731    4.836556280    6.752435858
  359 SOLV  HW2     3971    6.472861905    4.715675520    6.853399167
  360 SOLV  OW      3972    5.356598698    5.961778334    7.256823937
  360 SOLV  HW1     3973    5.315269990    5.943842058    7.167539025
  360 SOLV  HW2     3974    5.362236293    6.060513061    7.271695672
  361 SOLV  OW      3975    5.947960983    7.171589225    4.193403882
  361 SOLV  HW1     3976    5.934325365    7.270659212    4.194199354
  361 SOLV  HW2     3977    6.002432598    7.146096647    4.113501548
  362 SOLV  OW      3978    1.154889484    5.610888069    5.085377652
  362 SOLV  HW1     3979    1.160056619    5.543855970    5.011338696
  362 SOLV  HW2     3980    1.244308350    5.618786496    5.129464162
  363 SOLV  OW      3981    7.433242616    4.260382568    7.917664141
  363 SOLV  HW1     3982    7.529609122    4.279488231    7.936378348
  363 SOLV  HW2     3983    7.397692231    4.328265430    7.853400746
  364 SOLV  OW      3984    3.989129983    5.893709878    3.886188384
  364 SOLV  HW1     3985    4.063345113    5.924370901    3.826576463
  364 SOLV  HW2     3986    3.995305606    5.941000761    3.974091334
  365 SOLV  OW      3987    7.859446140    6.003484514    5.793099477
  365 SOLV  HW1     3988    7.821363554    5.917526333    5.758998924
  365 SOLV  HW2     3989    7.812606169    6.029490064    5.877548470
  366 SOLV  OW      3990    7.904091488    4.425636915    4.346487827
  366 SOLV  HW1     3991    7.877068891    4.516345635    4.314189129
  366 SOLV  HW2     3992    8.002140832    4.412798322    4.331553664
  367 SOLV  OW      3993    5.542217370    6.346484087    6.946771273
  367 SOLV  HW1     3994    5.451923819    6.308796611    6.926070876
  367 SOLV  HW2     3995    5.597046237    6.277523854    6.994100738
  368 SOLV  OW      3996    4.414735415    8.055542489    6.717794577
  368 SOLV  HW1     3997    4.345781145    7.988188233    6.744417023
  368 SOLV  HW2     3998    4.481983585    8.065153317    6.791179287
  369 SOLV  OW      3999    6.378976371    6.720352535    5.739114145
  369 SOLV  HW1     4000    6.400776958    6.628729330    5.705478867
  369 SOLV  HW2     4001    6.405196889    6.727629145    5.835347471
  370 SOLV  OW      4002    6.166997403    6.009051559    6.152302936
  370 SOLV  HW1     4003    6.119261327    5.969088959    6.230560803
  370 SOLV  HW2     4004    6.226398955    6.083082286    6.183781614
  371 SOLV  OW      4005    6.274345553    6.883849482    5.156173450
  371 SOLV  HW1     4006    6.361379391    6.870594857    5.108726016
  371 SOLV  HW2     4007    6.244438327    6.797024751    5.195782267
  372 SOLV  OW      4008    6.991335457    7.231697510    5.527178409
  372 SOLV  HW1     4009    6.947081859    7.148039751    5.494856107
  372 SOLV  HW2     4010    7.050236247    7.268220513    5.455077711
  373 SOLV  OW      4011    5.872384975    5.295542194    5.551863402
  373 SOLV  HW1     4012    5.955836614    5.346030635    5.573926532
  373 SOLV  HW2     4013    5.894944036    5.199548512    5.535241069
  374 SOLV  OW      4014    6.248993959    4.995351519    7.740197235
  374 SOLV  HW1     4015    6.221164973    4.933047896    7.813309127
  374 SOLV  HW2     4016    6.279475282    5.081895427    7.779979201
  375 SOLV  OW      4017    8.097236293    6.913291101    4.914120717
  375 SOLV  HW1     4018    8.093724480    6.815463645    4.934599829
  375 SOLV  HW2     4019    8.098919774    6.965178566    4.999599944
  376 SOLV  OW      4020    6.337418591    4.163391251    6.998365204
  376 SOLV  HW1     4021    6.322124575    4.255925074    7.033081663
  376 SOLV  HW2     4022    6.413304960    4.121283747    7.048062130
  377 SOLV  OW      4023    6.248194692    5.487271831    4.148987878
  377 SOLV  HW1     4024    6.152834010    5.470557670    4.123917842
  377 SOLV  HW2     4025    6.305834702    5.415009200    4.110813657
  378 SOLV  OW      4026    7.328515603    4.272962388    5.264497403
  378 SOLV  HW1     4027    7.423702498    4.242994959    5.271041589
  378 SOLV  HW2     4028    7.269057402    4.204494449    5.306666986
  379 SOLV  OW      4029    5.874986177    5.373313255    6.068033213
  379 SOLV  HW1     4030    5.872486176    5.419147519    5.979182086
  379 SOLV  HW2     4031    5.782279603    5.367356179    6.105066934
  380 SOLV  OW      4032    6.241889387    4.977427201    6.009554965
  380 SOLV  HW1     4033    6.185361190    5.056723253    5.986823945
  380 SOLV  HW2     4034    6.309090009    5.003227861    6.078983933
  381 SOLV  OW      4035    5.155171902    5.738431094    5.793854034
  381 SOLV  HW1     4036    5.219912622    5.797527523    5.745709940
  381 SOLV  HW2     4037    5.061858333    5.762492490    5.767109753
  382 SOLV  OW      4038    6.085813073    4.119136229    6.265337407
  382 SOLV  HW1     4039    6.076861784    4.210134438    6.305841329
  382 SOLV  HW2     4040    6.062239067    4.123419243    6.168243310
  383 SOLV  OW      4041    8.071766284    5.059506181    7.744726968
  383 SOLV  HW1     4042    8.059537061    5.067448901    7.645787599
  383 SOLV  HW2     4043    8.032011612    5.139478105    7.789734489
  384 SOLV  OW      4044    5.969949136    4.759005329    6.868281739
  384 SOLV  HW1     4045    5.897558106    4.690130477    6.864108104
  384 SOLV  HW2     4046    5.973318228    4.809079104    6.781778331
  385 SOLV  OW      4047    6.191080733    7.453483089    7.794725496
  385 SOLV  HW1     4048    6.127024382    7.452154419    7.871513372
  385 SOLV  HW2     4049    6.198917781    7.361494263    7.756280396
  386 SOLV  OW      4050    4.005915594    7.212085959    6.371362016
  386 SOLV  HW1     4051    4.053388672    7.297938227    6.390745920
  386 SOLV  HW2     4052    3.950767285    7.185902891    6.450564989
  387 SOLV  OW      4053    7.687161158    5.275923556    8.113124453
  387 SOLV  HW1     4054    7.678728814    5.222764619    8.028833398
  387 SOLV  HW2     4055    7.783337981    5.280449718    8.140170343
  388 SOLV  OW      4056    7.314595275    7.038235579    4.908209314
  388 SOLV  HW1     4057    7.383977984    7.083062613    4.964582518
  388 SOLV  HW2     4058    7.306965173    6.942157387    4.934895689
  389 SOLV  OW      4059    6.601061926    6.116667537    3.708482344
  389 SOLV  HW1     4060    6.678672066    6.103155821    3.646871672
  389 SOLV  HW2     4061    6.627233896    6.179515754    3.781741384
  390 SOLV  OW      4062    6.624037570    7.189646465    7.110187294
  390 SOLV  HW1     4063    6.590933877    7.281761067    7.089715587
  390 SOLV  HW2     4064    6.570633463    7.122794236    7.058430353
  391 SOLV  OW      4065    6.741291752    7.015958612    6.428568495
  391 SOLV  HW1     4066    6.715206767    7.078004456    6.502527461
  391 SOLV  HW2     4067    6.796875024    6.941524644    6.465583146
  392 SOLV  OW      4068    6.767091844    4.589207107    3.966628481
  392 SOLV  HW1     4069    6.691923306    4.649517428    3.939903250
  392 SOLV  HW2     4070    6.838042176    4.591178395    3.896172289
  393 SOLV  OW      4071    6.485938420    6.372997956    7.793122964
  393 SOLV  HW1     4072    6.426934997    6.369254406    7.712461755
  393 SOLV  HW2     4073    6.546832997    6.293668090    7.793565037
  394 SOLV  OW      4074    5.455054245    6.891103811    7.388721709
  394 SOLV  HW1     4075    5.470536542    6.793335896    7.402981850
  394 SOLV  HW2     4076    5.444143265    6.936363006    7.477232807
  395 SOLV  OW      4077    6.123993333    4.542956218    6.569023769
  395 SOLV  HW1     4078    6.088082479    4.636147294    6.574106486
  395 SOLV  HW2     4079    6.178204332    4.523640892    6.650816362
  396 SOLV  OW      4080    7.426417070    4.702050908    3.788709238
  396 SOLV  HW1     4081    7.381486297    4.720935468    3.701381750
  396 SOLV  HW2     4082    7.357499713    4.678367325    3.857199466
  397 SOLV  OW      4083    4.096934278    4.947567262    4.233662522
  397 SOLV  HW1     4084    4.182739247    4.993988637    4.255666586
  397 SOLV  HW2     4085    4.112243390    4.882943276    4.158889388
  398 SOLV  OW      4086    6.425579256    7.866199922    7.816735852
  398 SOLV  HW1     4087    6.400188441    7.769683590    7.823188852
  398 SOLV  HW2     4088    6.343539022    7.922834141    7.824710591
  399 SOLV  OW      4089    7.067670279    7.944440832    5.808915240
  399 SOLV  HW1     4090    7.002825218    7.939557949    5.732933451
  399 SOLV  HW2     4091    7.029786326    7.896624903    5.888163654
  400 SOLV  OW      4092    3.970370865    4.823361792    5.004369216
  400 SOLV  HW1     4093    4.026621380    4.828904413    5.086872205
  400 SOLV  HW2     4094    3.880877782    4.864259393    5.022254926
  401 SOLV  OW      4095    5.440152513    5.074715119    6.972121701
  401 SOLV  HW1     4096    5.428655229    5.117077610    6.882261227
  401 SOLV  HW2     4097    5.363452917    5.013062470    6.989946289
  402 SOLV  OW      4098    5.544596105    4.044504486    6.330224100
  402 SOLV  HW1     4099    5.542141866    4.064709857    6.428137807
  402 SOLV  HW2     4100    5.485824258    4.109033720    6.281405786
  403 SOLV  OW      4101    7.480342281    6.216276584    5.582851273
  403 SOLV  HW1     4102    7.538837586    6.137906870    5.561924680
  403 SOLV  HW2     4103    7.490960273    6.240996790    5.679171407
  404 SOLV  OW      4104    6.870201834    5.961856117    7.808510454
  404 SOLV  HW1     4105    6.801263753    5.911393240    7.860482371
  404 SOLV  HW2     4106    6.892621991    6.046668037    7.856513317
  405 SOLV  OW      4107    5.664328074    5.377705331    7.802354860
  405 SOLV  HW1     4108    5.685859193    5.343430666    7.893796964
  405 SOLV  HW2     4109    5.618185346    5.306104197    7.749952931
  406 SOLV  OW      4110    6.006553510    6.466067227    5.513022866
  406 SOLV  HW1     4111    6.058424708    6.398390642    5.460780160
  406 SOLV  HW2     4112    6.063818627    6.546345400    5.529639767
  407 SOLV  OW      4113    5.985765409    5.181712532    7.679453651
  407 SOLV  HW1     4114    6.075905898    5.223976546    7.688953893
  407 SOLV  HW2     4115    5.933753548    5.229701962    7.608788485
  408 SOLV  OW      4116    6.789405341    5.210394254    7.544148149
  408 SOLV  HW1     4117    6.767138661    5.136048711    7.607222804
  408 SOLV  HW2     4118    6.876899209    5.251177057    7.570281637
  409 SOLV  OW      4119    5.005496209    4.142558876    6.067040293
  409 SOLV  HW1     4120    4.953584355    4.069473731    6.022709009
  409 SOLV  HW2     4121    5.102406304    4.117963191    6.069263961
  410 SOLV  OW      4122    7.138525639    7.482539231    5.992292966
  410 SOLV  HW1     4123    7.056789571    7.491210305    5.935323320
  410 SOLV  HW2     4124    7.198319548    7.411978555    5.954248414
  411 SOLV  OW      4125    6.206183045    5.361515415    7.651750061
  411 SOLV  HW1     4126    6.156700293    5.438556799    7.691968746
  411 SOLV  HW2     4127    6.247092685    5.389831892    7.564997636
  412 SOLV  OW      4128    6.073451134    6.422531545    6.509365854
  412 SOLV  HW1     4129    6.032844742    6.505031764    6.470043695
  412 SOLV  HW2     4130    6.053436371    6.344222954    6.450471389
  413 SOLV  OW      4131    7.788329483    4.774850133    5.445872532
  413 SOLV  HW1     4132    7.712279222    4.711466565    5.460045703
  413 SOLV  HW2     4133    7.843475284    4.779863981    5.529153958
  414 SOLV  OW      4134    6.774812329    4.334441814    3.516072505
  414 SOLV  HW1     4135    6.843218784    4.406040031    3.530076762
  414 SOLV  HW2     4136    6.687567420    4.363590743    3.555321063
  415 SOLV  OW      4137    7.125384809    3.280922705    5.280041332
  415 SOLV  HW1     4138    7.212179416    3.300161507    5.234233703
  415 SOLV  HW2     4139    7.113324703    3.344237181    5.356510621
  416 SOLV  OW      4140    6.453049411    4.736127733    7.231722485
  416 SOLV  HW1     4141    6.487861884    4.725216305    7.324838683
  416 SOLV  HW2     4142    6.399687112    4.820500051    7.225779201
  417 SOLV  OW      4143    0.385589936    5.834006364    6.782713557
  417 SOLV  HW1     4144    0.439287922    5.764077423    6.735527647
  417 SOLV  HW2     4145    0.380286021    5.916012372    6.725732128
  418 SOLV  OW      4146    5.716155874    6.770944308    8.241159140
  418 SOLV  HW1     4147    5.800922401    6.823102913    8.250961810
  418 SOLV  HW2     4148    5.689352534    6.768738806    8.144833244
  419 SOLV  OW      4149    6.907280066    7.072059719    4.844819015
  419 SOLV  HW1     4150    6.929845127    7.149731973    4.786001572
  419 SOLV  HW2     4151    6.865209298    7.105311631    4.929234273
  420 SOLV  OW      4152    4.534384848    8.229178092    0.910242639
  420 SOLV  HW1     4153    4.461117413    8.188391432    0.855747665
  420 SOLV  HW2     4154    4.596661874    8.279291857    0.850146277
  421 SOLV  OW      4155    5.965432259    6.501193516    5.977390199
  421 SOLV  HW1     4156    5.911337771    6.423357299    6.009280255
  421 SOLV  HW2     4157    5.936970990    6.525814468    5.884732953
  422 SOLV  OW      4158    0.301613339    5.026167869    6.015786974
  422 SOLV  HW1     4159    0.388732221    5.033458761    5.967219852
  422 SOLV  HW2     4160    0.314980218    4.975031091    6.100686751
  423 SOLV  OW      4161    7.735342795    6.289817116    5.117436288
  423 SOLV  HW1     4162    7.815644304    6.264560400    5.063444150
  423 SOLV  HW2     4163    7.764618846    6.336934570    5.200648180
  424 SOLV  OW      4164    5.496792405    7.331873032    8.038917623
  424 SOLV  HW1     4165    5.443042918    7.247536368    8.039151503
  424 SOLV  HW2     4166    5.550134504    7.337146333    7.954487401
  425 SOLV  OW      4167    5.077830937    4.827432409    4.841152378
  425 SOLV  HW1     4168    5.085663466    4.877293847    4.754816451
  425 SOLV  HW2     4169    5.151374548    4.759955994    4.847447146
  426 SOLV  OW      4170    7.392886029    5.241925687    6.756187926
  426 SOLV  HW1     4171    7.463601338    5.175131882    6.779414491
  426 SOLV  HW2     4172    7.329719994    5.201851270    6.689813018
  427 SOLV  OW      4173    7.291074662    0.002223002    5.770745116
  427 SOLV  HW1     4174    7.192060387    0.004628524    5.784598320
  427 SOLV  HW2     4175    7.331663029   -0.065519371    5.832105571
  428 SOLV  OW      4176    5.022709857    7.730090064    7.950605203
  428 SOLV  HW1     4177    5.072846227    7.792070605    8.010991127
  428 SOLV  HW2     4178    5.086739966    7.685479101    7.888061151
  429 SOLV  OW      4179    6.586518903    7.464006361    7.616313458
  429 SOLV  HW1     4180    6.525424577    7.386175915    7.601764163
  429 SOLV  HW2     4181    6.626421110    7.491824644    7.528931409
  430 SOLV  OW      4182    8.132055224    7.054778999    0.012779865
  430 SOLV  HW1     4183    8.182028404    7.125544689   -0.037169494
  430 SOLV  HW2     4184    8.063892182    7.013301868   -0.047498219
  431 SOLV  OW      4185    5.458981818    5.687530856    5.212377356
  431 SOLV  HW1     4186    5.556474239    5.696601680    5.192007226
  431 SOLV  HW2     4187    5.446538568    5.622673761    5.287468786
  432 SOLV  OW      4188    5.139441608    5.644069466    7.433598517
  432 SOLV  HW1     4189    5.062978493    5.678194001    7.488283937
  432 SOLV  HW2     4190    5.219191053    5.702780654    7.447544566
  433 SOLV  OW      4191    5.007230307    3.916588231    7.472164926
  433 SOLV  HW1     4192    4.958838108    3.949910148    7.553095312
  433 SOLV  HW2     4193    5.070287298    3.987089045    7.439678508
  434 SOLV  OW      4194    6.603924315    7.232623347    5.022389310
  434 SOLV  HW1     4195    6.692890911    7.220492918    5.066410221
  434 SOLV  HW2     4196    6.566357836    7.143210936    4.998013493
  435 SOLV  OW      4197    5.901666809    7.528484138    6.555494467
  435 SOLV  HW1     4198    5.919490761    7.431078861    6.541482668
  435 SOLV  HW2     4199    5.940982172    7.557319544    6.642813677
  436 SOLV  OW      4200    7.277349727    6.514622557    4.967806382
  436 SOLV  HW1     4201    7.186415743    6.473085500    4.965422360
  436 SOLV  HW2     4202    7.322875248    6.490235959    5.053449141
  437 SOLV  OW      4203    5.234747786    3.303086433    6.824887591
  437 SOLV  HW1     4204    5.282842036    3.365218315    6.763016184
  437 SOLV  HW2     4205    5.242369128    3.209441795    6.790623849
  438 SOLV  OW      4206    7.262612314    3.728093939    0.051129090
  438 SOLV  HW1     4207    7.169183735    3.717883798    0.085314494
  438 SOLV  HW2     4208    7.316901277    3.648622984    0.078312269
  439 SOLV  OW      4209    7.141137681    4.978279890    7.318072592
  439 SOLV  HW1     4210    7.224331986    4.930258774    7.345870419
  439 SOLV  HW2     4211    7.164475762    5.050163804    7.252589488
  440 SOLV  OW      4212    5.806388017    4.504235239    6.317932638
  440 SOLV  HW1     4213    5.725312166    4.559708849    6.336673428
  440 SOLV  HW2     4214    5.793142462    4.412298817    6.355000930
  441 SOLV  OW      4215    7.154925024    4.829562695    5.473553449
  441 SOLV  HW1     4216    7.106297304    4.910202040    5.507235563
  441 SOLV  HW2     4217    7.213036963    4.855515612    5.396408655
  442 SOLV  OW      4218    6.581909840    4.269429636    5.079456182
  442 SOLV  HW1     4219    6.653365410    4.308431486    5.021363550
  442 SOLV  HW2     4220    6.623985482    4.223219311    5.157533550
  443 SOLV  OW      4221    4.505065977    4.900525405    6.384744949
  443 SOLV  HW1     4222    4.409904446    4.889332388    6.356098961
  443 SOLV  HW2     4223    4.507796588    4.940806696    6.476240910
  444 SOLV  OW      4224    4.432813580    6.877550469    5.178523413
  444 SOLV  HW1     4225    4.337163319    6.883679445    5.149972761
  444 SOLV  HW2     4226    4.450131316    6.787226075    5.217807434
  445 SOLV  OW      4227    6.364218643    4.515550967    7.606242724
  445 SOLV  HW1     4228    6.277396137    4.559037972    7.630167543
  445 SOLV  HW2     4229    6.350801378    4.416809726    7.597773715
  446 SOLV  OW      4230    4.655923225    7.493711250    6.805976052
  446 SOLV  HW1     4231    4.641594605    7.566071194    6.738457690
  446 SOLV  HW2     4232    4.624629518    7.525124709    6.895618802
  447 SOLV  OW      4233    5.882268708    6.405631727    7.066998118
  447 SOLV  HW1     4234    5.786401626    6.377696393    7.061597612
  447 SOLV  HW2     4235    5.932200578    6.368651275    6.988644722
  448 SOLV  OW      4236    4.948194802    7.163770077    7.579583736
  448 SOLV  HW1     4237    4.851204200    7.151533167    7.600677099
  448 SOLV  HW2     4238    4.984908721    7.078995127    7.541280989
  449 SOLV  OW      4239    4.713437072    7.326298842    8.118812381
  449 SOLV  HW1     4240    4.689283499    7.302320887    8.024772148
  449 SOLV  HW2     4241    4.803759336    7.369217472    8.120096299
  450 SOLV  OW      4242    5.476893307    5.618983162    0.190778889
  450 SOLV  HW1     4243    5.496600130    5.547764447    0.258168105
  450 SOLV  HW2     4244    5.436219819    5.577487609    0.109381965
  451 SOLV  OW      4245    5.638481379    4.664420956    0.026016492
  451 SOLV  HW1     4246    5.593745285    4.580124689    0.055924093
  451 SOLV  HW2     4247    5.569980936    4.736490472    0.015284689
  452 SOLV  OW      4248    6.125322551    6.466814849    4.994254053
  452 SOLV  HW1     4249    6.108971706    6.371930398    4.967212930
  452 SOLV  HW2     4250    6.040448533    6.506629022    5.029079070
  453 SOLV  OW      4251    3.980491623    6.348824412    4.086222983
  453 SOLV  HW1     4252    3.888893033    6.310071366    4.096684072
  453 SOLV  HW2     4253    4.034947481    6.328019817    4.167483190
  454 SOLV  OW      4254    4.263566509    7.474830558    7.473408713
  454 SOLV  HW1     4255    4.330300560    7.439241775    7.407975461
  454 SOLV  HW2     4256    4.277664044    7.573129512    7.485241460
  455 SOLV  OW      4257    7.425996244    5.867692067    5.669656928
  455 SOLV  HW1     4258    7.341511005    5.821225823    5.643106970
  455 SOLV  HW2     4259    7.406122232    5.934602822    5.741278297
  456 SOLV  OW      4260    5.900955123    4.703421567    5.987025503
  456 SOLV  HW1     4261    5.990483435    4.706323912    6.031499803
  456 SOLV  HW2     4262    5.847198669    4.782929589    6.015141013
  457 SOLV  OW      4263    6.450290492    7.998021715    7.333801102
  457 SOLV  HW1     4264    6.549714819    7.987220662    7.333443109
  457 SOLV  HW2     4265    6.425156845    8.076948690    7.277758678
  458 SOLV  OW      4266    4.284929075    6.161910211    7.175095860
  458 SOLV  HW1     4267    4.237989427    6.125762735    7.255667993
  458 SOLV  HW2     4268    4.323284376    6.251778292    7.196410799
  459 SOLV  OW      4269    7.228353702    6.862180791    7.793611956
  459 SOLV  HW1     4270    7.231352315    6.842775952    7.891665312
  459 SOLV  HW2     4271    7.281015928    6.792905626    7.744320575
  460 SOLV  OW      4272    4.879130839    6.315871168    5.985420348
  460 SOLV  HW1     4273    4.974979168    6.327937193    6.011288633
  460 SOLV  HW2     4274    4.848651173    6.224462681    6.012197904
  461 SOLV  OW      4275    4.257594829    6.733483210    7.437861153
  461 SOLV  HW1     4276    4.343213219    6.784891463    7.443022573
  461 SOLV  HW2     4277    4.181086908    6.797047147    7.427557566
  462 SOLV  OW      4278    6.251874495    5.022324139    7.232148175
  462 SOLV  HW1     4279    6.186294877    5.097784634    7.229608430
  462 SOLV  HW2     4280    6.314361145    5.029859423    7.154430239
  463 SOLV  OW      4281    6.358816208    5.352951585    5.094738280
  463 SOLV  HW1     4282    6.394591562    5.378815044    5.005001257
  463 SOLV  HW2     4283    6.282220075    5.289713181    5.083104205
  464 SOLV  OW      4284    6.291768817    6.366706665    7.587602218
  464 SOLV  HW1     4285    6.248292936    6.389315669    7.500423834
  464 SOLV  HW2     4286    6.308704014    6.268235393    7.591838449
  465 SOLV  OW      4287    6.273326257    3.663365393    0.184756417
  465 SOLV  HW1     4288    6.365398759    3.658746222    0.145988726
  465 SOLV  HW2     4289    6.206630478    3.635597721    0.115602155
  466 SOLV  OW      4290    5.397645490    3.356477722    7.673788455
  466 SOLV  HW1     4291    5.300142292    3.369516448    7.691802438
  466 SOLV  HW2     4292    5.409328065    3.289031574    7.600878208
  467 SOLV  OW      4293    7.086168411    5.840895301    7.666929062
  467 SOLV  HW1     4294    6.995818459    5.873570220    7.694693855
  467 SOLV  HW2     4295    7.123357795    5.901512994    7.596614892
  468 SOLV  OW      4296    7.203634199    4.100294660    4.244679855
  468 SOLV  HW1     4297    7.254567641    4.184484720    4.226801591
  468 SOLV  HW2     4298    7.259328595    4.038914386    4.300647206
  469 SOLV  OW      4299    4.793643502    5.991401712    6.643606268
  469 SOLV  HW1     4300    4.809743748    5.945197640    6.730827673
  469 SOLV  HW2     4301    4.828182743    6.085119124    6.648678141
  470 SOLV  OW      4302    4.991062711    4.855534556    6.391354322
  470 SOLV  HW1     4303    5.052554450    4.808082659    6.328355807
  470 SOLV  HW2     4304    4.958876696    4.940233581    6.349024042
  471 SOLV  OW      4305    6.882720272    5.387067246    6.643407579
  471 SOLV  HW1     4306    6.834184393    5.418026113    6.561630156
  471 SOLV  HW2     4307    6.913248361    5.292736335    6.630317303
  472 SOLV  OW      4308    4.639806803    6.736092596    5.451274154
  472 SOLV  HW1     4309    4.603144388    6.812005002    5.505076304
  472 SOLV  HW2     4310    4.738182584    6.728242596    5.467458372
  473 SOLV  OW      4311    7.840211420    6.377807982    5.392688858
  473 SOLV  HW1     4312    7.848175781    6.292628426    5.444467351
  473 SOLV  HW2     4313    7.924113379    6.431195906    5.403277449
  474 SOLV  OW      4314    7.493666798    5.480901768    5.822797725
  474 SOLV  HW1     4315    7.453407414    5.404784550    5.873659085
  474 SOLV  HW2     4316    7.488615107    5.564185705    5.877931561
  475 SOLV  OW      4317    4.192071766    5.455322711    7.063312221
  475 SOLV  HW1     4318    4.283749605    5.491873569    7.047152430
  475 SOLV  HW2     4319    4.147697648    5.507651168    7.136076535
  476 SOLV  OW      4320    4.974086739    6.400943509    6.422741967
  476 SOLV  HW1     4321    4.980286282    6.333589792    6.496408245
  476 SOLV  HW2     4322    5.056223557    6.457997775    6.422768937
  477 SOLV  OW      4323    6.936356508    7.987001124    4.485114701
  477 SOLV  HW1     4324    6.907875510    7.973785574    4.390171457
  477 SOLV  HW2     4325    7.017636344    7.931726233    4.503506948
  478 SOLV  OW      4326    5.138149147    6.553600440    0.016493051
  478 SOLV  HW1     4327    5.152675903    6.458522089    0.043888892
  478 SOLV  HW2     4328    5.179787833    6.569193561   -0.073086884
  479 SOLV  OW      4329    6.368142292    4.916598416    4.490231364
  479 SOLV  HW1     4330    6.283071063    4.889627103    4.445094228
  479 SOLV  HW2     4331    6.441108581    4.923793159    4.422216566
  480 SOLV  OW      4332    7.633095810    4.663129230    7.109856560
  480 SOLV  HW1     4333    7.627756436    4.625762129    7.202467524
  480 SOLV  HW2     4334    7.549578643    4.640241358    7.059831104
  481 SOLV  OW      4335    5.018571849    7.477929897    5.655789317
  481 SOLV  HW1     4336    4.995329885    7.575173835    5.657983349
  481 SOLV  HW2     4337    4.948758990    7.428141997    5.604323737
  482 SOLV  OW      4338    4.149530385    5.604301117    6.451744846
  482 SOLV  HW1     4339    4.173209861    5.671675765    6.381745015
  482 SOLV  HW2     4340    4.216942865    5.607825257    6.525522472
  483 SOLV  OW      4341    6.168654522    8.026570548    6.212909337
  483 SOLV  HW1     4342    6.257506667    8.005355796    6.253594386
  483 SOLV  HW2     4343    6.142571257    8.120110312    6.236783507
  484 SOLV  OW      4344    4.672551577    7.069638548    6.423791454
  484 SOLV  HW1     4345    4.627712554    7.101362114    6.340214688
  484 SOLV  HW2     4346    4.720307656    6.983721983    6.405414811
  485 SOLV  OW      4347    7.090608492    7.579968177    0.002275617
  485 SOLV  HW1     4348    7.081364468    7.594528472   -0.096234294
  485 SOLV  HW2     4349    7.180344306    7.540384082    0.021824761
  486 SOLV  OW      4350    5.492873128    4.053793222    4.224342554
  486 SOLV  HW1     4351    5.545616285    4.089898698    4.301248951
  486 SOLV  HW2     4352    5.554823816    4.010435048    4.158904177
  487 SOLV  OW      4353    5.345080005    7.757485941    4.587748139
  487 SOLV  HW1     4354    5.261253759    7.791172342    4.630642562
  487 SOLV  HW2     4355    5.354242574    7.659405841    4.605005999
  488 SOLV  OW      4356    4.700302334    4.549485090    5.271843981
  488 SOLV  HW1     4357    4.694041551    4.614363136    5.347695946
  488 SOLV  HW2     4358    4.697015998    4.599201018    5.185129569
  489 SOLV  OW      4359    7.424781446    5.747444606    7.211634489
  489 SOLV  HW1     4360    7.467082395    5.660241673    7.236290205
  489 SOLV  HW2     4361    7.341770807    5.760700946    7.265811455
  490 SOLV  OW      4362    7.404997011    4.432001409    5.606885295
  490 SOLV  HW1     4363    7.398902817    4.485931276    5.690884700
  490 SOLV  HW2     4364    7.325028211    4.450282186    5.549681836
  491 SOLV  OW      4365    6.200062011    7.444636204    3.985538175
  491 SOLV  HW1     4366    6.197350120    7.410902849    4.079647499
  491 SOLV  HW2     4367    6.127106454    7.401392074    3.932535512
  492 SOLV  OW      4368    5.921497509    7.141269118    4.460893562
  492 SOLV  HW1     4369    5.919275792    7.151775033    4.361471784
  492 SOLV  HW2     4370    5.911520448    7.044576800    4.484405098
  493 SOLV  OW      4371    5.845536169    7.097551292    7.309029948
  493 SOLV  HW1     4372    5.911008097    7.173016248    7.304557314
  493 SOLV  HW2     4373    5.759637672    7.125377026    7.266033781
  494 SOLV  OW      4374    6.918288010    5.320872900    7.870816200
  494 SOLV  HW1     4375    6.985513373    5.352207844    7.937903996
  494 SOLV  HW2     4376    6.959323811    5.250359350    7.812973795
  495 SOLV  OW      4377    4.157297334    3.850145721    4.731278130
  495 SOLV  HW1     4378    4.126029929    3.906986561    4.655166149
  495 SOLV  HW2     4379    4.098546109    3.865590579    4.810721850
  496 SOLV  OW      4380    0.920199325    4.875185651    5.404785122
  496 SOLV  HW1     4381    0.837538862    4.928919927    5.388013533
  496 SOLV  HW2     4382    0.950283285    4.832791899    5.319350144
  497 SOLV  OW      4383    7.785002963    5.268320298    5.973696546
  497 SOLV  HW1     4384    7.745877066    5.197477662    5.914941040
  497 SOLV  HW2     4385    7.760723306    5.249777740    6.068924333
  498 SOLV  OW      4386    7.215233458    7.972013867    4.675960583
  498 SOLV  HW1     4387    7.159182207    8.053367744    4.660426322
  498 SOLV  HW2     4388    7.267664639    7.983301470    4.760370521
  499 SOLV  OW      4389    7.373789995    3.341457955    5.197683013
  499 SOLV  HW1     4390    7.425256648    3.416116040    5.239859888
  499 SOLV  HW2     4391    7.435867395    3.284448135    5.143851876
  500 SOLV  OW      4392    5.263042498    4.330053187    4.967297273
  500 SOLV  HW1     4393    5.334187090    4.263807553    4.990783367
  500 SOLV  HW2     4394    5.180330104    4.281482196    4.938993421
  501 SOLV  OW      4395    8.013660034    5.878644667    6.127172783
  501 SOLV  HW1     4396    8.018441974    5.853498141    6.223848921
  501 SOLV  HW2     4397    7.918239633    5.877924727    6.097241668
  502 SOLV  OW      4398    4.950314768    4.832577109    5.552814679
  502 SOLV  HW1     4399    4.875148377    4.782322329    5.510081364
  502 SOLV  HW2     4400    4.914379237    4.914311530    5.597867206
  503 SOLV  OW      4401    5.861779543    4.922403706    7.481793031
  503 SOLV  HW1     4402    5.857246515    4.841744417    7.540743572
  503 SOLV  HW2     4403    5.946916760    4.971819570    7.499436605
  504 SOLV  OW      4404    7.899616430    4.435949498    6.761057579
  504 SOLV  HW1     4405    7.889749890    4.508332916    6.829358806
  504 SOLV  HW2     4406    7.996591589    4.414948686    6.748545437
  505 SOLV  OW      4407    7.245000959    5.247483186    7.165919929
  505 SOLV  HW1     4408    7.272705391    5.310879765    7.093716224
  505 SOLV  HW2     4409    7.168191106    5.286414508    7.216758879
  506 SOLV  OW      4410    6.689615933    3.659566604    5.790907299
  506 SOLV  HW1     4411    6.668112476    3.756325803    5.804198979
  506 SOLV  HW2     4412    6.609046833    3.604295883    5.812243666
  507 SOLV  OW      4413    5.514109287    6.489163386    6.369792742
  507 SOLV  HW1     4414    5.500724029    6.554269243    6.444516518
  507 SOLV  HW2     4415    5.544670921    6.538057300    6.288079925
  508 SOLV  OW      4416    7.180429694    6.003804733    7.482836388
  508 SOLV  HW1     4417    7.181632827    6.099394644    7.512213698
  508 SOLV  HW2     4418    7.273946998    5.968422956    7.480732359
  509 SOLV  OW      4419    7.814256717    5.643200909    6.333688871
  509 SOLV  HW1     4420    7.893271427    5.703889946    6.342265365
  509 SOLV  HW2     4421    7.809694967    5.607440829    6.240412897
  510 SOLV  OW      4422    6.905640117    3.209256882    6.438655096
  510 SOLV  HW1     4423    6.830606609    3.270345886    6.463951155
  510 SOLV  HW2     4424    6.935560445    3.230038883    6.345517200
  511 SOLV  OW      4425    6.119819362    4.217564124    7.891071209
  511 SOLV  HW1     4426    6.095281995    4.120628365    7.892755614
  511 SOLV  HW2     4427    6.193730283    4.232082954    7.825284341
  512 SOLV  OW      4428    5.953928316    4.439886098    5.303837767
  512 SOLV  HW1     4429    6.026493406    4.403426007    5.362204981
  512 SOLV  HW2     4430    5.931885490    4.533152632    5.332423964
  513 SOLV  OW      4431    5.247084909    6.369802259    4.556837707
  513 SOLV  HW1     4432    5.315522912    6.431915284    4.595042666
  513 SOLV  HW2     4433    5.158723663    6.386635327    4.600545812
  514 SOLV  OW      4434    0.095124105    8.144440574    4.162247144
  514 SOLV  HW1     4435    0.158449236    8.073943003    4.194213315
  514 SOLV  HW2     4436    0.006550351    8.132481556    4.207117983
  515 SOLV  OW      4437    6.462249148    6.614446174    4.701953233
  515 SOLV  HW1     4438    6.480759693    6.708255047    4.731266248
  515 SOLV  HW2     4439    6.393896851    6.615231904    4.628964561
  516 SOLV  OW      4440    7.500884208    4.601033360    4.729789059
  516 SOLV  HW1     4441    7.522975833    4.579028334    4.634774430
  516 SOLV  HW2     4442    7.444359457    4.683477370    4.732606493
  517 SOLV  OW      4443    4.321260093    4.387972454    5.736000408
  517 SOLV  HW1     4444    4.386072436    4.383658272    5.812042030
  517 SOLV  HW2     4445    4.370524321    4.377485245    5.649602153
  518 SOLV  OW      4446    3.788372840    7.438544583    6.477745662
  518 SOLV  HW1     4447    3.886443975    7.451376279    6.492556845
  518 SOLV  HW2     4448    3.763638381    7.343910290    6.498591021
  519 SOLV  OW      4449    6.180489018    5.521964401    7.208007903
  519 SOLV  HW1     4450    6.082125507    5.509787862    7.221287649
  519 SOLV  HW2     4451    6.229726746    5.482283492    7.285486523
  520 SOLV  OW      4452    6.624505509    8.019408325    5.827052898
  520 SOLV  HW1     4453    6.603025668    8.083399098    5.753261157
  520 SOLV  HW2     4454    6.666823115    7.937314219    5.788696413
  521 SOLV  OW      4455    5.411414303    5.455270393    8.218776593
  521 SOLV  HW1     4456    5.366239966    5.380152860    8.266908433
  521 SOLV  HW2     4457    5.486795932    5.419119415    8.163906593
  522 SOLV  OW      4458    6.402778337    5.639377025    7.372265876
  522 SOLV  HW1     4459    6.355207588    5.637957865    7.284308423
  522 SOLV  HW2     4460    6.409784899    5.546181671    7.407860076
  523 SOLV  OW      4461    4.325218765    6.187681789    8.081397501
  523 SOLV  HW1     4462    4.261902937    6.145807640    8.016300177
  523 SOLV  HW2     4463    4.383740511    6.116979923    8.121126635
  524 SOLV  OW      4464    7.852677670    3.867394984    7.069978728
  524 SOLV  HW1     4465    7.910138550    3.921108720    7.131742735
  524 SOLV  HW2     4466    7.874060593    3.891391188    6.975276083
  525 SOLV  OW      4467    5.131269743    7.394638222    7.394642388
  525 SOLV  HW1     4468    5.217219175    7.386070723    7.344237085
  525 SOLV  HW2     4469    5.118318425    7.489814902    7.422482536
  526 SOLV  OW      4470    4.481228135    5.785639550    4.932630352
  526 SOLV  HW1     4471    4.531900393    5.705157111    4.901699004
  526 SOLV  HW2     4472    4.501553549    5.802777179    5.029040888
  527 SOLV  OW      4473    4.131459656    6.586981180    0.392869035
  527 SOLV  HW1     4474    4.066614626    6.549767219    0.459278996
  527 SOLV  HW2     4475    4.223340356    6.553402830    0.413615878
  528 SOLV  OW      4476    6.428727674    4.759098599    5.748852896
  528 SOLV  HW1     4477    6.443982274    4.852986850    5.779742253
  528 SOLV  HW2     4478    6.516168291    4.717801212    5.723345566
  529 SOLV  OW      4479    4.206521194    4.641261311    5.637828279
  529 SOLV  HW1     4480    4.193184097    4.571058113    5.707794778
  529 SOLV  HW2     4481    4.280613392    4.702390690    5.665670719
  530 SOLV  OW      4482    6.252853941    6.323635746    5.423375919
  530 SOLV  HW1     4483    6.315031044    6.254592557    5.460369030
  530 SOLV  HW2     4484    6.304307046    6.406597081    5.401664823
  531 SOLV  OW      4485    6.897269254    6.560532654    4.739378859
  531 SOLV  HW1     4486    6.816829136    6.591853893    4.688882545
  531 SOLV  HW2     4487    6.958066557    6.638049869    4.756591380
  532 SOLV  OW      4488    5.393375845    6.365528601    4.326769342
  532 SOLV  HW1     4489    5.330351010    6.356923749    4.403930663
  532 SOLV  HW2     4490    5.352535030    6.424126468    4.256781358
  533 SOLV  OW      4491    6.540290480    5.686990690    7.082597680
  533 SOLV  HW1     4492    6.633892124    5.672067354    7.050692523
  533 SOLV  HW2     4493    6.523079235    5.785183422    7.090590176
  534 SOLV  OW      4494    6.113654771    6.969476458    7.538589610
  534 SOLV  HW1     4495    6.147538693    6.953506605    7.631318334
  534 SOLV  HW2     4496    6.027832844    7.020645296    7.542834043
  535 SOLV  OW      4497    4.661461813    4.572319900    6.004074466
  535 SOLV  HW1     4498    4.646737214    4.578821691    6.102777367
  535 SOLV  HW2     4499    4.701113841    4.657810372    5.970601218
  536 SOLV  OW      4500    5.202290426    5.370224144    6.219688693
  536 SOLV  HW1     4501    5.179371722    5.279072203    6.185540543
  536 SOLV  HW2     4502    5.278267211    5.363435627    6.284352781
  537 SOLV  OW      4503    7.789275198    5.474792880    6.868279260
  537 SOLV  HW1     4504    7.715317450    5.454666700    6.804039536
  537 SOLV  HW2     4505    7.779715382    5.568535861    6.901780441
  538 SOLV  OW      4506    5.586252082    6.262517377    8.025492724
  538 SOLV  HW1     4507    5.679452159    6.275349065    7.991571137
  538 SOLV  HW2     4508    5.562219332    6.338186474    8.086304911
  539 SOLV  OW      4509    6.840757549    7.907247716    4.244116323
  539 SOLV  HW1     4510    6.779841523    7.971823513    4.198081506
  539 SOLV  HW2     4511    6.787335187    7.848839256    4.305227262
  540 SOLV  OW      4512    6.383798571    4.656091488    4.681115957
  540 SOLV  HW1     4513    6.435048160    4.650520285    4.766813006
  540 SOLV  HW2     4514    6.349881867    4.749333245    4.668582332
  541 SOLV  OW      4515    6.736659776    4.770383860    5.572253980
  541 SOLV  HW1     4516    6.718712509    4.801959296    5.479082480
  541 SOLV  HW2     4517    6.682355934    4.688464068    5.590699590
  542 SOLV  OW      4518    4.654788905    7.824356195    5.393092860
  542 SOLV  HW1     4519    4.695209407    7.910554245    5.362470191
  542 SOLV  HW2     4520    4.720072155    7.775731339    5.451189926
  543 SOLV  OW      4521    0.967720600    4.559435134    4.218253833
  543 SOLV  HW1     4522    0.885001979    4.512012677    4.188085722
  543 SOLV  HW2     4523    1.026594301    4.577176134    4.139383545
  544 SOLV  OW      4524    7.945044049    5.954126604    7.558036791
  544 SOLV  HW1     4525    7.959607006    5.981701379    7.463016297
  544 SOLV  HW2     4526    7.970790514    5.858136715    7.569191938
  545 SOLV  OW      4527    6.476982665    6.514482991    6.864247925
  545 SOLV  HW1     4528    6.479083793    6.472305880    6.954893811
  545 SOLV  HW2     4529    6.541695777    6.467541741    6.804158692
  546 SOLV  OW      4530    5.714497294    7.037706049    4.986025955
  546 SOLV  HW1     4531    5.749853830    7.104136808    4.920157642
  546 SOLV  HW2     4532    5.617311945    7.055095769    5.001975667
  547 SOLV  OW      4533    6.080574888    4.268232510    8.151376099
  547 SOLV  HW1     4534    6.097194633    4.258881702    8.053202549
  547 SOLV  HW2     4535    5.982056279    4.270636190    8.168404785
  548 SOLV  OW      4536    7.012614440    4.496705904    7.218817127
  548 SOLV  HW1     4537    7.037271322    4.434719372    7.144307500
  548 SOLV  HW2     4538    7.018592914    4.591273608    7.186833400
  549 SOLV  OW      4539    0.144365559    0.162777280    4.115479421
  549 SOLV  HW1     4540    0.110815938    0.180885192    4.207934586
  549 SOLV  HW2     4541    0.114844121    0.071706049    4.086566335
  550 SOLV  OW      4542    6.750753899    5.420568020    6.897906609
  550 SOLV  HW1     4543    6.842759846    5.418319719    6.858775128
  550 SOLV  HW2     4544    6.683522086    5.402996276    6.825986538
  551 SOLV  OW      4545    5.720409192    0.444525185    4.265015648
  551 SOLV  HW1     4546    5.770442811    0.359649729    4.282126871
  551 SOLV  HW2     4547    5.766724438    0.496614879    4.193297097
  552 SOLV  OW      4548    6.011935523    7.221837338    4.874272852
  552 SOLV  HW1     4549    6.027244774    7.302796235    4.930955463
  552 SOLV  HW2     4550    5.999258662    7.141926911    4.933053566
  553 SOLV  OW      4551    3.695774911    5.538525877    3.572157081
  553 SOLV  HW1     4552    3.692635292    5.517066587    3.474529185
  553 SOLV  HW2     4553    3.607659097    5.576123273    3.600853837
  554 SOLV  OW      4554    8.021848451    5.441611994    7.200287832
  554 SOLV  HW1     4555    8.051972072    5.466426923    7.108209530
  554 SOLV  HW2     4556    8.091607830    5.468756334    7.266608218
  555 SOLV  OW      4557    8.113375485    5.568620945    7.818323391
  555 SOLV  HW1     4558    8.184436481    5.528003736    7.760858560
  555 SOLV  HW2     4559    8.097394312    5.510148838    7.897867419
  556 SOLV  OW      4560    6.433281238    5.058158901    5.750495211
  556 SOLV  HW1     4561    6.523554000    5.087181426    5.782277213
  556 SOLV  HW2     4562    6.373670511    5.042524709    5.829258925
  557 SOLV  OW      4563    4.581054741    5.941340293    0.168853696
  557 SOLV  HW1     4564    4.554142122    5.946540633    0.265032543
  557 SOLV  HW2     4565    4.644744246    5.865288622    0.156147606
  558 SOLV  OW      4566    4.600262584    4.586832515    5.711032815
  558 SOLV  HW1     4567    4.638396670    4.511995898    5.765316063
  558 SOLV  HW2     4568    4.522658110    4.627055614    5.759622973
  559 SOLV  OW      4569    7.013306743    4.585010718    5.777745560
  559 SOLV  HW1     4570    7.105558146    4.618757929    5.758975240
  559 SOLV  HW2     4571    6.974258489    4.546509260    5.694113127
  560 SOLV  OW      4572    4.854228991    5.454087851    5.888259631
  560 SOLV  HW1     4573    4.852285056    5.524159753    5.959577147
  560 SOLV  HW2     4574    4.768099900    5.455849944    5.837478978
  561 SOLV  OW      4575    5.834840102    4.279735957    3.530969216
  561 SOLV  HW1     4576    5.800411923    4.373309143    3.538737508
  561 SOLV  HW2     4577    5.934644267    4.281363684    3.524799272
  562 SOLV  OW      4578    4.362879145    4.405341116    5.131665437
  562 SOLV  HW1     4579    4.339502605    4.412011947    5.228665864
  562 SOLV  HW2     4580    4.429945859    4.475853649    5.108642867
  563 SOLV  OW      4581    5.715824026    6.175061096    7.031306928
  563 SOLV  HW1     4582    5.693266352    6.090245673    6.983374321
  563 SOLV  HW2     4583    5.806956135    6.167249296    7.071728638
  564 SOLV  OW      4584    7.575065873    5.151699908    5.759112552
  564 SOLV  HW1     4585    7.635460187    5.082486409    5.798656657
  564 SOLV  HW2     4586    7.580386158    5.147470572    5.659335181
  565 SOLV  OW      4587    6.562937916    6.375744870    8.084543104
  565 SOLV  HW1     4588    6.505373834    6.313023045    8.137023513
  565 SOLV  HW2     4589    6.537478602    6.371385784    7.987927442
  566 SOLV  OW      4590    5.548987593    0.261926387    5.946165851
  566 SOLV  HW1     4591    5.575572478    0.331242121    6.013173999
  566 SOLV  HW2     4592    5.449766469    0.249635781    5.948522495
  567 SOLV  OW      4593    3.982987006    6.045232625    4.115806545
  567 SOLV  HW1     4594    4.043837868    6.111294145    4.159788521
  567 SOLV  HW2     4595    3.939139646    5.988675618    4.185664048
  568 SOLV  OW      4596    0.516287558    3.805387461    5.255898539
  568 SOLV  HW1     4597    0.481549426    3.748436198    5.330408597
  568 SOLV  HW2     4598    0.497052930    3.761059105    5.168338033
  569 SOLV  OW      4599    6.873064867    5.010018094    5.298262615
  569 SOLV  HW1     4600    6.906736552    5.087292866    5.244442998
  569 SOLV  HW2     4601    6.906240946    5.017925956    5.392275842
  570 SOLV  OW      4602    5.426935730    5.787959921    4.171743810
  570 SOLV  HW1     4603    5.410938650    5.692979067    4.198653961
  570 SOLV  HW2     4604    5.423938126    5.795299369    4.072051697
  571 SOLV  OW      4605    6.347050229    5.540135378    6.972229409
  571 SOLV  HW1     4606    6.275327217    5.531039480    7.041317150
  571 SOLV  HW2     4607    6.422078108    5.594989769    7.009132164
  572 SOLV  OW      4608    7.243275783    6.802840034    5.015398614
  572 SOLV  HW1     4609    7.252703855    6.705164406    4.996110198
  572 SOLV  HW2     4610    7.289765140    6.824483932    5.101257121
  573 SOLV  OW      4611    5.634653052    7.773711132    4.823447210
  573 SOLV  HW1     4612    5.670368278    7.729964827    4.905984070
  573 SOLV  HW2     4613    5.619089623    7.704382599    4.753070326
  574 SOLV  OW      4614    6.037273291    5.576744879    7.680449483
  574 SOLV  HW1     4615    6.088162458    5.656713655    7.648585250
  574 SOLV  HW2     4616    6.014766518    5.587982056    7.777233630
  575 SOLV  OW      4617    4.282136230    7.198178892    5.749657345
  575 SOLV  HW1     4618    4.214849823    7.125347774    5.736687761
  575 SOLV  HW2     4619    4.239778495    7.286571174    5.729842531
  576 SOLV  OW      4620    5.691779767    6.028494877    7.407293344
  576 SOLV  HW1     4621    5.664021823    5.996874283    7.498018525
  576 SOLV  HW2     4622    5.788210063    6.054927111    7.409284574
  577 SOLV  OW      4623    7.959752353    5.585263865    5.291188722
  577 SOLV  HW1     4624    7.922153970    5.515259135    5.230478760
  577 SOLV  HW2     4625    7.987381761    5.543100643    5.377564644
  578 SOLV  OW      4626    3.734858001    7.173017888    6.543130785
  578 SOLV  HW1     4627    3.767805291    7.083101194    6.514329633
  578 SOLV  HW2     4628    3.730758249    7.176573656    6.642983420
  579 SOLV  OW      4629    7.395474995    5.788250680    6.300171237
  579 SOLV  HW1     4630    7.297902571    5.773478670    6.283957940
  579 SOLV  HW2     4631    7.410255751    5.882189038    6.331131902
  580 SOLV  OW      4632    7.254438465    7.152142575    5.664755987
  580 SOLV  HW1     4633    7.180923803    7.165806232    5.598343910
  580 SOLV  HW2     4634    7.324541611    7.222270819    5.651750271
  581 SOLV  OW      4635    4.419339361    7.082234348    6.545752561
  581 SOLV  HW1     4636    4.346902336    7.030298696    6.500394137
  581 SOLV  HW2     4637    4.506465140    7.065024505    6.499766682
  582 SOLV  OW      4638    7.153703190    0.216460827    5.163655735
  582 SOLV  HW1     4639    7.176564801    0.304023874    5.206222727
  582 SOLV  HW2     4640    7.177268404    0.219487361    5.066509997
  583 SOLV  OW      4641    5.336661474    4.391980774    7.480883659
  583 SOLV  HW1     4642    5.260837070    4.378232769    7.544627141
  583 SOLV  HW2     4643    5.402723401    4.455510472    7.520899744
  584 SOLV  OW      4644    7.747990087    6.141444695    7.604947473
  584 SOLV  HW1     4645    7.703091862    6.119380332    7.691542615
  584 SOLV  HW2     4646    7.815280546    6.070690938    7.583331683
  585 SOLV  OW      4647    0.010769103    4.958034292    5.868887585
  585 SOLV  HW1     4648   -0.058278855    4.938647467    5.799188127
  585 SOLV  HW2     4649    0.078343469    5.021862392    5.831993318
  586 SOLV  OW      4650    8.200218261    5.147935636    4.986742467
  586 SOLV  HW1     4651    8.171101207    5.238758565    5.016822020
  586 SOLV  HW2     4652    8.130411302    5.108714607    4.926824997
  587 SOLV  OW      4653    5.728620314    6.906137114    7.807255839
  587 SOLV  HW1     4654    5.665577961    6.912811000    7.884606436
  587 SOLV  HW2     4655    5.717125074    6.985834367    7.747942443
  588 SOLV  OW      4656    6.949805459    5.725513781    5.940241107
  588 SOLV  HW1     4657    6.892878949    5.806979824    5.951380207
  588 SOLV  HW2     4658    6.892029967    5.647548882    5.916058572
  589 SOLV  OW      4659    6.541091444    4.636523772    4.385959444
  589 SOLV  HW1     4660    6.582353642    4.545977820    4.375917079
  589 SOLV  HW2     4661    6.513576029    4.650221326    4.481128749
  590 SOLV  OW      4662    8.231843826    7.386270386    4.256792163
  590 SOLV  HW1     4663    8.184090662    7.317646075    4.201908501
  590 SOLV  HW2     4664    8.186403365    7.474751387    4.246395984
  591 SOLV  OW      4665    6.063974812    4.460189008    5.889262202
  591 SOLV  HW1     4666    6.031996032    4.499245349    5.802929279
  591 SOLV  HW2     4667    6.156359228    4.493248051    5.908590964
  592 SOLV  OW      4668    4.756883761    6.897436969    6.664098054
  592 SOLV  HW1     4669    4.823461101    6.960597978    6.624351278
  592 SOLV  HW2     4670    4.686719305    6.949363478    6.712906521
  593 SOLV  OW      4671    5.591622042    5.366112902    6.096035322
  593 SOLV  HW1     4672    5.551445837    5.302804625    6.162213848
  593 SOLV  HW2     4673    5.540323297    5.361672896    6.010301440
  594 SOLV  OW      4674    4.046290222    7.502016249    4.801575544
  594 SOLV  HW1     4675    4.088528372    7.421789601    4.759367444
  594 SOLV  HW2     4676    4.104611277    7.581934415    4.786963505
  595 SOLV  OW      4677    3.843266196    5.386586652    5.205004263
  595 SOLV  HW1     4678    3.853655861    5.467073237    5.146563228
  595 SOLV  HW2     4679    3.880270429    5.406332240    5.295790436
  596 SOLV  OW      4680    4.728103057    6.538732335    6.329773727
  596 SOLV  HW1     4681    4.814226489    6.491579709    6.348768464
  596 SOLV  HW2     4682    4.655676998    6.500129010    6.386919903
  597 SOLV  OW      4683    6.200846504    7.028205755    6.865367489
  597 SOLV  HW1     4684    6.127040449    7.001486570    6.927325148
  597 SOLV  HW2     4685    6.175468979    7.112363934    6.817666840
  598 SOLV  OW      4686    6.400481558    5.704334378    5.650765044
  598 SOLV  HW1     4687    6.407550666    5.798987084    5.682270634
  598 SOLV  HW2     4688    6.328900908    5.697620810    5.581247578
  599 SOLV  OW      4689    7.763136940    7.226126943    5.323115133
  599 SOLV  HW1     4690    7.812539577    7.305982509    5.288727528
  599 SOLV  HW2     4691    7.775169511    7.149693704    5.259765490
  600 SOLV  OW      4692    6.269178764    7.749523446    7.188697245
  600 SOLV  HW1     4693    6.265618297    7.653570280    7.216665330
  600 SOLV  HW2     4694    6.344193613    7.795357975    7.236381647
  601 SOLV  OW      4695    5.866499625    7.422822336    4.228151342
  601 SOLV  HW1     4696    5.784735163    7.397907471    4.280071496
  601 SOLV  HW2     4697    5.840031305    7.476680132    4.148148153
  602 SOLV  OW      4698    5.801506160    6.078936544    3.861971448
  602 SOLV  HW1     4699    5.879760817    6.050051473    3.806800996
  602 SOLV  HW2     4700    5.718881435    6.078033972    3.805631298
  603 SOLV  OW      4701    5.678794687    5.729799692    6.256910712
  603 SOLV  HW1     4702    5.687004432    5.661786277    6.329758331
  603 SOLV  HW2     4703    5.587479292    5.770504300    6.259478965
  604 SOLV  OW      4704    4.784946752    6.832790659    7.480306107
  604 SOLV  HW1     4705    4.822572875    6.768482057    7.547018006
  604 SOLV  HW2     4706    4.847634435    6.840874333    7.402803442
  605 SOLV  OW      4707    5.814913265    7.628459984    8.194793244
  605 SOLV  HW1     4708    5.721576289    7.593475399    8.202919104
  605 SOLV  HW2     4709    5.865591714    7.573125573    8.128676220
  606 SOLV  OW      4710    5.757802861    6.999254703    4.187444272
  606 SOLV  HW1     4711    5.666368553    7.028492337    4.215487352
  606 SOLV  HW2     4712    5.820723833    7.076793097    4.192947433
  607 SOLV  OW      4713    5.622527575    8.041796972    5.352571662
  607 SOLV  HW1     4714    5.677840495    7.962325417    5.377598073
  607 SOLV  HW2     4715    5.541037785    8.045227617    5.410443279
  608 SOLV  OW      4716    6.010419232    6.259526950    6.843225847
  608 SOLV  HW1     4717    6.015923434    6.184535346    6.909164170
  608 SOLV  HW2     4718    6.099970200    6.303283576    6.834991649
  609 SOLV  OW      4719    4.535814509    3.546236015    5.983545895
  609 SOLV  HW1     4720    4.516859656    3.629728076    6.035233521
  609 SOLV  HW2     4721    4.457073142    3.484854423    5.989366743
  610 SOLV  OW      4722    6.408681494    6.672851359    7.518424797
  610 SOLV  HW1     4723    6.383839584    6.684966134    7.614537864
  610 SOLV  HW2     4724    6.402911105    6.575921894    7.494487064
  611 SOLV  OW      4725    6.716132412    7.531053818    7.384204095
  611 SOLV  HW1     4726    6.735139636    7.629023009    7.390736842
  611 SOLV  HW2     4727    6.648107961    7.515017286    7.312667984
  612 SOLV  OW      4728    8.058523642    4.379392846    6.177058691
  612 SOLV  HW1     4729    8.047162924    4.463495719    6.229964911
  612 SOLV  HW2     4730    7.976338220    4.363004110    6.122485325
  613 SOLV  OW      4731    7.844821172    6.575461750    5.152410982
  613 SOLV  HW1     4732    7.882695359    6.579412258    5.244887160
  613 SOLV  HW2     4733    7.771854135    6.643255408    5.143374407
  614 SOLV  OW      4734    6.362851104    6.058982685    6.503459931
  614 SOLV  HW1     4735    6.364979220    6.112075254    6.588185251
  614 SOLV  HW2     4736    6.348389174    5.962403449    6.525021298
  615 SOLV  OW      4737    4.770190453    4.757131015    0.072571218
  615 SOLV  HW1     4738    4.742044741    4.827385597    0.007195130
  615 SOLV  HW2     4739    4.736968065    4.781261832    0.163762654
  616 SOLV  OW      4740    0.207383649    4.818357739    7.699102651
  616 SOLV  HW1     4741    0.228097466    4.905407670    7.654440821
  616 SOLV  HW2     4742    0.256767808    4.744652105    7.652949676
  617 SOLV  OW      4743    5.208150062    6.523624872    4.926874746
  617 SOLV  HW1     4744    5.128705147    6.562563474    4.880249439
  617 SOLV  HW2     4745    5.219967489    6.428405785    4.898673968
  618 SOLV  OW      4746    8.100158045    6.987271939    5.535802382
  618 SOLV  HW1     4747    8.185874520    7.017624713    5.577429037
  618 SOLV  HW2     4748    8.051039276    6.928290632    5.599911086
  619 SOLV  OW      4749    6.425351138    7.935009435    6.965745562
  619 SOLV  HW1     4750    6.441085509    7.868347140    6.892875616
  619 SOLV  HW2     4751    6.327052533    7.949780459    6.976730602
  620 SOLV  OW      4752    7.014593337    5.711257468    8.156194307
  620 SOLV  HW1     4753    6.995623935    5.676464814    8.064373176
  620 SOLV  HW2     4754    7.108912581    5.744222943    8.160503725
  621 SOLV  OW      4755    3.931282629    5.347962310    4.678428296
  621 SOLV  HW1     4756    3.949322379    5.278462433    4.748029831
  621 SOLV  HW2     4757    3.928102413    5.304785302    4.588286007
  622 SOLV  OW      4758    5.812718231    5.710373933    6.019734118
  622 SOLV  HW1     4759    5.819861946    5.738875076    6.115319955
  622 SOLV  HW2     4760    5.722201918    5.671125255    6.003353505
  623 SOLV  OW      4761    0.490354262    4.784771253    6.771050245
  623 SOLV  HW1     4762    0.425451671    4.821903327    6.704650662
  623 SOLV  HW2     4763    0.441393374    4.757724676    6.853943636
  624 SOLV  OW      4764    7.818595933    7.329704377    4.685236183
  624 SOLV  HW1     4765    7.786018134    7.278371659    4.764640676
  624 SOLV  HW2     4766    7.743329519    7.342438526    4.620627891
  625 SOLV  OW      4767    5.217554851    4.468154949    6.641192359
  625 SOLV  HW1     4768    5.150535170    4.527554757    6.596694884
  625 SOLV  HW2     4769    5.244418895    4.508066867    6.728869514
  626 SOLV  OW      4770    7.645713383    4.956988121    5.278517978
  626 SOLV  HW1     4771    7.686191905    4.901441638    5.351166279
  626 SOLV  HW2     4772    7.622931953    4.898518098    5.200646529
  627 SOLV  OW      4773    4.588508466    5.074023288    4.509496210
  627 SOLV  HW1     4774    4.518497940    5.091947669    4.578627533
  627 SOLV  HW2     4775    4.619848245    5.160656201    4.470582092
  628 SOLV  OW      4776    7.449733954    3.541086111    0.166464289
  628 SOLV  HW1     4777    7.386942199    3.479951118    0.214628039
  628 SOLV  HW2     4778    7.528725956    3.488972579    0.134146439
  629 SOLV  OW      4779    6.182871015    4.901390075    7.490876016
  629 SOLV  HW1     4780    6.222161965    4.958100229    7.563278467
  629 SOLV  HW2     4781    6.225025654    4.925173798    7.403359071
  630 SOLV  OW      4782    4.467050523    8.050630997    6.090123184
  630 SOLV  HW1     4783    4.451074279    7.952861757    6.103690929
  630 SOLV  HW2     4784    4.559295010    8.064681945    6.054182518
  631 SOLV  OW      4785    7.652107196    6.262516451    6.971743327
  631 SOLV  HW1     4786    7.563687518    6.239769066    7.012562357
  631 SOLV  HW2     4787    7.650405121    6.240548035    6.874193234
  632 SOLV  OW      4788    4.922792296    7.251850701    7.247965734
  632 SOLV  HW1     4789    4.940950774    7.181634899    7.179104920
  632 SOLV  HW2     4790    4.996765077    7.252427397    7.315265670
  633 SOLV  OW      4791    4.905349654    6.140717641    7.794359718
  633 SOLV  HW1     4792    4.997345734    6.178078352    7.782489639
  633 SOLV  HW2     4793    4.844365899    6.179816079    7.725408910
  634 SOLV  OW      4794    4.550240807    6.342725542    4.871250588
  634 SOLV  HW1     4795    4.502993339    6.430865337    4.872218878
  634 SOLV  HW2     4796    4.649063393    6.357927829    4.869021517
  635 SOLV  OW      4797    0.147010676    5.648910755    5.718365818
  635 SOLV  HW1     4798    0.058648745    5.623935790    5.678762530
  635 SOLV  HW2     4799    0.218711047    5.637737309    5.649545794
  636 SOLV  OW      4800    6.265827457    5.147137657    4.610932624
  636 SOLV  HW1     4801    6.291477909    5.053996881    4.585108344
  636 SOLV  HW2     4802    6.240663861    5.149138380    4.707694138
  637 SOLV  OW      4803    8.012935698    5.263872699    5.295805710
  637 SOLV  HW1     4804    8.097406494    5.291719070    5.341534299
  637 SOLV  HW2     4805    8.007365265    5.308124943    5.206293817
  638 SOLV  OW      4806    4.970551180    6.649094284    4.791842982
  638 SOLV  HW1     4807    5.001361597    6.706297511    4.715815309
  638 SOLV  HW2     4808    4.922960397    6.705825820    4.859061926
  639 SOLV  OW      4809    4.725352815    6.734793864    4.560512515
  639 SOLV  HW1     4810    4.813813829    6.779775812    4.548152029
  639 SOLV  HW2     4811    4.732975723    6.638557617    4.534397558
  640 SOLV  OW      4812    5.117069706    7.205334434    7.815199835
  640 SOLV  HW1     4813    5.090462872    7.130660937    7.876158389
  640 SOLV  HW2     4814    5.048601559    7.215399949    7.743000695
  641 SOLV  OW      4815    7.095934039    4.439630871    4.649660086
  641 SOLV  HW1     4816    7.088398571    4.487324074    4.737238559
  641 SOLV  HW2     4817    7.129301493    4.346632965    4.665130818
  642 SOLV  OW      4818    5.087776884    6.720099648    5.114332414
  642 SOLV  HW1     4819    4.998806528    6.749020649    5.078981703
  642 SOLV  HW2     4820    5.120668682    6.641707445    5.061659594
  643 SOLV  OW      4821    4.476351775    6.899611910    4.536786945
  643 SOLV  HW1     4822    4.499386500    6.960563271    4.612654694
  643 SOLV  HW2     4823    4.543497382    6.825658391    4.531899093
  644 SOLV  OW      4824    6.163702244    0.002658924    7.361143328
  644 SOLV  HW1     4825    6.252573831   -0.001047882    7.315432646
  644 SOLV  HW2     4826    6.154966191    0.089476000    7.410009277
  645 SOLV  OW      4827    4.606311349    7.176749592    7.838902459
  645 SOLV  HW1     4828    4.543279466    7.141038783    7.907848593
  645 SOLV  HW2     4829    4.603799114    7.118121041    7.757919566
  646 SOLV  OW      4830    6.257884269    5.191145204    8.105711441
  646 SOLV  HW1     4831    6.309764762    5.167373631    8.023584609
  646 SOLV  HW2     4832    6.292759751    5.138802028    8.183462866
  647 SOLV  OW      4833    4.818256317    4.914042057    4.804085029
  647 SOLV  HW1     4834    4.850334191    5.004413477    4.832470117
  647 SOLV  HW2     4835    4.893816112    4.848730243    4.809261996
  648 SOLV  OW      4836    5.402001970    7.214478718    4.560034375
  648 SOLV  HW1     4837    5.357171471    7.291219288    4.514175736
  648 SOLV  HW2     4838    5.348483120    7.187682104    4.640156401
  649 SOLV  OW      4839    4.576312735    7.362498132    5.634529832
  649 SOLV  HW1     4840    4.534367052    7.433054817    5.691658937
  649 SOLV  HW2     4841    4.662631665    7.333254215    5.675702981
  650 SOLV  OW      4842    5.625051747    5.908956303    4.522189179
  650 SOLV  HW1     4843    5.598799270    5.966964302    4.445069358
  650 SOLV  HW2     4844    5.596857855    5.814723945    4.504108907
  651 SOLV  OW      4845    4.844109699    7.474682677    3.796575537
  651 SOLV  HW1     4846    4.769225816    7.516453163    3.848045877
  651 SOLV  HW2     4847    4.896386769    7.546070714    3.749967050
  652 SOLV  OW      4848    4.496092463    7.241433883    0.016780005
  652 SOLV  HW1     4849    4.571794545    7.284780639   -0.032125011
  652 SOLV  HW2     4850    4.524818767    7.151444856    0.049614875
  653 SOLV  OW      4851    7.363697865    6.037061478    4.298957322
  653 SOLV  HW1     4852    7.329476768    5.967636132    4.362285816
  653 SOLV  HW2     4853    7.388685934    6.119329149    4.350035637
  654 SOLV  OW      4854    6.771698999    5.853919866    4.425574145
  654 SOLV  HW1     4855    6.749353704    5.934927330    4.371351891
  654 SOLV  HW2     4856    6.846113432    5.875615451    4.488766626
  655 SOLV  OW      4857    7.029594813    5.290406598    4.363579826
  655 SOLV  HW1     4858    7.067807222    5.265351951    4.452538668
  655 SOLV  HW2     4859    7.040704971    5.214122429    4.299870505
  656 SOLV  OW      4860    5.663435957    6.322002207    0.802554594
  656 SOLV  HW1     4861    5.565826152    6.300244133    0.801786208
  656 SOLV  HW2     4862    5.677280100    6.414287345    0.766590657
  657 SOLV  OW      4863    6.185707520    5.053213621    6.811017992
  657 SOLV  HW1     4864    6.219454516    4.974872204    6.863222940
  657 SOLV  HW2     4865    6.111792345    5.023585134    6.750517699
  658 SOLV  OW      4866    5.274630893    0.120868431    7.681713223
  658 SOLV  HW1     4867    5.257307532    0.029891730    7.719463779
  658 SOLV  HW2     4868    5.358278439    0.158210743    7.721845117
  659 SOLV  OW      4869    5.399090119    5.374623076    5.881065728
  659 SOLV  HW1     4870    5.299120591    5.373389824    5.878544205
  659 SOLV  HW2     4871    5.433005209    5.447781519    5.821910748
  660 SOLV  OW      4872    5.507732806    7.929071106    4.479431774
  660 SOLV  HW1     4873    5.436769039    7.859573119    4.491075163
  660 SOLV  HW2     4874    5.585338765    7.907714510    4.538782675
  661 SOLV  OW      4875    6.596893803    5.165249029    5.030958478
  661 SOLV  HW1     4876    6.683161409    5.194218962    5.072437000
  661 SOLV  HW2     4877    6.553972424    5.243262542    4.985422648
  662 SOLV  OW      4878    8.196489265    4.785239840    4.808772576
  662 SOLV  HW1     4879    8.245215920    4.863075015    4.769158489
  662 SOLV  HW2     4880    8.127166749    4.818408797    4.872772610
  663 SOLV  OW      4881    4.855212571    6.529331588    6.669033701
  663 SOLV  HW1     4882    4.928618485    6.597118102    6.664750476
  663 SOLV  HW2     4883    4.856854028    6.473178681    6.586293823
  664 SOLV  OW      4884    7.578663525    3.937332564    4.867022996
  664 SOLV  HW1     4885    7.655103303    3.888700716    4.824691580
  664 SOLV  HW2     4886    7.613225371    4.017042797    4.916538223
  665 SOLV  OW      4887    0.252192037    5.454884741    0.412959221
  665 SOLV  HW1     4888    0.302065154    5.524290238    0.464897058
  665 SOLV  HW2     4889    0.257509177    5.476095039    0.315369296
  666 SOLV  OW      4890    5.449359010    0.000040014    3.879485913
  666 SOLV  HW1     4891    5.361671445    0.034920823    3.912586895
  666 SOLV  HW2     4892    5.522246107    0.028762765    3.941645803
  667 SOLV  OW      4893    0.050163110    7.809181968    4.353160110
  667 SOLV  HW1     4894   -0.008651904    7.734680562    4.321666696
  667 SOLV  HW2     4895    0.009896855    7.851342857    4.434416047
  668 SOLV  OW      4896    4.569298778    6.336450447    7.168729616
  668 SOLV  HW1     4897    4.622614578    6.251845182    7.167600860
  668 SOLV  HW2     4898    4.575904426    6.378783889    7.259095617
  669 SOLV  OW      4899    4.538869607    4.965681378    5.180313512
  669 SOLV  HW1     4900    4.505138081    4.962078412    5.086234876
  669 SOLV  HW2     4901    4.517872638    4.879528514    5.226555613
  670 SOLV  OW      4902    7.933150637    7.189114746    5.783679750
  670 SOLV  HW1     4903    8.001918501    7.254824462    5.814578840
  670 SOLV  HW2     4904    7.937004662    7.181222227    5.684058848
  671 SOLV  OW      4905    4.894328151    7.479966864    4.753895563
  671 SOLV  HW1     4906    4.850555718    7.519525605    4.673143722
  671 SOLV  HW2     4907    4.961441760    7.544508914    4.790389975
  672 SOLV  OW      4908    5.309496140    7.373933830    3.929726030
  672 SOLV  HW1     4909    5.369869202    7.431878124    3.874962856
  672 SOLV  HW2     4910    5.360577919    7.336242952    4.007001296
  673 SOLV  OW      4911    8.227844691    5.377262068    5.427043724
  673 SOLV  HW1     4912    8.229668798    5.304892928    5.496044401
  673 SOLV  HW2     4913    8.226309556    5.466423750    5.472315248
  674 SOLV  OW      4914    5.435509235    7.653794124    5.999662570
  674 SOLV  HW1     4915    5.450681478    7.569335822    5.948301036
  674 SOLV  HW2     4916    5.455493039    7.638020262    6.096374870
  675 SOLV  OW      4917    4.287277171    4.533993985    5.399487835
  675 SOLV  HW1     4918    4.242374714    4.596022527    5.463811896
  675 SOLV  HW2     4919    4.342667539    4.467881520    5.450108051
  676 SOLV  OW      4920    4.838434869    5.292001353    6.475625379
  676 SOLV  HW1     4921    4.882707895    5.378743424    6.452874932
  676 SOLV  HW2     4922    4.867990045    5.221576152    6.411061088
  677 SOLV  OW      4923    5.082558507    4.290586239    4.464173919
  677 SOLV  HW1     4924    5.066648393    4.338124339    4.550711251
  677 SOLV  HW2     4925    5.129465244    4.204045179    4.481839008
  678 SOLV  OW      4926    5.561079981    5.355393185    4.343248061
  678 SOLV  HW1     4927    5.621555197    5.414559603    4.396577384
  678 SOLV  HW2     4928    5.598633534    5.262729472    4.341000656
  679 SOLV  OW      4929    4.484408218    5.742271724    7.399105471
  679 SOLV  HW1     4930    4.437417082    5.663327905    7.359587288
  679 SOLV  HW2     4931    4.530147738    5.793601547    7.326475847
  680 SOLV  OW      4932    8.191513010    4.304025811    4.555347734
  680 SOLV  HW1     4933    8.203832500    4.375969363    4.486993102
  680 SOLV  HW2     4934    8.094179723    4.282825602    4.564223496
  681 SOLV  OW      4935    4.632459632    6.232463223    5.108878985
  681 SOLV  HW1     4936    4.698210590    6.305452318    5.127572460
  681 SOLV  HW2     4937    4.568553296    6.262530962    5.038084130
  682 SOLV  OW      4938    4.651728377    5.045335366    4.105152014
  682 SOLV  HW1     4939    4.567563892    5.010046395    4.146053032
  682 SOLV  HW2     4940    4.662340345    5.007730946    4.013092035
  683 SOLV  OW      4941    6.106444707    5.039812731    5.739572428
  683 SOLV  HW1     4942    6.077691392    5.107879797    5.806967012
  683 SOLV  HW2     4943    6.192900175    4.998718861    5.768530176
  684 SOLV  OW      4944    5.703886048    6.468242523    4.648951978
  684 SOLV  HW1     4945    5.758713959    6.421649533    4.718411407
  684 SOLV  HW2     4946    5.705276998    6.415102358    4.564242054
  685 SOLV  OW      4947    6.267028066    7.525608489    5.009586552
  685 SOLV  HW1     4948    6.353018417    7.482116374    4.982837863
  685 SOLV  HW2     4949    6.220750882    7.560773509    4.928203461
  686 SOLV  OW      4950    4.462980222    4.863275517    6.982831685
  686 SOLV  HW1     4951    4.530398985    4.796962333    7.015376025
  686 SOLV  HW2     4952    4.506814380    4.926928761    6.919360100
  687 SOLV  OW      4953    0.381431083    4.625441956    6.966980770
  687 SOLV  HW1     4954    0.344168318    4.656224954    7.054533961
  687 SOLV  HW2     4955    0.421638902    4.534538016    6.978001867
  688 SOLV  OW      4956    5.221526680    6.969611160    5.937876701
  688 SOLV  HW1     4957    5.186635736    6.980145375    5.844746504
  688 SOLV  HW2     4958    5.310643168    6.924309249    5.935140350
  689 SOLV  OW      4959    6.781595370    7.130192513    6.179582122
  689 SOLV  HW1     4960    6.831554658    7.213959264    6.157475621
  689 SOLV  HW2     4961    6.812619349    7.095248577    6.268000688
  690 SOLV  OW      4962    8.180894952    6.705488675    4.385832181
  690 SOLV  HW1     4963    8.124649190    6.680384499    4.464623239
  690 SOLV  HW2     4964    8.123982609    6.751246656    4.317501948
  691 SOLV  OW      4965    5.878073070    6.289966426    4.040516580
  691 SOLV  HW1     4966    5.848854727    6.235946026    3.961587329
  691 SOLV  HW2     4967    5.797666726    6.325939722    4.087870689
  692 SOLV  OW      4968    6.604341194    8.125120830    6.932233605
  692 SOLV  HW1     4969    6.604881525    8.131922759    6.832457592
  692 SOLV  HW2     4970    6.543340450    8.050983361    6.960238943
  693 SOLV  OW      4971    6.320122991    4.019946240    5.704238505
  693 SOLV  HW1     4972    6.358736176    4.097473251    5.754243507
  693 SOLV  HW2     4973    6.240424037    4.050344508    5.652029598
  694 SOLV  OW      4974    7.877801416    5.689402760    7.763219264
  694 SOLV  HW1     4975    7.968104735    5.660317781    7.794857572
  694 SOLV  HW2     4976    7.870679650    5.674542651    7.664578757
  695 SOLV  OW      4977    6.443580016    5.016281882    7.026609389
  695 SOLV  HW1     4978    6.512377485    4.944819605    7.013896090
  695 SOLV  HW2     4979    6.458661238    5.089283885    6.959940549
  696 SOLV  OW      4980    5.140585218    6.917879707    7.553191158
  696 SOLV  HW1     4981    5.188486647    7.004118653    7.569630053
  696 SOLV  HW2     4982    5.206863380    6.843056841    7.549933549
  697 SOLV  OW      4983    8.130899332    7.347713217    5.872707302
  697 SOLV  HW1     4984    8.199768563    7.275854390    5.882466189
  697 SOLV  HW2     4985    8.175501703    7.437185158    5.875390407
  698 SOLV  OW      4986    0.166345603    4.994686125    6.440683669
  698 SOLV  HW1     4987    0.141524869    5.062781367    6.371772360
  698 SOLV  HW2     4988    0.141407906    4.903538679    6.407943017
  699 SOLV  OW      4989    5.781385866    6.314691377    5.393083301
  699 SOLV  HW1     4990    5.730448935    6.276081786    5.470000070
  699 SOLV  HW2     4991    5.863228983    6.360952234    5.427186176
  700 SOLV  OW      4992    5.373478544    6.252275350    7.335944546
  700 SOLV  HW1     4993    5.273674362    6.251083078    7.342208982
  700 SOLV  HW2     4994    5.402950691    6.335819148    7.289540273
  701 SOLV  OW      4995    6.245929265    0.066921127    6.437752565
  701 SOLV  HW1     4996    6.272436795    0.150253196    6.486277660
  701 SOLV  HW2     4997    6.309248369   -0.006853075    6.461195968
  702 SOLV  OW      4998    6.688839239    6.302171879    5.405753455
  702 SOLV  HW1     4999    6.667920837    6.311502448    5.308403874
  702 SOLV  HW2     5000    6.731595309    6.213287367    5.422271882
  703 SOLV  OW      5001    0.392821888    6.582209427    5.542914823
  703 SOLV  HW1     5002    0.348530847    6.493489691    5.555906449
  703 SOLV  HW2     5003    0.491554643    6.572296237    5.555371722
  704 SOLV  OW      5004    8.052266270    6.109939896    4.630473616
  704 SOLV  HW1     5005    8.152109620    6.114093842    4.626475553
  704 SOLV  HW2     5006    8.024116828    6.067289089    4.716440681
  705 SOLV  OW      5007    6.725540178    4.998416972    7.726631371
  705 SOLV  HW1     5008    6.711138797    4.899704118    7.733701843
  705 SOLV  HW2     5009    6.719692190    5.039537440    7.817606821
  706 SOLV  OW      5010    7.674557847    7.561946168    3.683598919
  706 SOLV  HW1     5011    7.655502039    7.621965287    3.761293882
  706 SOLV  HW2     5012    7.589053305    7.521765714    3.650789695
  707 SOLV  OW      5013    4.681877061    5.597015330    7.785771417
  707 SOLV  HW1     5014    4.717126823    5.677935490    7.738749812
  707 SOLV  HW2     5015    4.758118716    5.545050427    7.824352315
  708 SOLV  OW      5016    5.269444258    5.262451224    0.167409035
  708 SOLV  HW1     5017    5.315472067    5.194501107    0.224556504
  708 SOLV  HW2     5018    5.175121160    5.273849009    0.198631670
  709 SOLV  OW      5019    5.125227759    5.259549220    7.747420071
  709 SOLV  HW1     5020    5.128735910    5.203251420    7.830004426
  709 SOLV  HW2     5021    5.124580517    5.200396148    7.666783275
  710 SOLV  OW      5022    3.958766941    7.261988750    7.697346502
  710 SOLV  HW1     5023    3.938687366    7.235192502    7.603109485
  710 SOLV  HW2     5024    4.055923092    7.284192975    7.705682883
  711 SOLV  OW      5025    7.018147092    6.158355946    5.209323055
  711 SOLV  HW1     5026    7.026361605    6.099515231    5.128874548
  711 SOLV  HW2     5027    7.107763853    6.196541684    5.231957549
  712 SOLV  OW      5028    6.516397855    5.367174008    6.750620280
  712 SOLV  HW1     5029    6.462298767    5.312620109    6.686600116
  712 SOLV  HW2     5030    6.455933871    5.407796128    6.819142853
  713 SOLV  OW      5031    6.113953375    6.480124368    0.118113639
  713 SOLV  HW1     5032    6.023175102    6.440455307    0.104428292
  713 SOLV  HW2     5033    6.111998760    6.541300442    0.197203182
  714 SOLV  OW      5034    7.484824517    5.700832645    5.986603967
  714 SOLV  HW1     5035    7.515193153    5.726427308    6.078388545
  714 SOLV  HW2     5036    7.463153519    5.783373736    5.934459588
  715 SOLV  OW      5037    6.589587049    3.525850387    4.936709853
  715 SOLV  HW1     5038    6.536160947    3.504296558    5.018458382
  715 SOLV  HW2     5039    6.638486339    3.611972536    4.950620622
  716 SOLV  OW      5040    7.265193764    4.507504825    7.339008992
  716 SOLV  HW1     5041    7.176751608    4.535752561    7.301839712
  716 SOLV  HW2     5042    7.285074613    4.413836598    7.310157667
  717 SOLV  OW      5043    4.983616405    7.048971214    7.972054745
  717 SOLV  HW1     5044    4.922643918    7.085014328    8.042657049
  717 SOLV  HW2     5045    5.034539224    6.971052288    8.008617988
  718 SOLV  OW      5046    7.997529535    6.120223907    7.752961472
  718 SOLV  HW1     5047    8.051840946    6.187165242    7.702256206
  718 SOLV  HW2     5048    7.968585385    6.047123114    7.691153151
  719 SOLV  OW      5049    7.934772419    6.782488187    4.085602344
  719 SOLV  HW1     5050    7.914508704    6.783650465    4.183521059
  719 SOLV  HW2     5051    8.018427178    6.834468275    4.068283224
  720 SOLV  OW      5052    5.659551517    5.040927421    7.664920615
  720 SOLV  HW1     5053    5.587596098    5.082685467    7.609421224
  720 SOLV  HW2     5054    5.725634008    4.995543710    7.605130147
  721 SOLV  OW      5055    6.801653947    4.516995522    6.281299022
  721 SOLV  HW1     5056    6.814209761    4.419869963    6.301568683
  721 SOLV  HW2     5057    6.809983365    4.531804592    6.182743853
  722 SOLV  OW      5058    6.200421269    7.134399006    4.395055018
  722 SOLV  HW1     5059    6.231242117    7.039263774    4.394044963
  722 SOLV  HW2     5060    6.102067544    7.137744363    4.377250105
  723 SOLV  OW      5061    4.868809236    6.811517503    4.985714982
  723 SOLV  HW1     5062    4.778143991    6.783965031    4.953744384
  723 SOLV  HW2     5063    4.860162760    6.890644652    5.046258943
  724 SOLV  OW      5064    4.020693010    7.088896287    5.682396085
  724 SOLV  HW1     5065    4.006021628    7.003592320    5.632299798
  724 SOLV  HW2     5066    3.998207649    7.166461694    5.623407511
  725 SOLV  OW      5067    7.254994340    4.175551048    4.653899726
  725 SOLV  HW1     5068    7.297653905    4.214464790    4.572243109
  725 SOLV  HW2     5069    7.305444425    4.093958627    4.682170977
  726 SOLV  OW      5070    6.552609551    0.300931506    5.812836642
  726 SOLV  HW1     5071    6.591904765    0.208969893    5.813605246
  726 SOLV  HW2     5072    6.599221205    0.356502484    5.743983641
  727 SOLV  OW      5073    0.088303322    6.189592453    4.632186372
  727 SOLV  HW1     5074    0.078000004    6.286748208    4.653552536
  727 SOLV  HW2     5075    0.185464207    6.167482303    4.623658510
  728 SOLV  OW      5076    0.584415402    5.698546281    5.941228023
  728 SOLV  HW1     5077    0.538375914    5.686006549    6.029119551
  728 SOLV  HW2     5078    0.667021938    5.753354881    5.954413684
  729 SOLV  OW      5079    4.568103618    0.201621264    8.119982937
  729 SOLV  HW1     5080    4.473388972    0.227817448    8.138540895
  729 SOLV  HW2     5081    4.573975539    0.159927303    8.029271345
  730 SOLV  OW      5082    6.749010538    6.061929392    4.276222783
  730 SOLV  HW1     5083    6.748185494    6.126053568    4.352961806
  730 SOLV  HW2     5084    6.816485354    6.091681231    4.208669619
  731 SOLV  OW      5085    6.931131133    5.128972602    4.992661495
  731 SOLV  HW1     5086    7.029657098    5.130859598    5.009709901
  731 SOLV  HW2     5087    6.887876377    5.206547197    5.038626650
  732 SOLV  OW      5088    6.748988604    5.895374743    6.886607323
  732 SOLV  HW1     5089    6.787208061    5.804590618    6.903857105
  732 SOLV  HW2     5090    6.800659026    5.963635523    6.938285496
  733 SOLV  OW      5091    7.149554203    6.229364568    6.322697287
  733 SOLV  HW1     5092    7.176444822    6.309684534    6.375854002
  733 SOLV  HW2     5093    7.059025367    6.198729637    6.352125690
  734 SOLV  OW      5094    0.252121875    6.113962431    5.001511223
  734 SOLV  HW1     5095    0.172086698    6.069178645    5.041391045
  734 SOLV  HW2     5096    0.311117883    6.148094235    5.074696042
  735 SOLV  OW      5097    5.274986824    6.292636793    6.849037246
  735 SOLV  HW1     5098    5.286135195    6.380844675    6.803243688
  735 SOLV  HW2     5099    5.178523779    6.278702069    6.871458312
  736 SOLV  OW      5100    4.662260405    5.251813384    6.196488209
  736 SOLV  HW1     5101    4.590133997    5.279556522    6.259955843
  736 SOLV  HW2     5102    4.749987540    5.288190013    6.227804189
  737 SOLV  OW      5103    6.072818113    5.282109435    5.290486503
  737 SOLV  HW1     5104    6.047810408    5.357120717    5.229254426
  737 SOLV  HW2     5105    6.097015112    5.319015968    5.380229553
  738 SOLV  OW      5106    5.380723622    5.786547164    7.463357287
  738 SOLV  HW1     5107    5.455481642    5.827192625    7.515898880
  738 SOLV  HW2     5108    5.367788317    5.837972305    7.378566280
  739 SOLV  OW      5109    4.291297228    7.137698151    4.291104998
  739 SOLV  HW1     5110    4.360038094    7.076393954    4.330066712
  739 SOLV  HW2     5111    4.282567453    7.119952390    4.193072091
  740 SOLV  OW      5112    5.436610419    6.511186387    4.700649102
  740 SOLV  HW1     5113    5.533647490    6.500581030    4.678902534
  740 SOLV  HW2     5114    5.422898329    6.498439690    4.798888374
  741 SOLV  OW      5115    3.942348072    4.095242128    4.586700062
  741 SOLV  HW1     5116    4.003357255    4.173317039    4.600248799
  741 SOLV  HW2     5117    3.848692223    4.121769818    4.609638965
  742 SOLV  OW      5118    4.706421805    7.643635928    5.638647198
  742 SOLV  HW1     5119    4.749132998    7.612825915    5.723665929
  742 SOLV  HW2     5120    4.607048543    7.644873169    5.649831350
  743 SOLV  OW      5121    4.966069630    7.431109158    0.058033744
  743 SOLV  HW1     5122    4.903966961    7.419024020    0.135475635
  743 SOLV  HW2     5123    4.935378474    7.508380025    0.002470571
  744 SOLV  OW      5124    7.933489839    7.321189107    5.135912485
  744 SOLV  HW1     5125    8.021655019    7.363689271    5.115366836
  744 SOLV  HW2     5126    7.860925274    7.389565239    5.128131907
  745 SOLV  OW      5127    6.203654760    4.384369165    5.152018713
  745 SOLV  HW1     5128    6.207501201    4.348623567    5.245332470
  745 SOLV  HW2     5129    6.109603107    4.410434424    5.130183060
  746 SOLV  OW      5130    6.640302786    6.142112158    7.852736063
  746 SOLV  HW1     5131    6.599826018    6.051539115    7.865373874
  746 SOLV  HW2     5132    6.716236206    6.153893852    7.916742538
  747 SOLV  OW      5133    6.496278784    4.727557576    7.501416901
  747 SOLV  HW1     5134    6.457682683    4.653017912    7.555786521
  747 SOLV  HW2     5135    6.469293230    4.815250236    7.541211465
  748 SOLV  OW      5136    5.396341042    5.262044163    5.247498828
  748 SOLV  HW1     5137    5.396474484    5.248601528    5.346598269
  748 SOLV  HW2     5138    5.484554300    5.299434189    5.218830706
  749 SOLV  OW      5139    6.375422277    3.859835292    4.805615140
  749 SOLV  HW1     5140    6.341327101    3.879713655    4.713723653
  749 SOLV  HW2     5141    6.326419934    3.781085880    4.843017513
  750 SOLV  OW      5142    5.781691839    4.199891283    8.129658173
  750 SOLV  HW1     5143    5.762087896    4.113905694    8.082497342
  750 SOLV  HW2     5144    5.758755265    4.276678469    8.069829229
  751 SOLV  OW      5145    7.298429618    4.598078184    6.435094770
  751 SOLV  HW1     5146    7.283391547    4.518370917    6.376592898
  751 SOLV  HW2     5147    7.392202382    4.630799147    6.423354624
  752 SOLV  OW      5148    4.336899648    5.965858360    5.673144649
  752 SOLV  HW1     5149    4.303479539    6.022867935    5.748197995
  752 SOLV  HW2     5150    4.369396397    6.024335569    5.598818196
  753 SOLV  OW      5151    5.813182117    7.230181745    5.537105775
  753 SOLV  HW1     5152    5.736633775    7.251647278    5.597776949
  753 SOLV  HW2     5153    5.801965828    7.279170799    5.450651927
  754 SOLV  OW      5154    5.335661507    4.836020554    6.535105755
  754 SOLV  HW1     5155    5.308464576    4.930813781    6.551735036
  754 SOLV  HW2     5156    5.382917654    4.800299691    6.615683260
  755 SOLV  OW      5157    7.779574780    3.773375204    4.797841615
  755 SOLV  HW1     5158    7.835438378    3.804136148    4.720804307
  755 SOLV  HW2     5159    7.777490773    3.673404866    4.799658418
  756 SOLV  OW      5160    4.383900696    6.013071395    3.990662477
  756 SOLV  HW1     5161    4.299799157    5.966826715    3.962560387
  756 SOLV  HW2     5162    4.457968612    5.946229964    3.997556974
  757 SOLV  OW      5163    7.094149094    3.993920271    7.838105514
  757 SOLV  HW1     5164    7.193232197    3.990094408    7.851064745
  757 SOLV  HW2     5165    7.069527915    3.944479478    7.754742418
  758 SOLV  OW      5166    7.485031389    5.421551683    5.113549304
  758 SOLV  HW1     5167    7.410173539    5.480149947    5.082499672
  758 SOLV  HW2     5168    7.542071092    5.471937393    5.178427525
  759 SOLV  OW      5169    4.717849606    4.975158598    8.153894243
  759 SOLV  HW1     5170    4.717107534    4.908965872    8.078930783
  759 SOLV  HW2     5171    4.762597241    5.059307175    8.123593325
  760 SOLV  OW      5172    5.790425147    5.300810871    6.777865682
  760 SOLV  HW1     5173    5.748941531    5.310345351    6.868363799
  760 SOLV  HW2     5174    5.882772521    5.339171660    6.779342038
  761 SOLV  OW      5175    0.263224458    4.890648871    5.648468283
  761 SOLV  HW1     5176    0.221145643    4.977591970    5.674395497
  761 SOLV  HW2     5177    0.258148638    4.879474055    5.549214759
  762 SOLV  OW      5178    6.997933359    6.805995154    4.894837396
  762 SOLV  HW1     5179    7.092204635    6.800360221    4.927742571
  762 SOLV  HW2     5180    6.967445139    6.901211640    4.897236458
  763 SOLV  OW      5181    7.563592102    4.469971403    4.147849760
  763 SOLV  HW1     5182    7.524516493    4.539099108    4.208645315
  763 SOLV  HW2     5183    7.648386376    4.504840334    4.107902313
  764 SOLV  OW      5184    5.813380731    5.213668026    5.243080689
  764 SOLV  HW1     5185    5.750179156    5.158285303    5.297287325
  764 SOLV  HW2     5186    5.904205352    5.211032638    5.284841233
  765 SOLV  OW      5187    6.289708512    4.509021995    7.331951141
  765 SOLV  HW1     5188    6.306456670    4.595040771    7.283767305
  765 SOLV  HW2     5189    6.354194969    4.500267144    7.407886514
  766 SOLV  OW      5190    8.136390776    6.190253335    5.585183820
  766 SOLV  HW1     5191    8.211733801    6.192249222    5.519448877
  766 SOLV  HW2     5192    8.169224145    6.221191094    5.674438751
  767 SOLV  OW      5193    8.055508682    4.398205994    7.059382047
  767 SOLV  HW1     5194    8.065595204    4.306872329    7.019910204
  767 SOLV  HW2     5195    8.136405230    4.452922140    7.037853356
  768 SOLV  OW      5196    7.204334191    6.513988442    5.430643937
  768 SOLV  HW1     5197    7.166070523    6.494823663    5.521034313
  768 SOLV  HW2     5198    7.134499041    6.556864302    5.373315781
  769 SOLV  OW      5199    7.475802029    6.988681532    5.722038744
  769 SOLV  HW1     5200    7.446466976    6.914254465    5.782053228
  769 SOLV  HW2     5201    7.397009489    7.023581284    5.671291468
  770 SOLV  OW      5202    3.996733672    5.702863909    4.090844497
  770 SOLV  HW1     5203    4.058448142    5.626707019    4.071018889
  770 SOLV  HW2     5204    4.007830292    5.773742403    4.021169187
  771 SOLV  OW      5205    0.069752013    7.994296525    5.240943397
  771 SOLV  HW1     5206    0.103687505    8.085289409    5.217054617
  771 SOLV  HW2     5207   -0.026867181    7.987201893    5.216118145
  772 SOLV  OW      5208    0.676183445    6.844949561    4.341749709
  772 SOLV  HW1     5209    0.658877626    6.755481460    4.382932322
  772 SOLV  HW2     5210    0.729936953    6.900842636    4.404888642
  773 SOLV  OW      5211    5.757635457    6.303285994    4.453199695
  773 SOLV  HW1     5212    5.700937392    6.286369780    4.372569878
  773 SOLV  HW2     5213    5.821373208    6.227231268    4.465652715
  774 SOLV  OW      5214    6.259302121    6.688689264    3.483178855
  774 SOLV  HW1     5215    6.265391569    6.748335853    3.403135412
  774 SOLV  HW2     5216    6.176232208    6.710229733    3.534532124
  775 SOLV  OW      5217    7.241296132    4.619058844    4.485140418
  775 SOLV  HW1     5218    7.194974102    4.545037240    4.533875558
  775 SOLV  HW2     5219    7.278840925    4.684059310    4.551211047
  776 SOLV  OW      5220    4.891941715    7.525696510    5.250115502
  776 SOLV  HW1     5221    4.820742994    7.496209451    5.186388781
  776 SOLV  HW2     5222    4.875296060    7.620516285    5.277173479
  777 SOLV  OW      5223    6.289463809    5.715861089    6.515250736
  777 SOLV  HW1     5224    6.346697424    5.644886910    6.474160373
  777 SOLV  HW2     5225    6.305266171    5.718396529    6.613968637
  778 SOLV  OW      5226    6.762159999    4.739254482    5.283708552
  778 SOLV  HW1     5227    6.802087093    4.815762062    5.233169184
  778 SOLV  HW2     5228    6.823904861    4.660695561    5.279482564
  779 SOLV  OW      5229    0.121572950    4.375092629    4.987494332
  779 SOLV  HW1     5230    0.036688035    4.399475446    4.940571741
  779 SOLV  HW2     5231    0.130163861    4.275523517    4.991215135
  780 SOLV  OW      5232    6.939905155    0.471622366    5.180135518
  780 SOLV  HW1     5233    6.890176268    0.398977821    5.132682611
  780 SOLV  HW2     5234    7.002240498    0.516600520    5.116157698
  781 SOLV  OW      5235    6.500741873    7.019134566    4.907312281
  781 SOLV  HW1     5236    6.423802005    7.049911772    4.851351593
  781 SOLV  HW2     5237    6.555668530    6.953674891    4.855382245
  782 SOLV  OW      5238    5.318959225    6.541127217    6.723877464
  782 SOLV  HW1     5239    5.414765279    6.569225842    6.718111106
  782 SOLV  HW2     5240    5.271090603    6.568657956    6.640497779
  783 SOLV  OW      5241    4.871824894    6.647406021    8.004454037
  783 SOLV  HW1     5242    4.883060250    6.574979337    7.936423285
  783 SOLV  HW2     5243    4.806453922    6.617826006    8.074107887
  784 SOLV  OW      5244    5.681462420    3.727325482    7.472719558
  784 SOLV  HW1     5245    5.661052212    3.780839898    7.390736032
  784 SOLV  HW2     5246    5.702512692    3.633107287    7.446616871
  785 SOLV  OW      5247    6.916707655    4.718682135    6.613530721
  785 SOLV  HW1     5248    6.861663533    4.719346639    6.530045738
  785 SOLV  HW2     5249    6.865556463    4.762409645    6.687500043
  786 SOLV  OW      5250    7.663336323    7.169806212    5.842979375
  786 SOLV  HW1     5251    7.620703827    7.094507518    5.792838713
  786 SOLV  HW2     5252    7.762824663    7.162309156    5.836095731
  787 SOLV  OW      5253    5.906010791    4.721566082    5.243557812
  787 SOLV  HW1     5254    5.902560597    4.792620868    5.173277269
  787 SOLV  HW2     5255    5.875449971    4.759561799    5.330863950
  788 SOLV  OW      5256    5.803128630    4.925635029    6.220169699
  788 SOLV  HW1     5257    5.716273383    4.934406592    6.171391970
  788 SOLV  HW2     5258    5.832242872    5.015572665    6.252782313
  789 SOLV  OW      5259    6.517479215    7.686957832    8.046763711
  789 SOLV  HW1     5260    6.503878561    7.775870407    8.090482539
  789 SOLV  HW2     5261    6.473497761    7.686924719    7.956945145
  790 SOLV  OW      5262    6.091343942    5.478170394    6.541170013
  790 SOLV  HW1     5263    6.140647861    5.565153598    6.539424783
  790 SOLV  HW2     5264    6.089256230    5.442935132    6.634743388
  791 SOLV  OW      5265    5.827256948    5.939309234    5.618015397
  791 SOLV  HW1     5266    5.916811180    5.906513793    5.587916252
  791 SOLV  HW2     5267    5.839001936    6.003168184    5.694077516
  792 SOLV  OW      5268    6.621797008    6.590557544    5.605625686
  792 SOLV  HW1     5269    6.694852025    6.555748692    5.546861363
  792 SOLV  HW2     5270    6.657290207    6.604731652    5.698044508
  793 SOLV  OW      5271    7.818144558    6.283756778    7.193414568
  793 SOLV  HW1     5272    7.760440496    6.279517415    7.111842227
  793 SOLV  HW2     5273    7.766321097    6.324136028    7.268817263
  794 SOLV  OW      5274    5.338055874    6.087681087    4.627051702
  794 SOLV  HW1     5275    5.343608054    6.164353546    4.691022660
  794 SOLV  HW2     5276    5.388585641    6.110104547    4.543711335
  795 SOLV  OW      5277    6.823047084    6.079585704    5.388713803
  795 SOLV  HW1     5278    6.894589517    6.118146555    5.330437388
  795 SOLV  HW2     5279    6.782295509    6.000296108    5.343394686
  796 SOLV  OW      5280    5.694384918    8.230952857    6.867170922
  796 SOLV  HW1     5281    5.722499008    8.220848225    6.771730100
  796 SOLV  HW2     5282    5.772738055    8.260059030    6.922080074
  797 SOLV  OW      5283    5.801097527    6.602209741    4.218042825
  797 SOLV  HW1     5284    5.754910466    6.513770783    4.211205275
  797 SOLV  HW2     5285    5.780421947    6.643835261    4.306593740
  798 SOLV  OW      5286    5.007165673    5.363434348    0.039461187
  798 SOLV  HW1     5287    5.050507633    5.424730907   -0.026613413
  798 SOLV  HW2     5288    4.992382746    5.412258454    0.125480306
  799 SOLV  OW      5289    3.905682202    4.164061769    5.821597578
  799 SOLV  HW1     5290    3.991797283    4.113837886    5.829560954
  799 SOLV  HW2     5291    3.924942945    4.261043103    5.806589554
  800 SOLV  OW      5292    5.631342958    5.256675261    4.708963710
  800 SOLV  HW1     5293    5.567697050    5.186681646    4.676529322
  800 SOLV  HW2     5294    5.584478740    5.344922565    4.713200158
  801 SOLV  OW      5295    6.931322252    7.063997321    3.902142166
  801 SOLV  HW1     5296    6.905254246    7.139445601    3.841895106
  801 SOLV  HW2     5297    6.953959295    6.983664110    3.847043834
  802 SOLV  OW      5298    5.082979725    5.847775931    4.219897216
  802 SOLV  HW1     5299    5.126550608    5.936931354    4.207454139
  802 SOLV  HW2     5300    5.072395728    5.803177260    4.131010334
  803 SOLV  OW      5301    4.788186225    7.805266945    6.025082692
  803 SOLV  HW1     5302    4.753992533    7.824746839    5.933143088
  803 SOLV  HW2     5303    4.817361735    7.709748442    6.030232102
  804 SOLV  OW      5304    4.232100591    5.818475264    7.880588343
  804 SOLV  HW1     5305    4.256603535    5.792116687    7.787280184
  804 SOLV  HW2     5306    4.315011077    5.825597035    7.936055817
  805 SOLV  OW      5307    6.627010072    7.186750197    5.739475074
  805 SOLV  HW1     5308    6.670935063    7.129539223    5.808752678
  805 SOLV  HW2     5309    6.535019125    7.152087490    5.721088562
  806 SOLV  OW      5310    5.783196388    5.162747215    4.917342183
  806 SOLV  HW1     5311    5.735557673    5.155386142    5.004965778
  806 SOLV  HW2     5312    5.717895476    5.188022686    4.845939156
  807 SOLV  OW      5313    5.728549738    6.068854252    7.730069939
  807 SOLV  HW1     5314    5.738139816    5.977681407    7.770032522
  807 SOLV  HW2     5315    5.818003770    6.113462953    7.727001320
  808 SOLV  OW      5316    4.788805358    5.955830900    5.090757761
  808 SOLV  HW1     5317    4.735782007    5.874861342    5.115936578
  808 SOLV  HW2     5318    4.734979287    6.038027807    5.109407865
  809 SOLV  OW      5319    5.635401583    7.324809805    7.452133731
  809 SOLV  HW1     5320    5.573699021    7.390955141    7.494784053
  809 SOLV  HW2     5321    5.720753752    7.370373637    7.426829130
  810 SOLV  OW      5322    7.791964581    6.627516973    5.794028115
  810 SOLV  HW1     5323    7.805704355    6.529721375    5.809797473
  810 SOLV  HW2     5324    7.771802005    6.672762956    5.880905142
  811 SOLV  OW      5325    6.452328325    7.092759734    3.691527901
  811 SOLV  HW1     5326    6.441629676    7.159465807    3.765269222
  811 SOLV  HW2     5327    6.508492045    7.132227355    3.618797197
  812 SOLV  OW      5328    7.676436415    4.765831691    5.060116568
  812 SOLV  HW1     5329    7.742223720    4.690789640    5.053625529
  812 SOLV  HW2     5330    7.705696440    4.840997337    5.000995032
  813 SOLV  OW      5331    5.187048500    8.047634106    7.490796435
  813 SOLV  HW1     5332    5.212051022    8.131553892    7.442483377
  813 SOLV  HW2     5333    5.192349678    8.063152661    7.589451715
  814 SOLV  OW      5334    4.618404394    4.029273606    4.777135726
  814 SOLV  HW1     5335    4.535608735    4.007840781    4.725294517
  814 SOLV  HW2     5336    4.689227399    4.062200932    4.714671709
  815 SOLV  OW      5337    7.502924877    7.787996590    4.046989564
  815 SOLV  HW1     5338    7.437040975    7.861374395    4.030362246
  815 SOLV  HW2     5339    7.595791245    7.824634915    4.041091927
  816 SOLV  OW      5340    5.339720471    6.299006054    6.278464622
  816 SOLV  HW1     5341    5.288846764    6.263658267    6.356974831
  816 SOLV  HW2     5342    5.407945936    6.365001793    6.309948872
  817 SOLV  OW      5343    6.064764053    7.274475303    7.229735720
  817 SOLV  HW1     5344    6.157264121    7.237869460    7.219474503
  817 SOLV  HW2     5345    6.032776104    7.309357713    7.141636677
  818 SOLV  OW      5346    4.758132477    4.806166083    7.918040150
  818 SOLV  HW1     5347    4.821116374    4.822355470    7.842062000
  818 SOLV  HW2     5348    4.664398401    4.802386250    7.883381137
  819 SOLV  OW      5349    7.392172545    6.479576122    5.203442372
  819 SOLV  HW1     5350    7.490002247    6.497761047    5.213464899
  819 SOLV  HW2     5351    7.346886628    6.491280501    5.291838913
  820 SOLV  OW      5352    4.084269523    3.544215993    5.781292597
  820 SOLV  HW1     5353    4.091150228    3.540270121    5.681598001
  820 SOLV  HW2     5354    4.108214498    3.636088181    5.812724939
  821 SOLV  OW      5355    5.330022598    7.461402332    5.604083823
  821 SOLV  HW1     5356    5.316606465    7.560494731    5.604948397
  821 SOLV  HW2     5357    5.256227409    7.417353792    5.655211078
  822 SOLV  OW      5358    6.885481061    4.967538161    7.418174667
  822 SOLV  HW1     5359    6.833766307    5.052963865    7.412701950
  822 SOLV  HW2     5360    6.966659453    4.973964960    7.360117269
  823 SOLV  OW      5361    7.960817622    7.210011324    5.509647198
  823 SOLV  HW1     5362    8.029814533    7.139793086    5.492072532
  823 SOLV  HW2     5363    7.874495188    7.183352705    5.466778147
  824 SOLV  OW      5364    4.195931249    7.162026657    6.159780285
  824 SOLV  HW1     5365    4.127568162    7.166762336    6.232619210
  824 SOLV  HW2     5366    4.157864772    7.112765823    6.081513103
  825 SOLV  OW      5367    7.698939432    6.661986600    5.541389680
  825 SOLV  HW1     5368    7.684289901    6.576378728    5.491806573
  825 SOLV  HW2     5369    7.724357762    6.641768093    5.635977864
  826 SOLV  OW      5370    5.893431442    7.967170165    6.449084195
  826 SOLV  HW1     5371    5.873803310    8.055556265    6.406608203
  826 SOLV  HW2     5372    5.807576073    7.922616700    6.474487425
  827 SOLV  OW      5373    5.003402111    4.330695497    6.255419513
  827 SOLV  HW1     5374    5.008879178    4.274181939    6.173092009
  827 SOLV  HW2     5375    4.996673460    4.271731863    6.335915783
  828 SOLV  OW      5376    6.091735712    5.195874423    5.985943804
  828 SOLV  HW1     5377    6.181522889    5.234672431    6.006794427
  828 SOLV  HW2     5378    6.020712862    5.263074395    6.006960473
  829 SOLV  OW      5379    7.373441366    8.133484369    4.916254210
  829 SOLV  HW1     5380    7.399194847    8.097111648    5.005783241
  829 SOLV  HW2     5381    7.282524970    8.174755330    4.921961035
  830 SOLV  OW      5382    4.504563273    5.968119951    4.717038622
  830 SOLV  HW1     5383    4.496736836    5.928808636    4.808664146
  830 SOLV  HW2     5384    4.532407692    5.896954845    4.652524817
  831 SOLV  OW      5385    5.985812522    7.331157486    5.876161979
  831 SOLV  HW1     5386    6.083383718    7.345306286    5.859437390
  831 SOLV  HW2     5387    5.972121420    7.242576382    5.920500923
  832 SOLV  OW      5388    6.858159000    6.501478626    5.473633705
  832 SOLV  HW1     5389    6.927069821    6.515806871    5.402598501
  832 SOLV  HW2     5390    6.798800899    6.425321458    5.447582006
  833 SOLV  OW      5391    4.627214206    5.335917588    4.444857952
  833 SOLV  HW1     5392    4.625336845    5.334337677    4.344880213
  833 SOLV  HW2     5393    4.701042310    5.395837337    4.475849821
  834 SOLV  OW      5394    6.501275824    7.626810010    5.711777018
  834 SOLV  HW1     5395    6.562810612    7.553739342    5.682177780
  834 SOLV  HW2     5396    6.408077810    7.591170819    5.718553713
  835 SOLV  OW      5397    7.201960476    4.946580528    7.974659564
  835 SOLV  HW1     5398    7.195216952    4.870717381    7.909845386
  835 SOLV  HW2     5399    7.297954107    4.972188555    7.986103117
  836 SOLV  OW      5400    7.731622181    5.763782800    5.719795193
  836 SOLV  HW1     5401    7.761627363    5.708514692    5.642033020
  836 SOLV  HW2     5402    7.633182708    5.780093931    5.713060811
  837 SOLV  OW      5403    7.732643705    7.836289878    5.393796427
  837 SOLV  HW1     5404    7.811770749    7.801399606    5.343580677
  837 SOLV  HW2     5405    7.726843870    7.790742026    5.482631979
  838 SOLV  OW      5406    6.232734796    4.706062514    5.296068019
  838 SOLV  HW1     5407    6.163680642    4.670274577    5.233213047
  838 SOLV  HW2     5408    6.323673750    4.678616855    5.264782001
  839 SOLV  OW      5409    7.789014000    6.281434720    4.752572762
  839 SOLV  HW1     5410    7.708077440    6.275871937    4.811039573
  839 SOLV  HW2     5411    7.770152735    6.236548658    4.665225785
  840 SOLV  OW      5412    6.699777882    7.786982945    7.549962214
  840 SOLV  HW1     5413    6.603160279    7.773229928    7.571813759
  840 SOLV  HW2     5414    6.751785047    7.798383710    7.634619249
  841 SOLV  OW      5415    4.460372428    4.542676665    8.048791157
  841 SOLV  HW1     5416    4.552271715    4.517096266    8.078794521
  841 SOLV  HW2     5417    4.462932439    4.568948576    7.952337888
  842 SOLV  OW      5418    5.206111553    6.453024055    7.501630556
  842 SOLV  HW1     5419    5.292211511    6.436134463    7.453640560
  842 SOLV  HW2     5420    5.137751482    6.486345361    7.436683888
  843 SOLV  OW      5421    7.144307924    5.275866343    5.242479645
  843 SOLV  HW1     5422    7.208403847    5.246483758    5.313400975
  843 SOLV  HW2     5423    7.073695740    5.333741364    5.283294503
  844 SOLV  OW      5424    6.100017969    5.267368476    0.567484464
  844 SOLV  HW1     5425    6.147425158    5.354212900    0.582055538
  844 SOLV  HW2     5426    6.063739648    5.264438359    0.474334459
  845 SOLV  OW      5427    5.095776376    5.515295149    5.626954974
  845 SOLV  HW1     5428    5.080063620    5.560055977    5.714994906
  845 SOLV  HW2     5429    5.014997271    5.461969537    5.601804871
  846 SOLV  OW      5430    7.961052256    5.685608253    4.610576019
  846 SOLV  HW1     5431    7.893699536    5.684107724    4.536662123
  846 SOLV  HW2     5432    8.049323153    5.653912324    4.575855129
  847 SOLV  OW      5433    5.215050507    7.244004560    6.008641818
  847 SOLV  HW1     5434    5.204406058    7.148624725    5.980517607
  847 SOLV  HW2     5435    5.213460514    7.249675047    6.108476245
  848 SOLV  OW      5436    6.528187895    0.218864719    5.175045093
  848 SOLV  HW1     5437    6.486826950    0.299785263    5.216772548
  848 SOLV  HW2     5438    6.587485146    0.173654341    5.241677351
  849 SOLV  OW      5439    5.568591841    5.141952638    6.683519280
  849 SOLV  HW1     5440    5.599189561    5.072690177    6.618187021
  849 SOLV  HW2     5441    5.648110165    5.183529663    6.727676503
  850 SOLV  OW      5442    4.679268686    7.682251125    4.195665840
  850 SOLV  HW1     5443    4.728708766    7.652655463    4.277395733
  850 SOLV  HW2     5444    4.695798037    7.779662763    4.180184319
  851 SOLV  OW      5445    5.904985223    5.502890560    5.838747634
  851 SOLV  HW1     5446    5.997702082    5.532594932    5.861610554
  851 SOLV  HW2     5447    5.865480066    5.565664381    5.771664382
  852 SOLV  OW      5448    7.587703097    5.980189369    5.469866274
  852 SOLV  HW1     5449    7.518614423    5.949917232    5.535530988
  852 SOLV  HW2     5450    7.672512705    5.929379046    5.484933897
  853 SOLV  OW      5451    5.932745241    3.603628637    5.522343108
  853 SOLV  HW1     5452    5.977579976    3.644457243    5.601859840
  853 SOLV  HW2     5453    5.833582519    3.612288738    5.531922117
  854 SOLV  OW      5454    5.096389224    5.026941257    7.943421648
  854 SOLV  HW1     5455    5.015581715    5.061778711    7.990938948
  854 SOLV  HW2     5456    5.067849515    4.974773949    7.863013923
  855 SOLV  OW      5457    5.694641188    5.382070789    7.082213559
  855 SOLV  HW1     5458    5.632330470    5.397369822    7.158927734
  855 SOLV  HW2     5459    5.701635377    5.465683295    7.027791686
  856 SOLV  OW      5460    7.283370021    7.603503020    3.744376391
  856 SOLV  HW1     5461    7.323179452    7.659046300    3.671355635
  856 SOLV  HW2     5462    7.351205254    7.589826959    3.816578916
  857 SOLV  OW      5463    7.724151733    5.215379008    6.243612380
  857 SOLV  HW1     5464    7.738944913    5.285783319    6.313081169
  857 SOLV  HW2     5465    7.629330896    5.183864798    6.247782272
  858 SOLV  OW      5466    5.832844429    5.189999618    6.317756129
  858 SOLV  HW1     5467    5.835329329    5.259248987    6.389867915
  858 SOLV  HW2     5468    5.867657289    5.229284872    6.232630456
  859 SOLV  OW      5469    5.064778246    6.056806910    5.135268013
  859 SOLV  HW1     5470    5.117967819    5.981583330    5.096361609
  859 SOLV  HW2     5471    4.971689209    6.025512215    5.154149022
  860 SOLV  OW      5472    4.262176628    6.521092686    5.118244834
  860 SOLV  HW1     5473    4.338487399    6.527841275    5.182518934
  860 SOLV  HW2     5474    4.248690553    6.609333931    5.073171466
  861 SOLV  OW      5475    7.296670592    5.405997010    6.957622839
  861 SOLV  HW1     5476    7.327637687    5.334044563    6.895447923
  861 SOLV  HW2     5477    7.342083296    5.491994748    6.934301845
  862 SOLV  OW      5478    7.288099636    6.636486836    4.714544849
  862 SOLV  HW1     5479    7.281544351    6.578742260    4.795932571
  862 SOLV  HW2     5480    7.348628927    6.713839514    4.733362968
  863 SOLV  OW      5481    5.768055168    3.559818744    7.846258413
  863 SOLV  HW1     5482    5.850355029    3.559433469    7.789440861
  863 SOLV  HW2     5483    5.694622130    3.607776475    7.798203391
  864 SOLV  OW      5484    7.088236770    6.016288790    4.215934929
  864 SOLV  HW1     5485    7.091109313    5.918539979    4.236879737
  864 SOLV  HW2     5486    7.181040407    6.049457815    4.198939227
  865 SOLV  OW      5487    6.390776846    6.291935908    5.061121706
  865 SOLV  HW1     5488    6.342252865    6.378825980    5.070974487
  865 SOLV  HW2     5489    6.351516509    6.224565505    5.123742418
  866 SOLV  OW      5490    6.965538916    6.103006855    5.646462516
  866 SOLV  HW1     5491    6.919333539    6.091294571    5.558545150
  866 SOLV  HW2     5492    7.057909219    6.138137805    5.631133414
  867 SOLV  OW      5493    4.469003850    8.157719935    8.006307464
  867 SOLV  HW1     5494    4.469216948    8.078678480    7.945038270
  867 SOLV  HW2     5495    4.451106374    8.240748770    7.953511265
  868 SOLV  OW      5496    4.689354346    6.089090308    7.200327762
  868 SOLV  HW1     5497    4.729926600    6.073865186    7.290460536
  868 SOLV  HW2     5498    4.756056612    6.066083017    7.129453629
  869 SOLV  OW      5499    7.407944862    3.988701655    7.910471019
  869 SOLV  HW1     5500    7.495217561    3.972776223    7.864305057
  869 SOLV  HW2     5501    7.394683108    4.086940639    7.923684123
  870 SOLV  OW      5502    5.724772535    3.806237891    5.309750058
  870 SOLV  HW1     5503    5.626020920    3.815164193    5.296716933
  870 SOLV  HW2     5504    5.761261609    3.740447636    5.243859051
  871 SOLV  OW      5505    5.363807084    0.270177177    5.061681612
  871 SOLV  HW1     5506    5.357718274    0.301891509    4.967047475
  871 SOLV  HW2     5507    5.455609325    0.288112081    5.097024524
  872 SOLV  OW      5508    5.576336457    6.313499646    7.526129062
  872 SOLV  HW1     5509    5.534159227    6.294956796    7.614891337
  872 SOLV  HW2     5510    5.537558837    6.252127714    7.457345546
  873 SOLV  OW      5511    4.971986015    5.752389010    7.123916221
  873 SOLV  HW1     5512    4.885504094    5.711448358    7.153012840
  873 SOLV  HW2     5513    5.047466499    5.691268535    7.147767067
  874 SOLV  OW      5514    4.917779900    4.004874241    5.685246340
  874 SOLV  HW1     5515    4.997977495    3.945127344    5.685386700
  874 SOLV  HW2     5516    4.883188584    4.014428784    5.778592816
  875 SOLV  OW      5517    6.838842595    7.754220494    6.113559980
  875 SOLV  HW1     5518    6.913242465    7.709163058    6.162915098
  875 SOLV  HW2     5519    6.834882272    7.719136308    6.019992818
  876 SOLV  OW      5520    5.658156969    5.544501996    7.588426105
  876 SOLV  HW1     5521    5.566302400    5.580617452    7.572301581
  876 SOLV  HW2     5522    5.659652972    5.494792666    7.675191525
  877 SOLV  OW      5523    6.036417706    5.612085697    6.150552667
  877 SOLV  HW1     5524    6.032691578    5.518053195    6.184397926
  877 SOLV  HW2     5525    5.957233850    5.629591559    6.092029705
  878 SOLV  OW      5526    0.024013839    4.593813536    6.952688595
  878 SOLV  HW1     5527   -0.043218881    4.667489202    6.945377252
  878 SOLV  HW2     5528    0.078521224    4.606559848    7.035563306
  879 SOLV  OW      5529    5.609763804    6.443461771    3.943273533
  879 SOLV  HW1     5530    5.655182072    6.495238346    3.870761604
  879 SOLV  HW2     5531    5.525561985    6.402992127    3.907583229
  880 SOLV  OW      5532    6.897917345    3.854071276    4.336912470
  880 SOLV  HW1     5533    6.911808410    3.941018185    4.289487668
  880 SOLV  HW2     5534    6.914417294    3.778525484    4.273491436
  881 SOLV  OW      5535    5.489437079    6.205734787    7.766042172
  881 SOLV  HW1     5536    5.576219127    6.156435385    7.759838512
  881 SOLV  HW2     5537    5.476159513    6.238135205    7.859711373
  882 SOLV  OW      5538    7.967129867    6.757081007    5.611852506
  882 SOLV  HW1     5539    7.996065612    6.665583763    5.583727450
  882 SOLV  HW2     5540    7.895111788    6.749508347    5.680816636
  883 SOLV  OW      5541    7.282112436    6.421798442    4.168350484
  883 SOLV  HW1     5542    7.349509952    6.391377011    4.101015537
  883 SOLV  HW2     5543    7.282558781    6.521692376    4.173140499
  884 SOLV  OW      5544    6.227738677    4.082482042    4.052342492
  884 SOLV  HW1     5545    6.143870590    4.099942080    4.103948091
  884 SOLV  HW2     5546    6.251333606    4.163529409    3.998710666
  885 SOLV  OW      5547    7.226268531    7.502957534    4.140791464
  885 SOLV  HW1     5548    7.182295351    7.534268954    4.056613116
  885 SOLV  HW2     5549    7.210996309    7.404746259    4.151805312
  886 SOLV  OW      5550    6.566794064    6.012788806    6.324814302
  886 SOLV  HW1     5551    6.553838693    6.049011766    6.232499671
  886 SOLV  HW2     5552    6.482073561    6.023289980    6.376911303
  887 SOLV  OW      5553    5.834822578    6.856801433    6.274070535
  887 SOLV  HW1     5554    5.882367625    6.869283954    6.186977928
  887 SOLV  HW2     5555    5.848805818    6.937457579    6.331520398
  888 SOLV  OW      5556    6.837699346    7.341076621    4.206650272
  888 SOLV  HW1     5557    6.884481799    7.319770410    4.292425838
  888 SOLV  HW2     5558    6.824056786    7.439914602    4.199806917
  889 SOLV  OW      5559    5.077981832    5.384930100    4.883764228
  889 SOLV  HW1     5560    5.165904704    5.337807408    4.876642759
  889 SOLV  HW2     5561    5.087622082    5.478675859    4.850289871
  890 SOLV  OW      5562    4.351733156    7.021547269    6.983621029
  890 SOLV  HW1     5563    4.276921125    7.068024334    6.936242992
  890 SOLV  HW2     5564    4.314103353    6.954718433    7.047803820
  891 SOLV  OW      5565    4.413981535    0.054433326    6.603933688
  891 SOLV  HW1     5566    4.415460331   -0.030654885    6.656464064
  891 SOLV  HW2     5567    4.489858211    0.054687371    6.538785609
  892 SOLV  OW      5568    7.265915947    4.685743206    4.005593922
  892 SOLV  HW1     5569    7.332805008    4.668731075    4.077970339
  892 SOLV  HW2     5570    7.232162425    4.779606092    4.012821549
  893 SOLV  OW      5571    4.668791912    4.716264484    7.081825198
  893 SOLV  HW1     5572    4.750350952    4.670248136    7.046719980
  893 SOLV  HW2     5573    4.638543760    4.671035700    7.165737187
  894 SOLV  OW      5574    3.498824928    5.511640365    4.484865139
  894 SOLV  HW1     5575    3.437688046    5.438622407    4.454334055
  894 SOLV  HW2     5576    3.526386638    5.567043580    4.406301507
  895 SOLV  OW      5577    6.212964217    6.543044481    7.356091870
  895 SOLV  HW1     5578    6.115000346    6.562017867    7.362659453
  895 SOLV  HW2     5579    6.264481802    6.621764221    7.389990852
  896 SOLV  OW      5580    4.535523343    3.615444471    4.041131415
  896 SOLV  HW1     5581    4.445267616    3.635841397    4.079069960
  896 SOLV  HW2     5582    4.542649845    3.654420749    3.949308360
  897 SOLV  OW      5583    7.888688168    0.039450830    4.626183380
  897 SOLV  HW1     5584    7.977297901   -0.006493485    4.619932348
  897 SOLV  HW2     5585    7.871307017    0.065522839    4.721155594
  898 SOLV  OW      5586    3.800480838    4.375612999    5.179645099
  898 SOLV  HW1     5587    3.895841027    4.404501095    5.188213734
  898 SOLV  HW2     5588    3.793795125    4.302483910    5.111756612
  899 SOLV  OW      5589    3.395781836    5.203878619    7.552111271
  899 SOLV  HW1     5590    3.340417917    5.152625603    7.617759541
  899 SOLV  HW2     5591    3.489674433    5.169477647    7.553688762
  900 SOLV  OW      5592    0.187611443    7.004731287    5.523488561
  900 SOLV  HW1     5593    0.276499834    7.026194078    5.482996592
  900 SOLV  HW2     5594    0.161018584    6.911727797    5.498100079
  901 SOLV  OW      5595    7.055981757    4.023329247    4.781872629
  901 SOLV  HW1     5596    7.132131820    4.077932680    4.746948801
  901 SOLV  HW2     5597    7.032217092    3.952773575    4.715110828
  902 SOLV  OW      5598    7.312379717    5.193673399    5.034950293
  902 SOLV  HW1     5599    7.382331964    5.264731885    5.042630802
  902 SOLV  HW2     5600    7.238037060    5.213052509    5.098976048
  903 SOLV  OW      5601    4.820588872    5.994952117    6.362532388
  903 SOLV  HW1     5602    4.732071157    6.036718476    6.341993772
  903 SOLV  HW2     5603    4.830263483    5.984357963    6.461506146
  904 SOLV  OW      5604    4.421137373    7.774732104    0.592263870
  904 SOLV  HW1     5605    4.382695458    7.700103397    0.646602320
  904 SOLV  HW2     5606    4.406313641    7.756292655    0.495102949
  905 SOLV  OW      5607    5.326365924    5.644815687    6.237496488
  905 SOLV  HW1     5608    5.284585785    5.555577580    6.220381131
  905 SOLV  HW2     5609    5.301688730    5.707824470    6.163857350
  906 SOLV  OW      5610    4.822507625    8.233977225    6.625985351
  906 SOLV  HW1     5611    4.875487540    8.185703535    6.695731123
  906 SOLV  HW2     5612    4.812057079    8.175393948    6.545608330
  907 SOLV  OW      5613    5.153231831    3.675973492    7.583847567
  907 SOLV  HW1     5614    5.090473760    3.743249523    7.544644636
  907 SOLV  HW2     5615    5.211283349    3.720379513    7.652108906
  908 SOLV  OW      5616    5.537981480    6.469594629    5.292898659
  908 SOLV  HW1     5617    5.446835497    6.462688505    5.333477020
  908 SOLV  HW2     5618    5.585275822    6.381958345    5.302116513
  909 SOLV  OW      5619    7.039455237    5.130818930    6.594295694
  909 SOLV  HW1     5620    7.031566883    5.103588688    6.690201710
  909 SOLV  HW2     5621    7.135753271    5.145488966    6.571643171
  910 SOLV  OW      5622    4.047956769    6.510493083    4.458635734
  910 SOLV  HW1     5623    4.044703954    6.411236389    4.470430543
  910 SOLV  HW2     5624    3.991244618    6.536636093    4.380521826
  911 SOLV  OW      5625    7.660010115    6.524961605    4.391240102
  911 SOLV  HW1     5626    7.749340140    6.487221883    4.366829010
  911 SOLV  HW2     5627    7.607488726    6.456343334    4.441569385
  912 SOLV  OW      5628    6.853171816    5.809079918    5.659701899
  912 SOLV  HW1     5629    6.844778796    5.908234543    5.669599298
  912 SOLV  HW2     5630    6.786545129    5.763925573    5.719048084
  913 SOLV  OW      5631    4.738150082    7.947957084    4.240273168
  913 SOLV  HW1     5632    4.806779750    7.970869427    4.171230252
  913 SOLV  HW2     5633    4.714967209    8.029920175    4.292679956
  914 SOLV  OW      5634    5.462436995    4.697471096    5.017632721
  914 SOLV  HW1     5635    5.369102055    4.685021677    5.051325199
  914 SOLV  HW2     5636    5.522016482    4.723794845    5.093519787
  915 SOLV  OW      5637    7.014704886    7.444705453    4.474467511
  915 SOLV  HW1     5638    7.016605920    7.501379300    4.392091285
  915 SOLV  HW2     5639    7.036625027    7.350153067    4.450370146
  916 SOLV  OW      5640    5.196890430    4.191719374    6.653150538
  916 SOLV  HW1     5641    5.213937080    4.285460427    6.622759281
  916 SOLV  HW2     5642    5.166312680    4.136572382    6.575527615
  917 SOLV  OW      5643    5.738381809    6.433600129    5.024161783
  917 SOLV  HW1     5644    5.793724389    6.503845014    5.068935280
  917 SOLV  HW2     5645    5.645104920    6.467507123    5.011853103
  918 SOLV  OW      5646    6.172735201    7.332920298    4.597194797
  918 SOLV  HW1     5647    6.218949596    7.281473396    4.524953039
  918 SOLV  HW2     5648    6.105725111    7.274026598    4.642389511
  919 SOLV  OW      5649    6.191423840    0.111773628    5.179257700
  919 SOLV  HW1     5650    6.226951033    0.133870366    5.270092606
  919 SOLV  HW2     5651    6.121863289    0.178837859    5.153469048
  920 SOLV  OW      5652    4.916208557    7.253296336    3.681114708
  920 SOLV  HW1     5653    4.880137558    7.184311844    3.743895599
  920 SOLV  HW2     5654    4.873459488    7.341600646    3.700511271
  921 SOLV  OW      5655    5.074497895    6.229566783    4.392333861
  921 SOLV  HW1     5656    4.996156139    6.168410792    4.403400596
  921 SOLV  HW2     5657    5.085201164    6.285301871    4.474668787
  922 SOLV  OW      5658    6.687202498    5.486709788    4.947945314
  922 SOLV  HW1     5659    6.592639330    5.465682741    4.923099695
  922 SOLV  HW2     5660    6.728542797    5.543425111    4.876699963
  923 SOLV  OW      5661    7.025130877    5.272345229    0.050187945
  923 SOLV  HW1     5662    7.022891092    5.189891929   -0.006365511
  923 SOLV  HW2     5663    6.982845143    5.348060762    0.000380307
  924 SOLV  OW      5664    8.040889702    6.178149285    7.064981957
  924 SOLV  HW1     5665    7.985171189    6.133432944    6.995010991
  924 SOLV  HW2     5666    7.982231935    6.234102980    7.123534928
  925 SOLV  OW      5667    7.696493800    6.105994549    3.487181815
  925 SOLV  HW1     5668    7.705197581    6.007436847    3.501762813
  925 SOLV  HW2     5669    7.653449460    6.147828498    3.567175963
  926 SOLV  OW      5670    0.114212199    5.405628494    6.746803837
  926 SOLV  HW1     5671    0.083268319    5.499647339    6.760987956
  926 SOLV  HW2     5672    0.055372575    5.360957502    6.679418841
  927 SOLV  OW      5673    4.608053487    3.491067972    5.660621780
  927 SOLV  HW1     5674    4.593569871    3.543992458    5.744233226
  927 SOLV  HW2     5675    4.582747102    3.546486710    5.581312355
  928 SOLV  OW      5676    7.610788314    4.738512979    6.487470226
  928 SOLV  HW1     5677    7.691642132    4.688866198    6.519084980
  928 SOLV  HW2     5678    7.572895263    4.792004098    6.562997601
  929 SOLV  OW      5679    7.245631418    8.225348147    4.360452021
  929 SOLV  HW1     5680    7.207209936    8.133549478    4.370369323
  929 SOLV  HW2     5681    7.195630853    8.274895239    4.289413382
  930 SOLV  OW      5682    8.131308438    5.529337810    6.973177315
  930 SOLV  HW1     5683    8.174267678    5.603867976    7.024184746
  930 SOLV  HW2     5684    8.135561002    5.549206952    6.875253454
  931 SOLV  OW      5685    7.942332922    7.746964760    5.241284025
  931 SOLV  HW1     5686    8.035178773    7.713270616    5.256979561
  931 SOLV  HW2     5687    7.917167229    7.731946052    5.145664388
  932 SOLV  OW      5688    4.498312919    6.567604100    7.903865089
  932 SOLV  HW1     5689    4.428805391    6.501826111    7.874816261
  932 SOLV  HW2     5690    4.459925183    6.627941916    7.973775475
  933 SOLV  OW      5691    6.020957226    6.525005822    3.859770458
  933 SOLV  HW1     5692    6.032987659    6.438507780    3.811036255
  933 SOLV  HW2     5693    6.019371726    6.507804015    3.958274844
  934 SOLV  OW      5694    5.959741288    6.307009175    7.295702636
  934 SOLV  HW1     5695    5.895921651    6.335889825    7.367078070
  934 SOLV  HW2     5696    5.941843145    6.358819639    7.212055480
  935 SOLV  OW      5697    4.880335143    7.887566429    4.514291536
  935 SOLV  HW1     5698    4.854447002    7.896965219    4.418150508
  935 SOLV  HW2     5699    4.808178165    7.838974616    4.563625072
  936 SOLV  OW      5700    4.881212072    5.913060837    4.832944246
  936 SOLV  HW1     5701    4.941290630    5.989536484    4.809661547
  936 SOLV  HW2     5702    4.824776600    5.937819697    4.911697255
  937 SOLV  OW      5703    7.471000790    5.309282624    0.062327197
  937 SOLV  HW1     5704    7.549516879    5.302766436    0.000726345
  937 SOLV  HW2     5705    7.447378066    5.405477889    0.076122526
  938 SOLV  OW      5706    5.259453372    6.635652202    5.342488941
  938 SOLV  HW1     5707    5.222176994    6.564295420    5.283153752
  938 SOLV  HW2     5708    5.252610283    6.724180110    5.296467834
  939 SOLV  OW      5709    4.207329634    6.378915549    6.165064690
  939 SOLV  HW1     5710    4.182386122    6.381840156    6.068269503
  939 SOLV  HW2     5711    4.124473884    6.371900807    6.220613931
[truncated: 8,876,387 more chars]
