# Supplementary material for: Accelerated Enveloping Distribution Sampling to Probe the Presence of Water Molecules
Source: J Chem Theory Comput. 2023 May 11;19(11):3379–90. doi: 10.1021/acs.jctc.3c00109 (PMC10269333; doi:10.1021/acs.jctc.3c00109)
Supplement: Supplementary file 2 — ct3c00109_si_002.zip [file ct3c00109_si_002.zip › paper_TI_AEDS/eq/4RV/eq_4zlz_4rv_4.cnf]

TITLE
	MD++
	Automatically generated input file
	ogracia Thu Dec  1 20:00:18 2022

	final configuration
END
TIMESTEP
          10000   80.000000000
END
POSITION
# first 24 chars ignored
    1 GLY   H1         1    0.612734666    0.557449634    3.013576121
    1 GLY   H2         2    0.747264064    0.464386732    3.013936796
    1 GLY   N          3    0.703509385    0.545055290    3.053673386
    1 GLY   H3         4    0.758009264    0.625433240    3.029802466
    1 GLY   CA         5    0.708110168    0.531641721    3.200002478
    1 GLY   C          6    0.715838486    0.386448163    3.247653476
    1 GLY   O          7    0.700763149    0.301463009    3.160014620
    2 LEU   N          8    0.695542629    0.364389509    3.377231616
    2 LEU   H          9    0.685577957    0.444637022    3.436068546
    2 LEU   CA        10    0.680078152    0.236663079    3.448347177
    2 LEU   CB        11    0.609230874    0.255229482    3.582692974
    2 LEU   CG        12    0.645397206    0.145813497    3.683336597
    2 LEU   CD1       13    0.724344967    0.201624997    3.801926143
    2 LEU   CD2       14    0.528500258    0.056227365    3.724804508
    2 LEU   C         15    0.612416905    0.124754268    3.368899758
    2 LEU   O         16    0.674471976    0.022700348    3.339520078
    3 GLY   N         17    0.492240029    0.156348899    3.321470884
    3 GLY   H         18    0.458107915    0.250320004    3.323821562
    3 GLY   CA        19    0.415567489    0.057823010    3.243857666
    3 GLY   C         20    0.428976175    0.066986297    3.091709858
    3 GLY   O         21    0.383655235   -0.022647730    3.020711592
    4 TYR   N         22    0.496437275    0.168853977    3.039140075
    4 TYR   H         23    0.567640172    0.214873716    3.092185619
    4 TYR   CA        24    0.497553143    0.194043689    2.894308793
    4 TYR   CB        25    0.398609045    0.306631356    2.863567839
    4 TYR   CG        26    0.250591872    0.309797339    2.902205161
    4 TYR   CD1       27    0.161122787    0.246045211    2.817046783
    4 TYR   HD1       28    0.196587982    0.160560214    2.759457118
    4 TYR   CD2       29    0.205154856    0.403308414    2.994481551
    4 TYR   HD2       30    0.273596535    0.449647250    3.065548559
    4 TYR   CE1       31    0.024898247    0.270610460    2.829589763
    4 TYR   HE1       32   -0.043816185    0.207181120    2.773600285
    4 TYR   CE2       33    0.070148840    0.435971121    2.999628350
    4 TYR   HE2       34    0.039058517    0.506396443    3.076784509
    4 TYR   CZ        35    8.222148702    0.365798291    2.920401640
    4 TYR   OH        36    8.091213659    0.397995793    2.938090697
    4 TYR   HH        37    8.098442439    0.497400712    2.946218480
    4 TYR   C         38    0.636719127    0.225643404    2.839104430
    4 TYR   O         39    0.700468217    0.327241987    2.866390224
    5 GLY   N         40    0.678549745    0.139312225    2.746974954
    5 GLY   H         41    0.622297606    0.057487682    2.735053435
    5 GLY   CA        42    0.799637830    0.132408613    2.663891344
    5 GLY   C         43    0.806848775    0.219391475    2.538223638
    5 GLY   O         44    0.709736539    0.283067166    2.497682052
    6 SER   N         45    0.912414229    0.192115906    2.462044344
    6 SER   H         46    0.978312772    0.125606146    2.497190702
    6 SER   CA        47    0.961562888    0.258054960    2.340199053
    6 SER   CB        48    1.106999661    0.230249743    2.301727251
    6 SER   OG        49    1.114491679    0.087884294    2.290372017
    6 SER   HG        50    1.201067977    0.053497420    2.326732548
    6 SER   C         51    0.866910451    0.250839833    2.220215004
    6 SER   O         52    0.900623544    0.299256474    2.112287914
    7 TRP   N         53    0.765539876    0.164960023    2.226290817
    7 TRP   H         54    0.760312274    0.109401806    2.309277645
    7 TRP   CA        55    0.663937085    0.151987855    2.120837590
    7 TRP   CB        56    0.684472552    0.016159894    2.053495005
    7 TRP   CG        57    0.667270776    8.136796613    2.144895348
    7 TRP   CD1       58    0.550917040    8.077935438    2.171073747
    7 TRP   HD1       59    0.454395616    8.104320159    2.127873071
    7 TRP   CD2       60    0.759856227    8.093332193    2.239017595
    7 TRP   NE1       61    0.561894451    8.011691750    2.285868130
    7 TRP   HE1       62    0.493637979    7.949885063    2.324846223
    7 TRP   CE2       63    0.688329379    8.013064940    2.327115234
    7 TRP   CE3       64    0.897482808    8.111812736    2.244926815
    7 TRP   HE3       65    0.949601694    8.171714516    2.170263713
    7 TRP   CZ2       66    0.757628761    7.949323738    2.429351027
    7 TRP   HZ2       67    0.701551352    7.905739456    2.512035576
    7 TRP   CZ3       68    0.961871310    8.047896407    2.350246902
    7 TRP   HZ3       69    1.063974378    8.073278621    2.378737382
    7 TRP   CH2       70    0.895186463    7.965868398    2.440499766
    7 TRP   HH2       71    0.952820499    7.898702653    2.504124298
    7 TRP   C         72    0.524430054    0.166826505    2.181914493
    7 TRP   O         73    0.429609939    0.191290503    2.107485608
    8 GLU   N         74    0.511707118    0.189680901    2.312315247
    8 GLU   H         75    0.589970214    0.211912331    2.370474787
    8 GLU   CA        76    0.378128385    0.206235130    2.371418426
    8 GLU   CB        77    0.368295653    0.122159681    2.498866686
    8 GLU   CG        78    0.380570702   -0.025744942    2.461684036
    8 GLU   CD        79    0.405607087    8.126472228    2.582937372
    8 GLU   OE1       80    0.329337908    8.027890819    2.592409530
    8 GLU   OE2       81    0.499153579    8.162637521    2.657550447
    8 GLU   C         82    0.345800926    0.352229452    2.403856494
    8 GLU   O         83    0.434030541    0.419786175    2.456601708
    9 ILE   N         84    0.216512284    0.383275060    2.400583927
    9 ILE   H         85    0.152870000    0.330044399    2.344747814
    9 ILE   CA        86    0.166268016    0.515488272    2.440636148
    9 ILE   CB        87    0.140493832    0.604452296    2.318847055
    9 ILE   CG1       88    0.233521070    0.574587781    2.201091114
    9 ILE   CG2       89    0.127891298    0.752296518    2.356182674
    9 ILE   CD        90    0.198458026    0.664692690    2.082504626
    9 ILE   C         91    0.034190627    0.498452678    2.515985043
    9 ILE   O         92   -0.044154776    0.418703216    2.464691561
   10 ASP   N         93    0.003677277    0.602775014    2.592640213
   10 ASP   H         94    0.069635141    0.674521877    2.615065176
   10 ASP   CA        95    8.123150985    0.615270573    2.672726910
   10 ASP   CB        96    8.145171351    0.727673145    2.774160615
   10 ASP   CG        97    8.048980549    0.704414180    2.890840157
   10 ASP   OD1       98    7.928112436    0.733144304    2.877038720
   10 ASP   OD2       99    8.091509478    0.663501795    3.001021404
   10 ASP   C        100    7.995669268    0.642615212    2.592674111
   10 ASP   O        101    7.978416691    0.733776851    2.511931230
   11 PRO   N        102    7.891271218    0.566213455    2.623533676
   11 PRO   CA       103    7.755545867    0.583879744    2.569937785
   11 PRO   CB       104    7.679283632    0.458471870    2.613090126
   11 PRO   CG       105    7.765798600    0.394012998    2.721576136
   11 PRO   CD       106    7.905735720    0.427325033    2.669466075
   11 PRO   C        107    7.684817595    0.712886857    2.611969253
   11 PRO   O        108    7.594551368    0.759641535    2.542715708
   12 LYSH  N        109    7.708077848    0.764311715    2.732399502
   12 LYSH  H        110    7.790073493    0.740171434    2.784310330
   12 LYSH  CA       111    7.645294592    0.885792908    2.786339483
   12 LYSH  CB       112    7.667097996    0.901130284    2.936996905
   12 LYSH  CG       113    7.623809083    0.773988371    3.010277220
   12 LYSH  CD       114    7.607549260    0.780681453    3.162258369
   12 LYSH  CE       115    7.737023032    0.807364518    3.239266839
   12 LYSH  NZ       116    7.849025714    0.720205481    3.200950319
   12 LYSH  HZ1      117    7.865957173    0.717670758    3.102426217
   12 LYSH  HZ2      118    7.837280202    0.627622262    3.236872332
   12 LYSH  HZ3      119    7.929241013    0.756574826    3.248317568
   12 LYSH  C        120    7.695080957    1.016180286    2.723629982
   12 LYSH  O        121    7.620974383    1.114125434    2.730347673
   13 ASP   N        122    7.818128936    1.018250773    2.673179830
   13 ASP   H        123    7.878628160    0.938672569    2.676117387
   13 ASP   CA       124    7.862743645    1.120792602    2.577758852
   13 ASP   CB       125    8.007140625    1.084246211    2.542740469
   13 ASP   CG       126    8.119795354    1.097977725    2.645373296
   13 ASP   OD1      127    8.089268472    1.158327786    2.750496940
   13 ASP   OD2      128    8.232739565    1.072629193    2.598162797
   13 ASP   C        129    7.791873666    1.136992422    2.443129388
   13 ASP   O        130    7.821182641    1.232292287    2.371102172
   14 LEU   N        131    7.712373829    1.036101942    2.408584258
   14 LEU   H        132    7.683958996    0.949772035    2.450318113
   14 LEU   CA       133    7.636812984    1.038924722    2.282522404
   14 LEU   CB       134    7.602761586    0.898897150    2.231158201
   14 LEU   CG       135    7.720335469    0.806045651    2.200100590
   14 LEU   CD1      136    7.667902804    0.666443712    2.165922816
   14 LEU   CD2      137    7.798522357    0.869486835    2.084900637
   14 LEU   C        138    7.497921369    1.102867752    2.288207488
   14 LEU   O        139    7.401763204    1.052218223    2.345811946
   15 THR   N        140    7.472096247    1.193825875    2.194673092
   15 THR   H        141    7.546904434    1.222582909    2.134860764
   15 THR   CA       142    7.353931518    1.281234604    2.191689339
   15 THR   CB       143    7.382024008    1.431617501    2.193624683
   15 THR   OG1      144    7.472367448    1.444952299    2.303666705
   15 THR   HG1      145    7.422564793    1.450906744    2.390182708
   15 THR   CG2      146    7.255917064    1.514669400    2.218320521
   15 THR   C        147    7.286471086    1.248319446    2.058350304
   15 THR   O        148    7.322756135    1.296455789    1.951127128
   16 PHE   N        149    7.192758584    1.154211957    2.065271167
   16 PHE   H        150    7.152474100    1.128094435    2.152988757
   16 PHE   CA       151    7.127238837    1.095729551    1.947400641
   16 PHE   CB       152    7.068603966    0.957300075    1.975830072
   16 PHE   CG       153    7.160001751    0.834609766    1.976798995
   16 PHE   CD1      154    7.164649987    0.751144644    1.865750656
   16 PHE   HD1      155    7.116737234    0.781941366    1.772809648
   16 PHE   CD2      156    7.226766038    0.800430603    2.093821464
   16 PHE   HD2      157    7.203300452    0.843128774    2.191326503
   16 PHE   CE1      158    7.243025156    0.636367702    1.867406924
   16 PHE   HE1      159    7.245932847    0.566583358    1.783711390
   16 PHE   CE2      160    7.301632511    0.683346339    2.096710923
   16 PHE   HE2      161    7.342021839    0.658675026    2.194910536
   16 PHE   CZ       162    7.307077440    0.600294654    1.985382980
   16 PHE   HZ       163    7.323424443    0.494288420    2.004785403
   16 PHE   C        164    7.020095503    1.181152815    1.879368336
   16 PHE   O        165    6.923024641    1.214237077    1.947264759
   17 LEU   N        166    7.048756868    1.220906866    1.755732422
   17 LEU   H        167    7.132670542    1.176680619    1.724069596
   17 LEU   CA       168    6.958271506    1.317140972    1.691225505
   17 LEU   CB       169    7.048209541    1.409140202    1.608436737
   17 LEU   CG       170    7.132317582    1.498858654    1.699435644
   17 LEU   CD1      171    7.223691013    1.573902844    1.602340093
   17 LEU   CD2      172    7.042556322    1.603404016    1.765935146
   17 LEU   C        173    6.854296659    1.249688356    1.601503301
   17 LEU   O        174    6.735081569    1.273935760    1.619636868
   18 LYSH  N        175    6.899389728    1.173639190    1.502131066
   18 LYSH  H        176    6.998185991    1.187882132    1.508252962
   18 LYSH  CA       177    6.811675153    1.120946778    1.396598449
   18 LYSH  CB       178    6.769995349    1.227554451    1.295073840
   18 LYSH  CG       179    6.881263691    1.295834991    1.215293600
   18 LYSH  CD       180    6.824923230    1.392934952    1.111339889
   18 LYSH  CE       181    6.941157184    1.439966019    1.023665793
   18 LYSH  NZ       182    6.903488048    1.558634545    0.945522184
   18 LYSH  HZ1      183    6.980262032    1.588789785    0.888985207
   18 LYSH  HZ2      184    6.884595175    1.634484404    1.007890197
   18 LYSH  HZ3      185    6.821309107    1.539775379    0.891754591
   18 LYSH  C        186    6.860874858    1.001697530    1.314321946
   18 LYSH  O        187    6.982374358    0.985839187    1.303580207
   19 GLU   N        188    6.774511068    0.934136293    1.239033915
   19 GLU   H        189    6.679526483    0.942998182    1.269044627
   19 GLU   CA       190    6.809098743    0.821320868    1.151356960
   19 GLU   CB       191    6.677893418    0.746345494    1.127422545
   19 GLU   CG       192    6.700542485    0.606227478    1.070290602
   19 GLU   CD       193    6.570533345    0.554026901    1.008818049
   19 GLU   OE1      194    6.501189959    0.483166585    1.084944989
   19 GLU   OE2      195    6.550777427    0.584920288    0.889308252
   19 GLU   C        196    6.865449641    0.867898865    1.016938689
   19 GLU   O        197    6.812554934    0.954764375    0.947754699
   20 LEU   N        198    6.977361139    0.809293300    0.975342963
   20 LEU   H        199    7.024278013    0.743082576    1.033785902
   20 LEU   CA       200    7.031541757    0.817060553    0.838905348
   20 LEU   CB       201    7.184329662    0.815326238    0.830782610
   20 LEU   CG       202    7.246983349    0.912662843    0.930827811
   20 LEU   CD1      203    7.396664829    0.887027864    0.949463882
   20 LEU   CD2      204    7.233822741    1.049135030    0.862935756
   20 LEU   C        205    6.970184710    0.717143794    0.740615194
   20 LEU   O        206    6.980857524    0.729651933    0.618707950
   21 GLY   N        207    6.920323468    0.610046930    0.801721364
   21 GLY   H        208    6.932668043    0.601193472    0.900565611
   21 GLY   CA       209    6.860440506    0.494732498    0.732989749
   21 GLY   C        210    6.880044947    0.362181116    0.806855591
   21 GLY   O        211    6.956816371    0.362144444    0.902956600
   22 THR   N        212    6.856492040    0.258416035    0.727042492
   22 THR   H        213    6.839472993    0.282471383    0.631482602
   22 THR   CA       214    6.885883756    0.120958756    0.770081388
   22 THR   CB       215    6.754049530    0.045036488    0.786346290
   22 THR   OG1      216    6.779818604   -0.077053504    0.856217076
   22 THR   HG1      217    6.700151846   -0.119821202    0.898937889
   22 THR   CG2      218    6.693146382    0.007383867    0.651128156
   22 THR   C        219    6.989117144    0.053671934    0.679413298
   22 THR   O        220    7.081277863    0.111758705    0.622318493
   23 GLY   N        221    7.000476171    8.165764454    0.704984461
   23 GLY   H        222    6.947227531    8.121359615    0.777032284
   23 GLY   CA       223    7.064639236    8.069158388    0.614645665
   23 GLY   C        224    7.070927139    7.932993520    0.684142124
   23 GLY   O        225    6.999964655    7.909856646    0.781907205
   24 GLN   N        226    7.161475746    7.849899177    0.633273873
   24 GLN   H        227    7.201985311    7.871408396    0.544405797
   24 GLN   CA       228    7.180689982    7.712323888    0.681393388
   24 GLN   CB       229    7.281367179    7.636892881    0.594331966
   24 GLN   CG       230    7.411263030    7.712118414    0.564772528
   24 GLN   CD       231    7.501434586    7.623049512    0.479090805
   24 GLN   OE1      232    7.485021293    7.614365510    0.357505894
   24 GLN   NE2      233    7.615624113    7.592621784    0.540114616
   24 GLN   HE21     234    7.674664265    7.527239982    0.492808495
   24 GLN   HE22     235    7.654383441    7.640024427    0.619169853
   24 GLN   C        236    7.210699785    7.687073608    0.829285186
   24 GLN   O        237    7.156108321    7.594220613    0.888683764
   25 PHE   N        238    7.266935685    7.788274103    0.894744973
   25 PHE   H        239    7.295776456    7.870765726    0.846116327
   25 PHE   CA       240    7.290505293    7.786498498    1.039836361
   25 PHE   CB       241    7.433466006    7.832209109    1.069597737
   25 PHE   CG       242    7.548905400    7.732715843    1.055985639
   25 PHE   CD1      243    7.542951946    7.594602236    1.070487587
   25 PHE   HD1      244    7.448720547    7.547672568    1.098755056
   25 PHE   CD2      245    7.676412205    7.787828818    1.050752973
   25 PHE   HD2      246    7.685434325    7.896371244    1.055267861
   25 PHE   CE1      247    7.656004512    7.513791037    1.067594524
   25 PHE   HE1      248    7.648494802    7.406254251    1.083732806
   25 PHE   CE2      249    7.790101962    7.707866548    1.049990478
   25 PHE   HE2      250    7.886261522    7.752592269    1.024800243
   25 PHE   CZ       251    7.783175714    7.569433616    1.060440455
   25 PHE   HZ       252    7.872103886    7.506405347    1.060907022
   25 PHE   C        253    7.192058395    7.876397467    1.114921805
   25 PHE   O        254    7.218394777    7.909136172    1.230522724
   26 GLY   N        255    7.078304565    7.909353894    1.054383107
   26 GLY   H        256    7.062339768    7.857633008    0.970295853
   26 GLY   CA       257    6.977802417    8.000759232    1.110535311
   26 GLY   C        258    7.014257370    8.149204206    1.103711662
   26 GLY   O        259    7.113790103    8.181997924    1.039306456
   27 VAL   N        260    6.962101106    8.224897950    1.199832324
   27 VAL   H        261    6.912177301    8.185739909    1.277131051
   27 VAL   CA       262    6.961574422    0.129555607    1.191574537
   27 VAL   CB       263    6.840345829    0.180162632    1.269994643
   27 VAL   CG1      264    6.849073601    0.327457907    1.310489370
   27 VAL   CG2      265    6.710097074    0.149542189    1.195779439
   27 VAL   C        266    7.090767772    0.206317309    1.220289671
   27 VAL   O        267    7.159988804    0.177324133    1.317741427
   28 VAL   N        268    7.109561976    0.303838530    1.131814984
   28 VAL   H        269    7.039913067    0.298227862    1.060277930
   28 VAL   CA       270    7.226504053    0.391522309    1.147584732
   28 VAL   CB       271    7.313734030    0.378236904    1.022573182
   28 VAL   CG1      272    7.436434036    0.469176298    1.031723888
   28 VAL   CG2      273    7.348400693    0.230936923    0.999928104
   28 VAL   C        274    7.168625714    0.527253297    1.188034661
   28 VAL   O        275    7.086012855    0.586937958    1.119153193
   29 LYSH  N        276    7.221676770    0.584987776    1.295469872
   29 LYSH  H        277    7.298509465    0.541694661    1.342624801
   29 LYSH  CA       278    7.187196000    0.718068100    1.347545610
   29 LYSH  CB       279    7.120649272    0.703820179    1.484584122
   29 LYSH  CG       280    6.977567864    0.651326546    1.471262072
   29 LYSH  CD       281    6.889381127    0.674460307    1.594127359
   29 LYSH  CE       282    6.757681976    0.599116012    1.574381114
   29 LYSH  NZ       283    6.662313534    0.629116475    1.682150866
   29 LYSH  HZ1      284    6.689464509    0.585276045    1.767830139
   29 LYSH  HZ2      285    6.570407192    0.595970309    1.660830534
   29 LYSH  HZ3      286    6.657280207    0.727264507    1.700688022
   29 LYSH  C        287    7.299638607    0.821041557    1.360199374
   29 LYSH  O        288    7.417470953    0.785797755    1.358560566
   30 TYR   N        289    7.257392304    0.943338486    1.329388098
   30 TYR   H        290    7.160341779    0.965317249    1.319488442
   30 TYR   CA       291    7.339793174    1.064498037    1.341229909
   30 TYR   CB       292    7.302039599    1.166988338    1.234109445
   30 TYR   CG       293    7.377214958    1.300222336    1.232674002
   30 TYR   CD1      294    7.511044897    1.321497923    1.263617946
   30 TYR   HD1      295    7.582544867    1.239567386    1.256187770
   30 TYR   CD2      296    7.289963310    1.406330040    1.211448972
   30 TYR   HD2      297    7.187239271    1.381065897    1.185170714
   30 TYR   CE1      298    7.553695810    1.451556482    1.287891424
   30 TYR   HE1      299    7.646484479    1.459778420    1.344492332
   30 TYR   CE2      300    7.335844462    1.536673361    1.226556827
   30 TYR   HE2      301    7.277224658    1.615997621    1.180138371
   30 TYR   CZ       302    7.466311252    1.558087947    1.269474253
   30 TYR   OH       303    7.504747393    1.687108245    1.288772593
   30 TYR   HH       304    7.600692361    1.689252391    1.316907698
   30 TYR   C        305    7.318268783    1.122349085    1.481221214
   30 TYR   O        306    7.211010697    1.138528783    1.539211907
   31 GLY   N        307    7.428606271    1.177345633    1.531102582
   31 GLY   H        308    7.513509011    1.186141706    1.479019858
   31 GLY   CA       309    7.424708365    1.250233105    1.658684169
   31 GLY   C        310    7.561081213    1.306793931    1.698837870
   31 GLY   O        311    7.648687002    1.322539506    1.613961982
   32 LYSH  N        312    7.562386676    1.361028150    1.820261248
   32 LYSH  H        313    7.479862246    1.353341717    1.876199111
   32 LYSH  CA       314    7.679782550    1.428553024    1.877398636
   32 LYSH  CB       315    7.630235566    1.553566125    1.950357868
   32 LYSH  CG       316    7.572229365    1.657342321    1.854052198
   32 LYSH  CD       317    7.677825632    1.714067800    1.758953244
   32 LYSH  CE       318    7.632577892    1.844922669    1.693848355
   32 LYSH  NZ       319    7.735579473    1.922615637    1.623371793
   32 LYSH  HZ1      320    7.810429159    1.942026485    1.686784365
   32 LYSH  HZ2      321    7.695564975    2.007355490    1.588469653
   32 LYSH  HZ3      322    7.773039539    1.872177915    1.545572171
   32 LYSH  C        323    7.765931804    1.354925189    1.980174438
   32 LYSH  O        324    7.717358266    1.280659867    2.065338944
   33 TRP   N        325    7.895973566    1.379693394    1.967442459
   33 TRP   H        326    7.932226136    1.441326991    1.897535012
   33 TRP   CA       327    7.985741070    1.333748170    2.074387596
   33 TRP   CB       328    8.105056685    1.254163568    2.021115308
   33 TRP   CG       329    8.186334399    1.187430508    2.132253937
   33 TRP   CD1      330    8.139381199    1.103317000    2.223973490
   33 TRP   HD1      331    8.045832978    1.050130487    2.241352861
   33 TRP   CD2      332    8.323846507    1.198470141    2.149358352
   33 TRP   NE1      333    8.239931055    1.057921426    2.298260171
   33 TRP   HE1      334    8.228584973    1.012066564    2.386411133
   33 TRP   CE2      335    8.352791710    1.114270056    2.256113941
   33 TRP   CE3      336    0.184366110    1.265470164    2.083790925
   33 TRP   HE3      337    0.161732069    1.337283571    2.004969668
   33 TRP   CZ2      338    0.243086523    1.108490255    2.298041322
   33 TRP   HZ2      339    0.265872425    1.054433441    2.389913289
   33 TRP   CZ3      340    0.316572212    1.257990342    2.126097001
   33 TRP   HZ3      341    0.391503836    1.306503465    2.063545193
   33 TRP   CH2      342    0.346589919    1.175580266    2.233933993
   33 TRP   HH2      343    0.447032738    1.164769698    2.274865301
   33 TRP   C        344    8.041315921    1.458483214    2.143414996
   33 TRP   O        345    8.061490142    1.564323490    2.084086782
   34 ARG   N        346    8.036244293    1.454309676    2.276260856
   34 ARG   H        347    8.006086483    1.364648781    2.308713528
   34 ARG   CA       348    8.071026898    1.562215870    2.369830280
   34 ARG   CB       349    8.219016653    1.563633422    2.408622151
   34 ARG   CG       350    8.258747001    1.440007265    2.489543441
   34 ARG   CD       351    0.159154197    1.460587011    2.541256300
   34 ARG   NE       352    0.201860645    1.341430785    2.615996243
   34 ARG   HE       353    0.111205858    1.310380965    2.644590274
   34 ARG   CZ       354    0.325984019    1.291354851    2.609780590
   34 ARG   NH1      355    0.412882389    1.342503061    2.521535542
   34 ARG   HH11     356    0.497836086    1.297185635    2.494557537
   34 ARG   HH12     357    0.384456873    1.432172394    2.487616146
   34 ARG   NH2      358    0.366755341    1.206269795    2.704933921
   34 ARG   HH21     359    0.452640158    1.157016347    2.690897243
   34 ARG   HH22     360    0.315583040    1.215410306    2.790361356
   34 ARG   C        361    8.025537341    1.702141372    2.327834278
   34 ARG   O        362    8.097354669    1.800351344    2.345940489
   35 GLY   N        363    7.895228249    1.709317309    2.302201348
   35 GLY   H        364    7.847417355    1.629773493    2.339452769
   35 GLY   CA       365    7.826302581    1.825293463    2.243795268
   35 GLY   C        366    7.858775841    1.871799076    2.101684828
   35 GLY   O        367    7.773909165    1.908501662    2.020557129
   36 GLN   N        368    7.989526952    1.894259597    2.092268201
   36 GLN   H        369    8.045261955    1.891220134    2.175247737
   36 GLN   CA       370    8.050938042    1.943383300    1.968071253
   36 GLN   CB       371    8.196984029    1.981833482    1.992540677
   36 GLN   CG       372    8.260007033    2.063747647    1.879731500
   36 GLN   CD       373    0.151136701    2.128139003    1.918571144
   36 GLN   OE1      374    0.213844381    2.105233354    2.021876895
   36 GLN   NE2      375    0.174497884    2.244225147    1.858031211
   36 GLN   HE21     376    0.258487226    2.288861220    1.888892076
   36 GLN   HE22     377    0.110513709    2.302094843    1.807477270
   36 GLN   C        378    8.049421573    1.848425956    1.848113745
   36 GLN   O        379    7.984846829    1.873762431    1.746548449
   37 TYR   N        380    8.103806348    1.728178019    1.864650070
   37 TYR   H        381    8.103251635    1.690089257    1.957116978
   37 TYR   CA       382    8.150713556    1.640670949    1.756242297
   37 TYR   CB       383    8.254921004    1.545135766    1.814732323
   37 TYR   CG       384    8.370736715    1.619302138    1.881777614
   37 TYR   CD1      385    0.223045237    1.687991389    1.806375605
   37 TYR   HD1      386    0.222737086    1.662163100    1.700473755
   37 TYR   CD2      387    0.130841604    1.629709201    2.020362106
   37 TYR   HD2      388    0.048409388    1.591444335    2.080542919
   37 TYR   CE1      389    0.317967455    1.766417795    1.870893914
   37 TYR   HE1      390    0.393366100    1.811724188    1.806524858
   37 TYR   CE2      391    0.228630703    1.704989142    2.084353859
   37 TYR   HE2      392    0.230833607    1.703455946    2.193326195
   37 TYR   CZ       393    0.327410324    1.768003790    2.009569227
   37 TYR   OH       394    0.436985424    1.824081785    2.067433253
   37 TYR   HH       395    0.485997154    1.877834673    1.998807270
   37 TYR   C        396    8.040829015    1.570758652    1.675945096
   37 TYR   O        397    7.961968931    1.495181829    1.732517577
   38 ASP   N        398    8.047924061    1.590870130    1.544661710
   38 ASP   H        399    8.113779032    1.648305489    1.496037617
   38 ASP   CA       400    7.953698854    1.526140570    1.452260840
   38 ASP   CB       401    7.952773926    1.603171411    1.320070089
   38 ASP   CG       402    7.876119283    1.735383143    1.327167173
   38 ASP   OD1      403    7.769986944    1.740981699    1.392966740
   38 ASP   OD2      404    7.920796826    1.840057468    1.275501034
   38 ASP   C        405    7.992473459    1.380609479    1.425308474
   38 ASP   O        406    8.099562218    1.345214316    1.376243659
   39 VAL   N        407    7.917660673    1.293327877    1.492213839
   39 VAL   H        408    7.834983043    1.324874394    1.538788799
   39 VAL   CA       409    7.930309579    1.147362183    1.480196254
   39 VAL   CB       410    7.972036970    1.083469605    1.612806826
   39 VAL   CG1      411    8.110710664    1.133848437    1.653340778
   39 VAL   CG2      412    7.871589961    1.106926078    1.725814087
   39 VAL   C        413    7.808449975    1.078312311    1.418607259
   39 VAL   O        414    7.693399994    1.120763578    1.428002382
   40 ALA   N        415    7.839017069    0.964417943    1.357112470
   40 ALA   H        416    7.932939226    0.934106726    1.341048805
   40 ALA   CA       417    7.741320713    0.865517124    1.309331193
   40 ALA   CB       418    7.757711094    0.839618848    1.159433623
   40 ALA   C        419    7.763253683    0.738130603    1.391168043
   40 ALA   O        420    7.869614897    0.676482491    1.395143355
   41 ILE   N        421    7.646043577    0.685876603    1.426149856
   41 ILE   H        422    7.560080734    0.726061351    1.394597112
   41 ILE   CA       423    7.634867887    0.567337517    1.512372785
   41 ILE   CB       424    7.561100289    0.595051829    1.643518732
   41 ILE   CG1      425    7.588583616    0.729556210    1.711086825
   41 ILE   CG2      426    7.584829582    0.484727340    1.746843961
   41 ILE   CD       427    7.486384931    0.839520446    1.681488665
   41 ILE   C        428    7.565937487    0.452380769    1.438576447
   41 ILE   O        429    7.448425908    0.460646626    1.403177562
   42 LYSH  N        430    7.637727877    0.340414971    1.438873625
   42 LYSH  H        431    7.732094595    0.349250919    1.470761690
   42 LYSH  CA       432    7.581845113    0.211341373    1.396138859
   42 LYSH  CB       433    7.689099395    0.128054791    1.325633205
   42 LYSH  CG       434    7.722694955    0.188457380    1.189140787
   42 LYSH  CD       435    7.848768310    0.120877181    1.134850529
   42 LYSH  CE       436    7.811435225    8.225774525    1.078370309
   42 LYSH  NZ       437    7.736832764    8.241447183    0.952677195
   42 LYSH  HZ1      438    7.647822563    8.196161328    0.957842737
   42 LYSH  HZ2      439    7.789054339    8.200413962    0.877915522
   42 LYSH  HZ3      440    7.720633152    8.337744230    0.931126045
   42 LYSH  C        441    7.516621166    0.140113563    1.514822027
   42 LYSH  O        442    7.588876167    0.102023781    1.606796400
   43 MET   N        443    7.383842579    0.132420801    1.513595713
   43 MET   H        444    7.333199709    0.161371650    1.432372882
   43 MET   CA       445    7.306242060    0.055186984    1.611702981
   43 MET   CB       446    7.187404258    0.139590208    1.658226045
   43 MET   CG       447    7.224914507    0.278717411    1.709672552
   43 MET   SD       448    7.075770740    0.376921545    1.749736997
   43 MET   CE       449    6.999133158    0.285245179    1.881669274
   43 MET   C        450    7.269532951    8.153394800    1.574888557
   43 MET   O        451    7.158561570    8.118244567    1.535154264
   44 ILE   N        452    7.363315856    8.063638664    1.603881907
   44 ILE   H        453    7.435380512    8.075630258    1.672180274
   44 ILE   CA       454    7.368534768    7.929634972    1.543643261
   44 ILE   CB       455    7.503286400    7.862863019    1.571794715
   44 ILE   CG1      456    7.616181810    7.954083662    1.523366003
   44 ILE   CG2      457    7.513535983    7.726765655    1.502636552
   44 ILE   CD       458    7.626655189    7.974595089    1.372094016
   44 ILE   C        459    7.254248365    7.839609623    1.590997602
   44 ILE   O        460    7.220765418    7.817044121    1.707187940
   45 LYSH  N        461    7.177446377    7.791065970    1.493868982
   45 LYSH  H        462    7.176843777    7.833789345    1.403450513
   45 LYSH  CA       463    7.067185866    7.695273435    1.510593534
   45 LYSH  CB       464    7.033102670    7.633070867    1.375023509
   45 LYSH  CG       465    6.890015381    7.579412561    1.367479490
   45 LYSH  CD       466    6.785254501    7.688504636    1.390567960
   45 LYSH  CE       467    6.641509250    7.639672246    1.371601275
   45 LYSH  NZ       468    6.588761130    7.556877786    1.481017323
   45 LYSH  HZ1      469    6.610921822    7.601806831    1.567563757
   45 LYSH  HZ2      470    6.624064314    7.463309217    1.481577289
   45 LYSH  HZ3      471    6.488927269    7.554910018    1.475699677
   45 LYSH  C        472    7.120811446    7.579615809    1.595199064
   45 LYSH  O        473    7.217430750    7.519458851    1.548563771
   46 GLU   N        474    7.056908421    7.542118276    1.705654415
   46 GLU   H        475    6.978064378    7.590129705    1.744127314
   46 GLU   CA       476    7.086035717    7.418210891    1.779211925
   46 GLU   CB       477    6.966585662    7.398050721    1.872673763
   46 GLU   CG       478    7.009979100    7.363040015    2.015162279
   46 GLU   CD       479    7.068849701    7.481063606    2.092684768
   46 GLU   OE1      480    7.187446543    7.518368155    2.079717063
   46 GLU   OE2      481    6.989290968    7.528320827    2.176710201
   46 GLU   C        482    7.107780576    7.293351256    1.693493999
   46 GLU   O        483    7.037261686    7.267782046    1.596014247
   47 GLY   N        484    7.201190922    7.209403039    1.737277795
   47 GLY   H        485    7.245022861    7.218585942    1.826691080
   47 GLY   CA       486    7.239774095    7.086836832    1.665891004
   47 GLY   C        487    7.276254367    7.086852448    1.517298419
   47 GLY   O        488    7.287032289    6.977706694    1.461620405
   48 SER   N        489    7.328136526    7.198190450    1.466320797
   48 SER   H        490    7.336649110    7.277524971    1.526586617
   48 SER   CA       491    7.376656698    7.211206251    1.328170942
   48 SER   CB       492    7.308575697    7.331988324    1.263486980
   48 SER   OG       493    7.344205885    7.455399305    1.326339126
   48 SER   HG       494    7.287707815    7.482230675    1.404365095
   48 SER   C        495    7.527838607    7.227303220    1.311062920
   48 SER   O        496    7.581548783    7.173838392    1.214196994
   49 MET   N        497    7.590571329    7.279659925    1.415998235
   49 MET   H        498    7.534019477    7.292509353    1.497459298
   49 MET   CA       499    7.736430676    7.296198064    1.408452829
   49 MET   CB       500    7.777069300    7.441673851    1.432795901
   49 MET   CG       501    7.929116605    7.458079258    1.437321084
   49 MET   SD       502    7.982329192    7.616764931    1.511310329
   49 MET   CE       503    7.908733937    7.719404174    1.385879367
   49 MET   C        504    7.793380311    7.205412925    1.517666993
   49 MET   O        505    7.746109736    7.196353784    1.630869142
   50 SER   N        506    7.901947979    7.137884601    1.481006021
   50 SER   H        507    7.931341682    7.128745966    1.385851573
   50 SER   CA       508    7.995459700    7.073205266    1.574188279
   50 SER   CB       509    8.093029621    6.979770213    1.502357010
   50 SER   OG       510    8.150531613    6.877311757    1.583896275
   50 SER   HG       511    8.233036437    6.846539774    1.536497188
   50 SER   C        512    8.074515788    7.174203086    1.657612945
   50 SER   O        513    8.176925875    7.230621925    1.619395771
   51 GLU   N        514    8.007573158    7.210639684    1.766608628
   51 GLU   H        515    7.916569619    7.190523878    1.802858327
   51 GLU   CA       516    8.049758825    7.320684964    1.854490443
   51 GLU   CB       517    7.942858236    7.337798390    1.962608334
   51 GLU   CG       518    7.816844101    7.399659299    1.901767399
   51 GLU   CD       519    7.691028081    7.378395805    1.986173341
   51 GLU   OE1      520    7.691698766    7.418130084    2.104682879
   51 GLU   OE2      521    7.598028584    7.316087308    1.930551897
   51 GLU   C        522    8.186779402    7.318116015    1.922518102
   51 GLU   O        523    8.264341180    7.400828463    1.874822777
   52 ASP   N        524    8.226132516    7.212543927    1.993203834
   52 ASP   H        525    8.153205078    7.149837617    2.020599567
   52 ASP   CA       526    0.115461930    7.193338530    2.056138035
   52 ASP   CB       527    0.119122644    7.076303983    2.154598764
   52 ASP   CG       528    0.022358589    7.104758559    2.269631338
   52 ASP   OD1      529    0.065861262    7.159831307    2.373064037
   52 ASP   OD2      530   -0.098503429    7.073363278    2.264000241
   52 ASP   C        531    0.239679528    7.183418373    1.967347148
   52 ASP   O        532    0.335897809    7.255858227    1.992365143
   53 GLU   N        533    0.218268601    7.118231927    1.853411641
   53 GLU   H        534    0.128831235    7.073555657    1.855734144
   53 GLU   CA       535    0.310604947    7.111227554    1.739234544
   53 GLU   CB       536    0.251411093    7.021478744    1.630358165
   53 GLU   CG       537    0.259400644    6.874869465    1.673357714
   53 GLU   CD       538    0.221273887    6.782987769    1.557111834
   53 GLU   OE1      539    0.149903597    6.828596016    1.465197529
   53 GLU   OE2      540    0.274708457    6.670397098    1.547524148
   53 GLU   C        541    0.342660176    7.247683246    1.677883606
   53 GLU   O        542    0.459660347    7.285587327    1.675784321
   54 PHE   N        543    0.242778577    7.330443664    1.648480133
   54 PHE   H        544    0.148633920    7.305057657    1.670701239
   54 PHE   CA       545    0.259470235    7.466756144    1.596028717
   54 PHE   CB       546    0.122932443    7.531529332    1.572135924
   54 PHE   CG       547    0.120324716    7.679308836    1.532568239
   54 PHE   CD1      548    0.103799489    7.723911508    1.401951580
   54 PHE   HD1      549    0.086815029    7.650693455    1.322997841
   54 PHE   CD2      550    0.135210058    7.778319499    1.628985641
   54 PHE   HD2      551    0.147388871    7.748800408    1.733212287
   54 PHE   CE1      552    0.103690820    7.859227654    1.370108311
   54 PHE   HE1      553    0.106922766    7.885162302    1.264287950
   54 PHE   CE2      554    0.143172708    7.913851839    1.599158153
   54 PHE   HE2      555    0.155480745    7.986046783    1.679877469
   54 PHE   CZ       556    0.125675008    7.955652738    1.467762838
   54 PHE   HZ       557    0.146999496    8.059045390    1.440613901
   54 PHE   C        558    0.345349016    7.558291629    1.683526773
   54 PHE   O        559    0.431266041    7.628784364    1.630791628
   55 ILE   N        560    0.332866798    7.546564199    1.815423822
   55 ILE   H        561    0.282414360    7.466048531    1.846613320
   55 ILE   CA       562    0.405671179    7.635458096    1.907132260
   55 ILE   CB       563    0.361195397    7.619956284    2.052709755
   55 ILE   CG1      564    0.208458318    7.612437521    2.057936775
   55 ILE   CG2      565    0.401617394    7.743004715    2.134160023
   55 ILE   CD       566    0.161272369    7.542045532    2.185323838
   55 ILE   C        567    0.558360923    7.638800009    1.897771717
   55 ILE   O        568    0.614378484    7.747925469    1.888568580
   56 GLU   N        569    0.624275769    7.524147776    1.883540774
   56 GLU   H        570    0.566124350    7.443093067    1.890566528
   56 GLU   CA       571    0.768197491    7.517672027    1.854286805
   56 GLU   CB       572    0.813537997    7.371560483    1.852129179
   56 GLU   CG       573    0.959297948    7.338329260    1.884713134
   56 GLU   CD       574    1.010044469    7.379606882    2.023035300
   56 GLU   OE1      575    0.937791674    7.367722528    2.124343227
   56 GLU   OE2      576    1.123187007    7.432750460    2.021732355
   56 GLU   C        577    0.805018099    7.584377137    1.721593837
   56 GLU   O        578    0.900844645    7.661420207    1.718156791
   57 GLU   N        579    0.723159982    7.574491504    1.617236167
   57 GLU   H        580    0.632478079    7.532812042    1.623599406
   57 GLU   CA       581    0.738326917    7.636516709    1.484818488
   57 GLU   CB       582    0.650506772    7.564808989    1.382073993
   57 GLU   CG       583    0.684043834    7.583733377    1.233992838
   57 GLU   CD       584    0.792175383    7.485633415    1.188203252
   57 GLU   OE1      585    0.762663335    7.364784567    1.200434199
   57 GLU   OE2      586    0.901056145    7.522449785    1.139040985
   57 GLU   C        587    0.708420916    7.786369403    1.477150268
   57 GLU   O        588    0.780779793    7.856393362    1.406495500
   58 ALA   N        589    0.629424965    7.834098183    1.572918922
   58 ALA   H        590    0.566736980    7.762699621    1.604111330
   58 ALA   CA       591    0.597180176    7.976669980    1.588531797
   58 ALA   CB       592    0.486574856    7.987160250    1.693714687
   58 ALA   C        593    0.723910267    8.049661155    1.633527647
   58 ALA   O        594    0.745787237    8.161157933    1.586408234
   59 LYSH  N        595    0.806081726    7.988680106    1.718504250
   59 LYSH  H        596    0.778051233    7.903217280    1.762212338
   59 LYSH  CA       597    0.933542981    8.047252156    1.762459533
   59 LYSH  CB       598    1.003097798    7.943871001    1.851258466
   59 LYSH  CG       599    0.924312061    7.882245810    1.967045275
   59 LYSH  CD       600    1.022089619    7.794174942    2.045088437
   59 LYSH  CE       601    0.952694501    7.743569707    2.171707663
   59 LYSH  NZ       602    1.041981967    7.648236405    2.239139930
   59 LYSH  HZ1      603    1.083969600    7.587198099    2.171973791
   59 LYSH  HZ2      604    0.994528556    7.592066211    2.306905923
   59 LYSH  HZ3      605    1.111002323    7.702735614    2.286742733
   59 LYSH  C        606    1.023590749    8.070168752    1.640891461
   59 LYSH  O        607    1.072213936    8.181366111    1.620866696
   60 VAL   N        608    1.027880584    7.978271514    1.544842019
   60 VAL   H        609    0.977273205    7.893977947    1.563121411
   60 VAL   CA       610    1.098025671    7.976182633    1.415664921
   60 VAL   CB       611    1.096647836    7.833821077    1.359591598
   60 VAL   CG1      612    1.136494611    7.827556010    1.211989482
   60 VAL   CG2      613    1.180103646    7.740751170    1.447818520
   60 VAL   C        614    1.044532247    8.084932627    1.322273386
   60 VAL   O        615    1.125252508    8.164491944    1.274486831
   61 MET   N        616    0.912268981    8.098267979    1.317703572
   61 MET   H        617    0.852757891    8.028047722    1.356812311
   61 MET   CA       618    0.842490413    8.203158481    1.241954417
   61 MET   CB       619    0.695453795    8.161959016    1.232399285
   61 MET   CG       620    0.674416281    8.038855002    1.144014754
   61 MET   SD       621    0.514758087    7.967575408    1.198013037
   61 MET   CE       622    0.430001058    8.010536180    1.047498513
   61 MET   C        623    0.846934326    0.101564751    1.302358630
   61 MET   O        624    0.849329940    0.198412419    1.226561520
   62 MET   N        625    0.857206577    0.120436386    1.433611603
   62 MET   H        626    0.857418298    0.041806618    1.495404047
   62 MET   CA       627    0.882795367    0.248313596    1.501476853
   62 MET   CB       628    0.882692449    0.219237473    1.651693480
   62 MET   CG       629    0.740333441    0.228830484    1.706937891
   62 MET   SD       630    0.665288666    0.395100720    1.692309934
   62 MET   CE       631    0.702809014    0.456154156    1.855256278
   62 MET   C        632    1.012161256    0.314112932    1.453016960
   62 MET   O        633    1.020361696    0.433855402    1.426065038
   63 ASN   N        634    1.113827556    0.228633050    1.445997003
   63 ASN   H        635    1.101933638    0.133140811    1.473195666
   63 ASN   CA       636    1.249462094    0.251681466    1.394225024
   63 ASN   CB       637    1.336817379    0.128045626    1.416381443
   63 ASN   CG       638    1.364447661    0.096806774    1.563582605
   63 ASN   OD1      639    1.334170262    0.166450821    1.660339962
   63 ASN   ND2      640    1.405694345   -0.027763954    1.585203431
   63 ASN   HD21     641    1.419137738   -0.054318882    1.680664542
   63 ASN   HD22     642    1.415926266   -0.094823152    1.511739266
   63 ASN   C        643    1.255109760    0.298405560    1.248628697
   63 ASN   O        644    1.354170368    0.359517192    1.208849445
   64 LEU   N        645    1.156713071    0.265070852    1.165579421
   64 LEU   H        646    1.067811815    0.233909367    1.199152029
   64 LEU   CA       647    1.159610674    0.303841079    1.023813861
   64 LEU   CB       648    1.083149227    0.198502850    0.943397532
   64 LEU   CG       649    1.150138405    0.061066293    0.949110968
   64 LEU   CD1      650    1.058835851   -0.049756730    0.896283422
   64 LEU   CD2      651    1.282883701    0.058938994    0.873055908
   64 LEU   C        652    1.094674941    0.441897827    1.012243563
   64 LEU   O        653    0.995417413    0.476401274    1.076175766
   65 SER   N        654    1.138725846    0.521708109    0.915387975
   65 SER   H        655    1.200989291    0.480997760    0.848545480
   65 SER   CA       656    1.103657205    0.663971202    0.903386581
   65 SER   CB       657    1.159506589    0.746411570    1.019552262
   65 SER   OG       658    1.301540391    0.734684793    1.031247798
   65 SER   HG       659    1.323994667    0.811991363    1.090573188
   65 SER   C        660    1.143932585    0.734624883    0.773781874
   65 SER   O        661    1.256168221    0.774799981    0.743459899
   66 HISB  N        662    1.044242193    0.729471521    0.685873953
   66 HISB  H        663    0.948709945    0.718374893    0.713268382
   66 HISB  CA       664    1.055845761    0.777543849    0.547432171
   66 HISB  CB       665    1.038344630    0.662663332    0.447901176
   66 HISB  CG       666    1.093237060    0.704227017    0.311264868
   66 HISB  ND1      667    1.025361114    0.771279469    0.218595425
   66 HISB  CD2      668    1.200449364    0.656554325    0.248635209
   66 HISB  HD2      669    1.276436120    0.591976194    0.292627959
   66 HISB  CE1      670    1.087162246    0.769200929    0.100848433
   66 HISB  HE1      671    1.054720468    0.801261704    0.001850259
   66 HISB  NE2      672    1.194001561    0.692536615    0.120761054
   66 HISB  HE2      673    1.256004636    0.663533781    0.047860747
   66 HISB  C        674    0.957065018    0.890023767    0.515773179
   66 HISB  O        675    0.837563487    0.872963038    0.539410613
   67 GLU   N        676    1.006209025    0.990010502    0.443124640
   67 GLU   H        677    1.104792139    0.996680954    0.427683313
   67 GLU   CA       678    0.927891917    1.098097473    0.381529250
   67 GLU   CB       679    1.007916928    1.200954053    0.301343701
   67 GLU   CG       680    1.077369233    1.141542031    0.178634390
   67 GLU   CD       681    1.143895820    1.250318192    0.094064238
   67 GLU   OE1      682    1.268725631    1.245850910    0.089314314
   67 GLU   OE2      683    1.069724800    1.339620010    0.047696255
   67 GLU   C        684    0.804454434    1.055627402    0.301710579
   67 GLU   O        685    0.705186504    1.127980207    0.308115617
   68 LYSH  N        686    0.796029077    0.934168427    0.248178057
   68 LYSH  H        687    0.874658002    0.872380070    0.247503517
   68 LYSH  CA       688    0.681756675    0.886311286    0.169046499
   68 LYSH  CB       689    0.725996663    0.854277700    0.026120303
   68 LYSH  CG       690    0.797907383    0.967810876    8.195078206
   68 LYSH  CD       691    0.719360829    1.098867088    8.187096418
   68 LYSH  CE       692    0.807066796    1.211893981    8.132875016
   68 LYSH  NZ       693    0.868136195    1.192843162    8.000523983
   68 LYSH  HZ1      694    0.796929556    1.165758259    7.935747263
   68 LYSH  HZ2      695    0.939424829    1.122762667    8.003433299
   68 LYSH  HZ3      696    0.908741646    1.278067199    7.967554592
   68 LYSH  C        697    0.610724451    0.764912781    0.229290487
   68 LYSH  O        698    0.531733660    0.694492446    0.166597331
   69 LEU   N        699    0.623144654    0.742178608    0.359750652
   69 LEU   H        700    0.679794021    0.803647101    0.414636658
   69 LEU   CA       701    0.573149949    0.620070661    0.424534128
   69 LEU   CB       702    0.700613858    0.548662575    0.469920530
   69 LEU   CG       703    0.677661885    0.404423808    0.515480672
   69 LEU   CD1      704    0.640871571    0.312356532    0.398951319
   69 LEU   CD2      705    0.807881653    0.350922238    0.575366134
   69 LEU   C        706    0.492018370    0.664006930    0.546581902
   69 LEU   O        707    0.529263337    0.762123563    0.610740228
   70 VAL   N        708    0.381089925    0.595347750    0.572481573
   70 VAL   H        709    0.372778710    0.503443903    0.533929022
   70 VAL   CA       710    0.301281518    0.640832715    0.687249679
   70 VAL   CB       711    0.161332044    0.579022367    0.685227677
   70 VAL   CG1      712    0.067482806    0.615878461    0.800305692
   70 VAL   CG2      713    0.088731624    0.629650679    0.560424245
   70 VAL   C        714    0.366180740    0.608164194    0.821901549
   70 VAL   O        715    0.394406469    0.493952290    0.857789560
   71 GLN   N        716    0.405927750    0.713994866    0.891980668
   71 GLN   H        717    0.359643587    0.793953900    0.853703915
   71 GLN   CA       718    0.472834930    0.705976798    1.022640184
   71 GLN   CB       719    0.531825602    0.838530244    1.071206481
   71 GLN   CG       720    0.611081775    0.835410650    1.202024276
   71 GLN   CD       721    0.746815537    0.765199440    1.194772258
   71 GLN   OE1      722    0.835694106    0.806307329    1.120350051
   71 GLN   NE2      723    0.766482860    0.661473481    1.275661326
   71 GLN   HE21     724    0.859661066    0.626282848    1.266748334
   71 GLN   HE22     725    0.703180656    0.626672147    1.344804346
   71 GLN   C        726    0.391892054    0.646213538    1.137894840
   71 GLN   O        727    0.283520060    0.690090538    1.176095887
   72 LEU   N        728    0.447308322    0.538181812    1.192182797
   72 LEU   H        729    0.511309766    0.484005261    1.137700937
   72 LEU   CA       730    0.396774946    0.479777716    1.317249536
   72 LEU   CB       731    0.429036979    0.330383003    1.324154053
   72 LEU   CG       732    0.387397195    0.267089416    1.457072775
   72 LEU   CD1      733    0.234870482    0.257265839    1.464008184
   72 LEU   CD2      734    0.460017880    0.133134647    1.470779393
   72 LEU   C        735    0.447572961    0.558944112    1.437911214
   72 LEU   O        736    0.568029875    0.583771519    1.439194078
   73 TYR   N        737    0.353927728    0.642578926    1.481794894
   73 TYR   H        738    0.269723648    0.662145745    1.431510573
   73 TYR   CA       739    0.370157202    0.709024042    1.611912729
   73 TYR   CB       740    0.259818249    0.813435552    1.630236949
   73 TYR   CG       741    0.261035688    0.921657971    1.522091554
   73 TYR   CD1      742    0.373933412    0.994528534    1.486530800
   73 TYR   HD1      743    0.477851670    0.963139283    1.496415976
   73 TYR   CD2      744    0.140172801    0.973490433    1.477075801
   73 TYR   HD2      745    0.049784476    0.933628679    1.523138901
   73 TYR   CE1      746    0.368428613    1.107948387    1.406373517
   73 TYR   HE1      747    0.457556089    1.153790805    1.363551288
   73 TYR   CE2      748    0.125382927    1.085951469    1.396750336
   73 TYR   HE2      749    0.028022606    1.133311281    1.384140166
   73 TYR   CZ       750    0.243829901    1.148890690    1.360331263
   73 TYR   OH       751    0.235775559    1.248679328    1.268288542
   73 TYR   HH       752    0.143376507    1.251038972    1.230128989
   73 TYR   C        753    0.376982909    0.612072887    1.730094878
   73 TYR   O        754    0.438264158    0.648243435    1.830420847
   74 GLY   N        755    0.293858386    0.508268298    1.727368018
   74 GLY   H        756    0.242711642    0.471350505    1.649772352
   74 GLY   CA       757    0.301543661    0.407430462    1.834068045
   74 GLY   C        758    0.171157470    0.328531994    1.847659566
   74 GLY   O        759    0.088084555    0.328812313    1.756952276
   75 VAL   N        760    0.184412580    0.245955193    1.951089299
   75 VAL   H        761    0.207497025    0.203955543    2.038854181
   75 VAL   CA       762    0.069234831    0.160712005    1.983902180
   75 VAL   CB       763    0.085912681    0.013429265    1.945914391
   75 VAL   CG1      764    0.124071497   -0.000935635    1.798450087
   75 VAL   CG2      765    0.195784326   -0.052932675    2.029168667
   75 VAL   C        766    0.005006922    0.167578990    2.122614568
   75 VAL   O        767    0.068997091    0.232531211    2.205178856
   76 CYSH  N        768    8.121879310    0.128359536    2.144208180
   76 CYSH  H        769    8.060320119    0.091982448    2.074292386
   76 CYSH  CA       770    8.058655439    0.133258661    2.276839193
   76 CYSH  CB       771    7.941790995    0.231948389    2.273214972
   76 CYSH  SG       772    7.994960003    0.406459784    2.258614419
   76 CYSH  HG       773    8.069319696    0.394700393    2.368256350
   76 CYSH  C        774    8.015915697    8.232398908    2.310630621
   76 CYSH  O        775    7.932753921    8.174197494    2.241154233
   77 THR   N        776    8.110709400    8.167468828    2.377617997
   77 THR   H        777    8.199141792    8.209654928    2.397652347
   77 THR   CA       778    8.118281696    8.023513895    2.406451012
   77 THR   CB       779    0.025374849    7.996812182    2.427360121
   77 THR   OG1      780    0.078881578    8.090272644    2.521449708
   77 THR   HG1      781    0.177549046    8.074939403    2.526996587
   77 THR   CG2      782    0.101463461    7.979445846    2.295762499
   77 THR   C        783    8.039488025    7.965249620    2.523949234
   77 THR   O        784    8.021712191    7.843719170    2.530546679
   78 LYSH  N        785    8.016010823    8.043948835    2.628573896
   78 LYSH  H        786    8.008695596    8.143091172    2.617709168
   78 LYSH  CA       787    7.973776315    7.980826918    2.754434414
   78 LYSH  CB       788    8.001119741    8.071432465    2.874657815
   78 LYSH  CG       789    8.137079684    8.138285889    2.896007013
   78 LYSH  CD       790    8.241567970    8.028156503    2.914962311
   78 LYSH  CE       791    0.140610770    8.076199316    2.880689395
   78 LYSH  NZ       792    0.242403883    7.975296334    2.913335245
   78 LYSH  HZ1      793    0.246978927    7.907991642    2.839504665
   78 LYSH  HZ2      794    0.218687602    7.928535518    2.998490401
   78 LYSH  HZ3      795    0.332692859    8.017100719    2.923292186
   78 LYSH  C        796    7.829040024    7.931409557    2.758840663
   78 LYSH  O        797    7.808863687    7.826646346    2.820071067
   79 GLN   N        798    7.740431275    7.995950479    2.683508692
   79 GLN   H        799    7.748104636    8.094945439    2.671629398
   79 GLN   CA       800    7.610735803    7.943455730    2.638380123
   79 GLN   CB       801    7.546487317    8.068490271    2.577978750
   79 GLN   CG       802    7.605771709    8.108942694    2.442868411
   79 GLN   CD       803    7.574301980    0.014445233    2.417849661
   79 GLN   OE1      804    7.630015847    0.107628110    2.475649562
   79 GLN   NE2      805    7.460966954    0.029956840    2.350002048
   79 GLN   HE21     806    7.426129445    0.122524634    2.335254972
   79 GLN   HE22     807    7.408447998   -0.040054743    2.301627079
   79 GLN   C        808    7.609676281    7.829223007    2.536592274
   79 GLN   O        809    7.712912963    7.802113399    2.475458430
   80 ARG   N        810    7.493646385    7.765162711    2.525465648
   80 ARG   H        811    7.417663750    7.780217042    2.588723387
   80 ARG   CA       812    7.467579471    7.664308777    2.421731024
   80 ARG   CB       813    7.421136665    7.525491814    2.466249750
   80 ARG   CG       814    7.531039450    7.453308904    2.544489169
   80 ARG   CD       815    7.643373566    7.424225152    2.444759319
   80 ARG   NE       816    7.750730094    7.372063364    2.530565637
   80 ARG   HE       817    7.742503820    7.275253173    2.554211829
   80 ARG   CZ       818    7.862760454    7.435273730    2.568072465
   80 ARG   NH1      819    7.953163320    7.378308400    2.648932054
   80 ARG   HH11     820    8.034540105    7.426355346    2.681618893
   80 ARG   HH12     821    7.943785478    7.279856681    2.663720041
   80 ARG   NH2      822    7.877140276    7.566782479    2.546817436
   80 ARG   HH21     823    7.964962958    7.610155746    2.566923849
   80 ARG   HH22     824    7.803797257    7.622925623    2.508512485
   80 ARG   C        825    7.394869653    7.705069693    2.293417541
   80 ARG   O        826    7.425694332    7.641430396    2.192769696
   81 PRO   N        827    7.301930269    7.800171744    2.290543416
   81 PRO   CA       828    7.270193581    7.875050851    2.168076998
   81 PRO   CB       829    7.143530751    7.952525957    2.205051405
   81 PRO   CG       830    7.080396115    7.871083526    2.318135026
   81 PRO   CD       831    7.204493814    7.828550516    2.396890879
   81 PRO   C        832    7.382286924    7.971460873    2.128684231
   81 PRO   O        833    7.380796958    8.085982138    2.173551408
   82 ILE   N        834    7.486787981    7.914563971    2.069259725
   82 ILE   H        835    7.479752873    7.818050766    2.044030510
   82 ILE   CA       836    7.613346324    7.985296836    2.044922272
   82 ILE   CB       837    7.730612760    7.892065940    2.013848424
   82 ILE   CG1      838    7.710760021    7.796336747    1.896145885
   82 ILE   CG2      839    7.765481443    7.816166290    2.142043287
   82 ILE   CD       840    7.835528751    7.765209609    1.813226550
   82 ILE   C        841    7.611362480    8.101971733    1.945989310
   82 ILE   O        842    7.541153006    8.111218216    1.845426293
   83 PHE   N        843    7.688592879    8.200552299    1.990763676
   83 PHE   H        844    7.742847563    8.189242334    2.073989652
   83 PHE   CA       845    7.704090142    0.082134946    1.912834038
   83 PHE   CB       846    7.675892326    0.198855085    2.007668097
   83 PHE   CG       847    7.538915816    0.212102838    2.074533136
   83 PHE   CD1      848    7.424273254    0.142843599    2.037345380
   83 PHE   HD1      849    7.422722021    0.080382642    1.948017355
   83 PHE   CD2      850    7.525541341    0.313233525    2.168952427
   83 PHE   HD2      851    7.610821173    0.372830215    2.201459884
   83 PHE   CE1      852    7.299810144    0.176137531    2.089477841
   83 PHE   HE1      853    7.209725459    0.137689066    2.041650387
   83 PHE   CE2      854    7.399626425    0.351082803    2.214030783
   83 PHE   HE2      855    7.392934819    0.424512648    2.294307058
   83 PHE   CZ       856    7.284244567    0.283000497    2.176983347
   83 PHE   HZ       857    7.190417227    0.297958282    2.230403336
   83 PHE   C        858    7.844802696    0.095658654    1.854301253
   83 PHE   O        859    7.938148851    0.053615359    1.922493888
   84 ILE   N        860    7.856346138    0.134435901    1.727603683
   84 ILE   H        861    7.778667747    0.121772365    1.665913786
   84 ILE   CA       862    7.986704969    0.162432508    1.665721714
   84 ILE   CB       863    8.007901391    0.073007719    1.543406972
   84 ILE   CG1      864    7.989223918   -0.075478953    1.575216730
   84 ILE   CG2      865    8.152794445    0.088711571    1.496864633
   84 ILE   CD       866    7.969260570   -0.161844417    1.450515221
   84 ILE   C        867    7.981932891    0.307653616    1.617805988
   84 ILE   O        868    7.895634380    0.346452454    1.539217075
   85 ILE   N        869    8.083594837    0.381070067    1.662096202
   85 ILE   H        870    8.167894800    0.330639578    1.680785605
   85 ILE   CA       871    8.085584388    0.524494690    1.629948691
   85 ILE   CB       872    8.127724171    0.602050428    1.754915434
   85 ILE   CG1      873    8.070894841    0.542300775    1.883797618
   85 ILE   CG2      874    8.088311873    0.748886235    1.737742290
   85 ILE   CD       875    7.918483003    0.544115421    1.897122517
   85 ILE   C        876    8.179026814    0.556586595    1.513128970
   85 ILE   O        877    8.298349285    0.527179035    1.518351624
   86 THR   N        878    8.125853916    0.603308613    1.400523318
   86 THR   H        879    8.030018444    0.631407739    1.395424140
   86 THR   CA       880    8.211188036    0.627377867    1.283263000
   86 THR   CB       881    8.197451265    0.521028935    1.174129109
   86 THR   OG1      882    8.064685533    0.502370770    1.124363178
   86 THR   HG1      883    8.015904833    0.588924038    1.113028232
   86 THR   CG2      884    0.007584566    0.386385376    1.224648095
   86 THR   C        885    8.176181337    0.761728102    1.218939461
   86 THR   O        886    8.078806837    0.823075722    1.262353696
   87 GLU   N        887    0.022988039    0.812900544    1.134298237
   87 GLU   H        888    0.115308677    0.786299280    1.106545151
   87 GLU   CA       889    0.017922587    0.946219443    1.072601162
   87 GLU   CB       890    0.145257974    0.961990295    0.989264473
   87 GLU   CG       891    0.186323526    1.105291654    0.954820877
   87 GLU   CD       892    0.314250960    1.126366930    0.873584157
   87 GLU   OE1      893    0.373945841    1.023013190    0.836414788
   87 GLU   OE2      894    0.357839938    1.240622202    0.847661266
   87 GLU   C        895    8.129571583    0.967026925    0.995426812
   87 GLU   O        896    8.070876426    0.875222899    0.938375698
   88 TYR   N        897    8.072343513    1.084145435    1.021782469
   88 TYR   H        898    8.151331261    1.130165529    1.062330377
   88 TYR   CA       899    7.944833473    1.132448946    0.966879393
   88 TYR   CB       900    7.883317499    1.232205970    1.065232438
   88 TYR   CG       901    7.774213715    1.316268967    0.998626513
   88 TYR   CD1      902    7.654310812    1.257867004    0.959449951
   88 TYR   HD1      903    7.644716866    1.149471217    0.965762774
   88 TYR   CD2      904    7.790155613    1.453642481    0.984742566
   88 TYR   HD2      905    7.886400893    1.499710800    1.007025982
   88 TYR   CE1      906    7.550449882    1.332936411    0.905589548
   88 TYR   HE1      907    7.466138739    1.281089685    0.859932694
   88 TYR   CE2      908    7.684597504    1.529869282    0.936080870
   88 TYR   HE2      909    7.700283935    1.637481807    0.928567770
   88 TYR   CZ       910    7.564477869    1.471039900    0.898217038
   88 TYR   OH       911    7.463948487    1.554383201    0.860220492
   88 TYR   HH       912    7.497401461    1.648598369    0.857774335
   88 TYR   C        913    7.966081554    1.182187072    0.823763853
   88 TYR   O        914    8.056967457    1.258855723    0.792324319
   89 MET   N        915    7.884996665    1.131174002    0.731504215
   89 MET   H        916    7.832610324    1.050818788    0.759765691
   89 MET   CA       917    7.886698626    1.167789821    0.589147235
   89 MET   CB       918    7.940004762    1.044919135    0.515156408
   89 MET   CG       919    8.080260359    1.000041202    0.556669527
   89 MET   SD       920    8.210506371    1.121866041    0.515576672
   89 MET   CE       921    8.220751605    1.084067576    0.341938219
   89 MET   C        922    7.743431349    1.209394471    0.555205934
   89 MET   O        923    7.649032173    1.130525746    0.554507715
   90 ALA   N        924    7.727793708    1.338570128    0.527616006
   90 ALA   H        925    7.796998646    1.407575418    0.548823549
   90 ALA   CA       926    7.591331853    1.391663591    0.514558229
   90 ALA   CB       927    7.593318161    1.544606928    0.510898940
   90 ALA   C        928    7.501538216    1.337133714    0.403311282
   90 ALA   O        929    7.395218616    1.282287014    0.431912714
   91 ASN   N        930    7.557398177    1.328126622    0.282947096
   91 ASN   H        931    7.657196613    1.329966996    0.276821217
   91 ASN   CA       932    7.484616093    1.284661212    0.162848339
   91 ASN   CB       933    7.531711025    1.357058895    0.036556259
   91 ASN   CG       934    7.498935816    1.505585134    0.053016792
   91 ASN   OD1      935    7.391700453    1.545955828    0.097724865
   91 ASN   ND2      936    7.561880326    1.595510586   -0.022085820
   91 ASN   HD21     937    7.551714826    1.689565765    0.010310624
   91 ASN   HD22     938    7.633808920    1.581803891   -0.090183741
   91 ASN   C        939    7.449255482    1.138828654    0.132937845
   91 ASN   O        940    7.375023318    1.103226008    0.041538364
   92 GLY   N        941    7.488565523    1.055208422    0.228600680
   92 GLY   H        942    7.518834841    1.086216483    0.318730901
   92 GLY   CA       943    7.456731913    0.911719748    0.226839642
   92 GLY   C        944    7.529046154    0.835441290    0.115658490
   92 GLY   O        945    7.635780000    0.869927794    0.065193102
   93 CYSH  N        946    7.474681554    0.719881257    0.078506894
   93 CYSH  H        947    7.377682726    0.702955066    0.095963455
   93 CYSH  CA       948    7.534095928    0.626699566    8.223668559
   93 CYSH  CB       949    7.437979316    0.507826861    8.217251637
   93 CYSH  SG       950    7.424636551    0.412616541    8.372970917
   93 CYSH  HG       951    7.543669502    0.354335868    8.361848928
   93 CYSH  C        952    7.547810051    0.688013288    8.084153307
   93 CYSH  O        953    7.453065682    0.746696922    8.032093148
   94 LEU   N        954    7.661177096    0.660058737    8.020458566
   94 LEU   H        955    7.738130891    0.637197502    8.080100271
   94 LEU   CA       956    7.697215350    0.704451059    7.885034911
   94 LEU   CB       957    7.839255577    0.652217723    7.862502185
   94 LEU   CG       958    7.906665733    0.703836029    7.735216545
   94 LEU   CD1      959    7.944630807    0.851263056    7.750411071
   94 LEU   CD2      960    8.028016272    0.616890993    7.701696274
   94 LEU   C        961    7.594234711    0.653051641    7.784207154
   94 LEU   O        962    7.546234442    0.725918548    7.697508593
   95 LEU   N        963    7.542605428    0.532566852    7.806720107
   95 LEU   H        964    7.587557486    0.462677688    7.862359764
   95 LEU   CA       965    7.430676294    0.472872134    7.732418951
   95 LEU   CB       966    7.395051175    0.341046846    7.801447605
   95 LEU   CG       967    7.292387013    0.253325871    7.729525593
   95 LEU   CD1      968    7.354616022    0.192280627    7.603787654
   95 LEU   CD2      969    7.249338440    0.141569919    7.824728664
   95 LEU   C        970    7.304264366    0.558361094    7.721303737
   95 LEU   O        971    7.269517883    0.599148256    7.610580169
   96 ASN   N        972    7.270228886    0.614993593    7.836739695
   96 ASN   H        973    7.318707888    0.597743532    7.922484793
   96 ASN   CA       974    7.157540122    0.708153003    7.851925868
   96 ASN   CB       975    7.107386045    0.722265957    7.995778969
   96 ASN   CG       976    7.080001004    0.591679580    8.070643674
   96 ASN   OD1      977    7.141588851    0.486122263    8.056730009
   96 ASN   ND2      978    6.964348898    0.589645046    8.136271076
   96 ASN   HD21     979    6.944669529    0.516505551    8.201553890
   96 ASN   HD22     980    6.905298550    0.670329337    8.134937856
   96 ASN   C        981    7.183867320    0.846875903    7.792980054
   96 ASN   O        982    7.106630655    0.886615437    7.705883881
   97 TYR   N        983    7.302801276    0.900341530    7.819155258
   97 TYR   H        984    7.364840934    0.854065030    7.882483418
   97 TYR   CA       985    7.358306641    1.024217635    7.762702353
   97 TYR   CB       986    7.480237598    1.055950810    7.849517788
   97 TYR   CG       987    7.565098460    1.173763293    7.801269958
   97 TYR   CD1      988    7.514519184    1.302885746    7.810695056
   97 TYR   HD1      989    7.418159093    1.322365124    7.857756107
   97 TYR   CD2      990    7.691651523    1.152679462    7.747788877
   97 TYR   HD2      991    7.730764659    1.051517856    7.736949490
   97 TYR   CE1      992    7.596680252    1.406986721    7.769024191
   97 TYR   HE1      993    7.554716624    1.507495178    7.773425897
   97 TYR   CE2      994    7.771503237    1.260826231    7.712419519
   97 TYR   HE2      995    7.872801658    1.238950434    7.678639650
   97 TYR   CZ       996    7.727450997    1.392125340    7.724296692
   97 TYR   OH       997    7.805700970    1.503277960    7.728921731
   97 TYR   HH       998    7.897869518    1.465249090    7.721216245
   97 TYR   C        999    7.389738830    1.024603011    7.612959147
   97 TYR   O       1000    7.375624249    1.128951505    7.549388942
   98 LEU   N       1001    7.422839323    0.913073477    7.548492326
   98 LEU   H       1002    7.474601387    0.839400694    7.592019038
   98 LEU   CA      1003    7.430267660    0.903666714    7.401978602
   98 LEU   CB      1004    7.497788756    0.772916620    7.360105643
   98 LEU   CG      1005    7.647479643    0.769752037    7.391579027
   98 LEU   CD1     1006    7.697781528    0.625291176    7.388451662
   98 LEU   CD2     1007    7.736430695    0.837887531    7.287416386
   98 LEU   C       1008    7.287613570    0.905634667    7.346672318
   98 LEU   O       1009    7.268902516    0.992583800    7.261694517
   99 ARG   N       1010    7.198190674    0.824710045    7.402757958
   99 ARG   H       1011    7.229941006    0.745925467    7.455530175
   99 ARG   CA      1012    7.057627156    0.824823601    7.359707634
   99 ARG   CB      1013    6.979280200    0.713534856    7.429604486
   99 ARG   CG      1014    7.022859446    0.572299659    7.390050314
   99 ARG   CD      1015    6.966587409    0.462496044    7.480524754
   99 ARG   NE      1016    6.971473495    0.332079096    7.412874926
   99 ARG   HE      1017    6.962999760    0.336465735    7.313327213
   99 ARG   CZ      1018    6.962588780    0.217902338    7.482450281
   99 ARG   NH1     1019    6.946918007    0.215073763    7.615495894
   99 ARG   HH11    1020    6.925992923    0.128499025    7.660939471
   99 ARG   HH12    1021    6.969322502    0.292829215    7.674250710
   99 ARG   NH2     1022    7.008141875    0.107215852    7.422232580
   99 ARG   HH21    1023    7.000335916    0.023385099    7.476186308
   99 ARG   HH22    1024    7.060176001    0.111376885    7.336938149
   99 ARG   C       1025    6.980598998    0.956703871    7.369022990
   99 ARG   O       1026    6.879979400    0.978396675    7.301678586
  100 GLU   N       1027    7.034267624    1.049098030    7.448225435
  100 GLU   H       1028    7.109564206    1.046181606    7.513977401
  100 GLU   CA      1029    6.975756692    1.183193963    7.462499595
  100 GLU   CB      1030    7.013382611    1.237466121    7.600528353
  100 GLU   CG      1031    6.936198906    1.175705669    7.717296402
  100 GLU   CD      1032    6.808299950    1.249466192    7.757424231
  100 GLU   OE1     1033    6.754944052    1.334771871    7.683275280
  100 GLU   OE2     1034    6.767347068    1.231640514    7.874167252
  100 GLU   C       1035    7.021131866    1.267285444    7.343002858
  100 GLU   O       1036    7.108662908    1.353475301    7.349409609
  101 MET   N       1037    6.933542393    1.265534032    7.242927849
  101 MET   H       1038    6.851787821    1.208761859    7.252614033
  101 MET   CA      1039    6.951121568    1.324264924    7.109311676
  101 MET   CB      1040    6.845861297    1.271178356    7.011770198
  101 MET   CG      1041    6.876719750    1.123025132    6.989245113
  101 MET   SD      1042    7.028296086    1.077975118    6.897108561
  101 MET   CE      1043    6.991053485    1.119826823    6.728154641
  101 MET   C       1044    6.954404943    1.476084753    7.090556075
  101 MET   O       1045    6.967024121    1.525577109    6.978655588
  102 ARG   N       1046    6.919136718    1.539859366    7.201818031
  102 ARG   H       1047    6.883511647    1.485975243    7.278166044
  102 ARG   CA      1048    6.937815080    1.684630660    7.219298382
  102 ARG   CB      1049    6.867081397    1.752658899    7.336687918
  102 ARG   CG      1050    6.901294567    1.680112574    7.466987549
  102 ARG   CD      1051    6.837697928    1.738976312    7.593077026
  102 ARG   NE      1052    6.840339700    1.637307026    7.699209614
  102 ARG   HE      1053    6.781017277    1.562567589    7.669295286
  102 ARG   CZ      1054    6.923356883    1.640574977    7.804344162
  102 ARG   NH1     1055    7.008642925    1.741493874    7.826606413
  102 ARG   HH11    1056    7.078453825    1.736760478    7.898041358
  102 ARG   HH12    1057    6.988990077    1.829513077    7.783414625
  102 ARG   NH2     1058    6.910292655    1.547775230    7.900115957
  102 ARG   HH21    1059    6.961084327    1.568417828    7.983746033
  102 ARG   HH22    1060    6.865215690    1.459190428    7.889125042
  102 ARG   C       1061    7.084920043    1.726733703    7.220053004
  102 ARG   O       1062    7.115386908    1.830423379    7.161308574
  103 HISB  N       1063    7.173245045    1.637017722    7.262933504
  103 HISB  H       1064    7.154845374    1.546891755    7.302176976
  103 HISB  CA      1065    7.316970230    1.663486157    7.278819136
  103 HISB  CB      1066    7.371565529    1.549769687    7.365403881
  103 HISB  CG      1067    7.329058842    1.561410940    7.511922024
  103 HISB  ND1     1068    7.320655252    1.674816000    7.580915069
  103 HISB  CD2     1069    7.294932937    1.463136041    7.594795044
  103 HISB  HD2     1070    7.283385507    1.355828545    7.579477030
  103 HISB  CE1     1071    7.289683636    1.643592345    7.706437603
  103 HISB  HE1     1072    7.292519278    1.712448770    7.790897361
  103 HISB  NE2     1073    7.269871656    1.512398743    7.715772378
  103 HISB  HE2     1074    7.240329566    1.461538592    7.796651872
  103 HISB  C       1075    7.398215567    1.673247316    7.149522698
  103 HISB  O       1076    7.501896620    1.739435061    7.149397261
  104 ARG   N       1077    7.354787637    1.597083899    7.049517424
  104 ARG   H       1078    7.283411666    1.531368322    7.073745218
  104 ARG   CA      1079    7.390759015    1.620171627    6.908877371
  104 ARG   CB      1080    7.328428790    1.738052538    6.833863487
  104 ARG   CG      1081    7.175478104    1.734260628    6.833804545
  104 ARG   CD      1082    7.112641041    1.853780767    6.761870630
  104 ARG   NE      1083    6.967044736    1.841332359    6.745878338
  104 ARG   HE      1084    6.941165551    1.776465960    6.674311995
  104 ARG   CZ      1085    6.874772506    1.918488941    6.804921301
  104 ARG   NH1     1086    6.901847871    2.033948206    6.867307863
  104 ARG   HH11    1087    6.826554266    2.081169865    6.913134608
  104 ARG   HH12    1088    6.996081205    2.062939170    6.884004527
  104 ARG   NH2     1089    6.750381447    1.872591612    6.824239284
  104 ARG   HH21    1090    6.681508171    1.935642397    6.860006893
  104 ARG   HH22    1091    6.732519443    1.774385178    6.818321508
  104 ARG   C       1092    7.542069409    1.612264475    6.887625502
  104 ARG   O       1093    7.610810043    1.712590118    6.869304665
  105 PHE   N       1094    7.598099633    1.496483071    6.921463802
  105 PHE   H       1095    7.521182515    1.458253194    6.972687854
  105 PHE   CA      1096    7.743111660    1.472662159    6.925444777
  105 PHE   CB      1097    7.766309472    1.332387189    6.981992378
  105 PHE   CG      1098    7.700851851    1.315870905    7.119307091
  105 PHE   CD1     1099    7.764202982    1.358346253    7.235515683
  105 PHE   HD1     1100    7.865733322    1.398023084    7.235980693
  105 PHE   CD2     1101    7.575074136    1.258844463    7.135085286
  105 PHE   HD2     1102    7.511463947    1.235175897    7.049789075
  105 PHE   CE1     1103    7.702980678    1.351251608    7.360116056
  105 PHE   HE1     1104    7.750171252    1.402001858    7.444235828
  105 PHE   CE2     1105    7.514318941    1.249765747    7.259772845
  105 PHE   HE2     1106    7.419112834    1.197633818    7.269725700
  105 PHE   CZ      1107    7.577150568    1.294247911    7.375506262
  105 PHE   HZ      1108    7.520758413    1.307454732    7.467845338
  105 PHE   C       1109    7.816562365    1.486912071    6.791980901
  105 PHE   O       1110    7.769880375    1.444071351    6.686555739
  106 GLN   N       1111    7.924535893    1.562499607    6.809862333
  106 GLN   H       1112    7.940970216    1.607759126    6.897514707
  106 GLN   CA      1113    8.028964621    1.571631737    6.706792729
  106 GLN   CB      1114    8.122269385    1.689809328    6.733945595
  106 GLN   CG      1115    8.057569594    1.822916841    6.695188828
  106 GLN   CD      1116    8.154458076    1.941065275    6.703098947
  106 GLN   OE1     1117    8.130327610    2.032335623    6.781925470
  106 GLN   NE2     1118    8.270010025    1.934253655    6.637606510
  106 GLN   HE21    1119    8.333509081    2.011438485    6.640624264
  106 GLN   HE22    1120    8.294549308    1.847333065    6.594693491
  106 GLN   C       1121    8.112543926    1.443678123    6.699362679
  106 GLN   O       1122    8.134049300    1.373657991    6.798180567
  107 THR   N       1123    8.174932611    1.419475551    6.584424053
  107 THR   H       1124    8.154965112    1.471003508    6.501074788
  107 THR   CA      1125    0.038414736    1.318848279    6.566050925
  107 THR   CB      1126    0.100849844    1.329164081    6.426734624
  107 THR   OG1     1127    0.117103594    1.466908950    6.391897684
  107 THR   HG1     1128    0.134468131    1.470792898    6.293493456
  107 THR   CG2     1129    0.024347891    1.256662398    6.315811508
  107 THR   C       1130    0.151841846    1.332645955    6.667811251
  107 THR   O       1131    0.202000099    1.233192813    6.719995288
  108 GLN   N       1132    0.191501244    1.456226744    6.696863282
  108 GLN   H       1133    0.180190319    1.525247111    6.625391246
  108 GLN   CA      1134    0.285717936    1.492791636    6.803622202
  108 GLN   CB      1135    0.300537328    1.644871589    6.811324335
  108 GLN   CG      1136    0.359605467    1.705601229    6.683929167
  108 GLN   CD      1137    0.274758868    1.712671965    6.556819073
  108 GLN   OE1     1138    0.151944290    1.706373460    6.554570703
  108 GLN   NE2     1139    0.337596835    1.723335538    6.440086579
  108 GLN   HE21    1140    0.279808570    1.726042393    6.358520055
  108 GLN   HE22    1141    0.436100301    1.740403590    6.442484244
  108 GLN   C       1142    0.250856672    1.452098990    6.946940557
  108 GLN   O       1143    0.338800984    1.406642995    7.019945096
  109 GLN   N       1144    0.124615442    1.469543930    6.985007937
  109 GLN   H       1145    0.058037722    1.508518660    6.921369628
  109 GLN   CA      1146    0.069533740    1.418208252    7.111269067
  109 GLN   CB      1147   -0.074844650    1.466495149    7.126546200
  109 GLN   CG      1148   -0.081433377    1.618264953    7.144657671
  109 GLN   CD      1149    8.016800687    1.669418019    7.154186005
  109 GLN   OE1     1150    7.954056697    1.700049837    7.052924543
  109 GLN   NE2     1151    7.958445560    1.662663057    7.273499750
  109 GLN   HE21    1152    7.871167257    1.710473855    7.283261502
  109 GLN   HE22    1153    8.004139178    1.604412092    7.340714110
  109 GLN   C       1154    0.078452626    1.266163683    7.125904410
  109 GLN   O       1155    0.145333315    1.215441730    7.215816629
  110 LEU   N       1156    0.031002106    1.191675625    7.026460497
  110 LEU   H       1157   -0.013953236    1.236493744    6.949192434
  110 LEU   CA      1158    0.033241016    1.044814540    7.020373481
  110 LEU   CB      1159   -0.038275915    0.997216312    6.893759742
  110 LEU   CG      1160    8.060996256    1.051470605    6.885969561
  110 LEU   CD1     1161    7.992939735    1.012609250    6.754582024
  110 LEU   CD2     1162    7.980157302    0.994935554    7.002921937
  110 LEU   C       1163    0.172017475    0.981245973    7.031016278
  110 LEU   O       1164    0.194871946    0.873664511    7.086103374
  111 LEU   N       1165    0.267910305    1.054647478    6.975274242
  111 LEU   H       1166    0.247830986    1.103251301    6.890208052
  111 LEU   CA      1167    0.411658177    1.032665023    6.996864259
  111 LEU   CB      1168    0.489741995    1.090551429    6.878703397
  111 LEU   CG      1169    0.615419008    1.010203991    6.844678149
  111 LEU   CD1     1170    0.593537268    0.859899369    6.826274059
  111 LEU   CD2     1171    0.659731651    1.070745061    6.711336844
  111 LEU   C       1172    0.468384447    1.075708773    7.132283482
  111 LEU   O       1173    0.545114641    0.998687589    7.189831051
  112 GLU   N       1174    0.446847880    1.196928535    7.182614117
  112 GLU   H       1175    0.424830535    1.272735331    7.121211542
  112 GLU   CA      1176    0.478808975    1.235950476    7.320689375
  112 GLU   CB      1177    0.419375059    1.373603457    7.351184772
  112 GLU   CG      1178    0.470875138    1.437912249    7.480107047
  112 GLU   CD      1179    0.608467929    1.503413807    7.466574784
  112 GLU   OE1     1180    0.632032317    1.583830634    7.373828588
  112 GLU   OE2     1181    0.684632763    1.502117142    7.565681983
  112 GLU   C       1182    0.424884784    1.140765026    7.427668666
  112 GLU   O       1183    0.502663890    1.083694086    7.503981774
  113 MET   N       1184    0.302310238    1.094131086    7.405511067
  113 MET   H       1185    0.242860373    1.137321773    7.337672716
  113 MET   CA      1186    0.244339258    0.989083153    7.490447617
  113 MET   CB      1187    0.092498690    0.979062674    7.474396069
  113 MET   CG      1188    0.027034382    1.112012177    7.512446752
  113 MET   SD      1189   -0.155261552    1.124047604    7.523159630
  113 MET   CE      1190   -0.200267176    1.113873875    7.351251930
  113 MET   C       1191    0.312797953    0.852643767    7.480117985
  113 MET   O       1192    0.331656920    0.786944567    7.582388545
  114 CYSH  N       1193    0.351204338    0.815169861    7.358409521
  114 CYSH  H       1194    0.303798989    0.852570385    7.278697955
  114 CYSH  CA      1195    0.426719129    0.691276480    7.334807813
  114 CYSH  CB      1196    0.438480685    0.661453848    7.185198103
  114 CYSH  SG      1197    0.285793510    0.600121765    7.105082363
  114 CYSH  HG      1198    0.201516352    0.702409154    7.116337448
  114 CYSH  C       1199    0.565356026    0.698373929    7.399153987
  114 CYSH  O       1200    0.594667932    0.610701922    7.480292334
  115 LYSH  N       1201    0.637144457    0.808413086    7.378412791
  115 LYSH  H       1202    0.598145777    0.883431456    7.325014784
  115 LYSH  CA      1203    0.771297192    0.829260534    7.434782275
  115 LYSH  CB      1204    0.827509177    0.963525116    7.387617693
  115 LYSH  CG      1205    0.959620378    1.002988654    7.453963806
  115 LYSH  CD      1206    1.004007590    1.143571941    7.413035625
  115 LYSH  CE      1207    0.910639072    1.258850940    7.450511847
  115 LYSH  NZ      1208    0.901621476    1.289329736    7.594036801
  115 LYSH  HZ1     1209    0.990859007    1.318481458    7.628488427
  115 LYSH  HZ2     1210    0.868042499    1.210381592    7.645414257
  115 LYSH  HZ3     1211    0.834603708    1.362379738    7.607188963
  115 LYSH  C       1212    0.773368932    0.815567154    7.587169491
  115 LYSH  O       1213    0.844426033    0.731605090    7.642226094
  116 ASP   N       1214    0.672062508    0.875288563    7.649303022
  116 ASP   H       1215    0.614527771    0.943671804    7.604416521
  116 ASP   CA      1216    0.650212361    0.867848050    7.794479501
  116 ASP   CB      1217    0.535662645    0.962305371    7.831475845
  116 ASP   CG      1218    0.576810654    1.109547369    7.837114380
  116 ASP   OD1     1219    0.676955020    1.147709241    7.772773277
  116 ASP   OD2     1220    0.512127759    1.188113052    7.909692199
  116 ASP   C       1221    0.635852641    0.729499206    7.858252920
  116 ASP   O       1222    0.711722399    0.696345722    7.949221484
  117 VAL   N       1223    0.536174495    0.655007420    7.811289254
  117 VAL   H       1224    0.481605270    0.690824791    7.735519254
  117 VAL   CA      1225    0.507840840    0.517844416    7.855969807
  117 VAL   CB      1226    0.387541494    0.457819489    7.782927252
  117 VAL   CG1     1227    0.355071774    0.317107300    7.833508140
  117 VAL   CG2     1228    0.263790159    0.546617153    7.797479153
  117 VAL   C       1229    0.634265109    0.435134120    7.831734104
  117 VAL   O       1230    0.672026963    0.359644227    7.921206667
  118 CYSH  N       1231    0.706137321    0.448746988    7.720657216
  118 CYSH  H       1232    0.667305788    0.503952710    7.646866341
  118 CYSH  CA      1233    0.834253428    0.386473305    7.684344405
  118 CYSH  CB      1234    0.873483025    0.420760258    7.540483005
  118 CYSH  SG      1235    0.966509402    0.286842564    7.457403258
  118 CYSH  HG      1236    0.858853471    0.210841885    7.439417917
  118 CYSH  C       1237    0.950505664    0.420789082    7.777730547
  118 CYSH  O       1238    1.014387761    0.330252867    7.831143009
  119 GLU   N       1239    0.964580688    0.547651830    7.815086275
  119 GLU   H       1240    0.916307320    0.622385784    7.769426703
  119 GLU   CA      1241    1.061703768    0.584738216    7.919002678
  119 GLU   CB      1242    1.056330290    0.734642367    7.949143852
  119 GLU   CG      1243    1.082049400    0.828176913    7.830820316
  119 GLU   CD      1244    1.077189496    0.976206160    7.869196399
  119 GLU   OE1     1245    1.120743158    1.015662077    7.979509259
  119 GLU   OE2     1246    1.052915515    1.054659129    7.774963411
  119 GLU   C       1247    1.038977928    0.513042036    8.052249778
  119 GLU   O       1248    1.136116821    0.461224044    8.107103371
  120 ALA   N       1249    0.915189487    0.496751553    8.098075995
  120 ALA   H       1250    0.856418244    0.553626288    8.040517746
  120 ALA   CA      1251    0.888635217    0.416667738    8.218470243
  120 ALA   CB      1252    0.742493026    0.435177159    8.259808625
  120 ALA   C       1253    0.920611232    0.268073934    8.200882906
  120 ALA   O       1254    0.981343164    0.195555152    8.279506433
  121 MET   N       1255    0.878394835    0.218534364    8.084887200
  121 MET   H       1256    0.810498523    0.273900326    8.036657287
  121 MET   CA      1257    0.915061487    0.085809215    8.033386912
  121 MET   CB      1258    0.837850816    0.046182588    7.907381980
  121 MET   CG      1259    0.690603219    0.033271083    7.946936856
  121 MET   SD      1260    0.653219947   -0.113320351    8.049925474
  121 MET   CE      1261    0.655829452   -0.255798815    7.943237353
  121 MET   C       1262    1.065730956    0.059687683    8.027947830
  121 MET   O       1263    1.115859035   -0.044200447    8.070662821
  122 GLU   N       1264    1.146728566    0.156081719    7.985092522
  122 GLU   H       1265    1.121877661    0.243055792    7.942443132
  122 GLU   CA      1266    1.293382138    0.155510164    7.995291196
  122 GLU   CB      1267    1.356002530    0.284476885    7.941822222
  122 GLU   CG      1268    1.507142703    0.282178138    7.918174027
  122 GLU   CD      1269    1.564852839    0.422945854    7.934391006
  122 GLU   OE1     1270    1.682017673    0.445942260    7.897433521
  122 GLU   OE2     1271    1.515390381    0.508830592    8.010555633
  122 GLU   C       1272    1.344108469    0.143536550    8.139144283
  122 GLU   O       1273    1.433658913    0.066281367    8.172966068
  123 TYR   N       1274    1.274879788    0.211938072    8.229804483
  123 TYR   H       1275    1.205030848    0.281837595    8.214412958
  123 TYR   CA      1276    1.304736404    0.203813703    0.131409569
  123 TYR   CB      1277    1.253325288    0.330558389    0.199991058
  123 TYR   CG      1278    1.281728742    0.340671911    0.349997810
  123 TYR   CD1     1279    1.413161845    0.349609559    0.394367825
  123 TYR   HD1     1280    1.492824828    0.350230139    0.319974113
  123 TYR   CD2     1281    1.175512364    0.341237719    0.439655831
  123 TYR   HD2     1282    1.071519709    0.340889830    0.406999944
  123 TYR   CE1     1283    1.439944924    0.358899792    0.530447660
  123 TYR   HE1     1284    1.543425969    0.367039505    0.563710530
  123 TYR   CE2     1285    1.200287886    0.354670071    0.575755623
  123 TYR   HE2     1286    1.126459600    0.321742431    0.648873043
  123 TYR   CZ      1287    1.331865707    0.372701015    0.616775664
  123 TYR   OH      1288    1.346594268    0.414756776    0.745265043
  123 TYR   HH      1289    1.442497064    0.418171430    0.773389867
  123 TYR   C       1290    1.273000458    0.069138719    0.196735418
  123 TYR   O       1291    1.360948614    0.014161233    0.262865169
  124 LEU   N       1292    1.159065135    0.007878654    0.165809293
  124 LEU   H       1293    1.106180264    0.074016495    0.112603624
  124 LEU   CA      1294    1.129395974    8.109707370    0.198241927
  124 LEU   CB      1295    0.987691699    8.074640463    0.152424781
  124 LEU   CG      1296    0.879505479    8.161216550    0.217323877
  124 LEU   CD1     1297    0.752843937    8.159334572    0.131519956
  124 LEU   CD2     1298    0.830889368    8.095715180    0.346752535
  124 LEU   C       1299    1.231238389    8.006614257    0.149130139
  124 LEU   O       1300    1.260757831    7.917079163    0.228137366
  125 GLU   N       1301    1.271939541    8.018916881    0.023110054
  125 GLU   H       1302    1.230453723    8.053165679   -0.061191936
  125 GLU   CA      1303    1.379449996    7.933107776    8.213371203
  125 GLU   CB      1304    1.403440476    7.970253479    8.066894298
  125 GLU   CG      1305    1.470824550    7.861329610    7.983182325
  125 GLU   CD      1306    1.496796990    7.873763736    7.832912318
  125 GLU   OE1     1307    1.538356722    7.981564998    7.785197783
  125 GLU   OE2     1308    1.499391591    7.766805611    7.768249729
  125 GLU   C       1309    1.511962593    7.952378886    0.045302266
  125 GLU   O       1310    1.565791424    7.854703937    0.097193767
  126 SER   N       1311    1.558551766    8.076208995    0.058942253
  126 SER   H       1312    1.527106304    8.149849616   -0.000959683
  126 SER   CA      1313    1.681188458    8.100237241    0.136368437
  126 SER   CB      1314    1.709827771    0.008220162    0.144165607
  126 SER   OG      1315    1.814746459    0.036683495    0.237084723
  126 SER   HG      1316    1.859608219    0.121845989    0.209977940
  126 SER   C       1317    1.683391014    8.042602569    0.278095800
  126 SER   O       1318    1.767204081    7.961760773    0.317721708
  127 LYSH  N       1319    1.576985762    8.068832438    0.353454387
  127 LYSH  H       1320    1.500112084    8.127796170    0.328660238
  127 LYSH  CA      1321    1.563826595    8.014904778    0.489580986
  127 LYSH  CB      1322    1.475538044    8.096438231    0.584292521
  127 LYSH  CG      1323    1.548337041    8.226926214    0.617217082
  127 LYSH  CD      1324    1.664021268    8.198516352    0.713245144
  127 LYSH  CE      1325    1.739810196    0.076389685    0.770419891
  127 LYSH  NZ      1326    1.818958992    0.164378936    0.683208943
  127 LYSH  HZ1     1327    1.766352360    0.199446761    0.605729384
  127 LYSH  HZ2     1328    1.897693197    0.115144402    0.646101251
  127 LYSH  HZ3     1329    1.855344115    0.241961745    0.734755340
  127 LYSH  C       1330    1.510945459    7.871423836    0.495089429
  127 LYSH  O       1331    1.494404860    7.809928768    0.600328007
  128 GLN   N       1332    1.508405980    7.806053844    0.379290830
  128 GLN   H       1333    1.534414504    7.849152546    0.292878404
  128 GLN   CA      1334    1.480594776    7.662704283    0.362271484
  128 GLN   CB      1335    1.586926038    7.571438579    0.423688908
  128 GLN   CG      1336    1.721885427    7.579725219    0.352097536
  128 GLN   CD      1337    1.832029544    7.490972450    0.410408941
  128 GLN   OE1     1338    1.843248204    7.370376708    0.389020573
  128 GLN   NE2     1339    1.916209610    7.548519510    0.495790449
  128 GLN   HE21    1340    1.989769768    7.491168060    0.531830532
  128 GLN   HE22    1341    1.929369816    7.647226323    0.504891920
  128 GLN   C       1342    1.346232837    7.612859746    0.415860182
  128 GLN   O       1343    1.328913280    7.495081274    0.446836947
  129 PHE   N       1344    1.256468560    7.710713382    0.423576278
  129 PHE   H       1345    1.267441339    7.790096049    0.363755239
  129 PHE   CA      1346    1.118302124    7.694623419    0.471153308
  129 PHE   CB      1347    1.090073072    7.812628698    0.564362216
  129 PHE   CG      1348    0.977235471    7.797408157    0.666571788
  129 PHE   CD1     1349    1.006635104    7.764668954    0.798418644
  129 PHE   HD1     1350    1.108344809    7.768817390    0.837392052
  129 PHE   CD2     1351    0.846188805    7.811009841    0.622288163
  129 PHE   HD2     1352    0.825184172    7.857861035    0.526138429
  129 PHE   CE1     1353    0.898931372    7.740443752    0.882882678
  129 PHE   HE1     1354    0.924543554    7.713390477    0.985323712
  129 PHE   CE2     1355    0.740741407    7.785060535    0.709054104
  129 PHE   HE2     1356    0.640180252    7.777811150    0.667644730
  129 PHE   CZ      1357    0.766749476    7.753152166    0.841811215
  129 PHE   HZ      1358    0.685891778    7.729974552    0.911135318
  129 PHE   C       1359    1.020706534    7.684813761    0.353731539
  129 PHE   O       1360    1.038517979    7.753514567    0.253259199
  130 LEU   N       1361    0.921293814    7.597137196    0.364688289
  130 LEU   H       1362    0.902286845    7.532729045    0.438793884
  130 LEU   CA      1363    0.823185913    7.579392726    0.256649269
  130 LEU   CB      1364    0.810565932    7.435163029    0.207184340
  130 LEU   CG      1365    0.929188453    7.392590261    0.120443918
  130 LEU   CD1     1366    0.925455763    7.241387484    0.097361725
  130 LEU   CD2     1367    0.908196023    7.454633411   -0.017820110
  130 LEU   C       1368    0.685276537    7.635382590    0.292126857
  130 LEU   O       1369    0.634617621    7.608706910    0.400997704
  131 HISB  N       1370    0.622638646    7.712886860    0.204028818
  131 HISB  H       1371    0.684726210    7.744678720    0.132367741
  131 HISB  CA      1372    0.479894204    7.746292344    0.214850011
  131 HISB  CB      1373    0.424380261    7.862316203    0.131977250
  131 HISB  CG      1374    0.286776472    7.904242190    0.184096182
  131 HISB  ND1     1375    0.182040868    7.831087965    0.221084539
  131 HISB  CD2     1376    0.245763685    8.030239371    0.195570625
  131 HISB  HD2     1377    0.318060161    8.108081384    0.171179271
  131 HISB  CE1     1378    0.081811997    7.906107949    0.265975252
  131 HISB  HE1     1379   -0.019983614    7.878583969    0.293534323
  131 HISB  NE2     1380    0.123284752    8.031103154    0.247386094
  131 HISB  HE2     1381    0.077987143    8.115865819    0.275016184
  131 HISB  C       1382    0.387903685    7.624307271    0.206582763
  131 HISB  O       1383    0.337816493    7.587803072    0.312826431
  132 ARG   N       1384    0.385663053    7.551651968    0.095188879
  132 ARG   H       1385    0.460237169    7.558689773    0.028923588
  132 ARG   CA      1386    0.297099944    7.435878797    0.076047764
  132 ARG   CB      1387    0.321075175    7.323395614    0.176956385
  132 ARG   CG      1388    0.446052805    7.237476562    0.156782584
  132 ARG   CD      1389    0.457080991    7.140113805    0.274282220
  132 ARG   NE      1390    0.566536113    7.049318972    0.237106175
  132 ARG   HE      1391    0.555382727    6.989109247    0.158046760
  132 ARG   CZ      1392    0.688016506    7.048519458    0.293633165
  132 ARG   NH1     1393    0.717777979    7.142386087    0.384506387
  132 ARG   HH11    1394    0.810248594    7.136191658    0.422065952
  132 ARG   HH12    1395    0.655987508    7.207864237    0.428032813
  132 ARG   NH2     1396    0.766843976    6.941604409    0.275986562
  132 ARG   HH21    1397    0.864931394    6.943915673    0.295292243
  132 ARG   HH22    1398    0.725364068    6.853903355    0.251753052
  132 ARG   C       1399    0.146841347    7.464404962    0.071558292
  132 ARG   O       1400    0.066501542    7.371294712    0.069094787
  133 ASP   N       1401    0.102324626    7.589036316    0.058312086
  133 ASP   H       1402    0.169863633    7.662790169    0.058922588
  133 ASP   CA      1403    8.201877995    7.620051416    0.040238555
  133 ASP   CB      1404    8.126881178    7.598425521    0.171831862
  133 ASP   CG      1405    7.984379471    7.542727320    0.170299997
  133 ASP   OD1     1406    7.962922591    7.419709477    0.164713060
  133 ASP   OD2     1407    7.892776714    7.624262039    0.194509738
  133 ASP   C       1408    8.177636098    7.755535784    8.215507316
  133 ASP   O       1409    8.074249348    7.817961187    8.238815026
  134 LEU   N       1410    0.030132095    7.803071935    8.134998900
  134 LEU   H       1411    0.103310486    7.743105603    8.102586253
  134 LEU   CA      1412    0.027013231    7.936894120    8.074222472
  134 LEU   CB      1413    0.167692676    7.986100245    8.039583792
  134 LEU   CG      1414    0.182377759    8.133819102    8.002543873
  134 LEU   CD1     1415    0.159043381    8.228677003    8.120292221
  134 LEU   CD2     1416    0.319086425    8.168752425    7.943388106
  134 LEU   C       1417    8.185995372    7.936830069    7.945758566
  134 LEU   O       1418    8.215260761    7.863789097    7.851209270
  135 ALA   N       1419    8.099824180    8.037751425    7.936817029
  135 ALA   H       1420    8.118444728    8.120969893    7.989064809
  135 ALA   CA      1421    7.998475475    8.062625774    7.833281280
  135 ALA   CB      1422    7.887618121    7.957256891    7.837674704
  135 ALA   C       1423    7.942752608    8.203625865    7.853908018
  135 ALA   O       1424    7.963209424    8.260274727    7.961152718
  136 ALA   N       1425    7.867728770    0.018435053    7.759976212
  136 ALA   H       1426    7.860343718   -0.018888287    7.667488913
  136 ALA   CA      1427    7.819276439    0.156778089    7.771047636
  136 ALA   CB      1428    7.748856416    0.194398937    7.640517559
  136 ALA   C       1429    7.730189076    0.187056712    7.891701038
  136 ALA   O       1430    7.701153738    0.302152356    7.923956124
  137 ARG   N       1431    7.670159508    0.082243108    7.947390923
  137 ARG   H       1432    7.629982450    0.004947528    7.898286978
  137 ARG   CA      1433    7.613664435    0.095102872    8.082500589
  137 ARG   CB      1434    7.538369552   -0.035434146    8.109012896
  137 ARG   CG      1435    7.620443173   -0.164369472    8.115984489
  137 ARG   CD      1436    7.539786974    7.955855163    8.161247618
  137 ARG   NE      1437    7.639133617    7.851459161    8.190195052
  137 ARG   HE      1438    7.668050438    7.851226240    8.285922600
  137 ARG   CZ      1439    7.693127434    7.760254972    8.108223912
  137 ARG   NH1     1440    7.642753107    7.738470663    7.985985267
  137 ARG   HH11    1441    7.688008268    7.674979407    7.923378247
  137 ARG   HH12    1442    7.553765590    7.777177668    7.961854594
  137 ARG   NH2     1443    7.797177096    7.682127093    8.140250510
  137 ARG   HH21    1444    7.840825699    7.625426467    8.070403665
  137 ARG   HH22    1445    7.831208241    7.684290440    8.234257692
  137 ARG   C       1446    7.710695096    0.127642006    8.196249392
  137 ARG   O       1447    7.688417923    0.222749588    8.271007989
  138 ASN   N       1448    7.833546682    0.078227617    8.183811289
  138 ASN   H       1449    7.883650771    0.043378607    8.104586700
  138 ASN   CA      1450    7.937967300    0.084422765    0.044970574
  138 ASN   CB      1451    7.995052597   -0.054801972    0.072634722
  138 ASN   CG      1452    7.904318224    8.102957248    0.162409528
  138 ASN   OD1     1453    7.803424667    8.143344423    0.220014793
  138 ASN   ND2     1454    7.933765954    7.973788649    0.174005533
  138 ASN   HD21    1455    7.883040756    7.924816230    0.244908541
  138 ASN   HD22    1456    8.004841444    7.929163695    0.119642952
  138 ASN   C       1457    8.047709110    0.183476981    0.005575871
  138 ASN   O       1458    8.157429789    0.151302915   -0.039765672
  139 CYSH  N       1459    8.002403457    0.308519423    0.006462262
  139 CYSH  H       1460    7.904746199    0.322496941    0.022805253
  139 CYSH  CA      1461    8.076974928    0.428816557    8.208912246
  139 CYSH  CB      1462    8.112409144    0.433290084    8.060139251
  139 CYSH  SG      1463    8.278515860    0.361954951    8.031769514
  139 CYSH  HG      1464    8.264882476    0.234751810    8.068125349
  139 CYSH  C       1465    7.983133663    0.548191160    8.227636092
  139 CYSH  O       1466    7.872678025    0.547564891    8.173523617
  140 LEU   N       1467    8.029957386    0.639994598    0.069599248
  140 LEU   H       1468    8.125618639    0.630160570    0.097056744
  140 LEU   CA      1469    7.950868902    0.752963066    0.120549651
  140 LEU   CB      1470    7.945446819    0.750356259    0.273435030
  140 LEU   CG      1471    7.898972608    0.623771236    0.345707793
  140 LEU   CD1     1472    7.920967364    0.638459806    0.496404432
  140 LEU   CD2     1473    7.749890141    0.602120215    0.318991675
  140 LEU   C       1474    8.009974451    0.887594655    0.078239045
  140 LEU   O       1475    8.125606904    0.919077583    0.105933109
  141 VAL   N       1476    7.916259727    0.978791814    0.053894278
  141 VAL   H       1477    7.818290038    0.958991896    0.057041242
  141 VAL   CA      1478    7.949354933    1.115944541    0.012627677
  141 VAL   CB      1479    7.876592693    1.173562149   -0.109020734
  141 VAL   CG1     1480    7.962389246    1.275851889   -0.183751992
  141 VAL   CG2     1481    7.822087571    1.065341226   -0.202441513
  141 VAL   C       1482    7.922605235    1.214035475    0.126944604
  141 VAL   O       1483    7.826291744    1.213108646    0.203434207
  142 ASN   N       1484    8.017581476    1.306439628    0.138406992
  142 ASN   H       1485    8.099912022    1.320099776    0.083319502
  142 ASN   CA      1486    8.005720479    1.419533967    0.231568635
  142 ASN   CB      1487    8.138782590    1.441431688    0.303834535
  142 ASN   CG      1488    0.013279653    1.493513532    0.219586842
  142 ASN   OD1     1489   -0.001086510    1.570371152    0.124636751
  142 ASN   ND2     1490    0.128521499    1.495951850    0.285918340
  142 ASN   HD21    1491    0.210041706    1.527424988    0.237313904
  142 ASN   HD22    1492    0.135493564    1.448897890    0.373872258
  142 ASN   C       1493    7.959579819    1.543711965    0.155021273
  142 ASN   O       1494    7.949784947    1.545500701    0.032419930
  143 ASP   N       1495    7.923011008    1.645601222    0.232302953
  143 ASP   H       1496    7.933018924    1.638478185    0.331541919
  143 ASP   CA      1497    7.870376428    1.773773076    0.183205326
  143 ASP   CB      1498    7.805515920    1.855028096    0.295443219
  143 ASP   CG      1499    7.896114637    1.885490102    0.414908086
  143 ASP   OD1     1500    7.932022308    1.784934641    0.479906369
  143 ASP   OD2     1501    7.933467644    2.001859930    0.441104060
  143 ASP   C       1502    7.970298559    1.864773034    0.111503019
  143 ASP   O       1503    7.930689819    1.953502884    0.036089747
  144 GLN   N       1504    8.100401781    1.842460881    0.127844444
  144 GLN   H       1505    8.135959144    1.763346259    0.177609399
  144 GLN   CA      1506    8.201486016    1.906344692    0.042346246
  144 GLN   CB      1507    8.319044950    1.948383059    0.130790476
  144 GLN   CG      1508    8.292270547    2.038413557    0.251560044
  144 GLN   CD      1509    8.213549220    2.167495457    0.228138466
  144 GLN   OE1     1510    8.252525353    2.260618581    0.157867953
  144 GLN   NE2     1511    8.103616734    2.179040748    0.302086658
  144 GLN   HE21    1512    8.050366026    2.263102395    0.292239930
  144 GLN   HE22    1513    8.056973011    2.096816188    0.334681315
  144 GLN   C       1514    0.007458387    1.807248131    8.178252500
  144 GLN   O       1515    0.110449314    1.824936648    8.113375804
  145 GLY   N       1516    8.152942479    1.737655114    8.118992196
  145 GLY   H       1517    8.058471881    1.769846696    8.125358768
  145 GLY   CA      1518    8.171518017    1.638898153    8.011693590
  145 GLY   C       1519    0.015040141    1.512272164    8.018407012
  145 GLY   O       1520   -0.012585234    1.423426638    7.937946612
  146 VAL   N       1521    0.093445445    1.491772357    8.123864902
  146 VAL   H       1522    0.084203155    1.547500281    8.206387698
  146 VAL   CA      1523    0.188356196    1.379760925    8.131455300
  146 VAL   CB      1524    0.303109827    1.402674967    8.230028162
  146 VAL   CG1     1525    0.383076716    1.278534252    8.270104415
  146 VAL   CG2     1526    0.397176750    1.513016023    8.181188978
  146 VAL   C       1527    0.110183301    1.251756917    8.161692174
  146 VAL   O       1528    0.008518773    1.253116191    8.230920525
  147 VAL   N       1529    0.156089941    1.148207189    8.091965655
  147 VAL   H       1530    0.234468609    1.154603614    8.030186937
  147 VAL   CA      1531    0.097862800    1.013311771    8.096720099
  147 VAL   CB      1532    0.072103031    0.965578120    7.953641925
  147 VAL   CG1     1533    0.006703640    0.827259751    7.955408751
  147 VAL   CG2     1534   -0.033747195    1.056466404    7.890812349
  147 VAL   C       1535    0.191703963    0.924234682    8.178378586
  147 VAL   O       1536    0.307056919    0.907741217    8.138964072
  148 LYSH  N       1537    0.144283633    0.866628275    0.046372523
  148 LYSH  H       1538    0.055266314    0.902716455    0.074201193
  148 LYSH  CA      1539    0.221117361    0.775834056    0.132775919
  148 LYSH  CB      1540    0.227758624    0.827735725    0.276552008
  148 LYSH  CG      1541    0.312347438    0.954845123    0.286397501
  148 LYSH  CD      1542    0.316913926    1.008686996    0.429540971
  148 LYSH  CE      1543    0.433001293    1.106765952    0.447119036
  148 LYSH  NZ      1544    0.424516929    1.196019722    0.563613498
  148 LYSH  HZ1     1545    0.403841712    1.146984660    0.648278122
  148 LYSH  HZ2     1546    0.356487019    1.268347899    0.551679272
  148 LYSH  HZ3     1547    0.513613114    1.239653422    0.576163465
  148 LYSH  C       1548    0.173879327    0.630612567    0.142339724
  148 LYSH  O       1549    0.054284588    0.603500167    0.151931485
  149 VAL   N       1550    0.270795919    0.540043325    0.152003397
  149 VAL   H       1551    0.363124120    0.577353405    0.142839832
  149 VAL   CA      1552    0.245912308    0.396243245    0.169633380
  149 VAL   CB      1553    0.361200230    0.313183085    0.112933182
  149 VAL   CG1     1554    0.342435364    0.162603758    0.132495896
  149 VAL   CG2     1555    0.370036166    0.331134318   -0.038749694
  149 VAL   C       1556    0.204510044    0.351320119    0.309907676
  149 VAL   O       1557    0.281871198    0.372480341    0.403170512
  150 SER   N       1558    0.088187890    0.287805443    0.321089979
  150 SER   H       1559    0.042289868    0.284760004    0.232289137
  150 SER   CA      1560    0.037897597    0.238284259    0.450043791
  150 SER   CB      1561    8.147866056    0.311002462    0.475808219
  150 SER   OG      1562    8.059819062    0.292993834    0.364571607
  150 SER   HG      1563    8.010966030    0.206906313    0.378816526
  150 SER   C       1564    0.033344611    0.085816487    0.462128943
  150 SER   O       1565    0.052824921    0.005561283    0.370967032
  151 ASP   N       1566    0.011222805    0.039679514    0.584892970
  151 ASP   H       1567    0.004529199    0.100971401    0.663632540
  151 ASP   CA      1568    8.233332619    8.141128574    0.622670895
  151 ASP   CB      1569    8.094220862    8.084489541    0.593534328
  151 ASP   CG      1570    7.973653410    8.150158335    0.661080784
  151 ASP   OD1     1571    7.996597682    8.216126659    0.764747272
  151 ASP   OD2     1572    7.860453399    8.143393828    0.608508622
  151 ASP   C       1573    0.096079694    8.031538943    0.602488554
  151 ASP   O       1574    0.064335985    7.914081181    0.584460457
  152 PHE   N       1575    0.222232782    8.070231344    0.619147598
  152 PHE   H       1576    0.242947021    8.140458295    0.687264053
  152 PHE   CA      1577    0.333861820    7.988457778    0.569542872
  152 PHE   CB      1578    0.450249642    8.080932232    0.533329591
  152 PHE   CG      1579    0.487303606    8.183903510    0.640261005
  152 PHE   CD1     1580    0.614086232    8.174199317    0.696397380
  152 PHE   HD1     1581    0.661244121    8.076034450    0.700957298
  152 PHE   CD2     1582    0.419061396    0.061424099    0.659034284
  152 PHE   HD2     1583    0.338002787    0.092063706    0.592907988
  152 PHE   CE1     1584    0.673163796    0.034125350    0.770011207
  152 PHE   HE1     1585    0.764580407    0.012646841    0.825352668
  152 PHE   CE2     1586    0.478008416    0.162462803    0.734125952
  152 PHE   HE2     1587    0.424432433    0.257142524    0.741079681
  152 PHE   CZ      1588    0.604844330    0.153456334    0.790299061
  152 PHE   HZ      1589    0.657112829    0.237542395    0.835890086
  152 PHE   C       1590    0.372489624    7.873011736    0.662220236
  152 PHE   O       1591    0.418474465    7.886476168    0.775494995
  153 GLY   N       1592    0.362263766    7.754102457    0.603543788
  153 GLY   H       1593    0.344292455    7.749411193    0.505283805
  153 GLY   CA      1594    0.385007793    7.625845576    0.671663284
  153 GLY   C       1595    0.262716078    7.575002051    0.748260081
  153 GLY   O       1596    0.262049265    7.464083686    0.801417131
  154 LEU   N       1597    0.151730565    7.648263426    0.746188036
  154 LEU   H       1598    0.188495101    7.717472203    0.684071095
  154 LEU   CA      1599    0.031804638    7.600994763    0.816847049
  154 LEU   CB      1600   -0.069612880    7.714211692    0.834450918
  154 LEU   CG      1601    8.204644575    7.796777488    0.959192478
  154 LEU   CD1     1602    8.111376766    7.918029975    0.955976848
  154 LEU   CD2     1603    8.177939481    7.715651980    1.086135346
  154 LEU   C       1604    8.210205619    7.472636096    0.763215698
  154 LEU   O       1605    8.151629277    7.402179723    0.845274894
  155 SER   N       1606    8.233392391    7.431399044    0.638905362
  155 SER   H       1607    8.272174675    7.489969858    0.567723033
  155 SER   CA      1608    8.166034617    7.312331853    0.585079571
  155 SER   CB      1609    8.178328591    7.286782404    0.434732331
  155 SER   OG      1610    8.311761421    7.246594372    0.402644914
  155 SER   HG      1611    8.312991269    7.170248915    0.338065788
  155 SER   C       1612    8.200618769    7.184189107    0.661211126
  155 SER   O       1613    8.119623045    7.092426954    0.673448414
  156 ARG   N       1614    0.081298899    7.181587592    0.712247653
  156 ARG   H       1615    0.140581940    7.254077415    0.677139914
  156 ARG   CA      1616    0.137678414    7.081278017    0.803734818
  156 ARG   CB      1617    0.284266893    7.112590923    0.834432752
  156 ARG   CG      1618    0.369799176    7.113712399    0.707568672
  156 ARG   CD      1619    0.511804322    7.152138463    0.749570143
  156 ARG   NE      1620    0.518675295    7.280077405    0.821617877
  156 ARG   HE      1621    0.440181940    7.341404834    0.812800864
  156 ARG   CZ      1622    0.631732410    7.331176318    0.872219021
  156 ARG   NH1     1623    0.745546455    7.260471223    0.870743481
  156 ARG   HH11    1624    0.827645783    7.304175476    0.907468130
  156 ARG   HH12    1625    0.753604511    7.171869199    0.825095113
  156 ARG   NH2     1626    0.633739682    7.458168616    0.914936877
  156 ARG   HH21    1627    0.716926838    7.495606021    0.955884634
  156 ARG   HH22    1628    0.554081771    7.517673646    0.904270633
  156 ARG   C       1629    0.069229826    7.064989778    0.939587314
  156 ARG   O       1630    0.085711624    6.963188195    1.006613464
  157 TYR   N       1631    0.002871636    7.173665150    0.977996355
  157 TYR   H       1632   -0.005847804    7.255807457    0.921650919
  157 TYR   CA      1633    8.183970382    7.179766685    1.111585442
  157 TYR   CB      1634    8.218255451    7.314224763    1.176011341
  157 TYR   CG      1635    8.361443755    7.319147660    1.229666872
  157 TYR   CD1     1636    0.171212824    7.206117950    1.291745941
  157 TYR   HD1     1637    0.107216744    7.127007959    1.330794296
  157 TYR   CD2     1638    0.204278779    7.414227877    1.174332078
  157 TYR   HD2     1639    0.159007818    7.502981840    1.130143335
  157 TYR   CE1     1640    0.308825188    7.186474759    1.292022657
  157 TYR   HE1     1641    0.344511977    7.089972082    1.328019209
  157 TYR   CE2     1642    0.341262759    7.390610428    1.175774404
  157 TYR   HE2     1643    0.400053141    7.472404959    1.134128922
  157 TYR   CZ      1644    0.396598473    7.276602992    1.232914683
  157 TYR   OH      1645    0.515546305    7.230269348    1.185990871
  157 TYR   HH      1646    0.582533363    7.301583345    1.206672664
  157 TYR   C       1647    8.031498594    7.166969504    1.110175227
  157 TYR   O       1648    7.973920821    7.144670203    1.216554460
  158 VAL   N       1649    7.974177099    7.139516787    0.993333725
  158 VAL   H       1650    8.029853521    7.120634578    0.912441215
  158 VAL   CA      1651    7.829985854    7.122393766    0.970402443
  158 VAL   CB      1652    7.793264365    7.168977247    0.829353426
  158 VAL   CG1     1653    7.644870981    7.147440493    0.798873990
  158 VAL   CG2     1654    7.828411233    7.316792851    0.811261878
  158 VAL   C       1655    7.786101805    6.978258728    0.997041261
  158 VAL   O       1656    7.850531903    6.882885094    0.953663473
  159 LEU   N       1657    7.683325515    6.958567059    1.079143419
  159 LEU   H       1658    7.625856286    7.029219768    1.120462849
  159 LEU   CA      1659    7.629845078    6.825557586    1.111719161
  159 LEU   CB      1660    7.554144084    6.827293574    1.244684387
  159 LEU   CG      1661    7.660527817    6.839361870    1.353990026
  159 LEU   CD1     1662    7.591780505    6.903830779    1.474516241
  159 LEU   CD2     1663    7.726980353    6.704957694    1.384532873
  159 LEU   C       1664    7.545932197    6.752499309    1.006680427
  159 LEU   O       1665    7.551267087    6.632150668    0.981822345
  160 ASP   N       1666    7.466195801    6.828144737    0.931777680
  160 ASP   H       1667    7.477391109    6.926312517    0.947241409
  160 ASP   CA      1668    7.360851543    6.796159567    0.834363664
  160 ASP   CB      1669    7.288255315    6.920632048    0.782891281
  160 ASP   CG      1670    7.157300618    6.873254488    0.719540893
  160 ASP   OD1     1671    7.158175273    6.841921899    0.598534673
  160 ASP   OD2     1672    7.063365426    6.854012208    0.799715163
  160 ASP   C       1673    7.415886967    6.717604931    0.715153987
  160 ASP   O       1674    7.507348395    6.760671578    0.645089220
  161 ASP   N       1675    7.364597986    6.595556642    0.702303547
  161 ASP   H       1676    7.301255213    6.554431217    0.767860003
  161 ASP   CA      1677    7.400048290    6.497345217    0.598824485
  161 ASP   CB      1678    7.329239456    6.366599290    0.634945212
  161 ASP   CG      1679    7.399233268    6.288636866    0.746455651
  161 ASP   OD1     1680    7.515603958    6.245081120    0.732826288
  161 ASP   OD2     1681    7.326768542    6.260703795    0.844409356
  161 ASP   C       1682    7.377073296    6.540222559    0.453759595
  161 ASP   O       1683    7.464173646    6.528120097    0.367742698
  162 GLU   N       1684    7.274034301    6.621889305    0.433674378
  162 GLU   H       1685    7.234624516    6.681721790    0.503447746
  162 GLU   CA      1686    7.236932358    6.673403726    0.301078297
  162 GLU   CB      1687    7.098962839    6.738279373    0.288197119
  162 GLU   CG      1688    6.990607489    6.634858919    0.319341992
  162 GLU   CD      1689    6.944011015    6.553044708    0.198753711
  162 GLU   OE1     1690    6.822428169    6.529553880    0.181733602
  162 GLU   OE2     1691    7.030026890    6.523779851    0.112905952
  162 GLU   C       1692    7.346709542    6.763601138    0.244290920
  162 GLU   O       1693    7.348601589    6.785825239    0.123330143
  163 TYR   N       1694    7.414695129    6.840067204    0.329278636
  163 TYR   H       1695    7.383769717    6.844444119    0.424286092
  163 TYR   CA      1696    7.528870100    6.924160719    0.290487547
  163 TYR   CB      1697    7.543369132    7.041477845    0.387631604
  163 TYR   CG      1698    7.425068186    7.138437365    0.391277998
  163 TYR   CD1     1699    7.427777501    7.257375962    0.319402119
  163 TYR   HD1     1700    7.510756395    7.276296092    0.251302691
  163 TYR   CD2     1701    7.319440811    7.115834141    0.478758387
  163 TYR   HD2     1702    7.312637049    7.026721205    0.541157053
  163 TYR   CE1     1703    7.319019181    7.343925103    0.320269788
  163 TYR   HE1     1704    7.306034646    7.427730103    0.251804979
  163 TYR   CE2     1705    7.212572838    7.204519478    0.484369402
  163 TYR   HE2     1706    7.122574216    7.182000025    0.541589349
  163 TYR   CZ      1707    7.208152251    7.313695420    0.398465496
  163 TYR   OH      1708    7.114803889    7.409767082    0.421944557
  163 TYR   HH      1709    7.065428323    7.395405814    0.507710562
  163 TYR   C       1710    7.666602975    6.859455650    0.274475563
  163 TYR   O       1711    7.753578967    6.918283852    0.210398618
  164 THR   N       1712    7.689128264    6.760046540    0.359931978
  164 THR   H       1713    7.627078785    6.743631017    0.436620621
  164 THR   CA      1714    7.819559674    6.692246918    0.360674931
  164 THR   CB      1715    7.833898591    6.632876670    0.500955255
  164 THR   OG1     1716    7.734254156    6.536126951    0.535049318
  164 THR   HG1     1717    7.735156290    6.521671929    0.634002229
  164 THR   CG2     1718    7.843875268    6.728410285    0.620051928
  164 THR   C       1719    7.840127746    6.580489663    0.258207909
  164 THR   O       1720    7.948137514    6.562228891    0.202266561
  165 SER   N       1721    7.730884154    6.514186309    0.221301519
  165 SER   H       1722    7.649158657    6.519461662    0.278703253
  165 SER   CA      1723    7.717772531    6.399535836    0.130224692
  165 SER   CB      1724    7.592401122    6.314678845    0.152392832
  165 SER   OG      1725    7.621771753    6.204980817    0.239307319
  165 SER   HG      1726    7.639142982    6.240295384    0.331237349
  165 SER   C       1727    7.718689753    6.440271356    8.224851182
  165 SER   O       1728    7.623957178    6.507059927    8.183676439
  166 SER   N       1729    7.789966854    6.357640746    8.148819889
  166 SER   H       1730    7.839187970    6.275857062    8.178648037
  166 SER   CA      1731    7.819064391    6.386758195    8.007690089
  166 SER   CB      1732    7.908552209    6.284628261    7.937168411
  166 SER   OG      1733    7.849194379    6.154538035    7.939557872
  166 SER   HG      1734    7.908806304    6.086675006    7.896650586
  166 SER   C       1735    7.694339653    6.403997152    7.920743762
  166 SER   O       1736    7.666268481    6.508855687    7.862883319
  167 VAL   N       1737    7.607810629    6.303284858    7.928502614
  167 VAL   H       1738    7.640074216    6.209860585    7.943700189
  167 VAL   CA      1739    7.477651840    6.301906037    7.860195557
  167 VAL   CB      1740    7.420292534    6.160441056    7.849681857
  167 VAL   CG1     1741    7.507923330    6.082333959    7.751544884
  167 VAL   CG2     1742    7.403601841    6.098478082    7.988573941
  167 VAL   C       1743    7.366538967    6.391802721    7.914811733
  167 VAL   O       1744    7.267610459    6.422134836    7.848312760
  168 GLY   N       1745    7.385579553    6.447419391    8.034120458
  168 GLY   H       1746    7.479077863    6.469619916    8.061802606
  168 GLY   CA      1747    7.280757372    6.505100046    8.119533286
  168 GLY   C       1748    7.212547227    6.632331049    8.068837353
  168 GLY   O       1749    7.266428944    6.714695458    7.995060049
  169 SER   N       1750    7.094118184    6.657932654    8.123693288
  169 SER   H       1751    7.065012345    6.607812151    8.205193543
  169 SER   CA      1752    7.004254990    6.763019026    8.073776056
  169 SER   CB      1753    6.857912746    6.747065957    8.115519862
  169 SER   OG      1754    6.842111058    6.766380246    8.256325634
  169 SER   HG      1755    6.878545707    6.687993794    8.306611554
  169 SER   C       1756    7.047797795    6.907827957    8.097086956
  169 SER   O       1757    7.011824447    6.991763533    8.014671391
  170 LYSH  N       1758    7.136733239    6.929690978    8.193545995
  170 LYSH  H       1759    7.156556487    6.859072297    8.261529812
  170 LYSH  CA      1760    7.194858972    7.061520393    8.222766983
  170 LYSH  CB      1761    7.158694679    7.095533474    8.367495058
  170 LYSH  CG      1762    7.009235658    7.124820403    0.140082079
  170 LYSH  CD      1763    6.951325367    7.242516341    0.061294569
  170 LYSH  CE      1764    6.798804760    7.242055316    0.073264466
  170 LYSH  NZ      1765    6.746260062    7.359980289    0.002965659
  170 LYSH  HZ1     1766    6.766983477    7.359400347   -0.094861761
  170 LYSH  HZ2     1767    6.787574686    7.441567408    0.043434956
  170 LYSH  HZ3     1768    6.647563657    7.366936463    0.017410692
  170 LYSH  C       1769    7.343867085    7.071548109    8.189464518
  170 LYSH  O       1770    7.409680514    7.172646280    8.213516821
  171 PHE   N       1771    7.400698414    6.966082793    8.131690286
  171 PHE   H       1772    7.355629867    6.877897607    8.117826690
  171 PHE   CA      1773    7.541476686    6.960508008    8.089729929
  171 PHE   CB      1774    7.575543052    6.824601290    8.028242106
  171 PHE   CG      1775    7.726935834    6.802748164    8.025381331
  171 PHE   CD1     1776    7.790756362    6.789348766    8.148134323
  171 PHE   HD1     1777    7.725666307    6.769299862    8.233236181
  171 PHE   CD2     1778    7.797047792    6.781248427    7.907295781
  171 PHE   HD2     1779    7.744581253    6.762605432    7.813584952
  171 PHE   CE1     1780    7.926159250    6.760744197    8.161227703
  171 PHE   HE1     1781    7.975342537    6.767281907    8.258289573
  171 PHE   CE2     1782    7.933352712    6.756777628    7.919260273
  171 PHE   HE2     1783    7.984722080    6.733009039    7.826104123
  171 PHE   CZ      1784    7.996769541    6.745607091    8.042458788
  171 PHE   HZ      1785    8.103649357    6.765230123    8.051025889
  171 PHE   C       1786    7.572314317    7.068652500    7.985973618
  171 PHE   O       1787    7.502906888    7.080699933    7.885139615
  172 PRO   N       1788    7.685666633    7.137508859    7.995989071
  172 PRO   CA      1789    7.737368252    7.231329437    7.895306082
  172 PRO   CB      1790    7.843700742    7.319525941    7.961095304
  172 PRO   CG      1791    7.822386845    7.291727594    8.110029072
  172 PRO   CD      1792    7.769854458    7.148158443    8.116022387
  172 PRO   C       1793    7.785429253    7.169877565    7.763676093
  172 PRO   O       1794    7.899556816    7.191964884    7.723448880
  173 VAL   N       1795    7.689029253    7.112989566    7.691830279
  173 VAL   H       1796    7.593597875    7.122376388    7.720198217
  173 VAL   CA      1797    7.715374387    7.045863211    7.563719438
  173 VAL   CB      1798    7.595660817    6.959856299    7.522682531
  173 VAL   CG1     1799    7.616376549    6.875298831    7.396865627
  173 VAL   CG2     1800    7.560785873    6.867407306    7.639514562
  173 VAL   C       1801    7.774626373    7.133430886    7.453111318
  173 VAL   O       1802    7.883216297    7.110218252    7.400195513
  174 ARG   N       1803    7.702167237    7.239243413    7.417863859
  174 ARG   H       1804    7.618879461    7.262209617    7.468230919
  174 ARG   CA      1805    7.732560994    7.331203230    7.307277785
  174 ARG   CB      1806    7.622670980    7.435543650    7.286088309
  174 ARG   CG      1807    7.484986009    7.369635255    7.296499966
  174 ARG   CD      1808    7.360527866    7.454118373    7.268487080
  174 ARG   NE      1809    7.241784450    7.368453009    7.281438633
  174 ARG   HE      1810    7.220705845    7.345129831    7.376360393
  174 ARG   CZ      1811    7.155806660    7.336904318    7.183632683
  174 ARG   NH1     1812    7.159438287    7.388781544    7.060138656
  174 ARG   HH11    1813    7.095948130    7.361509587    6.987859886
  174 ARG   HH12    1814    7.218030093    7.468992386    7.048628881
  174 ARG   NH2     1815    7.060353389    7.244493942    7.201090815
  174 ARG   HH21    1816    7.003418500    7.223572955    7.121588256
  174 ARG   HH22    1817    7.024066854    7.217936350    7.290410364
  174 ARG   C       1818    7.867780675    7.402670514    7.303146718
  174 ARG   O       1819    7.929061530    7.403032153    7.196505687
  175 TRP   N       1820    7.916803601    7.430165537    7.423678536
  175 TRP   H       1821    7.856874710    7.433618084    7.503661159
  175 TRP   CA      1822    8.053983854    7.478136921    7.445824515
  175 TRP   CB      1823    8.043023765    7.563250541    7.572502183
  175 TRP   CG      1824    7.954323416    7.687072278    7.558030630
  175 TRP   CD1     1825    7.995970414    7.809382728    7.526442707
  175 TRP   HD1     1826    8.099239743    7.843519034    7.519180905
  175 TRP   CD2     1827    7.815368778    7.683060188    7.558594856
  175 TRP   NE1     1828    7.890282598    7.885804179    7.500325906
  175 TRP   HE1     1829    7.895694324    7.984917118    7.488187583
  175 TRP   CE2     1830    7.781570475    7.810524089    7.514631782
  175 TRP   CE3     1831    7.716643375    7.598057614    7.607061125
  175 TRP   HE3     1832    7.746123494    7.521528981    7.678861481
  175 TRP   CZ2     1833    7.645765786    7.840098884    7.511998973
  175 TRP   HZ2     1834    7.615966925    7.935758988    7.469070073
  175 TRP   CZ3     1835    7.581198618    7.629140232    7.603507448
  175 TRP   HZ3     1836    7.504776918    7.553314738    7.620504216
  175 TRP   CH2     1837    7.545485604    7.755478356    7.557855841
  175 TRP   HH2     1838    7.441424562    7.787891237    7.556550097
  175 TRP   C       1839    8.168829137    7.377083360    7.449000352
  175 TRP   O       1840    8.280804564    7.426588985    7.460819711
  176 SER   N       1841    8.134314681    7.249221799    7.436726366
  176 SER   H       1842    8.043600589    7.224277174    7.402813491
  176 SER   CA      1843    8.227402109    7.138212886    7.461696749
  176 SER   CB      1844    8.165061898    7.040700334    7.561787750
  176 SER   OG      1845    8.159780072    7.107138241    7.688318691
  176 SER   HG      1846    8.067099465    7.142579239    7.700738265
  176 SER   C       1847    0.041940374    7.059502095    7.343341724
  176 SER   O       1848   -0.027536756    7.044834334    7.242898866
  177 PRO   N       1849    0.172760933    7.036366102    7.349759397
  177 PRO   CA      1850    0.248453006    6.957308567    7.251628786
  177 PRO   CB      1851    0.396516468    6.989369551    7.273104093
  177 PRO   CG      1852    0.403935045    7.037131058    7.418270817
  177 PRO   CD      1853    0.266908184    7.100747564    7.442513473
  177 PRO   C       1854    0.227341486    6.806091394    7.261695770
  177 PRO   O       1855    0.186719806    6.757236017    7.367019021
  178 PRO   N       1856    0.253534904    6.730725292    7.155279755
  178 PRO   CA      1857    0.220675327    6.587699881    7.146696621
  178 PRO   CB      1858    0.275656761    6.526995647    7.017464124
  178 PRO   CG      1859    0.372341794    6.637849951    6.975371296
  178 PRO   CD      1860    0.313560715    6.769426334    7.026795781
  178 PRO   C       1861    0.283142159    6.510012178    7.262783250
  178 PRO   O       1862    0.203858692    6.455817137    7.339633948
  179 GLU   N       1863    0.404591244    6.538061103    7.309189014
  179 GLU   H       1864    0.448958135    6.602662282    7.247062151
  179 GLU   CA      1865    0.461927498    6.461641439    7.420921931
  179 GLU   CB      1866    0.612364435    6.484704950    7.436724973
  179 GLU   CG      1867    0.654701464    6.619406671    7.495643557
  179 GLU   CD      1868    0.674556959    6.735066830    7.397472853
  179 GLU   OE1     1869    0.727191628    6.841564756    7.436336995
  179 GLU   OE2     1870    0.629622764    6.726769559    7.281128610
  179 GLU   C       1871    0.397112769    6.479691486    7.558339774
  179 GLU   O       1872    0.392874798    6.383627032    7.635038278
  180 VAL   N       1873    0.337978303    6.594396257    7.590555805
  180 VAL   H       1874    0.342703300    6.676476587    7.533613100
  180 VAL   CA      1875    0.261883333    6.611367483    7.715188754
  180 VAL   CB      1876    0.239364776    6.759510649    7.746038933
  180 VAL   CG1     1877    0.177474584    6.764752013    7.885866017
  180 VAL   CG2     1878    0.370984752    6.836910814    7.755893053
  180 VAL   C       1879    0.130850048    6.533597233    7.701229244
  180 VAL   O       1880    0.096151076    6.461717289    7.794822546
  181 LEU   N       1881    0.068701246    6.539545035    7.583788372
  181 LEU   H       1882    0.111506041    6.603161188    7.519582566
  181 LEU   CA      1883    8.186978864    6.465117214    7.556612183
  181 LEU   CB      1884    8.130516861    6.523374892    7.426883956
  181 LEU   CG      1885    8.092046674    6.671459525    7.428249587
  181 LEU   CD1     1886    8.083822468    6.718926705    7.283030837
  181 LEU   CD2     1887    7.953444237    6.688181932    7.490864962
  181 LEU   C       1888    8.203067055    6.313076488    7.550441904
  181 LEU   O       1889    8.138504830    6.236666188    7.622021461
  182 MET   N       1890    0.055980456    6.260931198    7.473368215
  182 MET   H       1891    0.092096165    6.319956347    7.401169568
  182 MET   CA      1892    0.089048001    6.118738620    7.456079124
  182 MET   CB      1893    0.193685134    6.096800030    7.346622097
  182 MET   CG      1894    0.133221045    6.131524562    7.210433621
  182 MET   SD      1895    0.250772511    6.125887850    7.070281300
  182 MET   CE      1896    0.152610158    6.113543535    6.922309086
  182 MET   C       1897    0.138379978    6.047576203    7.582226546
  182 MET   O       1898    0.073852225    5.952922842    7.627028146
  183 TYR   N       1899    0.228387773    6.110266774    7.657449785
  183 TYR   H       1900    0.277861261    6.193936081    7.633958912
  183 TYR   CA      1901    0.288091023    6.036715690    7.769864453
  183 TYR   CB      1902    0.389540905    5.932141103    7.723162448
  183 TYR   CG      1903    0.334415814    5.818178319    7.637217804
  183 TYR   CD1     1904    0.257359524    5.718744242    7.696357086
  183 TYR   HD1     1905    0.244630192    5.715054599    7.804544550
  183 TYR   CD2     1906    0.354979873    5.810770517    7.499951632
  183 TYR   HD2     1907    0.428428221    5.878028986    7.455648442
  183 TYR   CE1     1908    0.194492736    5.620974640    7.620135508
  183 TYR   HE1     1909    0.128175848    5.550618400    7.670465123
  183 TYR   CE2     1910    0.301523500    5.709450706    7.421235289
  183 TYR   HE2     1911    0.347404027    5.692430610    7.323849128
  183 TYR   CZ      1912    0.212672886    5.621744271    7.482342983
  183 TYR   OH      1913    0.123510312    5.550894222    7.408028589
  183 TYR   HH      1914    0.158800263    5.554614295    7.314540256
  183 TYR   C       1915    0.334761388    6.120005415    7.889435834
  183 TYR   O       1916    0.434097688    6.086269276    7.953656570
  184 SER   N       1917    0.279307490    6.239528969    7.907546208
  184 SER   H       1918    0.200661652    6.263223837    7.850501515
  184 SER   CA      1919    0.301738241    6.329495136    8.021634132
  184 SER   CB      1920    0.250340244    6.274409227    8.154798650
  184 SER   OG      1921    0.122152860    6.214795825    8.133188585
  184 SER   HG      1922    0.095664315    6.202512966    8.228831115
  184 SER   C       1923    0.441915713    6.387191399    8.042465386
  184 SER   O       1924    0.487706545    6.409421162    8.154443070
  185 LYSH  N       1925    0.520853681    6.399741432    7.936162544
  185 LYSH  H       1926    0.499081256    6.378248853    7.840950200
  185 LYSH  CA      1927    0.663276668    6.433945617    7.948669992
  185 LYSH  CB      1928    0.748732872    6.386026632    7.831149463
  185 LYSH  CG      1929    0.726159018    6.235788559    7.813040270
  185 LYSH  CD      1930    0.808528877    6.174822242    7.699434866
  185 LYSH  CE      1931    0.955615766    6.208056088    7.725320619
  185 LYSH  NZ      1932    1.017910173    6.132970607    7.835279920
  185 LYSH  HZ1     1933    0.968773720    6.145016041    7.921539024
  185 LYSH  HZ2     1934    1.111868482    6.164263324    7.849158063
  185 LYSH  HZ3     1935    1.022353960    6.035195629    7.814738764
  185 LYSH  C       1936    0.666261223    6.586771260    7.955420230
  185 LYSH  O       1937    0.647966493    6.654404257    7.854325815
  186 PHE   N       1938    0.692033444    6.643775947    8.072797121
  186 PHE   H       1939    0.689786124    6.592667128    8.158729526
  186 PHE   CA      1940    0.705258698    6.788255105    8.096509043
  186 PHE   CB      1941    0.650478932    6.823492764    8.234954789
  186 PHE   CG      1942    0.497827145    6.816441135    8.242238867
  186 PHE   CD1     1943    0.424553776    6.928517436    8.204970979
  186 PHE   HD1     1944    0.471489841    7.015357364    8.158735133
  186 PHE   CD2     1945    0.437668441    6.704250735    0.055925004
  186 PHE   HD2     1946    0.492377353    6.611985922    0.075293528
  186 PHE   CE1     1947    0.286054296    6.932009793    8.216227004
  186 PHE   HE1     1948    0.226054602    7.017652471    8.185465080
  186 PHE   CE2     1949    0.298988936    6.705430695    0.065271535
  186 PHE   HE2     1950    0.246854206    6.626553349    0.119491779
  186 PHE   CZ      1951    0.226785634    6.817602955    0.026253646
  186 PHE   HZ      1952    0.119734004    6.818425746    0.046754173
  186 PHE   C       1953    0.849916697    6.837462146    8.088652158
  186 PHE   O       1954    0.936829593    6.772039141    8.146079797
  187 SER   N       1955    0.869892068    6.963905664    8.052521670
  187 SER   H       1956    0.796074839    7.031055416    8.058996816
  187 SER   CA      1957    1.002765417    7.020063454    8.024217481
  187 SER   CB      1958    1.082701147    6.947253228    7.915967999
  187 SER   OG      1959    1.044043768    6.962830129    7.779172368
  187 SER   HG      1960    0.952244318    6.925893399    7.764704136
  187 SER   C       1961    0.979032063    7.161947692    7.972101801
  187 SER   O       1962    0.874589596    7.195572293    7.916490091
  188 SER   N       1963    1.085256624    7.241915846    7.968683038
  188 SER   H       1964    1.169700573    7.217182032    8.016210277
  188 SER   CA      1965    1.089005783    7.374374657    7.905024791
  188 SER   CB      1966    1.227468936    7.437889874    7.919414117
  188 SER   OG      1967    1.328315923    7.385668919    7.832512693
  188 SER   HG      1968    1.411558465    7.381522504    7.887775871
  188 SER   C       1969    1.047190611    7.367636591    7.757992179
  188 SER   O       1970    0.973552991    7.459047518    7.721220164
  189 LYSH  N       1971    1.058023326    7.257031095    7.684917164
  189 LYSH  H       1972    1.088159629    7.170506635    7.724983622
  189 LYSH  CA      1973    1.006111515    7.248882376    7.547619456
  189 LYSH  CB      1974    1.068859261    7.127172440    7.479346676
  189 LYSH  CG      1975    1.220643039    7.143233829    7.468729861
  189 LYSH  CD      1976    1.265231135    7.271672304    7.398531947
  189 LYSH  CE      1977    1.411926959    7.291405670    7.359803013
  189 LYSH  NZ      1978    1.449535819    7.433384669    7.366068913
  189 LYSH  HZ1     1979    1.422696464    7.474738485    7.453074189
  189 LYSH  HZ2     1980    1.410975111    7.487206739    7.291126158
  189 LYSH  HZ3     1981    1.549301071    7.438094295    7.361097490
  189 LYSH  C       1982    0.854713290    7.261466898    7.529437105
  189 LYSH  O       1983    0.809447442    7.301231278    7.422204660
  190 SER   N       1984    0.771748017    7.235464054    7.630100002
  190 SER   H       1985    0.799604390    7.196150737    7.717736000
  190 SER   CA      1986    0.627507551    7.260380586    7.616487674
  190 SER   CB      1987    0.540792316    7.169860502    7.704223422
  190 SER   OG      1988    0.566437602    7.182546015    7.844334281
  190 SER   HG      1989    0.485152277    7.158069391    7.897188844
  190 SER   C       1990    0.590167520    7.404319594    7.652524122
  190 SER   O       1991    0.521728767    7.471440517    7.575454936
  191 ASP   N       1992    0.655791155    7.463832959    7.751724414
  191 ASP   H       1993    0.697385730    7.409553184    7.824697651
  191 ASP   CA      1994    0.650215534    7.608499007    7.777279234
  191 ASP   CB      1995    0.720093137    7.626527596    7.912196467
  191 ASP   CG      1996    0.627448552    7.602480294    8.031569620
  191 ASP   OD1     1997    0.621675337    7.483289896    8.068789499
  191 ASP   OD2     1998    0.568810339    7.697127235    8.088415686
  191 ASP   C       1999    0.697938632    7.696065187    7.661234349
  191 ASP   O       2000    0.645580420    7.805094263    7.638835899
  192 ILE   N       2001    0.787076622    7.638550751    7.581003828
  192 ILE   H       2002    0.839632110    7.561689680    7.617502237
  192 ILE   CA      2003    0.822213510    7.697040309    7.450787924
  192 ILE   CB      2004    0.948616526    7.630956776    7.395413625
  192 ILE   CG1     2005    1.075144362    7.662058577    7.475641830
  192 ILE   CG2     2006    0.967578793    7.657273989    7.245887808
  192 ILE   CD      2007    1.111367520    7.810376383    7.465551652
  192 ILE   C       2008    0.703932418    7.700227291    7.353771216
  192 ILE   O       2009    0.656623877    7.808106506    7.318351336
  193 TRP   N       2010    0.642339496    7.586141188    7.324111922
  193 TRP   H       2011    0.670269619    7.503002332    7.372162631
  193 TRP   CA      2012    0.523498531    7.565631013    7.240034336
  193 TRP   CB      2013    0.492728764    7.415763380    7.238317689
  193 TRP   CG      2014    0.374266679    7.377766077    7.149232324
  193 TRP   CD1     2015    0.246582321    7.388614415    7.184839746
  193 TRP   HD1     2016    0.209890828    7.432117782    7.277805231
  193 TRP   CD2     2017    0.377867494    7.283397517    7.047243972
  193 TRP   NE1     2018    0.168732526    7.313160675    7.107800649
  193 TRP   HE1     2019    0.069203897    7.314751875    7.098234028
  193 TRP   CE2     2020    0.246300121    7.245178138    7.023849483
  193 TRP   CE3     2021    0.479504226    7.218879594    6.977757315
  193 TRP   HE3     2022    0.583035029    7.249761938    6.992243466
  193 TRP   CZ2     2023    0.215814120    7.148937728    6.928301653
  193 TRP   HZ2     2024    0.112212412    7.118829839    6.912814033
  193 TRP   CZ3     2025    0.455318598    7.118351414    6.884862986
  193 TRP   HZ3     2026    0.533799921    7.050613784    6.851197610
  193 TRP   CH2     2027    0.321765517    7.085972923    6.864045736
  193 TRP   HH2     2028    0.295085273    7.014044225    6.786626078
  193 TRP   C       2029    0.403228271    7.648081545    7.286359001
  193 TRP   O       2030    0.334927448    7.719831867    7.213431420
  194 ALA   N       2031    0.395208450    7.657052905    7.418822941
  194 ALA   H       2032    0.441708023    7.589489567    7.476032951
  194 ALA   CA      2033    0.303466773    7.744437241    7.493378439
  194 ALA   CB      2034    0.319681995    7.712281720    7.642082615
  194 ALA   C       2035    0.317588444    7.894971871    7.469949746
  194 ALA   O       2036    0.222925201    7.950129319    7.414026184
  195 PHE   N       2037    0.434753035    7.957697012    7.475262175
  195 PHE   H       2038    0.514973320    7.918178691    7.520025724
  195 PHE   CA      2039    0.453532149    8.095046305    7.426328158
  195 PHE   CB      2040    0.597425022    8.136336532    7.457937847
  195 PHE   CG      2041    0.622917465    8.286810930    7.447355012
  195 PHE   CD1     2042    0.538969611    0.132175783    7.515330371
  195 PHE   HD1     2043    0.507064775    0.106499463    7.616344272
  195 PHE   CD2     2044    0.697586621    0.092058108    7.340103995
  195 PHE   HD2     2045    0.752232107    0.019444855    7.279933180
  195 PHE   CE1     2046    0.526157132    0.262883942    7.469849300
  195 PHE   HE1     2047    0.465103367    0.331499211    7.528527236
  195 PHE   CE2     2048    0.685539912    0.223751618    7.297307171
  195 PHE   HE2     2049    0.731824228    0.252117535    7.202797172
  195 PHE   CZ      2050    0.595802326    0.310000909    7.359177906
  195 PHE   HZ      2051    0.581409449    0.411321755    7.321655493
  195 PHE   C       2052    0.421016442    8.116723937    7.278391062
  195 PHE   O       2053    0.370938962    8.223792385    7.244336286
  196 GLY   N       2054    0.441572417    8.013459841    7.197132345
  196 GLY   H       2055    0.501169470    7.937263293    7.222502665
  196 GLY   CA      2056    0.391915647    8.014378533    7.058775875
  196 GLY   C       2057    0.239059382    8.018436735    7.053238748
  196 GLY   O       2058    0.185823991    8.110351178    6.991203988
  197 VAL   N       2059    0.169852375    7.929148779    7.123443018
  197 VAL   H       2060    0.225341643    7.852369114    7.155471510
  197 VAL   CA      2061    0.023495726    7.937826661    7.134228022
  197 VAL   CB      2062   -0.037064316    7.810413379    7.193469018
  197 VAL   CG1     2063   -0.187828965    7.809773605    7.167329256
  197 VAL   CG2     2064    0.025230214    7.681492220    7.139518798
  197 VAL   C       2065    8.216724176    8.067415422    7.199257267
  197 VAL   O       2066    8.121594326    8.123689071    7.145279130
  198 LEU   N       2067    0.051406680    8.124669216    7.291527841
  198 LEU   H       2068    0.116848505    8.060997745    7.332332165
  198 LEU   CA      2069    0.022436526    0.016033617    7.345851504
  198 LEU   CB      2070    0.100143742    0.058680520    7.470545597
  198 LEU   CG      2071    0.027117928    0.005672857    7.594086426
  198 LEU   CD1     2072    0.069337912   -0.137165946    7.629052436
  198 LEU   CD2     2073    0.067607237    0.102280556    7.705605790
  198 LEU   C       2074    0.035438041    0.137427412    7.253653856
  198 LEU   O       2075   -0.064025432    0.208928027    7.242433391
  199 MET   N       2076    0.135817066    0.131764200    7.166585032
  199 MET   H       2077    0.213040628    0.073643335    7.192268906
  199 MET   CA      2078    0.140384273    0.223690039    7.051954485
  199 MET   CB      2079    0.272662125    0.203549108    6.977725338
  199 MET   CG      2080    0.393234551    0.251654781    7.058714568
  199 MET   SD      2081    0.558535012    0.257502472    6.980416658
  199 MET   CE      2082    0.544225415    0.383457548    6.855456265
  199 MET   C       2083    0.024295969    0.214293360    6.952720180
  199 MET   O       2084   -0.034436129    0.318504078    6.924066190
  200 TRP   N       2085    8.220282501    0.090711477    6.935660566
  200 TRP   H       2086    8.273327196    0.009307479    6.959317479
  200 TRP   CA      2087    8.101985759    0.064865194    6.852291561
  200 TRP   CB      2088    8.083553652   -0.086130771    6.835800082
  200 TRP   CG      2089    7.967708189    8.122776576    6.741517160
  200 TRP   CD1     2090    7.978453023    8.136826587    6.609695648
  200 TRP   HD1     2091    8.071896328    8.146705437    6.554434418
  200 TRP   CD2     2092    7.832010403    8.110223258    6.768833013
  200 TRP   NE1     2093    7.858602083    8.132438810    6.552200946
  200 TRP   HE1     2094    7.835158915    8.157302036    6.458220959
  200 TRP   CE2     2095    7.766245972    8.129309384    6.647857948
  200 TRP   CE3     2096    7.758332669    8.101142374    6.886345046
  200 TRP   HE3     2097    7.800845318    8.088451219    6.985896998
  200 TRP   CZ2     2098    7.628384620    8.147126206    6.647675165
  200 TRP   HZ2     2099    7.581202933    8.150363823    6.549469225
  200 TRP   CZ3     2100    7.621114013    8.123238532    6.884395582
  200 TRP   HZ3     2101    7.572519616    8.139004982    6.980677770
  200 TRP   CH2     2102    7.553775843    8.145947255    6.764941009
  200 TRP   HH2     2103    7.446537684    8.165273060    6.767677920
  200 TRP   C       2104    7.980722833    0.131555216    6.917555315
  200 TRP   O       2105    7.925043927    0.228741642    6.866725611
  201 GLU   N       2106    7.950164239    0.105304291    7.044313024
  201 GLU   H       2107    7.982633435    0.045871276    7.117886770
  201 GLU   CA      2108    7.839243311    0.169886437    7.115969810
  201 GLU   CB      2109    7.830337616    0.127971081    7.262831262
  201 GLU   CG      2110    7.814635153   -0.023189249    7.280409671
  201 GLU   CD      2111    7.803923408    8.182801347    7.428698650
  201 GLU   OE1     2112    7.908910607    8.175598799    7.496136543
  201 GLU   OE2     2113    7.690105110    8.165564203    7.477403339
  201 GLU   C       2114    7.837503934    0.322708801    7.122904788
  201 GLU   O       2115    7.734850798    0.383666006    7.093315044
  202 ILE   N       2116    7.954637317    0.385543217    7.127479753
  202 ILE   H       2117    8.016250098    0.311371074    7.154006856
  202 ILE   CA      2118    7.961023366    0.532410781    7.128114962
  202 ILE   CB      2119    8.096163406    0.574343045    7.186330840
  202 ILE   CG1     2120    8.118270898    0.526168723    7.329871922
  202 ILE   CG2     2121    8.125221543    0.724026906    7.173656847
  202 ILE   CD      2122    8.254924982    0.553976760    7.392833324
  202 ILE   C       2123    7.941621778    0.592871597    6.988909148
  202 ILE   O       2124    7.840936366    0.661580046    6.972459314
  203 TYR   N       2125    8.005169604    0.536067786    6.886803264
  203 TYR   H       2126    8.080477934    0.471002341    6.876959302
  203 TYR   CA      2127    7.978718371    0.584187645    6.750458298
  203 TYR   CB      2128    8.082088559    0.526991428    6.653251000
  203 TYR   CG      2129    8.204819452    0.618143474    6.659273179
  203 TYR   CD1     2130    0.058191700    0.605050336    6.759430246
  203 TYR   HD1     2131    0.041764304    0.535373825    6.841627112
  203 TYR   CD2     2132    8.205947869    0.730082805    6.576889285
  203 TYR   HD2     2133    8.140326556    0.736617966    6.490114307
  203 TYR   CE1     2134    0.156536901    0.702248466    6.773585738
  203 TYR   HE1     2135    0.223462095    0.704161126    6.859589581
  203 TYR   CE2     2136    0.065169676    0.824715960    6.586587267
  203 TYR   HE2     2137    0.078637265    0.895486027    6.504787377
  203 TYR   CZ      2138    0.161535382    0.809760029    6.685623932
  203 TYR   OH      2139    0.266201912    0.896479106    6.690047870
  203 TYR   HH      2140    0.268124434    0.940132629    6.600107165
  203 TYR   C       2141    7.838671090    0.551896144    6.698003511
  203 TYR   O       2142    7.788417429    0.618656796    6.607745076
  204 SER   N       2143    7.789151683    0.433866937    6.734135330
  204 SER   H       2144    7.849880110    0.359789515    6.762880136
  204 SER   CA      2145    7.648090935    0.398682700    6.712321272
  204 SER   CB      2146    7.631368876    0.247381323    6.696865383
  204 SER   OG      2147    7.710583198    0.193816270    6.590536740
  204 SER   HG      2148    7.772730956    0.121561545    6.620825996
  204 SER   C       2149    7.554361188    0.447149082    6.823132791
  204 SER   O       2150    7.455190694    0.378576823    6.847516160
  205 LEU   N       2151    7.582117993    0.561133295    6.885812704
  205 LEU   H       2152    7.678323798    0.574024230    6.909859887
  205 LEU   CA      2153    7.488848583    0.640063200    6.967558595
  205 LEU   CB      2154    7.398541280    0.723006621    6.876043332
  205 LEU   CG      2155    7.454096903    0.863190188    6.850094703
  205 LEU   CD1     2156    7.370362353    0.928581857    6.739988344
  205 LEU   CD2     2157    7.467391337    0.946114292    6.977984700
  205 LEU   C       2158    7.405849521    0.567803713    7.073860345
  205 LEU   O       2159    7.297328304    0.603749820    7.119247821
  206 GLY   N       2160    7.473030257    0.468097940    7.130751336
  206 GLY   H       2161    7.563900978    0.426355500    7.131068740
  206 GLY   CA      2162    7.417200929    0.394963108    7.245408864
  206 GLY   C       2163    7.310001481    0.292627576    7.207358122
  206 GLY   O       2164    7.231605236    0.243208965    7.288241626
  207 LYSH  N       2165    7.312707038    0.250625486    7.081187439
  207 LYSH  H       2166    7.363922912    0.298098694    7.009599624
  207 LYSH  CA      2167    7.250434385    0.130382506    7.023958219
  207 LYSH  CB      2168    7.260583155    0.120899498    6.871589997
  207 LYSH  CG      2169    7.190164052    0.238322861    6.803299386
  207 LYSH  CD      2170    7.199341175    0.233230136    6.650656367
  207 LYSH  CE      2171    7.096645931    0.133883265    6.595958160
  207 LYSH  NZ      2172    7.096011268    0.115281054    6.450139413
  207 LYSH  HZ1     2173    7.098688260    0.203930391    6.403941412
  207 LYSH  HZ2     2174    7.010235301    0.069489369    6.426781202
  207 LYSH  HZ3     2175    7.174089603    0.059362133    6.422258243
  207 LYSH  C       2176    7.297853482    8.240990096    7.086176405
  207 LYSH  O       2177    7.417623937    8.227181366    7.110564504
  208 MET   N       2178    7.203306035    8.151117792    7.112141867
  208 MET   H       2179    7.107191161    8.171524597    7.093506670
  208 MET   CA      2180    7.233978326    8.013866885    7.154925037
  208 MET   CB      2181    7.119738274    7.933933315    7.217944105
  208 MET   CG      2182    6.994981515    7.908114380    7.133213622
  208 MET   SD      2183    6.907593057    7.759222822    7.193887038
  208 MET   CE      2184    6.767101567    7.782405290    7.087055164
  208 MET   C       2185    7.292338677    7.930588329    7.040593733
  208 MET   O       2186    7.242930830    7.935772727    6.928067713
  209 PRO   N       2187    7.406724897    7.868682366    7.068415707
  209 PRO   CA      2188    7.479102202    7.792304263    6.965751752
  209 PRO   CB      2189    7.606829626    7.743738523    7.034599359
  209 PRO   CG      2190    7.631755426    7.864271637    7.125475517
  209 PRO   CD      2191    7.492470790    7.876873249    7.187535611
  209 PRO   C       2192    7.395343747    7.675255081    6.913831068
  209 PRO   O       2193    7.329368831    7.612431519    6.996480404
  210 TYR   N       2194    7.389601297    7.653432993    6.782754432
  210 TYR   H       2195    7.414252187    7.725682726    6.718149650
  210 TYR   CA      2196    7.317840125    7.544287996    6.715316541
  210 TYR   CB      2197    7.378153426    7.405186135    6.735964071
  210 TYR   CG      2198    7.530308727    7.399809829    6.720741905
  210 TYR   CD1     2199    7.595849997    7.396483520    6.598215207
  210 TYR   HD1     2200    7.536646583    7.398076278    6.506713678
  210 TYR   CD2     2201    7.602715333    7.400794063    6.839378582
  210 TYR   HD2     2202    7.551275116    7.377238893    6.932539950
  210 TYR   CE1     2203    7.734720647    7.398956858    6.592753953
  210 TYR   HE1     2204    7.788724243    7.386924721    6.498852263
  210 TYR   CE2     2205    7.741416889    7.409269277    6.836256409
  210 TYR   HE2     2206    7.800277940    7.408960533    6.927985190
  210 TYR   CZ      2207    7.804183903    7.413196442    6.712297223
  210 TYR   OH      2208    7.939684386    7.424580735    6.710575900
  210 TYR   HH      2209    7.974975002    7.433829576    6.803679344
  210 TYR   C       2210    7.166700222    7.546321332    6.739066780
  210 TYR   O       2211    7.098690362    7.444827654    6.753334338
  211 GLU   N       2212    7.101997266    7.656747092    6.702891109
  211 GLU   H       2213    7.140419381    7.738318372    6.659639648
  211 GLU   CA      2214    6.965744233    7.691106957    6.746073615
  211 GLU   CB      2215    6.923122976    7.825968299    6.687690924
  211 GLU   CG      2216    6.929796378    7.838876791    6.535382563
  211 GLU   CD      2217    6.888834008    7.978426932    6.487887376
  211 GLU   OE1     2218    6.771789479    8.000902950    6.450199085
  211 GLU   OE2     2219    6.982891026    8.060708974    6.490614353
  211 GLU   C       2220    6.851774415    7.589715106    6.734122362
  211 GLU   O       2221    6.778780107    7.553058180    6.826091863
  212 ARG   N       2222    6.856744786    7.515776102    6.623688976
  212 ARG   H       2223    6.930707793    7.508277725    6.556801274
  212 ARG   CA      2224    6.757271960    7.412821973    6.590314424
  212 ARG   CB      2225    6.724864912    7.427458359    6.441503941
  212 ARG   CG      2226    6.638930196    7.549673197    6.408545847
  212 ARG   CD      2227    6.612088813    7.556476704    6.258081978
  212 ARG   NE      2228    6.601703313    7.700188490    6.228990358
  212 ARG   HE      2229    6.682223167    7.743210677    6.188198569
  212 ARG   CZ      2230    6.492387393    7.776620503    6.241803536
  212 ARG   NH1     2231    6.374601066    7.731728191    6.287231707
  212 ARG   HH11    2232    6.298842888    7.796670615    6.293667909
  212 ARG   HH12    2233    6.357553825    7.635383359    6.307856863
  212 ARG   NH2     2234    6.493463098    7.893475282    6.176241178
  212 ARG   HH21    2235    6.417163267    7.958072850    6.178294548
  212 ARG   HH22    2236    6.575060951    7.911733088    6.121400453
  212 ARG   C       2237    6.791867726    7.270299595    6.633852526
  212 ARG   O       2238    6.704009253    7.184255495    6.632030535
  213 PHE   N       2239    6.917402424    7.247000365    6.671081702
  213 PHE   H       2240    6.969138264    7.332090550    6.680151222
  213 PHE   CA      2241    6.957577112    7.108522533    6.699697866
  213 PHE   CB      2242    7.106102745    7.083681257    6.672684532
  213 PHE   CG      2243    7.153254441    7.066034656    6.528211595
  213 PHE   CD1     2244    7.090718375    6.985237559    6.433970111
  213 PHE   HD1     2245    6.993486697    6.945037607    6.462447556
  213 PHE   CD2     2246    7.276582781    7.116309647    6.488460027
  213 PHE   HD2     2247    7.327622185    7.188543666    6.552164243
  213 PHE   CE1     2248    7.146677632    6.952209093    6.311090428
  213 PHE   HE1     2249    7.084041740    6.897998390    6.240245900
  213 PHE   CE2     2250    7.335035463    7.083388697    6.366727261
  213 PHE   HE2     2251    7.433242337    7.124663008    6.343621355
  213 PHE   CZ      2252    7.271504505    7.001157706    6.274407805
  213 PHE   HZ      2253    7.303560328    6.997508302    6.170294499
  213 PHE   C       2254    6.951469779    7.078535437    6.849602436
  213 PHE   O       2255    6.963611835    7.164221218    6.937002005
  214 THR   N       2256    6.902463618    6.960898734    6.887676257
  214 THR   H       2257    6.863894107    6.898867103    6.819373288
  214 THR   CA      2258    6.897238466    6.917220763    7.027948235
  214 THR   CB      2259    6.827678291    6.781065708    7.033740315
  214 THR   OG1     2260    6.894121626    6.676872181    6.961766261
  214 THR   HG1     2261    6.833144023    6.597721086    6.965925754
  214 THR   CG2     2262    6.675925554    6.784968509    7.014605284
  214 THR   C       2263    7.039475255    6.899977758    7.081643456
  214 THR   O       2264    7.131301656    6.900700087    6.999806010
  215 ASN   N       2265    7.056113184    6.855833106    7.205995493
  215 ASN   H       2266    6.983037449    6.852445748    7.274180371
  215 ASN   CA      2267    7.190520530    6.832074994    7.260594954
  215 ASN   CB      2268    7.182324071    6.807081515    7.411326498
  215 ASN   CG      2269    7.156797004    6.925256127    7.505074095
  215 ASN   OD1     2270    7.159080905    7.042635598    7.468406545
  215 ASN   ND2     2271    7.156013311    6.883961284    7.631498468
  215 ASN   HD21    2272    7.144021580    6.953233573    7.702609222
  215 ASN   HD22    2273    7.185533097    6.790890842    7.653078213
  215 ASN   C       2274    7.254692533    6.712630366    7.189700679
  215 ASN   O       2275    7.371785549    6.727434445    7.155057066
  216 SER   N       2276    7.175517012    6.608915776    7.163941779
  216 SER   H       2277    7.089384256    6.598426192    7.213658544
  216 SER   CA      2278    7.209437697    6.496874837    7.075024054
  216 SER   CB      2279    7.111513306    6.379332483    7.072644354
  216 SER   OG      2280    7.158396900    6.264096492    7.002107240
  216 SER   HG      2281    7.096492215    6.191499236    7.032064767
  216 SER   C       2282    7.242873479    6.529297773    6.929272460
  216 SER   O       2283    7.352700323    6.495793396    6.885175734
  217 GLU   N       2284    7.156424883    6.606943788    6.864546605
  217 GLU   H       2285    7.060498916    6.621129487    6.888979675
  217 GLU   CA      2286    7.199724653    6.663868113    6.736118174
  217 GLU   CB      2287    7.079711979    6.741049107    6.680881226
  217 GLU   CG      2288    6.973449893    6.663244515    6.603000311
  217 GLU   CD      2289    6.859154408    6.747664965    6.546247137
  217 GLU   OE1     2290    6.791893789    6.816916220    6.625652886
  217 GLU   OE2     2291    6.838718922    6.745298053    6.422941205
  217 GLU   C       2292    7.323945619    6.753137571    6.739755934
  217 GLU   O       2293    7.413693823    6.738795775    6.656872829
  218 THR   N       2294    7.344045790    6.834003229    6.843417541
  218 THR   H       2295    7.271962210    6.841100514    6.912368884
  218 THR   CA      2296    7.461128923    6.920464942    6.864093346
  218 THR   CB      2297    7.444835876    7.016956891    6.981724629
  218 THR   OG1     2298    7.328978749    7.097348226    6.957907385
  218 THR   HG1     2299    7.251966164    7.035276370    6.943205458
  218 THR   CG2     2300    7.569568154    7.104875650    6.992785529
  218 THR   C       2301    7.589566820    6.838698834    6.879253837
  218 THR   O       2302    7.688104822    6.853947715    6.807226418
  219 ALA   N       2303    7.579864459    6.738666067    6.966373952
  219 ALA   H       2304    7.496916390    6.731628182    7.021797098
  219 ALA   CA      2305    7.685445319    6.640642789    6.995598725
  219 ALA   CB      2306    7.641672181    6.539692763    7.101926843
  219 ALA   C       2307    7.733690721    6.565865412    6.871131540
  219 ALA   O       2308    7.850038679    6.583011594    6.835083707
  220 GLU   N       2309    7.638624872    6.516134669    6.792521927
  220 GLU   H       2310    7.548386426    6.507332965    6.834722733
  220 GLU   CA      2311    7.657395628    6.452351688    6.661417425
  220 GLU   CB      2312    7.527475199    6.390793011    6.609043700
  220 GLU   CG      2313    7.537043392    6.297936790    6.487805588
  220 GLU   CD      2314    7.617786246    6.172824565    6.523019974
  220 GLU   OE1     2315    7.545338609    6.082068516    6.569276675
  220 GLU   OE2     2316    7.735708039    6.156353654    6.484927426
  220 GLU   C       2317    7.728271698    6.543268658    6.560798789
  220 GLU   O       2318    7.835235218    6.506060697    6.512788656
  221 HISB  N       2319    7.689155698    6.670241136    6.554628171
  221 HISB  H       2320    7.615532283    6.711462375    6.608314730
  221 HISB  CA      2321    7.753300224    6.768546783    6.466127029
  221 HISB  CB      2322    7.674053375    6.898927254    6.477568722
  221 HISB  CG      2323    7.700551891    7.002231587    6.367859291
  221 HISB  ND1     2324    7.628568774    7.017180981    6.257034375
  221 HISB  CD2     2325    7.779996037    7.108229256    6.379888415
  221 HISB  HD2     2326    7.858693850    7.117865506    6.454702047
  221 HISB  CE1     2327    7.659015349    7.131294403    6.195868566
  221 HISB  HE1     2328    7.620810518    7.169509569    6.101206048
  221 HISB  NE2     2329    7.757888682    7.180154567    6.270220666
  221 HISB  HE2     2330    7.812967918    7.259063584    6.242999634
  221 HISB  C       2331    7.900628653    6.794704630    6.498089602
  221 HISB  O       2332    7.989995584    6.774473315    6.416025734
  222 ILE   N       2333    7.922518958    6.818166256    6.627160772
  222 ILE   H       2334    7.845339297    6.816595709    6.690734197
  222 ILE   CA      2335    8.057797544    6.832973595    6.682778594
  222 ILE   CB      2336    8.052174051    6.892117474    6.823783058
  222 ILE   CG1     2337    7.993548163    7.033377500    6.828356801
  222 ILE   CG2     2338    8.185981065    6.884003750    6.897531623
  222 ILE   CD      2339    8.085683744    7.136391318    6.762720011
  222 ILE   C       2340    8.143956938    6.707076485    6.671016493
  222 ILE   O       2341    8.258547899    6.709339809    6.626362771
  223 ALA   N       2342    8.079749164    6.591899567    6.688389733
  223 ALA   H       2343    7.987690439    6.589366621    6.727379962
  223 ALA   CA      2344    8.144117550    6.460037661    6.679429006
  223 ALA   CB      2345    8.049997769    6.353534772    6.736072627
  223 ALA   C       2346    8.182773396    6.415308375    6.538302279
  223 ALA   O       2347    8.291662937    6.362051098    6.517395736
  224 GLN   N       2348    8.094696221    6.436208080    6.440861969
  224 GLN   H       2349    7.997779259    6.429149506    6.464485931
  224 GLN   CA      2350    8.117488569    6.445028883    6.295893564
  224 GLN   CB      2351    7.982935028    6.428350297    6.224998081
  224 GLN   CG      2352    7.933841556    6.283550740    6.230755770
  224 GLN   CD      2353    7.806310690    6.263715673    6.148607453
  224 GLN   OE1     2354    7.787771093    6.307505816    6.035175973
  224 GLN   NE2     2355    7.711788701    6.191076300    6.207583003
  224 GLN   HE21    2356    7.630023930    6.165575238    6.155977239
  224 GLN   HE22    2357    7.717811192    6.161480808    6.302902713
  224 GLN   C       2358    8.198995947    6.560715709    6.237715630
  224 GLN   O       2359    8.195752979    6.596332196    6.120029823
  225 GLY   N       2360    0.044856739    6.609121453    6.324927558
  225 GLY   H       2361    0.077697504    6.552546356    6.400560599
  225 GLY   CA      2362    0.129163165    6.727581412    6.303278890
  225 GLY   C       2363    0.073817201    6.858443330    6.246547705
  225 GLY   O       2364    0.152514073    6.949442055    6.220954061
  226 LEU   N       2365    8.184777572    6.866108530    6.225847765
  226 LEU   H       2366    8.153533285    6.780073736    6.266141505
  226 LEU   CA      2367    8.132721644    6.992478785    6.171685287
  226 LEU   CB      2368    7.993058839    6.971332984    6.112875832
  226 LEU   CG      2369    7.983174896    6.868719729    5.999824189
  226 LEU   CD1     2370    7.844086759    6.833115874    5.946948331
  226 LEU   CD2     2371    8.058165261    6.934856605    5.884018872
  226 LEU   C       2372    8.125575475    7.104188957    6.276000694
  226 LEU   O       2373    8.103420163    7.078836454    6.394308915
  227 ARG   N       2374    8.132077214    7.227716056    6.227135742
  227 ARG   H       2375    8.161293977    7.238438676    6.132097582
  227 ARG   CA      2376    8.150807707    7.348787087    6.308391948
  227 ARG   CB      2377    8.288621463    7.406544862    6.275522382
  227 ARG   CG      2378    8.398849767    7.304767163    6.305541350
  227 ARG   CD      2379    0.155959199    7.260169048    6.451905573
  227 ARG   NE      2380    0.256813477    7.155355375    6.473123381
  227 ARG   HE      2381    0.348361951    7.195368301    6.468995100
  227 ARG   CZ      2382    0.237828949    7.034631673    6.528090424
  227 ARG   NH1     2383    0.116661867    6.989470331    6.563214015
  227 ARG   HH11    2384    0.104884931    6.895260378    6.594617055
  227 ARG   HH12    2385    0.036844166    7.046970907    6.545269991
  227 ARG   NH2     2386    0.341494100    6.949812121    6.524515984
  227 ARG   HH21    2387    0.345927067    6.859200292    6.566584651
  227 ARG   HH22    2388    0.429498472    6.988375558    6.496801513
  227 ARG   C       2389    8.038089127    7.448263864    6.279918149
  227 ARG   O       2390    7.929431409    7.406151907    6.240589392
  228 LEU   N       2391    8.047702410    7.565284443    6.342387218
  228 LEU   H       2392    8.087397927    7.578098706    6.433276074
  228 LEU   CA      2393    7.977200952    7.685108591    6.294599483
  228 LEU   CB      2394    7.911647535    7.758774867    6.411589291
  228 LEU   CG      2395    7.771408226    7.707309470    6.444657280
  228 LEU   CD1     2396    7.713271627    7.781266787    6.565319833
  228 LEU   CD2     2397    7.678114741    7.738984647    6.327611829
  228 LEU   C       2398    8.054018044    7.769000904    6.192265644
  228 LEU   O       2399    8.160029621    7.821258480    6.226341723
  229 TYR   N       2400    7.967959959    7.798680294    6.095294077
  229 TYR   H       2401    7.879400698    7.756340959    6.076159175
  229 TYR   CA      2402    7.990051320    7.900439693    5.991520912
  229 TYR   CB      2403    7.885689089    7.888067851    5.880318628
  229 TYR   CG      2404    7.740489842    7.910483676    5.923005364
  229 TYR   CD1     2405    7.694125882    8.034922664    5.964037622
  229 TYR   HD1     2406    7.750931780    8.125082004    5.941160362
  229 TYR   CD2     2407    7.658028291    7.798692377    5.927883701
  229 TYR   HD2     2408    7.703954716    7.705607838    5.894623990
  229 TYR   CE1     2409    7.564250420    8.048833186    6.011575629
  229 TYR   HE1     2410    7.557387952    8.141491501    6.068563584
  229 TYR   CE2     2411    7.529556985    7.807746650    5.980138754
  229 TYR   HE2     2412    7.459516656    7.724286110    5.983251756
  229 TYR   CZ      2413    7.488344634    7.933051814    6.023926414
  229 TYR   OH      2414    7.386795944    7.937004709    6.114296257
  229 TYR   HH      2415    7.324659239    7.859336469    6.104002181
  229 TYR   C       2416    8.005705001    8.046032953    6.035898184
  229 TYR   O       2417    7.948556166    8.077353870    6.140221816
  230 ARG   N       2418    8.075103453    8.127919366    5.957364940
  230 ARG   H       2419    8.119077049    8.099360614    5.872208301
  230 ARG   CA      2420    8.116631002    0.022537245    5.991880782
  230 ARG   CB      2421    8.178044187    0.081785430    5.864882087
  230 ARG   CG      2422    8.238876987    0.221737936    5.875912352
  230 ARG   CD      2423    8.204902569    0.285849213    5.741219630
  230 ARG   NE      2424    8.256717153    0.423341363    5.737092577
  230 ARG   HE      2425    8.227173605    0.481871316    5.812600349
  230 ARG   CZ      2426    8.335120705    0.479234111    5.643914698
  230 ARG   NH1     2427    8.374317841    0.415866534    5.532545743
  230 ARG   HH11    2428    8.442430150    0.462153323    5.475825347
  230 ARG   HH12    2429    8.334350294    0.328644629    5.504369976
  230 ARG   NH2     2430    8.378560533    0.603509044    5.668907150
  230 ARG   HH21    2431    8.436318067    0.653366712    5.604273633
  230 ARG   HH22    2432    8.363035292    0.640778504    5.760394604
  230 ARG   C       2433    7.998222045    0.110128250    6.033352362
  230 ARG   O       2434    7.895211954    0.111303296    5.966137017
  231 PRO   N       2435    8.002908506    0.165431548    6.154218332
  231 PRO   CA      2436    7.903716589    0.259274361    6.208689402
  231 PRO   CB      2437    7.952845222    0.289932660    6.350311675
  231 PRO   CG      2438    8.030444766    0.165154096    6.392910497
  231 PRO   CD      2439    8.088276605    0.112339401    6.261475729
  231 PRO   C       2440    7.899534649    0.383606213    6.119595884
  231 PRO   O       2441    8.003979251    0.442161730    6.091408946
  232 HISB  N       2442    7.781175011    0.425211683    6.075422441
  232 HISB  H       2443    7.695163797    0.377770140    6.094167345
  232 HISB  CA      2444    7.761098185    0.537900984    5.983175196
  232 HISB  CB      2445    7.610107742    0.560805492    5.973759353
  232 HISB  CG      2446    7.521799839    0.441002646    5.938324555
  232 HISB  ND1     2447    7.479073373    0.351143099    6.026596662
  232 HISB  CD2     2448    7.483634848    0.404257103    5.816328140
  232 HISB  HD2     2449    7.508701830    0.462425629    5.727620780
  232 HISB  CE1     2450    7.412886528    0.261467035    5.954018989
  232 HISB  HE1     2451    7.327746025    0.210462633    5.999081678
  232 HISB  NE2     2452    7.418096138    0.288775022    5.823955904
  232 HISB  HE2     2453    7.381156570    0.232996996    5.749630402
  232 HISB  C       2454    7.835492475    0.666637606    6.019269713
  232 HISB  O       2455    7.879695942    0.738614399    5.929858332
  233 LEU   N       2456    7.837058341    0.699450503    6.148158549
  233 LEU   H       2457    7.802599219    0.627745408    6.208756990
  233 LEU   CA      2458    7.917707711    0.806580165    6.208399851
  233 LEU   CB      2459    7.872445212    0.830642625    6.352572046
  233 LEU   CG      2460    7.763840279    0.938012838    6.361824411
  233 LEU   CD1     2461    7.703443642    0.937162651    6.502407886
  233 LEU   CD2     2462    7.817600331    1.070615880    6.307634735
  233 LEU   C       2463    8.069664598    0.794324443    6.195267864
  233 LEU   O       2464    8.137532069    0.894439735    6.172854261
  234 ALA   N       2465    8.117352154    0.671170597    6.211052500
  234 ALA   H       2466    8.066992155    0.586091423    6.196039018
  234 ALA   CA      2467    0.020595530    0.653387486    6.223902973
  234 ALA   CB      2468    0.047580796    0.519157577    6.292185348
  234 ALA   C       2469    0.094208086    0.654430487    6.089764214
  234 ALA   O       2470    0.052315600    0.595563970    5.990215503
  235 SER   N       2471    0.212184179    0.715135530    6.080515438
  235 SER   H       2472    0.240987674    0.777154635    6.153487108
  235 SER   CA      2473    0.312231173    0.703885324    5.973386536
  235 SER   CB      2474    0.426530853    0.804186891    5.990244146
  235 SER   OG      2475    0.511128570    0.776317248    6.102130381
  235 SER   HG      2476    0.537492747    0.868811221    6.129512977
  235 SER   C       2477    0.379812198    0.566889437    5.964750986
  235 SER   O       2478    0.384075385    0.493986403    6.063730771
  236 GLU   N       2479    0.456677413    0.545619127    5.858311730
  236 GLU   H       2480    0.471803663    0.615171186    5.788065678
  236 GLU   CA      2481    0.530044691    0.419682808    5.839232426
  236 GLU   CB      2482    0.574256230    0.419081733    5.692760658
  236 GLU   CG      2483    0.449409759    0.385874628    5.610814289
  236 GLU   CD      2484    0.466612002    0.427616694    5.464634313
  236 GLU   OE1     2485    0.489861686    0.330009723    5.390095323
  236 GLU   OE2     2486    0.442108285    0.542420260    5.421684230
  236 GLU   C       2487    0.641525302    0.402580343    5.942627066
  236 GLU   O       2488    0.658765431    0.288867987    5.986237622
  237 LYSH  N       2489    0.697888810    0.512268802    5.992453961
  237 LYSH  H       2490    0.696209434    0.600545002    5.945495213
  237 LYSH  CA      2491    0.791314818    0.503405210    6.105599963
  237 LYSH  CB      2492    0.846776982    0.643960703    6.129713444
  237 LYSH  CG      2493    0.922669291    0.695860741    6.007416330
  237 LYSH  CD      2494    0.918158109    0.848716208    6.002532104
  237 LYSH  CE      2495    0.989324109    0.904975297    5.879318159
  237 LYSH  NZ      2496    0.968776682    1.047943565    5.851989088
  237 LYSH  HZ1     2497    0.872178117    1.037256228    5.828427134
  237 LYSH  HZ2     2498    0.995388336    1.106913304    5.775725557
  237 LYSH  HZ3     2499    0.969643031    1.108436440    5.931618025
  237 LYSH  C       2500    0.737432481    0.447874360    6.237605058
  237 LYSH  O       2501    0.773489522    0.337088161    6.277056503
  238 VAL   N       2502    0.628707563    0.509992981    6.282428817
  238 VAL   H       2503    0.590550602    0.585039927    6.228459605
  238 VAL   CA      2504    0.557445279    0.476954008    6.406688138
  238 VAL   CB      2505    0.449729343    0.581876230    6.434943704
  238 VAL   CG1     2506    0.378209291    0.562511414    6.568805152
  238 VAL   CG2     2507    0.516616613    0.719386996    6.430036050
  238 VAL   C       2508    0.485517858    0.341928192    6.404003223
  238 VAL   O       2509    0.486756302    0.265590980    6.500445519
  239 TYR   N       2510    0.432883002    0.312563047    6.285435261
  239 TYR   H       2511    0.416352850    0.381397436    6.214791867
  239 TYR   CA      2512    0.387753503    0.175831745    6.255784330
  239 TYR   CB      2513    0.313621243    0.166894770    6.122242052
  239 TYR   CG      2514    0.259791176    0.029526827    6.081696982
  239 TYR   CD1     2515    0.170388629    8.201017565    6.161342458
  239 TYR   HD1     2516    0.154691382    8.231707730    6.264751864
  239 TYR   CD2     2517    0.299405385    8.222035732    5.958038539
  239 TYR   HD2     2518    0.367353913    8.278300838    5.894033394
  239 TYR   CE1     2519    0.123222247    8.077579666    6.118197942
  239 TYR   HE1     2520    0.046930151    8.026692271    6.177132952
  239 TYR   CE2     2521    0.241693514    8.104034376    5.912547549
  239 TYR   HE2     2522    0.285489925    8.056081369    5.825002639
  239 TYR   CZ      2523    0.153938288    8.030270263    5.991153377
  239 TYR   OH      2524    0.105718857    7.915397354    5.936580142
  239 TYR   HH      2525    0.128089262    7.903082308    5.839889991
  239 TYR   C       2526    0.501657107    0.074191028    6.266201831
  239 TYR   O       2527    0.491850333   -0.011823658    6.353582065
  240 THR   N       2528    0.616569959    0.094781539    6.202469950
  240 THR   H       2529    0.630474804    0.165148428    6.132790998
  240 THR   CA      2530    0.725623548    8.238838925    6.212739315
  240 THR   CB      2531    0.834017028    0.010791093    6.105668797
  240 THR   OG1     2532    0.775147705    0.060108485    5.985029290
  240 THR   HG1     2533    0.753140552    0.157655802    5.986381804
  240 THR   CG2     2534    0.899426540    8.119241321    6.070059815
  240 THR   C       2535    0.788537453    8.229071444    6.351878395
  240 THR   O       2536    0.786278569    8.114157067    6.395705098
  241 ILE   N       2537    0.788126288    0.094612872    6.429987896
  241 ILE   H       2538    0.768477364    0.186886277    6.396828602
  241 ILE   CA      2539    0.826181991    0.086668992    6.571759331
  241 ILE   CB      2540    0.853403742    0.220270953    6.641191200
  241 ILE   CG1     2541    0.943957639    0.301568572    6.548440196
  241 ILE   CG2     2542    0.915688025    0.208453610    6.780447088
  241 ILE   CD      2543    0.939557335    0.450344587    6.583912047
  241 ILE   C       2544    0.736293703    8.241077235    6.659170761
  241 ILE   O       2545    0.788387150    8.160810350    6.736463940
  242 MET   N       2546    0.605632891    0.013897580    6.639283603
  242 MET   H       2547    0.572159035    0.085859292    6.578447650
  242 MET   CA      2548    0.510329810    8.161089915    6.698595678
  242 MET   CB      2549    0.370029400    8.221466133    6.707756937
  242 MET   CG      2550    0.278442674    8.196231756    6.587806181
  242 MET   SD      2551    0.121380600    8.289478583    6.576601948
  242 MET   CE      2552    0.179617489    8.457576438    6.570592433
  242 MET   C       2553    0.519153384    8.019756413    6.640664807
  242 MET   O       2554    0.572431464    7.933815282    6.710714134
  243 TYR   N       2555    0.525979995    8.006485331    6.508495580
  243 TYR   H       2556    0.529682718    8.091265190    6.455577449
  243 TYR   CA      2557    0.517810566    7.882156223    6.430483355
  243 TYR   CB      2558    0.505902495    7.911893459    6.280860707
  243 TYR   CG      2559    0.445120485    7.792996723    6.206173936
  243 TYR   CD1     2560    0.307088825    7.778864655    6.214612390
  243 TYR   HD1     2561    0.255100646    7.827341623    6.297257036
  243 TYR   CD2     2562    0.518100478    7.714133498    6.118000744
  243 TYR   HD2     2563    0.621135065    7.737866407    6.091518801
  243 TYR   CE1     2564    0.244117510    7.681054396    6.138543215
  243 TYR   HE1     2565    0.135371184    7.674055837    6.141044572
  243 TYR   CE2     2566    0.455162131    7.617566442    6.040318254
  243 TYR   HE2     2567    0.507287261    7.566813813    5.959162842
  243 TYR   CZ      2568    0.316828782    7.605843623    6.047015736
  243 TYR   OH      2569    0.252374816    7.531263074    5.953332053
  243 TYR   HH      2570    0.156263562    7.558141180    5.946991454
  243 TYR   C       2571    0.635296509    7.784950250    6.443067278
  243 TYR   O       2572    0.613136307    7.664923488    6.458282463
  244 SER   N       2573    0.757869362    7.836597952    6.443015721
  244 SER   H       2574    0.775869269    7.932940987    6.423125120
  244 SER   CA      2575    0.876126847    7.751858668    6.464171085
  244 SER   CB      2576    1.013567003    7.801107927    6.418416055
  244 SER   OG      2577    1.025780104    7.940330686    6.448713543
  244 SER   HG      2578    1.025247236    7.957256996    6.547269209
  244 SER   C       2579    0.891350813    7.705117281    6.609062961
  244 SER   O       2580    0.974276235    7.616778302    6.630243127
  245 CYSH  N       2581    0.805333211    7.743163824    6.703111191
  245 CYSH  H       2582    0.748917540    7.825582018    6.697970556
  245 CYSH  CA      2583    0.791903563    7.677163915    6.833785734
  245 CYSH  CB      2584    0.746841663    7.774195750    6.943179146
  245 CYSH  SG      2585    0.897351011    7.866646016    6.991021895
  245 CYSH  HG      2586    0.846443215    7.948346381    7.082795785
  245 CYSH  C       2587    0.699991304    7.554863925    6.831259106
  245 CYSH  O       2588    0.701810522    7.477072771    6.926530998
  246 TRP   N       2589    0.633708737    7.531914353    6.718259377
  246 TRP   H       2590    0.630476062    7.598875001    6.644049509
  246 TRP   CA      2591    0.548969481    7.413732826    6.696696561
  246 TRP   CB      2592    0.417157159    7.466568331    6.639723965
  246 TRP   CG      2593    0.345653670    7.576731811    6.718211283
  246 TRP   CD1     2594    0.348843795    7.590500466    6.850470782
  246 TRP   HD1     2595    0.380393851    7.515599021    6.923102508
  246 TRP   CD2     2596    0.263513177    7.676215480    6.666453878
  246 TRP   NE1     2597    0.273230742    7.694182331    6.885407308
  246 TRP   HE1     2598    0.254709794    7.716094798    6.981203020
  246 TRP   CE2     2599    0.220833698    7.749672693    6.776484284
  246 TRP   CE3     2600    0.204478611    7.705951584    6.544162668
  246 TRP   HE3     2601    0.241755257    7.653969823    6.455893520
  246 TRP   CZ2     2602    0.126635672    7.851009516    6.763185218
  246 TRP   HZ2     2603    0.098698495    7.913661784    6.847891817
  246 TRP   CZ3     2604    0.103620383    7.800423363    6.529087944
  246 TRP   HZ3     2605    0.034605836    7.794511265    6.444916214
  246 TRP   CH2     2606    0.069201194    7.877624463    6.639436643
  246 TRP   HH2     2607    0.025510756    7.976430920    6.625010733
  246 TRP   C       2608    0.606865266    7.289896084    6.627964887
  246 TRP   O       2609    0.535335389    7.220323300    6.556040490
  247 HISB  N       2610    0.738332093    7.270390316    6.632964746
  247 HISB  H       2611    0.795487366    7.350494613    6.650774748
  247 HISB  CA      2612    0.797823801    7.144363778    6.586186428
  247 HISB  CB      2613    0.949080139    7.146233627    6.563176636
  247 HISB  CG      2614    1.002161497    7.269579126    6.489860840
  247 HISB  ND1     2615    1.001004571    7.296241279    6.359558549
  247 HISB  CD2     2616    1.074724395    7.364030019    6.549044083
  247 HISB  HD2     2617    1.082984035    7.369612968    6.657577263
  247 HISB  CE1     2618    1.077650004    7.403588290    6.342496972
  247 HISB  HE1     2619    1.083701021    7.462614006    6.251052505
  247 HISB  NE2     2620    1.133020423    7.440939109    6.457523856
  247 HISB  HE2     2621    1.197690161    7.514873424    6.476273327
  247 HISB  C       2622    0.758068450    7.022439521    6.669653411
  247 HISB  O       2623    0.747460226    7.023369620    6.792197041
  248 GLU   N       2624    0.731750546    6.914524719    6.596504495
  248 GLU   H       2625    0.708116867    6.924426292    6.499838714
  248 GLU   CA      2626    0.699199169    6.789696985    6.667001445
  248 GLU   CB      2627    0.658242296    6.683199565    6.565070907
  248 GLU   CG      2628    0.595874717    6.550434122    6.608606151
  248 GLU   CD      2629    0.522506997    6.496016763    6.485866876
  248 GLU   OE1     2630    0.407672908    6.539684116    6.462881667
  248 GLU   OE2     2631    0.586569869    6.416104955    6.414196497
  248 GLU   C       2632    0.798695488    6.732385810    6.768121334
  248 GLU   O       2633    0.771554986    6.697609177    6.882938495
  249 LYSH  N       2634    0.924938034    6.729892372    6.726345323
  249 LYSH  H       2635    0.945733108    6.752609770    6.631216216
  249 LYSH  CA      2636    1.043440180    6.708017014    6.810532381
  249 LYSH  CB      2637    1.165615776    6.698713718    6.718901666
  249 LYSH  CG      2638    1.189921384    6.558764715    6.662055902
  249 LYSH  CD      2639    1.309807783    6.571003928    6.567795270
  249 LYSH  CE      2640    1.344293384    6.435064545    6.506637864
  249 LYSH  NZ      2641    1.470333869    6.448236558    6.432152340
  249 LYSH  HZ1     2642    1.458895573    6.511920775    6.355906559
  249 LYSH  HZ2     2643    1.500735191    6.360080009    6.396036270
  249 LYSH  HZ3     2644    1.540122466    6.485602429    6.493253433
  249 LYSH  C       2645    1.064423314    6.822298919    6.910070150
  249 LYSH  O       2646    1.022833248    6.935720856    6.886890898
  250 ALA   N       2647    1.132279403    6.775111040    7.014283108
  250 ALA   H       2648    1.179768676    6.687884683    7.002606962
  250 ALA   CA      2649    1.161607198    6.861770449    7.129337685
  250 ALA   CB      2650    1.186675987    6.787122919    7.260521010
  250 ALA   C       2651    1.262198457    6.974407899    7.104856810
  250 ALA   O       2652    1.232392315    7.093720018    7.102573409
  251 ASP   N       2653    1.382005451    6.924795924    7.075322862
  251 ASP   H       2654    1.391378873    6.834060780    7.034352794
  251 ASP   CA      2655    1.498230562    7.013442341    7.059613198
  251 ASP   CB      2656    1.620230379    6.921588904    7.069123672
  251 ASP   CG      2657    1.642519530    6.799695558    6.979371405
  251 ASP   OD1     2658    1.751986277    6.739346637    6.979569639
  251 ASP   OD2     2659    1.546955144    6.770931147    6.904091029
  251 ASP   C       2660    1.503705223    7.110189279    6.941205008
  251 ASP   O       2661    1.559001402    7.218973362    6.956611377
  252 GLU   N       2662    1.433475110    7.078946716    6.832670089
  252 GLU   H       2663    1.396083635    6.986573320    6.840890229
  252 GLU   CA      2664    1.410394218    7.170773535    6.720242178
  252 GLU   CB      2665    1.319516723    7.116233189    6.609907458
  252 GLU   CG      2666    1.378043867    6.988109485    6.550188235
  252 GLU   CD      2667    1.335933037    6.978724405    6.403405055
  252 GLU   OE1     2668    1.228012412    6.919340106    6.382189323
  252 GLU   OE2     2669    1.412670518    7.020501644    6.314012541
  252 GLU   C       2670    1.358190494    7.307762757    6.763989930
  252 GLU   O       2671    1.388583146    7.408449657    6.700224289
  253 ARG   N       2672    1.278092612    7.309073376    6.870157778
  253 ARG   H       2673    1.311983442    7.230251132    6.921508912
  253 ARG   CA      2674    1.217760693    7.438552356    6.904812509
  253 ARG   CB      2675    1.111367456    7.405105997    7.009559483
  253 ARG   CG      2676    1.009188609    7.302591757    6.959941252
  253 ARG   CD      2677    0.901513170    7.266338590    7.062393576
  253 ARG   NE      2678    0.837770528    7.138647776    7.027213586
  253 ARG   HE      2679    0.833739521    7.114123851    6.930351167
  253 ARG   CZ      2680    0.797600658    7.042517293    7.111464890
  253 ARG   NH1     2681    0.809926976    7.057612664    7.244035380
  253 ARG   HH11    2682    0.776035760    6.982924714    7.301236683
  253 ARG   HH12    2683    0.818186846    7.148570623    7.284745090
  253 ARG   NH2     2684    0.729846792    6.938406719    7.061201559
  253 ARG   HH21    2685    0.694442538    6.870305634    7.125295102
  253 ARG   HH22    2686    0.735349173    6.915349393    6.964055984
  253 ARG   C       2687    1.318656635    7.520600779    6.985444754
  253 ARG   O       2688    1.398557270    7.463388971    7.059431354
  254 PRO   N       2689    1.317742540    7.652308260    6.966937734
  254 PRO   CA      2690    1.417594904    7.741557918    7.027551941
  254 PRO   CB      2691    1.389457133    7.881872780    6.973416936
  254 PRO   CG      2692    1.307964300    7.852054498    6.847406918
  254 PRO   CD      2693    1.223939197    7.729611959    6.884248511
  254 PRO   C       2694    1.417962939    7.749409554    7.180364708
  254 PRO   O       2695    1.343418678    7.681311557    7.250622893
  255 THR   N       2696    1.506905685    7.833075898    7.233083219
  255 THR   H       2697    1.587936371    7.861249425    7.181684118
  255 THR   CA      2698    1.501375385    7.882632839    7.371379179
  255 THR   CB      2699    1.627892680    7.854136488    7.452582787
  255 THR   OG1     2700    1.743438233    7.914304879    7.393608288
  255 THR   HG1     2701    1.777683572    7.989207121    7.450315270
  255 THR   CG2     2702    1.648280185    7.703485450    7.469738988
  255 THR   C       2703    1.473762672    8.032469509    7.385440156
  255 THR   O       2704    1.481092654    8.105326268    7.286605981
  256 PHE   N       2705    1.434756717    8.071262111    7.506529667
  256 PHE   H       2706    1.456129943    8.019719764    7.589519124
  256 PHE   CA      2707    1.369818667    8.200906214    7.530769234
  256 PHE   CB      2708    1.305117847    8.205146544    7.669355688
  256 PHE   CG      2709    1.167120430    8.139656087    7.678199914
  256 PHE   CD1     2710    1.068713477    8.187318108    7.592386558
  256 PHE   HD1     2711    1.083096235    8.285654313    7.547619077
  256 PHE   CD2     2712    1.138723130    8.037284550    7.767836190
  256 PHE   HD2     2713    1.211242671    8.015208569    7.846165685
  256 PHE   CE1     2714    0.943407423    8.127446725    7.586335774
  256 PHE   HE1     2715    0.874298676    8.155365007    7.506796824
  256 PHE   CE2     2716    1.010195370    7.984355791    7.769641830
  256 PHE   HE2     2717    0.978410907    7.920818451    7.852308356
  256 PHE   CZ      2718    0.913961399    8.028771751    7.679711048
  256 PHE   HZ      2719    0.823862278    7.968981892    7.665988019
  256 PHE   C       2720    1.448682979    0.087908365    7.507879478
  256 PHE   O       2721    1.390129775    0.179030203    7.449578069
  257 LYSH  N       2722    1.578732261    0.099103957    7.533412097
  257 LYSH  H       2723    1.621708432    0.045495568    7.606083770
  257 LYSH  CA      2724    1.645557773    0.225659035    7.499789331
  257 LYSH  CB      2725    1.788175042    0.235570235    7.554339504
  257 LYSH  CG      2726    1.833991356    0.380496800    7.571836828
  257 LYSH  CD      2727    1.985806258    0.381115048    7.590808249
  257 LYSH  CE      2728    2.028700599    0.524756274    7.621356533
  257 LYSH  NZ      2729    1.994542338    0.565117556    7.758518090
  257 LYSH  HZ1     2730    2.027355094    0.496265033    7.823191527
  257 LYSH  HZ2     2731    1.896639408    0.579404351    7.773035108
  257 LYSH  HZ3     2732    2.041501304    0.652126268    7.773475019
  257 LYSH  C       2733    1.649314378    0.241919322    7.347691679
  257 LYSH  O       2734    1.655373502    0.354568786    7.298663092
  258 ILE   N       2735    1.656829549    0.135358468    7.268450694
  258 ILE   H       2736    1.669640333    0.041963209    7.301815489
  258 ILE   CA      2737    1.652349496    0.145648513    7.121869438
  258 ILE   CB      2738    1.702597200    0.019865838    7.050702170
  258 ILE   CG1     2739    1.836205311   -0.020488316    7.113413965
  258 ILE   CG2     2740    1.722629055    0.041830334    6.900608150
  258 ILE   CD      2741    1.859730402   -0.171285749    7.124274387
  258 ILE   C       2742    1.521389312    0.200280036    7.064628255
  258 ILE   O       2743    1.534286377    0.299856546    6.993576237
  259 LEU   N       2744    1.408236971    0.153565529    7.116632360
  259 LEU   H       2745    1.410729635    0.077941061    7.182024521
  259 LEU   CA      2746    1.276512550    0.209537557    7.083080380
  259 LEU   CB      2747    1.165253825    0.137769074    7.159767344
  259 LEU   CG      2748    1.163267555    8.231552836    7.122342857
  259 LEU   CD1     2749    1.105106646    8.152275596    7.239575996
  259 LEU   CD2     2750    1.087694937    8.206007727    6.991785482
  259 LEU   C       2751    1.271026575    0.359992693    7.110345384
  259 LEU   O       2752    1.232364632    0.434767355    7.020662587
  260 LEU   N       2753    1.311611539    0.397071088    7.231462624
  260 LEU   H       2754    1.308030506    0.330675036    7.306163054
  260 LEU   CA      2755    1.328058255    0.538555200    7.267838582
  260 LEU   CB      2756    1.379663584    0.544877927    7.411726342
  260 LEU   CG      2757    1.340498509    0.676710612    7.478772896
  260 LEU   CD1     2758    1.188086801    0.688302592    7.485579226
  260 LEU   CD2     2759    1.402426902    0.695244172    7.617434398
  260 LEU   C       2760    1.414701264    0.625641087    7.176621366
  260 LEU   O       2761    1.373308630    0.735490992    7.139884710
  261 SER   N       2762    1.534271071    0.580098162    7.140301339
  261 SER   H       2763    1.565614632    0.490715943    7.172391473
  261 SER   CA      2764    1.619079934    0.647522824    7.040930826
  261 SER   CB      2765    1.757325485    0.582086484    7.044971811
  261 SER   OG      2766    1.854439680    0.675830197    6.997716905
  261 SER   HG      2767    1.839616665    0.700658431    6.901988893
  261 SER   C       2768    1.563900138    0.652854586    6.898319808
  261 SER   O       2769    1.543082529    0.764007767    6.849928683
  262 ASN   N       2770    1.496600848    0.543704659    6.863019675
  262 ASN   H       2771    1.503393071    0.459101035    6.915904612
  262 ASN   CA      2772    1.410025621    0.540991288    6.744246200
  262 ASN   CB      2773    1.371040961    0.399938522    6.699649823
  262 ASN   CG      2774    1.493519244    0.351670222    6.621707271
  262 ASN   OD1     2775    1.523955585    0.400554845    6.513023594
  262 ASN   ND2     2776    1.546132429    0.230845689    6.639659580
  262 ASN   HD21    2777    1.636729352    0.216316977    6.599905216
  262 ASN   HD22    2778    1.488294494    0.162793644    6.684637921
  262 ASN   C       2779    1.286160269    0.630571370    6.737508961
  262 ASN   O       2780    1.269104644    0.700307099    6.637624028
  263 ILE   N       2781    1.218272522    0.649966056    6.850235094
  263 ILE   H       2782    1.223986246    0.578948884    6.920410593
  263 ILE   CA      2783    1.112913544    0.751474498    6.864569460
  263 ILE   CB      2784    1.026635380    0.727557670    6.988638248
  263 ILE   CG1     2785    0.945049923    0.598348610    6.980820748
  263 ILE   CG2     2786    0.936968376    0.848654552    7.015195539
  263 ILE   CD      2787    0.849918456    0.577934715    7.098903821
  263 ILE   C       2788    1.168766150    0.893730084    6.857007085
  263 ILE   O       2789    1.110774036    0.980836018    6.792357970
  264 LEU   N       2790    1.285914886    0.920451549    6.914025830
  264 LEU   H       2791    1.332943333    0.848315622    6.964873055
  264 LEU   CA      2792    1.352542809    1.051464737    6.911069989
  264 LEU   CB      2793    1.457720442    1.073165935    7.020045784
  264 LEU   CG      2794    1.414345540    1.038305677    7.162583435
  264 LEU   CD1     2795    1.540551725    1.022925565    7.247697785
  264 LEU   CD2     2796    1.309541650    1.132045544    7.222878351
  264 LEU   C       2797    1.398785222    1.099727783    6.773438641
  264 LEU   O       2798    1.387470158    1.219333475    6.747018885
  265 ASP   N       2799    1.432916847    1.001453265    6.690569873
  265 ASP   H       2800    1.472346537    0.918260700    6.729612118
  265 ASP   CA      2801    1.459733397    1.025098480    6.547978960
  265 ASP   CB      2802    1.517213691    0.900286379    6.480699929
  265 ASP   CG      2803    1.666064409    0.874566197    6.504985912
  265 ASP   OD1     2804    1.745977113    0.970342129    6.496866127
  265 ASP   OD2     2805    1.699763275    0.755183328    6.520308422
  265 ASP   C       2806    1.328925107    1.061467412    6.477431982
  265 ASP   O       2807    1.325184621    1.167955360    6.415988302
  266 VAL   N       2808    1.226150223    0.977689454    6.487923940
  266 VAL   H       2809    1.232297178    0.885428900    6.526024688
  266 VAL   CA      2810    1.092441777    1.004874371    6.433189100
  266 VAL   CB      2811    1.000060894    0.884892995    6.455116419
  266 VAL   CG1     2812    0.857567505    0.914927639    6.408160446
  266 VAL   CG2     2813    1.045145730    0.760247407    6.378688812
  266 VAL   C       2814    1.034331568    1.136788479    6.484509192
  266 VAL   O       2815    0.976131133    1.206344057    6.401412822
  267 MET   N       2816    1.068509531    1.186096848    6.603208610
  267 MET   H       2817    1.112696918    1.136899914    6.678229741
  267 MET   CA      2818    1.017981512    1.316769826    6.647739326
  267 MET   CB      2819    1.054773613    1.339524146    6.794510306
  267 MET   CG      2820    0.983805425    1.246221168    6.892842155
  267 MET   SD      2821    1.010216542    1.278611900    7.071015981
  267 MET   CE      2822    0.868787416    1.380174616    7.108029650
  267 MET   C       2823    1.068200775    1.432275691    6.560868148
  267 MET   O       2824    0.992608841    1.512021061    6.505566176
  268 ASP   N       2825    1.199402431    1.429911224    6.539199385
  268 ASP   H       2826    1.271398706    1.378082559    6.585366129
  268 ASP   CA      2827    1.264934736    1.522849678    6.446030048
  268 ASP   CB      2828    1.417083467    1.506853392    6.448247762
  268 ASP   CG      2829    1.478358152    1.555673179    6.579654799
  268 ASP   OD1     2830    1.510265353    1.675840297    6.592522823
  268 ASP   OD2     2831    1.506150143    1.471431758    6.667722889
  268 ASP   C       2832    1.215807871    1.500233612    6.302897645
  268 ASP   O       2833    1.188890559    1.592268772    6.225859111
  269 GLU   N       2834    1.225098851    1.378616418    6.249869177
  269 GLU   H       2835    1.268643131    1.305559976    6.302468151
  269 GLU   CA      2836    1.189003284    1.331948638    6.115217726
  269 GLU   CB      2837    1.214204179    1.181769720    6.100261292
  269 GLU   CG      2838    1.365562949    1.159570528    6.097784894
  269 GLU   CD      2839    1.405880478    1.021055234    6.046824024
  269 GLU   OE1     2840    1.317855392    0.932896777    6.036732443
  269 GLU   OE2     2841    1.520667250    1.002489133    6.000962608
  269 GLU   C       2842    1.054516971    1.356157164    6.046396369
  269 GLU   O       2843    1.034281161    1.320673340    5.930366943
  270 GLU   N       2844    0.965838825    1.413673929    6.127129859
  270 GLU   H       2845    0.962927462    1.444222374    6.222310994
  270 GLU   CA      2846    0.832175727    1.451117225    6.078743097
  270 GLU   CB      2847    0.741156331    1.338204153    6.030031328
  270 GLU   CG      2848    0.742857652    1.210267645    6.113920233
  270 GLU   CD      2849    0.664809093    1.093131173    6.053926607
  270 GLU   OE1     2850    0.595730875    1.034667098    6.140153943
  270 GLU   OE2     2851    0.671499113    1.068772292    5.931495481
  270 GLU   C       2852    0.752910364    1.535671755    6.178612000
  270 GLU   O1      2853    0.647885393    1.592609687    6.141854659
  270 GLU   O2      2854    0.813611263    1.550169130    6.286918174
  271 4RV   H14     2855    7.896125639    0.801638237    0.921793091
  271 4RV   N6      2856    7.829710683    0.740241528    0.879137518
  271 4RV   H13     2857    7.838305686    0.642219670    0.896967434
  271 4RV   C17     2858    7.735900701    0.796997786    0.803840226
  271 4RV   O1      2859    7.731302710    0.918274054    0.783812286
  271 4RV   N3      2860    7.521736115    0.864783649    0.607515885
  271 4RV   H11     2861    7.431183915    0.889316538    0.572878174
  271 4RV   H12     2862    7.577363202    0.939722920    0.643428738
  271 4RV   C13     2863    7.469086107    0.638667468    0.602923403
  271 4RV   C14     2864    7.546051287    0.742551946    0.653989522
  271 4RV   C12     2865    7.385185127    0.670091764    0.496661824
  271 4RV   H10     2866    7.351286777    0.771086329    0.473615747
  271 4RV   C11     2867    7.336114749    0.567584278    0.416628622
  271 4RV   H9      2868    7.275931576    0.594432578    0.329811368
  271 4RV   C10     2869    7.378362543    0.436857363    0.437724808
  271 4RV   H8      2870    7.356975057    0.357786949    0.365812047
  271 4RV   C15     2871    7.648769287    0.708592971    0.741280609
  271 4RV   N4      2872    7.662340482    0.580133348    0.776931618
  271 4RV   C16     2873    7.495389819    0.507087226    0.639214904
  271 4RV   N5      2874    7.590093436    0.477774244    0.729387365
  271 4RV   C8      2875    7.484738336    0.260523594    0.576228290
  271 4RV   C9      2876    7.454479692    0.408256286    0.550454690
  271 4RV   C2      2877    7.577819982    0.185216614    0.505635909
  271 4RV   C1      2878    7.650281816    0.233857253    0.379968206
  271 4RV   C3      2879    7.605521580    0.053236506    0.539282872
  271 4RV   H4      2880    7.686423085    0.008203878    0.481775260
  271 4RV   C4      2881    7.532329856    8.232433172    0.639312059
  271 4RV   N1      2882    7.443727951    8.305571584    0.708299743
  271 4RV   C7      2883    7.417644585    0.190885900    0.676069694
  271 4RV   H7      2884    7.329852324    0.233776054    0.724380707
  272 H2O   OW      2885    7.293726992    8.093762280    0.844959242
  272 H2O   HW1     2886    7.329069685    8.165885380    0.785370320
  272 H2O   HW2     2887    7.203703015    8.120251797    0.879536864
  273 NA+   NA      2888    1.803986779    1.190351282    6.653434235
  274 NA+   NA      2889    7.416741060    7.419326808    2.083938188
  275 NA+   NA      2890    1.761309699    0.878458559    6.056153584
  276 NA+   NA      2891    0.584785740    6.770116246    1.949135689
  277 NA+   NA      2892    1.496475341    0.753263627    8.092738324
  278 NA+   NA      2893    8.123212369    7.226600396    0.124957176
  279 NA+   NA      2894    4.155095472    4.409511229    7.146344485
    1 SOLV  OW      2895    0.404758505    7.892920416    5.316528527
    1 SOLV  HW1     2896    0.312314035    7.913925296    5.348374700
    1 SOLV  HW2     2897    0.467185767    7.965607837    5.345176967
    2 SOLV  OW      2898    2.133839021    0.062908820    7.502478961
    2 SOLV  HW1     2899    2.166454776   -0.026670491    7.472257652
    2 SOLV  HW2     2900    2.198843141    0.133374771    7.474010244
    3 SOLV  OW      2901    6.924771364    1.959616427    2.469617649
    3 SOLV  HW1     2902    6.947486805    2.042867544    2.419068877
    3 SOLV  HW2     2903    6.835856194    1.970813338    2.514007604
    4 SOLV  OW      2904    6.425426946    2.062094922    1.372486867
    4 SOLV  HW1     2905    6.368397792    2.141390037    1.351000999
    4 SOLV  HW2     2906    6.504567221    2.060436351    1.311365770
    5 SOLV  OW      2907    6.663863035    2.027694596    1.184276213
    5 SOLV  HW1     2908    6.762841478    2.022803956    1.170882587
    5 SOLV  HW2     2909    6.626068475    2.100490202    1.127071571
    6 SOLV  OW      2910    6.805988473    1.912658060    8.166013995
    6 SOLV  HW1     2911    6.781672442    1.815679605    8.163707226
    6 SOLV  HW2     2912    6.752281120    1.958801421    8.236637739
    7 SOLV  OW      2913    0.239821955    7.444828546    5.660786347
    7 SOLV  HW1     2914    0.288953877    7.489898123    5.735327636
    7 SOLV  HW2     2915    0.227406859    7.348062402    5.682780925
    8 SOLV  OW      2916    0.085051997    7.327561141    8.018606703
    8 SOLV  HW1     2917    0.092189646    7.273244838    7.934936891
    8 SOLV  HW2     2918    0.166643817    7.384562146    8.028379907
    9 SOLV  OW      2919    0.979418360    6.802216476    6.384696005
    9 SOLV  HW1     2920    1.064554911    6.854320434    6.378497337
    9 SOLV  HW2     2921    0.916610293    6.832361828    6.312947561
   10 SOLV  OW      2922    7.399458934    7.848990058    6.560925327
   10 SOLV  HW1     2923    7.433128319    7.890948054    6.476618461
   10 SOLV  HW2     2924    7.343104217    7.914901909    6.610739443
   11 SOLV  OW      2925    7.838172512    7.893544635    0.449930771
   11 SOLV  HW1     2926    7.841571737    7.989753363    0.477025335
   11 SOLV  HW2     2927    7.742913223    7.865849494    0.437264894
   12 SOLV  OW      2928    6.933311091    0.022103544    7.106623923
   12 SOLV  HW1     2929    6.846204128   -0.001936767    7.149475200
   12 SOLV  HW2     2930    6.938998124    0.121399255    7.096145435
   13 SOLV  OW      2931    6.422232385    0.073405507    6.654947407
   13 SOLV  HW1     2932    6.469522057    0.034790133    6.575738112
   13 SOLV  HW2     2933    6.342587974    0.125430461    6.624097531
   14 SOLV  OW      2934    6.630265614    6.378558879    8.140939379
   14 SOLV  HW1     2935    6.598899158    6.420161533    8.226304617
   14 SOLV  HW2     2936    6.591235894    6.286891536    8.132246411
   15 SOLV  OW      2937    7.064796463    7.360846000    7.861656940
   15 SOLV  HW1     2938    6.986903375    7.367060999    7.799243053
   15 SOLV  HW2     2939    7.099726208    7.267138752    7.862116866
   16 SOLV  OW      2940    2.591815198    8.063435606    7.545584739
   16 SOLV  HW1     2941    2.575594006    8.091886508    7.451090097
   16 SOLV  HW2     2942    2.504248820    8.053299345    7.592820330
   17 SOLV  OW      2943    2.198098221    0.025661618    6.996957858
   17 SOLV  HW1     2944    2.290372581    0.018855422    6.958996576
   17 SOLV  HW2     2945    2.156934709    0.112444283    6.969097235
   18 SOLV  OW      2946    0.457121831    2.290205362    1.932561921
   18 SOLV  HW1     2947    0.547099164    2.333406539    1.938822772
   18 SOLV  HW2     2948    0.404258587    2.311263583    2.014801866
   19 SOLV  OW      2949    7.071856504    8.152504833    2.543972812
   19 SOLV  HW1     2950    7.042931202    8.101056072    2.463239174
   19 SOLV  HW2     2951    7.098289736    8.245048129    2.516795537
   20 SOLV  OW      2952    1.418415294    7.542358528    7.632189215
   20 SOLV  HW1     2953    1.456155334    7.625742360    7.672490953
   20 SOLV  HW2     2954    1.347709497    7.505289714    7.692421435
   21 SOLV  OW      2955    0.464794132    1.047591572    5.715492341
   21 SOLV  HW1     2956    0.521280034    1.054971170    5.797690569
   21 SOLV  HW2     2957    0.368199473    1.052765643    5.740874716
   22 SOLV  OW      2958    6.505711667    0.251196358    7.646799900
   22 SOLV  HW1     2959    6.561839593    0.228903269    7.726515202
   22 SOLV  HW2     2960    6.520374432    0.182612876    7.575503931
   23 SOLV  OW      2961    7.343730698    8.172515322    1.266270549
   23 SOLV  HW1     2962    7.270785848    8.239774215    1.253746564
   23 SOLV  HW2     2963    7.303571086    8.083206940    1.286585264
   24 SOLV  OW      2964    7.241009813    6.711364450    2.160321438
   24 SOLV  HW1     2965    7.284520927    6.655490777    2.089704772
   24 SOLV  HW2     2966    7.307153359    6.731000715    2.232717310
   25 SOLV  OW      2967    6.943238991    0.731997904    6.897236270
   25 SOLV  HW1     2968    6.975162912    0.704448953    6.806561241
   25 SOLV  HW2     2969    6.963033033    0.828980174    6.911471271
   26 SOLV  OW      2970    7.272060359    7.672637872    6.370620227
   26 SOLV  HW1     2971    7.262883010    7.719974992    6.283013084
   26 SOLV  HW2     2972    7.327081654    7.728239729    6.432918627
   27 SOLV  OW      2973    0.856100149    6.634987276    1.175049162
   27 SOLV  HW1     2974    0.866176661    6.723372790    1.220742003
   27 SOLV  HW2     2975    0.795138248    6.644902457    1.096393645
   28 SOLV  OW      2976    6.347161613    8.054804548    1.615786033
   28 SOLV  HW1     2977    6.312428584    8.001618256    1.538553687
   28 SOLV  HW2     2978    6.422223230    8.113240776    1.584917258
   29 SOLV  OW      2979    0.142207750    1.423526312    7.644542116
   29 SOLV  HW1     2980    0.201727348    1.356325000    7.688622769
   29 SOLV  HW2     2981    0.140535392    1.507366943    7.699036205
   30 SOLV  OW      2982    0.769444124    0.750162151    0.798060637
   30 SOLV  HW1     2983    0.699885978    0.762982418    0.727358462
   30 SOLV  HW2     2984    0.785003610    0.836771066    0.845581929
   31 SOLV  OW      2985    1.586006482    8.063129773    6.682339292
   31 SOLV  HW1     2986    1.636536474    8.005174356    6.746290715
   31 SOLV  HW2     2987    1.647094280    8.133221999    6.645499358
   32 SOLV  OW      2988    7.792633728    1.567749787    8.068899649
   32 SOLV  HW1     2989    7.853077794    1.529758077    8.138931891
   32 SOLV  HW2     2990    7.824474818    1.659050051    8.043370295
   33 SOLV  OW      2991    1.401599293    6.262347718    7.510411297
   33 SOLV  HW1     2992    1.331922794    6.329517591    7.535610465
   33 SOLV  HW2     2993    1.489073148    6.288070377    7.551499406
   34 SOLV  OW      2994    7.473673408    8.171568087    1.036582156
   34 SOLV  HW1     2995    7.434105420    8.175176680    1.128357849
   34 SOLV  HW2     2996    7.407258232    8.131900573    0.973203182
   35 SOLV  OW      2997    7.141386658    5.841986228    7.169121332
   35 SOLV  HW1     2998    7.227623831    5.833300242    7.119228331
   35 SOLV  HW2     2999    7.083190894    5.909371039    7.123578540
   36 SOLV  OW      3000    0.684074133    7.339715214    2.544656892
   36 SOLV  HW1     3001    0.688969270    7.350661731    2.445370208
   36 SOLV  HW2     3002    0.686514818    7.429686776    2.588253313
   37 SOLV  OW      3003    6.736129707    0.304308128    6.814213855
   37 SOLV  HW1     3004    6.709859198    0.341373127    6.903298566
   37 SOLV  HW2     3005    6.802113404    0.230277993    6.827085951
   38 SOLV  OW      3006    0.933062659    1.638781339    7.545458868
   38 SOLV  HW1     3007    0.841806284    1.597890644    7.545973697
   38 SOLV  HW2     3008    0.956332585    1.667132560    7.452428127
   39 SOLV  OW      3009    6.758926043    0.573223469    1.953750608
   39 SOLV  HW1     3010    6.686734085    0.511330035    1.984722986
   39 SOLV  HW2     3011    6.831214716    0.577258243    2.022741169
   40 SOLV  OW      3012    8.084950792    7.764916237    0.482872455
   40 SOLV  HW1     3013    8.140599364    7.828510207    0.536358543
   40 SOLV  HW2     3014    7.998385573    7.808710356    0.458578293
   41 SOLV  OW      3015    0.836992691    6.787196715    0.551305797
   41 SOLV  HW1     3016    0.812630339    6.881894067    0.572296854
   41 SOLV  HW2     3017    0.799731330    6.726807843    0.621778593
   42 SOLV  OW      3018    6.224208053    6.730841766    6.287538193
   42 SOLV  HW1     3019    6.155170231    6.658508782    6.286212051
   42 SOLV  HW2     3020    6.246680385    6.753702109    6.382260941
   43 SOLV  OW      3021    6.557730597    8.047123106    0.930620108
   43 SOLV  HW1     3022    6.485397207    8.097312932    0.978063293
   43 SOLV  HW2     3023    6.521245415    8.008071948    0.846087853
   44 SOLV  OW      3024    7.871653330    6.877798895    1.865515727
   44 SOLV  HW1     3025    7.783210912    6.924406770    1.862845435
   44 SOLV  HW2     3026    7.912073787    6.888221249    1.956395054
   45 SOLV  OW      3027    7.925957866    7.574882081    0.596969241
   45 SOLV  HW1     3028    7.985481511    7.640837382    0.551068539
   45 SOLV  HW2     3029    7.883526900    7.515252170    0.528823171
   46 SOLV  OW      3030    7.299109597    1.269005287    6.812826202
   46 SOLV  HW1     3031    7.381539265    1.284078087    6.758237450
   46 SOLV  HW2     3032    7.289009610    1.171301163    6.831628131
   47 SOLV  OW      3033    0.645811842    1.331222042    0.689699835
   47 SOLV  HW1     3034    0.705967866    1.370354503    0.620058278
   47 SOLV  HW2     3035    0.625407650    1.400525033    0.758842906
   48 SOLV  OW      3036    0.313889601    6.330839996    6.645582296
   48 SOLV  HW1     3037    0.382387365    6.389639415    6.602541234
   48 SOLV  HW2     3038    0.229275641    6.333786855    6.592350282
   49 SOLV  OW      3039    0.116986544    2.272348004    7.271232585
   49 SOLV  HW1     3040    0.132626509    2.191105695    7.215048936
   49 SOLV  HW2     3041    0.030244884    2.314719733    7.245117795
   50 SOLV  OW      3042    0.557055531    7.361861995    0.495206720
   50 SOLV  HW1     3043    0.457308546    7.359690504    0.488322093
   50 SOLV  HW2     3044    0.589806348    7.454275548    0.475493775
   51 SOLV  OW      3045    0.066784537    1.030244224    6.009852462
   51 SOLV  HW1     3046    0.110498353    1.102946027    6.062813806
   51 SOLV  HW2     3047    0.031398530    0.960382065    6.072049532
   52 SOLV  OW      3048    7.805704526    0.487258903    1.009753828
   52 SOLV  HW1     3049    7.868673650    0.453076770    1.079514220
   52 SOLV  HW2     3050    7.775305264    0.411313420    0.952237147
   53 SOLV  OW      3051    8.020206064    7.760456140    6.819156749
   53 SOLV  HW1     3052    8.009453874    7.859606159    6.826581011
   53 SOLV  HW2     3053    8.027031657    7.734811847    6.722735140
   54 SOLV  OW      3054    1.265707737    7.662655400    6.254305484
   54 SOLV  HW1     3055    1.308655060    7.744428457    6.215956295
   54 SOLV  HW2     3056    1.275959399    7.663186131    6.353786778
   55 SOLV  OW      3057    1.415398802    0.019335089    6.762738790
   55 SOLV  HW1     3058    1.325349008    0.010030352    6.720241992
   55 SOLV  HW2     3059    1.473478396   -0.057140221    6.734814642
   56 SOLV  OW      3060    7.644623933    7.038180917    1.816203759
   56 SOLV  HW1     3061    7.632160980    7.109027775    1.885678814
   56 SOLV  HW2     3062    7.673363126    7.080483891    1.730262619
   57 SOLV  OW      3063    1.243354387    7.559908371    0.066656118
   57 SOLV  HW1     3064    1.170078129    7.616065730    0.028224598
   57 SOLV  HW2     3065    1.330670072    7.607583029    0.056502387
   58 SOLV  OW      3066    0.450016092    2.144439600    7.261106324
   58 SOLV  HW1     3067    0.536120864    2.145742425    7.210253325
   58 SOLV  HW2     3068    0.418980540    2.238259590    7.276474790
   59 SOLV  OW      3069    0.360342596    7.034297574    6.071144884
   59 SOLV  HW1     3070    0.277003023    6.998629533    6.113362728
   59 SOLV  HW2     3071    0.343196110    7.126426489    6.036241285
   60 SOLV  OW      3072    7.642518324    6.312181942    1.662904733
   60 SOLV  HW1     3073    7.549579477    6.308121473    1.699611833
   60 SOLV  HW2     3074    7.707358366    6.282511362    1.733026023
   61 SOLV  OW      3075    0.984737119    6.448754333    7.267830981
   61 SOLV  HW1     3076    1.075246174    6.443781324    7.225584416
   61 SOLV  HW2     3077    0.920278634    6.490394468    7.203702002
   62 SOLV  OW      3078    0.369083760    1.677987465    0.269317807
   62 SOLV  HW1     3079    0.445205399    1.715024765    0.216070263
   62 SOLV  HW2     3080    0.335327736    1.747954380    0.332298931
   63 SOLV  OW      3081    8.063584918    1.005648310    2.980246179
   63 SOLV  HW1     3082    8.081779150    0.910435855    2.955646522
   63 SOLV  HW2     3083    8.076261414    1.063823394    2.899893664
   64 SOLV  OW      3084    8.187003476    1.926492131    1.271097218
   64 SOLV  HW1     3085    8.089531175    1.905628405    1.263009821
   64 SOLV  HW2     3086    8.232241648    1.854453582    1.323684543
   65 SOLV  OW      3087    1.949638900    8.184976989    0.438056779
   65 SOLV  HW1     3088    2.047200903    8.172728091    0.419846335
   65 SOLV  HW2     3089    1.905966931    8.227195440    0.358606580
   66 SOLV  OW      3090    2.106845691    1.426613358    6.351268729
   66 SOLV  HW1     3091    2.117225355    1.329293096    6.330714589
   66 SOLV  HW2     3092    2.155183569    1.448078563    6.436145850
   67 SOLV  OW      3093    7.617337934    2.232782518    1.759918153
   67 SOLV  HW1     3094    7.588504277    2.320867699    1.797485556
   67 SOLV  HW2     3095    7.701001467    2.245113059    1.706534027
   68 SOLV  OW      3096    8.137934935    1.620289843    6.365345428
   68 SOLV  HW1     3097    8.235077442    1.614433138    6.388381240
   68 SOLV  HW2     3098    8.125086738    1.596929612    6.268956639
   69 SOLV  OW      3099    7.585095102    1.803048643    7.568369282
   69 SOLV  HW1     3100    7.639122144    1.763334100    7.642570049
   69 SOLV  HW2     3101    7.490862732    1.770108652    7.574453852
   70 SOLV  OW      3102    7.408039566    0.473830532    6.267420126
   70 SOLV  HW1     3103    7.359027024    0.559137679    6.285369186
   70 SOLV  HW2     3104    7.422181554    0.463621073    6.168944760
   71 SOLV  OW      3105    6.348794304    7.902094713    5.850603327
   71 SOLV  HW1     3106    6.248968645    7.907648801    5.848595910
   71 SOLV  HW2     3107    6.380998201    7.852151114    5.770176055
   72 SOLV  OW      3108    0.913713322    6.108662812    8.103344043
   72 SOLV  HW1     3109    0.813845563    6.103594243    8.102461053
   72 SOLV  HW2     3110    0.949204346    6.053365097    8.178726733
   73 SOLV  OW      3111    6.878219901    7.774332253    2.058544575
   73 SOLV  HW1     3112    6.823573884    7.844598120    2.104128997
   73 SOLV  HW2     3113    6.918081177    7.713425429    2.127121613
   74 SOLV  OW      3114    7.903929698    7.619413295    7.883005606
   74 SOLV  HW1     3115    7.984710536    7.577612887    7.924581931
   74 SOLV  HW2     3116    7.927549575    7.654715566    7.792466962
   75 SOLV  OW      3117    6.927595159    1.611817251    6.571938845
   75 SOLV  HW1     3118    7.003380637    1.547422483    6.582514280
   75 SOLV  HW2     3119    6.921188094    1.640301239    6.476285817
   76 SOLV  OW      3120    0.582157155    2.225524735    6.288018748
   76 SOLV  HW1     3121    0.600818299    2.296105587    6.219667601
   76 SOLV  HW2     3122    0.535248234    2.266499196    6.366264300
   77 SOLV  OW      3123    7.623844875    7.457594487    6.074623166
   77 SOLV  HW1     3124    7.568008504    7.460260334    5.991695931
   77 SOLV  HW2     3125    7.717624078    7.484398010    6.052516294
   78 SOLV  OW      3126    6.835813350    0.831838303    8.162554374
   78 SOLV  HW1     3127    6.892655569    0.889856156    8.220901804
   78 SOLV  HW2     3128    6.794138239    0.887516428    8.090688805
   79 SOLV  OW      3129    2.051139667    8.020908699    0.650652899
   79 SOLV  HW1     3130    2.061124153    8.063640592    0.740520642
   79 SOLV  HW2     3131    2.004583837    8.084121698    0.588697452
   80 SOLV  OW      3132    7.893589311    1.969620718    7.075560944
   80 SOLV  HW1     3133    7.940805926    1.990542272    7.161193180
   80 SOLV  HW2     3134    7.920445944    1.878576713    7.044100592
   81 SOLV  OW      3135    7.876794923    7.533613188    5.966307511
   81 SOLV  HW1     3136    7.848847605    7.549422236    5.871592892
   81 SOLV  HW2     3137    7.945452150    7.460948018    5.969093859
   82 SOLV  OW      3138    0.793814679    6.839216375    6.130330463
   82 SOLV  HW1     3139    0.711010529    6.856839348    6.077092017
   82 SOLV  HW2     3140    0.820534011    6.743438437    6.119652607
   83 SOLV  OW      3141    1.011438298    8.172908921    5.710187524
   83 SOLV  HW1     3142    0.920601674    8.214708332    5.708453731
   83 SOLV  HW2     3143    1.032453379    8.135127069    5.620008367
   84 SOLV  OW      3144    0.404964203    7.982732830    5.606379006
   84 SOLV  HW1     3145    0.428925240    7.955054737    5.699446218
   84 SOLV  HW2     3146    0.487451128    7.984462005    5.549858462
   85 SOLV  OW      3147    0.487313977    1.307745502    5.625248559
   85 SOLV  HW1     3148    0.488823127    1.215611879    5.664115448
   85 SOLV  HW2     3149    0.538415008    1.308481670    5.539285921
   86 SOLV  OW      3150    7.610070258    7.447098219    2.906029103
   86 SOLV  HW1     3151    7.698151691    7.494453800    2.905042307
   86 SOLV  HW2     3152    7.621874771    7.354068476    2.871273148
   87 SOLV  OW      3153    7.151423237    2.015604071    6.476893348
   87 SOLV  HW1     3154    7.232434049    2.017310222    6.418273590
   87 SOLV  HW2     3155    7.107638251    1.925909105    6.470603394
   88 SOLV  OW      3156    6.703261025    8.130760893    5.939572581
   88 SOLV  HW1     3157    6.604224665    8.120831259    5.929841708
   88 SOLV  HW2     3158    6.746064987    8.127911318    5.849233027
   89 SOLV  OW      3159    1.329528259    1.068641015    5.341904709
   89 SOLV  HW1     3160    1.261448451    1.131416501    5.304137384
   89 SOLV  HW2     3161    1.306135714    1.047274887    5.436763933
   90 SOLV  OW      3162    7.718036116    1.477215937    2.358121035
   90 SOLV  HW1     3163    7.624702454    1.476967745    2.322202060
   90 SOLV  HW2     3164    7.750085667    1.383027448    2.368254575
   91 SOLV  OW      3165    0.027704395    6.708847945    0.455663748
   91 SOLV  HW1     3166    0.038321203    6.682006340    0.551417464
   91 SOLV  HW2     3167    0.050395638    6.631368593    0.396638297
   92 SOLV  OW      3168    8.216118114    1.288932365    1.152114228
   92 SOLV  HW1     3169    8.183933818    1.307878315    1.244889159
   92 SOLV  HW2     3170    8.222195280    1.374573531    1.100825379
   93 SOLV  OW      3171    7.240600043    0.108074616    0.388901579
   93 SOLV  HW1     3172    7.329484813    0.141456154    0.420318719
   93 SOLV  HW2     3173    7.175974469    0.108522727    0.465224482
   94 SOLV  OW      3174    0.157471955    1.350753131    0.527113941
   94 SOLV  HW1     3175    0.124624936    1.432699368    0.574081272
   94 SOLV  HW2     3176    0.100612952    1.272601195    0.552791339
   95 SOLV  OW      3177    1.190403737    1.390613677    7.644663893
   95 SOLV  HW1     3178    1.216250112    1.404725548    7.740239731
   95 SOLV  HW2     3179    1.219631215    1.469294679    7.590286540
   96 SOLV  OW      3180    6.851475737    7.135747115    6.133917861
   96 SOLV  HW1     3181    6.788478597    7.105558828    6.205483865
   96 SOLV  HW2     3182    6.930762227    7.180006080    6.175826838
   97 SOLV  OW      3183    1.959581857    0.252250764    0.254677120
   97 SOLV  HW1     3184    2.036361472    0.268164207    0.316752578
   97 SOLV  HW2     3185    1.984911551    0.281010925    0.162303779
   98 SOLV  OW      3186    0.890417382    7.589006644    2.495683620
   98 SOLV  HW1     3187    0.873475048    7.664006683    2.559635629
   98 SOLV  HW2     3188    0.926709018    7.510273028    2.545540533
   99 SOLV  OW      3189    0.340939658    7.126151002    7.961074983
   99 SOLV  HW1     3190    0.321428334    7.035977388    7.999674030
   99 SOLV  HW2     3191    0.269193788    7.150710832    7.895874450
  100 SOLV  OW      3192    8.012269776    1.910535464    7.625713435
  100 SOLV  HW1     3193    8.089309176    1.895188933    7.563819112
  100 SOLV  HW2     3194    7.949201516    1.833115186    7.620239472
  101 SOLV  OW      3195    7.163118053    6.945026339    1.225297848
  101 SOLV  HW1     3196    7.102640103    6.865421166    1.222957798
  101 SOLV  HW2     3197    7.204035437    6.953107803    1.316184909
  102 SOLV  OW      3198    8.206905769    7.505440374    2.761095327
  102 SOLV  HW1     3199    8.198438532    7.560540529    2.844126862
  102 SOLV  HW2     3200    8.216436737    7.565775478    2.681907184
  103 SOLV  OW      3201    1.636858252    2.114570766    6.361523635
  103 SOLV  HW1     3202    1.638548377    2.074443778    6.269934130
  103 SOLV  HW2     3203    1.568435339    2.067515803    6.417252591
  104 SOLV  OW      3204    8.035672742    0.133107700    3.226945315
  104 SOLV  HW1     3205    7.995441484    0.042251642    3.238270323
  104 SOLV  HW2     3206    7.986893067    0.182395421    3.154884415
  105 SOLV  OW      3207    7.902882901    0.053606061    2.603926972
  105 SOLV  HW1     3208    7.818727020    0.063820470    2.550871807
  105 SOLV  HW2     3209    7.882089534    0.062220671    2.701368306
  106 SOLV  OW      3210    0.596599036    1.872033104    6.955086219
  106 SOLV  HW1     3211    0.567796822    1.807169505    7.025547149
  106 SOLV  HW2     3212    0.671337614    1.832328477    6.901801869
  107 SOLV  OW      3213    1.271104325    7.873642576    5.698332981
  107 SOLV  HW1     3214    1.320466948    7.938373933    5.640240249
  107 SOLV  HW2     3215    1.281338170    7.781255325    5.661435664
  108 SOLV  OW      3216    7.950633501    7.722609480    3.429649275
  108 SOLV  HW1     3217    7.941859139    7.624762357    3.410919452
  108 SOLV  HW2     3218    7.988306940    7.735723765    3.521358266
  109 SOLV  OW      3219    6.754506941    7.844622336    0.520851150
  109 SOLV  HW1     3220    6.768616977    7.753883008    0.560461672
  109 SOLV  HW2     3221    6.696148368    7.898710513    0.581434471
  110 SOLV  OW      3222    7.442151526    6.665835423    1.737055949
  110 SOLV  HW1     3223    7.383333283    6.685318749    1.658552446
  110 SOLV  HW2     3224    7.534361479    6.644103097    1.705010147
  111 SOLV  OW      3225    7.189248891    0.743400810    0.132395641
  111 SOLV  HW1     3226    7.148075536    0.802825975    0.063292399
  111 SOLV  HW2     3227    7.184791004    0.788135785    0.221730831
  112 SOLV  OW      3228    7.826814338    5.946819074    1.758740963
  112 SOLV  HW1     3229    7.815401462    6.035288911    1.803939151
  112 SOLV  HW2     3230    7.749428216    5.887648758    1.781329942
  113 SOLV  OW      3231    0.056426107    6.462194197    0.310554246
  113 SOLV  HW1     3232    0.033121006    6.503767921    0.222633427
  113 SOLV  HW2     3233   -0.015450438    6.397930525    0.337114099
  114 SOLV  OW      3234    7.341143558    8.032119183    7.802778396
  114 SOLV  HW1     3235    7.346430250    7.950395107    7.860165398
  114 SOLV  HW2     3236    7.433486723    8.061568093    7.778171450
  115 SOLV  OW      3237    1.794808307    0.806640067    7.490224539
  115 SOLV  HW1     3238    1.745814696    0.891638606    7.470827816
  115 SOLV  HW2     3239    1.762781255    0.768800076    7.577079381
  116 SOLV  OW      3240    7.928799435    7.079547263    3.430582713
  116 SOLV  HW1     3241    7.847779937    7.100032409    3.375649599
  116 SOLV  HW2     3242    7.963869176    6.989221452    3.405828795
  117 SOLV  OW      3243    1.107991138    0.023234938    2.607442451
  117 SOLV  HW1     3244    1.088361268   -0.036702069    2.685056244
  117 SOLV  HW2     3245    1.185261480   -0.013520978    2.555674833
  118 SOLV  OW      3246    6.832620486    6.674810164    7.570976770
  118 SOLV  HW1     3247    6.883465726    6.632338057    7.496060340
  118 SOLV  HW2     3248    6.832047801    6.613376727    7.649888909
  119 SOLV  OW      3249    7.927247134    2.197796667    1.688443323
  119 SOLV  HW1     3250    8.008990083    2.160963403    1.644135222
  119 SOLV  HW2     3251    7.904033637    2.286021866    1.647465268
  120 SOLV  OW      3252    1.410590989    1.967277252    7.181198899
  120 SOLV  HW1     3253    1.368486001    1.980472015    7.091449659
  120 SOLV  HW2     3254    1.507707202    1.946356310    7.169680983
  121 SOLV  OW      3255    0.864310672    1.166437696    2.212068987
  121 SOLV  HW1     3256    0.854440775    1.079601185    2.163452712
  121 SOLV  HW2     3257    0.933628371    1.156921707    2.283525296
  122 SOLV  OW      3258    1.144177638    8.155868438    6.312628403
  122 SOLV  HW1     3259    1.107125702    8.068280013    6.343538302
  122 SOLV  HW2     3260    1.180631801    8.145805101    6.220044361
  123 SOLV  OW      3261    0.480634251    6.744353632    6.270779729
  123 SOLV  HW1     3262    0.469422293    6.692023451    6.186296191
  123 SOLV  HW2     3263    0.466093208    6.684247150    6.349375958
  124 SOLV  OW      3264    2.286275554    0.838735483    8.062695776
  124 SOLV  HW1     3265    2.366304337    0.841663111    8.122600283
  124 SOLV  HW2     3266    2.203305023    0.832800194    8.118214385
  125 SOLV  OW      3267    6.477262887    7.297201510    1.256741946
  125 SOLV  HW1     3268    6.461896057    7.233830180    1.180916201
  125 SOLV  HW2     3269    6.550838013    7.262400839    1.314855030
  126 SOLV  OW      3270    0.870053445    0.770004961    5.226020952
  126 SOLV  HW1     3271    0.772368197    0.756299980    5.242505844
  126 SOLV  HW2     3272    0.918272032    0.774632987    5.313516658
  127 SOLV  OW      3273    8.032533433    5.969110656    2.215757780
  127 SOLV  HW1     3274    8.074667210    6.029413083    2.148006739
  127 SOLV  HW2     3275    7.944666988    5.936281052    2.181066245
  128 SOLV  OW      3276    1.025060378    6.587722414    7.512819754
  128 SOLV  HW1     3277    0.977112165    6.550516851    7.433331294
  128 SOLV  HW2     3278    1.060669631    6.678532688    7.490747835
  129 SOLV  OW      3279    0.434821853    0.859685642    2.543141291
  129 SOLV  HW1     3280    0.441229279    0.862806459    2.443386532
  129 SOLV  HW2     3281    0.339409102    0.871293299    2.570772516
  130 SOLV  OW      3282    0.456507822    7.684699882    0.977991653
  130 SOLV  HW1     3283    0.435171872    7.761714757    0.917866564
  130 SOLV  HW2     3284    0.451294428    7.714428360    1.073335608
  131 SOLV  OW      3285    1.751489908    7.531241824    1.757381365
  131 SOLV  HW1     3286    1.733041760    7.439407918    1.792422335
  131 SOLV  HW2     3287    1.826867858    7.572040306    1.808911020
  132 SOLV  OW      3288    8.064272403    1.386471660    7.706203835
  132 SOLV  HW1     3289    8.098356615    1.312723896    7.647885335
  132 SOLV  HW2     3290    8.129829299    1.403822655    7.779707374
  133 SOLV  OW      3291    6.968783321    0.581995118    2.142689453
  133 SOLV  HW1     3292    7.042544407    0.607569907    2.080183364
  133 SOLV  HW2     3293    6.954208787    0.655535539    2.208879440
  134 SOLV  OW      3294    6.670782110    7.498681454    1.735403497
  134 SOLV  HW1     3295    6.673577998    7.418129594    1.794608448
  134 SOLV  HW2     3296    6.735769586    7.566917709    1.768901114
  135 SOLV  OW      3297    0.686572297    6.660795678    0.303025907
  135 SOLV  HW1     3298    0.756448947    6.638686606    0.371073253
  135 SOLV  HW2     3299    0.693349770    6.596933189    0.226360744
  136 SOLV  OW      3300    7.299107184    0.341630335    2.538543518
  136 SOLV  HW1     3301    7.262889943    0.349869540    2.631389998
  136 SOLV  HW2     3302    7.363177625    0.416384977    2.521030030
  137 SOLV  OW      3303    7.779108966    6.265578177    7.504654118
  137 SOLV  HW1     3304    7.701167208    6.204900076    7.489006011
  137 SOLV  HW2     3305    7.850909010    6.215726845    7.553245700
  138 SOLV  OW      3306    7.181550590    7.109701385    7.825025306
  138 SOLV  HW1     3307    7.104013260    7.081714090    7.881635146
  138 SOLV  HW2     3308    7.266920425    7.086299450    7.871548246
  139 SOLV  OW      3309    8.045439115    7.519462662    6.941495368
  139 SOLV  HW1     3310    8.039965133    7.538113817    7.039597116
  139 SOLV  HW2     3311    8.040263284    7.605560099    6.890877669
  140 SOLV  OW      3312    6.966163732    1.358973810    0.089192791
  140 SOLV  HW1     3313    6.994159030    1.318823448    0.176404001
  140 SOLV  HW2     3314    6.902084974    1.433882903    0.106045962
  141 SOLV  OW      3315    0.456186874    0.665673456    2.963814951
  141 SOLV  HW1     3316    0.412588763    0.631647507    2.880499648
  141 SOLV  HW2     3317    0.499149866    0.754039239    2.945221581
  142 SOLV  OW      3318    0.242416078    0.980468142    6.229839598
  142 SOLV  HW1     3319    0.263598985    0.984861901    6.327479026
  142 SOLV  HW2     3320    0.286754642    1.056692849    6.182666409
  143 SOLV  OW      3321    7.961540399    6.073191652    0.293429147
  143 SOLV  HW1     3322    7.898615044    6.069538781    0.371075736
  143 SOLV  HW2     3323    7.995846981    5.981281265    0.274002953
  144 SOLV  OW      3324    0.095486603    7.638139309    0.447968216
  144 SOLV  HW1     3325    0.004353554    7.679003554    0.453109868
  144 SOLV  HW2     3326    0.147497322    7.681832529    0.374570563
  145 SOLV  OW      3327    7.216988706    8.035416298    7.570044718
  145 SOLV  HW1     3328    7.271582757    8.087155871    7.504135447
  145 SOLV  HW2     3329    7.264765312    8.032461782    7.657851558
  146 SOLV  OW      3330    7.147741268    7.775249069    7.608560456
  146 SOLV  HW1     3331    7.195224171    7.859888862    7.584445750
  146 SOLV  HW2     3332    7.057631651    7.797117369    7.646004206
  147 SOLV  OW      3333    6.462416927    6.847571661    1.009719843
  147 SOLV  HW1     3334    6.517806367    6.872019221    0.930121548
  147 SOLV  HW2     3335    6.433975950    6.751971626    1.002423690
  148 SOLV  OW      3336    1.547261619    0.690010511    0.302582928
  148 SOLV  HW1     3337    1.555210586    0.787006448    0.325605425
  148 SOLV  HW2     3338    1.575757607    0.634735107    0.380903006
  149 SOLV  OW      3339    0.107887127    7.625712573    7.845405311
  149 SOLV  HW1     3340    0.065425746    7.715896908    7.837330361
  149 SOLV  HW2     3341    0.191921000    7.633141417    7.899112584
  150 SOLV  OW      3342    7.788120537    1.296165139    6.011244459
  150 SOLV  HW1     3343    7.859350079    1.230170758    6.035171298
  150 SOLV  HW2     3344    7.705281304    1.247303123    5.983830688
  151 SOLV  OW      3345    7.522840366    1.863240104    0.053130874
  151 SOLV  HW1     3346    7.510388369    1.924131889    0.131482953
  151 SOLV  HW2     3347    7.582948014    1.906939528   -0.013796379
  152 SOLV  OW      3348    1.664050119    7.099727898    7.513456284
  152 SOLV  HW1     3349    1.584018695    7.052877023    7.476018551
  152 SOLV  HW2     3350    1.636020125    7.187309057    7.552767774
  153 SOLV  OW      3351    1.391307558    1.474056404    1.108581882
  153 SOLV  HW1     3352    1.324811189    1.535155540    1.065607693
  153 SOLV  HW2     3353    1.382011014    1.479347278    1.208016196
  154 SOLV  OW      3354    8.082534194    0.320218107    0.934686010
  154 SOLV  HW1     3355    8.085091758    0.391892068    1.004383791
  154 SOLV  HW2     3356    8.016898420    0.345282176    0.863515944
  155 SOLV  OW      3357    8.237264820    7.622802280    5.928978498
  155 SOLV  HW1     3358    8.249438103    7.721504046    5.939537969
  155 SOLV  HW2     3359    8.191593173    7.603984207    5.842020713
  156 SOLV  OW      3360    0.920847985    7.407396395    0.594697820
  156 SOLV  HW1     3361    0.948673583    7.311623431    0.587302796
  156 SOLV  HW2     3362    0.947833968    7.443121230    0.684123184
  157 SOLV  OW      3363    1.018594686    7.095735232    0.448567194
  157 SOLV  HW1     3364    1.097268852    7.156857169    0.439824323
  157 SOLV  HW2     3365    1.027860019    7.020049108    0.383855295
  158 SOLV  OW      3366    0.435811348    0.121204617    1.064498795
  158 SOLV  HW1     3367    0.509953134    0.186596651    1.079562534
  158 SOLV  HW2     3368    0.444898673    0.080951118    0.973410505
  159 SOLV  OW      3369    0.305274053    7.671746941    8.013283324
  159 SOLV  HW1     3370    0.393663541    7.716815302    8.025853055
  159 SOLV  HW2     3371    0.319534399    7.580681893    7.974480599
  160 SOLV  OW      3372    7.916518167    5.861712240    7.424384533
  160 SOLV  HW1     3373    7.862957443    5.795813463    7.477205603
  160 SOLV  HW2     3374    7.925004301    5.946861872    7.476142963
  161 SOLV  OW      3375    7.746234098    7.727670473    0.747759667
  161 SOLV  HW1     3376    7.816288238    7.686158859    0.689700195
  161 SOLV  HW2     3377    7.752860401    7.689916894    0.840130746
  162 SOLV  OW      3378    7.022141507    2.026070905    8.047349447
  162 SOLV  HW1     3379    7.103280904    1.993757286    8.096069086
  162 SOLV  HW2     3380    6.940268146    1.986854850    8.089304431
  163 SOLV  OW      3381    0.033575583    5.703769019    7.966633198
  163 SOLV  HW1     3382   -0.018957189    5.734677816    7.887342996
  163 SOLV  HW2     3383    0.033883269    5.775440569    8.036382749
  164 SOLV  OW      3384    2.382943925    0.255362118    0.892905855
  164 SOLV  HW1     3385    2.286042793    0.279661502    0.888310535
  164 SOLV  HW2     3386    2.398089800    0.169408610    0.844080095
  165 SOLV  OW      3387    1.086975512    6.673695887    0.508111621
  165 SOLV  HW1     3388    1.005800722    6.732019012    0.505093802
  165 SOLV  HW2     3389    1.144307562    6.700391868    0.585573616
  166 SOLV  OW      3390    7.611006141    2.145049461    6.777963285
  166 SOLV  HW1     3391    7.577079914    2.231638486    6.814750361
  166 SOLV  HW2     3392    7.627021324    2.080953378    6.853044193
  167 SOLV  OW      3393    8.125979435    7.559228541    6.602174768
  167 SOLV  HW1     3394    8.052979713    7.497912149    6.632363189
  167 SOLV  HW2     3395    8.212846064    7.529749761    6.642014133
  168 SOLV  OW      3396    1.765024063    0.621563483    0.920258265
  168 SOLV  HW1     3397    1.677206157    0.669266855    0.916540369
  168 SOLV  HW2     3398    1.829312116    0.674390537    0.975735714
  169 SOLV  OW      3399    1.571125182    6.695248889    7.640202292
  169 SOLV  HW1     3400    1.664635013    6.668158580    7.663093216
  169 SOLV  HW2     3401    1.547324434    6.659685811    7.549810366
  170 SOLV  OW      3402    6.538097389    0.918767673    1.427910008
  170 SOLV  HW1     3403    6.509397944    0.968232241    1.345867656
  170 SOLV  HW2     3404    6.533260241    0.979781368    1.507000434
  171 SOLV  OW      3405    7.937370995    1.519916706    0.586732430
  171 SOLV  HW1     3406    7.955353181    1.613031583    0.554981798
  171 SOLV  HW2     3407    8.015833211    1.486879979    0.639210669
  172 SOLV  OW      3408    0.439280043    5.521462900    0.296020911
  172 SOLV  HW1     3409    0.508775816    5.568267394    0.241421240
  172 SOLV  HW2     3410    0.409803742    5.438569900    0.248467703
  173 SOLV  OW      3411    2.281272462    0.651058607    6.801657726
  173 SOLV  HW1     3412    2.212202240    0.631361078    6.732065173
  173 SOLV  HW2     3413    2.342765521    0.722513626    6.768272997
  174 SOLV  OW      3414    2.330397661    1.590969030    6.270592487
  174 SOLV  HW1     3415    2.350623766    1.638761053    6.356080584
  174 SOLV  HW2     3416    2.232633256    1.570358935    6.266269930
  175 SOLV  OW      3417    7.180150280    7.766346458    6.139570209
  175 SOLV  HW1     3418    7.095446199    7.812856424    6.165328711
  175 SOLV  HW2     3419    7.159958840    7.671516253    6.115053080
  176 SOLV  OW      3420    7.348605199    7.799619156    7.936206842
  176 SOLV  HW1     3421    7.284214143    7.804987124    8.012528379
  176 SOLV  HW2     3422    7.331188599    7.716284374    7.883728982
  177 SOLV  OW      3423    7.730763923    1.531361561    2.637168497
  177 SOLV  HW1     3424    7.703290442    1.504000139    2.544991480
  177 SOLV  HW2     3425    7.729075971    1.631099870    2.644198485
  178 SOLV  OW      3426    6.961402126    7.272888293    0.869327388
  178 SOLV  HW1     3427    7.015767669    7.215245448    0.930348078
  178 SOLV  HW2     3428    6.931919865    7.354867467    0.918440034
  179 SOLV  OW      3429    6.491933390    1.178169917    6.928423873
  179 SOLV  HW1     3430    6.446417930    1.265484438    6.910916981
  179 SOLV  HW2     3431    6.534470697    1.180333153    7.018910189
  180 SOLV  OW      3432    7.074536550    7.277972039    6.247554526
  180 SOLV  HW1     3433    7.091677175    7.195647330    6.301689567
  180 SOLV  HW2     3434    7.137245117    7.280289426    6.169682590
  181 SOLV  OW      3435    0.012556149    1.130361285    5.621057011
  181 SOLV  HW1     3436   -0.060269664    1.072275099    5.584671819
  181 SOLV  HW2     3437    0.046616592    1.190365232    5.548663310
  182 SOLV  OW      3438    6.816516571    1.751102509    0.742498804
  182 SOLV  HW1     3439    6.859956808    1.839435030    0.760163990
  182 SOLV  HW2     3440    6.878499668    1.693582627    0.689102027
  183 SOLV  OW      3441    1.477668747    0.003705310    6.270560527
  183 SOLV  HW1     3442    1.454784589    0.099820657    6.286038147
  183 SOLV  HW2     3443    1.396556641   -0.045071388    6.238264044
  184 SOLV  OW      3444    7.475567377    7.328965666    7.658909872
  184 SOLV  HW1     3445    7.389997375    7.295661036    7.619284243
  184 SOLV  HW2     3446    7.455354014    7.387550125    7.737400580
  185 SOLV  OW      3447    6.091595958    0.164413331    6.340159652
  185 SOLV  HW1     3448    6.078677480    0.100817528    6.416243334
  185 SOLV  HW2     3449    6.181564067    0.207427235    6.347612410
  186 SOLV  OW      3450    0.991766065    7.425234645    0.865502426
  186 SOLV  HW1     3451    0.978863594    7.465918774    0.955946507
  186 SOLV  HW2     3452    1.085188872    7.442464559    0.834244416
  187 SOLV  OW      3453    1.968527695    7.337264491    7.356791788
  187 SOLV  HW1     3454    2.040740220    7.406434534    7.355845312
  187 SOLV  HW2     3455    1.977155307    7.279000549    7.275977943
  188 SOLV  OW      3456    1.277329521    1.076846789    0.716923113
  188 SOLV  HW1     3457    1.340951488    1.018164400    0.767023176
  188 SOLV  HW2     3458    1.242930779    1.027908156    0.636778931
  189 SOLV  OW      3459    7.373420740    1.125218260    6.210645564
  189 SOLV  HW1     3460    7.420463471    1.060021439    6.151165214
  189 SOLV  HW2     3461    7.292239254    1.160326539    6.163971490
  190 SOLV  OW      3462    2.132985727    0.374341177    7.918058890
  190 SOLV  HW1     3463    2.219363217    0.329387145    7.895265197
  190 SOLV  HW2     3464    2.111571980    0.358439803    8.014443870
  191 SOLV  OW      3465    0.195656136    0.730468761    5.395952147
  191 SOLV  HW1     3466    0.218128625    0.820145341    5.434092483
  191 SOLV  HW2     3467    0.266451818    0.703308246    5.330745852
  192 SOLV  OW      3468    7.444540271    6.280571558    7.272502164
  192 SOLV  HW1     3469    7.373797619    6.210221943    7.265588202
  192 SOLV  HW2     3470    7.526789527    6.241190038    7.313557119
  193 SOLV  OW      3471    1.149706725    1.647215122    7.014769713
  193 SOLV  HW1     3472    1.049897255    1.653022421    7.012685241
  193 SOLV  HW2     3473    1.186307887    1.670329141    6.924613778
  194 SOLV  OW      3474    0.254971554    0.975177601    2.941098602
  194 SOLV  HW1     3475    0.321557499    1.015303051    3.004009878
  194 SOLV  HW2     3476    0.209080157    0.898337537    2.985721085
  195 SOLV  OW      3477    1.683240321    8.121663531    6.143219092
  195 SOLV  HW1     3478    1.619634489    8.167866433    6.205036826
  195 SOLV  HW2     3479    1.635437331    8.096263151    6.059126565
  196 SOLV  OW      3480    6.204350767    1.359612467    1.866293212
  196 SOLV  HW1     3481    6.292737032    1.382487823    1.825475982
  196 SOLV  HW2     3482    6.147921693    1.441988230    1.871895623
  197 SOLV  OW      3483    7.241740042    8.180319436    6.040193228
  197 SOLV  HW1     3484    7.301303793    8.114582107    6.086370433
  197 SOLV  HW2     3485    7.251374431    8.170171289    5.941168968
  198 SOLV  OW      3486    0.830919436    2.401402011    5.978116836
  198 SOLV  HW1     3487    0.831885906    2.500563633    5.991077081
  198 SOLV  HW2     3488    0.917435131    2.362778488    6.010133526
  199 SOLV  OW      3489    0.466968339    0.022387525    4.735834665
  199 SOLV  HW1     3490    0.435179130    0.008519122    4.642032066
  199 SOLV  HW2     3491    0.460527683    0.119418181    4.759187575
  200 SOLV  OW      3492    0.422818855    1.585833272    1.581319492
  200 SOLV  HW1     3493    0.440928713    1.572832238    1.678810799
  200 SOLV  HW2     3494    0.503818810    1.560009204    1.528654317
  201 SOLV  OW      3495    2.214884272    7.417754645    7.632889114
  201 SOLV  HW1     3496    2.197004847    7.466136093    7.547208518
  201 SOLV  HW2     3497    2.301380788    7.368077644    7.625673587
  202 SOLV  OW      3498    7.893493454    2.158273967    8.133056350
  202 SOLV  HW1     3499    7.952103808    2.224275440    8.180069210
  202 SOLV  HW2     3500    7.903364886    2.068473854    8.175952534
  203 SOLV  OW      3501    0.298993611    7.063042221    5.514302355
  203 SOLV  HW1     3502    0.283868727    7.030405509    5.607616481
  203 SOLV  HW2     3503    0.217029942    7.110249265    5.481822542
  204 SOLV  OW      3504    6.642357909    1.287988774    7.441647358
  204 SOLV  HW1     3505    6.619385387    1.380678048    7.411936906
  204 SOLV  HW2     3506    6.686209338    1.291699918    7.531452661
  205 SOLV  OW      3507    0.068525159    0.095334958    3.207048624
  205 SOLV  HW1     3508   -0.027718391    0.084486216    3.231973584
  205 SOLV  HW2     3509    0.075675054    0.154529363    3.126758010
  206 SOLV  OW      3510    7.742826441    8.155420829    6.285792658
  206 SOLV  HW1     3511    7.815454484    8.104707402    6.239388823
  206 SOLV  HW2     3512    7.712057872    8.230517512    6.227348004
  207 SOLV  OW      3513    1.208312942    7.038456963    0.103360917
  207 SOLV  HW1     3514    1.261659959    7.042663882    0.018874938
  207 SOLV  HW2     3515    1.209030183    7.128088326    0.147713344
  208 SOLV  OW      3516    7.126728981    1.032439092    0.017341141
  208 SOLV  HW1     3517    7.220300593    1.052519379    0.046375555
  208 SOLV  HW2     3518    7.102780421    1.090576559   -0.060429052
  209 SOLV  OW      3519    1.278409080    1.451390882    7.904931879
  209 SOLV  HW1     3520    1.261627165    1.370229121    7.960905739
  209 SOLV  HW2     3521    1.376957605    1.464978980    7.894664379
  210 SOLV  OW      3522    0.153235890    7.770289989    3.122366882
  210 SOLV  HW1     3523    0.244448515    7.751450162    3.158791631
  210 SOLV  HW2     3524    0.105596467    7.833890630    3.183086520
  211 SOLV  OW      3525    6.608328362    6.184636055    1.434016167
  211 SOLV  HW1     3526    6.550037741    6.248639043    1.383940757
  211 SOLV  HW2     3527    6.667463528    6.235444682    1.496651259
  212 SOLV  OW      3528    0.323848872    2.147750873    2.702054836
  212 SOLV  HW1     3529    0.231277696    2.167961519    2.670054455
  212 SOLV  HW2     3530    0.384342804    2.135423447    2.623375653
  213 SOLV  OW      3531    1.930517310    7.421306952    6.840560017
  213 SOLV  HW1     3532    1.912207025    7.333914062    6.795519757
  213 SOLV  HW2     3533    1.966384819    7.486403074    6.773646685
  214 SOLV  OW      3534    0.751579797    0.977016830    3.280419213
  214 SOLV  HW1     3535    0.798064483    0.992848230    3.367540508
  214 SOLV  HW2     3536    0.668740396    0.923241893    3.296148616
  215 SOLV  OW      3537    7.506299723    6.788138546    6.147604116
  215 SOLV  HW1     3538    7.569460990    6.853220572    6.189755808
  215 SOLV  HW2     3539    7.437627058    6.760138874    6.214699260
  216 SOLV  OW      3540    0.509643475    1.687169406    7.143611390
  216 SOLV  HW1     3541    0.416565456    1.716823545    7.164992599
  216 SOLV  HW2     3542    0.558991295    1.668497736    7.228559383
  217 SOLV  OW      3543    7.017142972    7.983252571    6.216168868
  217 SOLV  HW1     3544    7.057066575    8.070765377    6.188797330
  217 SOLV  HW2     3545    6.989931297    7.987662999    6.312302038
  218 SOLV  OW      3546    8.008567443    6.344145558    1.884429444
  218 SOLV  HW1     3547    8.015774038    6.357954326    1.785641684
  218 SOLV  HW2     3548    8.040311389    6.426220731    1.931943359
  219 SOLV  OW      3549    7.674062322    7.785868772    0.228116576
  219 SOLV  HW1     3550    7.587899280    7.742078065    0.253774813
  219 SOLV  HW2     3551    7.740278521    7.715907500    0.201268197
  220 SOLV  OW      3552    2.063095911    0.807911146    7.483857340
  220 SOLV  HW1     3553    2.114862555    0.886129694    7.449159627
  220 SOLV  HW2     3554    1.965339611    0.828853034    7.481235122
  221 SOLV  OW      3555    8.011506704    1.770011144    0.757474985
  221 SOLV  HW1     3556    7.974771098    1.774411370    0.664562585
  221 SOLV  HW2     3557    8.040499040    1.676403148    0.777437691
  222 SOLV  OW      3558    0.141185303    7.186070542    7.793277911
  222 SOLV  HW1     3559    0.059413692    7.145124873    7.752795157
  222 SOLV  HW2     3560    0.166059390    7.268329565    7.742124509
  223 SOLV  OW      3561    6.815767986    0.171431215    8.025984375
  223 SOLV  HW1     3562    6.858334507    0.115581973    8.097193635
  223 SOLV  HW2     3563    6.886469141    0.207055719    7.964877498
  224 SOLV  OW      3564    0.241430732    0.328011118    1.007886650
  224 SOLV  HW1     3565    0.291958668    0.252895834    1.050367975
  224 SOLV  HW2     3566    0.305967733    0.394861925    0.970927955
  225 SOLV  OW      3567    2.050917427    0.001346151    7.770641182
  225 SOLV  HW1     3568    2.121047934    0.045526280    7.826602481
  225 SOLV  HW2     3569    2.075177868    0.009851777    7.673992419
  226 SOLV  OW      3570    7.247119869    1.060618686    0.470781809
  226 SOLV  HW1     3571    7.295162668    1.143569203    0.442268319
  226 SOLV  HW2     3572    7.196584652    1.078730013    0.555161269
  227 SOLV  OW      3573    2.362001272    1.805414485    6.466841437
  227 SOLV  HW1     3574    2.433107569    1.760328466    6.520812168
  227 SOLV  HW2     3575    2.281478141    1.820861440    6.524104498
  228 SOLV  OW      3576    7.570800895    8.134264147    5.685571268
  228 SOLV  HW1     3577    7.626672784    8.080243520    5.622628799
  228 SOLV  HW2     3578    7.535822002    8.075107639    5.758224971
  229 SOLV  OW      3579    7.215201284    8.014966527    6.665351159
  229 SOLV  HW1     3580    7.141215650    8.050258520    6.608061177
  229 SOLV  HW2     3581    7.178860428    7.990166032    6.755160895
  230 SOLV  OW      3582    6.607044399    1.698315330    0.539563736
  230 SOLV  HW1     3583    6.666195778    1.723328795    0.616227095
  230 SOLV  HW2     3584    6.626022150    1.758363920    0.461873010
  231 SOLV  OW      3585    0.403192024    1.452818714    2.896064174
  231 SOLV  HW1     3586    0.419591120    1.530143379    2.834798400
  231 SOLV  HW2     3587    0.304894245    1.442842925    2.911543572
  232 SOLV  OW      3588    1.320125782    7.644030792    6.531500102
  232 SOLV  HW1     3589    1.337886213    7.738518882    6.559033326
  232 SOLV  HW2     3590    1.402543382    7.589168234    6.545602099
  233 SOLV  OW      3591    1.395540799    7.946659404    6.499835316
  233 SOLV  HW1     3592    1.466969906    7.981883291    6.560325787
  233 SOLV  HW2     3593    1.313070822    8.002364720    6.509708135
  234 SOLV  OW      3594    7.421549313    2.012299191    0.260450713
  234 SOLV  HW1     3595    7.353191345    2.022502306    0.332733251
  234 SOLV  HW2     3596    7.458664596    2.102098287    0.236783072
  235 SOLV  OW      3597    1.165477949    0.854953440    1.795952603
  235 SOLV  HW1     3598    1.124744325    0.892991751    1.712913563
  235 SOLV  HW2     3599    1.157390270    0.921234449    1.870403740
  236 SOLV  OW      3600    7.011090265    0.438100147    0.432570641
  236 SOLV  HW1     3601    6.923983381    0.392317784    0.450411583
  236 SOLV  HW2     3602    6.994307753    0.523809509    0.383846029
  237 SOLV  OW      3603    7.375226473    1.887966816    1.417700006
  237 SOLV  HW1     3604    7.450624130    1.952933810    1.427511340
  237 SOLV  HW2     3605    7.409696765    1.802573584    1.378692112
  238 SOLV  OW      3606    0.195397083    7.978806456    3.579709884
  238 SOLV  HW1     3607    0.178678069    8.005068172    3.674747634
  238 SOLV  HW2     3608    0.181714569    8.058105501    3.520331362
  239 SOLV  OW      3609    0.194202911    6.659481063    2.700172546
  239 SOLV  HW1     3610    0.202235896    6.753781748    2.732495485
  239 SOLV  HW2     3611    0.261278501    6.643249794    2.627790080
  240 SOLV  OW      3612    6.766355915    6.374819213    7.181805446
  240 SOLV  HW1     3613    6.785038238    6.396541452    7.085989852
  240 SOLV  HW2     3614    6.674387999    6.405993097    7.205713511
  241 SOLV  OW      3615    7.164852828    1.346133247    7.926956289
  241 SOLV  HW1     3616    7.192049772    1.370211492    8.020134151
  241 SOLV  HW2     3617    7.106764694    1.264755312    7.929183542
  242 SOLV  OW      3618    0.804570865    6.238233453    7.263522504
  242 SOLV  HW1     3619    0.865151290    6.313676131    7.288824484
  242 SOLV  HW2     3620    0.781311274    6.245286481    7.166512295
  243 SOLV  OW      3621    1.150942478    0.263109178    3.125148175
  243 SOLV  HW1     3622    1.111578105    0.205249720    3.053703636
  243 SOLV  HW2     3623    1.246813437    0.238279402    3.139067614
  244 SOLV  OW      3624    1.549775654    0.267666199    1.047178400
  244 SOLV  HW1     3625    1.458628190    0.293286557    1.079385214
  244 SOLV  HW2     3626    1.585963718    0.194203962    1.104581773
  245 SOLV  OW      3627    0.139703873    1.525914973    6.128215846
  245 SOLV  HW1     3628    0.051418480    1.555940849    6.092083574
  245 SOLV  HW2     3629    0.194733971    1.605843643    6.152390662
  246 SOLV  OW      3630    0.462599772    7.906253372    3.141128347
  246 SOLV  HW1     3631    0.543453441    7.953971683    3.106668975
  246 SOLV  HW2     3632    0.489514680    7.843766425    3.214427850
  247 SOLV  OW      3633    7.887357511    7.118480194    2.431766747
  247 SOLV  HW1     3634    7.983357644    7.101423133    2.409520216
  247 SOLV  HW2     3635    7.836849185    7.138904275    2.347900421
  248 SOLV  OW      3636    1.360729885    0.725969404    1.646611648
  248 SOLV  HW1     3637    1.359220743    0.626545969    1.657305150
  248 SOLV  HW2     3638    1.297959414    0.767513776    1.712456674
  249 SOLV  OW      3639    0.197416800    8.158839055    5.574338853
  249 SOLV  HW1     3640    0.212195798    8.239959449    5.517747614
  249 SOLV  HW2     3641    0.285311029    8.125690065    5.608649949
  250 SOLV  OW      3642    0.353168895    2.314429744    6.896364169
  250 SOLV  HW1     3643    0.372819808    2.220625440    6.867794734
  250 SOLV  HW2     3644    0.407259280    2.378041647    6.841325428
  251 SOLV  OW      3645    7.463248678    7.472392923    7.892240218
  251 SOLV  HW1     3646    7.463720890    7.449225930    7.989526850
  251 SOLV  HW2     3647    7.375478371    7.513929994    7.868311315
  252 SOLV  OW      3648    7.865603431    0.197619451    0.664847466
  252 SOLV  HW1     3649    7.920868692    0.123520992    0.703013804
  252 SOLV  HW2     3650    7.854102050    0.183365992    0.566531734
  253 SOLV  OW      3651    0.484647896    1.979986418    6.285339906
  253 SOLV  HW1     3652    0.389844908    1.986756356    6.316459442
  253 SOLV  HW2     3653    0.521231709    2.071752981    6.269772761
  254 SOLV  OW      3654    8.033632124    7.297111319    5.937598206
  254 SOLV  HW1     3655    7.943624270    7.255249032    5.925437793
  254 SOLV  HW2     3656    8.075130563    7.313471485    5.848089201
  255 SOLV  OW      3657    1.162143668    6.324510679    8.011348996
  255 SOLV  HW1     3658    1.104979751    6.406509340    8.008203961
  255 SOLV  HW2     3659    1.246665398    6.340847586    7.960451734
  256 SOLV  OW      3660    0.177263152    0.325828924    3.494629859
  256 SOLV  HW1     3661    0.130915494    0.246897233    3.534923960
  256 SOLV  HW2     3662    0.109527182    0.394993130    3.469527405
  257 SOLV  OW      3663    0.375998723    0.415220119    3.318571410
  257 SOLV  HW1     3664    0.308998532    0.403681103    3.391914486
  257 SOLV  HW2     3665    0.365809770    0.506118380    3.278135528
  258 SOLV  OW      3666    1.536780577    7.403496588    7.983534732
  258 SOLV  HW1     3667    1.589837470    7.471128290    7.932419872
  258 SOLV  HW2     3668    1.557233130    7.411905534    8.081067731
  259 SOLV  OW      3669    1.757358262    7.729299421    7.094280886
  259 SOLV  HW1     3670    1.855409091    7.742304364    7.109062367
  259 SOLV  HW2     3671    1.739174356    7.633030982    7.074200094
  260 SOLV  OW      3672    1.261995325    2.172911713    6.406538443
  260 SOLV  HW1     3673    1.275149244    2.092933713    6.465123484
  260 SOLV  HW2     3674    1.285422448    2.149328787    6.312216255
  261 SOLV  OW      3675    0.963464430    6.637350028    7.760146607
  261 SOLV  HW1     3676    0.981819898    6.594347075    7.671741108
  261 SOLV  HW2     3677    0.920780200    6.726606667    7.745552485
  262 SOLV  OW      3678    8.172897445    0.772084968    5.316668992
  262 SOLV  HW1     3679    8.269326370    0.759093709    5.339780816
  262 SOLV  HW2     3680    8.159169732    0.864854191    5.281929290
  263 SOLV  OW      3681    0.568341315    0.921775950    2.939942538
  263 SOLV  HW1     3682    0.574610852    0.990739478    2.867788370
  263 SOLV  HW2     3683    0.541860336    0.965697706    3.025797474
  264 SOLV  OW      3684    7.618698753    1.979479548    6.994269913
  264 SOLV  HW1     3685    7.586902518    1.884671671    6.994983593
  264 SOLV  HW2     3686    7.708777075    1.984724308    7.037378942
  265 SOLV  OW      3687    1.608310475    7.227629956    6.380488698
  265 SOLV  HW1     3688    1.549808730    7.156527974    6.341451292
  265 SOLV  HW2     3689    1.562568241    7.316246996    6.372972599
  266 SOLV  OW      3690    0.504214665    1.564783346    1.165752986
  266 SOLV  HW1     3691    0.476325831    1.474120286    1.134069246
  266 SOLV  HW2     3692    0.548159323    1.556747421    1.255227281
  267 SOLV  OW      3693    6.714014137    8.149101947    7.193415864
  267 SOLV  HW1     3694    6.620111838    8.173085789    7.168737881
  267 SOLV  HW2     3695    6.712945936    8.084961247    7.270140343
  268 SOLV  OW      3696    0.055346103    1.533225666    1.040715709
  268 SOLV  HW1     3697    0.067659744    1.627899276    1.070492511
  268 SOLV  HW2     3698    0.139814365    1.500331851    0.998472885
  269 SOLV  OW      3699    6.777172951    6.121211747    7.252009282
  269 SOLV  HW1     3700    6.769605502    6.116933441    7.351638169
  269 SOLV  HW2     3701    6.779952079    6.216844026    7.222884967
  270 SOLV  OW      3702    7.017342881    8.173252319    7.687519810
  270 SOLV  HW1     3703    7.019041315    8.143371554    7.782943525
  270 SOLV  HW2     3704    7.079184847    8.116073874    7.633597766
  271 SOLV  OW      3705    7.851778916    1.824487594    8.036066245
  271 SOLV  HW1     3706    7.767540333    1.874797948    8.055414378
  271 SOLV  HW2     3707    7.912062128    1.880904505    7.979633613
  272 SOLV  OW      3708    0.598282902    1.867668771    1.634568637
  272 SOLV  HW1     3709    0.515520911    1.843222170    1.584025237
  272 SOLV  HW2     3710    0.658644358    1.921402535    1.575654277
  273 SOLV  OW      3711    8.225460145    2.072551981    7.049553508
  273 SOLV  HW1     3712    8.325328306    2.067269768    7.049816106
  273 SOLV  HW2     3713    8.191944158    2.064954604    6.955636104
  274 SOLV  OW      3714    0.258939088    2.045382673    7.096778435
  274 SOLV  HW1     3715    0.333479769    2.079190267    7.154242483
  274 SOLV  HW2     3716    0.292822600    2.029860115    7.003975739
  275 SOLV  OW      3717    7.260141376    1.889613518    0.823782195
  275 SOLV  HW1     3718    7.339121733    1.902169785    0.883830753
  275 SOLV  HW2     3719    7.291622185    1.874038539    0.730146045
  276 SOLV  OW      3720    1.879341844    7.426239868    7.605192411
  276 SOLV  HW1     3721    1.933882505    7.389283581    7.529950649
  276 SOLV  HW2     3722    1.913968717    7.516682547    7.630147996
  277 SOLV  OW      3723    6.843492954    6.915086366    7.392968296
  277 SOLV  HW1     3724    6.748387273    6.909782697    7.362502623
  277 SOLV  HW2     3725    6.853174632    6.867501404    7.480394375
  278 SOLV  OW      3726    7.108920610    8.101881314    7.940912963
  278 SOLV  HW1     3727    7.136973971    8.146801987    8.025746303
  278 SOLV  HW2     3728    7.189764947    8.081587630    7.885650750
  279 SOLV  OW      3729    2.306869481    0.418250493    7.230882732
  279 SOLV  HW1     3730    2.318137461    0.426074411    7.131819952
  279 SOLV  HW2     3731    2.234390878    0.480151011    7.261159795
  280 SOLV  OW      3732    6.298201601    7.603565121    1.540349142
  280 SOLV  HW1     3733    6.264355121    7.549205474    1.617156984
  280 SOLV  HW2     3734    6.242455899    7.686045511    1.530790013
  281 SOLV  OW      3735    1.008985001    7.998684336    6.718886300
  281 SOLV  HW1     3736    0.943320943    8.073948621    6.723883432
  281 SOLV  HW2     3737    0.998084882    7.939597780    6.798832257
  282 SOLV  OW      3738    0.949752983    5.712044030    8.095914949
  282 SOLV  HW1     3739    0.943998997    5.614582856    8.117590184
  282 SOLV  HW2     3740    0.868899077    5.758918590    8.131510010
  283 SOLV  OW      3741    0.459417970    1.456290841    0.393614422
  283 SOLV  HW1     3742    0.410914075    1.537200617    0.360406716
  283 SOLV  HW2     3743    0.555501308    1.461533333    0.366369774
  284 SOLV  OW      3744    0.872006537    0.967519832    0.911817683
  284 SOLV  HW1     3745    0.867375702    0.904175138    0.989057864
  284 SOLV  HW2     3746    0.780111971    1.000560931    0.890284578
  285 SOLV  OW      3747    2.192061267    8.035338389    7.436957842
  285 SOLV  HW1     3748    2.267191897    8.050011154    7.372601172
  285 SOLV  HW2     3749    2.228157335    7.997656562    7.522273693
  286 SOLV  OW      3750    0.901331117    1.451315283    7.860668696
  286 SOLV  HW1     3751    0.947899933    1.539315064    7.870016645
  286 SOLV  HW2     3752    0.803168013    1.466628166    7.849200764
  287 SOLV  OW      3753    1.864452883    8.090859091    7.550362028
  287 SOLV  HW1     3754    1.847500562    8.141575221    7.634872351
  287 SOLV  HW2     3755    1.953611775    8.116822308    7.513240663
  288 SOLV  OW      3756    2.017928062    7.812254379    6.531379526
  288 SOLV  HW1     3757    1.934736063    7.768936446    6.496674689
  288 SOLV  HW2     3758    2.091886047    7.800186956    6.465149271
  289 SOLV  OW      3759    1.361220006    7.106456856    8.096354621
  289 SOLV  HW1     3760    1.449749107    7.101597280    8.050105061
  289 SOLV  HW2     3761    1.357768373    7.188711844    8.153119075
  290 SOLV  OW      3762    6.932554983    1.761523967    1.166305173
  290 SOLV  HW1     3763    7.002314987    1.822079255    1.204626294
  290 SOLV  HW2     3764    6.857847830    1.751024982    1.231959333
  291 SOLV  OW      3765    2.592087845    0.088338667    7.674166443
  291 SOLV  HW1     3766    2.589090667   -0.002231019    7.631858386
  291 SOLV  HW2     3767    2.573791082    0.079966362    7.772129827
  292 SOLV  OW      3768    0.306765138    1.050929400    6.484127545
  292 SOLV  HW1     3769    0.400963753    1.067543369    6.454932081
  292 SOLV  HW2     3770    0.281262949    1.117781234    6.553999928
  293 SOLV  OW      3771    1.412800635    0.020078581    5.737581642
  293 SOLV  HW1     3772    1.336674248    0.006992151    5.801107372
  293 SOLV  HW2     3773    1.437808687    0.116877705    5.735050167
  294 SOLV  OW      3774    6.757442647    6.224380307    6.816024160
  294 SOLV  HW1     3775    6.766189485    6.250050474    6.719763783
  294 SOLV  HW2     3776    6.802450694    6.136382017    6.831258941
  295 SOLV  OW      3777    2.233004241    8.202416748    0.408908301
  295 SOLV  HW1     3778    2.245235646    8.179869325    0.312245685
  295 SOLV  HW2     3779    2.315507065    8.177475323    0.459632116
  296 SOLV  OW      3780    1.506715559    6.955480225    7.748767698
  296 SOLV  HW1     3781    1.463001666    6.996532859    7.668735516
  296 SOLV  HW2     3782    1.542764420    6.865406772    7.724506621
  297 SOLV  OW      3783    1.157634945    1.053781208    1.221026310
  297 SOLV  HW1     3784    1.232379352    0.990729106    1.241948788
  297 SOLV  HW2     3785    1.150079512    1.064760937    1.121918485
  298 SOLV  OW      3786    1.187555857    1.187003751    5.691691904
  298 SOLV  HW1     3787    1.173179829    1.258576250    5.623338184
  298 SOLV  HW2     3788    1.275576646    1.201351963    5.736946444
  299 SOLV  OW      3789    1.953663653    7.953395494    6.757588332
  299 SOLV  HW1     3790    1.991970293    7.913138127    6.674441660
  299 SOLV  HW2     3791    1.933103827    8.049926558    6.741450825
  300 SOLV  OW      3792    0.795209507    1.852190156    5.822442732
  300 SOLV  HW1     3793    0.859657441    1.926904674    5.806137381
  300 SOLV  HW2     3794    0.729211293    1.848153593    5.747412314
  301 SOLV  OW      3795    1.440640916    7.429909701    6.328762121
  301 SOLV  HW1     3796    1.399569965    7.518688685    6.307948490
  301 SOLV  HW2     3797    1.411866272    7.363003415    6.260225734
  302 SOLV  OW      3798    7.010068873    1.958940015    0.841363682
  302 SOLV  HW1     3799    7.006357954    1.954198874    0.941189015
  302 SOLV  HW2     3800    7.102901162    1.938246895    0.810454525
  303 SOLV  OW      3801    1.047565719    6.880924413    0.250835291
  303 SOLV  HW1     3802    1.060718723    6.784949005    0.226021592
  303 SOLV  HW2     3803    1.116324630    6.936989433    0.204673694
  304 SOLV  OW      3804    6.993086812    7.895117274    8.085096497
  304 SOLV  HW1     3805    7.071357193    7.848638344    8.126512031
  304 SOLV  HW2     3806    7.025592174    7.961548547    8.017776512
  305 SOLV  OW      3807    0.635588743    6.673080020    2.339567951
  305 SOLV  HW1     3808    0.542201829    6.669331465    2.375132437
  305 SOLV  HW2     3809    0.700032031    6.679374024    2.415787341
  306 SOLV  OW      3810    0.022263440    2.180448536    1.279516644
  306 SOLV  HW1     3811    0.000638968    2.083910141    1.294161771
  306 SOLV  HW2     3812    0.119081529    2.196225095    1.298986145
  307 SOLV  OW      3813    2.139626386    7.941926421    6.964124267
  307 SOLV  HW1     3814    2.061169912    7.947560020    6.902363482
  307 SOLV  HW2     3815    2.179780140    8.032827889    6.975353673
  308 SOLV  OW      3816    0.037150849    2.082943806    2.671190005
  308 SOLV  HW1     3817    0.057486798    1.986536699    2.688327766
  308 SOLV  HW2     3818    0.016625035    2.095927263    2.574176180
  309 SOLV  OW      3819    0.369307782    7.303818082    5.971708608
  309 SOLV  HW1     3820    0.459834812    7.314588834    5.930612504
  309 SOLV  HW2     3821    0.323651121    7.392707109    5.975478267
  310 SOLV  OW      3822    0.440943527    6.499787401    5.764895378
  310 SOLV  HW1     3823    0.410207982    6.434743415    5.695423060
  310 SOLV  HW2     3824    0.422622707    6.593013744    5.733671478
  311 SOLV  OW      3825    6.382112356    7.766659430    1.140214236
  311 SOLV  HW1     3826    6.339053801    7.825506698    1.071770319
  311 SOLV  HW2     3827    6.356120277    7.671551153    1.123471280
  312 SOLV  OW      3828    1.411265238    7.899587209    5.939489195
  312 SOLV  HW1     3829    1.450945528    7.809556600    5.957415698
  312 SOLV  HW2     3830    1.358186377    7.896337616    5.854793289
  313 SOLV  OW      3831    7.390086693    7.435494420    6.219239550
  313 SOLV  HW1     3832    7.385227905    7.510285375    6.285452633
  313 SOLV  HW2     3833    7.483125231    7.428937605    6.183152987
  314 SOLV  OW      3834    7.676467572    6.508140993    7.588687576
  314 SOLV  HW1     3835    7.710962879    6.422330052    7.550631611
  314 SOLV  HW2     3836    7.652006844    6.494551471    7.684701803
  315 SOLV  OW      3837    1.469773652    0.290796684    5.738780540
  315 SOLV  HW1     3838    1.525001084    0.372667436    5.754558285
  315 SOLV  HW2     3839    1.394695770    0.312758461    5.676468567
  316 SOLV  OW      3840    1.351017487    6.665205045    7.807736035
  316 SOLV  HW1     3841    1.423329496    6.697752560    7.746797177
  316 SOLV  HW2     3842    1.350986714    6.719799779    7.891527982
  317 SOLV  OW      3843    1.684715357    7.769715040    6.180892313
  317 SOLV  HW1     3844    1.759963487    7.835522726    6.183869860
  317 SOLV  HW2     3845    1.597683760    7.818799182    6.176646498
  318 SOLV  OW      3846    2.029910519    0.804564893    0.513761661
  318 SOLV  HW1     3847    2.121695894    0.828678239    0.482233413
  318 SOLV  HW2     3848    1.974538357    0.887464823    0.521605474
  319 SOLV  OW      3849    1.904647252    0.038747682    1.062682322
  319 SOLV  HW1     3850    1.818234886    0.006190859    1.101061977
  319 SOLV  HW2     3851    1.929319503    0.125788934    1.105286318
  320 SOLV  OW      3852    0.079203419    0.237858264    0.815040017
  320 SOLV  HW1     3853    0.128687258    0.262461131    0.898391342
  320 SOLV  HW2     3854   -0.016519843    0.265474323    0.823742951
  321 SOLV  OW      3855    1.984411034    0.384003408    7.206548624
  321 SOLV  HW1     3856    1.897442750    0.366667638    7.252786429
  321 SOLV  HW2     3857    2.025672019    0.467339465    7.243352361
  322 SOLV  OW      3858    6.640818401    0.067796348    7.845556109
  322 SOLV  HW1     3859    6.706207092    0.103955102    7.912029944
  322 SOLV  HW2     3860    6.690309220    0.022393530    7.771454229
  323 SOLV  OW      3861    1.498763152    7.459614381    5.628707435
  323 SOLV  HW1     3862    1.435524322    7.527823866    5.591963607
  323 SOLV  HW2     3863    1.588681211    7.501315101    5.642031729
  324 SOLV  OW      3864    2.328736932    0.245326375    7.443230304
  324 SOLV  HW1     3865    2.310346026    0.305361674    7.365389576
  324 SOLV  HW2     3866    2.398955217    0.286590963    7.501266857
  325 SOLV  OW      3867    0.393620981    1.395530668    3.889055428
  325 SOLV  HW1     3868    0.323658949    1.342055923    3.841645476
  325 SOLV  HW2     3869    0.437061132    1.338891079    3.959103947
  326 SOLV  OW      3870    6.334794211    0.655618180    0.185167063
  326 SOLV  HW1     3871    6.430299580    0.663881931    0.156667785
  326 SOLV  HW2     3872    6.326368911    0.681617773    0.281369108
  327 SOLV  OW      3873    0.307882464    1.899362340    2.478907523
  327 SOLV  HW1     3874    0.387881713    1.959329017    2.476486389
  327 SOLV  HW2     3875    0.276761782    1.889137303    2.573398968
  328 SOLV  OW      3876    0.333795224    0.798324789    4.698569873
  328 SOLV  HW1     3877    0.418107092    0.751869297    4.671459079
  328 SOLV  HW2     3878    0.338559131    0.894483053    4.671506664
  329 SOLV  OW      3879    7.555093626    5.703906580    7.418738735
  329 SOLV  HW1     3880    7.619467751    5.711561620    7.494891067
  329 SOLV  HW2     3881    7.605761768    5.691651687    7.333390899
  330 SOLV  OW      3882    0.172311669    2.320078202    7.533672276
  330 SOLV  HW1     3883    0.169382698    2.328264877    7.434043686
  330 SOLV  HW2     3884    0.094122827    2.368166069    7.573364935
  331 SOLV  OW      3885    1.659069993    6.487420050    6.810752771
  331 SOLV  HW1     3886    1.685279315    6.567032633    6.865312950
  331 SOLV  HW2     3887    1.678263721    6.505383727    6.714260781
  332 SOLV  OW      3888    0.764983680    1.613480704    2.747616175
  332 SOLV  HW1     3889    0.860623073    1.584442164    2.744248698
  332 SOLV  HW2     3890    0.729059202    1.599202654    2.839850160
  333 SOLV  OW      3891    0.368371623    0.753989938    5.622693994
  333 SOLV  HW1     3892    0.376858856    0.843591795    5.579110592
  333 SOLV  HW2     3893    0.377554701    0.682321722    5.553561237
  334 SOLV  OW      3894    0.688219284    2.067761512    0.042883281
  334 SOLV  HW1     3895    0.710000841    2.163901024    0.026023639
  334 SOLV  HW2     3896    0.590798641    2.058817308    0.063637624
  335 SOLV  OW      3897    0.101516444    0.754317550    3.360902510
  335 SOLV  HW1     3898    0.082108032    0.659957731    3.387754383
  335 SOLV  HW2     3899    0.156978394    0.798319924    3.431536755
  336 SOLV  OW      3900    1.112004920    0.014252563    5.087429146
  336 SOLV  HW1     3901    1.139716236   -0.081822325    5.089305478
  336 SOLV  HW2     3902    1.125330765    0.054540611    5.177989026
  337 SOLV  OW      3903    1.879355923    6.181408774    7.407925949
  337 SOLV  HW1     3904    1.869309177    6.278080758    7.384358193
  337 SOLV  HW2     3905    1.912096157    6.130881666    7.328070845
  338 SOLV  OW      3906    4.454724217    5.917620428    4.592442254
  338 SOLV  HW1     3907    4.373102959    5.969421602    4.618065350
  338 SOLV  HW2     3908    4.484505979    5.861891796    4.669962092
  339 SOLV  OW      3909    5.105351758    4.559357112    5.538990342
  339 SOLV  HW1     3910    5.086035552    4.521904089    5.629687412
  339 SOLV  HW2     3911    5.193063290    4.524080850    5.506371197
  340 SOLV  OW      3912    7.473775001    7.786557122    4.409416976
  340 SOLV  HW1     3913    7.414994871    7.751302474    4.482232114
  340 SOLV  HW2     3914    7.561271142    7.738159784    4.410874036
  341 SOLV  OW      3915    5.762191342    4.882684801    4.365262137
  341 SOLV  HW1     3916    5.740483360    4.795482935    4.409152750
  341 SOLV  HW2     3917    5.783189478    4.867078400    4.268736082
  342 SOLV  OW      3918    7.675330370    4.473660541    4.890841181
  342 SOLV  HW1     3919    7.754794594    4.534034912    4.897326761
  342 SOLV  HW2     3920    7.631405701    4.485853802    4.801826364
  343 SOLV  OW      3921    6.843381051    4.851836167    7.203823899
  343 SOLV  HW1     3922    6.852770115    4.906288219    7.287180967
  343 SOLV  HW2     3923    6.916869466    4.784124512    7.199808971
  344 SOLV  OW      3924    6.545091953    4.371349128    4.739053042
  344 SOLV  HW1     3925    6.472547656    4.419746297    4.690099853
  344 SOLV  HW2     3926    6.621487688    4.354109687    4.676861038
  345 SOLV  OW      3927    5.151176079    4.469096296    5.784129471
  345 SOLV  HW1     3928    5.236978955    4.432859441    5.820526681
  345 SOLV  HW2     3929    5.075704711    4.409167973    5.810861254
  346 SOLV  OW      3930    5.300610267    5.479738077    5.650434070
  346 SOLV  HW1     3931    5.224504774    5.463803716    5.587538639
  346 SOLV  HW2     3932    5.371841814    5.411363943    5.634532585
  347 SOLV  OW      3933    5.561188736    4.603230028    5.463991563
  347 SOLV  HW1     3934    5.600184459    4.540564101    5.531474153
  347 SOLV  HW2     3935    5.611465653    4.689661485    5.465829134
  348 SOLV  OW      3936    4.301500494    4.955921915    5.787657568
  348 SOLV  HW1     3937    4.302644079    5.043447734    5.739287668
  348 SOLV  HW2     3938    4.392053902    4.937917058    5.826096215
  349 SOLV  OW      3939    6.658283277    5.322204638    5.028045994
  349 SOLV  HW1     3940    6.685924095    5.234333625    4.989126703
  349 SOLV  HW2     3941    6.657737389    5.315739229    5.127835275
  350 SOLV  OW      3942    5.148323604    5.656606367    8.207089303
  350 SOLV  HW1     3943    5.181969806    5.669111413    8.300433346
  350 SOLV  HW2     3944    5.217189989    5.689038583    8.142227751
  351 SOLV  OW      3945    6.602575470    4.586546432    5.693097218
  351 SOLV  HW1     3946    6.674849967    4.652740720    5.673196530
  351 SOLV  HW2     3947    6.630753326    4.495944213    5.661495869
  352 SOLV  OW      3948    4.859899753    7.225180861    5.032001219
  352 SOLV  HW1     3949    4.781815992    7.177531593    5.072427204
  352 SOLV  HW2     3950    4.849863925    7.227141028    4.932516709
  353 SOLV  OW      3951    5.959464086    5.667126492    6.811608083
  353 SOLV  HW1     3952    5.923545575    5.605180887    6.881422791
  353 SOLV  HW2     3953    5.965233028    5.759703127    6.848994451
  354 SOLV  OW      3954    7.551045510    4.908671924    5.378292095
  354 SOLV  HW1     3955    7.542493526    5.002443098    5.344590944
  354 SOLV  HW2     3956    7.558439501    4.845950366    5.300746733
  355 SOLV  OW      3957    4.564287446    6.624883701    7.407029815
  355 SOLV  HW1     3958    4.478010403    6.602032065    7.452151236
  355 SOLV  HW2     3959    4.636173526    6.635067178    7.475808623
  356 SOLV  OW      3960    5.106991409    4.402897288    6.676975005
  356 SOLV  HW1     3961    5.058275611    4.328962649    6.630474427
  356 SOLV  HW2     3962    5.047504628    4.443519120    6.746350934
  357 SOLV  OW      3963    4.906733581    5.077452465    5.274022480
  357 SOLV  HW1     3964    4.815793030    5.040854101    5.293816932
  357 SOLV  HW2     3965    4.953334732    5.099099203    5.359819600
  358 SOLV  OW      3966    7.317233864    5.278547716    4.892904693
  358 SOLV  HW1     3967    7.245196072    5.289227013    4.824363096
  358 SOLV  HW2     3968    7.311969455    5.353637429    4.958747535
  359 SOLV  OW      3969    6.396532814    4.690494097    6.609567118
  359 SOLV  HW1     3970    6.388265526    4.787114047    6.634014243
  359 SOLV  HW2     3971    6.361964836    4.676532344    6.516768669
  360 SOLV  OW      3972    5.833040662    6.077443333    7.124501880
  360 SOLV  HW1     3973    5.870138305    6.076095929    7.217356333
  360 SOLV  HW2     3974    5.833074257    6.171304794    7.089976747
  361 SOLV  OW      3975    5.653859934    7.638596992    4.675236727
  361 SOLV  HW1     3976    5.715329200    7.710613002    4.707441584
  361 SOLV  HW2     3977    5.707007071    7.567743237    4.628793402
  362 SOLV  OW      3978    0.462418322    5.769757619    4.987416585
  362 SOLV  HW1     3979    0.496539122    5.860242824    4.961928196
  362 SOLV  HW2     3980    0.512029041    5.699755228    4.936036931
  363 SOLV  OW      3981    7.434193904    4.418025010    8.232718310
  363 SOLV  HW1     3982    7.469706192    4.346672410    8.172321917
  363 SOLV  HW2     3983    7.443348651    4.507041653    8.188083929
  364 SOLV  OW      3984    4.163000239    5.913791283    4.244047832
  364 SOLV  HW1     3985    4.174983010    6.001902026    4.289796169
  364 SOLV  HW2     3986    4.227275550    5.906863908    4.167741635
  365 SOLV  OW      3987    7.118097657    5.804073019    5.671844483
  365 SOLV  HW1     3988    7.163389465    5.715340078    5.663086245
  365 SOLV  HW2     3989    7.037832057    5.794833355    5.730782034
  366 SOLV  OW      3990    7.865418649    4.334777513    4.474145724
  366 SOLV  HW1     3991    7.814796242    4.249982234    4.458378217
  366 SOLV  HW2     3992    7.894511218    4.338927227    4.569737430
  367 SOLV  OW      3993    5.435175027    6.890267358    6.799440808
  367 SOLV  HW1     3994    5.436400722    6.958902991    6.872169563
  367 SOLV  HW2     3995    5.394030296    6.929597916    6.717209815
  368 SOLV  OW      3996    4.656583273    0.271142868    6.854366165
  368 SOLV  HW1     3997    4.611157427    0.350426898    6.813721549
  368 SOLV  HW2     3998    4.683288491    0.292586810    6.948325403
  369 SOLV  OW      3999    6.344963876    6.263310791    6.076725260
  369 SOLV  HW1     4000    6.417809574    6.218953914    6.024495734
  369 SOLV  HW2     4001    6.342113943    6.360633961    6.053881098
  370 SOLV  OW      4002    6.956911817    5.424763313    6.315802530
  370 SOLV  HW1     4003    6.996753458    5.496941690    6.259196025
  370 SOLV  HW2     4004    6.928376895    5.463210792    6.403603213
  371 SOLV  OW      4005    5.993847208    7.233086690    5.445370871
  371 SOLV  HW1     4006    5.989216362    7.299942044    5.371136213
  371 SOLV  HW2     4007    6.071346663    7.171733210    5.430158858
  372 SOLV  OW      4008    6.311154087    7.461482855    5.868576343
  372 SOLV  HW1     4009    6.346233351    7.383900753    5.921040259
  372 SOLV  HW2     4010    6.362196895    7.543958089    5.892917000
  373 SOLV  OW      4011    5.435149531    5.169145238    5.351670019
  373 SOLV  HW1     4012    5.510953350    5.183224560    5.415365631
  373 SOLV  HW2     4013    5.377059674    5.094838212    5.384920589
  374 SOLV  OW      4014    6.324715651    5.053313058    7.057871633
  374 SOLV  HW1     4015    6.369442190    5.119961226    6.998209752
  374 SOLV  HW2     4016    6.338509312    4.961281320    7.021240350
  375 SOLV  OW      4017    7.516151996    6.445256558    5.119459069
  375 SOLV  HW1     4018    7.604410122    6.492027534    5.124401726
  375 SOLV  HW2     4019    7.458420301    6.490168154    5.051257495
  376 SOLV  OW      4020    6.584648253    4.348023149    6.305868794
  376 SOLV  HW1     4021    6.553016345    4.430988555    6.259849921
  376 SOLV  HW2     4022    6.511722461    4.279592912    6.305024450
  377 SOLV  OW      4023    6.083299239    5.679787221    4.255436802
  377 SOLV  HW1     4024    6.085071375    5.611117628    4.328109947
  377 SOLV  HW2     4025    6.090535231    5.634455685    4.166595976
  378 SOLV  OW      4026    6.859777575    4.044276165    5.915665104
  378 SOLV  HW1     4027    6.878944524    4.107912513    5.990396666
  378 SOLV  HW2     4028    6.847842154    4.095447255    5.830572313
  379 SOLV  OW      4029    5.208607827    5.229600918    6.504989735
  379 SOLV  HW1     4030    5.150514403    5.239503240    6.585790932
  379 SOLV  HW2     4031    5.298323482    5.195017729    6.532498537
  380 SOLV  OW      4032    5.887518566    5.248107160    5.537461359
  380 SOLV  HW1     4033    5.840260485    5.169285517    5.498020763
  380 SOLV  HW2     4034    5.977094651    5.258326015    5.494178274
  381 SOLV  OW      4035    5.897575293    5.238207985    5.822691460
  381 SOLV  HW1     4036    5.816758562    5.207003545    5.872659951
  381 SOLV  HW2     4037    5.877874043    5.238988760    5.724645060
  382 SOLV  OW      4038    5.581168605    4.905385398    6.272561554
  382 SOLV  HW1     4039    5.515844262    4.856778274    6.214497051
  382 SOLV  HW2     4040    5.556905194    4.891787902    6.368623264
  383 SOLV  OW      4041    8.074024392    4.867118087    7.300408089
  383 SOLV  HW1     4042    8.134356729    4.814517615    7.240448186
  383 SOLV  HW2     4043    8.051956296    4.954516675    7.257091381
  384 SOLV  OW      4044    6.101682231    5.060007497    7.213372776
  384 SOLV  HW1     4045    6.047072827    4.976239300    7.211798417
  384 SOLV  HW2     4046    6.168482623    5.057628297    7.138983196
  385 SOLV  OW      4047    6.236771455    7.657078348    0.091349772
  385 SOLV  HW1     4048    6.176381935    7.595056207    0.041270564
  385 SOLV  HW2     4049    6.227141046    7.749673958    0.054814102
  386 SOLV  OW      4050    4.371896117    7.478312890    5.886154088
  386 SOLV  HW1     4051    4.462919418    7.509104884    5.913870500
  386 SOLV  HW2     4052    4.305591148    7.551366065    5.902540368
  387 SOLV  OW      4053    7.194134480    5.345818330    8.201843030
  387 SOLV  HW1     4054    7.175860016    5.249241790    8.183383758
  387 SOLV  HW2     4055    7.228481640    5.355968709    8.295217980
  388 SOLV  OW      4056    6.643256542    7.353375146    5.381865769
  388 SOLV  HW1     4057    6.615995817    7.295576547    5.458782445
  388 SOLV  HW2     4058    6.669735335    7.295678279    5.304587468
  389 SOLV  OW      4059    6.441463823    5.952415946    4.264531322
  389 SOLV  HW1     4060    6.456618434    6.041303055    4.307784218
  389 SOLV  HW2     4061    6.397725640    5.890601194    4.329855728
  390 SOLV  OW      4062    6.151081151    7.271271915    7.342163603
  390 SOLV  HW1     4063    6.196701608    7.199382292    7.289699122
  390 SOLV  HW2     4064    6.106819262    7.231034297    7.422310880
  391 SOLV  OW      4065    6.306287555    7.164179122    6.941887699
  391 SOLV  HW1     4066    6.400245943    7.144344178    6.913960844
  391 SOLV  HW2     4067    6.292254760    7.263180902    6.943664399
  392 SOLV  OW      4068    6.967938258    4.612989731    4.729164562
  392 SOLV  HW1     4069    6.889271095    4.590963330    4.786855542
  392 SOLV  HW2     4070    6.948600553    4.586123131    4.634792556
  393 SOLV  OW      4071    6.406641271    6.131465300    7.886506843
  393 SOLV  HW1     4072    6.462593877    6.200075821    7.839992713
  393 SOLV  HW2     4073    6.446686977    6.110771428    7.975780266
  394 SOLV  OW      4074    5.579452985    6.643664495    7.432366268
  394 SOLV  HW1     4075    5.504767695    6.650854659    7.366245784
  394 SOLV  HW2     4076    5.625385920    6.732127262    7.440492478
  395 SOLV  OW      4077    6.039243014    4.285585899    7.233415802
  395 SOLV  HW1     4078    5.999376058    4.338501989    7.158502318
  395 SOLV  HW2     4079    6.015945174    4.188995253    7.222061456
  396 SOLV  OW      4080    6.499224537    4.700194877    4.340687439
  396 SOLV  HW1     4081    6.471497104    4.606532487    4.319236890
  396 SOLV  HW2     4082    6.597216224    4.710655659    4.323667662
  397 SOLV  OW      4083    4.303856260    5.020669351    4.965250075
  397 SOLV  HW1     4084    4.212550722    5.033390106    4.926475727
  397 SOLV  HW2     4085    4.366111814    5.088935723    4.926965126
  398 SOLV  OW      4086    6.188243625    7.902342761    8.220236875
  398 SOLV  HW1     4087    6.102944043    7.902640035    8.168032700
  398 SOLV  HW2     4088    6.196312680    7.987912940    8.271364172
  399 SOLV  OW      4089    6.439871496    8.129748365    5.953630885
  399 SOLV  HW1     4090    6.406206296    8.048451440    5.906098573
  399 SOLV  HW2     4091    6.364784599    8.194661425    5.965876891
  400 SOLV  OW      4092    3.967414706    4.700307013    5.424283574
  400 SOLV  HW1     4093    4.056613969    4.656267250    5.414084083
  400 SOLV  HW2     4094    3.923900357    4.708566094    5.334627068
  401 SOLV  OW      4095    5.233355947    5.014173311    7.269246121
  401 SOLV  HW1     4096    5.179599228    5.028043553    7.186062892
  401 SOLV  HW2     4097    5.277868334    5.099993055    7.294842559
  402 SOLV  OW      4098    5.590142175    4.691558894    6.001484021
  402 SOLV  HW1     4099    5.513449516    4.709886227    6.062996461
  402 SOLV  HW2     4100    5.668435902    4.659140187    6.054592698
  403 SOLV  OW      4101    7.274251363    6.480195778    5.861060145
  403 SOLV  HW1     4102    7.291308971    6.423110576    5.780735408
  403 SOLV  HW2     4103    7.357330360    6.530838395    5.884188088
  404 SOLV  OW      4104    6.612094430    5.993172049    7.720232826
  404 SOLV  HW1     4105    6.557592078    6.030791056    7.795173707
  404 SOLV  HW2     4106    6.666673556    5.916463980    7.753977653
  405 SOLV  OW      4107    5.458772425    6.003978126    8.081820182
  405 SOLV  HW1     4108    5.375903462    5.997417575    8.026234797
  405 SOLV  HW2     4109    5.532614447    5.953006851    8.037669474
  406 SOLV  OW      4110    5.683991166    6.626614305    6.379265112
  406 SOLV  HW1     4111    5.718975762    6.684741758    6.305789543
  406 SOLV  HW2     4112    5.738679611    6.640705713    6.461799634
  407 SOLV  OW      4113    6.630398701    5.109998002    7.327541151
  407 SOLV  HW1     4114    6.728091343    5.093263007    7.340810957
  407 SOLV  HW2     4115    6.585977734    5.120308655    7.416549199
  408 SOLV  OW      4116    6.048995411    5.333282975    7.280455999
  408 SOLV  HW1     4117    6.131824107    5.378088187    7.314122942
  408 SOLV  HW2     4118    6.070024312    5.238722148    7.255604090
  409 SOLV  OW      4119    4.897806684    4.553087346    7.294376753
  409 SOLV  HW1     4120    4.993351590    4.542551358    7.266775064
  409 SOLV  HW2     4121    4.892232586    4.557403959    7.394136405
  410 SOLV  OW      4122    7.066674640    7.535348356    6.063936785
  410 SOLV  HW1     4123    7.134534136    7.472008413    6.026746188
  410 SOLV  HW2     4124    6.980195660    7.487093568    6.077894143
  411 SOLV  OW      4125    5.983649616    5.663063734    7.705996628
  411 SOLV  HW1     4126    6.020799465    5.725901114    7.774355468
  411 SOLV  HW2     4127    6.058205043    5.610360397    7.665187115
  412 SOLV  OW      4128    6.234937629    5.823234158    6.569011553
  412 SOLV  HW1     4129    6.269979975    5.744569777    6.619863331
  412 SOLV  HW2     4130    6.171202875    5.791724118    6.498677041
  413 SOLV  OW      4131    8.073717011    4.946962030    4.849039199
  413 SOLV  HW1     4132    8.081676101    4.871154408    4.913783241
  413 SOLV  HW2     4133    8.016738156    4.918935920    4.771774247
  414 SOLV  OW      4134    5.967027942    4.488264061    4.682559742
  414 SOLV  HW1     4135    6.042620949    4.464210259    4.743446132
  414 SOLV  HW2     4136    5.963043439    4.587631341    4.672058913
  415 SOLV  OW      4137    7.380334155    4.271109670    5.042618407
  415 SOLV  HW1     4138    7.447382331    4.273844514    4.968475964
  415 SOLV  HW2     4139    7.310193080    4.340579026    5.026673553
  416 SOLV  OW      4140    6.451546219    4.823782530    6.948040656
  416 SOLV  HW1     4141    6.508343141    4.824517004    6.865728053
  416 SOLV  HW2     4142    6.501988615    4.780795931    7.022936996
  417 SOLV  OW      4143    8.241216208    5.418174801    6.652113876
  417 SOLV  HW1     4144    8.272265667    5.513080017    6.646731406
  417 SOLV  HW2     4145    8.301452620    5.366840093    6.713239342
  418 SOLV  OW      4146    5.350449681    6.848082021    8.009449722
  418 SOLV  HW1     4147    5.395242080    6.888607458    8.089154357
  418 SOLV  HW2     4148    5.419738013    6.811414503    7.947352521
  419 SOLV  OW      4149    6.710174975    6.915705157    4.409060409
  419 SOLV  HW1     4150    6.765447870    6.995718241    4.385729987
  419 SOLV  HW2     4151    6.653724040    6.936364391    4.488984382
  420 SOLV  OW      4152    4.762595643    8.087258545    7.981786583
  420 SOLV  HW1     4153    4.724538034    8.140336505    7.906052024
  420 SOLV  HW2     4154    4.692976152    8.075662461    8.052638788
  421 SOLV  OW      4155    6.037809695    7.229843196    5.941632119
  421 SOLV  HW1     4156    5.959091707    7.181680385    5.980172983
  421 SOLV  HW2     4157    6.105624595    7.163262719    5.910491807
  422 SOLV  OW      4158    0.073582914    5.169276116    5.785868795
  422 SOLV  HW1     4159    0.105889007    5.173475157    5.691315664
  422 SOLV  HW2     4160    0.151535024    5.176747027    5.848071206
  423 SOLV  OW      4161    7.793328796    6.472998449    5.148490948
  423 SOLV  HW1     4162    7.863996183    6.503364264    5.212408448
  423 SOLV  HW2     4163    7.780512644    6.374222322    5.157459187
  424 SOLV  OW      4164    5.190697159    7.297762363    7.946023141
  424 SOLV  HW1     4165    5.188260533    7.397268439    7.936329222
  424 SOLV  HW2     4166    5.239418953    7.273648700    8.029964364
  425 SOLV  OW      4167    5.649742093    4.698482152    4.690754214
  425 SOLV  HW1     4168    5.555587618    4.730566724    4.701122601
  425 SOLV  HW2     4169    5.666405949    4.674460644    4.595113312
  426 SOLV  OW      4170    7.463904283    4.723091738    6.795857254
  426 SOLV  HW1     4171    7.561260163    4.731446530    6.817156189
  426 SOLV  HW2     4172    7.418191701    4.810119841    6.814242585
  427 SOLV  OW      4173    7.079479338    8.171993696    5.347999814
  427 SOLV  HW1     4174    7.122062470    8.247954720    5.397174676
  427 SOLV  HW2     4175    6.991458072    8.201535002    5.310836593
  428 SOLV  OW      4176    4.908857295    7.598291335    8.025448764
  428 SOLV  HW1     4177    4.929858940    7.682248336    8.075567967
  428 SOLV  HW2     4178    4.812473359    7.598646867    7.998769636
  429 SOLV  OW      4179    5.853978662    7.427082776    7.875742359
  429 SOLV  HW1     4180    5.754298976    7.419013436    7.875073565
  429 SOLV  HW2     4181    5.879890373    7.516952495    7.911147176
  430 SOLV  OW      4182    8.115960645    7.007708612    7.933758209
  430 SOLV  HW1     4183    8.129777824    7.036698290    7.839044743
  430 SOLV  HW2     4184    8.042523840    6.939921236    7.937469883
  431 SOLV  OW      4185    6.079797410    6.055270550    4.977984491
  431 SOLV  HW1     4186    6.110353597    5.960466147    4.969127585
  431 SOLV  HW2     4187    6.142931103    6.115339362    4.928914948
  432 SOLV  OW      4188    5.593603603    6.165082780    7.517379476
  432 SOLV  HW1     4189    5.595193434    6.065136924    7.514225236
  432 SOLV  HW2     4190    5.511618837    6.195583340    7.565854520
  433 SOLV  OW      4191    5.570486508    4.067559923    7.337024898
  433 SOLV  HW1     4192    5.641017682    4.066255797    7.266134500
  433 SOLV  HW2     4193    5.539843936    4.161604523    7.351802799
  434 SOLV  OW      4194    6.817368722    7.102509913    4.742374627
  434 SOLV  HW1     4195    6.911391367    7.071708947    4.727791614
  434 SOLV  HW2     4196    6.812971509    7.157879678    4.825539762
  435 SOLV  OW      4197    5.834259198    7.323428047    6.296224510
  435 SOLV  HW1     4198    5.789474455    7.239658053    6.327504556
  435 SOLV  HW2     4199    5.825169248    7.394219003    6.366277720
  436 SOLV  OW      4200    7.072370377    6.701347772    5.838982140
  436 SOLV  HW1     4201    7.153566066    6.648968560    5.864774283
  436 SOLV  HW2     4202    6.990551277    6.654652460    5.872548298
  437 SOLV  OW      4203    6.276118909    3.912469737    6.785688429
  437 SOLV  HW1     4204    6.270059350    3.994488734    6.842590931
  437 SOLV  HW2     4205    6.207243043    3.846256227    6.815245009
  438 SOLV  OW      4206    6.910001945    3.577368020    7.943197779
  438 SOLV  HW1     4207    6.914128451    3.597419146    7.845315379
  438 SOLV  HW2     4208    6.954207290    3.489470290    7.961082874
  439 SOLV  OW      4209    7.029128624    4.853462917    6.644377787
  439 SOLV  HW1     4210    7.019289658    4.822499196    6.738961183
  439 SOLV  HW2     4211    7.078321285    4.784210507    6.591598341
  440 SOLV  OW      4212    4.880571518    4.362411050    6.427943643
  440 SOLV  HW1     4213    4.859908564    4.290841486    6.361218291
  440 SOLV  HW2     4214    4.877607797    4.323841159    6.520165837
  441 SOLV  OW      4215    7.062822343    4.865429186    5.319346649
  441 SOLV  HW1     4216    7.063583324    4.916930278    5.233623697
  441 SOLV  HW2     4217    7.042715841    4.769333184    5.300303601
  442 SOLV  OW      4218    6.441478798    4.892978750    4.994858862
  442 SOLV  HW1     4219    6.342732122    4.877471278    4.991917368
  442 SOLV  HW2     4220    6.471159481    4.900709758    5.090039158
  443 SOLV  OW      4221    4.155763148    4.798994741    6.237848717
  443 SOLV  HW1     4222    4.254212807    4.805172519    6.221430936
  443 SOLV  HW2     4223    4.121681272    4.711511624    6.203422999
  444 SOLV  OW      4224    4.812543729    6.485277332    5.101613334
  444 SOLV  HW1     4225    4.757951477    6.494766598    5.184868109
  444 SOLV  HW2     4226    4.878626024    6.560161144    5.096393419
  445 SOLV  OW      4227    6.325724362    4.551885654    7.695466629
  445 SOLV  HW1     4228    6.349934890    4.541451251    7.791937727
  445 SOLV  HW2     4229    6.372187620    4.632104781    7.657947738
  446 SOLV  OW      4230    4.186707367    8.019267833    6.590383447
  446 SOLV  HW1     4231    4.138622821    8.080468607    6.527582564
  446 SOLV  HW2     4232    4.275901808    7.995449645    6.551930451
  447 SOLV  OW      4233    5.643983265    6.465389987    6.768067637
  447 SOLV  HW1     4234    5.583467221    6.501802852    6.838873513
  447 SOLV  HW2     4235    5.736704540    6.499985451    6.782467975
  448 SOLV  OW      4236    4.533925633    7.820973638    7.603669475
  448 SOLV  HW1     4237    4.630955770    7.813078793    7.626575974
  448 SOLV  HW2     4238    4.493830677    7.729628055    7.596588528
  449 SOLV  OW      4239    4.797220806    7.802292195    7.666964215
  449 SOLV  HW1     4240    4.831742038    7.890747379    7.698357701
  449 SOLV  HW2     4241    4.837077082    7.780711245    7.577816628
  450 SOLV  OW      4242    5.516627462    5.618153464    7.867125761
  450 SOLV  HW1     4243    5.495462852    5.568348795    7.951218536
  450 SOLV  HW2     4244    5.597936780    5.578506199    7.824500777
  451 SOLV  OW      4245    4.809815771    4.774841871    0.176868198
  451 SOLV  HW1     4246    4.844594814    4.865094260    0.151436341
  451 SOLV  HW2     4247    4.868791509    4.735002344    0.247129483
  452 SOLV  OW      4248    6.756784067    6.914399429    4.997300566
  452 SOLV  HW1     4249    6.760462384    6.835823091    5.059044151
  452 SOLV  HW2     4250    6.789192206    6.887123297    4.906715108
  453 SOLV  OW      4251    4.653001843    5.984954953    4.913291471
  453 SOLV  HW1     4252    4.575202778    5.931294490    4.880590426
  453 SOLV  HW2     4253    4.626771806    6.034666123    4.996009248
  454 SOLV  OW      4254    4.411517631    7.293611030    7.709368497
  454 SOLV  HW1     4255    4.453159113    7.375459544    7.669762302
  454 SOLV  HW2     4256    4.331327269    7.267657721    7.655537928
  455 SOLV  OW      4257    7.386670542    5.876679569    5.542187389
  455 SOLV  HW1     4258    7.462665303    5.846509706    5.599776324
  455 SOLV  HW2     4259    7.302880305    5.829952848    5.570430304
  456 SOLV  OW      4260    5.998068359    4.822521142    5.983914965
  456 SOLV  HW1     4261    5.937993773    4.814046592    6.063417342
  456 SOLV  HW2     4262    6.084091004    4.774800608    6.001920061
  457 SOLV  OW      4263    6.068782436    8.186900447    6.559725091
  457 SOLV  HW1     4264    6.153051176    8.133233676    6.555239670
  457 SOLV  HW2     4265    5.993757188    8.134555281    6.519319726
  458 SOLV  OW      4266    4.234263441    6.041618360    7.211930529
  458 SOLV  HW1     4267    4.188122379    6.007070673    7.130214803
  458 SOLV  HW2     4268    4.166972342    6.056475313    7.284409201
  459 SOLV  OW      4269    7.268140195    6.619961723    7.661625313
  459 SOLV  HW1     4270    7.256986311    6.546151396    7.728176382
  459 SOLV  HW2     4271    7.329121206    6.589797337    7.588325918
  460 SOLV  OW      4272    4.672574577    6.246207466    6.052171103
  460 SOLV  HW1     4273    4.589777977    6.292036640    6.019831691
  460 SOLV  HW2     4274    4.680970568    6.157137091    6.007479080
  461 SOLV  OW      4275    4.425275649    6.631089960    7.149464080
  461 SOLV  HW1     4276    4.458772882    6.598329841    7.237808597
  461 SOLV  HW2     4277    4.483389763    6.595206488    7.076422132
  462 SOLV  OW      4278    6.421527348    5.922182259    6.939966274
  462 SOLV  HW1     4279    6.463747937    5.968002250    7.018183601
  462 SOLV  HW2     4280    6.400900125    5.827338610    6.964072762
  463 SOLV  OW      4281    6.464320849    5.412232512    4.838184955
  463 SOLV  HW1     4282    6.487856752    5.345624504    4.767396363
  463 SOLV  HW2     4283    6.520477513    5.395882334    4.919306206
  464 SOLV  OW      4284    5.998832033    7.230786387    8.214022472
  464 SOLV  HW1     4285    6.090600756    7.210623209    8.248277267
  464 SOLV  HW2     4286    5.932158232    7.173407512    8.261601015
  465 SOLV  OW      4287    5.476717247    4.465220216    0.050763995
  465 SOLV  HW1     4288    5.540789563    4.414833090   -0.007182546
  465 SOLV  HW2     4289    5.525552562    4.502904287    0.129484429
  466 SOLV  OW      4290    4.829629428    4.363955482    8.209195414
  466 SOLV  HW1     4291    4.738649686    4.404346794    8.199563835
  466 SOLV  HW2     4292    4.826483504    4.290564920    8.277058798
  467 SOLV  OW      4293    7.107930765    5.069266155    7.568136153
  467 SOLV  HW1     4294    7.128764012    5.166958511    7.563253070
  467 SOLV  HW2     4295    7.191465024    5.018391396    7.589001067
  468 SOLV  OW      4296    6.745213592    4.523270902    4.861072070
  468 SOLV  HW1     4297    6.664125750    4.471094601    4.834568539
  468 SOLV  HW2     4298    6.752012237    4.525877895    4.960806628
  469 SOLV  OW      4299    5.013856823    5.890589904    7.258320689
  469 SOLV  HW1     4300    5.035953211    5.861039560    7.351272520
  469 SOLV  HW2     4301    5.091991701    5.939409187    7.219422404
  470 SOLV  OW      4302    5.477369545    4.546537302    7.142544144
  470 SOLV  HW1     4303    5.557964304    4.541014501    7.201499994
  470 SOLV  HW2     4304    5.419832481    4.622909278    7.171845170
  471 SOLV  OW      4305    6.843717656    4.220919233    6.369406715
  471 SOLV  HW1     4306    6.895046453    4.150656859    6.418686656
  471 SOLV  HW2     4307    6.750091732    4.224510793    6.404353633
  472 SOLV  OW      4308    4.845261551    7.039877580    5.615620865
  472 SOLV  HW1     4309    4.769122334    6.978636283    5.636932802
  472 SOLV  HW2     4310    4.907035672    7.044791417    5.694116484
  473 SOLV  OW      4311    8.226367136    6.503906674    5.760916514
  473 SOLV  HW1     4312    8.136776241    6.471739710    5.791578593
  473 SOLV  HW2     4313    8.214756304    6.584560234    5.702937728
  474 SOLV  OW      4314    7.108031473    5.350699998    5.245631086
  474 SOLV  HW1     4315    7.138556662    5.336590726    5.339807414
  474 SOLV  HW2     4316    7.163284115    5.294633983    5.183956556
  475 SOLV  OW      4317    4.327038338    5.465667034    7.007399170
  475 SOLV  HW1     4318    4.347017529    5.500661483    6.915877262
  475 SOLV  HW2     4319    4.337841165    5.366255001    7.008138528
  476 SOLV  OW      4320    5.158582493    5.716708461    6.692410443
  476 SOLV  HW1     4321    5.192617421    5.662305927    6.615706282
  476 SOLV  HW2     4322    5.235719405    5.748303639    6.747665277
  477 SOLV  OW      4323    7.307280679    7.646921144    4.615028242
  477 SOLV  HW1     4324    7.344539913    7.566242832    4.660884098
  477 SOLV  HW2     4325    7.237363813    7.618602755    4.549379599
  478 SOLV  OW      4326    4.620961118    6.920608689    7.609554735
  478 SOLV  HW1     4327    4.713846170    6.897555619    7.580526721
  478 SOLV  HW2     4328    4.610489276    6.900330577    7.706923778
  479 SOLV  OW      4329    6.340152446    6.044771103    4.588657136
  479 SOLV  HW1     4330    6.265899522    6.038885390    4.521921231
  479 SOLV  HW2     4331    6.419222633    6.089344148    4.546669991
  480 SOLV  OW      4332    7.982353524    4.485343958    6.491600446
  480 SOLV  HW1     4333    7.993731856    4.484807362    6.392242446
  480 SOLV  HW2     4334    8.052601365    4.427790145    6.533486850
  481 SOLV  OW      4335    4.626083458    7.831347211    6.174210248
  481 SOLV  HW1     4336    4.703591396    7.782634821    6.133947185
  481 SOLV  HW2     4337    4.657769785    7.917675936    6.213513767
  482 SOLV  OW      4338    4.382246602    5.589456301    6.775691217
  482 SOLV  HW1     4339    4.304216292    5.550329606    6.726887524
  482 SOLV  HW2     4340    4.365522999    5.686548684    6.792860354
  483 SOLV  OW      4341    5.876304172    8.013928260    6.108942990
  483 SOLV  HW1     4342    5.903193536    7.918698131    6.123431205
  483 SOLV  HW2     4343    5.937986945    8.056229119    6.042553460
  484 SOLV  OW      4344    5.194214891    7.146048756    6.875585123
  484 SOLV  HW1     4345    5.115764962    7.118426410    6.931120661
  484 SOLV  HW2     4346    5.170992880    7.137755586    6.778664688
  485 SOLV  OW      4347    7.203660648    7.529116771    0.008128644
  485 SOLV  HW1     4348    7.128343283    7.486461672   -0.041963541
  485 SOLV  HW2     4349    7.290747204    7.494761463   -0.027042291
  486 SOLV  OW      4350    5.232331681    3.910114443    4.401013435
  486 SOLV  HW1     4351    5.193580830    3.913320118    4.308872113
  486 SOLV  HW2     4352    5.258508816    4.002377795    4.429369627
  487 SOLV  OW      4353    4.563438425    7.171131462    4.658864754
  487 SOLV  HW1     4354    4.547050683    7.164057951    4.757266384
  487 SOLV  HW2     4355    4.477085708    7.189689026    4.611958043
  488 SOLV  OW      4356    4.715683436    4.359456590    5.097688477
  488 SOLV  HW1     4357    4.704921927    4.326990547    5.191666168
  488 SOLV  HW2     4358    4.812326885    4.356187291    5.072174373
  489 SOLV  OW      4359    7.257248745    6.087759591    7.270108616
  489 SOLV  HW1     4360    7.196496240    6.038106251    7.208096093
  489 SOLV  HW2     4361    7.310305458    6.022443757    7.324150874
  490 SOLV  OW      4362    7.328998036    4.602053857    5.432732206
  490 SOLV  HW1     4363    7.351117999    4.683344762    5.486607402
  490 SOLV  HW2     4364    7.298613829    4.629762192    5.341578225
  491 SOLV  OW      4365    6.586683151    7.418991638    4.587024674
  491 SOLV  HW1     4366    6.561689354    7.423486669    4.683753782
  491 SOLV  HW2     4367    6.662867771    7.355288857    4.575224753
  492 SOLV  OW      4368    5.469868093    7.289732987    4.935517699
  492 SOLV  HW1     4369    5.468433591    7.336677805    5.023812969
  492 SOLV  HW2     4370    5.420414965    7.344389462    4.867924208
  493 SOLV  OW      4371    5.713550166    7.696640057    6.931391624
  493 SOLV  HW1     4372    5.804435036    7.724351559    6.900187133
  493 SOLV  HW2     4373    5.645772177    7.762983041    6.899668004
  494 SOLV  OW      4374    7.059905672    5.140744179    7.826288814
  494 SOLV  HW1     4375    6.972270702    5.188706577    7.821694939
  494 SOLV  HW2     4376    7.084879014    5.108170266    7.735093355
  495 SOLV  OW      4377    4.778372837    4.095739734    4.819833077
  495 SOLV  HW1     4378    4.856829032    4.131754096    4.769345434
  495 SOLV  HW2     4379    4.788930368    4.116551104    4.917078992
  496 SOLV  OW      4380    7.819559540    5.325176369    5.669881434
  496 SOLV  HW1     4381    7.852945477    5.339323594    5.763084893
  496 SOLV  HW2     4382    7.758569303    5.400287433    5.644581256
  497 SOLV  OW      4383    7.593449212    4.754281733    5.749817920
  497 SOLV  HW1     4384    7.662536027    4.806054440    5.699338310
  497 SOLV  HW2     4385    7.627837141    4.662247985    5.768492156
  498 SOLV  OW      4386    7.218951073    7.756314195    4.840205856
  498 SOLV  HW1     4387    7.127181683    7.719689004    4.824763219
  498 SOLV  HW2     4388    7.280760742    7.722296163    4.769326417
  499 SOLV  OW      4389    7.447846226    3.678271755    5.053761270
  499 SOLV  HW1     4390    7.484423784    3.675176555    5.146790547
  499 SOLV  HW2     4391    7.511384844    3.727940607    4.994620839
  500 SOLV  OW      4392    4.999593754    4.175035159    4.600039749
  500 SOLV  HW1     4393    5.061141584    4.250559060    4.622619859
  500 SOLV  HW2     4394    5.047749350    4.108866060    4.542555474
  501 SOLV  OW      4395    7.857943310    5.529769361    6.508308353
  501 SOLV  HW1     4396    7.790774750    5.524574133    6.434395817
  501 SOLV  HW2     4397    7.892106986    5.623466370    6.515751008
  502 SOLV  OW      4398    4.836036888    4.678020816    6.674324564
  502 SOLV  HW1     4399    4.847537978    4.747728349    6.603553208
  502 SOLV  HW2     4400    4.746270547    4.635044791    6.664474203
  503 SOLV  OW      4401    6.289759397    5.462577334    7.347537931
  503 SOLV  HW1     4402    6.297238439    5.551626799    7.302639984
  503 SOLV  HW2     4403    6.378501334    5.416525009    7.345188918
  504 SOLV  OW      4404    7.897087914    4.145864371    6.884365533
  504 SOLV  HW1     4405    7.798204004    4.130945069    6.885223623
  504 SOLV  HW2     4406    7.919197468    4.225862735    6.940157966
  505 SOLV  OW      4407    7.156650550    5.558597515    7.091274864
  505 SOLV  HW1     4408    7.139532169    5.655435644    7.109423665
  505 SOLV  HW2     4409    7.144720281    5.540386592    6.993673476
  506 SOLV  OW      4410    6.574693041    4.041421775    6.001690994
  506 SOLV  HW1     4411    6.661047982    4.050193909    5.952019051
  506 SOLV  HW2     4412    6.593247054    4.033674530    6.099656133
  507 SOLV  OW      4413    5.807551980    7.079374495    6.058260544
  507 SOLV  HW1     4414    5.723123735    7.110372744    6.014529832
  507 SOLV  HW2     4415    5.802705508    7.097314581    6.156525569
  508 SOLV  OW      4416    7.136458462    5.836142456    7.896569183
  508 SOLV  HW1     4417    7.064377817    5.903454565    7.880031292
  508 SOLV  HW2     4418    7.194957267    5.829446547    7.815741869
  509 SOLV  OW      4419    7.700559312    5.902628733    6.930282376
  509 SOLV  HW1     4420    7.743431515    5.992949454    6.927847695
  509 SOLV  HW2     4421    7.623399624    5.900654019    6.866688382
  510 SOLV  OW      4422    6.896052270    3.868982134    7.502444177
  510 SOLV  HW1     4423    6.901188250    3.833215306    7.409192077
  510 SOLV  HW2     4424    6.824050983    3.938192870    7.507660940
  511 SOLV  OW      4425    5.469946522    4.032791847    8.098073433
  511 SOLV  HW1     4426    5.402550169    4.036215379    8.024266494
  511 SOLV  HW2     4427    5.510830572    4.123266960    8.110079899
  512 SOLV  OW      4428    6.157294897    4.643119308    5.172273828
  512 SOLV  HW1     4429    6.109269265    4.666832813    5.256729843
  512 SOLV  HW2     4430    6.175319701    4.726277911    5.119725522
  513 SOLV  OW      4431    5.284691339    5.484792625    4.751343926
  513 SOLV  HW1     4432    5.282671231    5.480963236    4.851250364
  513 SOLV  HW2     4433    5.216170719    5.422129719    4.714218666
  514 SOLV  OW      4434    0.016548552    7.414182664    4.548706773
  514 SOLV  HW1     4435   -0.041496634    7.427202898    4.468312734
  514 SOLV  HW2     4436   -0.002701208    7.485933852    4.615663180
  515 SOLV  OW      4437    6.227860480    7.139814058    5.131274634
  515 SOLV  HW1     4438    6.250557887    7.089324432    5.214564938
  515 SOLV  HW2     4439    6.128596187    7.141235100    5.119185747
  516 SOLV  OW      4440    7.659305663    5.018673689    4.656680176
  516 SOLV  HW1     4441    7.689152114    5.058760363    4.570056299
  516 SOLV  HW2     4442    7.663824625    5.087883096    4.728728756
  517 SOLV  OW      4443    4.703137382    4.873763496    6.063392942
  517 SOLV  HW1     4444    4.671398023    4.942714424    6.128509958
  517 SOLV  HW2     4445    4.690241688    4.782611007    6.102464309
  518 SOLV  OW      4446    4.164533582    7.654378710    5.963892478
  518 SOLV  HW1     4447    4.074199398    7.691302106    5.942030391
  518 SOLV  HW2     4448    4.225173158    7.728916174    5.991615364
  519 SOLV  OW      4449    5.564571015    5.411251316    6.908870487
  519 SOLV  HW1     4450    5.604226547    5.464924450    6.983358425
  519 SOLV  HW2     4451    5.637923087    5.370553339    6.854419678
  520 SOLV  OW      4452    6.334843719    0.156375730    4.988336190
  520 SOLV  HW1     4453    6.382150165    0.096272659    5.052754808
  520 SOLV  HW2     4454    6.401909701    0.212076557    4.939350763
  521 SOLV  OW      4455    5.447893220    5.746457696    0.033841777
  521 SOLV  HW1     4456    5.437703257    5.845241150    0.022015210
  521 SOLV  HW2     4457    5.519581891    5.728184540    0.101136654
  522 SOLV  OW      4458    5.832675414    6.246988442    7.482528469
  522 SOLV  HW1     4459    5.876090639    6.245672725    7.572613228
  522 SOLV  HW2     4460    5.736903433    6.219556018    7.491302694
  523 SOLV  OW      4461    3.839253304    6.949949059    7.683642114
  523 SOLV  HW1     4462    3.921863863    6.951532768    7.627297384
  523 SOLV  HW2     4463    3.840742715    6.869245061    7.742686536
  524 SOLV  OW      4464    7.966312474    4.392798704    7.014806262
  524 SOLV  HW1     4465    7.898209590    4.464062468    6.997924216
  524 SOLV  HW2     4466    8.012115743    4.410457998    7.101936297
  525 SOLV  OW      4467    4.159565394    7.241569181    7.591322719
  525 SOLV  HW1     4468    4.151164028    7.306971769    7.666511597
  525 SOLV  HW2     4469    4.154983994    7.290298258    7.504110964
  526 SOLV  OW      4470    5.049771171    5.150712838    5.487530441
  526 SOLV  HW1     4471    5.010630227    5.108695026    5.569407977
  526 SOLV  HW2     4472    5.120574685    5.090891338    5.449985162
  527 SOLV  OW      4473    5.068452111    6.120857577    8.117467854
  527 SOLV  HW1     4474    5.101596997    6.169719299    8.198188762
  527 SOLV  HW2     4475    4.972207929    6.096861765    8.130241630
  528 SOLV  OW      4476    6.446822134    4.917973568    5.266098893
  528 SOLV  HW1     4477    6.358893870    4.923821647    5.313388885
  528 SOLV  HW2     4478    6.503865457    4.995902677    5.292078609
  529 SOLV  OW      4479    4.577303459    4.914830134    5.803360446
  529 SOLV  HW1     4480    4.599324523    4.874083092    5.891998207
  529 SOLV  HW2     4481    4.635886690    4.874859479    5.732846804
  530 SOLV  OW      4482    6.010959784    6.787047477    5.404720179
  530 SOLV  HW1     4483    6.045981593    6.845120765    5.478220842
  530 SOLV  HW2     4484    6.012210977    6.691515030    5.434273290
  531 SOLV  OW      4485    6.734586741    6.995860527    5.392820079
  531 SOLV  HW1     4486    6.745664287    7.052399340    5.311072908
  531 SOLV  HW2     4487    6.649448290    7.020557885    5.439116523
  532 SOLV  OW      4488    5.172541080    6.584649539    4.956553811
  532 SOLV  HW1     4489    5.187803461    6.489446550    4.983104392
  532 SOLV  HW2     4490    5.109508592    6.587907403    4.878979766
  533 SOLV  OW      4491    6.316186274    6.424612453    6.849224069
  533 SOLV  HW1     4492    6.389043977    6.356113122    6.850402559
  533 SOLV  HW2     4493    6.356506093    6.516133160    6.849203630
  534 SOLV  OW      4494    6.408278200    7.279067575    8.045249491
  534 SOLV  HW1     4495    6.496940708    7.308684478    8.009701834
  534 SOLV  HW2     4496    6.335427776    7.313736999    7.986151708
  535 SOLV  OW      4497    5.069803953    5.286070930    7.313403316
  535 SOLV  HW1     4498    5.078704669    5.279175358    7.412776957
  535 SOLV  HW2     4499    4.975100794    5.307977530    7.289881734
  536 SOLV  OW      4500    4.940580825    5.468608297    6.700649812
  536 SOLV  HW1     4501    4.977034648    5.512799159    6.618673837
  536 SOLV  HW2     4502    4.848825174    5.503694283    6.719401172
  537 SOLV  OW      4503    7.397051611    4.992405120    6.767358043
  537 SOLV  HW1     4504    7.491919081    5.014666658    6.789864188
  537 SOLV  HW2     4505    7.342882242    5.076426968    6.764561057
  538 SOLV  OW      4506    5.840815277    7.052803053    0.104293371
  538 SOLV  HW1     4507    5.874893640    7.009120594    0.187551426
  538 SOLV  HW2     4508    5.812558454    6.982542081    0.038976627
  539 SOLV  OW      4509    7.311550446    7.727107548    4.177461962
  539 SOLV  HW1     4510    7.338001569    7.632790724    4.157300686
  539 SOLV  HW2     4511    7.378721602    7.768071031    4.239201121
  540 SOLV  OW      4512    5.756098331    4.872046731    4.084179924
  540 SOLV  HW1     4513    5.680161017    4.929278930    4.053200465
  540 SOLV  HW2     4514    5.837361373    4.892012408    4.029413530
  541 SOLV  OW      4515    6.869395863    4.853881521    5.045975730
  541 SOLV  HW1     4516    6.837772667    4.931175285    5.100998426
  541 SOLV  HW2     4517    6.966273484    4.865886652    5.024242329
  542 SOLV  OW      4518    5.138593705    7.882536130    5.695171836
  542 SOLV  HW1     4519    5.123323658    7.787434147    5.668264234
  542 SOLV  HW2     4520    5.066682730    7.940124505    5.656263248
  543 SOLV  OW      4521    0.572686210    4.409327463    4.822771871
  543 SOLV  HW1     4522    0.601376516    4.485416309    4.764555624
  543 SOLV  HW2     4523    0.579795228    4.323702567    4.771589658
  544 SOLV  OW      4524    7.585408873    6.099697981    7.412054922
  544 SOLV  HW1     4525    7.510395473    6.045396242    7.449820995
  544 SOLV  HW2     4526    7.644757191    6.040858016    7.357123115
  545 SOLV  OW      4527    6.043410356    6.523553744    6.297610779
  545 SOLV  HW1     4528    6.088965183    6.435671444    6.311872988
  545 SOLV  HW2     4529    5.975426017    6.514409446    6.224834211
  546 SOLV  OW      4530    5.094755230    7.511872623    5.441871219
  546 SOLV  HW1     4531    5.118276869    7.513511928    5.344683409
  546 SOLV  HW2     4532    5.148015389    7.440801388    5.487845421
  547 SOLV  OW      4533    6.468795807    5.120395917    7.540878940
  547 SOLV  HW1     4534    6.496648928    5.059011724    7.614755338
  547 SOLV  HW2     4535    6.371055411    5.108912000    7.523088580
  548 SOLV  OW      4536    6.964221352    4.755806483    7.589144553
  548 SOLV  HW1     4537    7.031996251    4.734069898    7.518889544
  548 SOLV  HW2     4538    6.955723494    4.855089913    7.597649853
  549 SOLV  OW      4539    0.079145136    7.955513495    4.337545737
  549 SOLV  HW1     4540    0.013469014    8.019674895    4.377186964
  549 SOLV  HW2     4541    0.036850917    7.907950721    4.260407004
  550 SOLV  OW      4542    6.678121976    5.674659059    7.114247276
  550 SOLV  HW1     4543    6.686146943    5.715325186    7.205262994
  550 SOLV  HW2     4544    6.582226128    5.675192933    7.085862699
  551 SOLV  OW      4545    6.642904393    8.091380733    4.715269323
  551 SOLV  HW1     4546    6.568226988    8.054504354    4.770630759
  551 SOLV  HW2     4547    6.728728064    8.047206183    4.741429647
  552 SOLV  OW      4548    5.963577449    7.443241212    5.282787968
  552 SOLV  HW1     4549    5.911110707    7.442041498    5.197656886
  552 SOLV  HW2     4550    5.915914108    7.499306218    5.350510551
  553 SOLV  OW      4551    4.803971910    5.685422112    4.570527874
  553 SOLV  HW1     4552    4.892260867    5.718394870    4.537066343
  553 SOLV  HW2     4553    4.798378291    5.699658771    4.669359896
  554 SOLV  OW      4554    7.651043139    5.284099698    7.391843357
  554 SOLV  HW1     4555    7.581374145    5.336831798    7.343187246
  554 SOLV  HW2     4556    7.606625813    5.216387455    7.450528186
  555 SOLV  OW      4557    8.022889848    5.854652587    8.184660798
  555 SOLV  HW1     4558    8.112439146    5.894902862    8.165665048
  555 SOLV  HW2     4559    8.034755003    5.760771405    8.217026266
  556 SOLV  OW      4560    6.362649137    5.132898845    6.033829090
  556 SOLV  HW1     4561    6.266561315    5.159419670    6.041817504
  556 SOLV  HW2     4562    6.420352204    5.204587910    6.072957522
  557 SOLV  OW      4563    5.225968684    6.041799200    7.920521881
  557 SOLV  HW1     4564    5.170534465    5.984665330    7.859985316
  557 SOLV  HW2     4565    5.169840018    6.073593043    7.996944958
  558 SOLV  OW      4566    4.749558005    5.216437622    5.882329364
  558 SOLV  HW1     4567    4.658519845    5.182286614    5.905725886
  558 SOLV  HW2     4568    4.815910328    5.141943943    5.889377539
  559 SOLV  OW      4569    6.749380112    4.669507359    5.943756643
  559 SOLV  HW1     4570    6.724023988    4.728630351    6.020328642
  559 SOLV  HW2     4571    6.692765879    4.691705436    5.864360552
  560 SOLV  OW      4572    4.380223156    5.604220915    6.048365818
  560 SOLV  HW1     4573    4.377299474    5.664729456    6.127938177
  560 SOLV  HW2     4574    4.455384393    5.631677853    5.988378509
  561 SOLV  OW      4575    6.040410435    4.506923022    3.611555295
  561 SOLV  HW1     4576    6.022799815    4.441298034    3.538175107
  561 SOLV  HW2     4577    6.078088723    4.458961844    3.690810916
  562 SOLV  OW      4578    4.364213226    4.679434047    5.612526883
  562 SOLV  HW1     4579    4.418774705    4.758959627    5.586060678
  562 SOLV  HW2     4580    4.289078390    4.708767428    5.671653744
  563 SOLV  OW      4581    5.444289962    7.107361652    6.971330123
  563 SOLV  HW1     4582    5.354344305    7.122400822    6.930275055
  563 SOLV  HW2     4583    5.441523202    7.133047848    7.067945112
  564 SOLV  OW      4584    7.394542157    4.822991150    5.575144789
  564 SOLV  HW1     4585    7.466012736    4.802734693    5.642100962
  564 SOLV  HW2     4586    7.436373077    4.840302576    5.485970541
  565 SOLV  OW      4587    7.000415526    6.352028635    7.898915550
  565 SOLV  HW1     4588    6.969251760    6.343489149    7.993558830
  565 SOLV  HW2     4589    7.096057338    6.381233489    7.897839062
  566 SOLV  OW      4590    5.089548974    8.181323468    6.330632968
  566 SOLV  HW1     4591    5.093050227    8.197200032    6.231953864
  566 SOLV  HW2     4592    5.110651862    8.266376066    6.378825994
  567 SOLV  OW      4593    4.124410335    6.894904730    4.224505786
  567 SOLV  HW1     4594    4.173883280    6.981288389    4.234110636
  567 SOLV  HW2     4595    4.029648669    6.913501830    4.198502726
  568 SOLV  OW      4596    7.985526406    4.214505946    5.016507540
  568 SOLV  HW1     4597    8.020282839    4.206007623    4.923127836
  568 SOLV  HW2     4598    8.043180636    4.278079134    5.067853267
  569 SOLV  OW      4599    6.617239696    5.103847666    5.342241191
  569 SOLV  HW1     4600    6.588546217    5.086777813    5.436513658
  569 SOLV  HW2     4601    6.610506823    5.201671452    5.322567411
  570 SOLV  OW      4602    5.897995691    6.434907811    4.125811024
  570 SOLV  HW1     4603    5.959855764    6.377564149    4.179539276
  570 SOLV  HW2     4604    5.853062923    6.500933737    4.186004377
  571 SOLV  OW      4605    6.604924934    5.874125118    6.726748859
  571 SOLV  HW1     4606    6.603129127    5.947775329    6.659116978
  571 SOLV  HW2     4607    6.549317494    5.900054786    6.805724009
  572 SOLV  OW      4608    7.630971665    7.284095946    5.442917608
  572 SOLV  HW1     4609    7.539168549    7.247706716    5.427116812
  572 SOLV  HW2     4610    7.624838345    7.381337881    5.465456890
  573 SOLV  OW      4611    5.710998886    7.375364353    4.832491841
  573 SOLV  HW1     4612    5.628183524    7.327075172    4.860973108
  573 SOLV  HW2     4613    5.717550519    7.374273135    4.732705979
  574 SOLV  OW      4614    5.919168181    6.333268480    7.004411104
  574 SOLV  HW1     4615    5.995988101    6.306481672    6.946247880
  574 SOLV  HW2     4616    5.947036989    6.408835754    7.063695717
  575 SOLV  OW      4617    4.975739937    7.628722206    5.643804020
  575 SOLV  HW1     4618    5.018900734    7.588677375    5.562963097
  575 SOLV  HW2     4619    4.876355220    7.620964078    5.635797903
  576 SOLV  OW      4620    5.805383645    6.502280201    7.346470863
  576 SOLV  HW1     4621    5.721977153    6.544362177    7.382162496
  576 SOLV  HW2     4622    5.823361742    6.417056336    7.395614328
  577 SOLV  OW      4623    7.267076448    5.582682811    5.643451066
  577 SOLV  HW1     4624    7.345074076    5.554099427    5.699137623
  577 SOLV  HW2     4625    7.204508782    5.505558827    5.631670800
  578 SOLV  OW      4626    4.143096159    7.009849211    6.323325451
  578 SOLV  HW1     4627    4.230426803    7.033471290    6.365953534
  578 SOLV  HW2     4628    4.092599815    6.947590481    6.383122459
  579 SOLV  OW      4629    7.279607816    5.895809290    5.895593002
  579 SOLV  HW1     4630    7.237677421    5.889290221    5.805034051
  579 SOLV  HW2     4631    7.226140740    5.958156909    5.952651286
  580 SOLV  OW      4632    6.267560336    7.480888862    6.212766664
  580 SOLV  HW1     4633    6.193953493    7.517073040    6.155545550
  580 SOLV  HW2     4634    6.316574027    7.409470066    6.162782164
  581 SOLV  OW      4635    3.871389053    6.616753893    6.207229087
  581 SOLV  HW1     4636    3.899278207    6.699896132    6.255307201
  581 SOLV  HW2     4637    3.854946429    6.637918149    6.110877333
  582 SOLV  OW      4638    7.633205674    8.086967073    5.068400036
  582 SOLV  HW1     4639    7.608576736    8.132039062    4.982588784
  582 SOLV  HW2     4640    7.553120486    8.039953469    5.105517265
  583 SOLV  OW      4641    5.101697089    5.002103530    7.758773120
  583 SOLV  HW1     4642    5.072917941    4.926633983    7.699801642
  583 SOLV  HW2     4643    5.189241140    5.038093650    7.726489088
  584 SOLV  OW      4644    7.501279132    5.598270345    7.783167566
  584 SOLV  HW1     4645    7.436273132    5.555379960    7.845894566
  584 SOLV  HW2     4646    7.551572037    5.527380739    7.733717716
  585 SOLV  OW      4647    7.744439558    4.883014456    5.570718895
  585 SOLV  HW1     4648    7.679744944    4.894734630    5.495362036
  585 SOLV  HW2     4649    7.836004127    4.866992497    5.533832878
  586 SOLV  OW      4650    8.156924867    5.757130683    4.408156851
  586 SOLV  HW1     4651    8.107897745    5.726321858    4.489696299
  586 SOLV  HW2     4652    8.106566628    5.832202496    4.365381849
  587 SOLV  OW      4653    5.577193736    7.390216188    7.893936660
  587 SOLV  HW1     4654    5.523992987    7.330007185    7.834384203
  587 SOLV  HW2     4655    5.533579031    7.480125003    7.897939787
  588 SOLV  OW      4656    7.387492450    5.519731490    6.294769397
  588 SOLV  HW1     4657    7.376856640    5.572413100    6.210439292
  588 SOLV  HW2     4658    7.331341547    5.437136844    6.289749365
  589 SOLV  OW      4659    6.308633332    5.275076894    4.403981409
  589 SOLV  HW1     4660    6.299962206    5.183381232    4.442946780
  589 SOLV  HW2     4661    6.359490677    5.270072138    4.318016353
  590 SOLV  OW      4662    8.066651190    7.439981291    4.334754785
  590 SOLV  HW1     4663    8.060682648    7.492091814    4.249603564
  590 SOLV  HW2     4664    8.036336698    7.346068253    4.318530758
  591 SOLV  OW      4665    6.363619620    4.671558535    5.515573407
  591 SOLV  HW1     4666    6.280056734    4.630462056    5.552020120
  591 SOLV  HW2     4667    6.431028801    4.680557173    5.588887982
  592 SOLV  OW      4668    4.977103250    7.360324192    7.220547968
  592 SOLV  HW1     4669    4.978455985    7.379837990    7.122471930
  592 SOLV  HW2     4670    4.894199757    7.309183406    7.243200475
  593 SOLV  OW      4671    5.332684254    5.345923373    6.262924010
  593 SOLV  HW1     4672    5.235280251    5.368509711    6.264862336
  593 SOLV  HW2     4673    5.361692390    5.315710695    6.353737522
  594 SOLV  OW      4674    4.668011308    7.890128198    4.862138499
  594 SOLV  HW1     4675    4.628173808    7.819906435    4.803118841
  594 SOLV  HW2     4676    4.767018015    7.877018772    4.867360812
  595 SOLV  OW      4677    4.706396076    5.651929601    5.122491808
  595 SOLV  HW1     4678    4.799979162    5.623175200    5.102074003
  595 SOLV  HW2     4679    4.665830174    5.693562215    5.041112696
  596 SOLV  OW      4680    4.940528860    6.178728422    6.665395457
  596 SOLV  HW1     4681    4.970077778    6.088880519    6.632926183
  596 SOLV  HW2     4682    4.874476882    6.167260626    6.739595363
  597 SOLV  OW      4683    5.795164961    6.824813028    7.507720960
  597 SOLV  HW1     4684    5.837871050    6.823323214    7.598140970
  597 SOLV  HW2     4685    5.839854903    6.893927405    7.450907562
  598 SOLV  OW      4686    6.799100161    5.697939033    5.110506272
  598 SOLV  HW1     4687    6.755032287    5.777294352    5.152467635
  598 SOLV  HW2     4688    6.743392299    5.665445992    5.034067945
  599 SOLV  OW      4689    7.249077103    7.335048841    6.016106791
  599 SOLV  HW1     4690    7.298716122    7.298563857    5.937325821
  599 SOLV  HW2     4691    7.314402631    7.367024758    6.084749028
  600 SOLV  OW      4692    6.138942520    7.917937226    7.322275037
  600 SOLV  HW1     4693    6.238277308    7.926713722    7.329857728
  600 SOLV  HW2     4694    6.115978280    7.826075168    7.290090993
  601 SOLV  OW      4695    6.007403291    7.612418442    4.265654638
  601 SOLV  HW1     4696    6.104115123    7.637096565    4.259355105
  601 SOLV  HW2     4697    5.995473657    7.542061492    4.335722183
  602 SOLV  OW      4698    5.361463357    6.848415960    4.502685906
  602 SOLV  HW1     4699    5.338060105    6.770711183    4.444254274
  602 SOLV  HW2     4700    5.450474005    6.832379407    4.545369115
  603 SOLV  OW      4701    5.462811133    5.889596194    6.380342569
  603 SOLV  HW1     4702    5.509476296    5.888338577    6.291907389
  603 SOLV  HW2     4703    5.484280159    5.974789082    6.428125907
  604 SOLV  OW      4704    4.665269129    7.482636441    7.618748845
  604 SOLV  HW1     4705    4.673221290    7.435429654    7.706553980
  604 SOLV  HW2     4706    4.748796166    7.468451760    7.565612353
  605 SOLV  OW      4707    5.857636116    7.854037700    8.095041838
  605 SOLV  HW1     4708    5.848600924    7.789730439    8.171087774
  605 SOLV  HW2     4709    5.836419545    7.946436492    8.126858822
  606 SOLV  OW      4710    5.614530613    6.583809343    4.263340108
  606 SOLV  HW1     4711    5.712870645    6.575676955    4.279618282
  606 SOLV  HW2     4712    5.573613043    6.492604127    4.260310519
  607 SOLV  OW      4713    5.246111731    8.127638431    5.174417050
  607 SOLV  HW1     4714    5.230438221    8.097097608    5.080485512
  607 SOLV  HW2     4715    5.339413680    8.162617392    5.182945607
  608 SOLV  OW      4716    5.721901890    6.208315297    6.658542639
  608 SOLV  HW1     4717    5.652783851    6.175534286    6.594123315
  608 SOLV  HW2     4718    5.693697662    6.296881836    6.695451476
  609 SOLV  OW      4719    5.059085334    4.080066839    6.335434450
  609 SOLV  HW1     4720    5.103355267    4.139164156    6.267983535
  609 SOLV  HW2     4721    4.964790338    4.062217473    6.307296794
  610 SOLV  OW      4722    6.266505419    7.198011702    0.044482032
  610 SOLV  HW1     4723    6.313192106    7.211773072   -0.042882226
  610 SOLV  HW2     4724    6.298447952    7.266088227    0.110411733
  611 SOLV  OW      4725    6.649892474    7.379958814    6.991328899
  611 SOLV  HW1     4726    6.572208037    7.430859901    7.028424115
  611 SOLV  HW2     4727    6.704437111    7.440218791    6.933059305
  612 SOLV  OW      4728    0.039494820    4.158887857    5.755789594
  612 SOLV  HW1     4729   -0.028682972    4.085755473    5.758026260
  612 SOLV  HW2     4730   -0.005223884    4.246662316    5.773033679
  613 SOLV  OW      4731    8.033624177    6.991296431    5.337730921
  613 SOLV  HW1     4732    7.947024489    6.943516876    5.352533390
  613 SOLV  HW2     4733    8.061356387    7.036957100    5.422273660
  614 SOLV  OW      4734    6.113934431    6.235281881    6.861903783
  614 SOLV  HW1     4735    6.181615878    6.308480317    6.853981939
  614 SOLV  HW2     4736    6.159759038    6.146654293    6.855068282
  615 SOLV  OW      4737    5.237343548    4.986733495    0.261833935
  615 SOLV  HW1     4738    5.218768296    4.888608075    0.256533364
  615 SOLV  HW2     4739    5.302628187    5.004346854    0.335518285
  616 SOLV  OW      4740    7.827140574    5.164149613    0.067603666
  616 SOLV  HW1     4741    7.891520945    5.196562846   -0.001711492
  616 SOLV  HW2     4742    7.733566499    5.181028967    0.036636265
  617 SOLV  OW      4743    5.095310145    6.600681801    5.376314792
  617 SOLV  HW1     4744    5.151692787    6.671867194    5.334418351
  617 SOLV  HW2     4745    5.152439607    6.543003381    5.434718519
  618 SOLV  OW      4746    7.586681626    6.811408026    5.126722693
  618 SOLV  HW1     4747    7.488962306    6.826651974    5.111890536
  618 SOLV  HW2     4748    7.617455229    6.865964805    5.204684037
  619 SOLV  OW      4749    6.744495474    0.295312020    6.541097638
  619 SOLV  HW1     4750    6.724649496    0.303074254    6.638810135
  619 SOLV  HW2     4751    6.729890802    0.200895000    6.511536836
  620 SOLV  OW      4752    7.012502751    6.105922800    8.219314471
  620 SOLV  HW1     4753    7.110013458    6.091553042    8.236260222
  620 SOLV  HW2     4754    6.995922891    6.202665354    8.200183692
  621 SOLV  OW      4755    4.261496046    5.171903001    5.223375997
  621 SOLV  HW1     4756    4.351939247    5.129339293    5.226541694
  621 SOLV  HW2     4757    4.200943552    5.117209274    5.165552133
  622 SOLV  OW      4758    5.815123974    5.882096779    5.822145225
  622 SOLV  HW1     4759    5.829218882    5.980964056    5.827445190
  622 SOLV  HW2     4760    5.882834033    5.835682019    5.879263227
  623 SOLV  OW      4761    8.192376999    4.502099630    6.845575370
  623 SOLV  HW1     4762    8.196111558    4.600765943    6.861467630
  623 SOLV  HW2     4763    8.099683642    4.468989765    6.863273071
  624 SOLV  OW      4764    7.919633984    6.667958615    4.637897144
  624 SOLV  HW1     4765    7.949850960    6.678718871    4.543180753
  624 SOLV  HW2     4766    7.996482528    6.685149294    4.699531403
  625 SOLV  OW      4767    4.986434131    4.241124644    6.939140746
  625 SOLV  HW1     4768    4.950022494    4.330642586    6.913398111
  625 SOLV  HW2     4769    4.929914124    4.201774551    7.011659226
  626 SOLV  OW      4770    7.165078557    4.436172364    4.987152494
  626 SOLV  HW1     4771    7.120658194    4.498389273    4.922672291
  626 SOLV  HW2     4772    7.101592360    4.362979207    5.011931306
  627 SOLV  OW      4773    4.939144613    4.603930754    5.314424002
  627 SOLV  HW1     4774    4.962703526    4.670391270    5.243502638
  627 SOLV  HW2     4775    5.004711059    4.610812947    5.389627086
  628 SOLV  OW      4776    6.655746176    4.287944365    8.100081900
  628 SOLV  HW1     4777    6.562079691    4.316446420    8.120471835
  628 SOLV  HW2     4778    6.696631844    4.247043403    8.181672351
  629 SOLV  OW      4779    5.980367372    5.766297765    7.161419220
  629 SOLV  HW1     4780    5.974130335    5.834809525    7.088831445
  629 SOLV  HW2     4781    5.923767686    5.794574870    7.238869240
  630 SOLV  OW      4782    4.233061867    7.685434031    6.851099931
  630 SOLV  HW1     4783    4.171711611    7.722665764    6.781448145
  630 SOLV  HW2     4784    4.179479295    7.655006134    6.929867824
  631 SOLV  OW      4785    7.830017878    6.112829475    6.743507755
  631 SOLV  HW1     4786    7.791642885    6.171619011    6.814730487
  631 SOLV  HW2     4787    7.776462512    6.122802782    6.659639881
  632 SOLV  OW      4788    5.113274842    7.884795093    7.036370095
  632 SOLV  HW1     4789    5.044117040    7.825383416    6.995273917
  632 SOLV  HW2     4790    5.080495640    7.917792967    7.124902757
  633 SOLV  OW      4791    5.157192774    6.394403057    7.573946254
  633 SOLV  HW1     4792    5.110706869    6.452187380    7.506850889
  633 SOLV  HW2     4793    5.089569571    6.339835359    7.623456214
  634 SOLV  OW      4794    4.226817232    6.923700786    5.025368271
  634 SOLV  HW1     4795    4.307571497    6.937942501    5.082604289
  634 SOLV  HW2     4796    4.144631352    6.927377080    5.082218655
  635 SOLV  OW      4797    8.143088880    5.623373584    5.898256464
  635 SOLV  HW1     4798    8.147491955    5.540656197    5.954291132
  635 SOLV  HW2     4799    8.234498029    5.663162891    5.890348839
  636 SOLV  OW      4800    5.815207364    5.742515372    4.718850048
  636 SOLV  HW1     4801    5.907264364    5.703464909    4.718069270
  636 SOLV  HW2     4802    5.771568054    5.723175911    4.806722661
  637 SOLV  OW      4803    7.687827155    4.901756168    4.939096403
  637 SOLV  HW1     4804    7.714900316    4.855581134    4.854619836
  637 SOLV  HW2     4805    7.659211602    4.995285293    4.918244349
  638 SOLV  OW      4806    5.087861140    5.752283432    4.488827775
  638 SOLV  HW1     4807    5.108019290    5.824209339    4.422328891
  638 SOLV  HW2     4808    5.167111983    5.738746739    4.548308102
  639 SOLV  OW      4809    4.377637988    6.581042910    4.815835407
  639 SOLV  HW1     4810    4.455066403    6.538950287    4.863108873
  639 SOLV  HW2     4811    4.387209763    6.680561660    4.818295270
  640 SOLV  OW      4812    5.018821408    7.536908655    7.729028760
  640 SOLV  HW1     4813    4.972354262    7.510376033    7.644540473
  640 SOLV  HW2     4814    4.964421333    7.507494061    7.807621210
  641 SOLV  OW      4815    7.323993697    4.797273527    5.044785861
  641 SOLV  HW1     4816    7.408486490    4.764985866    5.087449661
  641 SOLV  HW2     4817    7.312978788    4.753627818    4.955480583
  642 SOLV  OW      4818    4.660625103    6.057997682    5.187915867
  642 SOLV  HW1     4819    4.670781075    5.988483057    5.259091960
  642 SOLV  HW2     4820    4.740297366    6.118437387    5.188764717
  643 SOLV  OW      4821    4.647306741    6.888218339    5.724286525
  643 SOLV  HW1     4822    4.592083061    6.818728043    5.678209422
  643 SOLV  HW2     4823    4.700990949    6.845320831    5.796946356
  644 SOLV  OW      4824    5.978436490    8.088598794    7.130712853
  644 SOLV  HW1     4825    5.993524429    8.064581052    7.226616424
  644 SOLV  HW2     4826    6.060757812    8.067880794    7.077836896
  645 SOLV  OW      4827    4.002414090    7.312849263    0.032736494
  645 SOLV  HW1     4828    3.925169908    7.366278467   -0.001618440
  645 SOLV  HW2     4829    3.998917476    7.220641381   -0.005825480
  646 SOLV  OW      4830    6.114334927    5.279126069    7.723839981
  646 SOLV  HW1     4831    6.144020831    5.363622101    7.679333521
  646 SOLV  HW2     4832    6.154011158    5.274036155    7.815499286
  647 SOLV  OW      4833    4.740843626    4.834003516    4.968241458
  647 SOLV  HW1     4834    4.731663428    4.735840478    4.951463019
  647 SOLV  HW2     4835    4.751319365    4.881864889    4.881056490
  648 SOLV  OW      4836    6.062513121    7.815332397    4.617199672
  648 SOLV  HW1     4837    6.107426741    7.726231954    4.623826780
  648 SOLV  HW2     4838    6.130238139    7.885118555    4.593892717
  649 SOLV  OW      4839    4.368775243    7.840399498    6.087694610
  649 SOLV  HW1     4840    4.366960129    7.933871995    6.052182950
  649 SOLV  HW2     4841    4.460968359    7.818758539    6.119843195
  650 SOLV  OW      4842    5.577617279    5.973094428    4.524377082
  650 SOLV  HW1     4843    5.677495224    5.967984182    4.524882435
  650 SOLV  HW2     4844    5.542516672    5.947877154    4.614565554
  651 SOLV  OW      4845    5.317999652    7.291000206    4.630320748
  651 SOLV  HW1     4846    5.223143422    7.308655914    4.656628085
  651 SOLV  HW2     4847    5.375507317    7.367322148    4.659803027
  652 SOLV  OW      4848    4.365470644    6.842081342    7.537302624
  652 SOLV  HW1     4849    4.456602216    6.865374580    7.571275808
  652 SOLV  HW2     4850    4.366670798    6.840180822    7.437319926
  653 SOLV  OW      4851    7.729359375    5.996079795    4.348904046
  653 SOLV  HW1     4852    7.683219094    6.050675269    4.418845522
  653 SOLV  HW2     4853    7.824642637    5.981467952    4.375529330
  654 SOLV  OW      4854    7.258650059    6.062811903    4.575407010
  654 SOLV  HW1     4855    7.247771778    5.970566451    4.538359990
  654 SOLV  HW2     4856    7.308496890    6.058270980    4.661978793
  655 SOLV  OW      4857    7.232041386    5.122723645    4.098044194
  655 SOLV  HW1     4858    7.322068278    5.165113826    4.088133019
  655 SOLV  HW2     4859    7.220027437    5.053106389    4.027255611
  656 SOLV  OW      4860    5.638691667    6.764810476    0.249536251
  656 SOLV  HW1     4861    5.729593106    6.726349238    0.265634151
  656 SOLV  HW2     4862    5.620433244    6.836466568    0.316867557
  657 SOLV  OW      4863    5.802320667    5.188231236    7.163385249
  657 SOLV  HW1     4864    5.728639525    5.132602676    7.201836563
  657 SOLV  HW2     4865    5.858335194    5.225181720    7.237539755
  658 SOLV  OW      4866    4.984373563    8.043288499    7.630014034
  658 SOLV  HW1     4867    4.948195833    8.091364500    7.550128657
  658 SOLV  HW2     4868    5.035339211    7.962613093    7.600085344
  659 SOLV  OW      4869    5.652284585    5.175419945    5.916238762
  659 SOLV  HW1     4870    5.638914722    5.079311973    5.892062234
  659 SOLV  HW2     4871    5.606643805    5.194567572    6.003142384
  660 SOLV  OW      4872    5.130394428    7.747881591    4.988650065
  660 SOLV  HW1     4873    5.162739525    7.666807307    4.939841080
  660 SOLV  HW2     4874    5.131357361    7.730114264    5.087061843
  661 SOLV  OW      4875    7.307899833    5.202308430    4.532200755
  661 SOLV  HW1     4876    7.245028039    5.228538504    4.605419408
  661 SOLV  HW2     4877    7.318740701    5.102890413    4.531625339
  662 SOLV  OW      4878    7.952247623    5.420872771    4.773457933
  662 SOLV  HW1     4879    7.996496228    5.337702710    4.806996000
  662 SOLV  HW2     4880    7.883644044    5.451115179    4.839646262
  663 SOLV  OW      4881    4.804800453    6.368010079    6.505692129
  663 SOLV  HW1     4882    4.846319193    6.307781980    6.573884274
  663 SOLV  HW2     4883    4.876675518    6.416965101    6.456308328
  664 SOLV  OW      4884    7.663083255    4.470795898    5.169224269
  664 SOLV  HW1     4885    7.612304815    4.398738689    5.216458997
  664 SOLV  HW2     4886    7.652421043    4.459761639    5.070399244
  665 SOLV  OW      4887    8.239289310    5.288149127    8.209268205
  665 SOLV  HW1     4888    8.272796230    5.356663053    8.273945630
  665 SOLV  HW2     4889    8.145506988    5.310483707    8.182696740
  666 SOLV  OW      4890    5.371358815    8.220635973    4.296897414
  666 SOLV  HW1     4891    5.424769444    8.286560733    4.243970371
  666 SOLV  HW2     4892    5.406686509    8.128495513    4.280708225
  667 SOLV  OW      4893    7.632150282    7.264804556    4.586384545
  667 SOLV  HW1     4894    7.699168654    7.338847165    4.581109914
  667 SOLV  HW2     4895    7.678006596    7.180251168    4.613760194
  668 SOLV  OW      4896    4.170436402    6.535804950    6.773869203
  668 SOLV  HW1     4897    4.198814702    6.505626758    6.864894049
  668 SOLV  HW2     4898    4.250629067    6.565886886    6.722238686
  669 SOLV  OW      4899    4.529869593    5.342453962    5.502055497
  669 SOLV  HW1     4900    4.569337599    5.376695228    5.416792302
  669 SOLV  HW2     4901    4.579941683    5.380768091    5.579687888
  670 SOLV  OW      4902    7.472663638    7.184492579    5.800082590
  670 SOLV  HW1     4903    7.449661026    7.092178316    5.830909830
  670 SOLV  HW2     4904    7.416364627    7.208169010    5.720891321
  671 SOLV  OW      4905    4.270198419    7.209754549    4.810511478
  671 SOLV  HW1     4906    4.350001309    7.230401230    4.867139992
  671 SOLV  HW2     4907    4.293784618    7.221743347    4.714067172
  672 SOLV  OW      4908    4.906252714    7.032714330    4.644197205
  672 SOLV  HW1     4909    4.881450061    7.021998136    4.547907812
  672 SOLV  HW2     4910    5.005681231    7.027759294    4.653737813
  673 SOLV  OW      4911    7.674777835    5.549501058    5.650699959
  673 SOLV  HW1     4912    7.594311482    5.556709015    5.709648007
  673 SOLV  HW2     4913    7.752269054    5.595213054    5.694370301
  674 SOLV  OW      4914    5.617347069    7.971132748    5.740680303
  674 SOLV  HW1     4915    5.637071999    7.987856635    5.837287531
  674 SOLV  HW2     4916    5.589918639    8.056797069    5.696965256
  675 SOLV  OW      4917    4.589646760    5.428856977    5.225378876
  675 SOLV  HW1     4918    4.654380013    5.504726988    5.217982498
  675 SOLV  HW2     4919    4.498665083    5.459877430    5.197784945
  676 SOLV  OW      4920    4.263606365    4.975022379    6.857484732
  676 SOLV  HW1     4921    4.216460727    4.996167358    6.771868269
  676 SOLV  HW2     4922    4.284635605    5.060022748    6.905803499
  677 SOLV  OW      4923    4.502275184    4.143861087    4.806512763
  677 SOLV  HW1     4924    4.596744529    4.111305243    4.810648571
  677 SOLV  HW2     4925    4.472980251    4.149068003    4.711034610
  678 SOLV  OW      4926    5.548898192    5.035814036    3.969382246
  678 SOLV  HW1     4927    5.494747479    4.967385966    3.920525978
  678 SOLV  HW2     4928    5.488527940    5.107795133    4.003671315
  679 SOLV  OW      4929    4.381905508    5.864809252    6.853257837
  679 SOLV  HW1     4930    4.436579895    5.873077283    6.936587509
  679 SOLV  HW2     4931    4.287832219    5.892964811    6.872204445
  680 SOLV  OW      4932    7.720382041    4.110223046    4.404663671
  680 SOLV  HW1     4933    7.733732004    4.113552340    4.305605774
  680 SOLV  HW2     4934    7.622755999    4.116742984    4.425358477
  681 SOLV  OW      4935    4.499450951    6.724094461    5.188022473
  681 SOLV  HW1     4936    4.465122266    6.817689012    5.195970087
  681 SOLV  HW2     4937    4.427600401    6.665299955    5.150845276
  682 SOLV  OW      4938    4.765653376    4.924361920    4.500648774
  682 SOLV  HW1     4939    4.666891495    4.924660380    4.516334485
  682 SOLV  HW2     4940    4.786898629    4.864763046    4.423210969
  683 SOLV  OW      4941    6.839839730    5.078134569    5.194380084
  683 SOLV  HW1     4942    6.898999472    5.149096150    5.232671905
  683 SOLV  HW2     4943    6.750878348    5.080736246    5.239994470
  684 SOLV  OW      4944    5.434236732    6.255159312    4.871673546
  684 SOLV  HW1     4945    5.353254225    6.282404587    4.819699828
  684 SOLV  HW2     4946    5.506357074    6.323297112    4.859119148
  685 SOLV  OW      4947    6.001369341    7.412497375    4.838398058
  685 SOLV  HW1     4948    5.903459527    7.392357642    4.841535268
  685 SOLV  HW2     4949    6.019074840    7.499123351    4.885132823
  686 SOLV  OW      4950    4.860755227    4.513998576    7.583109155
  686 SOLV  HW1     4951    4.851986014    4.594187838    7.642224375
  686 SOLV  HW2     4952    4.778715892    4.457401051    7.591357608
  687 SOLV  OW      4953    7.857923832    4.678519446    6.620619287
  687 SOLV  HW1     4954    7.809061039    4.725675987    6.547199814
  687 SOLV  HW2     4955    7.912422736    4.604119115    6.581939563
  688 SOLV  OW      4956    5.536455496    6.932692214    6.132866266
  688 SOLV  HW1     4957    5.570471672    7.017187999    6.091593964
  688 SOLV  HW2     4958    5.494737506    6.953304487    6.221380353
  689 SOLV  OW      4959    6.284930123    7.133751504    6.385455316
  689 SOLV  HW1     4960    6.219849780    7.163916517    6.315768700
  689 SOLV  HW2     4961    6.235752285    7.111991555    6.469773480
  690 SOLV  OW      4962    0.060478895    6.225157897    4.693065317
  690 SOLV  HW1     4963    0.003372124    6.230990229    4.774957497
  690 SOLV  HW2     4964    0.070399518    6.129361005    4.666120955
  691 SOLV  OW      4965    5.234512213    6.325227943    5.058926007
  691 SOLV  HW1     4966    5.317615543    6.309757174    5.005483793
  691 SOLV  HW2     4967    5.166355028    6.255947570    5.035339225
  692 SOLV  OW      4968    6.537657832    8.143852567    6.829224856
  692 SOLV  HW1     4969    6.485689251    8.196019327    6.761553397
  692 SOLV  HW2     4970    6.485929935    8.139328172    6.914695876
  693 SOLV  OW      4971    6.238334399    4.738217203    6.050322044
  693 SOLV  HW1     4972    6.292284819    4.806914911    6.099020998
  693 SOLV  HW2     4973    6.296213566    4.659569294    6.028733032
  694 SOLV  OW      4974    7.507128930    5.240330291    7.789341998
  694 SOLV  HW1     4975    7.411444497    5.267438956    7.778784043
  694 SOLV  HW2     4976    7.563443064    5.290683683    7.723805118
  695 SOLV  OW      4977    6.630701730    4.744303624    6.766657509
  695 SOLV  HW1     4978    6.723533281    4.719222751    6.739187580
  695 SOLV  HW2     4979    6.565512272    4.709880626    6.699079611
  696 SOLV  OW      4980    4.678938227    7.384169090    7.868376441
  696 SOLV  HW1     4981    4.739786896    7.306538037    7.884877744
  696 SOLV  HW2     4982    4.596035345    7.373790445    7.923337709
  697 SOLV  OW      4983    7.778184311    7.178248376    5.836907242
  697 SOLV  HW1     4984    7.678809379    7.168371946    5.842288781
  697 SOLV  HW2     4985    7.809964438    7.147006441    5.747376033
  698 SOLV  OW      4986    8.113476822    4.763876077    6.536236106
  698 SOLV  HW1     4987    8.073961709    4.774698083    6.445003354
  698 SOLV  HW2     4988    8.040076118    4.759503236    6.604023628
  699 SOLV  OW      4989    6.085246946    6.902364780    5.632342000
  699 SOLV  HW1     4990    6.008688824    6.888441949    5.695164650
  699 SOLV  HW2     4991    6.160937263    6.842352682    5.658249123
  700 SOLV  OW      4992    4.941643052    5.912220509    6.921696869
  700 SOLV  HW1     4993    4.904598042    5.867549663    6.840258405
  700 SOLV  HW2     4994    5.017397292    5.857915616    6.957922190
  701 SOLV  OW      4995    5.885614156    8.012744948    6.476048031
  701 SOLV  HW1     4996    5.795605066    8.043406150    6.445063011
  701 SOLV  HW2     4997    5.895234014    7.914734497    6.458636597
  702 SOLV  OW      4998    6.507565362    6.968156060    4.867690404
  702 SOLV  HW1     4999    6.600636643    6.990045828    4.897020845
  702 SOLV  HW2     5000    6.451700267    7.051087339    4.869480807
  703 SOLV  OW      5001    8.011952807    6.279596142    5.462626219
  703 SOLV  HW1     5002    8.111472948    6.284493838    5.471176075
  703 SOLV  HW2     5003    7.978605600    6.360733357    5.414604287
  704 SOLV  OW      5004    7.880089021    6.405133212    4.614432053
  704 SOLV  HW1     5005    7.918449838    6.491175137    4.647999324
  704 SOLV  HW2     5006    7.788001870    6.421312795    4.578940331
  705 SOLV  OW      5007    7.133949459    4.633876143    7.894792685
  705 SOLV  HW1     5008    7.169026230    4.615772711    7.802904721
  705 SOLV  HW2     5009    7.052241988    4.691204715    7.888566948
  706 SOLV  OW      5010    6.735609545    7.246370964    4.095335234
  706 SOLV  HW1     5011    6.645676551    7.203531143    4.086477494
  706 SOLV  HW2     5012    6.731782128    7.339611097    4.059373261
  707 SOLV  OW      5013    4.653886513    5.831240645    8.060497575
  707 SOLV  HW1     5014    4.577666240    5.842543048    8.124237090
  707 SOLV  HW2     5015    4.734406409    5.798943331    8.110251242
  708 SOLV  OW      5016    5.080539591    5.388992473    8.218354584
  708 SOLV  HW1     5017    5.069775208    5.350028221    8.126881341
  708 SOLV  HW2     5018    5.118041146    5.481409605    8.210999679
  709 SOLV  OW      5019    4.659288109    5.324511189    8.099124520
  709 SOLV  HW1     5020    4.624889039    5.245232763    8.048795934
  709 SOLV  HW2     5021    4.640812078    5.407741941    8.046849738
  710 SOLV  OW      5022    3.910931022    7.781751138    7.442024056
  710 SOLV  HW1     5023    3.943478228    7.688656338    7.458622172
  710 SOLV  HW2     5024    3.873225921    7.819444223    7.526634716
  711 SOLV  OW      5025    7.193329066    6.159430347    5.040021846
  711 SOLV  HW1     5026    7.116413622    6.132262453    4.982161936
  711 SOLV  HW2     5027    7.177549734    6.127615235    5.133513655
  712 SOLV  OW      5028    5.783731666    4.789391901    6.733444413
  712 SOLV  HW1     5029    5.782492076    4.792727759    6.633498712
  712 SOLV  HW2     5030    5.705315836    4.839960311    6.769437956
  713 SOLV  OW      5031    6.549001758    6.569199632    0.083189506
  713 SOLV  HW1     5032    6.509278643    6.656093881    0.053668940
  713 SOLV  HW2     5033    6.644271067    6.583534681    0.110027045
  714 SOLV  OW      5034    7.642855056    5.076253415    6.822072709
  714 SOLV  HW1     5035    7.614818885    5.161531726    6.866154487
  714 SOLV  HW2     5036    7.730079848    5.090113774    6.775154760
  715 SOLV  OW      5037    7.364674399    4.345805324    4.740087942
  715 SOLV  HW1     5038    7.398008140    4.423546700    4.686747722
  715 SOLV  HW2     5039    7.308480656    4.379031808    4.815839273
  716 SOLV  OW      5040    7.525747350    4.704922081    7.626303486
  716 SOLV  HW1     5041    7.547368312    4.785850857    7.680934712
  716 SOLV  HW2     5042    7.559260674    4.623171366    7.673155326
  717 SOLV  OW      5043    4.663332037    7.677544444    7.881478114
  717 SOLV  HW1     5044    4.638017823    7.582291031    7.864525442
  717 SOLV  HW2     5045    4.707040099    7.715427702    7.799894831
  718 SOLV  OW      5046    7.920622384    5.916430703    7.809719799
  718 SOLV  HW1     5047    8.008314035    5.879592394    7.778820688
  718 SOLV  HW2     5048    7.862283301    5.841563997    7.841234064
  719 SOLV  OW      5049    7.685255095    6.426233892    4.407470317
  719 SOLV  HW1     5050    7.706819496    6.513895452    4.364436154
  719 SOLV  HW2     5051    7.586735438    6.409876301    4.402203850
  720 SOLV  OW      5052    5.686404554    5.387432530    7.567496141
  720 SOLV  HW1     5053    5.620109473    5.313453835    7.579075329
  720 SOLV  HW2     5054    5.706730122    5.428186012    7.656534704
  721 SOLV  OW      5055    7.580905408    4.796068728    6.230509539
  721 SOLV  HW1     5056    7.567650034    4.708983260    6.277863081
  721 SOLV  HW2     5057    7.533197295    4.793805593    6.142641986
  722 SOLV  OW      5058    6.466631552    6.677892275    4.503045697
  722 SOLV  HW1     5059    6.497992449    6.772396980    4.512367287
  722 SOLV  HW2     5060    6.371218135    6.671414281    4.532300466
  723 SOLV  OW      5061    4.682001024    6.572749446    5.313314640
  723 SOLV  HW1     5062    4.622132386    6.629055573    5.256333009
  723 SOLV  HW2     5063    4.626702016    6.520327990    5.378086838
  724 SOLV  OW      5064    4.212462703    7.064364727    5.585216393
  724 SOLV  HW1     5065    4.133593696    7.110942405    5.545065280
  724 SOLV  HW2     5066    4.235024690    7.106693636    5.672972533
  725 SOLV  OW      5067    6.955655503    4.250392783    4.990117248
  725 SOLV  HW1     5068    6.882352312    4.239825106    4.922910556
  725 SOLV  HW2     5069    6.987187281    4.160143471    5.019487107
  726 SOLV  OW      5070    5.748925129    8.229564152    6.245119814
  726 SOLV  HW1     5071    5.714274204    8.184537406    6.327411642
  726 SOLV  HW2     5072    5.788836045    8.161183698    6.184036000
  727 SOLV  OW      5073    8.032772929    5.998830635    4.310505814
  727 SOLV  HW1     5074    8.068540780    6.079662041    4.357287715
  727 SOLV  HW2     5075    8.008832615    6.022681298    4.216381031
  728 SOLV  OW      5076    0.064788669    6.049241694    6.061680321
  728 SOLV  HW1     5077    0.001564980    5.994840661    6.116858994
  728 SOLV  HW2     5078    0.017111598    6.083993119    5.980929948
  729 SOLV  OW      5079    4.602866366    8.095816946    7.554490056
  729 SOLV  HW1     5080    4.589241997    8.140519816    7.642906482
  729 SOLV  HW2     5081    4.577107507    7.999443518    7.561562790
  730 SOLV  OW      5082    6.080831981    6.524964451    5.202356435
  730 SOLV  HW1     5083    6.104192543    6.621337554    5.189392579
  730 SOLV  HW2     5084    6.153119849    6.479920967    5.254768656
  731 SOLV  OW      5085    7.702292599    5.591880818    4.472524487
  731 SOLV  HW1     5086    7.740751187    5.520630405    4.531225336
  731 SOLV  HW2     5087    7.651949562    5.657647965    4.528575191
  732 SOLV  OW      5088    6.947113814    6.037013948    6.827160556
  732 SOLV  HW1     5089    6.907155875    5.945483003    6.821935479
  732 SOLV  HW2     5090    7.028314780    6.041286729    6.768938029
  733 SOLV  OW      5091    6.702096606    6.059103881    6.277517272
  733 SOLV  HW1     5092    6.674382326    6.148386765    6.242013955
  733 SOLV  HW2     5093    6.800368225    6.059677789    6.296072425
  734 SOLV  OW      5094    7.971255797    6.016391454    5.236816437
  734 SOLV  HW1     5095    8.010631329    5.951389633    5.171808557
  734 SOLV  HW2     5096    8.018828586    6.008814062    5.324457840
  735 SOLV  OW      5097    4.783527449    6.274763545    7.096239531
  735 SOLV  HW1     5098    4.726388660    6.259485287    7.015595138
  735 SOLV  HW2     5099    4.781343616    6.193501944    7.154493357
  736 SOLV  OW      5100    4.599019526    5.506569996    6.380836838
  736 SOLV  HW1     5101    4.678389033    5.565209579    6.364598929
  736 SOLV  HW2     5102    4.622093549    5.437510103    6.449394131
  737 SOLV  OW      5103    5.738251724    6.066663799    5.228205339
  737 SOLV  HW1     5104    5.816738091    6.123841511    5.204288917
  737 SOLV  HW2     5105    5.745850455    6.037897296    5.323683635
  738 SOLV  OW      5106    5.480050223    6.355078817    7.810245592
  738 SOLV  HW1     5107    5.422477400    6.279067483    7.780094782
  738 SOLV  HW2     5108    5.424026481    6.437285544    7.820483014
  739 SOLV  OW      5109    4.475089321    7.934227437    4.483841233
  739 SOLV  HW1     5110    4.424056294    7.884174956    4.553783584
  739 SOLV  HW2     5111    4.449102193    8.030767332    4.486330326
  740 SOLV  OW      5112    5.298766701    7.216167503    4.202394420
  740 SOLV  HW1     5113    5.362108680    7.203565903    4.126046342
  740 SOLV  HW2     5114    5.349158842    7.211288486    4.288631463
  741 SOLV  OW      5115    3.991643809    4.205303279    4.586194927
  741 SOLV  HW1     5116    3.977014258    4.272017462    4.659248725
  741 SOLV  HW2     5117    4.063661468    4.141439573    4.613333152
  742 SOLV  OW      5118    4.769077474    7.948840147    5.333827333
  742 SOLV  HW1     5119    4.813745887    7.859391995    5.331497256
  742 SOLV  HW2     5120    4.795504991    8.001390780    5.252946772
  743 SOLV  OW      5121    4.543959358    7.781466827    8.112611258
  743 SOLV  HW1     5122    4.596176958    7.745082129    8.189754869
  743 SOLV  HW2     5123    4.592239894    7.761511631    8.027332165
  744 SOLV  OW      5124    7.388951250    7.185107697    5.359635160
  744 SOLV  HW1     5125    7.385279747    7.242755375    5.277995948
  744 SOLV  HW2     5126    7.349658512    7.095501007    5.338937251
  745 SOLV  OW      5127    6.172426065    4.910400685    5.033248743
  745 SOLV  HW1     5128    6.133260227    4.983821770    5.088720260
  745 SOLV  HW2     5129    6.102719379    4.874925512    4.970926265
  746 SOLV  OW      5130    6.749770329    6.177679464    7.517893390
  746 SOLV  HW1     5131    6.703419668    6.133519490    7.594725554
  746 SOLV  HW2     5132    6.707160329    6.266323432    7.499774597
  747 SOLV  OW      5133    6.363315879    4.535007922    7.955944957
  747 SOLV  HW1     5134    6.283001212    4.580263725    7.994718813
  747 SOLV  HW2     5135    6.392452210    4.461077891    8.016668299
  748 SOLV  OW      5136    5.223880382    4.861941341    5.676347711
  748 SOLV  HW1     5137    5.126181732    4.883310044    5.675965604
  748 SOLV  HW2     5138    5.237381420    4.768343794    5.708889070
  749 SOLV  OW      5139    5.693620279    4.635116656    4.179493677
  749 SOLV  HW1     5140    5.667920574    4.572069535    4.106240000
  749 SOLV  HW2     5141    5.695425771    4.728564085    4.143916038
  750 SOLV  OW      5142    5.332094933    4.055278809    7.870529040
  750 SOLV  HW1     5143    5.250389945    3.998130029    7.862785571
  750 SOLV  HW2     5144    5.314251325    4.144663609    7.829376024
  751 SOLV  OW      5145    7.444655278    4.086459012    6.550151100
  751 SOLV  HW1     5146    7.362128229    4.138866271    6.529065810
  751 SOLV  HW2     5147    7.505616589    4.086989571    6.470872492
  752 SOLV  OW      5148    4.076477066    5.966077577    5.570064924
  752 SOLV  HW1     5149    4.058226137    6.063845961    5.580545075
  752 SOLV  HW2     5150    4.132888619    5.951238537    5.488830051
  753 SOLV  OW      5151    5.502932945    7.196997728    5.323430189
  753 SOLV  HW1     5152    5.506338847    7.104749234    5.284976921
  753 SOLV  HW2     5153    5.517453855    7.192440923    5.422265299
  754 SOLV  OW      5154    4.927849419    4.487001342    6.855253884
  754 SOLV  HW1     5155    4.897526453    4.555066991    6.788552100
  754 SOLV  HW2     5156    4.931301817    4.528633576    6.946118159
  755 SOLV  OW      5157    7.950857093    4.047019780    4.540513003
  755 SOLV  HW1     5158    7.976229301    3.950611949    4.532544705
  755 SOLV  HW2     5159    7.870641507    4.065168938    4.483611303
  756 SOLV  OW      5160    4.827671135    6.246788832    3.933066633
  756 SOLV  HW1     5161    4.901642451    6.180041896    3.924405903
  756 SOLV  HW2     5162    4.769749943    6.222413960    4.010867100
  757 SOLV  OW      5163    7.236886667    4.624936030    7.627315405
  757 SOLV  HW1     5164    7.190982353    4.577054333    7.552472004
  757 SOLV  HW2     5165    7.335808839    4.612945999    7.618831938
  758 SOLV  OW      5166    7.665029733    5.185447249    4.908248116
  758 SOLV  HW1     5167    7.580974627    5.238753159    4.898517163
  758 SOLV  HW2     5168    7.704491896    5.201679972    4.998695139
  759 SOLV  OW      5169    4.551052356    5.579730338    7.673407820
  759 SOLV  HW1     5170    4.455148749    5.573047952    7.645850065
  759 SOLV  HW2     5171    4.603712723    5.623394682    7.600457157
  760 SOLV  OW      5172    6.206781410    5.021082976    6.405875684
  760 SOLV  HW1     5173    6.239710029    4.993036137    6.496045656
  760 SOLV  HW2     5174    6.233318807    5.115972702    6.388750190
  761 SOLV  OW      5175    7.883695276    5.653126419    5.796411272
  761 SOLV  HW1     5176    7.856107845    5.749203701    5.793241310
  761 SOLV  HW2     5177    7.978982783    5.646793311    5.826111137
  762 SOLV  OW      5178    7.068831958    6.721410438    5.030632828
  762 SOLV  HW1     5179    7.080202903    6.622119767    5.026886666
  762 SOLV  HW2     5180    6.994956333    6.748825073    4.969047650
  763 SOLV  OW      5181    6.894420677    4.582807158    4.467658830
  763 SOLV  HW1     5182    6.940765599    4.520374335    4.404761278
  763 SOLV  HW2     5183    6.838426066    4.647174928    4.415475455
  764 SOLV  OW      5184    6.126572175    4.547031928    5.699196524
  764 SOLV  HW1     5185    6.143995871    4.451712436    5.674486015
  764 SOLV  HW2     5186    6.126090214    4.556070067    5.798795880
  765 SOLV  OW      5187    6.574260172    5.370830997    7.658306248
  765 SOLV  HW1     5188    6.544291581    5.286161286    7.614323764
  765 SOLV  HW2     5189    6.573958228    5.445086305    7.591317414
  766 SOLV  OW      5190    7.455056815    6.151380054    5.816285285
  766 SOLV  HW1     5191    7.551949855    6.172859388    5.803952993
  766 SOLV  HW2     5192    7.399828074    6.213440721    5.760609218
  767 SOLV  OW      5193    8.089593932    4.098087386    6.687355271
  767 SOLV  HW1     5194    8.127640128    4.012294500    6.721903687
  767 SOLV  HW2     5195    8.000663433    4.114656484    6.729997325
  768 SOLV  OW      5196    6.791710893    6.735354508    5.412620141
  768 SOLV  HW1     5197    6.759418256    6.829860944    5.407397790
  768 SOLV  HW2     5198    6.871072390    6.730570126    5.473285964
  769 SOLV  OW      5199    6.858127827    6.848607209    6.117088252
  769 SOLV  HW1     5200    6.858218863    6.948561201    6.113818964
  769 SOLV  HW2     5201    6.856578342    6.818393114    6.212409742
  770 SOLV  OW      5202    4.824499847    6.208185553    4.780520989
  770 SOLV  HW1     5203    4.757879588    6.147803381    4.824307207
  770 SOLV  HW2     5204    4.783033105    6.297857264    4.764997033
  771 SOLV  OW      5205    0.029239555    8.204438970    5.227962331
  771 SOLV  HW1     5206    0.072294302    8.122987629    5.266868973
  771 SOLV  HW2     5207    0.095903252    8.253962172    5.172238901
  772 SOLV  OW      5208    8.235085250    7.163897962    4.637980277
  772 SOLV  HW1     5209    8.296165479    7.132056667    4.710484385
  772 SOLV  HW2     5210    8.267029105    7.252349340    4.603960640
  773 SOLV  OW      5211    5.661318742    6.437661235    4.887990601
  773 SOLV  HW1     5212    5.751576269    6.415415416    4.851106884
  773 SOLV  HW2     5213    5.668406771    6.452664072    4.986613105
  774 SOLV  OW      5214    6.342364429    6.357719938    4.057375159
  774 SOLV  HW1     5215    6.277081128    6.325135057    4.125768746
  774 SOLV  HW2     5216    6.433737901    6.361795992    4.097818882
  775 SOLV  OW      5217    6.757661338    4.764932647    4.321790525
  775 SOLV  HW1     5218    6.777057976    4.754153903    4.224283454
  775 SOLV  HW2     5219    6.777811946    4.858858103    4.349574726
  776 SOLV  OW      5220    4.897776983    7.719745607    5.273077236
  776 SOLV  HW1     5221    4.966655420    7.700321928    5.342936596
  776 SOLV  HW2     5222    4.862521086    7.633716305    5.236230011
  777 SOLV  OW      5223    7.048445037    5.728585849    6.653126109
  777 SOLV  HW1     5224    6.968309525    5.734400269    6.712676572
  777 SOLV  HW2     5225    7.019081873    5.708757033    6.559604181
  778 SOLV  OW      5226    7.110901428    5.298596969    4.717922940
  778 SOLV  HW1     5227    7.029499594    5.240784499    4.723690376
  778 SOLV  HW2     5228    7.083259380    5.394477495    4.711244000
  779 SOLV  OW      5229    8.139011392    4.389039892    5.200389963
  779 SOLV  HW1     5230    8.113398119    4.329218599    5.276320285
  779 SOLV  HW2     5231    8.228356136    4.429963289    5.218904616
  780 SOLV  OW      5232    7.541063833    0.191419971    4.989119266
  780 SOLV  HW1     5233    7.553776773    0.101815285    4.946560350
  780 SOLV  HW2     5234    7.448478221    0.197758643    5.026395497
  781 SOLV  OW      5235    6.515269146    6.955506849    4.583603428
  781 SOLV  HW1     5236    6.533027439    6.951896860    4.681947973
  781 SOLV  HW2     5237    6.421826868    6.987415420    4.567779904
  782 SOLV  OW      5238    5.526213991    6.158238605    6.493102442
  782 SOLV  HW1     5239    5.436756657    6.194472521    6.519292039
  782 SOLV  HW2     5240    5.568177597    6.218778015    6.425460577
  783 SOLV  OW      5241    4.524383491    7.105467903    7.900370079
  783 SOLV  HW1     5242    4.496247706    7.161407908    7.822392308
  783 SOLV  HW2     5243    4.458326518    7.116260539    7.974675801
  784 SOLV  OW      5244    5.525261966    4.367876599    7.796737689
  784 SOLV  HW1     5245    5.583590648    4.304460696    7.745981097
  784 SOLV  HW2     5246    5.429632393    4.352188578    7.772062377
  785 SOLV  OW      5247    6.955191571    4.273774441    6.780208699
  785 SOLV  HW1     5248    7.051093385    4.276715416    6.752026535
  785 SOLV  HW2     5249    6.899837336    4.235841185    6.706067100
  786 SOLV  OW      5250    7.496344292    7.462252194    5.840436924
  786 SOLV  HW1     5251    7.519423915    7.370918307    5.806860472
  786 SOLV  HW2     5252    7.441057043    7.509893273    5.772058804
  787 SOLV  OW      5253    6.011222561    5.166689504    4.369273837
  787 SOLV  HW1     5254    5.913725961    5.162240283    4.347447460
  787 SOLV  HW2     5255    6.026289971    5.131698997    4.461741543
  788 SOLV  OW      5256    6.113912208    4.775607583    6.326252434
  788 SOLV  HW1     5257    6.156161363    4.865852470    6.334673059
  788 SOLV  HW2     5258    6.015886830    4.786153818    6.309525142
  789 SOLV  OW      5259    6.890007799    7.190063540    7.433907044
  789 SOLV  HW1     5260    6.816330648    7.232129325    7.380957916
  789 SOLV  HW2     5261    6.885361009    7.090627319    7.424300221
  790 SOLV  OW      5262    6.097396346    4.832833110    6.907880717
  790 SOLV  HW1     5263    6.155117126    4.892095496    6.851684559
  790 SOLV  HW2     5264    6.154964564    4.768912262    6.958887317
  791 SOLV  OW      5265    6.025165001    5.822701300    5.194827036
  791 SOLV  HW1     5266    6.061097007    5.794999687    5.105703890
  791 SOLV  HW2     5267    6.092803240    5.879396753    5.241859733
  792 SOLV  OW      5268    6.519656973    6.660225716    5.564745573
  792 SOLV  HW1     5269    6.497534149    6.565188669    5.586659016
  792 SOLV  HW2     5270    6.607927511    6.663927829    5.517880767
  793 SOLV  OW      5271    8.065378946    6.268489195    7.133299769
  793 SOLV  HW1     5272    7.980148200    6.273119546    7.185417347
  793 SOLV  HW2     5273    8.072406274    6.348536025    7.073759986
  794 SOLV  OW      5274    5.311172051    5.882143548    5.060131580
  794 SOLV  HW1     5275    5.300110976    5.835768654    5.148035298
  794 SOLV  HW2     5276    5.397440627    5.932716346    5.059777807
  795 SOLV  OW      5277    6.982716503    6.091061172    4.874155136
  795 SOLV  HW1     5278    6.983443223    5.994100712    4.849670223
  795 SOLV  HW2     5279    6.995918455    6.146308876    4.791846289
  796 SOLV  OW      5280    5.447928243    0.121330457    6.733301032
  796 SOLV  HW1     5281    5.406377778    0.212118146    6.738882650
  796 SOLV  HW2     5282    5.491808818    0.110204892    6.644123479
  797 SOLV  OW      5283    5.212466640    6.125277727    4.471641277
  797 SOLV  HW1     5284    5.271918201    6.045573289    4.482340537
  797 SOLV  HW2     5285    5.173335823    6.125534062    4.379606154
  798 SOLV  OW      5286    5.632654086    6.277610228    8.001573637
  798 SOLV  HW1     5287    5.580152205    6.193252836    8.012933734
  798 SOLV  HW2     5288    5.592931258    6.331857326    7.927540204
  799 SOLV  OW      5289    4.426869154    4.584408616    6.083263141
  799 SOLV  HW1     5290    4.500976644    4.522035360    6.108152089
  799 SOLV  HW2     5291    4.434662337    4.668472910    6.136875259
  800 SOLV  OW      5292    5.383389841    4.823298366    4.735819074
  800 SOLV  HW1     5293    5.335558373    4.735841388    4.727748607
  800 SOLV  HW2     5294    5.324669132    4.896665594    4.701603567
  801 SOLV  OW      5295    6.348642152    7.214174972    4.908035379
  801 SOLV  HW1     5296    6.269596054    7.221203601    4.847188394
  801 SOLV  HW2     5297    6.320162296    7.174179215    4.995151607
  802 SOLV  OW      5298    4.934130987    6.755525683    4.328534550
  802 SOLV  HW1     5299    4.895778439    6.683263283    4.271011230
  802 SOLV  HW2     5300    5.028266427    6.774110317    4.300342327
  803 SOLV  OW      5301    4.692986555    7.761761529    6.760801534
  803 SOLV  HW1     5302    4.647255221    7.783312297    6.847091366
  803 SOLV  HW2     5303    4.626123711    7.725685250    6.695766727
  804 SOLV  OW      5304    3.962916892    6.528585367    7.551379594
  804 SOLV  HW1     5305    3.920240951    6.608130756    7.508334951
  804 SOLV  HW2     5306    3.982425905    6.459492608    7.481758714
  805 SOLV  OW      5307    5.951866372    7.763982374    6.120952956
  805 SOLV  HW1     5308    5.994292383    7.680318383    6.086280353
  805 SOLV  HW2     5309    5.919117156    7.748559428    6.214180349
  806 SOLV  OW      5310    5.247822899    4.871666279    5.185903472
  806 SOLV  HW1     5311    5.304174653    4.922246131    5.120575693
  806 SOLV  HW2     5312    5.161453111    4.845985581    5.142517742
  807 SOLV  OW      5313    5.965992289    6.766869035    7.719026020
  807 SOLV  HW1     5314    6.054882262    6.746798716    7.677829220
  807 SOLV  HW2     5315    5.968308936    6.857792914    7.760605491
  808 SOLV  OW      5316    3.908532529    6.859588614    5.435182488
  808 SOLV  HW1     5317    3.963601538    6.867526591    5.518284106
  808 SOLV  HW2     5318    3.830314045    6.799766164    5.452637077
  809 SOLV  OW      5319    4.881401850    7.766645259    7.398429596
  809 SOLV  HW1     5320    4.841856302    7.775846199    7.307034604
  809 SOLV  HW2     5321    4.973309480    7.806066387    7.399085492
  810 SOLV  OW      5322    7.420450208    6.934940928    5.902839262
  810 SOLV  HW1     5323    7.435752748    6.873694752    5.825274505
  810 SOLV  HW2     5324    7.440475721    6.886488958    5.988003007
  811 SOLV  OW      5325    6.898595949    6.554557167    4.134049018
  811 SOLV  HW1     5326    6.980282417    6.496873843    4.132756500
  811 SOLV  HW2     5327    6.900429983    6.613094790    4.215114524
  812 SOLV  OW      5328    7.434983083    4.752299946    4.150454155
  812 SOLV  HW1     5329    7.341661323    4.761982515    4.185082673
  812 SOLV  HW2     5330    7.454195277    4.825843565    4.085461192
  813 SOLV  OW      5331    5.505865568    8.077527259    7.419899794
  813 SOLV  HW1     5332    5.428289787    8.014489789    7.423027321
  813 SOLV  HW2     5333    5.494490860    8.140569347    7.343102814
  814 SOLV  OW      5334    4.991901671    3.863820825    4.507524944
  814 SOLV  HW1     5335    4.947503288    3.914692117    4.433750455
  814 SOLV  HW2     5336    5.088854184    3.851872183    4.486096839
  815 SOLV  OW      5337    7.889624965    7.930898458    4.574572029
  815 SOLV  HW1     5338    7.903650075    7.962714866    4.480811424
  815 SOLV  HW2     5339    7.855505649    8.006372973    4.630603002
  816 SOLV  OW      5340    5.241074328    6.571700322    6.596524905
  816 SOLV  HW1     5341    5.305622165    6.597012286    6.524451957
  816 SOLV  HW2     5342    5.251447614    6.634125358    6.673965507
  817 SOLV  OW      5343    5.432336809    7.572678620    8.170820003
  817 SOLV  HW1     5344    5.432445916    7.506797937    8.246060690
  817 SOLV  HW2     5345    5.340994199    7.576843410    8.130316235
  818 SOLV  OW      5346    4.316676880    5.584163694    7.538217093
  818 SOLV  HW1     5347    4.351785366    5.608184642    7.447706127
  818 SOLV  HW2     5348    4.268959504    5.662839551    7.577395299
  819 SOLV  OW      5349    7.394524818    6.155826847    5.486715083
  819 SOLV  HW1     5350    7.488052444    6.190538390    5.493727996
  819 SOLV  HW2     5351    7.394929854    6.056463093    5.498036333
  820 SOLV  OW      5352    4.529970975    4.011293053    5.370157294
  820 SOLV  HW1     5353    4.554865112    3.947023670    5.297701996
  820 SOLV  HW2     5354    4.440989968    4.051969241    5.349473288
  821 SOLV  OW      5355    5.345826801    8.198942541    5.813367642
  821 SOLV  HW1     5356    5.296112178    8.122004211    5.853499024
  821 SOLV  HW2     5357    5.423659259    8.222349678    5.871639945
  822 SOLV  OW      5358    6.851255315    5.037660180    6.588752681
  822 SOLV  HW1     5359    6.908846869    4.956295086    6.596771365
  822 SOLV  HW2     5360    6.868146836    5.098230412    6.666516862
  823 SOLV  OW      5361    7.387768548    7.618299479    5.601093963
  823 SOLV  HW1     5362    7.377949424    7.716799391    5.615353244
  823 SOLV  HW2     5363    7.298173827    7.578370646    5.581590831
  824 SOLV  OW      5364    4.563971851    7.681458903    6.527134722
  824 SOLV  HW1     5365    4.505320303    7.609712387    6.489528821
  824 SOLV  HW2     5366    4.652531395    7.679837124    6.480698203
  825 SOLV  OW      5367    7.438867670    6.561158521    5.351517322
  825 SOLV  HW1     5368    7.498099247    6.641065183    5.341117603
  825 SOLV  HW2     5369    7.453586488    6.498582514    5.274906825
  826 SOLV  OW      5370    5.916943535    7.856856691    6.784322626
  826 SOLV  HW1     5371    5.993231720    7.853967650    6.848912161
  826 SOLV  HW2     5372    5.880433747    7.949854943    6.780037716
  827 SOLV  OW      5373    4.885922892    4.696254835    7.062290362
  827 SOLV  HW1     5374    4.804082740    4.675495408    7.008691161
  827 SOLV  HW2     5375    4.882518386    4.646440891    7.148941823
  828 SOLV  OW      5376    5.782542034    5.630279916    5.750750734
  828 SOLV  HW1     5377    5.792374523    5.727004712    5.774194665
  828 SOLV  HW2     5378    5.833821951    5.574752248    5.816240614
  829 SOLV  OW      5379    6.885700115    8.227177332    5.156768783
  829 SOLV  HW1     5380    6.925589742    8.273950283    5.077886173
  829 SOLV  HW2     5381    6.833045310    8.292543087    5.211139313
  830 SOLV  OW      5382    4.497387653    5.955039587    5.479360997
  830 SOLV  HW1     5383    4.484043807    5.919231066    5.571780679
  830 SOLV  HW2     5384    4.555463644    5.892351838    5.427408668
  831 SOLV  OW      5385    6.085136067    7.807615998    5.836538924
  831 SOLV  HW1     5386    6.055763001    7.761901494    5.920496742
  831 SOLV  HW2     5387    6.084521782    7.742110796    5.760972999
  832 SOLV  OW      5388    6.784085717    6.482883821    5.605107538
  832 SOLV  HW1     5389    6.858181335    6.545731223    5.581412254
  832 SOLV  HW2     5390    6.743573467    6.446074798    5.521410611
  833 SOLV  OW      5391    4.442235906    5.174363767    4.190822319
  833 SOLV  HW1     5392    4.493372932    5.194028050    4.274490193
  833 SOLV  HW2     5393    4.377120279    5.100466084    4.208172450
  834 SOLV  OW      5394    6.239042367    8.008691669    5.113175837
  834 SOLV  HW1     5395    6.164374140    7.994432306    5.178162038
  834 SOLV  HW2     5396    6.202245857    8.011367869    5.020220644
  835 SOLV  OW      5397    7.487105737    4.968503580    7.805430992
  835 SOLV  HW1     5398    7.513508445    4.924436566    7.891236663
  835 SOLV  HW2     5399    7.497535459    5.067572673    7.814272500
  836 SOLV  OW      5400    6.922246013    5.905156522    5.853603718
  836 SOLV  HW1     5401    6.976576680    5.966127638    5.911327979
  836 SOLV  HW2     5402    6.885544856    5.830572232    5.909206066
  837 SOLV  OW      5403    7.816838953    7.722111454    4.950064152
  837 SOLV  HW1     5404    7.902301592    7.712522468    5.001114686
  837 SOLV  HW2     5405    7.771604071    7.807288171    4.976534539
  838 SOLV  OW      5406    6.502115144    5.187967611    4.689678617
  838 SOLV  HW1     5407    6.412353264    5.154778856    4.660646755
  838 SOLV  HW2     5408    6.571643398    5.157098411    4.624760315
  839 SOLV  OW      5409    7.587235158    5.808109927    4.879357955
  839 SOLV  HW1     5410    7.641073568    5.767280440    4.953088580
  839 SOLV  HW2     5411    7.599029692    5.907413788    4.880552235
  840 SOLV  OW      5412    6.703285367    7.302366636    7.275234190
  840 SOLV  HW1     5413    6.635424436    7.230733280    7.291521443
  840 SOLV  HW2     5414    6.694066979    7.336324238    7.181620735
  841 SOLV  OW      5415    4.440245697    4.568072758    7.439912582
  841 SOLV  HW1     5416    4.509032304    4.620111145    7.389295719
  841 SOLV  HW2     5417    4.359714269    4.625367170    7.455197635
  842 SOLV  OW      5418    5.019899329    6.534860499    7.320960965
  842 SOLV  HW1     5419    4.959560587    6.524150262    7.241926237
  842 SOLV  HW2     5420    5.105553500    6.577553431    7.291933585
  843 SOLV  OW      5421    7.042389565    5.497096978    5.000730383
  843 SOLV  HW1     5422    6.942436430    5.498899684    5.003212438
  843 SOLV  HW2     5423    7.076338233    5.434800766    5.071204988
  844 SOLV  OW      5424    6.125713540    5.101015096    7.975523585
  844 SOLV  HW1     5425    6.181807998    5.037568259    7.922330565
  844 SOLV  HW2     5426    6.039996767    5.118401863    7.927028122
  845 SOLV  OW      5427    5.567819301    5.919311992    6.129454289
  845 SOLV  HW1     5428    5.501689943    5.845063887    6.118700649
  845 SOLV  HW2     5429    5.599449075    5.949062233    6.039365537
  846 SOLV  OW      5430    7.776363375    6.202482611    5.186250173
  846 SOLV  HW1     5431    7.680844480    6.175040406    5.175082109
  846 SOLV  HW2     5432    7.831017861    6.122957876    5.212524461
  847 SOLV  OW      5433    5.029786607    6.943404768    5.862384477
  847 SOLV  HW1     5434    5.066359186    6.898455456    5.780875108
  847 SOLV  HW2     5435    4.936367673    6.911709179    5.878819527
  848 SOLV  OW      5436    6.059713733    7.504610747    6.009178441
  848 SOLV  HW1     5437    6.125525575    7.484886078    5.936504754
  848 SOLV  HW2     5438    6.019393043    7.419072881    6.041723920
  849 SOLV  OW      5439    5.521739902    5.620397551    6.730794614
  849 SOLV  HW1     5440    5.541443166    5.556454271    6.805123180
  849 SOLV  HW2     5441    5.431471229    5.661072794    6.744892776
  850 SOLV  OW      5442    4.027817352    7.859636957    4.447893827
  850 SOLV  HW1     5443    3.945542583    7.883906937    4.499311282
  850 SOLV  HW2     5444    4.105387401    7.852465851    4.510609796
  851 SOLV  OW      5445    6.354751932    5.146378852    5.527533142
  851 SOLV  HW1     5446    6.359842639    5.101028274    5.616522059
  851 SOLV  HW2     5447    6.289840961    5.097748391    5.469024360
  852 SOLV  OW      5448    7.435440024    5.486527287    5.319344857
  852 SOLV  HW1     5449    7.428466291    5.427594876    5.399833214
  852 SOLV  HW2     5450    7.415325688    5.580963850    5.345366950
  853 SOLV  OW      5451    5.747488651    3.976263185    5.530440814
  853 SOLV  HW1     5452    5.738188737    4.072419369    5.504575007
  853 SOLV  HW2     5453    5.844125779    3.950561225    5.528957374
  854 SOLV  OW      5454    4.688378439    5.814233319    7.798386786
  854 SOLV  HW1     5455    4.660738115    5.819142154    7.894372872
  854 SOLV  HW2     5456    4.625315608    5.754721958    7.748558442
  855 SOLV  OW      5457    6.352189312    5.605044018    6.718009940
  855 SOLV  HW1     5458    6.310451546    5.517536094    6.693477280
  855 SOLV  HW2     5459    6.441345776    5.613093252    6.673425002
  856 SOLV  OW      5460    6.888699706    7.142923099    4.300433520
  856 SOLV  HW1     5461    6.825623514    7.170996033    4.228082022
  856 SOLV  HW2     5462    6.964640218    7.091637765    4.260380394
  857 SOLV  OW      5463    7.938104752    4.553352258    5.820083998
  857 SOLV  HW1     5464    7.914583064    4.574487303    5.914960281
  857 SOLV  HW2     5465    7.855600472    4.557058246    5.763686207
  858 SOLV  OW      5466    6.133608917    5.417084429    6.275105370
  858 SOLV  HW1     5467    6.035325402    5.435564134    6.274272587
  858 SOLV  HW2     5468    6.183646799    5.502218905    6.259290315
  859 SOLV  OW      5469    5.441159404    5.955775616    4.800686505
  859 SOLV  HW1     5470    5.521452796    5.950254873    4.860049278
  859 SOLV  HW2     5471    5.368362354    6.005721923    4.847668382
  860 SOLV  OW      5472    4.580795240    7.139127656    5.768338468
  860 SOLV  HW1     5473    4.618633266    7.047796431    5.753218078
  860 SOLV  HW2     5474    4.487041251    7.131153984    5.802224442
  861 SOLV  OW      5475    7.158763750    5.537798741    6.830132488
  861 SOLV  HW1     5476    7.139484352    5.452825936    6.781043261
  861 SOLV  HW2     5477    7.130137151    5.615720111    6.774358828
  862 SOLV  OW      5478    7.216716283    6.549593629    5.479181196
  862 SOLV  HW1     5479    7.301149088    6.545611612    5.425729297
  862 SOLV  HW2     5480    7.153075392    6.479864251    5.446175053
  863 SOLV  OW      5481    5.571491858    4.303226295    8.065106200
  863 SOLV  HW1     5482    5.671415188    4.307385460    8.065205798
  863 SOLV  HW2     5483    5.537300214    4.325899978    7.973898897
  864 SOLV  OW      5484    6.732512655    6.335871273    4.381102330
  864 SOLV  HW1     5485    6.707589017    6.412306414    4.440571014
  864 SOLV  HW2     5486    6.763733736    6.259022358    4.436954712
  865 SOLV  OW      5487    6.235323308    6.759853390    5.136118654
  865 SOLV  HW1     5488    6.271575672    6.787972724    5.224983314
  865 SOLV  HW2     5489    6.158349464    6.818725203    5.111402177
  866 SOLV  OW      5490    6.771069484    6.055985860    5.643728454
  866 SOLV  HW1     5491    6.809716574    6.139354291    5.683194946
  866 SOLV  HW2     5492    6.827385692    5.977566723    5.669810292
  867 SOLV  OW      5493    4.282416758    7.960831853    7.724025709
  867 SOLV  HW1     5494    4.381960415    7.951272945    7.722973030
  867 SOLV  HW2     5495    4.246373189    7.944155352    7.632242617
  868 SOLV  OW      5496    5.133071882    6.269046964    6.862282142
  868 SOLV  HW1     5497    5.220500411    6.228525124    6.835521949
  868 SOLV  HW2     5498    5.064057495    6.248113135    6.792995631
  869 SOLV  OW      5499    6.756588847    4.499524600    7.105131490
  869 SOLV  HW1     5500    6.827771380    4.518921015    7.037615742
  869 SOLV  HW2     5501    6.712079476    4.584927372    7.132088530
  870 SOLV  OW      5502    4.994861799    4.746067026    6.122433454
  870 SOLV  HW1     5503    5.039751252    4.819812903    6.172913246
  870 SOLV  HW2     5504    5.011789462    4.658983425    6.168602674
  871 SOLV  OW      5505    5.104458049    7.973108805    4.427344569
  871 SOLV  HW1     5506    5.202467136    7.985656828    4.442791496
  871 SOLV  HW2     5507    5.055217657    7.986289035    4.513387211
  872 SOLV  OW      5508    5.605061097    6.565089282    7.696214441
  872 SOLV  HW1     5509    5.574502412    6.476091581    7.730061397
  872 SOLV  HW2     5510    5.572783090    6.577934336    7.602442724
  873 SOLV  OW      5511    4.929337879    6.070915058    6.344153239
  873 SOLV  HW1     5512    4.947757530    6.021385598    6.429061579
  873 SOLV  HW2     5513    4.830557108    6.081047818    6.332257424
  874 SOLV  OW      5514    4.735415703    4.419919782    5.620765506
  874 SOLV  HW1     5515    4.672044845    4.460907615    5.686385353
  874 SOLV  HW2     5516    4.756757916    4.486346167    5.549115038
  875 SOLV  OW      5517    6.769450831    7.925513222    6.100531278
  875 SOLV  HW1     5518    6.851936552    7.942846423    6.154358925
  875 SOLV  HW2     5519    6.761634596    7.994384497    6.028438523
  876 SOLV  OW      5520    5.024674041    6.344990586    7.981963736
  876 SOLV  HW1     5521    5.014881102    6.309394181    7.889017826
  876 SOLV  HW2     5522    5.034861600    6.268781554    8.045918935
  877 SOLV  OW      5523    5.541583091    5.177622188    6.162624431
  877 SOLV  HW1     5524    5.550462325    5.096179536    6.219979642
  877 SOLV  HW2     5525    5.462419923    5.230936871    6.192492194
  878 SOLV  OW      5526    7.972828513    4.202731378    7.358475070
  878 SOLV  HW1     5527    8.019206483    4.281774550    7.318440238
  878 SOLV  HW2     5528    8.007519131    4.187066158    7.450955483
  879 SOLV  OW      5529    5.961211208    7.056784439    4.118358327
  879 SOLV  HW1     5530    6.006081773    7.017499123    4.198638977
  879 SOLV  HW2     5531    6.010751856    7.029574647    4.035854040
  880 SOLV  OW      5532    7.022330647    3.990013609    4.994536188
  880 SOLV  HW1     5533    7.024193221    3.931054836    5.075295675
  880 SOLV  HW2     5534    6.996142632    3.936066066    4.914501969
  881 SOLV  OW      5535    6.061168222    7.030185861    7.769503280
  881 SOLV  HW1     5536    6.159482623    7.047995586    7.765141365
  881 SOLV  HW2     5537    6.020192829    7.086840837    7.841009432
  882 SOLV  OW      5538    7.804495241    7.105438476    5.584921779
  882 SOLV  HW1     5539    7.741358055    7.178056321    5.557677775
  882 SOLV  HW2     5540    7.796315901    7.028622006    5.521406791
  883 SOLV  OW      5541    7.161445184    6.128214661    5.327300690
  883 SOLV  HW1     5542    7.252412243    6.132016133    5.368680227
  883 SOLV  HW2     5543    7.109211554    6.053529926    5.368475856
  884 SOLV  OW      5544    6.039231223    5.067851292    4.637337960
  884 SOLV  HW1     5545    6.010941920    5.126160356    4.713503242
  884 SOLV  HW2     5546    5.982351018    4.985617820    4.635420469
  885 SOLV  OW      5547    7.498125371    7.186626563    4.367495537
  885 SOLV  HW1     5548    7.539296736    7.221699708    4.451607328
  885 SOLV  HW2     5549    7.461257922    7.095151935    4.384082205
  886 SOLV  OW      5550    6.975643650    6.092629899    6.327876843
  886 SOLV  HW1     5551    7.008938780    6.180089954    6.363148302
  886 SOLV  HW2     5552    7.000986463    6.019396635    6.391094356
  887 SOLV  OW      5553    5.720408359    7.433680604    6.071963206
  887 SOLV  HW1     5554    5.632961910    7.403629239    6.033863780
  887 SOLV  HW2     5555    5.737108072    7.386314126    6.158444387
  888 SOLV  OW      5556    6.873684488    7.614958748    4.284480072
  888 SOLV  HW1     5557    6.833799459    7.549453043    4.220292057
  888 SOLV  HW2     5558    6.831017114    7.603836618    4.374244157
  889 SOLV  OW      5559    5.316593060    5.656119725    4.244241376
  889 SOLV  HW1     5560    5.222063778    5.685893753    4.230849049
  889 SOLV  HW2     5561    5.373684615    5.692334401    4.170548108
  890 SOLV  OW      5562    4.151556996    6.919044918    6.644171792
  890 SOLV  HW1     5563    4.172234851    6.997560940    6.585780502
  890 SOLV  HW2     5564    4.225009155    6.851602277    6.636549641
  891 SOLV  OW      5565    4.474958460    8.093891143    6.841182005
  891 SOLV  HW1     5566    4.541677306    8.097394431    6.766764395
  891 SOLV  HW2     5567    4.479542401    8.178657846    6.894051765
  892 SOLV  OW      5568    7.147342295    5.151267366    3.700923994
  892 SOLV  HW1     5569    7.067484194    5.096596828    3.726129738
  892 SOLV  HW2     5570    7.227785712    5.092116617    3.695309050
  893 SOLV  OW      5571    5.080559371    4.768289611    8.200446901
  893 SOLV  HW1     5572    5.118835320    4.800599351    8.287007962
  893 SOLV  HW2     5573    5.075547973    4.668411496    8.201455987
  894 SOLV  OW      5574    3.993057886    6.162987402    4.620810022
  894 SOLV  HW1     5575    3.902024841    6.199266430    4.640770984
  894 SOLV  HW2     5576    3.990886596    6.063113956    4.625517919
  895 SOLV  OW      5577    6.175897256    6.671341884    7.580328991
  895 SOLV  HW1     5578    6.156710679    6.656275490    7.483341252
  895 SOLV  HW2     5579    6.170890385    6.584232574    7.629201864
  896 SOLV  OW      5580    4.658577986    4.240661863    4.029134800
  896 SOLV  HW1     5581    4.747741770    4.199439062    4.047907933
  896 SOLV  HW2     5582    4.592104518    4.168636708    4.009244967
  897 SOLV  OW      5583    7.858651914    8.162404728    4.768608306
  897 SOLV  HW1     5584    7.914406146    8.235619029    4.729455683
  897 SOLV  HW2     5585    7.912019299    8.112955356    4.837226227
  898 SOLV  OW      5586    4.306539527    5.090161489    5.504491869
  898 SOLV  HW1     5587    4.245545003    5.163127105    5.473577028
  898 SOLV  HW2     5588    4.395535942    5.129021071    5.528357558
  899 SOLV  OW      5589    4.233578135    5.423843074    0.151936140
  899 SOLV  HW1     5590    4.258219658    5.477982950    0.232320649
  899 SOLV  HW2     5591    4.304158814    5.354985130    0.135237105
  900 SOLV  OW      5592    8.087128674    7.139453614    5.543670833
  900 SOLV  HW1     5593    8.127990208    7.206740313    5.605338279
  900 SOLV  HW2     5594    7.991308553    7.125336407    5.568554742
  901 SOLV  OW      5595    7.028066324    4.701175585    5.776471533
  901 SOLV  HW1     5596    6.932678038    4.672276751    5.784591404
  901 SOLV  HW2     5597    7.039040406    4.757132970    5.694311283
  902 SOLV  OW      5598    7.657371026    5.225933487    4.348804519
  902 SOLV  HW1     5599    7.690230440    5.284428517    4.422968059
  902 SOLV  HW2     5600    7.560608445    5.244738978    4.331921683
  903 SOLV  OW      5601    4.240906181    6.149754606    6.732325651
  903 SOLV  HW1     5602    4.259965881    6.160826880    6.829873997
  903 SOLV  HW2     5603    4.155849943    6.098474085    6.720610261
  904 SOLV  OW      5604    4.569050601    8.060054939    8.175086155
  904 SOLV  HW1     5605    4.546520735    8.082158852    8.269984425
  904 SOLV  HW2     5606    4.541740723    7.965875171    8.155433908
  905 SOLV  OW      5607    5.995651489    5.775979157    6.015875952
  905 SOLV  HW1     5608    5.974619194    5.680986954    6.039022745
  905 SOLV  HW2     5609    5.961442392    5.836204704    6.088016477
  906 SOLV  OW      5610    4.606579456    0.033463276    6.419743206
  906 SOLV  HW1     5611    4.593110827    0.040059094    6.518619889
  906 SOLV  HW2     5612    4.523325724   -0.001874517    6.377063626
  907 SOLV  OW      5613    5.178380383    4.533185282    7.887057184
  907 SOLV  HW1     5614    5.087052765    4.511071746    7.921295258
  907 SOLV  HW2     5615    5.221829135    4.599230555    7.948312262
  908 SOLV  OW      5616    5.561943723    6.533940978    5.771664992
  908 SOLV  HW1     5617    5.537572766    6.583074095    5.688036397
  908 SOLV  HW2     5618    5.531385508    6.586327498    5.851185706
  909 SOLV  OW      5619    6.818549640    5.448732570    6.585156316
  909 SOLV  HW1     5620    6.909943686    5.414103916    6.606364671
  909 SOLV  HW2     5621    6.750281440    5.380036187    6.610095759
  910 SOLV  OW      5622    3.766421706    6.888833795    4.783239371
  910 SOLV  HW1     5623    3.740150309    6.894234449    4.686895030
  910 SOLV  HW2     5624    3.863206861    6.912157628    4.792736459
  911 SOLV  OW      5625    7.957856340    6.896037295    4.955805918
  911 SOLV  HW1     5626    7.904248917    6.963330711    4.904820498
  911 SOLV  HW2     5627    7.896124016    6.834475028    5.004804311
  912 SOLV  OW      5628    7.057334589    5.901982157    5.423841073
  912 SOLV  HW1     5629    7.083762354    5.865793217    5.513247842
  912 SOLV  HW2     5630    7.044778851    5.826318035    5.359662165
  913 SOLV  OW      5631    4.776472045    7.645259598    4.546959837
  913 SOLV  HW1     5632    4.776629757    7.739105105    4.512393188
  913 SOLV  HW2     5633    4.749734248    7.582780330    4.473589059
  914 SOLV  OW      5634    5.798032617    4.650544284    4.934253687
  914 SOLV  HW1     5635    5.756838311    4.634923662    4.844481612
  914 SOLV  HW2     5636    5.868119423    4.581256909    4.951254553
  915 SOLV  OW      5637    6.060890589    8.057780285    4.177168442
  915 SOLV  HW1     5638    6.060573745    8.123417001    4.101713073
  915 SOLV  HW2     5639    6.145161266    8.004008692    4.174191834
  916 SOLV  OW      5640    5.217445725    4.535717201    6.463540543
  916 SOLV  HW1     5641    5.163006795    4.489339860    6.533448989
  916 SOLV  HW2     5642    5.314624727    4.525782152    6.484966768
  917 SOLV  OW      5643    5.546894848    6.944144729    5.240091881
  917 SOLV  HW1     5644    5.588993445    6.906507957    5.157552776
  917 SOLV  HW2     5645    5.593897159    6.908316730    5.320768111
  918 SOLV  OW      5646    6.123403942    7.997460958    4.866513887
  918 SOLV  HW1     5647    6.098141103    8.056595938    4.789931360
  918 SOLV  HW2     5648    6.051771528    7.929186641    4.880915795
  919 SOLV  OW      5649    5.760749189    8.206694449    5.401825095
  919 SOLV  HW1     5650    5.697182644    8.182155289    5.475017472
  919 SOLV  HW2     5651    5.755147861    8.138736117    5.328665830
  920 SOLV  OW      5652    4.595989613    7.865495962    4.209222211
  920 SOLV  HW1     5653    4.637687176    7.925364211    4.277611582
  920 SOLV  HW2     5654    4.554438094    7.786755755    4.254779238
  921 SOLV  OW      5655    4.589898277    6.720227830    4.178873809
  921 SOLV  HW1     5656    4.621640479    6.789094676    4.244076567
  921 SOLV  HW2     5657    4.490714091    6.727527701    4.168351061
  922 SOLV  OW      5658    6.146664065    5.765973170    4.937802779
  922 SOLV  HW1     5659    6.105428397    5.738648641    4.850884317
  922 SOLV  HW2     5660    6.239355014    5.728904201    4.943810476
  923 SOLV  OW      5661    7.105244335    5.105650827    8.087299418
  923 SOLV  HW1     5662    7.013721090    5.071534767    8.108780375
  923 SOLV  HW2     5663    7.113345463    5.119406885    7.988573018
  924 SOLV  OW      5664    8.123556674    5.811675524    7.242970845
  924 SOLV  HW1     5665    8.093242486    5.860621758    7.161197892
  924 SOLV  HW2     5666    8.083618830    5.854400632    7.324094321
  925 SOLV  OW      5667    8.180154679    5.897453683    3.921196005
  925 SOLV  HW1     5668    8.225446231    5.872416852    4.006772867
  925 SOLV  HW2     5669    8.137095875    5.816458722    3.881355699
  926 SOLV  OW      5670    8.072895901    5.559853325    7.195162294
  926 SOLV  HW1     5671    8.067218087    5.563799335    7.095401425
  926 SOLV  HW2     5672    8.090267055    5.651507990    7.231185417
  927 SOLV  OW      5673    5.387122620    4.378923492    6.702649209
  927 SOLV  HW1     5674    5.436949481    4.337185798    6.778655032
  927 SOLV  HW2     5675    5.290597102    4.388115181    6.727140540
  928 SOLV  OW      5676    8.059696639    4.501798519    6.190531646
  928 SOLV  HW1     5677    8.074431652    4.597462608    6.215690091
  928 SOLV  HW2     5678    8.144327647    4.463745607    6.153233088
  929 SOLV  OW      5679    7.760580440    7.710696459    4.196302382
  929 SOLV  HW1     5680    7.768518773    7.796595367    4.145703979
  929 SOLV  HW2     5681    7.771381179    7.728530110    4.294113855
  930 SOLV  OW      5682    8.133282375    5.307737121    7.265307459
  930 SOLV  HW1     5683    8.168475060    5.298396086    7.358443171
  930 SOLV  HW2     5684    8.101140106    5.401355880    7.251080638
  931 SOLV  OW      5685    7.975775468    7.720740791    4.720437219
  931 SOLV  HW1     5686    7.917938407    7.737191830    4.800338901
  931 SOLV  HW2     5687    7.956340514    7.789542839    4.650518975
  932 SOLV  OW      5688    4.355920725    6.575436383    7.555667387
  932 SOLV  HW1     5689    4.316029644    6.666946200    7.561710610
  932 SOLV  HW2     5690    4.354458933    6.532431887    7.645946309
  933 SOLV  OW      5691    6.154654553    6.303769337    4.529478790
  933 SOLV  HW1     5692    6.136701404    6.205787981    4.520593233
  933 SOLV  HW2     5693    6.236149673    6.317738438    4.585736927
  934 SOLV  OW      5694    5.362981723    6.671901302    7.250497791
  934 SOLV  HW1     5695    5.285657001    6.729935722    7.276080853
  934 SOLV  HW2     5696    5.330761999    6.578569431    7.234603763
  935 SOLV  OW      5697    4.626976848    0.067285193    4.350559203
  935 SOLV  HW1     5698    4.592336987    0.160781945    4.342812305
  935 SOLV  HW2     5699    4.645306792    0.030874805    4.259236598
  936 SOLV  OW      5700    4.939295016    6.165530268    4.529139947
  936 SOLV  HW1     5701    5.032283569    6.128741034    4.527999702
  936 SOLV  HW2     5702    4.904997417    6.166488471    4.623078249
  937 SOLV  OW      5703    6.852999011    5.241724139    0.177231650
  937 SOLV  HW1     5704    6.853193697    5.199842637    0.086416879
  937 SOLV  HW2     5705    6.944930946    5.236967277    0.216311460
  938 SOLV  OW      5706    6.031669545    6.007696156    5.606275309
  938 SOLV  HW1     5707    6.053053497    6.062419659    5.687206647
  938 SOLV  HW2     5708    6.067619129    5.915137141    5.618197472
  939 SOLV  OW      5709    4.652023251    6.631286905    6.452988504
  939 SOLV  HW1     5710    4.564387535    6.593292984    6.423359528
  939 SOLV  HW2     5711    4.715241373    6.556720377    6.474075678
[truncated: 12,673,553 more chars]
