# Supplementary material for: Accelerated Enveloping Distribution Sampling to Probe the Presence of Water Molecules
Source: J Chem Theory Comput. 2023 May 11;19(11):3379–90. doi: 10.1021/acs.jctc.3c00109 (PMC10269333; doi:10.1021/acs.jctc.3c00109)
Supplement: Supplementary file 2 — ct3c00109_si_002.zip [file ct3c00109_si_002.zip › paper_TI_AEDS/eq/4RV/eq_4zlz_4rv_6.cnf]

TITLE
	MD++
	Automatically generated input file
	ogracia Thu Dec  1 20:00:18 2022

	final configuration
END
TIMESTEP
         500000 1100.000000000
END
POSITION
# first 24 chars ignored
    1 GLY   H1         1    0.048237027    0.918655787    4.288923419
    1 GLY   H2         2   -0.089811060    0.886879446    4.361821688
    1 GLY   N          3   -0.046313133    0.950019960    4.297630389
    1 GLY   H3         4   -0.045667068    1.043360891    4.333511775
    1 GLY   CA         5   -0.121340095    0.952369341    4.171234651
    1 GLY   C          6    8.146569924    0.805534963    4.128366114
    1 GLY   O          7    8.214705740    0.722106736    4.187757936
    2 LEU   N          8    8.085113630    0.785192984    4.012178229
    2 LEU   H          9    8.044252226    0.859700790    3.959456371
    2 LEU   CA        10    8.100656749    0.659921776    3.936848141
    2 LEU   CB        11    8.000124661    0.649048757    3.822021303
    2 LEU   CG        12    7.859603398    0.625990232    3.877954620
    2 LEU   CD1       13    7.753270318    0.646187035    3.769816306
    2 LEU   CD2       14    7.834066759    0.480841872    3.919051176
    2 LEU   C         15    8.238637792    0.637776572    3.874539354
    2 LEU   O         16    8.292978633    0.731794390    3.816774456
    3 GLY   N         17    0.032527110    0.530752416    3.918768166
    3 GLY   H         18   -0.010996458    0.464900054    3.980176407
    3 GLY   CA        19    0.172700873    0.490750482    3.899768910
    3 GLY   C         20    0.192278978    0.412615130    3.769701310
    3 GLY   O         21    0.274903356    0.322038626    3.759868003
    4 TYR   N         22    0.154427869    0.487314771    3.666374992
    4 TYR   H         23    0.156887552    0.586525467    3.678636783
    4 TYR   CA        24    0.145140479    0.439826945    3.527572270
    4 TYR   CB        25    0.069795010    0.554443880    3.459790331
    4 TYR   CG        26   -0.080980948    0.534031746    3.475800374
    4 TYR   CD1       27    8.123490513    0.413815381    3.456580296
    4 TYR   HD1       28    8.172469516    0.318760913    3.477689317
    4 TYR   CD2       29    8.121622408    0.654541630    3.482555453
    4 TYR   HD2       30    8.180280633    0.745982899    3.473681087
    4 TYR   CE1       31    7.986584158    0.408134548    3.433263905
    4 TYR   HE1       32    7.944795250    0.316335220    3.391958937
    4 TYR   CE2       33    7.983936283    0.649791834    3.464118371
    4 TYR   HE2       34    7.939901173    0.748590341    3.450675683
    4 TYR   CZ        35    7.918604978    0.528998271    3.442654120
    4 TYR   OH        36    7.782617198    0.527221877    3.442088141
    4 TYR   HH        37    7.757659824    0.620824817    3.466900618
    4 TYR   C         38    0.282243703    0.426985507    3.460869358
    4 TYR   O         39    0.377657722    0.484827257    3.512643338
    5 GLY   N         40    0.297019237    0.346738054    3.355840312
    5 GLY   H         41    0.240459950    0.264294370    3.353670242
    5 GLY   CA        42    0.421780272    0.342654096    3.278191139
    5 GLY   C         43    0.418226016    0.430959711    3.153287993
    5 GLY   O         44    0.307290473    0.471527334    3.118972616
    6 SER   N         45    0.515399855    0.427557826    3.062542509
    6 SER   H         46    0.591833722    0.363518705    3.070131304
    6 SER   CA        47    0.529428030    0.515488034    2.945569092
    6 SER   CB        48    0.652361169    0.478611870    2.862282326
    6 SER   OG        49    0.647199344    0.338104153    2.836208398
    6 SER   HG        50    0.713578917    0.316145222    2.764712894
    6 SER   C         51    0.402710034    0.500409259    2.861153275
    6 SER   O         52    0.371157372    0.602770302    2.800672454
    7 TRP   N         53    0.372923576    0.374066614    2.832140926
    7 TRP   H         54    0.431780618    0.294629320    2.847200897
    7 TRP   CA        55    0.259946961    0.328313416    2.749970277
    7 TRP   CB        56    0.274499187    0.185559277    2.696865211
    7 TRP   CG        57    0.269655649    0.080913756    2.808364460
    7 TRP   CD1       58    0.163309823    0.032976623    2.872246971
    7 TRP   HD1       59    0.059431039    0.056973586    2.849586969
    7 TRP   CD2       60    0.380119245    0.049746777    2.886766356
    7 TRP   NE1       61    0.204122917   -0.033502808    2.979960251
    7 TRP   HE1       62    0.142943051   -0.086733162    3.038456296
    7 TRP   CE2       63    0.335851487   -0.024285099    2.995765090
    7 TRP   CE3       64    0.512489306    0.090257487    2.874299425
    7 TRP   HE3       65    0.549345311    0.129592661    2.779566617
    7 TRP   CZ2       66    0.424851335    8.204936833    3.093784741
    7 TRP   HZ2       67    0.387175408    8.152661262    3.181698543
    7 TRP   CZ3       68    0.597788989    0.059821988    2.979744751
    7 TRP   HZ3       69    0.696327604    0.106067884    2.985446201
    7 TRP   CH2       70    0.556850862    8.246955089    3.082315318
    7 TRP   HH2       71    0.616310026    8.225534334    3.171123015
    7 TRP   C         72    0.121954590    0.353655617    2.811032508
    7 TRP   O         73    0.024431928    0.341424867    2.737074045
    8 GLU   N         74    0.110602706    0.370212906    2.942508976
    8 GLU   H         75    0.189354498    0.385695776    3.002168125
    8 GLU   CA        76    8.254232706    0.377449047    3.014603059
    8 GLU   CB        77    8.265746856    0.326735021    3.158501463
    8 GLU   CG        78    8.283881886    0.174863898    3.161975819
    8 GLU   CD        79    0.000656456    0.104392215    3.297270562
    8 GLU   OE1       80   -0.074869948    0.004789089    3.297064788
    8 GLU   OE2       81    0.071791092    0.144816340    3.391759722
    8 GLU   C         82    8.204189052    0.521835602    3.022446362
    8 GLU   O         83    8.285646381    0.612597852    3.038494596
    9 ILE   N         84    8.083598183    0.547962432    2.972793138
    9 ILE   H         85    8.027238214    0.480209766    2.925515633
    9 ILE   CA        86    8.023031298    0.678875609    3.001121197
    9 ILE   CB        87    8.034386732    0.765205017    2.875304384
    9 ILE   CG1       88    7.990922755    0.688420011    2.750314429
    9 ILE   CG2       89    8.173675745    0.826197782    2.858293115
    9 ILE   CD        90    7.965947954    0.786809063    2.635837478
    9 ILE   C         91    7.877873242    0.683588521    3.049288476
    9 ILE   O         92    7.800858556    0.596450439    3.009229094
   10 ASP   N         93    7.848950222    0.777711587    3.138712082
   10 ASP   H         94    7.901531665    0.862706373    3.142046472
   10 ASP   CA        95    7.717026049    0.789413021    3.202521088
   10 ASP   CB        96    7.722949855    0.895410128    3.312716660
   10 ASP   CG        97    7.595628355    0.895454186    3.397565506
   10 ASP   OD1       98    7.510964638    0.985216517    3.377600178
   10 ASP   OD2       99    7.592442450    0.796540547    3.473926518
   10 ASP   C        100    7.613881873    0.830972425    3.097417731
   10 ASP   O        101    7.651538676    0.914073885    3.014913202
   11 PRO   N        102    7.500423093    0.761734163    3.102273476
   11 PRO   CA       103    7.392512799    0.781652836    3.004458848
   11 PRO   CB       104    7.300016661    0.661200635    3.023045436
   11 PRO   CG       105    7.386055339    0.557481930    3.095480644
   11 PRO   CD       106    7.462635473    0.650115478    3.190166318
   11 PRO   C        107    7.316271191    0.913205619    3.021461058
   11 PRO   O        108    7.256929798    0.961186550    2.924990906
   12 LYSH  N        109    7.310511124    0.969243810    3.141948654
   12 LYSH  H        110    7.375741108    0.943542719    3.213261262
   12 LYSH  CA       111    7.237767343    1.094676310    3.166140753
   12 LYSH  CB       112    7.246387112    1.121342690    3.316565597
   12 LYSH  CG       113    7.154735884    1.235849689    3.360139047
   12 LYSH  CD       114    7.005074692    1.208377459    3.344052700
   12 LYSH  CE       115    6.964612145    1.099392683    3.443522266
   12 LYSH  NZ       116    6.825259544    1.057336689    3.423027487
   12 LYSH  HZ1      117    6.819436486    0.994508674    3.345447269
   12 LYSH  HZ2      118    6.770167744    1.138312111    3.402811203
   12 LYSH  HZ3      119    6.790076719    1.014679627    3.506349657
   12 LYSH  C        120    7.289629544    1.212377865    3.083262865
   12 LYSH  O        121    7.208179658    1.293176881    3.038900322
   13 ASP   N        122    7.416357979    1.209864682    3.042960520
   13 ASP   H        123    7.487588816    1.165685301    3.097514709
   13 ASP   CA       124    7.478640297    1.311284373    2.956667796
   13 ASP   CB       125    7.630681319    1.304201031    2.972238512
   13 ASP   CG       126    7.686667236    1.367439206    3.099825123
   13 ASP   OD1      127    7.725217144    1.296681403    3.195381204
   13 ASP   OD2      128    7.692160774    1.492315925    3.100654863
   13 ASP   C        129    7.441530471    1.314703071    2.808267747
   13 ASP   O        130    7.482275154    1.402584027    2.732466237
   14 LEU   N        131    7.346677441    1.227927090    2.774141860
   14 LEU   H        132    7.289850884    1.159858212    2.820373994
   14 LEU   CA       133    7.294688683    1.204701256    2.638607630
   14 LEU   CB       134    7.291546942    1.055943138    2.602945422
   14 LEU   CG       135    7.435690322    1.004691177    2.601160969
   14 LEU   CD1      136    7.425137414    0.853687107    2.578901121
   14 LEU   CD2      137    7.528076915    1.067566819    2.496652430
   14 LEU   C        138    7.158533151    1.270271648    2.614611297
   14 LEU   O        139    7.058931621    1.242514621    2.681251239
   15 THR   N        140    7.159956764    1.368695586    2.525169294
   15 THR   H        141    7.242008658    1.408091998    2.483751309
   15 THR   CA       142    7.035312677    1.434093768    2.482816756
   15 THR   CB       143    7.040463379    1.586980016    2.485707958
   15 THR   OG1      144    7.092638958    1.637676256    2.608816842
   15 THR   HG1      145    7.019833052    1.632645482    2.677189886
   15 THR   CG2      146    6.904123958    1.646014431    2.449128651
   15 THR   C        147    7.004046504    1.393094876    2.338773435
   15 THR   O        148    7.063253492    1.437465255    2.240514275
   16 PHE   N        149    6.909262553    1.299862549    2.335173967
   16 PHE   H        150    6.869907220    1.269541515    2.421961623
   16 PHE   CA       151    6.856511680    1.236873716    2.213271205
   16 PHE   CB       152    6.757194729    1.134226906    2.268124363
   16 PHE   CG       153    6.802136174    1.036182319    2.376649644
   16 PHE   CD1      154    6.848909471    0.911535577    2.336650549
   16 PHE   HD1      155    6.862324028    0.884985664    2.231787785
   16 PHE   CD2      156    6.784353824    1.055065058    2.513215705
   16 PHE   HD2      157    6.736519668    1.146330012    2.548783158
   16 PHE   CE1      158    6.888645366    0.815601995    2.429060607
   16 PHE   HE1      159    6.949865684    0.729445628    2.402426407
   16 PHE   CE2      160    6.819589442    0.958079708    2.606351486
   16 PHE   HE2      161    6.789063397    0.971771164    2.710080433
   16 PHE   CZ       162    6.880884531    0.840150653    2.565650565
   16 PHE   HZ       163    6.917521123    0.770803049    2.641345462
   16 PHE   C        164    6.777172308    1.339233120    2.131792073
   16 PHE   O        165    6.700679444    1.418431998    2.186613966
   17 LEU   N        166    6.764060834    1.304607001    2.004041074
   17 LEU   H        167    6.814637614    1.225768533    1.969000204
   17 LEU   CA       168    6.700250276    1.384758051    1.898605600
   17 LEU   CB       169    6.786786214    1.477268229    1.812784791
   17 LEU   CG       170    6.813286925    1.599142539    1.901394508
   17 LEU   CD1      171    6.954025875    1.649794260    1.869206845
   17 LEU   CD2      172    6.705329470    1.701099568    1.864582500
   17 LEU   C        173    6.605259606    1.302184605    1.811603117
   17 LEU   O        174    6.487044869    1.287057547    1.842025291
   18 LYSH  N        175    6.655691017    1.244409843    1.702938225
   18 LYSH  H        176    6.754206875    1.254112690    1.688824119
   18 LYSH  CA       177    6.583739953    1.172793984    1.596636388
   18 LYSH  CB       178    6.576031132    1.247874755    1.463553486
   18 LYSH  CG       179    6.708791387    1.306718579    1.415411442
   18 LYSH  CD       180    6.698687189    1.381956734    1.282588245
   18 LYSH  CE       181    6.759541224    1.296289283    1.171381370
   18 LYSH  NZ       182    6.693212413    1.324952381    1.043374489
   18 LYSH  HZ1      183    6.734431034    1.264759238    0.974980678
   18 LYSH  HZ2      184    6.706684441    1.420186500    1.016023256
   18 LYSH  HZ3      185    6.594728958    1.307627495    1.044322229
   18 LYSH  C        186    6.636587096    1.030607808    1.576686964
   18 LYSH  O        187    6.755333928    1.006056830    1.597314613
   19 GLU   N        188    6.557865431    0.952800782    1.502945095
   19 GLU   H        189    6.461537769    0.979486605    1.505926415
   19 GLU   CA       190    6.614206820    0.823294131    1.462120464
   19 GLU   CB       191    6.498117819    0.724177769    1.451562641
   19 GLU   CG       192    6.402717287    0.686409067    1.565077812
   19 GLU   CD       193    6.292343626    0.587832718    1.526180947
   19 GLU   OE1      194    6.293013307    0.482237580    1.593084155
   19 GLU   OE2      195    6.202228679    0.630043058    1.450532774
   19 GLU   C        196    6.686494629    0.837855996    1.328053099
   19 GLU   O        197    6.669435421    0.936930577    1.257175323
   20 LEU   N        198    6.778298661    0.743222085    1.310574154
   20 LEU   H        199    6.813343679    0.697260168    1.392183864
   20 LEU   CA       200    6.862309278    0.726569763    1.191085273
   20 LEU   CB       201    7.008891799    0.726074339    1.234975629
   20 LEU   CG       202    7.071009241    0.861633802    1.269264124
   20 LEU   CD1      203    7.208396194    0.839065034    1.332723751
   20 LEU   CD2      204    7.088636961    0.953117372    1.147894201
   20 LEU   C        205    6.849288552    0.607106796    1.096367584
   20 LEU   O        206    6.850303139    0.621674056    0.974231923
   21 GLY   N        207    6.819460733    0.489666657    1.151205398
   21 GLY   H        208    6.791063460    0.489415878    1.247092736
   21 GLY   CA       209    6.827292728    0.358246526    1.085778526
   21 GLY   C        210    6.817861688    0.243254681    1.186283649
   21 GLY   O        211    6.861223674    0.255654429    1.300726096
   22 THR   N        212    6.791629974    0.124902983    1.131552173
   22 THR   H        213    6.778621982    0.117355113    1.032689330
   22 THR   CA       214    6.779425054    8.270792801    1.206875700
   22 THR   CB       215    6.639071985    8.242578244    1.260867408
   22 THR   OG1      216    6.631031097    8.126547466    1.344061664
   22 THR   HG1      217    6.536215418    8.116513305    1.374232372
   22 THR   CG2      218    6.524290215    8.241933319    1.159684428
   22 THR   C        219    6.841677039    8.154788026    1.128900462
   22 THR   O        220    6.830867135    8.148775043    1.006518971
   23 GLY   N        221    6.877066637    8.051171559    1.204411061
   23 GLY   H        222    6.844528615    8.044989375    1.298775360
   23 GLY   CA       223    6.955071908    7.933338450    1.163907351
   23 GLY   C        224    6.976832579    7.832200987    1.276636014
   23 GLY   O        225    6.949397403    7.869163846    1.390697921
   24 GLN   N        226    7.029610956    7.715012603    1.242392672
   24 GLN   H        227    7.075392068    7.700840833    1.154617082
   24 GLN   CA       228    7.041025631    7.599238989    1.332267185
   24 GLN   CB       229    7.113123798    7.483564478    1.262742304
   24 GLN   CG       230    7.252390249    7.506953734    1.203879443
   24 GLN   CD       231    7.261566259    7.581262094    1.070461524
   24 GLN   OE1      232    7.160931490    7.591419881    1.000479397
   24 GLN   NE2      233    7.380415051    7.627273440    1.032425213
   24 GLN   HE21     234    7.383288173    7.676242110    0.945282991
   24 GLN   HE22     235    7.465314044    7.588599620    1.068432665
   24 GLN   C        236    7.117761884    7.620185122    1.462951798
   24 GLN   O        237    7.115309141    7.538598920    1.554966686
   25 PHE   N        238    7.192975159    7.729452181    1.472574512
   25 PHE   H        239    7.212436137    7.780309130    1.388700313
   25 PHE   CA       240    7.262591342    7.778763038    1.592285794
   25 PHE   CB       241    7.373197447    7.874273261    1.546975705
   25 PHE   CG       242    7.500673433    7.798505532    1.509316473
   25 PHE   CD1      243    7.513406282    7.723537873    1.392976551
   25 PHE   HD1      244    7.443047333    7.734096915    1.310398271
   25 PHE   CD2      245    7.598868181    7.797825993    1.607688779
   25 PHE   HD2      246    7.571197733    7.838438532    1.704975485
   25 PHE   CE1      247    7.628478840    7.646388195    1.381686956
   25 PHE   HE1      248    7.626062907    7.570928261    1.303067561
   25 PHE   CE2      249    7.715387625    7.723831006    1.591327042
   25 PHE   HE2      250    7.798080647    7.744711378    1.659201350
   25 PHE   CZ       251    7.731889242    7.650339777    1.474487387
   25 PHE   HZ       252    7.803555253    7.568322206    1.469991851
   25 PHE   C        253    7.165341158    7.857245282    1.680575525
   25 PHE   O        254    7.164432823    7.827829073    1.800008129
   26 GLY   N        255    7.072352061    7.931651014    1.621353160
   26 GLY   H        256    7.035800357    7.903393583    1.532656103
   26 GLY   CA       257    6.997237064    8.034440209    1.694856546
   26 GLY   C        258    6.959492419    8.165462876    1.625428340
   26 GLY   O        259    7.000502698    8.195644645    1.513457772
   27 VAL   N        260    6.880160020    8.248207574    1.692872807
   27 VAL   H        261    6.828670173    8.206282590    1.767651097
   27 VAL   CA       262    6.831012134    0.108940335    1.651635918
   27 VAL   CB       263    6.698316455    0.153095209    1.713694740
   27 VAL   CG1      264    6.655912515    0.291409415    1.663867906
   27 VAL   CG2      265    6.585647672    0.061653341    1.665175975
   27 VAL   C        266    6.933420498    0.220517545    1.673462823
   27 VAL   O        267    6.973961211    0.250162103    1.785748654
   28 VAL   N        268    6.973509764    0.286760832    1.565325186
   28 VAL   H        269    6.931214240    0.274009767    1.475605931
   28 VAL   CA       270    7.069056165    0.398209192    1.573259312
   28 VAL   CB       271    7.166673795    0.391825683    1.455613885
   28 VAL   CG1      272    7.285841584    0.486681676    1.470194788
   28 VAL   CG2      273    7.227031435    0.256921818    1.416013083
   28 VAL   C        274    6.990376522    0.529035850    1.562949067
   28 VAL   O        275    6.902873814    0.548044588    1.478613966
   29 LYSH  N        276    7.016409339    0.618386353    1.657978529
   29 LYSH  H        277    7.071649770    0.586863679    1.735146241
   29 LYSH  CA       278    6.963502070    0.754794740    1.672217861
   29 LYSH  CB       279    6.879161572    0.759912184    1.799775978
   29 LYSH  CG       280    6.752795032    0.674865826    1.785288199
   29 LYSH  CD       281    6.670239769    0.676645994    1.914087519
   29 LYSH  CE       282    6.561828977    0.569797957    1.898605561
   29 LYSH  NZ       283    6.471696248    0.566122657    2.014664304
   29 LYSH  HZ1      284    6.540014284    0.579299014    2.086489284
   29 LYSH  HZ2      285    6.429441864    0.477637781    2.034282603
   29 LYSH  HZ3      286    6.399571060    0.635234873    2.019301125
   29 LYSH  C        287    7.066193907    0.866294141    1.693078865
   29 LYSH  O        288    7.167898676    0.848493033    1.759933672
   30 TYR   N        289    7.034058306    0.983823738    1.639757503
   30 TYR   H        290    6.943047464    0.989029892    1.598639946
   30 TYR   CA       291    7.103825920    1.112635525    1.652120261
   30 TYR   CB       292    7.074489181    1.203365948    1.532463980
   30 TYR   CG       293    7.115589762    1.350742936    1.534482194
   30 TYR   CD1      294    7.240653149    1.387597129    1.582658434
   30 TYR   HD1      295    7.324182861    1.318191209    1.573279433
   30 TYR   CD2      296    7.025760120    1.453197058    1.506964303
   30 TYR   HD2      297    6.931344293    1.430474278    1.457448973
   30 TYR   CE1      298    7.268840693    1.520159949    1.613539466
   30 TYR   HE1      299    7.365437242    1.543481136    1.658322458
   30 TYR   CE2      300    7.054053349    1.587065626    1.531454646
   30 TYR   HE2      301    6.987179253    1.663832536    1.492544141
   30 TYR   CZ       302    7.177562350    1.621120672    1.585359486
   30 TYR   OH       303    7.198727278    1.748834057    1.627011751
   30 TYR   HH       304    7.295473849    1.756930742    1.650966061
   30 TYR   C        305    7.072709394    1.183510690    1.784105671
   30 TYR   O        306    6.960410480    1.181426962    1.834256638
   31 GLY   N        307    7.181773701    1.239511126    1.835673458
   31 GLY   H        308    7.266724607    1.224939738    1.784953055
   31 GLY   CA       309    7.193482224    1.297667365    1.970182703
   31 GLY   C        310    7.295215327    1.409965345    1.991419142
   31 GLY   O        311    7.386674480    1.427074829    1.910965887
   32 LYSH  N        312    7.280974945    1.476909448    2.105457597
   32 LYSH  H        313    7.201978895    1.462119433    2.164969513
   32 LYSH  CA       314    7.385428573    1.561991779    2.164302992
   32 LYSH  CB       315    7.342362341    1.708742690    2.168611491
   32 LYSH  CG       316    7.293063681    1.778772368    2.041812252
   32 LYSH  CD       317    7.414921275    1.827751032    1.963318927
   32 LYSH  CE       318    7.369981293    1.946682514    1.878202569
   32 LYSH  NZ       319    7.473008637    2.048680676    1.853849660
   32 LYSH  HZ1      320    7.542631267    2.018340610    1.788792552
   32 LYSH  HZ2      321    7.520252480    2.071742083    1.938916185
   32 LYSH  HZ3      322    7.431765444    2.132959989    1.819265897
   32 LYSH  C        323    7.448920920    1.514881532    2.295297110
   32 LYSH  O        324    7.372825699    1.482314811    2.386293083
   33 TRP   N        325    7.581161226    1.518632676    2.309077767
   33 TRP   H        326    7.638923313    1.522167954    2.227518976
   33 TRP   CA       327    7.647032122    1.484058037    2.435870375
   33 TRP   CB       328    7.745479017    1.376718794    2.388963456
   33 TRP   CG       329    7.829421109    1.321289885    2.504235467
   33 TRP   CD1      330    7.788766764    1.258990774    2.614481620
   33 TRP   HD1      331    7.703828030    1.272809760    2.681380758
   33 TRP   CD2      332    7.959043795    1.278642622    2.477802975
   33 TRP   NE1      333    7.885009715    1.176155622    2.654034513
   33 TRP   HE1      334    7.871015494    1.115209718    2.732078262
   33 TRP   CE2      335    7.991033441    1.183613695    2.574081916
   33 TRP   CE3      336    8.050307814    1.310263670    2.377842656
   33 TRP   HE3      337    8.022842841    1.387310108    2.305802968
   33 TRP   CZ2      338    8.115450424    1.121770457    2.569747928
   33 TRP   HZ2      339    8.132303529    1.034166674    2.632378571
   33 TRP   CZ3      340    8.176639198    1.252343653    2.375517875
   33 TRP   HZ3      341    8.257328355    1.293119427    2.314646478
   33 TRP   CH2      342    8.207125364    1.156129432    2.471074730
   33 TRP   HH2      343    8.308701704    1.116608299    2.471827036
   33 TRP   C        344    7.709186362    1.607088640    2.502304566
   33 TRP   O        345    7.744478515    1.700602669    2.430605353
   34 ARG   N        346    7.679038809    1.616863034    2.631480282
   34 ARG   H        347    7.614802465    1.544885863    2.657805535
   34 ARG   CA       348    7.730891871    1.721177446    2.721154341
   34 ARG   CB       349    7.882027051    1.698559538    2.728616313
   34 ARG   CG       350    7.901755913    1.574354452    2.815750464
   34 ARG   CD       351    8.045440648    1.525687479    2.795889225
   34 ARG   NE       352    8.081202828    1.410280008    2.879610191
   34 ARG   HE       353    8.035589929    1.408318400    2.968580161
   34 ARG   CZ       354    8.181648373    1.327555103    2.847644746
   34 ARG   NH1      355    8.259229008    1.333739343    2.738562369
   34 ARG   HH11     356    8.319383263    1.256449776    2.718388801
   34 ARG   HH12     357    8.257603447    1.418468273    2.685473708
   34 ARG   NH2      358    8.211540000    1.237280259    2.942038615
   34 ARG   HH21     359    8.278164160    1.164152816    2.927477036
   34 ARG   HH22     360    8.152822118    1.239714532    3.022940658
   34 ARG   C        361    7.686448208    1.863416921    2.686423548
   34 ARG   O        362    7.764692961    1.958010993    2.694177348
   35 GLY   N        363    7.569124937    1.866495629    2.623843686
   35 GLY   H        364    7.514371336    1.782917707    2.628106099
   35 GLY   CA       365    7.499979301    1.976799554    2.555550475
   35 GLY   C        366    7.572432191    2.043003840    2.438166958
   35 GLY   O        367    7.525859079    2.151686866    2.404267493
   36 GLN   N        368    7.681517011    1.983536339    2.390699191
   36 GLN   H        369    7.711283769    1.898516285    2.434129565
   36 GLN   CA       370    7.758854980    2.026750834    2.273388873
   36 GLN   CB       371    7.896138311    2.083423509    2.310118055
   36 GLN   CG       372    7.972956509    2.021954949    2.427284206
   36 GLN   CD       373    8.111682386    2.082318134    2.450034454
   36 GLN   OE1      374    8.178878218    2.126750133    2.357090366
   36 GLN   NE2      375    8.159265244    2.081922535    2.574230696
   36 GLN   HE21     376    8.247006820    2.121701932    2.601030788
   36 GLN   HE22     377    8.095004416    2.042858156    2.640143974
   36 GLN   C        378    7.773574737    1.931695653    2.154389437
   36 GLN   O        379    7.742095566    1.965015392    2.040261393
   37 TYR   N        380    7.806960581    1.807499286    2.188259599
   37 TYR   H        381    7.822310496    1.773713350    2.281119336
   37 TYR   CA       382    7.857242449    1.719244639    2.082012176
   37 TYR   CB       383    7.958498335    1.622113506    2.143004720
   37 TYR   CG       384    8.074648009    1.702397057    2.201902331
   37 TYR   CD1      385    8.160474452    1.771248562    2.116964889
   37 TYR   HD1      386    8.119700870    1.824448121    2.031008685
   37 TYR   CD2      387    8.108772941    1.675372828    2.333900084
   37 TYR   HD2      388    8.036756503    1.635316903    2.405245742
   37 TYR   CE1      389    0.011220042    1.810715840    2.169934999
   37 TYR   HE1      390    0.063309456    1.891496690    2.118532715
   37 TYR   CE2      391    8.231441545    1.716806671    2.384449756
   37 TYR   HE2      392    8.252136145    1.719502147    2.491423148
   37 TYR   CZ       393    0.047705205    1.785865060    2.301733404
   37 TYR   OH       394    0.178421315    1.782845330    2.339114475
   37 TYR   HH       395    0.234998432    1.842212231    2.281897822
   37 TYR   C        396    7.752316450    1.637717452    2.006185268
   37 TYR   O        397    7.689926715    1.547214775    2.061374460
   38 ASP   N        398    7.750486583    1.663089536    1.875646191
   38 ASP   H        399    7.812095509    1.730272182    1.834548736
   38 ASP   CA       400    7.666593399    1.586833501    1.782056133
   38 ASP   CB       401    7.669974862    1.656627379    1.645940819
   38 ASP   CG       402    7.585680162    1.784254709    1.642245713
   38 ASP   OD1      403    7.462423282    1.774033941    1.624125566
   38 ASP   OD2      404    7.642882041    1.892332359    1.668127951
   38 ASP   C        405    7.720188423    1.444672246    1.763941523
   38 ASP   O        406    7.836808680    1.439193145    1.725227757
   39 VAL   N        407    7.650166715    1.348154020    1.822873847
   39 VAL   H        408    7.566167625    1.375537608    1.869731061
   39 VAL   CA       409    7.681695903    1.204571505    1.822475857
   39 VAL   CB       410    7.728703594    1.165841350    1.962835466
   39 VAL   CG1      411    7.861024807    1.237446156    1.990693130
   39 VAL   CG2      412    7.629860824    1.196190732    2.075623043
   39 VAL   C        413    7.574040636    1.102109136    1.786098676
   39 VAL   O        414    7.455187178    1.132963265    1.793235791
   40 ALA   N        415    7.613339410    0.979123109    1.754142082
   40 ALA   H        416    7.707403654    0.948499147    1.768821699
   40 ALA   CA       417    7.520601870    0.870496115    1.719353045
   40 ALA   CB       418    7.561336470    0.796546377    1.591745858
   40 ALA   C        419    7.507042962    0.770819644    1.834642951
   40 ALA   O        420    7.596064012    0.696629620    1.875881401
   41 ILE   N        421    7.384178585    0.760228635    1.884466138
   41 ILE   H        422    7.308150978    0.810153356    1.842880920
   41 ILE   CA       423    7.348647072    0.672408007    1.996864024
   41 ILE   CB       424    7.229737837    0.734089807    2.070795341
   41 ILE   CG1      425    7.269737673    0.861021407    2.146276966
   41 ILE   CG2      426    7.173221400    0.641506574    2.178716463
   41 ILE   CD       427    7.162760538    0.969538222    2.160076292
   41 ILE   C        428    7.303688486    0.542055680    1.930583933
   41 ILE   O        429    7.191447387    0.524618195    1.883407019
   42 LYSH  N        430    7.385363964    0.437135265    1.933729332
   42 LYSH  H        431    7.471842140    0.437273055    1.983933925
   42 LYSH  CA       432    7.346147686    0.309237990    1.872817858
   42 LYSH  CB       433    7.467142194    0.258667432    1.794007534
   42 LYSH  CG       434    7.422251956    0.150151666    1.695934659
   42 LYSH  CD       435    7.539245902    0.121006579    1.601740860
   42 LYSH  CE       436    7.516675718    0.003108712    1.506873725
   42 LYSH  NZ       437    7.626138171   -0.009043140    1.409489640
   42 LYSH  HZ1      438    7.658467992    0.056482571    1.341210608
   42 LYSH  HZ2      439    7.589608602   -0.097321286    1.379946311
   42 LYSH  HZ3      440    7.706522704   -0.044238696    1.457444233
   42 LYSH  C        441    7.299311753    0.217663591    1.986079607
   42 LYSH  O        442    7.378360879    0.170680741    2.067761216
   43 MET   N        443    7.167883481    0.197275405    1.986036172
   43 MET   H        444    7.108311285    0.237557750    1.916553270
   43 MET   CA       445    7.096342608    0.121849991    2.089984598
   43 MET   CB       446    6.953244345    0.175769192    2.095381594
   43 MET   CG       447    6.946364918    0.326397087    2.121323919
   43 MET   SD       448    6.781754165    0.405389412    2.108924186
   43 MET   CE       449    6.791372323    0.502196983    2.257987634
   43 MET   C        450    7.097374348    8.243261199    2.060514981
   43 MET   O        451    7.035936842    8.189679755    1.968415406
   44 ILE   N        452    7.197211046    8.185235265    2.126514236
   44 ILE   H        453    7.254430267    8.231141872    2.194474401
   44 ILE   CA       454    7.222723781    8.040503089    2.122704582
   44 ILE   CB       455    7.363995675    8.018467224    2.177189095
   44 ILE   CG1      456    7.461585100    8.084321348    2.079453034
   44 ILE   CG2      457    7.388129129    7.871847652    2.213669827
   44 ILE   CD       458    7.482000988    8.003416000    1.951196146
   44 ILE   C        459    7.110062767    7.951544089    2.175646868
   44 ILE   O        460    7.035542959    7.989449775    2.265869883
   45 LYSH  N        461    7.067068639    7.864849376    2.084389835
   45 LYSH  H        462    7.094989955    7.863730832    1.988373227
   45 LYSH  CA       463    6.958539770    7.770730372    2.115571147
   45 LYSH  CB       464    6.930376367    7.678911928    1.996461421
   45 LYSH  CG       465    6.850686543    7.745079615    1.883838620
   45 LYSH  CD       466    6.825966907    7.645668760    1.770192172
   45 LYSH  CE       467    6.733746726    7.529963480    1.809192650
   45 LYSH  NZ       468    6.729901795    7.423861328    1.707519789
   45 LYSH  HZ1      469    6.653642674    7.361592973    1.725053921
   45 LYSH  HZ2      470    6.812450662    7.367487395    1.710309426
   45 LYSH  HZ3      471    6.719110468    7.462481155    1.615911403
   45 LYSH  C        472    6.969396482    7.686481540    2.242839594
   45 LYSH  O        473    7.072863413    7.624932577    2.268046334
   46 GLU   N        474    6.862745299    7.675442687    2.321540759
   46 GLU   H        475    6.772379352    7.682757226    2.279328944
   46 GLU   CA       476    6.867588244    7.603352101    2.449562979
   46 GLU   CB       477    6.742163786    7.636668616    2.530630542
   46 GLU   CG       478    6.727598501    7.781984359    2.576226576
   46 GLU   CD       479    6.593722959    7.803188231    2.647188445
   46 GLU   OE1      480    6.567271901    7.743889422    2.754001624
   46 GLU   OE2      481    6.521421089    7.895737068    2.604410695
   46 GLU   C        482    6.877332931    7.451270587    2.435873170
   46 GLU   O        483    6.828137412    7.410645512    2.330713935
   47 GLY   N        484    6.938080318    7.382663780    2.532281627
   47 GLY   H        485    6.985837104    7.436972227    2.601356236
   47 GLY   CA       486    6.963369364    7.237889973    2.528667388
   47 GLY   C        487    7.050054901    7.183086140    2.415107228
   47 GLY   O        488    7.170312829    7.165110079    2.433682946
   48 SER   N        489    7.002756336    7.212688400    2.294377685
   48 SER   H        490    6.925635747    7.275861827    2.286418281
   48 SER   CA       491    7.048047917    7.158744237    2.165336129
   48 SER   CB       492    6.957101834    7.209665174    2.053327751
   48 SER   OG       493    6.818497625    7.183136058    2.076466705
   48 SER   HG       494    6.787455654    7.143019735    1.990285958
   48 SER   C        495    7.190180625    7.190842455    2.118676814
   48 SER   O        496    7.236608410    7.142436468    2.015575008
   49 MET   N        497    7.260652526    7.256731697    2.210225570
   49 MET   H        498    7.232364614    7.261862897    2.306003986
   49 MET   CA       499    7.403203033    7.289821411    2.196300213
   49 MET   CB       500    7.431642090    7.439065792    2.214325188
   49 MET   CG       501    7.348699007    7.526559083    2.120109960
   49 MET   SD       502    7.347273274    7.483842170    1.942170739
   49 MET   CE       503    7.502633633    7.554745082    1.891977144
   49 MET   C        504    7.491310184    7.221501705    2.301079226
   49 MET   O        505    7.463819413    7.195492557    2.418124486
   50 SER   N        506    7.603498757    7.178159829    2.244291486
   50 SER   H        507    7.609790266    7.167562286    2.145053645
   50 SER   CA       508    7.720764226    7.131923036    2.319919050
   50 SER   CB       509    7.838304143    7.091253067    2.230815592
   50 SER   OG       510    7.920697845    6.996616424    2.299406442
   50 SER   HG       511    7.937969840    7.025403114    2.393603307
   50 SER   C        512    7.780600688    7.240944543    2.409054905
   50 SER   O        513    7.883182871    7.296152541    2.369568481
   51 GLU   N        514    7.732604348    7.248703859    2.532849958
   51 GLU   H        515    7.715420513    7.154520532    2.561739953
   51 GLU   CA       516    7.737287436    7.375727632    2.606686023
   51 GLU   CB       517    7.647000747    7.350854800    2.727683995
   51 GLU   CG       518    7.611834465    7.470685567    2.816064283
   51 GLU   CD       519    7.500831847    7.432647262    2.914250844
   51 GLU   OE1      520    7.387540977    7.427744316    2.861676251
   51 GLU   OE2      521    7.519725767    7.449124697    3.036707991
   51 GLU   C        522    7.876407377    7.424073021    2.648128261
   51 GLU   O        523    7.935867079    7.516260666    2.592510607
   52 ASP   N        524    7.934621632    7.335370905    2.728346532
   52 ASP   H        525    7.881081320    7.258071970    2.762398453
   52 ASP   CA       526    8.069201069    7.362602430    2.780860081
   52 ASP   CB       527    8.101705122    7.244324768    2.872297984
   52 ASP   CG       528    8.028900172    7.239731603    3.006787521
   52 ASP   OD1      529    8.078351073    7.290825779    3.109578973
   52 ASP   OD2      530    7.918468668    7.181253627    3.009831324
   52 ASP   C        531    8.183147593    7.375673281    2.679595890
   52 ASP   O        532    8.254213828    7.475167765    2.666232545
   53 GLU   N        533    8.160414427    7.289342108    2.581005213
   53 GLU   H        534    8.105012417    7.206139559    2.583906330
   53 GLU   CA       535    8.242898938    7.279325243    2.459727431
   53 GLU   CB       536    8.217532091    7.151381295    2.379746722
   53 GLU   CG       537    8.250867623    7.026045347    2.460932581
   53 GLU   CD       538    8.147375501    6.987779149    2.566917263
   53 GLU   OE1      539    8.031342981    7.030048014    2.547476996
   53 GLU   OE2      540    8.176168775    6.921596792    2.668975613
   53 GLU   C        541    8.231455950    7.406517523    2.375450898
   53 GLU   O        542    8.336238653    7.463788762    2.345939541
   54 PHE   N        543    8.109243223    7.453472838    2.352005019
   54 PHE   H        544    8.032713039    7.392418025    2.372426609
   54 PHE   CA       545    8.079687396    7.580904425    2.284929781
   54 PHE   CB       546    7.928538121    7.595417779    2.266158720
   54 PHE   CG       547    7.884221707    7.710475389    2.175561840
   54 PHE   CD1      548    7.904516909    7.712821844    2.038075402
   54 PHE   HD1      549    7.955420959    7.629437405    1.989743250
   54 PHE   CD2      550    7.814002723    7.809661143    2.243034483
   54 PHE   HD2      551    7.774516177    7.797841140    2.343936520
   54 PHE   CE1      552    7.856034568    7.822294418    1.967465897
   54 PHE   HE1      553    7.875451963    7.832939811    1.860738732
   54 PHE   CE2      554    7.775156570    7.923473986    2.173347625
   54 PHE   HE2      555    7.747042766    8.011135952    2.231708925
   54 PHE   CZ       556    7.793133703    7.925885785    2.035536395
   54 PHE   HZ       557    7.759662960    8.014731436    1.981996733
   54 PHE   C        558    8.141470477    7.705377583    2.348966881
   54 PHE   O        559    8.215432925    7.777270850    2.281959607
   55 ILE   N        560    8.142414531    7.716993393    2.481466122
   55 ILE   H        561    8.092260876    7.646761452    2.531999078
   55 ILE   CA       562    8.199266786    7.824856121    2.563598630
   55 ILE   CB       563    8.146985478    7.820272679    2.707329450
   55 ILE   CG1      564    7.999257295    7.859604798    2.701060999
   55 ILE   CG2      565    8.207683283    7.916057308    2.810043494
   55 ILE   CD       566    7.926028680    7.786330379    2.813660404
   55 ILE   C        567    0.079921723    7.809414690    2.566118727
   55 ILE   O        568    0.152497306    7.907452746    2.550266167
   56 GLU   N        569    0.132449473    7.687517414    2.574536581
   56 GLU   H        570    0.082885653    7.602451956    2.592067568
   56 GLU   CA       571    0.275262523    7.665217992    2.547805268
   56 GLU   CB       572    0.311601102    7.517584458    2.564932264
   56 GLU   CG       573    0.294237718    7.469487999    2.709127467
   56 GLU   CD       574    0.423832053    7.492834880    2.787042685
   56 GLU   OE1      575    0.429396248    7.599553997    2.851889678
   56 GLU   OE2      576    0.513276312    7.405551942    2.789305595
   56 GLU   C        577    0.320509406    7.704689040    2.407070964
   56 GLU   O        578    0.423790876    7.771451401    2.404883382
   57 GLU   N        579    0.248211450    7.669027714    2.301275898
   57 GLU   H        580    0.182692823    7.594301952    2.290102523
   57 GLU   CA       581    0.290416425    7.717066574    2.168907054
   57 GLU   CB       582    0.201577481    7.645102813    2.067218607
   57 GLU   CG       583    0.257133992    7.673296015    1.927482486
   57 GLU   CD       584    0.380441134    7.594208341    1.883281828
   57 GLU   OE1      585    0.355317232    7.477687280    1.845642818
   57 GLU   OE2      586    0.493869228    7.641766108    1.905645270
   57 GLU   C        587    0.281809393    7.869793266    2.165286547
   57 GLU   O        588    0.379519345    7.937321325    2.133298162
   58 ALA   N        589    0.183831109    7.928276313    2.233617067
   58 ALA   H        590    0.108107080    7.882884199    2.280593149
   58 ALA   CA       591    0.185460229    8.073037176    2.259186511
   58 ALA   CB       592    0.058412622    8.105084734    2.338204809
   58 ALA   C        593    0.312302765    8.135650469    2.317502142
   58 ALA   O        594    0.371988598    8.225162763    2.257865922
   59 LYSH  N        595    0.361406052    8.079822264    2.427779743
   59 LYSH  H        596    0.295498697    8.014648774    2.465336978
   59 LYSH  CA       597    0.490899314    8.110962726    2.490024500
   59 LYSH  CB       598    0.505182031    8.003157624    2.597660110
   59 LYSH  CG       599    0.595695767    8.045634870    2.713474488
   59 LYSH  CD       600    0.589799267    7.945497464    2.828990800
   59 LYSH  CE       601    0.709904387    7.970253165    2.920484023
   59 LYSH  NZ       602    0.714151060    7.874079804    3.031567640
   59 LYSH  HZ1      603    0.697571263    7.782272392    2.995562797
   59 LYSH  HZ2      604    0.646912669    7.893930240    3.102875910
   59 LYSH  HZ3      605    0.804990489    7.872809230    3.073360279
   59 LYSH  C        606    0.603654621    8.117967423    2.386821456
   59 LYSH  O        607    0.662964080    8.222570960    2.360910945
   60 VAL   N        608    0.613333132    8.007385364    2.313561606
   60 VAL   H        609    0.574319462    7.926300636    2.357198304
   60 VAL   CA       610    0.713847390    7.995971395    2.206899878
   60 VAL   CB       611    0.718314722    7.849422418    2.163158257
   60 VAL   CG1      612    0.802097247    7.815500005    2.039705159
   60 VAL   CG2      613    0.761306977    7.758673935    2.278594271
   60 VAL   C        614    0.699584520    8.096918162    2.092801878
   60 VAL   O        615    0.797453618    8.154955597    2.046072091
   61 MET   N        616    0.577542895    8.104750396    2.040518338
   61 MET   H        617    0.514337761    8.066281275    2.107792127
   61 MET   CA       618    0.540441003    8.208959367    1.943683251
   61 MET   CB       619    0.390354328    8.191966893    1.919247214
   61 MET   CG       620    0.333824303    8.267693159    1.798918570
   61 MET   SD       621    0.169806424    8.205903348    1.746260131
   61 MET   CE       622    0.222905832    8.039034656    1.714331741
   61 MET   C        623    0.580290842    0.079951418    1.982514452
   61 MET   O        624    0.619817303    0.167720943    1.905932044
   62 MET   N        625    0.541540444    0.100844460    2.108029597
   62 MET   H        626    0.491985092    0.041917876    2.171845006
   62 MET   CA       627    0.570587536    0.226604649    2.178383897
   62 MET   CB       628    0.500065089    0.226179122    2.314176508
   62 MET   CG       629    0.448249679    0.362009625    2.361879035
   62 MET   SD       630    0.572568211    0.434564711    2.474882568
   62 MET   CE       631    0.499962303    0.594089837    2.506032887
   62 MET   C        632    0.717587047    0.267823796    2.188630190
   62 MET   O        633    0.750327059    0.386390785    2.189047452
   63 ASN   N        634    0.802379538    0.175089181    2.232226775
   63 ASN   H        635    0.788033777    0.093263250    2.287905864
   63 ASN   CA       636    0.948375496    0.191872236    2.228494563
   63 ASN   CB       637    1.029616456    0.070243410    2.273388088
   63 ASN   CG       638    1.031820153    0.055433206    2.425647737
   63 ASN   OD1      639    0.927898106    0.052380716    2.491367003
   63 ASN   ND2      640    1.141475789    0.094143425    2.490194084
   63 ASN   HD21     641    1.148559213    0.093698571    2.589938014
   63 ASN   HD22     642    1.223360456    0.109163509    2.434798376
   63 ASN   C        643    1.005300422    0.224782426    2.090337644
   63 ASN   O        644    1.110245761    0.287516344    2.076812320
   64 LEU   N        645    0.947345987    0.176606221    1.980739204
   64 LEU   H        646    0.894371469    0.092290905    1.990040560
   64 LEU   CA       647    0.978875343    0.203916954    1.839778947
   64 LEU   CB       648    0.897966156    0.114686055    1.745416479
   64 LEU   CG       649    0.929459158    8.239167484    1.717306711
   64 LEU   CD1      650    0.832411175    8.185238281    1.612021920
   64 LEU   CD2      651    1.075003911    8.216568691    1.675876776
   64 LEU   C        652    0.954634175    0.353091971    1.815940454
   64 LEU   O        653    0.842501928    0.402914182    1.824648739
   65 SER   N        654    1.064329747    0.407630258    1.764138039
   65 SER   H        655    1.137752211    0.346012508    1.735608141
   65 SER   CA       656    1.084595079    0.550786251    1.737590646
   65 SER   CB       657    1.171423322    0.631966632    1.833921084
   65 SER   OG       658    1.291488195    0.556584588    1.852657915
   65 SER   HG       659    1.342939825    0.602320583    1.925192837
   65 SER   C        660    1.137610521    0.568882579    1.595201162
   65 SER   O        661    1.255403947    0.554073497    1.563016829
   66 HISB  N        662    1.042253002    0.613287110    1.513803848
   66 HISB  H        663    0.946398802    0.595329134    1.535962886
   66 HISB  CA       664    1.065314635    0.646012318    1.372360191
   66 HISB  CB       665    1.072259549    0.531456331    1.271165554
   66 HISB  CG       666    1.135877803    0.560408803    1.135048221
   66 HISB  ND1      667    1.089384300    0.597868333    1.016191261
   66 HISB  CD2      668    1.264652299    0.532475219    1.116910332
   66 HISB  HD2      669    1.334819510    0.511613276    1.197671642
   66 HISB  CE1      670    1.189441992    0.603771730    0.928760551
   66 HISB  HE1      671    1.162604130    0.624058794    0.825082144
   66 HISB  NE2      672    1.298327475    0.559722315    0.991156630
   66 HISB  HE2      673    1.390721036    0.557419793    0.952970658
   66 HISB  C        674    0.959161139    0.740131491    1.315041967
   66 HISB  O        675    0.844763826    0.728489572    1.358722312
   67 GLU   N        676    0.995488548    0.808080237    1.206627937
   67 GLU   H        677    1.081655148    0.777497549    1.166111682
   67 GLU   CA       678    0.904030654    0.899357478    1.136535104
   67 GLU   CB       679    0.973659139    1.017327514    1.068366941
   67 GLU   CG       680    1.088560545    0.968295557    0.980059721
   67 GLU   CD       681    1.158439992    1.082000731    0.905254216
   67 GLU   OE1      682    1.093780393    1.138363630    0.814328849
   67 GLU   OE2      683    1.276603718    1.116905109    0.926265012
   67 GLU   C        684    0.800757514    0.846663446    1.036685016
   67 GLU   O        685    0.710904037    0.921307317    0.998166118
   68 LYSH  N        686    0.815946693    0.721110079    0.995488382
   68 LYSH  H        687    0.905549912    0.677089537    1.001384313
   68 LYSH  CA       688    0.723595379    0.657218509    0.900624360
   68 LYSH  CB       689    0.803299173    0.611666643    0.778208106
   68 LYSH  CG       690    0.873143907    0.729499135    0.710013286
   68 LYSH  CD       691    0.776933882    0.831558831    0.648886001
   68 LYSH  CE       692    0.838342774    0.945432759    0.567234034
   68 LYSH  NZ       693    0.898817054    0.896315040    0.442576759
   68 LYSH  HZ1      694    0.833895188    0.832810051    0.400717197
   68 LYSH  HZ2      695    0.987738926    0.855859082    0.463917160
   68 LYSH  HZ3      696    0.912027397    0.971107977    0.377526442
   68 LYSH  C        697    0.633987361    0.548078657    0.959545694
   68 LYSH  O        698    0.566450127    0.470554995    0.892026521
   69 LEU   N        699    0.633052408    0.539963921    1.092294885
   69 LEU   H        700    0.717721214    0.562175365    1.140652944
   69 LEU   CA       701    0.537606324    0.453993878    1.163796374
   69 LEU   CB       702    0.598449923    0.394236299    1.290833266
   69 LEU   CG       703    0.737379817    0.332972322    1.272039862
   69 LEU   CD1      704    0.791065855    0.275533894    1.403298555
   69 LEU   CD2      705    0.749257555    0.230852406    1.158728187
   69 LEU   C        706    0.415977465    0.528410245    1.219294100
   69 LEU   O        707    0.436338528    0.641740629    1.262557314
   70 VAL   N        708    0.300924160    0.464483987    1.238405382
   70 VAL   H        709    0.293406297    0.369111473    1.209281013
   70 VAL   CA       710    0.182730954    0.520494179    1.305513736
   70 VAL   CB       711    0.055101832    0.455737866    1.251407660
   70 VAL   CG1      712   -0.069790318    0.500499443    1.327637802
   70 VAL   CG2      713    0.024804153    0.488661645    1.105087733
   70 VAL   C        714    0.192976233    0.512975399    1.457989139
   70 VAL   O        715    0.161891068    0.413212795    1.522897533
   71 GLN   N        716    0.215024873    0.630026234    1.517194231
   71 GLN   H        717    0.209506566    0.713046302    1.461721206
   71 GLN   CA       718    0.254072073    0.643419130    1.658290888
   71 GLN   CB       719    0.297902077    0.788348085    1.680314922
   71 GLN   CG       720    0.407127814    0.848147072    1.591401409
   71 GLN   CD       721    0.444667004    0.984445592    1.649889776
   71 GLN   OE1      722    0.541922591    1.006069880    1.722020223
   71 GLN   NE2      723    0.366769898    1.083565947    1.607547618
   71 GLN   HE21     724    0.394283855    1.177022414    1.630077072
   71 GLN   HE22     725    0.290925125    1.067030427    1.544515549
   71 GLN   C        726    0.146734105    0.614037357    1.763304357
   71 GLN   O        727    0.037721867    0.670897824    1.767082813
   72 LEU   N        728    0.182821631    0.519787959    1.849935477
   72 LEU   H        729    0.264477725    0.462101806    1.847783772
   72 LEU   CA       730    0.101055627    0.489512987    1.968296121
   72 LEU   CB       731    0.110379979    0.342942156    2.011199028
   72 LEU   CG       732    0.013353415    0.314705331    2.126084096
   72 LEU   CD1      733   -0.123263767    0.291211432    2.061366555
   72 LEU   CD2      734    0.056596757    0.194749053    2.210627398
   72 LEU   C        735    0.133536389    0.587241493    2.081467027
   72 LEU   O        736    0.249695427    0.582664952    2.121689180
   73 TYR   N        737    0.047027112    0.686010229    2.102704667
   73 TYR   H        738   -0.033983684    0.701722494    2.046220904
   73 TYR   CA       739    0.053275196    0.764507435    2.226840515
   73 TYR   CB       740   -0.032767701    0.888214859    2.200266831
   73 TYR   CG       741    0.002902316    0.970972548    2.076611063
   73 TYR   CD1      742    0.135313321    1.010995281    2.062823624
   73 TYR   HD1      743    0.212302109    0.963254696    2.123442191
   73 TYR   CD2      744    8.180710586    1.037932594    1.998821487
   73 TYR   HD2      745    8.077147453    1.005635192    2.009507846
   73 TYR   CE1      746    0.175046139    1.109649970    1.973323178
   73 TYR   HE1      747    0.278470761    1.115502362    1.939409397
   73 TYR   CE2      748    8.217379115    1.136780928    1.908220380
   73 TYR   HE2      749    8.143829842    1.157795967    1.830567819
   73 TYR   CZ       750    0.078633935    1.176837984    1.899084383
   73 TYR   OH       751    0.116328261    1.286354507    1.827791732
   73 TYR   HH       752    0.030920648    1.315145850    1.784471454
   73 TYR   C        753    0.033145308    0.697570036    2.362945275
   73 TYR   O        754    0.028682533    0.757907876    2.470036307
   74 GLY   N        755    8.232033209    0.586270379    2.357987743
   74 GLY   H        756    8.181678481    0.556352463    2.276926601
   74 GLY   CA       757    8.212982023    0.508046069    2.480989278
   74 GLY   C        758    8.090080416    0.416935524    2.478814341
   74 GLY   O        759    8.015000394    0.410451180    2.381603210
   75 VAL   N        760    8.072258871    0.342961884    2.587910336
   75 VAL   H        761    8.130995751    0.342566056    2.668850066
   75 VAL   CA       762    7.959776642    0.250281459    2.607101366
   75 VAL   CB       763    8.010200935    0.105820073    2.606883050
   75 VAL   CG1      764    7.896897669    0.004689573    2.588250166
   75 VAL   CG2      765    8.118991552    0.080133128    2.502414098
   75 VAL   C        766    7.888248838    0.280475983    2.738956652
   75 VAL   O        767    7.954062699    0.279486191    2.842871222
   76 CYSH  N        768    7.758780627    0.309622635    2.730151776
   76 CYSH  H        769    7.707462078    0.317642184    2.644692689
   76 CYSH  CA       770    7.680814751    0.322858848    2.854057751
   76 CYSH  CB       771    7.558534109    0.413229764    2.837170923
   76 CYSH  SG       772    7.613311222    0.569350965    2.758968107
   76 CYSH  HG       773    7.678093708    0.602813879    2.870202774
   76 CYSH  C        774    7.645399771    0.191951848    2.924908234
   76 CYSH  O        775    7.547993735    0.127117729    2.886977554
   77 THR   N        776    7.729893142    0.151658426    3.019405960
   77 THR   H        777    7.819784755    0.193827392    3.031293605
   77 THR   CA       778    7.721248913    0.024650833    3.092940000
   77 THR   CB       779    7.857877978    8.255854562    3.148754287
   77 THR   OG1      780    7.907336775    8.366690727    3.224395980
   77 THR   HG1      781    8.001990260    8.360995846    3.256174783
   77 THR   CG2      782    7.955729636    8.203463380    3.043435172
   77 THR   C        783    7.620997193    0.028838909    3.208454441
   77 THR   O        784    7.560218644   -0.075319140    3.232690329
   78 LYSH  N        785    7.608579463    0.141896507    3.277404587
   78 LYSH  H        786    7.651502523    0.226435807    3.245588637
   78 LYSH  CA       787    7.522845354    0.156707594    3.395892479
   78 LYSH  CB       788    7.577707119    0.259506354    3.495058280
   78 LYSH  CG       789    7.714120298    0.226585665    3.556047358
   78 LYSH  CD       790    7.713787563    0.099054501    3.640590397
   78 LYSH  CE       791    7.848875723    0.088594497    3.711659880
   78 LYSH  NZ       792    7.884433873   -0.041044790    3.771122840
   78 LYSH  HZ1      793    7.802163975   -0.092008983    3.796306202
   78 LYSH  HZ2      794    7.935917429   -0.025563538    3.855442098
   78 LYSH  HZ3      795    7.941488552   -0.094366546    3.708660099
   78 LYSH  C        796    7.371306309    0.163280609    3.375759472
   78 LYSH  O        797    7.301218719    0.226801703    3.454391003
   79 GLN   N        798    7.322744651    0.083358870    3.281190176
   79 GLN   H        799    7.383049729    0.029227137    3.222591681
   79 GLN   CA       800    7.181031725    0.067007876    3.245677354
   79 GLN   CB       801    7.122297538    0.181915226    3.163465306
   79 GLN   CG       802    7.185912286    0.199787503    3.025472757
   79 GLN   CD       803    7.119092321    0.311380988    2.944905520
   79 GLN   OE1      804    7.065454753    0.408180286    2.998568436
   79 GLN   NE2      805    7.079705117    0.282752238    2.821143624
   79 GLN   HE21     806    7.044113657    0.345211326    2.751638243
   79 GLN   HE22     807    7.101300423    0.190278708    2.789813216
   79 GLN   C        808    7.168870466    8.196729854    3.189540574
   79 GLN   O        809    7.266792851    8.139902465    3.141452085
   80 ARG   N        810    7.050098398    8.136965009    3.185959856
   80 ARG   H        811    6.968332317    8.192160957    3.202323085
   80 ARG   CA       812    7.029438508    7.998834922    3.140065814
   80 ARG   CB       813    6.914900391    7.935548235    3.219359640
   80 ARG   CG       814    6.957176689    7.910675767    3.364295403
   80 ARG   CD       815    7.048887102    7.789422346    3.381409449
   80 ARG   NE       816    6.975650948    7.661987628    3.379446086
   80 ARG   HE       817    6.876724590    7.667977696    3.366114358
   80 ARG   CZ       818    7.034978694    7.543007260    3.396143643
   80 ARG   NH1      819    6.956985998    7.435038806    3.381449763
   80 ARG   HH11     820    6.993621313    7.344007242    3.400694781
   80 ARG   HH12     821    6.862838176    7.445482211    3.349400381
   80 ARG   NH2      822    7.155554459    7.520819674    3.450200759
   80 ARG   HH21     823    7.195681413    7.429737185    3.440552991
   80 ARG   HH22     824    7.189037429    7.581051304    3.522654301
   80 ARG   C        825    7.031954608    7.971762655    2.989485975
   80 ARG   O        826    7.066213632    7.858602835    2.955538919
   81 PRO   N        827    6.980443380    8.057900390    2.902210530
   81 PRO   CA       828    7.024828371    8.064164487    2.762211174
   81 PRO   CB       829    6.903834950    8.116136621    2.684283746
   81 PRO   CG       830    6.786353219    8.106912006    2.781853074
   81 PRO   CD       831    6.853108057    8.129736606    2.917622646
   81 PRO   C        832    7.138376784    8.165063521    2.743817773
   81 PRO   O        833    7.129515291    8.283667474    2.775198950
   82 ILE   N        834    7.244537141    8.112044205    2.683741726
   82 ILE   H        835    7.248836604    8.017709146    2.650831969
   82 ILE   CA       836    7.364593750    8.192522201    2.656931484
   82 ILE   CB       837    7.493192142    8.109848359    2.650658529
   82 ILE   CG1      838    7.473891331    7.983948495    2.565873700
   82 ILE   CG2      839    7.561093001    8.095058912    2.786971828
   82 ILE   CD       840    7.573720213    7.868521741    2.554810013
   82 ILE   C        841    7.348088373    0.009924661    2.533525468
   82 ILE   O        842    7.279402610   -0.031677093    2.440350124
   83 PHE   N        843    7.399380084    0.132607084    2.536239822
   83 PHE   H        844    7.464240035    0.157974753    2.608001288
   83 PHE   CA       845    7.412077724    0.214850616    2.415046210
   83 PHE   CB       846    7.370590981    0.361481457    2.428843739
   83 PHE   CG       847    7.230252250    0.389981797    2.482711070
   83 PHE   CD1      848    7.120299332    0.311213852    2.450707414
   83 PHE   HD1      849    7.126950602    0.220135562    2.391196463
   83 PHE   CD2      850    7.214945008    0.497774933    2.569114660
   83 PHE   HD2      851    7.302885545    0.539525297    2.618129223
   83 PHE   CE1      852    6.993179147    0.344425596    2.496038930
   83 PHE   HE1      853    6.910942649    0.273420346    2.487294751
   83 PHE   CE2      854    7.087032836    0.525954824    2.615629225
   83 PHE   HE2      855    7.071713491    0.608523299    2.685118882
   83 PHE   CZ       856    6.973531946    0.455454966    2.577314800
   83 PHE   HZ       857    6.876869318    0.475626238    2.623472181
   83 PHE   C        858    7.562186637    0.223388463    2.386735651
   83 PHE   O        859    7.640272552    0.245638844    2.479129218
   84 ILE   N        860    7.589775073    0.227485857    2.256686160
   84 ILE   H        861    7.525279846    0.203096878    2.184254890
   84 ILE   CA       862    7.723032558    0.267390742    2.209155864
   84 ILE   CB       863    7.786753825    0.148889474    2.136282473
   84 ILE   CG1      864    7.704599750    0.094039836    2.019439043
   84 ILE   CG2      865    7.808055897    0.031130644    2.231624366
   84 ILE   CD       866    7.803379529    0.013881353    1.934431559
   84 ILE   C        867    7.728823014    0.399778945    2.132651827
   84 ILE   O        868    7.644470721    0.421328828    2.045756040
   85 ILE   N        869    7.805914495    0.491512565    2.190365927
   85 ILE   H        870    7.848460141    0.465738231    2.277120819
   85 ILE   CA       871    7.815132721    0.631867323    2.147604883
   85 ILE   CB       872    7.830597629    0.722875131    2.269623708
   85 ILE   CG1      873    7.720289106    0.702090201    2.373604526
   85 ILE   CG2      874    7.833902099    0.869705788    2.226724866
   85 ILE   CD       875    7.580833180    0.720076450    2.313276295
   85 ILE   C        876    7.926828590    0.646253884    2.044025641
   85 ILE   O        877    8.046213122    0.642025104    2.073326010
   86 THR   N        878    7.885663769    0.658598007    1.918148635
   86 THR   H        879    7.788684576    0.655165955    1.893964230
   86 THR   CA       880    7.976359606    0.674250311    1.803515435
   86 THR   CB       881    7.957291960    0.569032347    1.694080300
   86 THR   OG1      882    7.815958552    0.560737543    1.673874959
   86 THR   HG1      883    7.798205097    0.504394798    1.593184303
   86 THR   CG2      884    8.006058928    0.429079718    1.732100506
   86 THR   C        885    7.954678416    0.814512349    1.746346304
   86 THR   O        886    7.868093275    0.887043298    1.795056928
   87 GLU   N        887    8.061217875    0.868089813    1.687441230
   87 GLU   H        888    8.144948432    0.829978265    1.648216518
   87 GLU   CA       889    8.055061052    0.996872610    1.616810054
   87 GLU   CB       890    8.187098896    1.042684768    1.554539152
   87 GLU   CG       891    8.234379951    0.938514952    1.452940315
   87 GLU   CD       892    0.106588178    0.967381130    1.409206244
   87 GLU   OE1      893    0.168303671    0.867177987    1.367068487
   87 GLU   OE2      894    0.148875583    1.084562289    1.399080103
   87 GLU   C        895    7.945433390    0.995473414    1.510075557
   87 GLU   O        896    7.907308796    0.888749186    1.462252667
   88 TYR   N        897    7.895176510    1.115713310    1.483510841
   88 TYR   H        898    7.901352547    1.213249127    1.504726736
   88 TYR   CA       899    7.784416597    1.130123178    1.387933598
   88 TYR   CB       900    7.688255266    1.242389540    1.427396504
   88 TYR   CG       901    7.566573715    1.258597724    1.336096039
   88 TYR   CD1      902    7.452064238    1.180065846    1.342451775
   88 TYR   HD1      903    7.448315300    1.091304940    1.405589834
   88 TYR   CD2      904    7.573585752    1.361219204    1.242604113
   88 TYR   HD2      905    7.671295626    1.400815360    1.214942077
   88 TYR   CE1      906    7.341246582    1.213866677    1.265647392
   88 TYR   HE1      907    7.263848516    1.137314484    1.271156378
   88 TYR   CE2      908    7.465394142    1.391451750    1.160747369
   88 TYR   HE2      909    7.479107222    1.481881465    1.101456009
   88 TYR   CZ       910    7.345651354    1.323709220    1.180572610
   88 TYR   OH       911    7.232952966    1.374841143    1.124175149
   88 TYR   HH       912    7.268331685    1.421030526    1.042841325
   88 TYR   C        913    7.828151907    1.147384122    1.242327479
   88 TYR   O        914    7.926802944    1.212828706    1.208950243
   89 MET   N        915    7.762818071    1.068853792    1.157150098
   89 MET   H        916    7.723400145    0.982768415    1.189330448
   89 MET   CA       917    7.782335064    1.067615502    1.011461929
   89 MET   CB       918    7.808494164    0.923258596    0.968041876
   89 MET   CG       919    7.922468000    0.854746926    1.043706991
   89 MET   SD       920    8.082458114    0.922471297    0.986232078
   89 MET   CE       921    8.191548644    0.839221697    1.099602657
   89 MET   C        922    7.659621197    1.114316872    0.932918021
   89 MET   O        923    7.556337698    1.047617957    0.929185771
   90 ALA   N        924    7.674203316    1.238844440    0.888541031
   90 ALA   H        925    7.742598247    1.294222138    0.936038862
   90 ALA   CA       926    7.567944628    1.302987053    0.809774879
   90 ALA   CB       927    7.597960055    1.447745399    0.770379953
   90 ALA   C        928    7.520828638    1.240324664    0.678392914
   90 ALA   O        929    7.412418303    1.274650978    0.631482136
   91 ASN   N        930    7.614665773    1.187705090    0.600200185
   91 ASN   H        931    7.707619708    1.173545532    0.634266604
   91 ASN   CA       932    7.584463691    1.132609154    0.467311025
   91 ASN   CB       933    7.708579736    1.150680081    0.379698992
   91 ASN   CG       934    7.720578111    1.287568776    0.312434344
   91 ASN   OD1      935    7.626367215    1.356794001    0.274208228
   91 ASN   ND2      936    7.843424477    1.335996870    0.296652763
   91 ASN   HD21     937    7.857159838    1.416236721    0.238592686
   91 ASN   HD22     938    7.909113377    1.314929106    0.369037100
   91 ASN   C        939    7.542957395    0.985810828    0.455495166
   91 ASN   O        940    7.499889170    0.947986869    0.346667146
   92 GLY   N        941    7.529963932    0.920930190    0.570865388
   92 GLY   H        942    7.536297297    0.966166255    0.659827025
   92 GLY   CA       943    7.494477426    0.778475165    0.578185941
   92 GLY   C        944    7.618296685    0.693572942    0.548723387
   92 GLY   O        945    7.726572566    0.716133492    0.602541745
   93 CYSH  N        946    7.587461891    0.570805792    0.507940598
   93 CYSH  H        947    7.493485713    0.541306738    0.490692425
   93 CYSH  CA       948    7.694514239    0.480755794    0.462790547
   93 CYSH  CB       949    7.656247593    0.334999070    0.489246959
   93 CYSH  SG       950    7.521854352    0.264753106    0.386811064
   93 CYSH  HG       951    7.428217033    0.346328863    0.434419036
   93 CYSH  C        952    7.748051907    0.500161001    0.320770287
   93 CYSH  O        953    7.669467097    0.551957837    0.241573454
   94 LEU   N        954    7.855766970    0.430453389    0.285736234
   94 LEU   H        955    7.900242952    0.368899987    0.350806066
   94 LEU   CA       956    7.914070696    0.444651662    0.151533076
   94 LEU   CB       957    8.044677696    0.365057003    0.155265816
   94 LEU   CG       958    8.139857898    0.366508215    0.035490817
   94 LEU   CD1      959    8.189654326    0.507460608    0.002905044
   94 LEU   CD2      960    8.261477484    0.287153282    0.083641827
   94 LEU   C        961    7.821276687    0.393513741    0.041137329
   94 LEU   O        962    7.779706985    0.476481068   -0.039606652
   95 LEU   N        963    7.757188808    0.278892431    0.062260971
   95 LEU   H        964    7.777847136    0.234355791    0.149380206
   95 LEU   CA       965    7.664032227    0.211363267    8.242293932
   95 LEU   CB       966    7.630957929    0.070600642    8.292333709
   95 LEU   CG       967    7.569502901    8.253720210    8.183636729
   95 LEU   CD1      968    7.666493897    8.189416542    8.084304565
   95 LEU   CD2      969    7.453807783    8.163701554    8.227485559
   95 LEU   C        970    7.537250614    0.290588578    8.209688705
   95 LEU   O        971    7.521631784    0.324936324    8.092609694
   96 ASN   N        972    7.481858021    0.348010764    0.044568877
   96 ASN   H        973    7.517038211    0.333176270    0.136996758
   96 ASN   CA       974    7.364856025    0.436858235    0.039494819
   96 ASN   CB       975    7.303657618    0.452826994    0.178816755
   96 ASN   CG       976    7.181874087    0.361014486    0.190848225
   96 ASN   OD1      977    7.195935546    0.239356637    0.202226314
   96 ASN   ND2      978    7.064826379    0.412091540    0.153699344
   96 ASN   HD21     979    6.985873725    0.351444129    0.163055957
   96 ASN   HD22     980    7.048681693    0.499610285    0.108105202
   96 ASN   C        981    7.394132676    0.578008472    8.259730098
   96 ASN   O        982    7.307629068    0.649407870    8.209237445
   97 TYR   N        983    7.514842508    0.627993501    0.013080890
   97 TYR   H        984    7.555562786    0.602805846    0.100877462
   97 TYR   CA       985    7.582125815    0.743444081    8.223326557
   97 TYR   CB       986    7.708869750    0.778588168    8.301500043
   97 TYR   CG       987    7.784731576    0.905622463    8.262510386
   97 TYR   CD1      988    7.749398112    1.036251610    0.022694399
   97 TYR   HD1      989    7.664086643    1.052508014    0.088572351
   97 TYR   CD2      990    7.908048754    0.887857589    8.200894095
   97 TYR   HD2      991    7.958055839    0.791443474    8.191798450
   97 TYR   CE1      992    7.824870392    1.147205229    8.257997028
   97 TYR   HE1      993    7.788402189    1.248362918    8.275787581
   97 TYR   CE2      994    7.990278221    0.995548221    8.169905562
   97 TYR   HE2      995    8.091481633    0.977314788    8.133760596
   97 TYR   CZ       996    7.942377649    1.124877279    8.187183297
   97 TYR   OH       997    8.026990765    1.223010785    8.145886876
   97 TYR   HH       998    8.100861465    1.194325201    8.084908919
   97 TYR   C        999    7.612049872    0.734364254    8.073547789
   97 TYR   O       1000    7.586523259    0.827871186    7.997816577
   98 LEU   N       1001    7.656937159    0.614559042    8.037186590
   98 LEU   H       1002    7.689433595    0.545216101    8.101507890
   98 LEU   CA      1003    7.678971707    0.583923728    7.895105310
   98 LEU   CB      1004    7.776760239    0.467637813    7.877103017
   98 LEU   CG      1005    7.919670194    0.494504492    7.924720478
   98 LEU   CD1     1006    7.982280020    0.359860193    7.961598873
   98 LEU   CD2     1007    7.996698382    0.565625329    7.813271172
   98 LEU   C       1008    7.551194927    0.563641630    7.813408935
   98 LEU   O       1009    7.537962664    0.607128091    7.699111141
   99 ARG   N       1010    7.457149717    0.486480633    7.867184457
   99 ARG   H       1011    7.467725067    0.435613348    7.952637177
   99 ARG   CA      1012    7.326203153    0.466543600    7.803420561
   99 ARG   CB      1013    7.243266660    0.357345143    7.871310778
   99 ARG   CG      1014    7.291652550    0.212545607    7.861261241
   99 ARG   CD      1015    7.197920169    0.130449149    7.772447677
   99 ARG   NE      1016    7.202043564    0.163781414    7.629323500
   99 ARG   HE      1017    7.294350944    0.169943228    7.591357467
   99 ARG   CZ      1018    7.097817310    0.188906939    7.548916860
   99 ARG   NH1     1019    6.971900604    0.157136282    7.581979786
   99 ARG   HH11    1020    6.897708359    0.181948030    7.519681883
   99 ARG   HH12    1021    6.950709545    0.108319913    7.666652515
   99 ARG   NH2     1022    7.121194511    0.240367689    7.427420483
   99 ARG   HH21    1023    7.047144002    0.245497733    7.360401949
   99 ARG   HH22    1024    7.211828380    0.270581380    7.397861326
   99 ARG   C       1025    7.230288033    0.583322362    7.779501870
   99 ARG   O       1026    7.126396356    0.567639614    7.715533029
  100 GLU   N       1027    7.257123951    0.698161726    7.840998968
  100 GLU   H       1028    7.336461763    0.707431206    7.901169696
  100 GLU   CA      1029    7.179899782    0.822282584    7.856568244
  100 GLU   CB      1030    7.247905417    0.899411669    7.969861111
  100 GLU   CG      1031    7.184513333    1.036628830    7.993593757
  100 GLU   CD      1032    7.033146696    1.056080564    8.004417668
  100 GLU   OE1     1033    6.969647879    1.022920528    8.106854843
  100 GLU   OE2     1034    6.989542544    1.099586625    7.895639282
  100 GLU   C       1035    7.182298483    0.903646638    7.727004036
  100 GLU   O       1036    7.289830307    0.955442946    7.697246422
  101 MET   N       1037    7.066202781    0.913045520    7.662772519
  101 MET   H       1038    6.982273138    0.882330230    7.707632590
  101 MET   CA      1039    7.047735530    0.975685285    7.531061171
  101 MET   CB      1040    6.899815353    0.967159390    7.492871627
  101 MET   CG      1041    6.823273206    0.841431200    7.534618666
  101 MET   SD      1042    6.782516275    0.817032434    7.711350617
  101 MET   CE      1043    6.613733577    0.763409732    7.693419219
  101 MET   C       1044    7.097613267    1.119071377    7.511921939
  101 MET   O       1045    7.126942858    1.156044084    7.398324832
  102 ARG   N       1046    7.106608955    1.190739031    7.623607942
  102 ARG   H       1047    7.082558609    1.149946824    7.711685275
  102 ARG   CA      1048    7.149300375    1.331245755    7.630373177
  102 ARG   CB      1049    7.117457976    1.371623329    7.774484007
  102 ARG   CG      1050    7.135367720    1.519821868    7.808032900
  102 ARG   CD      1051    7.076693420    1.542473635    7.947491869
  102 ARG   NE      1052    7.055705757    1.686647226    7.966987530
  102 ARG   HE      1053    7.107395844    1.751986441    7.911685690
  102 ARG   CZ      1054    6.966422171    1.731234637    8.056410546
  102 ARG   NH1     1055    6.898896130    1.645101887    8.133711396
  102 ARG   HH11    1056    6.851118338    1.678232868    8.215064300
  102 ARG   HH12    1057    6.893576914    1.547130014    8.114436434
  102 ARG   NH2     1058    6.938689979    1.861356925    8.072350534
  102 ARG   HH21    1059    6.865437464    1.879937918    8.137834587
  102 ARG   HH22    1060    6.958503154    1.938459954    8.011838303
  102 ARG   C       1061    7.297746572    1.353363659    7.600592887
  102 ARG   O       1062    7.332823266    1.434118686    7.514691962
  103 HISB  N       1063    7.380962246    1.256345838    7.637374822
  103 HISB  H       1064    7.350575599    1.180416158    7.694936129
  103 HISB  CA      1065    7.525458364    1.263769803    7.611471218
  103 HISB  CB      1066    7.610323961    1.195582537    7.718969510
  103 HISB  CG      1067    7.568193129    1.244488099    7.857686246
  103 HISB  ND1     1068    7.512228522    1.360621100    7.890350422
  103 HISB  CD2     1069    7.579205490    1.168893348    7.966552792
  103 HISB  HD2     1070    7.612272000    1.065780658    7.979029805
  103 HISB  CE1     1071    7.467580386    1.355109478    8.015522716
  103 HISB  HE1     1072    7.373932021    1.398785712    8.050213026
  103 HISB  NE2     1073    7.518548361    1.240809803    8.060562403
  103 HISB  HE2     1074    7.491257968    1.202248903    8.148707261
  103 HISB  C       1075    7.564707373    1.229819749    7.467540670
  103 HISB  O       1076    7.494881146    1.174710445    7.382606738
  104 ARG   N       1077    7.675655514    1.294485658    7.432940834
  104 ARG   H       1078    7.716877446    1.365926789    7.489473626
  104 ARG   CA      1079    7.747999324    1.256272841    7.310797124
  104 ARG   CB      1080    7.753909603    1.382274962    7.224207072
  104 ARG   CG      1081    7.820093512    1.346557697    7.090966952
  104 ARG   CD      1082    7.869667206    1.458188101    6.998819846
  104 ARG   NE      1083    8.005210190    1.499865001    7.037520191
  104 ARG   HE      1084    8.006140823    1.547205838    7.125599810
  104 ARG   CZ      1085    8.118842761    1.487770132    6.967547514
  104 ARG   NH1     1086    8.112936091    1.422747305    6.850529502
  104 ARG   HH11    1087    8.195162038    1.388063735    6.805417446
  104 ARG   HH12    1088    8.023536425    1.414389533    6.806516355
  104 ARG   NH2     1089    8.237419346    1.517091556    7.022615600
  104 ARG   HH21    1090    8.318354960    1.495632493    6.967956578
  104 ARG   HH22    1091    8.235909588    1.538154048    7.120360840
  104 ARG   C       1092    7.888578573    1.215429873    7.355295092
  104 ARG   O       1093    7.952916478    1.303867992    7.411583579
  105 PHE   N       1094    7.939335755    1.096115018    7.325649383
  105 PHE   H       1095    7.884822834    1.030408634    7.273588856
  105 PHE   CA      1096    8.068279721    1.048251189    7.377529956
  105 PHE   CB      1097    8.050068882    0.909767244    7.439972896
  105 PHE   CG      1098    7.981438106    0.926406485    7.575709042
  105 PHE   CD1     1099    8.055957837    0.966952269    7.685817747
  105 PHE   HD1     1100    8.153295637    1.014387248    7.673247802
  105 PHE   CD2     1101    7.848059051    0.893384052    7.596706970
  105 PHE   HD2     1102    7.779337082    0.874188430    7.514300545
  105 PHE   CE1     1103    7.999285121    0.964227266    7.812699953
  105 PHE   HE1     1104    8.064950953    0.988094394    7.896362407
  105 PHE   CE2     1105    7.789495438    0.896657240    7.722715286
  105 PHE   HE2     1106    7.686666746    0.864797066    7.739810235
  105 PHE   CZ      1107    7.867046674    0.927098008    7.833979536
  105 PHE   HZ      1108    7.823437551    0.924410298    7.933839782
  105 PHE   C       1109    8.177978591    1.047363194    7.270890630
  105 PHE   O       1110    8.156810601    1.005478934    7.157195048
  106 GLN   N       1111    8.265943400    1.144984692    7.291363097
  106 GLN   H       1112    8.253830833    1.218976369    7.357519161
  106 GLN   CA      1113    0.109674947    1.161342799    7.201643219
  106 GLN   CB      1114    0.161655318    1.294527247    7.256107193
  106 GLN   CG      1115    0.268279456    1.365347470    7.172298989
  106 GLN   CD      1116    0.344490027    1.472347168    7.250726662
  106 GLN   OE1     1117    0.421797044    1.445509516    7.342554904
  106 GLN   NE2     1118    0.292536923    1.593580622    7.233690310
  106 GLN   HE21    1119    0.332282069    1.665502101    7.290669240
  106 GLN   HE22    1120    0.237716142    1.612954475    7.152337616
  106 GLN   C       1121    0.208051405    1.049428049    7.236349644
  106 GLN   O       1122    0.228483966    1.017023975    7.353232264
  107 THR   N       1123    0.290863084    1.022858567    7.135718665
  107 THR   H       1124    0.288663779    1.082177752    7.055242349
  107 THR   CA      1125    0.385746835    0.910681762    7.130792529
  107 THR   CB      1126    0.427913836    0.881377474    6.986675205
  107 THR   OG1     1127    0.465245447    0.997000553    6.911264754
  107 THR   HG1     1128    0.563572365    0.991882917    6.893794220
  107 THR   CG2     1129    0.304180457    0.828317750    6.913979215
  107 THR   C       1130    0.506059513    0.924825678    7.224254391
  107 THR   O       1131    0.542888750    0.827614972    7.289999401
  108 GLN   N       1132    0.556578363    1.046654576    7.241419359
  108 GLN   H       1133    0.536653701    1.117970529    7.174200929
  108 GLN   CA      1134    0.651688246    1.094759262    7.342676661
  108 GLN   CB      1135    0.679122006    1.242328001    7.312994172
  108 GLN   CG      1136    0.745763593    1.277113658    7.179726322
  108 GLN   CD      1137    0.679857584    1.238321658    7.047202160
  108 GLN   OE1     1138    0.557904906    1.222455088    7.044998306
  108 GLN   NE2     1139    0.755488677    1.210437465    6.941409749
  108 GLN   HE21    1140    0.719118976    1.168379070    6.858291899
  108 GLN   HE22    1141    0.850149643    1.242670825    6.940815750
  108 GLN   C       1142    0.583799250    1.070831114    7.477696473
  108 GLN   O       1143    0.636135373    0.985829172    7.549572059
  109 GLN   N       1144    0.477369965    1.142414734    7.512895127
  109 GLN   H       1145    0.442889541    1.219383612    7.459149714
  109 GLN   CA      1146    0.398375117    1.116714564    7.634173326
  109 GLN   CB      1147    0.273883457    1.202767246    7.611614608
  109 GLN   CG      1148    0.162931874    1.180331063    7.714538317
  109 GLN   CD      1149    0.036615921    1.259724630    7.680645418
  109 GLN   OE1     1150    0.005112757    1.289026324    7.565415119
  109 GLN   NE2     1151   -0.048611579    1.274287498    7.781695315
  109 GLN   HE21    1152   -0.125480175    1.333527703    7.757597477
  109 GLN   HE22    1153   -0.035649587    1.236992254    7.873562602
  109 GLN   C       1154    0.369124302    0.974800237    7.683346630
  109 GLN   O       1155    0.377427884    0.947491217    7.802993696
  110 LEU   N       1156    0.340990433    0.884224096    7.590100698
  110 LEU   H       1157    0.302059618    0.907245351    7.500912955
  110 LEU   CA      1158    0.333907355    0.739093766    7.612425113
  110 LEU   CB      1159    0.284157017    0.662415238    7.489725693
  110 LEU   CG      1160    0.140238730    0.696930717    7.450915021
  110 LEU   CD1     1161    0.121004731    0.643820591    7.308720143
  110 LEU   CD2     1162    0.038049820    0.647788978    7.553656285
  110 LEU   C       1163    0.463540127    0.669876266    7.655033674
  110 LEU   O       1164    0.452989095    0.599107628    7.755086869
  111 LEU   N       1165    0.577319412    0.707764837    7.597520189
  111 LEU   H       1166    0.589935028    0.782387082    7.532150522
  111 LEU   CA      1167    0.705110840    0.646159694    7.636059839
  111 LEU   CB      1168    0.804052103    0.671469290    7.522114606
  111 LEU   CG      1169    0.929288854    0.583749415    7.516764841
  111 LEU   CD1     1170    0.898594553    0.434419352    7.529706472
  111 LEU   CD2     1171    0.974609588    0.610422223    7.373087538
  111 LEU   C       1172    0.752398541    0.703767638    7.769689147
  111 LEU   O       1173    0.797784848    0.628340540    7.855601944
  112 GLU   N       1174    0.724957440    0.831242970    7.795882586
  112 GLU   H       1175    0.709117163    0.892370775    7.718337712
  112 GLU   CA      1176    0.736067753    0.907126168    7.921301607
  112 GLU   CB      1177    0.716830795    1.057816854    7.903003687
  112 GLU   CG      1178    0.842160549    1.106298592    7.829869421
  112 GLU   CD      1179    0.843452598    1.254635377    7.792422857
  112 GLU   OE1     1180    0.785413946    1.295368236    7.689479127
  112 GLU   OE2     1181    0.894608407    1.332378640    7.875858145
  112 GLU   C       1182    0.652837612    0.847772168    8.035151458
  112 GLU   O       1183    0.700618295    0.830610943    8.147190971
  113 MET   N       1184    0.527614241    0.811795193    8.008382317
  113 MET   H       1185    0.479459855    0.862874666    7.937163762
  113 MET   CA      1186    0.445774685    0.735951778    8.104091547
  113 MET   CB      1187    0.301098459    0.733745913    8.054327375
  113 MET   CG      1188    0.231133549    0.868819181    8.070810081
  113 MET   SD      1189    0.048490235    0.861288652    8.061991970
  113 MET   CE      1190    0.031482196    0.793168434    7.898429515
  113 MET   C       1191    0.497846446    0.597838175    8.144368808
  113 MET   O       1192    0.507211908    0.572724327    8.264424753
  114 CYSH  N       1193    0.550462794    0.523104009    8.047736490
  114 CYSH  H       1194    0.535970143    0.564878095    7.958033138
  114 CYSH  CA      1195    0.612989868    0.390825480    8.061980955
  114 CYSH  CB      1196    0.641439146    0.319606766    7.929572861
  114 CYSH  SG      1197    0.510458956    0.308038280    7.802272359
  114 CYSH  HG      1198    0.491914418    0.435832010    7.770420001
  114 CYSH  C       1199    0.743032149    0.400931917    8.141971314
  114 CYSH  O       1200    0.768488257    0.328985347    8.238437830
  115 LYSH  N       1201    0.817364487    0.507621675    8.114023692
  115 LYSH  H       1202    0.791940815    0.557367761    8.031080258
  115 LYSH  CA      1203    0.939250909    0.548989086    8.185051041
  115 LYSH  CB      1204    1.014880201    0.660348530    8.112321010
  115 LYSH  CG      1205    1.134543227    0.724745453    8.182626698
  115 LYSH  CD      1206    1.125482946    0.877240083    8.191198094
  115 LYSH  CE      1207    1.245196386    0.938492860    8.264201081
  115 LYSH  NZ      1208    1.249463663    1.085335768    8.269540344
  115 LYSH  HZ1     1209    1.260189616    1.125222736    8.178468234
  115 LYSH  HZ2     1210    1.327397416    1.115150995    8.324653163
  115 LYSH  HZ3     1211    1.165026207    1.120367110    8.310095503
  115 LYSH  C       1212    0.910076802    0.578500158    0.060785588
  115 LYSH  O       1213    0.965160360    0.508848555    0.145901270
  116 ASP   N       1214    0.801636922    0.651121000    0.086399570
  116 ASP   H       1215    0.765532286    0.706577884    0.011421524
  116 ASP   CA      1216    0.757938268    0.682457495    0.223224639
  116 ASP   CB      1217    0.629601064    0.765741284    0.221274553
  116 ASP   CG      1218    0.661079511    0.915451636    0.223256263
  116 ASP   OD1     1219    0.604410713    0.978188988    0.315330877
  116 ASP   OD2     1220    0.745489902    0.970025817    0.148968016
  116 ASP   C       1221    0.732358789    0.559161223    0.310154983
  116 ASP   O       1222    0.796476423    0.547108842    0.414435348
  117 VAL   N       1223    0.657751936    0.456261333    0.270956322
  117 VAL   H       1224    0.600992567    0.466417593    0.189254031
  117 VAL   CA      1225    0.653430499    0.323972596    0.334930994
  117 VAL   CB      1226    0.559853417    0.228299401    0.260760799
  117 VAL   CG1     1227    0.541672293    0.100554548    0.342985240
  117 VAL   CG2     1228    0.427402602    0.286854476    0.211393014
  117 VAL   C       1229    0.791492548    0.258770281    0.344971130
  117 VAL   O       1230    0.819736405    0.203102270    0.450961734
  118 CYSH  N       1231    0.871292686    0.267162312    0.238891318
  118 CYSH  H       1232    0.839153439    0.297773135    0.149280569
  118 CYSH  CA      1233    0.999797939    0.195788652    0.240076235
  118 CYSH  CB      1234    1.064643042    0.201546788    0.101603854
  118 CYSH  SG      1235    1.166238200    0.051465209    0.076161650
  118 CYSH  HG      1236    1.063072257   -0.029457982    0.053874840
  118 CYSH  C       1237    1.105038826    0.238446425    0.342631108
  118 CYSH  O       1238    1.161293749    0.150377568    0.407511035
  119 GLU   N       1239    1.109273081    0.365477819    0.381799548
  119 GLU   H       1240    1.066758036    0.433414475    0.321984857
  119 GLU   CA      1241    1.185529468    0.428014678    0.490825543
  119 GLU   CB      1242    1.156635998    0.578268729    0.492448844
  119 GLU   CG      1243    1.222564062    0.652340658    0.375921758
  119 GLU   CD      1244    1.197445582    0.801527997    0.398776036
  119 GLU   OE1     1245    1.193258548    0.875524778    0.298118163
  119 GLU   OE2     1246    1.182654823    0.845412804    0.514894496
  119 GLU   C       1247    1.165979113    0.363120271    0.628009178
  119 GLU   O       1248    1.254913920    0.340118063    0.709814609
  120 ALA   N       1249    1.038500780    0.334951664    0.653423674
  120 ALA   H       1250    0.962831741    0.332981410    0.588062372
  120 ALA   CA      1251    0.994807475    0.267038648    0.776267983
  120 ALA   CB      1252    0.843162991    0.279062566    0.792691322
  120 ALA   C       1253    1.029454038    0.118216581    0.784156928
  120 ALA   O       1254    1.061796478    0.062533701    0.888954084
  121 MET   N       1255    1.013172988    0.053581787    0.669050812
  121 MET   H       1256    0.960863040    0.100901229    0.598158084
  121 MET   CA      1257    1.045257629    8.184372368    0.641261677
  121 MET   CB      1258    0.981425306    8.139614960    0.509606391
  121 MET   CG      1259    0.830182796    8.123890930    0.526563765
  121 MET   SD      1260    0.772752898    8.001074388    0.649484076
  121 MET   CE      1261    0.798478346    7.858695949    0.545798446
  121 MET   C       1262    1.193320496    8.146164828    0.636351282
  121 MET   O       1263    1.228990225    8.040582138    0.688422001
  122 GLU   N       1264    1.270905790    8.247587899    0.599197892
  122 GLU   H       1265    1.235373557    8.328218793    0.551909847
  122 GLU   CA      1266    1.416542584    8.248621659    0.619166628
  122 GLU   CB      1267    1.476489158    8.377077090    0.561619344
  122 GLU   CG      1268    1.628818207    8.362879176    0.559273934
  122 GLU   CD      1269    1.698330107    0.190181721    0.653133463
  122 GLU   OE1     1270    1.800095564    0.145327484    0.710215417
  122 GLU   OE2     1271    1.649285909    0.304823605    0.661906579
  122 GLU   C       1272    1.448575204    8.249134756    0.768783904
  122 GLU   O       1273    1.505351627    8.147854659    0.809397240
  123 TYR   N       1274    1.389234458    0.067209834    0.847131157
  123 TYR   H       1275    1.381672638    0.138624303    0.777540695
  123 TYR   CA      1276    1.386462503    0.057525021    0.993797741
  123 TYR   CB      1277    1.320737011    0.184508199    1.048263344
  123 TYR   CG      1278    1.327306949    0.211171524    1.198790237
  123 TYR   CD1     1279    1.433095061    0.259212832    1.275092172
  123 TYR   HD1     1280    1.535649120    0.243499013    1.241659527
  123 TYR   CD2     1281    1.208802082    0.189117851    1.268031799
  123 TYR   HD2     1282    1.121207140    0.153059795    1.214090584
  123 TYR   CE1     1283    1.419253699    0.278877321    1.412000405
  123 TYR   HE1     1284    1.497931615    0.331967554    1.465593878
  123 TYR   CE2     1285    1.191818820    0.207273299    1.404793742
  123 TYR   HE2     1286    1.101293692    0.175453943    1.456498509
  123 TYR   CZ      1287    1.301215309    0.249660808    1.479336882
  123 TYR   OH      1288    1.292224754    0.280886952    1.611387095
  123 TYR   HH      1289    1.363853201    0.343752804    1.641673896
  123 TYR   C       1290    1.338001274    8.198432692    1.057029012
  123 TYR   O       1291    1.397615560    8.145792075    1.150866599
  124 LEU   N       1292    1.218411484    8.154148466    1.019263148
  124 LEU   H       1293    1.158080496    8.222117520    0.977535482
  124 LEU   CA      1294    1.162255288    8.026058075    1.064557848
  124 LEU   CB      1295    1.017695865    7.997007794    1.023674486
  124 LEU   CG      1296    0.912211533    8.095097746    1.075267662
  124 LEU   CD1     1297    0.775037794    8.060564733    1.016950862
  124 LEU   CD2     1298    0.909045994    8.100374677    1.228135493
  124 LEU   C       1299    1.238010443    7.897908240    1.029192693
  124 LEU   O       1300    1.226813467    7.797722938    1.099675822
  125 GLU   N       1301    1.315143593    7.903423959    0.920978420
  125 GLU   H       1302    1.296262003    7.956185709    0.838145113
  125 GLU   CA      1303    1.413442631    7.796831926    0.896801491
  125 GLU   CB      1304    1.457483610    7.796542834    0.750263174
  125 GLU   CG      1305    1.570717714    7.704560461    0.704103918
  125 GLU   CD      1306    1.618877592    7.734895752    0.562068323
  125 GLU   OE1     1307    1.705112152    7.825136995    0.555229473
  125 GLU   OE2     1308    1.594432925    7.650586882    0.473076552
  125 GLU   C       1309    1.541857056    7.802358087    0.979821522
  125 GLU   O       1310    1.576710243    7.701459561    1.040934696
  126 SER   N       1311    1.598314245    7.919133796    1.009233935
  126 SER   H       1312    1.564733776    8.006558952    0.974162217
  126 SER   CA      1313    1.712422818    7.937373854    1.100106814
  126 SER   CB      1314    1.780390850    8.073922476    1.088129862
  126 SER   OG      1315    1.669889597    8.164314978    1.096388430
  126 SER   HG      1316    1.699178590    8.259793825    1.101486404
  126 SER   C       1317    1.678821300    7.912329832    1.247265198
  126 SER   O       1318    1.759828144    7.852205366    1.317646613
  127 LYSH  N       1319    1.549742676    7.929922435    1.274096951
  127 LYSH  H       1320    1.490833127    7.990006696    1.220046096
  127 LYSH  CA      1321    1.494158234    7.895603024    1.405798759
  127 LYSH  CB      1322    1.370359350    7.981886915    1.431108620
  127 LYSH  CG      1323    1.409796311    8.124095203    1.471496063
  127 LYSH  CD      1324    1.447427597    8.132676275    1.619540405
  127 LYSH  CE      1325    1.495410078    8.270137411    1.666563928
  127 LYSH  NZ      1326    1.501283553    8.262090451    1.813220513
  127 LYSH  HZ1     1327    1.579792990    8.312858634    1.848701492
  127 LYSH  HZ2     1328    1.507571562    8.166176206    1.840802444
  127 LYSH  HZ3     1329    1.416969753    8.304011042    1.846893079
  127 LYSH  C       1330    1.471303951    7.747237646    1.435370534
  127 LYSH  O       1331    1.434156393    7.710566898    1.546750629
  128 GLN   N       1332    1.465884398    7.669612617    1.327499819
  128 GLN   H       1333    1.536770187    7.673445338    1.257059281
  128 GLN   CA      1334    1.416359058    7.531312363    1.321749254
  128 GLN   CB      1335    1.512083565    7.427241562    1.380188801
  128 GLN   CG      1336    1.587694101    7.377366918    1.256887365
  128 GLN   CD      1337    1.702417330    7.280570773    1.286448660
  128 GLN   OE1     1338    1.677389321    7.167810610    1.328714099
  128 GLN   NE2     1339    1.826273775    7.327836688    1.297153099
  128 GLN   HE21    1340    1.904532658    7.267916516    1.314005796
  128 GLN   HE22    1341    1.841916946    7.422630821    1.269432080
  128 GLN   C       1342    1.271022876    7.510362716    1.364745199
  128 GLN   O       1343    1.230915692    7.408742342    1.421283806
  129 PHE   N       1344    1.185581091    7.598570502    1.313664562
  129 PHE   H       1345    1.225428159    7.675210471    1.263271410
  129 PHE   CA      1346    1.038884143    7.593403243    1.321707459
  129 PHE   CB      1347    0.985330182    7.731043945    1.361614145
  129 PHE   CG      1348    0.853264900    7.703726963    1.433842745
  129 PHE   CD1     1349    0.859634471    7.676178130    1.569936028
  129 PHE   HD1     1350    0.954161779    7.652248749    1.618649685
  129 PHE   CD2     1351    0.734367597    7.707713293    1.361973886
  129 PHE   HD2     1352    0.725480531    7.742908156    1.259193932
  129 PHE   CE1     1353    0.743351783    7.634952551    1.633940512
  129 PHE   HE1     1354    0.752248133    7.610640005    1.739821591
  129 PHE   CE2     1355    0.624474066    7.659744486    1.432304896
  129 PHE   HE2     1356    0.527557778    7.664783700    1.382677410
  129 PHE   CZ      1357    0.622535184    7.622758764    1.566282288
  129 PHE   HZ      1358    0.537038799    7.581274547    1.619672133
  129 PHE   C       1359    0.969434611    7.549001531    1.192805315
  129 PHE   O       1360    0.971419172    7.615165429    1.089140668
  130 LEU   N       1361    0.893587522    7.441852173    1.214182002
  130 LEU   H       1362    0.870804327    7.400260438    1.302222297
  130 LEU   CA      1363    0.833210149    7.374600759    1.098236714
  130 LEU   CB      1364    0.839390549    7.223262910    1.119898305
  130 LEU   CG      1365    0.974668044    7.153209549    1.105640493
  130 LEU   CD1     1366    0.974241711    7.002227239    1.130331320
  130 LEU   CD2     1367    1.014687737    7.183173839    0.961030580
  130 LEU   C       1368    0.689859671    7.426256871    1.084251688
  130 LEU   O       1369    0.598208527    7.379358302    1.151562578
  131 HISB  N       1370    0.667660709    7.494637257    0.972349279
  131 HISB  H       1371    0.739855478    7.506562369    0.904178431
  131 HISB  CA      1372    0.542049563    7.559764150    0.932455194
  131 HISB  CB      1373    0.560187814    7.633731758    0.799752489
  131 HISB  CG      1374    0.451035883    7.740584303    0.790699693
  131 HISB  ND1     1375    0.319666121    7.724546394    0.803884644
  131 HISB  CD2     1376    0.473882723    7.871202315    0.780262173
  131 HISB  HD2     1377    0.560490574    7.934434301    0.799803028
  131 HISB  CE1     1378    0.259397489    7.843080941    0.806234378
  131 HISB  HE1     1379    0.150695632    7.842432131    0.798201031
  131 HISB  NE2     1380    0.355972662    7.932387905    0.786593390
  131 HISB  HE2     1381    0.321013129    8.026056544    0.788607851
  131 HISB  C       1382    0.425650146    7.461284594    0.919637636
  131 HISB  O       1383    0.349118365    7.456788175    1.015829805
  132 ARG   N       1384    0.441923032    7.368918991    0.825335679
  132 ARG   H       1385    0.520448156    7.360043393    0.764050349
  132 ARG   CA      1386    0.339305963    7.265908065    0.803685320
  132 ARG   CB      1387    0.321936750    7.172641949    0.923732438
  132 ARG   CG      1388    0.442252295    7.085649448    0.960738342
  132 ARG   CD      1389    0.408815365    7.008370557    1.088493960
  132 ARG   NE      1390    0.303568494    6.906320169    1.077477400
  132 ARG   HE      1391    0.249446523    6.919057534    0.994359341
  132 ARG   CZ      1392    0.281404070    6.798707513    1.154206435
  132 ARG   NH1     1393    0.362660232    6.769009819    1.256542385
  132 ARG   HH11    1394    0.369002217    6.678117880    1.297769810
  132 ARG   HH12    1395    0.424222423    6.840854685    1.288936443
  132 ARG   NH2     1396    0.189622754    6.706636646    1.121720552
  132 ARG   HH21    1397    0.161774057    6.634078246    1.184654389
  132 ARG   HH22    1398    0.138393281    6.717488776    1.036527757
  132 ARG   C       1399    0.197891044    7.297137472    0.754305787
  132 ARG   O       1400    0.130919681    7.203220096    0.711607136
  133 ASP   N       1401    0.177532981    7.424928390    0.723544946
  133 ASP   H       1402    0.246330603    7.494601879    0.743855834
  133 ASP   CA      1403    0.048382455    7.480292362    0.680327107
  133 ASP   CB      1404   -0.013550773    7.520398849    0.814363294
  133 ASP   CG      1405    8.149395653    7.422843900    0.860174122
  133 ASP   OD1     1406    8.183295065    7.337298004    0.944777857
  133 ASP   OD2     1407    8.036061311    7.422212971    0.807474638
  133 ASP   C       1408    0.045209332    7.594456259    0.578515373
  133 ASP   O       1409   -0.065994513    7.639263005    0.550991179
  134 LEU   N       1410    0.156917641    7.629720429    0.515524608
  134 LEU   H       1411    0.242543351    7.581192745    0.497784516
  134 LEU   CA      1412    0.165647725    7.752391777    0.434982791
  134 LEU   CB      1413    0.315240364    7.783800409    0.428301944
  134 LEU   CG      1414    0.351340982    7.916614560    0.361444161
  134 LEU   CD1     1415    0.278709887    8.023142020    0.443826388
  134 LEU   CD2     1416    0.502175640    7.936619460    0.345387913
  134 LEU   C       1417    0.094007373    7.743473743    0.300084658
  134 LEU   O       1418    0.096375133    7.645210755    0.226139815
  135 ALA   N       1419    0.017971307    7.850699408    0.279754054
  135 ALA   H       1420   -0.002592121    7.912146548    0.355921204
  135 ALA   CA      1421    8.213464588    7.882532698    0.158057441
  135 ALA   CB      1422    8.091408403    7.790802093    0.148210769
  135 ALA   C       1423    8.162453431    8.025948243    0.173549724
  135 ALA   O       1424    8.181469821    8.086866267    0.278706737
  136 ALA   N       1425    8.101486714    8.077119067    0.066996090
  136 ALA   H       1426    8.091348149    8.025629449   -0.018132051
  136 ALA   CA      1427    8.035316455    8.208329215    0.071210038
  136 ALA   CB      1428    7.988549155    8.235789270   -0.071855885
  136 ALA   C       1429    7.925207386    8.231913883    0.174807117
  136 ALA   O       1430    7.902379058    8.343972213    0.220105814
  137 ARG   N       1431    7.859142960    8.123146564    0.213462422
  137 ARG   H       1432    7.835764990    8.045588457    0.154818901
  137 ARG   CA      1433    7.769570542    8.130045422    0.329815332
  137 ARG   CB      1434    7.688299784    8.000814240    0.340081418
  137 ARG   CG      1435    7.765273180    7.869939946    0.358927722
  137 ARG   CD      1436    7.673815671    7.747648511    0.368239028
  137 ARG   NE      1437    7.619696035    7.722466300    0.233909521
  137 ARG   HE      1438    7.535411493    7.763443520    0.199044475
  137 ARG   CZ      1439    7.657416753    7.623453897    0.151874386
  137 ARG   NH1     1440    7.749523570    7.528825576    0.174567122
  137 ARG   HH11    1441    7.783841732    7.481447924    0.093472741
  137 ARG   HH12    1442    7.787401218    7.518055113    0.266479838
  137 ARG   NH2     1443    7.620696624    7.633403011    0.023393290
  137 ARG   HH21    1444    7.619924926    7.552533537   -0.035415777
  137 ARG   HH22    1445    7.603834131    7.723296887   -0.017027573
  137 ARG   C       1446    7.839624530    8.161806221    0.462066775
  137 ARG   O       1447    7.789113131    8.240513778    0.541952243
  138 ASN   N       1448    7.967755295    8.127120647    0.470342563
  138 ASN   H       1449    8.025376493    8.103597294    0.392075953
  138 ASN   CA      1450    8.037593898    8.120427567    0.599527778
  138 ASN   CB      1451    8.081738652    7.974682445    0.614452254
  138 ASN   CG      1452    7.960701352    7.891094403    0.656548638
  138 ASN   OD1     1453    7.845071805    7.932976672    0.659228320
  138 ASN   ND2     1454    7.975334816    7.758922242    0.654095611
  138 ASN   HD21    1455    7.905580955    7.694211863    0.684871945
  138 ASN   HD22    1456    8.061169739    7.720727208    0.619838547
  138 ASN   C       1457    8.149345343    8.224619903    0.607569244
  138 ASN   O       1458    8.268444827    8.196424385    0.619905740
  139 CYSH  N       1459    8.100861465    0.075309829    0.587582106
  139 CYSH  H       1460    8.002798101    0.091196380    0.576060187
  139 CYSH  CA      1461    8.176126616    0.201452064    0.593376401
  139 CYSH  CB      1462    0.003963006    0.217691211    0.478170098
  139 CYSH  SG      1463    0.145784116    0.103089511    0.462534302
  139 CYSH  HG      1464    0.099815682   -0.002870394    0.528482551
  139 CYSH  C       1465    8.080884588    0.321208007    0.593883394
  139 CYSH  O       1466    7.984775910    0.325260366    0.517218285
  140 LEU   N       1467    8.111016506    0.424988317    0.671421958
  140 LEU   H       1468    8.207643831    0.430660234    0.696578135
  140 LEU   CA      1469    8.027584534    0.542816814    0.699074039
  140 LEU   CB      1470    7.997820901    0.553630291    0.848768019
  140 LEU   CG      1471    7.901129613    0.452612356    0.910865457
  140 LEU   CD1     1472    7.875677562    0.470869380    1.060625158
  140 LEU   CD2     1473    7.766770391    0.473908434    0.840840947
  140 LEU   C       1474    8.086565342    0.675340569    0.650391435
  140 LEU   O       1475    8.206336487    0.701187153    0.661115167
  141 VAL   N       1476    7.995615179    0.756744385    0.597575510
  141 VAL   H       1477    7.896710149    0.757058444    0.612311165
  141 VAL   CA      1478    8.042575301    0.883605507    0.540042136
  141 VAL   CB      1479    7.996692282    0.890623491    0.394255581
  141 VAL   CG1     1480    8.083739554    0.993460794    0.321755749
  141 VAL   CG2     1481    8.008884173    0.764598828    0.308383710
  141 VAL   C       1482    7.991589744    1.003123760    0.620797766
  141 VAL   O       1483    7.871840870    1.028674583    0.632477797
  142 ASN   N       1484    8.089552825    1.083615191    0.660952903
  142 ASN   H       1485    8.179790669    1.041489149    0.651904929
  142 ASN   CA      1486    8.060600175    1.209397672    0.731326147
  142 ASN   CB      1487    8.164114874    1.237321134    0.840458284
  142 ASN   CG      1488    0.032124731    1.280117788    0.794620512
  142 ASN   OD1     1489    0.067878094    1.334365437    0.690179381
  142 ASN   ND2     1490    0.110511476    1.293872625    0.901173918
  142 ASN   HD21    1491    0.196733176    1.344072750    0.894497448
  142 ASN   HD22    1492    0.089406737    1.245861129    0.986311308
  142 ASN   C       1493    8.016912112    1.326766302    0.643447526
  142 ASN   O       1494    8.037096676    1.324465805    0.522136532
  143 ASP   N       1495    7.981940996    1.436089155    0.710619447
  143 ASP   H       1496    7.991739396    1.444683740    0.809770292
  143 ASP   CA      1497    7.940687981    1.554205285    0.633459598
  143 ASP   CB      1498    7.874965203    1.653614985    0.729409884
  143 ASP   CG      1499    7.960471530    1.717892693    0.838792361
  143 ASP   OD1     1500    8.078773287    1.681165529    0.855542188
  143 ASP   OD2     1501    7.904288077    1.811986866    0.898924306
  143 ASP   C       1502    8.048931194    1.624313386    0.551134909
  143 ASP   O       1503    8.020319386    1.715107127    0.473251763
  144 GLN   N       1504    8.173724604    1.610999886    0.595177305
  144 GLN   H       1505    8.177494649    1.593303384    0.693536751
  144 GLN   CA      1506    0.020478256    1.649789043    0.517008424
  144 GLN   CB      1507    0.129403079    1.683324416    0.619095690
  144 GLN   CG      1508    0.105748646    1.779058262    0.736076850
  144 GLN   CD      1509    0.043108227    1.912792320    0.696103544
  144 GLN   OE1     1510    0.113791693    2.008444039    0.664740238
  144 GLN   NE2     1511   -0.088751887    1.929906690    0.693742546
  144 GLN   HE21    1512   -0.128711816    2.015259775    0.660304622
  144 GLN   HE22    1513   -0.146096747    1.868172818    0.747581195
  144 GLN   C       1514    0.070652278    1.539423273    0.423670309
  144 GLN   O       1515    0.187568889    1.545171819    0.385865101
  145 GLY   N       1516    8.270938035    1.427426675    0.415350243
  145 GLY   H       1517    8.191692518    1.418941869    0.475759493
  145 GLY   CA      1518    0.017049339    1.322377536    0.314037313
  145 GLY   C       1519    0.149764853    1.249755885    0.336978223
  145 GLY   O       1520    0.225839190    1.230148033    0.242335275
  146 VAL   N       1521    0.179620394    1.221871206    0.463553550
  146 VAL   H       1522    0.158685845    1.289269009    0.534410381
  146 VAL   CA      1523    0.289362644    1.130415888    0.498234265
  146 VAL   CB      1524    0.367382121    1.190894755    0.615137769
  146 VAL   CG1     1525    0.465651963    1.091523787    0.677424200
  146 VAL   CG2     1526    0.431280121    1.326882122    0.586266070
  146 VAL   C       1527    0.230190374    0.989699171    0.508721831
  146 VAL   O       1528    0.124722716    0.971691195    0.569395930
  147 VAL   N       1529    0.263281114    0.901852525    0.414491481
  147 VAL   H       1530    0.341607210    0.921048966    0.355347145
  147 VAL   CA      1531    0.216476156    0.762671365    0.421421524
  147 VAL   CB      1532    0.215971286    0.699199546    0.282193372
  147 VAL   CG1     1533    0.162988582    0.555980162    0.291881236
  147 VAL   CG2     1534    0.139881094    0.781464324    0.178008027
  147 VAL   C       1535    0.283217133    0.680502457    0.531905425
  147 VAL   O       1536    0.398521020    0.642308769    0.512487099
  148 LYSH  N       1537    0.205390833    0.658058484    0.637401338
  148 LYSH  H       1538    0.108114984    0.678192994    0.648973630
  148 LYSH  CA      1539    0.263290745    0.585476370    0.751386497
  148 LYSH  CB      1540    0.233328330    0.670968665    0.874701078
  148 LYSH  CG      1541    0.324769637    0.793612102    0.876888020
  148 LYSH  CD      1542    0.310156625    0.859393618    1.014245490
  148 LYSH  CE      1543    0.389207035    0.990345853    1.017657028
  148 LYSH  NZ      1544    0.383236358    1.041175162    1.155456654
  148 LYSH  HZ1     1545    0.288453898    1.040914177    1.187334188
  148 LYSH  HZ2     1546    0.423627913    1.132389319    1.162342753
  148 LYSH  HZ3     1547    0.439054838    0.983458246    1.215064497
  148 LYSH  C       1548    0.213672660    0.441759055    0.768584645
  148 LYSH  O       1549    0.095226163    0.413353244    0.751425710
  149 VAL   N       1550    0.307065571    0.352619002    0.800567326
  149 VAL   H       1551    0.402126167    0.377839957    0.818714125
  149 VAL   CA      1552    0.298491649    0.207305422    0.821096181
  149 VAL   CB      1553    0.441155966    0.152024729    0.820919550
  149 VAL   CG1     1554    0.443997288   -0.000851079    0.826788734
  149 VAL   CG2     1555    0.522988989    0.198388696    0.700228408
  149 VAL   C       1556    0.215914186    0.173024841    0.945257724
  149 VAL   O       1557    0.247097244    0.213676649    1.057092322
  150 SER   N       1558    0.097068412    0.118516694    0.920869251
  150 SER   H       1559    0.052191237    0.051192449    0.862088669
  150 SER   CA      1560    0.025161022    0.062222216    1.036073120
  150 SER   CB      1561    8.152663252    0.112362610    1.024063911
  150 SER   OG      1562    8.081851413    0.076271133    0.905185104
  150 SER   HG      1563    8.068311485   -0.022806979    0.906174469
  150 SER   C       1564    0.012053981    8.181328153    1.037547482
  150 SER   O       1565    0.091320996    8.110326023    0.975854701
  151 ASP   N       1566    8.216098478    8.135304648    1.142506412
  151 ASP   H       1567    8.179990902    8.213742032    1.192943101
  151 ASP   CA      1568    8.165888187    7.997399231    1.151034400
  151 ASP   CB      1569    8.056019313    7.966593862    1.049108186
  151 ASP   CG      1570    7.927646327    8.042201626    1.083963279
  151 ASP   OD1     1571    7.915490129    8.151601815    1.024727414
  151 ASP   OD2     1572    7.839550229    7.980747788    1.147917715
  151 ASP   C       1573    8.259849742    7.877420915    1.164689647
  151 ASP   O       1574    8.209309045    7.771459211    1.201429717
  152 PHE   N       1575    0.119556811    7.896872634    1.155385733
  152 PHE   H       1576    0.148562741    7.982840222    1.113314548
  152 PHE   CA      1577    0.224206492    7.795108196    1.172815301
  152 PHE   CB      1578    0.366441131    7.850393464    1.161718929
  152 PHE   CG      1579    0.386287103    7.981723470    1.237694320
  152 PHE   CD1     1580    0.422225812    7.980201681    1.371965770
  152 PHE   HD1     1581    0.409023394    7.886904446    1.426768248
  152 PHE   CD2     1582    0.391147233    8.102972907    1.169900289
  152 PHE   HD2     1583    0.348248400    8.115433631    1.070467253
  152 PHE   CE1     1584    0.469233904    8.095752992    1.433256964
  152 PHE   HE1     1585    0.498809025    8.106725730    1.537592767
  152 PHE   CE2     1586    0.437162684    8.218799718    1.231429049
  152 PHE   HE2     1587    0.414657541    8.316520771    1.188718551
  152 PHE   CZ      1588    0.481437317    8.215142221    1.363138026
  152 PHE   HZ      1589    0.493590730    8.307070937    1.420430724
  152 PHE   C       1590    0.200946445    7.722196001    1.305306824
  152 PHE   O       1591    0.176585668    7.789784813    1.405148358
  153 GLY   N       1592    0.238822059    7.595140510    1.315867173
  153 GLY   H       1593    0.259359075    7.542963117    1.233067471
  153 GLY   CA      1594    0.236448161    7.518918735    1.441528501
  153 GLY   C       1595    0.101246694    7.492443260    1.508052026
  153 GLY   O       1596    0.068222684    7.379366783    1.543417923
  154 LEU   N       1597    0.012902485    7.585778253    1.473803662
  154 LEU   H       1598    0.039637456    7.677900758    1.445559713
  154 LEU   CA      1599    8.152147812    7.581583216    1.537747331
  154 LEU   CB      1600    8.085024932    7.716984233    1.513917822
  154 LEU   CG      1601    8.151530432    7.819919992    1.605516629
  154 LEU   CD1     1602    8.110990348    7.962618648    1.568005484
  154 LEU   CD2     1603    8.135261069    7.789281303    1.754528696
  154 LEU   C       1604    8.058557020    7.467392684    1.497600415
  154 LEU   O       1605    7.972160613    7.441989742    1.581382347
  155 SER   N       1606    8.076513691    7.402563873    1.382855437
  155 SER   H       1607    8.160296976    7.396488413    1.328601499
  155 SER   CA      1608    7.975473034    7.306309662    1.336673687
  155 SER   CB      1609    7.985696593    7.280036041    1.186293267
  155 SER   OG      1610    8.117931939    7.230058110    1.164748472
  155 SER   HG      1611    8.152208519    7.286467122    1.089627248
  155 SER   C       1612    7.963653994    7.179280454    1.421155755
  155 SER   O       1613    7.850077152    7.152091608    1.459771032
  156 ARG   N       1614    8.071938774    7.146528226    1.491090497
  156 ARG   H       1615    8.159143872    7.195095452    1.485046038
  156 ARG   CA      1616    8.068365095    7.037531977    1.589681305
  156 ARG   CB      1617    8.210285115    7.002237363    1.634699980
  156 ARG   CG      1618    8.287523048    6.932331623    1.522647902
  156 ARG   CD      1619    0.164311441    6.915543103    1.556160548
  156 ARG   NE      1620    0.214065139    7.052257589    1.577127215
  156 ARG   HE      1621    0.186170823    7.121250891    1.510336609
  156 ARG   CZ      1622    0.310189700    7.083626994    1.665059581
  156 ARG   NH1     1623    0.356856355    6.991604670    1.750539632
  156 ARG   HH11    1624    0.429046367    7.019535992    1.813852217
  156 ARG   HH12    1625    0.323504619    6.897463925    1.755555363
  156 ARG   NH2     1626    0.335126763    7.214146971    1.682305809
  156 ARG   HH21    1627    0.407590754    7.246314894    1.743239138
  156 ARG   HH22    1628    0.295767560    7.283925297    1.622465956
  156 ARG   C       1629    7.985666592    7.049705234    1.717846858
  156 ARG   O       1630    7.974433006    6.949573419    1.788409180
  157 TYR   N       1631    7.932869248    7.169060643    1.743500420
  157 TYR   H       1632    7.959746094    7.246922397    1.686797489
  157 TYR   CA      1633    7.856275768    7.207318336    1.863010816
  157 TYR   CB      1634    7.911646392    7.339307319    1.917090954
  157 TYR   CG      1635    8.061260618    7.335846893    1.948948316
  157 TYR   CD1     1636    8.119615941    7.223741813    2.006801145
  157 TYR   HD1     1637    8.059253149    7.164041226    2.075160372
  157 TYR   CD2     1638    8.144498914    7.423258709    1.880040449
  157 TYR   HD2     1639    8.100367743    7.500461440    1.817013612
  157 TYR   CE1     1640    8.252313920    7.192447694    1.979727146
  157 TYR   HE1     1641    8.296139853    7.106945862    2.031181535
  157 TYR   CE2     1642    0.009415378    7.402751871    1.863364650
  157 TYR   HE2     1643    0.071437819    7.462504441    1.796567939
  157 TYR   CZ      1644    0.061400933    7.283609264    1.912594910
  157 TYR   OH      1645    0.196444112    7.274103712    1.925478432
  157 TYR   HH      1646    0.239087899    7.357063790    1.889446532
  157 TYR   C       1647    7.703478351    7.204995565    1.855291774
  157 TYR   O       1648    7.641307823    7.214408729    1.961012180
  158 VAL   N       1649    7.647534137    7.192232287    1.735300241
  158 VAL   H       1650    7.700578773    7.193535780    1.650538178
  158 VAL   CA      1651    7.504629343    7.159365100    1.724816600
  158 VAL   CB      1652    7.449842868    7.212729785    1.592296243
  158 VAL   CG1     1653    7.446383140    7.365591484    1.586455393
  158 VAL   CG2     1654    7.519816522    7.158824888    1.467356443
  158 VAL   C       1655    7.471401097    7.011423390    1.745342302
  158 VAL   O       1656    7.529695743    6.928541181    1.675610813
  159 LEU   N       1657    7.380158932    6.978162428    1.836213895
  159 LEU   H       1658    7.337709191    7.047055905    1.894971984
  159 LEU   CA      1659    7.364653376    6.841106968    1.887041121
  159 LEU   CB      1660    7.305049942    6.824748502    2.026996559
  159 LEU   CG      1661    7.411342167    6.818511432    2.136865373
  159 LEU   CD1     1662    7.333419718    6.784456952    2.264063923
  159 LEU   CD2     1663    7.517340227    6.709170425    2.122135951
  159 LEU   C       1664    7.283790350    6.754861688    1.789933353
  159 LEU   O       1665    7.168745338    6.723882894    1.820495094
  160 ASP   N       1666    7.354310888    6.717316888    1.683599630
  160 ASP   H       1667    7.449107415    6.749135555    1.682695185
  160 ASP   CA      1668    7.313261410    6.621251007    1.580169314
  160 ASP   CB      1669    7.216539189    6.693545106    1.486212868
  160 ASP   CG      1670    7.141195557    6.610524701    1.382104732
  160 ASP   OD1     1671    7.198345686    6.568358215    1.279241168
  160 ASP   OD2     1672    7.017422943    6.599828516    1.395822512
  160 ASP   C       1673    7.436565499    6.571614427    1.504397249
  160 ASP   O       1674    7.539354435    6.639162023    1.502602246
  161 ASP   N       1675    7.414969778    6.448347092    1.459338625
  161 ASP   H       1676    7.328767618    6.398832279    1.470178861
  161 ASP   CA      1677    7.507709205    6.372953350    1.373737515
  161 ASP   CB      1678    7.482514171    6.222071415    1.370746635
  161 ASP   CG      1679    7.336509689    6.186750811    1.341760685
  161 ASP   OD1     1680    7.295128226    6.162276897    1.226380056
  161 ASP   OD2     1681    7.261736169    6.162087457    1.438846740
  161 ASP   C       1682    7.537377576    6.430232190    1.234985319
  161 ASP   O       1683    7.656173542    6.432803033    1.203184401
  162 GLU   N       1684    7.440574301    6.487818934    1.164260759
  162 GLU   H       1685    7.354423554    6.510195534    1.209847891
  162 GLU   CA      1686    7.453538761    6.498869766    1.018238662
  162 GLU   CB      1687    7.321069600    6.505273842    0.941948893
  162 GLU   CG      1688    7.228365104    6.393289074    0.989624007
  162 GLU   CD      1689    7.108886244    6.404303115    0.894689356
  162 GLU   OE1     1690    7.080990460    6.297556238    0.835929823
  162 GLU   OE2     1691    7.054092202    6.514649103    0.873632990
  162 GLU   C       1692    7.535649102    6.612486387    0.956913143
  162 GLU   O       1693    7.554253236    6.621660517    0.835674610
  163 TYR   N       1694    7.564974256    6.711053057    1.041273398
  163 TYR   H       1695    7.525934382    6.702462123    1.132946324
  163 TYR   CA      1696    7.652549335    6.823547219    1.005387512
  163 TYR   CB      1697    7.626814398    6.940528849    1.100596197
  163 TYR   CG      1698    7.481514359    6.984678431    1.119318693
  163 TYR   CD1     1699    7.423224589    7.074792441    1.030978914
  163 TYR   HD1     1700    7.472438579    7.104005834    0.938207886
  163 TYR   CD2     1701    7.401738571    6.947110460    1.226775628
  163 TYR   HD2     1702    7.437882467    6.884628672    1.308449936
  163 TYR   CE1     1703    7.299506316    7.133623592    1.054573770
  163 TYR   HE1     1704    7.288812996    7.233435471    1.012070738
  163 TYR   CE2     1705    7.277694937    7.004716262    1.251594517
  163 TYR   HE2     1706    7.233782673    6.986317327    1.349650830
  163 TYR   CZ      1707    7.223509507    7.099872532    1.165957918
  163 TYR   OH      1708    7.094305399    7.136242450    1.187896562
  163 TYR   HH      1709    7.047587979    7.089238752    1.262787916
  163 TYR   C       1710    7.802665446    6.798820161    1.021638007
  163 TYR   O       1711    7.880960103    6.865816056    0.954477325
  164 THR   N       1712    7.835625594    6.689136492    1.089276909
  164 THR   H       1713    7.778955931    6.647247032    1.160236910
  164 THR   CA      1714    7.969936106    6.629606159    1.094533323
  164 THR   CB      1715    8.027774319    6.629480507    1.236182931
  164 THR   OG1     1716    7.930669988    6.583470575    1.330533625
  164 THR   HG1     1717    7.935144427    6.654677278    1.400599112
  164 THR   CG2     1718    8.078645263    6.765369340    1.284716069
  164 THR   C       1719    7.987863674    6.485927607    1.045074618
  164 THR   O       1720    8.103858643    6.449252488    1.026931746
  165 SER   N       1721    7.882406776    6.404916152    1.042423697
  165 SER   H       1722    7.800203119    6.412875499    1.098824584
  165 SER   CA      1723    7.906197063    6.272866808    0.982365621
  165 SER   CB      1724    7.812906956    6.168163661    1.043574856
  165 SER   OG      1725    7.868161151    6.133771360    1.170902066
  165 SER   HG      1726    7.893071910    6.211400839    1.228808598
  165 SER   C       1727    7.892376868    6.277046281    0.830036485
  165 SER   O       1728    7.784050421    6.312840297    0.784046003
  166 SER   N       1729    8.000203710    6.244032144    0.759512012
  166 SER   H       1730    8.086806235    6.214135466    0.799614548
  166 SER   CA      1731    8.001249787    6.256496714    0.613040877
  166 SER   CB      1732    8.132202947    6.205695308    0.552355178
  166 SER   OG      1733    8.166707142    6.071828036    0.588952941
  166 SER   HG      1734    8.164536083    6.017017809    0.505336523
  166 SER   C       1735    7.884547731    6.199856556    0.531913717
  166 SER   O       1736    7.845327655    6.246105979    0.424886389
  167 VAL   N       1737    7.829334838    6.092120216    0.587009695
  167 VAL   H       1738    7.866303231    6.046944367    0.668216158
  167 VAL   CA      1739    7.705562366    6.031727709    0.535607297
  167 VAL   CB      1740    7.675606179    5.888923138    0.581670288
  167 VAL   CG1     1741    7.764031900    5.777457691    0.525396047
  167 VAL   CG2     1742    7.670325607    5.882586502    0.734448088
  167 VAL   C       1743    7.577774072    6.115874984    0.536749735
  167 VAL   O       1744    7.504726352    6.117948225    0.437811407
  168 GLY   N       1745    7.557565683    6.184001579    0.649186984
  168 GLY   H       1746    7.636451580    6.221722090    0.697724893
  168 GLY   CA      1747    7.425506000    6.239387832    0.682380158
  168 GLY   C       1748    7.361384717    6.329907374    0.577008339
  168 GLY   O       1749    7.425737784    6.411159983    0.510766944
  169 SER   N       1750    7.229740305    6.339531583    0.593371883
  169 SER   H       1751    7.174167503    6.307978067    0.670287937
  169 SER   CA      1752    7.150198663    6.411181541    0.492631574
  169 SER   CB      1753    7.000840424    6.405117930    0.525322321
  169 SER   OG      1754    6.950790772    6.490867867    0.628247025
  169 SER   HG      1755    6.982120078    6.467087180    0.720187307
  169 SER   C       1756    7.188341204    6.556911500    0.465878722
  169 SER   O       1757    7.205009790    6.601194768    0.352337763
  170 LYSH  N       1758    7.204228927    6.620679490    0.581513541
  170 LYSH  H       1759    7.208522494    6.573175582    0.669405429
  170 LYSH  CA      1760    7.209635126    6.767536528    0.585116970
  170 LYSH  CB      1761    7.179282094    6.824618197    0.723793720
  170 LYSH  CG      1762    7.027997114    6.827147103    0.746450764
  170 LYSH  CD      1763    7.001982908    6.896546606    0.880310949
  170 LYSH  CE      1764    7.069437370    6.833513775    1.002318536
  170 LYSH  NZ      1765    6.969905966    6.756905878    1.078692521
  170 LYSH  HZ1     1766    6.952150146    6.672189932    1.028613554
  170 LYSH  HZ2     1767    6.884332498    6.808379932    1.083986548
  170 LYSH  HZ3     1768    7.006905574    6.736709853    1.169374326
  170 LYSH  C       1769    7.343403346    6.823957771    0.536790519
  170 LYSH  O       1770    7.357147613    6.939771496    0.497709366
  171 PHE   N       1771    7.450329965    6.745173122    0.543858940
  171 PHE   H       1772    7.452027500    6.655051898    0.587173247
  171 PHE   CA      1773    7.590095239    6.773676518    0.508310853
  171 PHE   CB      1774    7.675901930    6.648656032    0.528806447
  171 PHE   CG      1775    7.824779568    6.683071394    0.536437110
  171 PHE   CD1     1776    7.868970682    6.740576469    0.655013057
  171 PHE   HD1     1777    7.797908747    6.771642991    0.731603657
  171 PHE   CD2     1778    7.915058028    6.648928346    0.436411624
  171 PHE   HD2     1779    7.882734585    6.572669135    0.365554195
  171 PHE   CE1     1780    8.004607342    6.765305085    0.672746964
  171 PHE   HE1     1781    8.039319099    6.782778867    0.774589417
  171 PHE   CE2     1782    8.049812056    6.677521419    0.455025179
  171 PHE   HE2     1783    8.114377664    6.680989474    0.367273813
  171 PHE   CZ      1784    8.096390358    6.734179726    0.573099895
  171 PHE   HZ      1785    8.198896231    6.769713366    0.583633357
  171 PHE   C       1786    7.611147593    6.830099502    0.367644816
  171 PHE   O       1787    7.562123399    6.769599376    0.272424139
  172 PRO   N       1788    7.690299409    6.934712324    0.345706090
  172 PRO   CA      1789    7.721533060    6.986080963    0.211553863
  172 PRO   CB      1790    7.780804691    7.124825657    0.236990324
  172 PRO   CG      1791    7.759111698    7.163222595    0.383505916
  172 PRO   CD      1792    7.743046522    7.025638817    0.448480585
  172 PRO   C       1793    7.811689866    6.895573228    0.127356512
  172 PRO   O       1794    7.932777068    6.885710468    0.146652351
  173 VAL   N       1795    7.756799220    6.810909661    0.040691869
  173 VAL   H       1796    7.660923038    6.784014273    0.049966281
  173 VAL   CA      1797    7.826289422    6.732412928    8.209180027
  173 VAL   CB      1798    7.741318767    6.616955717    8.155673076
  173 VAL   CG1     1799    7.751018341    6.503606432    8.257997028
  173 VAL   CG2     1800    7.605305754    6.664058283    8.103788097
  173 VAL   C       1801    7.896890791    6.809971314    8.097763084
  173 VAL   O       1802    8.019369756    6.798687892    8.096000808
  174 ARG   N       1803    7.827360958    6.900626467    8.029650553
  174 ARG   H       1804    7.729694364    6.912785102    8.047374183
  174 ARG   CA      1805    7.889184324    6.985311258    7.926619278
  174 ARG   CB      1806    7.780740221    7.079829887    7.874484457
  174 ARG   CG      1807    7.652938377    7.017470841    7.818029771
  174 ARG   CD      1808    7.591284958    7.122518403    7.725459377
  174 ARG   NE      1809    7.457610525    7.085664783    7.676672817
  174 ARG   HE      1810    7.386277556    7.053172404    7.738768654
  174 ARG   CZ      1811    7.416503741    7.089662129    7.549196563
  174 ARG   NH1     1812    7.486292816    7.134565842    7.444001726
  174 ARG   HH11    1813    7.453115255    7.125761417    7.350086236
  174 ARG   HH12    1814    7.579274375    7.165964157    7.463168126
  174 ARG   NH2     1815    7.289886888    7.048191282    7.534941294
  174 ARG   HH21    1816    7.248979380    7.053674700    7.443861009
  174 ARG   HH22    1817    7.241040244    7.006700681    7.611698431
  174 ARG   C       1818    8.018277992    7.061763812    7.956658113
  174 ARG   O       1819    8.120059792    7.045234426    7.889595584
  175 TRP   N       1820    8.015507776    7.130612895    8.070417931
  175 TRP   H       1821    7.925817647    7.156080821    8.106571847
  175 TRP   CA      1822    8.121442695    7.207100329    8.137798791
  175 TRP   CB      1823    8.053830612    7.285440749    8.250504666
  175 TRP   CG      1824    7.965357127    7.399031692    8.198790440
  175 TRP   CD1     1825    8.013743302    7.520041508    8.172268884
  175 TRP   HD1     1826    8.108104811    7.559471045    8.209977044
  175 TRP   CD2     1827    7.835477356    7.390137870    8.150074708
  175 TRP   NE1     1828    7.923570993    7.585496334    8.099644412
  175 TRP   HE1     1829    7.923628352    7.683340136    8.078947478
  175 TRP   CE2     1830    7.814227530    7.511168800    8.085102629
  175 TRP   CE3     1831    7.738926488    7.290366519    8.156582896
  175 TRP   HE3     1832    7.759884373    7.190870561    8.195832444
  175 TRP   CZ2     1833    7.690569962    7.526713599    8.023542570
  175 TRP   HZ2     1834    7.667978310    7.621833608    7.975346631
  175 TRP   CZ3     1835    7.613281301    7.312070022    8.101225459
  175 TRP   HZ3     1836    7.539407346    7.246929483    8.147938404
  175 TRP   CH2     1837    7.589451742    7.432055104    8.035207701
  175 TRP   HH2     1838    7.491078844    7.457782886    7.995929560
  175 TRP   C       1839    8.241392686    7.134105672    8.198599600
  175 TRP   O       1840    8.344776186    7.195742788    8.223970255
  176 SER   N       1841    8.222477809    7.004050407    8.219046923
  176 SER   H       1842    8.160513155    6.945879072    8.166338174
  176 SER   CA      1843    0.045993988    6.909775357    0.008217846
  176 SER   CB      1844    8.246540856    6.795558193    0.081177237
  176 SER   OG      1845    8.176521826    6.836321247    0.199025511
  176 SER   HG      1846    8.083461461    6.859148327    0.170411873
  176 SER   C       1847    0.152229833    6.844490137    8.191073554
  176 SER   O       1848    0.130352029    6.828930218    8.071038927
  177 PRO   N       1849    0.276184415    6.853719585    8.238394769
  177 PRO   CA      1850    0.395305869    6.797476646    8.173152357
  177 PRO   CB      1851    0.499829670    6.829086029    8.280336483
  177 PRO   CG      1852    0.465390356    6.972280658    0.050246111
  177 PRO   CD      1853    0.316143825    6.947368983    0.072880580
  177 PRO   C       1854    0.376671325    6.645638949    8.169865662
  177 PRO   O       1855    0.291861759    6.595642648    8.243613459
  178 PRO   N       1856    0.442328390    6.579443135    8.075011349
  178 PRO   CA      1857    0.428248069    6.433348237    8.066705788
  178 PRO   CB      1858    0.506093129    6.396624455    7.940208726
  178 PRO   CG      1859    0.517262852    6.526323139    7.859801546
  178 PRO   CD      1860    0.536262241    6.627758420    7.972765498
  178 PRO   C       1861    0.474199361    6.346351687    8.183877340
  178 PRO   O       1862    0.408411679    6.247133766    8.214849877
  179 GLU   N       1863    0.561676706    6.397736288    8.269891774
  179 GLU   H       1864    0.624216649    6.474620204    8.256500270
  179 GLU   CA      1865    0.598328274    6.321813463    0.118781271
  179 GLU   CB      1866    0.738043192    6.359427499    0.168551645
  179 GLU   CG      1867    0.769765859    6.506903558    0.194106793
  179 GLU   CD      1868    0.816411684    6.573752465    0.064639290
  179 GLU   OE1     1869    0.936825342    6.562316594    0.033114929
  179 GLU   OE2     1870    0.734035302    6.640974277   -0.001090627
  179 GLU   C       1871    0.499502455    6.329848672    0.235311580
  179 GLU   O       1872    0.499376151    6.236483902    0.315386946
  180 VAL   N       1873    0.417134048    6.434115607    0.241257171
  180 VAL   H       1874    0.454247377    6.514944982    0.195534981
  180 VAL   CA      1875    0.296112547    6.439275469    0.324562126
  180 VAL   CB      1876    0.237151979    6.579551894    0.340600748
  180 VAL   CG1     1877    0.139434239    6.574280040    0.458216674
  180 VAL   CG2     1878    0.342472066    6.686762791    0.369281690
  180 VAL   C       1879    0.190423087    6.340777737    0.274158207
  180 VAL   O       1880    0.143306340    6.265821835    0.359549506
  181 LEU   N       1881    0.173142468    6.323141123    0.143462991
  181 LEU   H       1882    0.225295915    6.371490678    0.073150839
  181 LEU   CA      1883    0.079139260    6.232012469    0.076599540
  181 LEU   CB      1884    0.047891594    6.266530603   -0.069147814
  181 LEU   CG      1885    8.217294072    6.380400431    8.206011475
  181 LEU   CD1     1886    8.188322681    6.428616804    8.063726781
  181 LEU   CD2     1887    8.088484126    6.335845632    8.275553479
  181 LEU   C       1888    0.120683374    6.085410105    0.090417172
  181 LEU   O       1889    0.078171347    6.006916925    0.175053143
  182 MET   N       1890    0.237268886    6.054725946    0.034233715
  182 MET   H       1891    0.287033091    6.124052614   -0.017902710
  182 MET   CA      1892    0.287776473    5.917647558    0.017916317
  182 MET   CB      1893    0.387375306    5.899424570   -0.096784628
  182 MET   CG      1894    0.336005744    5.934891202    8.035071711
  182 MET   SD      1895    0.452092708    5.913116117    7.895271926
  182 MET   CE      1896    0.593384664    6.003631491    7.954666188
  182 MET   C       1897    0.350313610    5.844793552    0.137043801
  182 MET   O       1898    0.320975360    5.731648043    0.175323058
  183 TYR   N       1899    0.417269177    5.924169426    0.220143100
  183 TYR   H       1900    0.392189597    6.019948141    0.206079576
  183 TYR   CA      1901    0.491562768    5.870505129    0.335059584
  183 TYR   CB      1902    0.641889071    5.897297207    0.325355462
  183 TYR   CG      1903    0.699098153    5.839282941    0.195857020
  183 TYR   CD1     1904    0.653538111    5.717620142    0.146424090
  183 TYR   HD1     1905    0.619737616    5.632502617    0.205530623
  183 TYR   CD2     1906    0.763235387    5.928055287    0.110245062
  183 TYR   HD2     1907    0.780598361    6.027269740    0.151911202
  183 TYR   CE1     1908    0.671445392    5.692114054    0.010975107
  183 TYR   HE1     1909    0.634430407    5.595337178   -0.022865328
  183 TYR   CE2     1910    0.781153971    5.901508971    8.246534498
  183 TYR   HE2     1911    0.826163456    5.977649595    8.182834687
  183 TYR   CZ      1912    0.737412804    5.779334940    8.196736290
  183 TYR   OH      1913    0.759050259    5.734429955    8.070199984
  183 TYR   HH      1914    0.685700421    5.669380989    8.050499698
  183 TYR   C       1915    0.457567185    5.925457819    0.473730117
  183 TYR   O       1916    0.520424169    5.888939703    0.572939787
  184 SER   N       1917    0.352461005    6.006901888    0.476835168
  184 SER   H       1918    0.271625040    6.006442988    0.417956090
  184 SER   CA      1919    0.319024860    6.073667752    0.603474187
  184 SER   CB      1920    0.260965947    5.978139305    0.707946042
  184 SER   OG      1921    0.153744335    5.912680445    0.639615268
  184 SER   HG      1922    0.084854483    5.973736687    0.600546529
  184 SER   C       1923    0.416456543    6.172975180    0.667177950
  184 SER   O       1924    0.395863897    6.204447703    0.784294688
  185 LYSH  N       1925    0.508337652    6.233647584    0.592555767
  185 LYSH  H       1926    0.493601251    6.258629421    0.496850717
  185 LYSH  CA      1927    0.620015483    6.304558475    0.656670006
  185 LYSH  CB      1928    0.742498852    6.213994753    0.642314735
  185 LYSH  CG      1929    0.738918806    6.079235083    0.714684780
  185 LYSH  CD      1930    0.842117334    5.989119373    0.646573687
  185 LYSH  CE      1931    0.987445681    6.028420276    0.673911106
  185 LYSH  NZ      1932    1.103255525    5.968202939    0.606301648
  185 LYSH  HZ1     1933    1.091875161    5.974838284    0.507166002
  185 LYSH  HZ2     1934    1.106652371    5.872192341    0.634075639
  185 LYSH  HZ3     1935    1.188564431    6.010552462    0.636794741
  185 LYSH  C       1936    0.642893067    6.446984188    0.605673676
  185 LYSH  O       1937    0.629475681    6.470088329    0.485601047
  186 PHE   N       1938    0.673603261    6.537098759    0.698551611
  186 PHE   H       1939    0.704914754    6.502674319    0.787068554
  186 PHE   CA      1940    0.679209463    6.683863993    0.692088288
  186 PHE   CB      1941    0.584086958    6.757103719    0.786954923
  186 PHE   CG      1942    0.595222319    6.718190201    0.934504357
  186 PHE   CD1     1943    0.531866803    6.600921454    0.973960440
  186 PHE   HD1     1944    0.475810810    6.545340556    0.898784193
  186 PHE   CD2     1945    0.678437528    6.781782408    1.025905047
  186 PHE   HD2     1946    0.707829224    6.882326300    0.995768402
  186 PHE   CE1     1947    0.552857721    6.551763636    1.102277792
  186 PHE   HE1     1948    0.497173382    6.463142614    1.132718166
  186 PHE   CE2     1949    0.698702154    6.736912654    1.155894001
  186 PHE   HE2     1950    0.740329265    6.798729141    1.235422813
  186 PHE   CZ      1951    0.635541539    6.618462925    1.191920752
  186 PHE   HZ      1952    0.650529221    6.582924921    1.293862049
  186 PHE   C       1953    0.824897881    6.723677301    0.716627770
  186 PHE   O       1954    0.871451815    6.670423417    0.817265304
  187 SER   N       1955    0.873088178    6.822807360    0.642188791
  187 SER   H       1956    0.816209036    6.863299701    0.570585910
  187 SER   CA      1957    1.011908285    6.870879416    0.647691618
  187 SER   CB      1958    1.102845165    6.795355934    0.550546784
  187 SER   OG      1959    1.065133083    6.813333959    0.413781287
  187 SER   HG      1960    1.092498869    6.732638809    0.361436128
  187 SER   C       1961    1.026136642    7.018315191    0.609309133
  187 SER   O       1962    0.936999625    7.073912327    0.545322866
  188 SER   N       1963    1.144559161    7.075812544    0.628262558
  188 SER   H       1964    1.206406389    7.044030111    0.700137132
  188 SER   CA      1965    1.177981582    7.203635201    0.563792827
  188 SER   CB      1966    1.315207550    7.262700963    0.596840928
  188 SER   OG      1967    1.413196742    7.197966447    0.515229345
  188 SER   HG      1968    1.447738848    7.273875740    0.460050703
  188 SER   C       1969    1.169130668    7.208671814    0.411116612
  188 SER   O       1970    1.117085994    7.307237483    0.359092044
  189 LYSH  N       1971    1.198855579    7.097967473    0.343639272
  189 LYSH  H       1972    1.238905019    7.021206072    0.393676953
  189 LYSH  CA      1973    1.184005730    7.072604395    0.199603621
  189 LYSH  CB      1974    1.282671111    6.960571157    0.166069859
  189 LYSH  CG      1975    1.429852536    6.994681811    0.190239293
  189 LYSH  CD      1976    1.470978855    7.116906452    0.107900034
  189 LYSH  CE      1977    1.608979706    7.176727940    0.135985812
  189 LYSH  NZ      1978    1.717038959    7.084845046    0.097420904
  189 LYSH  HZ1     1979    1.805693576    7.118301785    0.129376202
  189 LYSH  HZ2     1980    1.717555042    7.084151319   -0.002575559
  189 LYSH  HZ3     1981    1.705714234    6.990559152    0.128771216
  189 LYSH  C       1982    1.039534637    7.054761102    0.152499338
  189 LYSH  O       1983    1.006769143    7.104356760    0.044805456
  190 SER   N       1984    0.953673910    6.998289337    0.236940408
  190 SER   H       1985    0.983613072    6.937172735    0.310221870
  190 SER   CA      1986    0.808231591    7.014089403    0.222500574
  190 SER   CB      1987    0.724055936    6.902198212    0.284176452
  190 SER   OG      1988    0.721715694    6.903714010    0.427157694
  190 SER   HG      1989    0.626046763    6.919957133    0.451326531
  190 SER   C       1990    0.747749218    7.151764625    0.250796664
  190 SER   O       1991    0.650573028    7.193706564    0.188120063
  191 ASP   N       1992    0.810368766    7.226126827    0.341578610
  191 ASP   H       1993    0.845490468    7.184794170    0.425594421
  191 ASP   CA      1994    0.783014528    7.369010668    0.362674576
  191 ASP   CB      1995    0.825446304    7.427125196    0.497713169
  191 ASP   CG      1996    0.750080112    7.363534491    0.614712236
  191 ASP   OD1     1997    0.809558608    7.348603081    0.723636184
  191 ASP   OD2     1998    0.630787907    7.330708711    0.596975565
  191 ASP   C       1999    0.832512635    7.458283771    0.248687835
  191 ASP   O       2000    0.756216156    7.547601661    0.212198576
  192 ILE   N       2001    0.949593750    7.435705276    0.189770142
  192 ILE   H       2002    1.024676507    7.380492524    0.226034845
  192 ILE   CA      2003    0.992134852    7.489362063    0.059675990
  192 ILE   CB      2004    1.132498753    7.445483744    0.017437460
  192 ILE   CG1     2005    1.243813686    7.497841005    0.108419277
  192 ILE   CG2     2006    1.170881086    7.464887944   -0.129393623
  192 ILE   CD      2007    1.265751992    7.648821792    0.096857992
  192 ILE   C       2008    0.893249852    7.471911008    8.215768934
  192 ILE   O       2009    0.846662091    7.571071094    8.159859021
  193 TRP   N       2010    0.833506910    7.354159521    8.199729130
  193 TRP   H       2011    0.861048658    7.275889596    8.255559038
  193 TRP   CA      2012    0.729008144    7.322125704    8.101423580
  193 TRP   CB      2013    0.692607344    7.173782522    8.110214965
  193 TRP   CG      2014    0.586400864    7.122056432    8.013005881
  193 TRP   CD1     2015    0.456895390    7.151690330    8.006678861
  193 TRP   HD1     2016    0.402093236    7.206918684    8.083024489
  193 TRP   CD2     2017    0.612332650    7.038622906    7.904886755
  193 TRP   NE1     2018    0.400646535    7.086210605    7.905494247
  193 TRP   HE1     2019    0.303340608    7.090676953    7.882833804
  193 TRP   CE2     2020    0.492238772    7.017033555    7.838304452
  193 TRP   CE3     2021    0.728502557    6.973321101    7.865368616
  193 TRP   HE3     2022    0.824333734    7.005559043    7.906073972
  193 TRP   CZ2     2023    0.489233774    6.919039426    7.739752600
  193 TRP   HZ2     2024    0.399099389    6.901199723    7.681097590
  193 TRP   CZ3     2025    0.722832673    6.874663465    7.767634293
  193 TRP   HZ3     2026    0.808620570    6.808521370    7.755549559
  193 TRP   CH2     2027    0.602245385    6.846116991    7.704669094
  193 TRP   HH2     2028    0.595257375    6.771650134    7.625379103
  193 TRP   C       2029    0.601275207    7.403961501    8.121330704
  193 TRP   O       2030    0.542586037    7.460430038    8.029143861
  194 ALA   N       2031    0.568288112    7.418523430    8.249362639
  194 ALA   H       2032    0.619072924    7.353615315    8.306012977
  194 ALA   CA      2033    0.452668265    7.497019335    0.023448832
  194 ALA   CB      2034    0.421951405    7.465378057    0.169956161
  194 ALA   C       2035    0.460706835    7.648317058    0.002129377
  194 ALA   O       2036    0.367577597    7.713653095   -0.044670033
  195 PHE   N       2037    0.584943474    7.695826999    0.001944565
  195 PHE   H       2038    0.663483727    7.643948223    0.035738351
  195 PHE   CA      2039    0.614552334    7.833419931    8.231010534
  195 PHE   CB      2040    0.756061280    7.877758634    8.268672066
  195 PHE   CG      2041    0.791404277    8.020764381    8.227316256
  195 PHE   CD1     2042    0.729054435    8.130679068    0.013685221
  195 PHE   HD1     2043    0.681054397    8.122565800    0.111215981
  195 PHE   CD2     2044    0.878993059    8.037061725    8.120629143
  195 PHE   HD2     2045    0.902096630    7.950372661    8.058739228
  195 PHE   CE1     2046    0.752702607    8.255450168    8.228697735
  195 PHE   HE1     2047    0.704834227    8.342898983    8.272770067
  195 PHE   CE2     2048    0.899913156    8.161915338    8.063227028
  195 PHE   HE2     2049    0.972569200    8.176615638    7.983326735
  195 PHE   CZ      2050    0.834356626    0.000299798    8.117420649
  195 PHE   HZ      2051    0.841621986    0.095286313    8.064450610
  195 PHE   C       2052    0.597154986    7.852113390    8.080143702
  195 PHE   O       2053    0.545364522    7.955719421    8.038748441
  196 GLY   N       2054    0.640872904    7.757374293    7.997667538
  196 GLY   H       2055    0.712479987    7.694859853    8.028732513
  196 GLY   CA      2056    0.610117054    7.740499189    7.854901198
  196 GLY   C       2057    0.460498184    7.729516871    7.824800075
  196 GLY   O       2058    0.410069887    7.787930293    7.729014728
  197 VAL   N       2059    0.382932408    7.647268550    7.894864689
  197 VAL   H       2060    0.423116560    7.582303179    7.959411659
  197 VAL   CA      2061    0.236489402    7.656182053    7.885500671
  197 VAL   CB      2062    0.174295865    7.534876788    7.954977815
  197 VAL   CG1     2063    0.021835930    7.546832880    7.949886216
  197 VAL   CG2     2064    0.216086610    7.400319524    7.895313702
  197 VAL   C       2065    0.174398559    7.789219868    7.928591909
  197 VAL   O       2066    0.114310251    7.851776953    7.841379211
  198 LEU   N       2067    0.221104925    7.847962551    8.038401064
  198 LEU   H       2068    0.263678402    7.796370200    8.112745457
  198 LEU   CA      2069    0.194987377    7.988747204    8.071667282
  198 LEU   CB      2070    0.254867513    8.016974596    8.209612036
  198 LEU   CG      2071    0.251630471    8.165148225    8.247635790
  198 LEU   CD1     2072    0.200928223    8.194195523    8.389022782
  198 LEU   CD2     2073    0.388815494    8.232222311    8.238189667
  198 LEU   C       2074    0.225243076    8.088775743    7.959902177
  198 LEU   O       2075    0.137621530    8.169144973    7.928380449
  199 MET   N       2076    0.346925026    8.079959410    7.906930955
  199 MET   H       2077    0.414474427    8.032073687    7.963014817
  199 MET   CA      2078    0.394506498    8.153198454    7.788685115
  199 MET   CB      2079    0.540337418    8.115894266    7.761217244
  199 MET   CG      2080    0.625295730    8.240678495    7.736269440
  199 MET   SD      2081    0.790661335    8.201751028    7.668241576
  199 MET   CE      2082    0.851925517    8.365461419    7.701853114
  199 MET   C       2083    0.306804663    8.134416168    7.664730658
  199 MET   O       2084    0.270362556    8.230672256    7.597361558
  200 TRP   N       2085    0.267991459    8.011419360    7.632224103
  200 TRP   H       2086    0.299802557    7.920524947    7.659174051
  200 TRP   CA      2087    0.164618809    7.988579725    7.530224407
  200 TRP   CB      2088    0.149410840    7.840298019    7.495739688
  200 TRP   CG      2089    0.081701923    7.818455332    7.360292367
  200 TRP   CD1     2090    0.150736064    7.789196301    7.250457002
  200 TRP   HD1     2091    0.257866395    7.806999162    7.241119023
  200 TRP   CD2     2092   -0.052645875    7.795288123    7.333180988
  200 TRP   NE1     2093    0.071464609    7.753461191    7.149834795
  200 TRP   HE1     2094    0.100940857    7.719748874    7.060427166
  200 TRP   CE2     2095   -0.052100514    7.767420575    7.197013885
  200 TRP   CE3     2096    8.103017713    7.806580753    7.409101674
  200 TRP   HE3     2097    8.114836456    7.789022734    7.516023515
  200 TRP   CZ2     2098    8.099888680    7.756287699    7.127010234
  200 TRP   HZ2     2099    8.100675298    7.719930128    7.024263905
  200 TRP   CZ3     2100    7.983393026    7.792554703    7.339739340
  200 TRP   HZ3     2101    7.893789839    7.772663300    7.398547284
  200 TRP   CH2     2102    7.984497544    7.777419506    7.201557466
  200 TRP   HH2     2103    7.888131832    7.747664013    7.160200280
  200 TRP   C       2104    0.029956995    8.052098368    7.565508014
  200 TRP   O       2105   -0.014385123    8.139350704    7.490999928
  201 GLU   N       2106    8.246752865    8.031705388    7.685004677
  201 GLU   H       2107    8.296961105    7.976721973    7.751763822
  201 GLU   CA      2108    8.120648609    8.097738439    7.721735611
  201 GLU   CB      2109    8.059018646    8.042877611    7.850586010
  201 GLU   CG      2110    8.001307243    7.901343508    7.857504837
  201 GLU   CD      2111    7.919586673    7.883219378    7.985589970
  201 GLU   OE1     2112    7.802173124    7.845177279    7.965765582
  201 GLU   OE2     2113    7.974363562    7.882565774    8.097947114
  201 GLU   C       2114    8.114623362    8.250611082    7.719442981
  201 GLU   O       2115    8.003285369    8.302828808    7.716697420
  202 ILE   N       2116    8.230522080    0.035144219    7.752789904
  202 ILE   H       2117    8.306270551   -0.002450523    7.806173272
  202 ILE   CA      2118    8.244165580    0.181503088    7.751002873
  202 ILE   CB      2119    0.096130101    0.237032123    7.822239013
  202 ILE   CG1     2120    0.102573765    0.201274143    7.970866473
  202 ILE   CG2     2121    0.123754715    0.384440050    7.791959031
  202 ILE   CD      2122    0.221578949    0.257442474    8.048930384
  202 ILE   C       2123    8.230638508    0.247669210    7.613719987
  202 ILE   O       2124    8.123223672    0.292320361    7.573752647
  203 TYR   N       2125    0.036308728    0.181159449    7.528273806
  203 TYR   H       2126    0.079453206    0.094341789    7.552759146
  203 TYR   CA      2127    0.058885558    0.221277373    7.388667484
  203 TYR   CB      2128    0.187619575    0.161284892    7.331760795
  203 TYR   CG      2129    0.300456862    0.264173720    7.341194288
  203 TYR   CD1     2130    0.394614805    0.251226623    7.442605427
  203 TYR   HD1     2131    0.381009557    0.182839424    7.526385710
  203 TYR   CD2     2132    0.323637107    0.363436312    7.246692602
  203 TYR   HD2     2133    0.249972241    0.378275802    7.167734863
  203 TYR   CE1     2134    0.512420235    0.324891941    7.438849243
  203 TYR   HE1     2135    0.592400822    0.290049468    7.504195668
  203 TYR   CE2     2136    0.436091725    0.444779584    7.239155900
  203 TYR   HE2     2137    0.458142597    0.503412721    7.149966177
  203 TYR   CZ      2138    0.528119109    0.422198696    7.340847492
  203 TYR   OH      2139    0.654883074    0.471390215    7.342888147
  203 TYR   HH      2140    0.670259965    0.514362625    7.253910829
  203 TYR   C       2141    8.211814678    0.193821745    7.295998642
  203 TYR   O       2142    8.221895308    0.238657847    7.181905849
  204 SER   N       2143    8.150349124    0.082673973    7.335479640
  204 SER   H       2144    8.191137346    0.025312407    7.406523481
  204 SER   CA      2145    8.026979241    0.032832602    7.272969199
  204 SER   CB      2146    8.025538130    8.151392881    7.273774879
  204 SER   OG      2147    8.119707092    8.098587217    7.179984534
  204 SER   HG      2148    8.187408549    8.052378161    7.237269836
  204 SER   C       2149    7.896383725    0.083850216    7.334243779
  204 SER   O       2150    7.799647497    0.011706815    7.358071429
  205 LEU   N       2151    7.909339942    0.188637513    7.415130380
  205 LEU   H       2152    8.000225794    0.229249943    7.424737951
  205 LEU   CA      2153    7.801450026    0.267416244    7.476488868
  205 LEU   CB      2154    7.728364420    0.363229617    7.382215939
  205 LEU   CG      2155    7.815316746    0.477768781    7.329931492
  205 LEU   CD1     2156    7.863505494    0.455195240    7.186476108
  205 LEU   CD2     2157    7.751171132    0.616350294    7.339397107
  205 LEU   C       2158    7.705808377    0.177741697    7.555380736
  205 LEU   O       2159    7.585945051    0.174684368    7.527929184
  206 GLY   N       2160    7.750477875    0.097997826    7.651996582
  206 GLY   H       2161    7.831784360    0.072083110    7.704140643
  206 GLY   CA      2162    7.669876302    0.017610200    7.745016130
  206 GLY   C       2163    7.593599392    8.170614505    7.685522530
  206 GLY   O       2164    7.513962415    8.105927334    7.753382335
  207 LYSH  N       2165    7.650428780    8.119910358    7.576477392
  207 LYSH  H       2166    7.717725724    8.146647433    7.507501110
  207 LYSH  CA      2167    7.612340888    7.996228475    7.506728787
  207 LYSH  CB      2168    7.645917868    8.004218474    7.357669968
  207 LYSH  CG      2169    7.557279778    8.106838373    7.286788592
  207 LYSH  CD      2170    7.408153386    8.102208142    7.252861310
  207 LYSH  CE      2171    7.380780229    7.994682166    7.147514409
  207 LYSH  NZ      2172    7.240302473    7.974541686    7.109137407
  207 LYSH  HZ1     2173    7.180331205    8.054392748    7.114383751
  207 LYSH  HZ2     2174    7.203521274    7.903356391    7.168969984
  207 LYSH  HZ3     2175    7.239883913    7.935776812    7.016957421
  207 LYSH  C       2176    7.677632553    7.869525729    7.562362096
  207 LYSH  O       2177    7.796686878    7.872636805    7.593110258
  208 MET   N       2178    7.594396096    7.768281587    7.584986540
  208 MET   H       2179    7.495781491    7.783181942    7.577593904
  208 MET   CA      2180    7.638352910    7.634695153    7.627796940
  208 MET   CB      2181    7.528577285    7.530368645    7.649622653
  208 MET   CG      2182    7.448535647    7.505955775    7.521538961
  208 MET   SD      2183    7.295887842    7.408400716    7.547452533
  208 MET   CE      2184    7.207698947    7.455938082    7.400323184
  208 MET   C       2185    7.743980822    7.562414524    7.543944886
  208 MET   O       2186    7.742334677    7.574704154    7.421567445
  209 PRO   N       2187    7.837627381    7.487536850    7.601523222
  209 PRO   CA      2188    7.933221790    7.413561316    7.517866689
  209 PRO   CB      2189    8.010534234    7.327222543    7.617768396
  209 PRO   CG      2190    8.004629912    7.405875342    7.748883412
  209 PRO   CD      2191    7.862261469    7.461742804    7.744133607
  209 PRO   C       2192    7.852148610    7.324363640    7.423614783
  209 PRO   O       2193    7.744411470    7.273455402    7.454132210
  210 TYR   N       2194    7.887221312    7.328094615    7.295369846
  210 TYR   H       2195    7.940243572    7.405415153    7.260559128
  210 TYR   CA      2196    7.825296339    7.255407866    7.183593586
  210 TYR   CB      2197    7.856947959    7.106340302    7.197236524
  210 TYR   CG      2198    7.994035628    7.069885291    7.139895395
  210 TYR   CD1     2199    8.004308889    7.068553870    7.001281671
  210 TYR   HD1     2200    7.924610099    7.119721112    6.947335530
  210 TYR   CD2     2201    8.089907574    7.000758064    7.213038137
  210 TYR   HD2     2202    8.103024189    7.013906315    7.320438104
  210 TYR   CE1     2203    8.106069212    7.000695482    6.935260731
  210 TYR   HE1     2204    8.109806632    7.002034168    6.826332831
  210 TYR   CE2     2205    8.194248763    6.936751759    7.147158298
  210 TYR   HE2     2206    8.271166226    6.890977239    7.209359067
  210 TYR   CZ      2207    8.200009692    6.929021907    7.008484335
  210 TYR   OH      2208    8.292284340    6.850899047    6.946207916
  210 TYR   HH      2209    8.362558087    6.827590457    7.013426590
  210 TYR   C       2210    7.676366460    7.275563844    7.154834860
  210 TYR   O       2211    7.590308594    7.189921508    7.174575296
  211 GLU   N       2212    7.640247088    7.391919218    7.101475743
  211 GLU   H       2213    7.699210500    7.455370236    7.051489006
  211 GLU   CA      2214    7.506919162    7.448835793    7.077118937
  211 GLU   CB      2215    7.524914372    7.569201073    6.984383732
  211 GLU   CG      2216    7.618075061    7.667609870    7.055412335
  211 GLU   CD      2217    7.667997616    7.785639218    6.971839408
  211 GLU   OE1     2218    7.584761511    7.871392658    6.935190249
  211 GLU   OE2     2219    7.784744029    7.783236390    6.927269743
  211 GLU   C       2220    7.398922403    7.354017358    7.024586075
  211 GLU   O       2221    7.289145794    7.336912064    7.077374472
  212 ARG   N       2222    7.420807006    7.282008159    6.914928380
  212 ARG   H       2223    7.512823510    7.284492273    6.875843564
  212 ARG   CA      2224    7.329313192    7.188313811    6.848125696
  212 ARG   CB      2225    7.375942070    7.136449179    6.711932421
  212 ARG   CG      2226    7.367927641    7.245441707    6.604855388
  212 ARG   CD      2227    7.413808887    7.183704051    6.472585293
  212 ARG   NE      2228    7.559540716    7.164341077    6.472761038
  212 ARG   HE      2229    7.602093608    7.183482313    6.561208223
  212 ARG   CZ      2230    7.636063690    7.103048326    6.381400344
  212 ARG   NH1     2231    7.583615612    7.053711915    6.268385667
  212 ARG   HH11    2232    7.640736775    7.016767365    6.195081097
  212 ARG   HH12    2233    7.489146987    7.021795236    6.276000415
  212 ARG   NH2     2234    7.769708396    7.112124014    6.384991952
  212 ARG   HH21    2235    7.834664342    7.081385985    6.315443227
  212 ARG   HH22    2236    7.809757375    7.131958278    6.474449882
  212 ARG   C       2237    7.306475940    7.061666412    6.930901242
  212 ARG   O       2238    7.190282109    7.034561421    6.960815825
  213 PHE   N       2239    7.406640274    6.996494533    6.989297095
  213 PHE   H       2240    7.489237436    7.049127530    7.009525613
  213 PHE   CA      2241    7.393207739    6.869289328    7.061751020
  213 PHE   CB      2242    7.535404894    6.829018635    7.101398508
  213 PHE   CG      2243    7.616852929    6.775145982    6.983614603
  213 PHE   CD1     2244    7.564774315    6.701121062    6.878116195
  213 PHE   HD1     2245    7.461381249    6.666629923    6.876728399
  213 PHE   CD2     2246    7.749745408    6.814953111    6.974994083
  213 PHE   HD2     2247    7.797031414    6.872038477    7.054902898
  213 PHE   CE1     2248    7.642757562    6.661527722    6.770079722
  213 PHE   HE1     2249    7.601704612    6.603635760    6.687349899
  213 PHE   CE2     2250    7.833787294    6.773057734    6.872519175
  213 PHE   HE2     2251    7.941423094    6.762630861    6.886188931
  213 PHE   CZ      2252    7.777432451    6.695848447    6.771605221
  213 PHE   HZ      2253    7.839286532    6.658724419    6.689892757
  213 PHE   C       2254    7.308367344    6.869711610    7.189086950
  213 PHE   O       2255    7.292089945    6.975041697    7.250493400
  214 THR   N       2256    7.245810558    6.758536634    7.226714652
  214 THR   H       2257    7.230985271    6.686555037    7.158894287
  214 THR   CA      2258    7.178492609    6.743081460    7.356491150
  214 THR   CB      2259    7.093385644    6.616064823    7.362175548
  214 THR   OG1     2260    7.175938776    6.500014333    7.349373345
  214 THR   HG1     2261    7.206267271    6.494277440    7.254255989
  214 THR   CG2     2262    6.988699102    6.612719947    7.250632902
  214 THR   C       2263    7.284069165    6.730926339    7.466564840
  214 THR   O       2264    7.402558481    6.717676987    7.436335763
  215 ASN   N       2265    7.247909196    6.716795641    7.593786046
  215 ASN   H       2266    7.150538593    6.696940908    7.605021733
  215 ASN   CA      2267    7.346856407    6.686834777    7.698294405
  215 ASN   CB      2268    7.284881067    6.708117130    7.836563527
  215 ASN   CG      2269    7.290251401    6.851474026    7.889741907
  215 ASN   OD1     2270    7.253413102    6.946172018    7.820428918
  215 ASN   ND2     2271    7.298317715    6.861824473    8.022085687
  215 ASN   HD21    2272    7.288064910    6.954740766    8.057586578
  215 ASN   HD22    2273    7.306287605    6.777175387    8.074715487
  215 ASN   C       2274    7.429076153    6.557827544    7.695816407
  215 ASN   O       2275    7.552071440    6.557985818    7.693866337
  216 SER   N       2276    7.357931063    6.449974908    7.664231354
  216 SER   H       2277    7.258931422    6.455367796    7.651117969
  216 SER   CA      2278    7.419319421    6.319961732    7.633579344
  216 SER   CB      2279    7.312211918    6.210705556    7.633173974
  216 SER   OG      2280    7.192072141    6.249189185    7.565819077
  216 SER   HG      2281    7.185192894    6.205238904    7.476254394
  216 SER   C       2282    7.503520337    6.309068407    7.506283839
  216 SER   O       2283    7.612174905    6.251453721    7.508486009
  217 GLU   N       2284    7.462086716    6.368494786    7.394745365
  217 GLU   H       2285    7.365947486    6.371698577    7.367398868
  217 GLU   CA      2286    7.554812088    6.393854184    7.283516061
  217 GLU   CB      2287    7.477714051    6.458566490    7.168282580
  217 GLU   CG      2288    7.387962492    6.364549318    7.087592163
  217 GLU   CD      2289    7.310569580    6.463975150    7.000779072
  217 GLU   OE1     2290    7.348014002    6.464641261    6.881520801
  217 GLU   OE2     2291    7.221998091    6.538256739    7.048353410
  217 GLU   C       2292    7.682161717    6.473780900    7.311894119
  217 GLU   O       2293    7.789296811    6.433214169    7.267111613
  218 THR   N       2294    7.670254934    6.566870453    7.406149485
  218 THR   H       2295    7.582615628    6.588165580    7.449345661
  218 THR   CA      2296    7.781183420    6.660571678    7.428978351
  218 THR   CB      2297    7.736493149    6.788091250    7.500745003
  218 THR   OG1     2298    7.650692462    6.852761569    7.406383137
  218 THR   HG1     2299    7.561802014    6.807038742    7.409115827
  218 THR   CG2     2300    7.850170967    6.886710856    7.528324354
  218 THR   C       2301    7.891790546    6.594931584    7.511849093
  218 THR   O       2302    8.009875202    6.601552239    7.478031718
  219 ALA   N       2303    7.844554431    6.519747214    7.610877117
  219 ALA   H       2304    7.750038330    6.525162632    7.643111526
  219 ALA   CA      2305    7.932530399    6.439917769    7.697459883
  219 ALA   CB      2306    7.851367330    6.377227641    7.811021193
  219 ALA   C       2307    8.028500707    6.344389280    7.626208589
  219 ALA   O       2308    8.148939572    6.351700607    7.650109839
  220 GLU   N       2309    7.973320984    6.282503938    7.522207560
  220 GLU   H       2310    7.876036857    6.272859997    7.501127063
  220 GLU   CA      2311    8.047550405    6.198657945    7.426971012
  220 GLU   CB      2312    7.955362830    6.135208578    7.322625020
  220 GLU   CG      2313    7.864966168    6.026530677    7.381157168
  220 GLU   CD      2314    7.785916701    5.944687315    7.278886957
  220 GLU   OE1     2315    7.836186367    5.924049709    7.166316480
  220 GLU   OE2     2316    7.677887544    5.888872304    7.307842372
  220 GLU   C       2317    8.158704806    6.271395202    7.351056033
  220 GLU   O       2318    8.269520966    6.221060092    7.333228339
  221 HISB  N       2319    8.133772304    6.384984982    7.286500470
  221 HISB  H       2320    8.043372823    6.427758152    7.286021958
  221 HISB  CA      2321    8.231009148    6.463871650    7.209487639
  221 HISB  CB      2322    8.178281975    6.567257775    7.109771908
  221 HISB  CG      2323    8.092182255    6.501320053    7.001849559
  221 HISB  ND1     2324    8.124620036    6.426737866    6.896603881
  221 HISB  CD2     2325    7.961723975    6.481655162    7.018737657
  221 HISB  HD2     2326    7.909737520    6.539316008    7.095247025
  221 HISB  CE1     2327    8.018533699    6.363983255    6.846628585
  221 HISB  HE1     2328    8.019363949    6.312200631    6.750717595
  221 HISB  NE2     2329    7.915424644    6.407562733    6.918452972
  221 HISB  HE2     2330    7.825818344    6.363220340    6.920575050
  221 HISB  C       2331    0.080628039    6.516736545    7.286541857
  221 HISB  O       2332    0.197327461    6.502086466    7.250546295
  222 ILE   N       2333    0.055184216    6.567101431    7.406992336
  222 ILE   H       2334   -0.036346002    6.598598876    7.432134250
  222 ILE   CA      2335    0.155448613    6.614568668    7.503462853
  222 ILE   CB      2336    0.077518202    6.668279904    7.623666320
  222 ILE   CG1     2337   -0.019681823    6.782412084    7.593051481
  222 ILE   CG2     2338    0.170137362    6.717000373    7.735292722
  222 ILE   CD      2339    0.035505467    6.912083139    7.533479013
  222 ILE   C       2340    0.249576443    6.500645144    7.543147860
  222 ILE   O       2341    0.363837714    6.508629585    7.498292439
  223 ALA   N       2342    0.192695859    6.382686319    7.566372554
  223 ALA   H       2343    0.093290519    6.388327972    7.575754505
  223 ALA   CA      2344    0.267384762    6.266206513    7.615995773
  223 ALA   CB      2345    0.178025076    6.170683757    7.695364175
  223 ALA   C       2346    0.350485143    6.194867918    7.509169270
  223 ALA   O       2347    0.455422885    6.138203426    7.539253126
  224 GLN   N       2348    0.291210442    6.176326826    7.391549570
  224 GLN   H       2349    0.191925580    6.188026684    7.394001006
  224 GLN   CA      2350    0.365933656    6.132656312    7.272721636
  224 GLN   CB      2351    0.261732683    6.109040301    7.163195396
  224 GLN   CG      2352    0.205784506    5.967247258    7.150104313
  224 GLN   CD      2353    0.157834764    5.892526279    7.274702817
  224 GLN   OE1     2354    0.182827603    5.774302014    7.297668915
  224 GLN   NE2     2355    0.062609227    5.952793558    7.345311480
  224 GLN   HE21    2356    0.027491328    5.892307931    7.416773139
  224 GLN   HE22    2357    0.028812662    6.043345219    7.319691721
  224 GLN   C       2358    0.482870626    6.217812500    7.222858064
  224 GLN   O       2359    0.568957049    6.155539748    7.160870882
  225 GLY   N       2360    0.473229776    6.345184130    7.259924443
  225 GLY   H       2361    0.390144838    6.379978438    7.303376759
  225 GLY   CA      2362    0.570703773    6.450858933    7.229231709
  225 GLY   C       2363    0.536931254    6.553897953    7.121289730
  225 GLY   O       2364    0.627450551    6.614278596    7.063911668
  226 LEU   N       2365    0.408087603    6.566019571    7.090586518
  226 LEU   H       2366    0.330349322    6.542065311    7.148759267
  226 LEU   CA      2367    0.362543904    6.656726948    6.984265401
  226 LEU   CB      2368    0.245134208    6.593397958    6.909365299
  226 LEU   CG      2369    0.297122948    6.471220204    6.833358992
  226 LEU   CD1     2370    0.188025688    6.390903428    6.762252753
  226 LEU   CD2     2371    0.392169040    6.526632613    6.727047749
  226 LEU   C       2372    0.333715011    6.803461931    7.016630591
  226 LEU   O       2373    0.257101902    6.820837891    7.111284875
  227 ARG   N       2374    0.433068976    6.886562205    6.986430439
  227 ARG   H       2375    0.488315856    6.865654884    6.905735259
  227 ARG   CA      2376    0.441190839    7.024451588    7.036725961
  227 ARG   CB      2377    0.577455709    7.083923095    7.000586640
  227 ARG   CG      2378    0.692876540    6.999750275    7.055415649
  227 ARG   CD      2379    0.696758859    6.966730578    7.204766286
  227 ARG   NE      2380    0.803507739    6.872550541    7.241425302
  227 ARG   HE      2381    0.890518097    6.883681479    7.193423405
  227 ARG   CZ      2382    0.792305727    6.766779847    7.322914298
  227 ARG   NH1     2383    0.678607201    6.731240090    7.384278407
  227 ARG   HH11    2384    0.680845145    6.655698064    7.449758289
  227 ARG   HH12    2385    0.595698110    6.784996848    7.368905266
  227 ARG   NH2     2386    0.901747062    6.691719373    7.341396054
  227 ARG   HH21    2387    0.893839897    6.611943461    7.401158031
  227 ARG   HH22    2388    0.992661766    6.718460956    7.309489570
  227 ARG   C       2389    0.326268434    7.117274569    6.996887716
  227 ARG   O       2390    0.274207014    7.108228702    6.885806211
  228 LEU   N       2391    0.292656357    7.201056441    7.094577118
  228 LEU   H       2392    0.318909348    7.182180474    7.189205435
  228 LEU   CA      2393    0.209480321    7.318018317    7.062747828
  228 LEU   CB      2394    0.183576923    7.406261445    7.185025966
  228 LEU   CG      2395    0.073296253    7.340091875    7.267909992
  228 LEU   CD1     2396    0.037918292    7.427721996    7.388224967
  228 LEU   CD2     2397   -0.051788737    7.315595727    7.183287962
  228 LEU   C       2398    0.259105693    7.410916803    6.951769059
  228 LEU   O       2399    0.372282029    7.458597255    6.958776595
  229 TYR   N       2400    0.182790298    7.429044908    6.844350734
  229 TYR   H       2401    0.098601345    7.379043171    6.824014874
  229 TYR   CA      2402    0.205716311    7.524281998    6.734745164
  229 TYR   CB      2403    0.092556806    7.507110355    6.633208460
  229 TYR   CG      2404   -0.043361098    7.506391441    6.703425453
  229 TYR   CD1     2405    8.149033888    7.619646244    6.718536188
  229 TYR   HD1     2406    8.206642141    7.706762826    6.687325841
  229 TYR   CD2     2407    8.182661349    7.384405173    6.752075850
  229 TYR   HD2     2408    8.230181752    7.295357001    6.710953553
  229 TYR   CE1     2409    8.028876874    7.612300121    6.788018672
  229 TYR   HE1     2410    7.969751222    7.702544204    6.803522387
  229 TYR   CE2     2411    8.067630060    7.373172809    6.829294460
  229 TYR   HE2     2412    8.017391381    7.277965629    6.846370044
  229 TYR   CZ      2413    7.991649614    7.489030965    6.840362950
  229 TYR   OH      2414    7.871835196    7.480731942    6.904149251
  229 TYR   HH      2415    7.836456470    7.573238062    6.918033018
  229 TYR   C       2416    0.215585344    7.672205908    6.772609468
  229 TYR   O       2417    0.146421877    7.709964809    6.867053847
  230 ARG   N       2418    0.297174992    7.748818492    6.700748507
  230 ARG   H       2419    0.331622184    7.721112758    6.611042287
  230 ARG   CA      2420    0.328165392    7.886442084    6.742117784
  230 ARG   CB      2421    0.441295306    7.937036718    6.652369997
  230 ARG   CG      2422    0.484796475    8.083345876    6.662752817
  230 ARG   CD      2423    0.558095549    8.116445729    6.532581851
  230 ARG   NE      2424    0.493615438    8.230487838    6.465924432
  230 ARG   HE      2425    0.478312235    8.303195265    6.532853364
  230 ARG   CZ      2426    0.467057411    8.240529603    6.334976309
  230 ARG   NH1     2427    0.500539525    8.143345974    6.249014288
  230 ARG   HH11    2428    0.471456547    8.164080927    6.155614358
  230 ARG   HH12    2429    0.527604090    8.048826211    6.267249634
  230 ARG   NH2     2430    0.414606609    8.351845279    6.281930996
  230 ARG   HH21    2431    0.396533612    8.363362045    6.184257654
  230 ARG   HH22    2432    0.418960712    8.429627560    6.344614891
  230 ARG   C       2433    0.219334971    7.993898714    6.737449133
  230 ARG   O       2434    0.145142381    7.987453823    6.639545761
  231 PRO   N       2435    0.195695318    8.063068171    6.848560897
  231 PRO   CA      2436    0.097217069    8.172191198    6.845886369
  231 PRO   CB      2437    0.090763905    8.231165397    6.986930902
  231 PRO   CG      2438    0.157936870    8.127090505    7.076745555
  231 PRO   CD      2439    0.244920270    8.040633297    6.985253978
  231 PRO   C       2440    0.121083975    0.010445701    6.742040531
  231 PRO   O       2441    0.234168627    0.055364553    6.723991696
  232 HISB  N       2442    0.015319399    0.077607324    6.697375417
  232 HISB  H       2443   -0.074939826    0.034639265    6.694410468
  232 HISB  CA      2444    0.019701286    0.185577551    6.597702820
  232 HISB  CB      2445   -0.120146167    0.209618373    6.540472112
  232 HISB  CG      2446    8.093349306    0.100993532    6.449682957
  232 HISB  ND1     2447    8.046960543   -0.019581400    6.481336192
  232 HISB  CD2     2448    8.049868840    0.132284139    6.327947926
  232 HISB  HD2     2449    8.069131878    0.224214978    6.272632250
  232 HISB  CE1     2450    7.975247378   -0.064063515    6.378536992
  232 HISB  HE1     2451    7.944401559   -0.167261731    6.361812397
  232 HISB  NE2     2452    7.978867282    0.028965711    6.283553723
  232 HISB  HE2     2453    7.926666851    0.024209888    6.198391894
  232 HISB  C       2454    0.082284133    0.311777670    6.657445636
  232 HISB  O       2455    0.134905261    0.386334170    6.574966452
  233 LEU   N       2456    0.062039791    0.347637127    6.783910401
  233 LEU   H       2457   -0.015093291    0.324419175    6.843177345
  233 LEU   CA      2458    0.141450352    0.458313402    6.839184540
  233 LEU   CB      2459    0.066856105    0.527757498    6.953286232
  233 LEU   CG      2460    8.215964609    0.603787319    6.901908501
  233 LEU   CD1     2461    8.149906864    0.674898173    7.020182398
  233 LEU   CD2     2462    8.247704898    0.705848206    6.792415440
  233 LEU   C       2463    0.285848201    0.418682274    6.870604066
  233 LEU   O       2464    0.366416865    0.495843600    6.922424493
  234 ALA   N       2465    0.326559732    0.294998566    6.843534021
  234 ALA   H       2466    0.271508247    0.255730826    6.769865437
  234 ALA   CA      2467    0.463428173    0.256323041    6.880686680
  234 ALA   CB      2468    0.464576359    0.135769017    6.974879657
  234 ALA   C       2469    0.547845642    0.218362749    6.758864468
  234 ALA   O       2470    0.494141059    0.158066103    6.666079785
  235 SER   N       2471    0.669267794    0.269086210    6.739464354
  235 SER   H       2472    0.708405428    0.327378064    6.810679658
  235 SER   CA      2473    0.762143361    0.226011773    6.633963150
  235 SER   CB      2474    0.868833949    0.334978329    6.621549642
  235 SER   OG      2475    0.942626345    0.331628316    6.744009279
  235 SER   HG      2476    0.991446651    0.418120765    6.755657493
  235 SER   C       2477    0.827400827    0.091379130    6.666035403
  235 SER   O       2478    0.811539734    0.035850630    6.774645855
  236 GLU   N       2479    0.900957364    0.045305104    6.565259953
  236 GLU   H       2480    0.895645706    0.085977431    6.474051813
  236 GLU   CA      2481    0.991439595    8.202315619    6.582729438
  236 GLU   CB      2482    1.049050999    8.146407190    6.452496480
  236 GLU   CG      2483    0.950160297    8.052877805    6.382618040
  236 GLU   CD      2484    0.942583476    7.924404903    6.465361008
  236 GLU   OE1     2485    0.836692443    7.908457878    6.529866166
  236 GLU   OE2     2486    1.031868755    7.839221087    6.445402303
  236 GLU   C       2487    1.109042715    8.238012783    6.673871222
  236 GLU   O       2488    1.148720165    8.149263867    6.749243790
  237 LYSH  N       2489    1.156071822    0.090427200    6.684589025
  237 LYSH  H       2490    1.141245702    0.155878960    6.610452035
  237 LYSH  CA      2491    1.249595933    0.129302093    6.791139302
  237 LYSH  CB      2492    1.298718917    0.269067038    6.752890380
  237 LYSH  CG      2493    1.394514589    0.325498405    6.857993401
  237 LYSH  CD      2494    1.532035738    0.260826556    6.840299143
  237 LYSH  CE      2495    1.629344337    0.298640467    6.952148321
  237 LYSH  NZ      2496    1.763945340    0.249958357    6.918676329
  237 LYSH  HZ1     2497    1.788452816    0.295714807    6.833203354
  237 LYSH  HZ2     2498    1.769510817    0.150542118    6.909436111
  237 LYSH  HZ3     2499    1.829451345    0.281394804    6.987384067
  237 LYSH  C       2500    1.194094662    0.108939676    6.932256538
  237 LYSH  O       2501    1.252385011    0.026812644    7.002888535
  238 VAL   N       2502    1.069548069    0.150292082    6.953931395
  238 VAL   H       2503    1.021481524    0.207010549    6.887040827
  238 VAL   CA      2504    0.992787109    0.128763235    7.077435849
  238 VAL   CB      2505    0.861092684    0.206426931    7.071331660
  238 VAL   CG1     2506    0.780091971    0.183721686    7.199130134
  238 VAL   CG2     2507    0.896217876    0.354575658    7.056127786
  238 VAL   C       2508    0.973749357    8.251033686    7.105154278
  238 VAL   O       2509    1.014846968    8.208726495    7.213097209
  239 TYR   N       2510    0.937956496    8.173874325    7.002900773
  239 TYR   H       2511    0.907269544    8.210045219    6.914856862
  239 TYR   CA      2512    0.913694188    8.029258654    7.013428854
  239 TYR   CB      2513    0.845052489    7.988846471    6.882788745
  239 TYR   CG      2514    0.780355246    7.850186618    6.882608370
  239 TYR   CD1     2515    0.649981414    7.825691733    6.924118780
  239 TYR   HD1     2516    0.591930962    7.912879252    6.954293111
  239 TYR   CD2     2517    0.858679572    7.740756548    6.847787565
  239 TYR   HD2     2518    0.964007985    7.752717987    6.822417302
  239 TYR   CE1     2519    0.596312536    7.697655137    6.917084820
  239 TYR   HE1     2520    0.499975329    7.680525605    6.965137836
  239 TYR   CE2     2521    0.810083165    7.610667077    6.853803865
  239 TYR   HE2     2522    0.870594132    7.532084183    6.808568142
  239 TYR   CZ      2523    0.676062467    7.588855311    6.883548718
  239 TYR   OH      2524    0.630932671    7.461036090    6.894720620
  239 TYR   HH      2525    0.533289349    7.458099418    6.916126782
  239 TYR   C       2526    1.031699488    7.938783557    7.049521587
  239 TYR   O       2527    1.010698927    7.831456073    7.105831417
  240 THR   N       2528    1.151879291    7.992408763    7.030280395
  240 THR   H       2529    1.158404354    8.081535232    6.985390717
  240 THR   CA      2530    1.278067091    7.933098437    7.076865289
  240 THR   CB      2531    1.409887593    8.008854286    7.059834536
  240 THR   OG1     2532    1.403535275    8.135818085    7.125324413
  240 THR   HG1     2533    1.344924541    8.207499985    7.087570301
  240 THR   CG2     2534    1.435205417    8.031983656    6.910721859
  240 THR   C       2535    1.276466869    7.886320678    7.222533189
  240 THR   O       2536    1.308173327    7.770596083    7.249603060
  241 ILE   N       2537    1.229924498    7.972427282    7.312588834
  241 ILE   H       2538    1.208358446    8.061834819    7.273311758
  241 ILE   CA      2539    1.217832883    7.955241098    7.458093410
  241 ILE   CB      2540    1.182310624    8.094787185    7.509847544
  241 ILE   CG1     2541    1.295567285    8.194208239    7.483369008
  241 ILE   CG2     2542    1.140342751    8.088481837    7.656850331
  241 ILE   CD      2543    1.261689781    8.339744726    7.516240589
  241 ILE   C       2544    1.113431095    7.847579898    7.488449722
  241 ILE   O       2545    1.143221777    7.755734085    7.564655418
  242 MET   N       2546    0.994090976    7.857138686    7.430509175
  242 MET   H       2547    0.981236625    7.938189642    7.373350341
  242 MET   CA      2548    0.889180146    7.754313396    7.425053546
  242 MET   CB      2549    0.766098925    7.790135333    7.341512307
  242 MET   CG      2550    0.686260086    7.910503478    7.391999905
  242 MET   SD      2551    0.545317635    7.939082541    7.278822072
  242 MET   CE      2552    0.523635717    8.111959984    7.315255717
  242 MET   C       2553    0.944622883    7.618321853    7.382099116
  242 MET   O       2554    0.939623778    7.520416284    7.456392808
  243 TYR   N       2555    1.022320917    7.612930610    7.274289003
  243 TYR   H       2556    1.022613609    7.689182032    7.209586751
  243 TYR   CA      2557    1.086985728    7.487863151    7.231988327
  243 TYR   CB      2558    1.151134634    7.507525706    7.094484163
  243 TYR   CG      2559    1.178444677    7.378374589    7.017125459
  243 TYR   CD1     2560    1.302358379    7.315610291    7.022455440
  243 TYR   HD1     2561    1.370846872    7.344487350    7.102188134
  243 TYR   CD2     2562    1.089840285    7.331259594    6.920953453
  243 TYR   HD2     2563    0.991901586    7.377316795    6.907999961
  243 TYR   CE1     2564    1.342041149    7.213972445    6.936329092
  243 TYR   HE1     2565    1.448388590    7.205534321    6.913966905
  243 TYR   CE2     2566    1.123846196    7.223651613    6.839805432
  243 TYR   HE2     2567    1.048982597    7.196818445    6.765279122
  243 TYR   CZ      2568    1.246567369    7.159424687    6.851307512
  243 TYR   OH      2569    1.253214802    7.037962301    6.790488963
  243 TYR   HH      2570    1.320481570    6.986245600    6.843409708
  243 TYR   C       2571    1.178582540    7.416529161    7.331661833
  243 TYR   O       2572    1.161968496    7.300201666    7.368030000
  244 SER   N       2573    1.265159217    7.505159733    7.380030504
  244 SER   H       2574    1.271505673    7.594469342    7.335474328
  244 SER   CA      2575    1.359669597    7.478883548    7.489524609
  244 SER   CB      2576    1.446796569    7.601527281    7.517390341
  244 SER   OG      2577    1.555064001    7.614638098    7.424885432
  244 SER   HG      2578    1.608179927    7.697228102    7.443812166
  244 SER   C       2579    1.292886943    7.429705404    7.618112108
  244 SER   O       2580    1.322753895    7.319115923    7.662926104
  245 CYSH  N       2581    1.191439916    7.500754591    7.666584620
  245 CYSH  H       2582    1.161353428    7.584465432    7.620887737
  245 CYSH  CA      2583    1.110329097    7.462337647    7.783018375
  245 CYSH  CB      2584    1.007066193    7.571595486    7.811484100
  245 CYSH  SG      2585    1.085966729    7.723587703    7.876011380
  245 CYSH  HG      2586    0.979881362    7.802099020    7.859487039
  245 CYSH  C       2587    1.033551360    7.331366402    7.764023492
  245 CYSH  O       2588    1.043906508    7.238523289    7.844054704
  246 TRP   N       2589    0.974868301    7.314538871    7.645848673
  246 TRP   H       2590    0.980507052    7.382118832    7.572355860
  246 TRP   CA      2591    0.904987036    7.190885831    7.607912104
  246 TRP   CB      2592    0.807171187    7.222388299    7.494552644
  246 TRP   CG      2593    0.684496022    7.306967637    7.529347777
  246 TRP   CD1     2594    0.611526306    7.314504561    7.640291104
  246 TRP   HD1     2595    0.634828894    7.255453831    7.728897244
  246 TRP   CD2     2596    0.622980126    7.398494058    7.444732258
  246 TRP   NE1     2597    0.512727535    7.402891288    7.629391348
  246 TRP   HE1     2598    0.435330221    7.408474121    7.692466919
  246 TRP   CE2     2599    0.519773486    7.463632809    7.511278458
  246 TRP   CE3     2600    0.634748483    7.426648777    7.309115371
  246 TRP   HE3     2601    0.711643409    7.383498200    7.245035378
  246 TRP   CZ2     2602    0.433162139    7.553143929    7.449588754
  246 TRP   HZ2     2603    0.353514755    7.597124371    7.509597884
  246 TRP   CZ3     2604    0.550133660    7.516277285    7.244857914
  246 TRP   HZ3     2605    0.572060396    7.548621771    7.143106607
  246 TRP   CH2     2606    0.445840768    7.577539028    7.313345454
  246 TRP   HH2     2607    0.367801521    7.631088548    7.259277218
  246 TRP   C       2608    0.983682918    7.065305074    7.569842842
  246 TRP   O       2609    0.913958978    6.974267602    7.525329632
  247 HISB  N       2610    1.115693725    7.050533296    7.576477036
  247 HISB  H       2611    1.169576981    7.113890235    7.632007578
  247 HISB  CA      2612    1.195237062    6.935207460    7.531913896
  247 HISB  CB      2613    1.343888717    6.970208028    7.522600509
  247 HISB  CG      2614    1.387078410    7.004305210    7.379834920
  247 HISB  ND1     2615    1.343403917    6.946856145    7.268106978
  247 HISB  CD2     2616    1.481728450    7.093544015    7.352128489
  247 HISB  HD2     2617    1.545833256    7.152220154    7.417921618
  247 HISB  CE1     2618    1.408830868    7.003576366    7.167155499
  247 HISB  HE1     2619    1.421920996    6.969156702    7.064558034
  247 HISB  NE2     2620    1.485293976    7.099106226    7.219284443
  247 HISB  HE2     2621    1.543139073    7.161277694    7.166476363
  247 HISB  C       2622    1.161112520    6.812606826    7.616870737
  247 HISB  O       2623    1.150238806    6.817283525    7.739305671
  248 GLU   N       2624    1.170052269    6.697501211    7.550841585
  248 GLU   H       2625    1.207157955    6.700753007    7.458032936
  248 GLU   CA      2626    1.122231663    6.568757613    7.603272524
  248 GLU   CB      2627    1.132016540    6.465776191    7.490525191
  248 GLU   CG      2628    1.045782583    6.342508119    7.518393892
  248 GLU   CD      2629    0.989112273    6.281600044    7.389992940
  248 GLU   OE1     2630    0.870511715    6.311929634    7.364712789
  248 GLU   OE2     2631    1.067626854    6.215478142    7.318676829
  248 GLU   C       2632    1.199552167    6.526043045    7.728207180
  248 GLU   O       2633    1.146542541    6.507964524    7.837716115
  249 LYSH  N       2634    1.331613563    6.520415773    7.713435547
  249 LYSH  H       2635    1.368763174    6.520185517    7.620587439
  249 LYSH  CA      2636    1.429893551    6.497398104    7.820287045
  249 LYSH  CB      2637    1.564243189    6.464424999    7.754959997
  249 LYSH  CG      2638    1.564736506    6.313501661    7.729805111
  249 LYSH  CD      2639    1.692957606    6.255611856    7.669661833
  249 LYSH  CE      2640    1.674310002    6.126626171    7.589484400
  249 LYSH  NZ      2641    1.632274916    6.130476982    7.448674919
  249 LYSH  HZ1     2642    1.701225252    6.167101629    7.386173041
  249 LYSH  HZ2     2643    1.548573425    6.183951844    7.437012545
  249 LYSH  HZ3     2644    1.619832735    6.036144984    7.417889444
  249 LYSH  C       2645    1.452983553    6.613599066    7.917098186
  249 LYSH  O       2646    1.455574034    6.733349328    7.889111762
  250 ALA   N       2647    1.463114887    6.575761234    8.044199426
  250 ALA   H       2648    1.469485088    6.477112877    8.059318204
  250 ALA   CA      2649    1.495283967    6.668220157    8.153877404
  250 ALA   CB      2650    1.495602313    6.587460950    8.283832890
  250 ALA   C       2651    1.621623075    6.752763047    8.136472277
  250 ALA   O       2652    1.617331123    6.872907104    8.162500180
  251 ASP   N       2653    1.732283911    6.687546595    8.101960166
  251 ASP   H       2654    1.736789519    6.588624908    8.115951074
  251 ASP   CA      2655    1.856763049    6.758384721    8.068836510
  251 ASP   CB      2656    1.974991047    6.662085947    8.056202672
  251 ASP   CG      2657    1.964113295    6.571901464    7.933090790
  251 ASP   OD1     2658    1.882903226    6.476893441    7.934951933
  251 ASP   OD2     2659    2.050483484    6.590011849    7.844579463
  251 ASP   C       2660    1.855911423    6.862001172    7.956266535
  251 ASP   O       2661    1.910824527    6.971882855    7.962733945
  252 GLU   N       2662    1.787397419    6.837649825    7.844890887
  252 GLU   H       2663    1.779951953    6.742330343    7.815561764
  252 GLU   CA      2664    1.767260660    6.930983018    7.733108353
  252 GLU   CB      2665    1.703412999    6.859936672    7.613582479
  252 GLU   CG      2666    1.809020165    6.772814116    7.545244093
  252 GLU   CD      2667    1.767167881    6.698120034    7.418443960
  252 GLU   OE1     2668    1.758533898    6.767863245    7.315073458
  252 GLU   OE2     2669    1.766665447    6.573134129    7.419303187
  252 GLU   C       2670    1.688887589    7.058422001    7.765201588
  252 GLU   O       2671    1.701117144    7.149854026    7.683826417
  253 ARG   N       2672    1.596527532    7.051030648    7.860627545
  253 ARG   H       2673    1.594927752    6.955300926    7.889494497
  253 ARG   CA      2674    1.530043068    7.171764409    7.911772346
  253 ARG   CB      2675    1.410793143    7.136250048    8.000815697
  253 ARG   CG      2676    1.297875813    7.046935519    7.949016500
  253 ARG   CD      2677    1.185941767    7.017438603    8.049060693
  253 ARG   NE      2678    1.099891803    6.906093447    8.006554852
  253 ARG   HE      2679    1.113961887    6.884414119    7.909958572
  253 ARG   CZ      2680    1.009304083    6.831838340    8.071627528
  253 ARG   NH1     2681    0.984318223    6.839646988    8.203037794
  253 ARG   HH11    2682    0.933619155    6.765352937    8.246727845
  253 ARG   HH12    2683    0.981310829    6.931137400    8.243280222
  253 ARG   NH2     2684    0.936046287    6.735694078    8.013795281
  253 ARG   HH21    2685    0.874422381    6.681097540    8.070547608
  253 ARG   HH22    2686    0.945955143    6.716336903    7.916192693
  253 ARG   C       2687    1.613550401    7.272123357    7.991571050
  253 ARG   O       2688    1.693716291    7.237338828    8.078138691
  254 PRO   N       2689    1.608344917    7.403195471    7.969588777
  254 PRO   CA      2690    1.686167891    7.507269387    8.038314167
  254 PRO   CB      2691    1.673243689    7.632713944    7.951673120
  254 PRO   CG      2692    1.531878480    7.614372254    7.896081660
  254 PRO   CD      2693    1.523857431    7.464544738    7.866100453
  254 PRO   C       2694    1.644324348    7.533415910    8.183140168
  254 PRO   O       2695    1.542955120    7.481976839    8.230149473
  255 THR   N       2696    1.720745820    7.616326930    8.253678862
  255 THR   H       2697    1.799378454    7.661702670    8.211739387
  255 THR   CA      2698    1.699108698    7.654933702    0.122318561
  255 THR   CB      2699    1.827272682    7.655491565    0.205897813
  255 THR   OG1     2700    1.931523992    7.720115823    0.132376567
  255 THR   HG1     2701    2.020025852    7.687256494    0.165365099
  255 THR   CG2     2702    1.866357906    7.516001997    0.255132953
  255 THR   C       2703    1.635808920    7.793851389    0.132521897
  255 THR   O       2704    1.645244001    7.879926582    0.045172689
  256 PHE   N       2705    1.583758567    7.827399398    0.250212306
  256 PHE   H       2706    1.603348870    7.780534684    0.336351488
  256 PHE   CA      2707    1.506982080    7.952050360    0.263339321
  256 PHE   CB      2708    1.427627284    7.949700242    0.394137449
  256 PHE   CG      2709    1.293993212    7.879355587    0.369588363
  256 PHE   CD1     2710    1.204740898    7.952988852    0.292544029
  256 PHE   HD1     2711    1.242527507    8.043110635    0.244259311
  256 PHE   CD2     2712    1.251934425    7.758739346    0.424409515
  256 PHE   HD2     2713    1.318816950    7.704760388    0.491463086
  256 PHE   CE1     2714    1.077602130    7.903472090    0.265994055
  256 PHE   HE1     2715    1.002241347    7.961079612    0.212307662
  256 PHE   CE2     2716    1.124635494    7.710746040    0.395836253
  256 PHE   HE2     2717    1.079953910    7.618360353    0.432571636
  256 PHE   CZ      2718    1.035408050    7.780563279    0.315312577
  256 PHE   HZ      2719    0.940748655    7.742107835    0.277341203
  256 PHE   C       2720    1.595434805    8.076393726    0.252346627
  256 PHE   O       2721    1.557293294    8.176086881    0.191239488
  257 LYSH  N       2722    1.714099861    8.061032020    0.310412910
  257 LYSH  H       2723    1.726206698    8.004829655    0.392228679
  257 LYSH  CA      2724    1.817520463    8.161282557    0.281036424
  257 LYSH  CB      2725    1.944951812    8.117321204    0.353405464
  257 LYSH  CG      2726    1.939833107    8.172229616    0.496119315
  257 LYSH  CD      2727    2.074738559    8.133084618    0.556759908
  257 LYSH  CE      2728    2.097622649    8.184958798    0.698863022
  257 LYSH  NZ      2729    2.000240354    8.128077277    0.793141978
  257 LYSH  HZ1     2730    1.910669154    8.128178414    0.748678256
  257 LYSH  HZ2     2731    1.996077019    8.181247281    0.877732566
  257 LYSH  HZ3     2732    2.020752754    8.031255607    0.807454410
  257 LYSH  C       2733    1.848843298    8.186086636    0.133331313
  257 LYSH  O       2734    1.872369033    8.300284653    0.094124061
  258 ILE   N       2735    1.861521010    8.078334725    0.056385603
  258 ILE   H       2736    1.847241783    7.987073301    0.094693515
  258 ILE   CA      2737    1.889153134    8.079826771    8.183546436
  258 ILE   CB      2738    1.937954211    7.944660779    8.131010968
  258 ILE   CG1     2739    2.080713448    7.921744731    8.181048439
  258 ILE   CG2     2740    1.923529320    7.931846721    7.979222016
  258 ILE   CD      2741    2.145841982    7.784486803    8.162911527
  258 ILE   C       2742    1.768764048    8.142102687    8.112572695
  258 ILE   O       2743    1.790079050    8.228744845    8.027902204
  259 LEU   N       2744    1.646519909    8.105046523    8.149660861
  259 LEU   H       2745    1.629555793    8.019575687    8.198721997
  259 LEU   CA      2746    1.525994998    8.165493311    8.091113450
  259 LEU   CB      2747    1.408881304    8.101631276    8.166042381
  259 LEU   CG      2748    1.373972930    7.963531172    8.110195622
  259 LEU   CD1     2749    1.241537237    7.925871468    8.176908445
  259 LEU   CD2     2750    1.344958558    7.964052938    7.959968094
  259 LEU   C       2751    1.523154579    0.046668920    8.100111346
  259 LEU   O       2752    1.498626122    0.109000630    7.996943620
  260 LEU   N       2753    1.573313797    0.101312696    8.210506913
  260 LEU   H       2754    1.578818415    0.045514412    8.293314674
  260 LEU   CA      2755    1.592154296    0.244714122    8.236809084
  260 LEU   CB      2756    1.657256517    0.258566878    8.374577441
  260 LEU   CG      2757    1.613788057    0.387869589    0.172318067
  260 LEU   CD1     2758    1.466047903    0.380394573    0.211382943
  260 LEU   CD2     2759    1.693606751    0.415775401    0.299826112
  260 LEU   C       2760    1.676445149    0.315260068    8.130366501
  260 LEU   O       2761    1.615207270    0.371785923    8.039890583
  261 SER   N       2762    1.791891638    0.253388122    8.107239987
  261 SER   H       2763    1.814679455    0.172107769    8.160852108
  261 SER   CA      2764    1.885045124    0.287937764    7.998881955
  261 SER   CB      2765    2.014320477    0.206094782    7.999472779
  261 SER   OG      2766    2.097837971    0.227580913    8.113554352
  261 SER   HG      2767    2.175610502    0.164819981    8.110008476
  261 SER   C       2768    1.824969163    0.267723823    7.859612618
  261 SER   O       2769    1.854811418    0.358279662    7.781891069
  262 ASN   N       2770    1.773963903    0.149414827    7.826589652
  262 ASN   H       2771    1.765676868    0.072003755    7.889363470
  262 ASN   CA      2772    1.713676800    0.125618938    7.694641988
  262 ASN   CB      2773    1.667864678   -0.017053472    7.663764112
  262 ASN   CG      2774    1.784314981    8.162053750    7.627674577
  262 ASN   OD1     2775    1.872067352    8.133398462    7.708960838
  262 ASN   ND2     2776    1.806237549    8.129758436    7.500543292
  262 ASN   HD21    2777    1.885527410    8.069284207    7.493144357
  262 ASN   HD22    2778    1.738522190    8.145984959    7.428782531
  262 ASN   C       2779    1.596379095    0.217359597    7.659512409
  262 ASN   O       2780    1.590633220    0.278929376    7.553176013
  263 ILE   N       2781    1.503210668    0.233053120    7.753128515
  263 ILE   H       2782    1.487608035    0.172398984    7.831087951
  263 ILE   CA      2783    1.401182971    0.338028389    7.739617695
  263 ILE   CB      2784    1.292938922    0.319203369    7.846106820
  263 ILE   CG1     2785    1.235284037    0.177480510    7.844105823
  263 ILE   CG2     2786    1.180240486    0.419645028    7.821169721
  263 ILE   CD      2787    1.164348966    0.136842068    7.973439516
  263 ILE   C       2788    1.456638028    0.480501030    7.733365415
  263 ILE   O       2789    1.414048227    0.549515885    7.640878315
  264 LEU   N       2790    1.561128719    0.515391287    7.807886797
  264 LEU   H       2791    1.607692727    0.452532385    7.870191003
  264 LEU   CA      2792    1.635274398    0.642032570    7.799144456
  264 LEU   CB      2793    1.732588661    0.656653005    7.916309556
  264 LEU   CG      2794    1.654589434    0.709010721    8.037079715
  264 LEU   CD1     2795    1.742526918    0.671768357    8.156616738
  264 LEU   CD2     2796    1.621535559    0.858409975    8.036444397
  264 LEU   C       2797    1.707987321    0.660200455    7.665758355
  264 LEU   O       2798    1.727209154    0.772837165    7.620223390
  265 ASP   N       2799    1.765322799    0.556681221    7.605031126
  265 ASP   H       2800    1.793864307    0.472566919    7.650968108
  265 ASP   CA      2801    1.801473833    0.560486153    7.462588693
  265 ASP   CB      2802    1.886430536    0.437794354    7.428835736
  265 ASP   CG      2803    1.923983936    0.415981586    7.282133589
  265 ASP   OD1     2804    1.827761292    0.397687781    7.204479540
  265 ASP   OD2     2805    2.043826182    0.411675782    7.246858122
  265 ASP   C       2806    1.680459509    0.578730195    7.370763959
  265 ASP   O       2807    1.672031196    0.682780341    7.305693392
  266 VAL   N       2808    1.575033893    0.498835359    7.384641290
  266 VAL   H       2809    1.582299050    0.418864668    7.444247711
  266 VAL   CA      2810    1.465055463    0.508267559    7.287537963
  266 VAL   CB      2811    1.366371909    0.391345219    7.286646564
  266 VAL   CG1     2812    1.250137923    0.411880536    7.189280278
  266 VAL   CG2     2813    1.435764680    0.256059054    7.269540235
  266 VAL   C       2814    1.384310153    0.637853868    7.297370420
  266 VAL   O       2815    1.350812348    0.692816560    7.192544443
  267 MET   N       2816    1.389991955    0.710377205    7.408719526
  267 MET   H       2817    1.445553082    0.682498093    7.487056211
  267 MET   CA      2818    1.316678770    0.835004292    7.435240409
  267 MET   CB      2819    1.342966007    0.876003204    7.580273705
  267 MET   CG      2820    1.230382429    0.830998296    7.673579766
  267 MET   SD      2821    1.268817010    0.884066193    7.844445179
  267 MET   CE      2822    1.172886070    1.033795152    7.836531582
  267 MET   C       2823    1.362709165    0.942192216    7.336230267
  267 MET   O       2824    1.276999971    0.991940113    7.263373273
  268 ASP   N       2825    1.492106463    0.945747471    7.305721382
  268 ASP   H       2826    1.537667176    0.858671011    7.324213311
  268 ASP   CA      2827    1.557620202    1.052101002    7.228243434
  268 ASP   CB      2828    1.707498253    1.064848912    7.256204756
  268 ASP   CG      2829    1.722187983    1.162791233    7.372809414
  268 ASP   OD1     2830    1.795075382    1.126002211    7.467453714
  268 ASP   OD2     2831    1.692879485    1.281614652    7.347342342
  268 ASP   C       2832    1.531396937    1.041786952    7.077858908
  268 ASP   O       2833    1.557142224    1.140252869    7.008778402
  269 GLU   N       2834    1.486866999    0.927310850    7.026836774
  269 GLU   H       2835    1.487555443    0.864805557    7.104892230
  269 GLU   CA      2836    1.466893368    0.900904533    6.883603790
  269 GLU   CB      2837    1.444956735    0.750550877    6.865669035
  269 GLU   CG      2838    1.561712457    0.652239167    6.876442590
  269 GLU   CD      2839    1.659653690    0.649862100    6.758904307
  269 GLU   OE1     2840    1.715103025    0.756006850    6.723056743
  269 GLU   OE2     2841    1.674003147    0.538278771    6.704422051
  269 GLU   C       2842    1.360783328    0.977767895    6.804574741
  269 GLU   O       2843    1.400667949    1.023275178    6.697480865
  270 GLU   N       2844    1.253125690    1.013408034    6.874063476
  270 GLU   H       2845    1.223932878    0.983814420    6.965021034
  270 GLU   CA      2846    1.133351822    1.072522716    6.812643932
  270 GLU   CB      2847    1.025749580    0.963786102    6.815327187
  270 GLU   CG      2848    0.908232645    0.982630261    6.719184560
  270 GLU   CD      2849    0.805957634    0.870525849    6.738636423
  270 GLU   OE1     2850    0.829974923    0.753874710    6.700693995
  270 GLU   OE2     2851    0.707132744    0.895661746    6.810933659
  270 GLU   C       2852    1.090951753    1.206962247    6.872130348
  270 GLU   O1      2853    1.074502722    1.210289181    6.996011142
  270 GLU   O2      2854    1.048093243    1.294848767    6.794249708
  271 4RV   H14     2855    7.758896105    0.719034481    1.390281057
  271 4RV   N6      2856    7.709470900    0.656417714    1.329973355
  271 4RV   H13     2857    7.704320037    0.560853016    1.358971578
  271 4RV   C17     2858    7.627737882    0.711591438    1.240714893
  271 4RV   O1      2859    7.628033156    0.834587261    1.239173061
  271 4RV   N3      2860    7.442368988    0.806386535    1.036433568
  271 4RV   H11     2861    7.378967372    0.849579380    0.972281074
  271 4RV   H12     2862    7.503143592    0.873345841    1.079137741
  271 4RV   C13     2863    7.348197889    0.592332682    1.021117205
  271 4RV   C14     2864    7.446760168    0.677622628    1.069443329
  271 4RV   C12     2865    7.254394111    0.644464703    0.932757797
  271 4RV   H10     2866    7.251636411    0.748477838    0.900264858
  271 4RV   C11     2867    7.161019772    0.554780391    0.882190720
  271 4RV   H9      2868    7.087445311    0.601022366    0.816395443
  271 4RV   C10     2869    7.159501577    0.420605601    0.918416964
  271 4RV   H8      2870    7.099447271    0.341527032    0.873460215
  271 4RV   C15     2871    7.537860811    0.636355981    1.165996654
  271 4RV   N4      2872    7.520433197    0.508936494    1.203669233
  271 4RV   C16     2873    7.339024135    0.465080026    1.076315681
  271 4RV   N5      2874    7.425854854    0.420846255    1.168298078
  271 4RV   C8      2875    7.266273800    0.225163341    1.012011128
  271 4RV   C9      2876    7.251477607    0.377426781    1.013276604
  271 4RV   C2      2877    7.372266137    0.159155020    0.950970213
  271 4RV   C1      2878    7.448974463    0.220142793    0.833478282
  271 4RV   C3      2879    7.373442834    0.020306258    0.944589451
  271 4RV   H4      2880    7.452250609   -0.027070658    0.886067366
  271 4RV   C4      2881    7.272916888    8.219885751    1.008123294
  271 4RV   N1      2882    7.169706722    8.282639732    1.066149422
  271 4RV   C7      2883    7.168776849    0.145031676    1.070245304
  271 4RV   H7      2884    7.091255008    0.188373403    1.133434753
  272 H2O   OW      2885    7.292709906    7.919979213    1.230886269
  272 H2O   HW1     2886    7.367398181    7.932355185    1.165538450
  272 H2O   HW2     2887    7.279052533    8.004668724    1.282296613
  273 NA+   NA      2888    1.563565856    1.900153623    7.078223285
  274 NA+   NA      2889    7.791064919    6.467635135    3.005614906
  275 NA+   NA      2890    1.380102591    1.880040257    6.539107096
  276 NA+   NA      2891    0.339881368    7.386524774    3.471652728
  277 NA+   NA      2892    1.864575583    1.133410163    8.261700628
  278 NA+   NA      2893    8.139256642    7.176046248    0.762682494
  279 NA+   NA      2894    5.267801017    2.644972303    1.683172773
    1 SOLV  OW      2895    0.307335092    0.403548930    5.077537526
    1 SOLV  HW1     2896    0.322581319    0.502103337    5.085027511
    1 SOLV  HW2     2897    0.263051592    0.383229836    4.990201501
    2 SOLV  OW      2898    0.608914801    2.738306112    4.045213714
    2 SOLV  HW1     2899    0.608337652    2.641489436    4.070274060
    2 SOLV  HW2     2900    0.651995444    2.791359353    4.118228987
    3 SOLV  OW      2901    0.074904113    3.993322741    5.424992448
    3 SOLV  HW1     2902    0.037505384    4.021944647    5.336775652
    3 SOLV  HW2     2903    0.041594027    3.901669670    5.447132742
    4 SOLV  OW      2904    0.801281217    2.158676793    3.791702312
    4 SOLV  HW1     2905    0.805011988    2.134477068    3.694737768
    4 SOLV  HW2     2906    0.818146145    2.256686536    3.802250602
    5 SOLV  OW      2907    2.193053986    0.671616927    0.075214276
    5 SOLV  HW1     2908    2.111058816    0.693509161    0.128119603
    5 SOLV  HW2     2909    2.193264835    0.574130031    0.052903490
    6 SOLV  OW      2910    8.068758956    7.001464536    5.396757406
    6 SOLV  HW1     2911    7.984668731    7.049494245    5.421698547
    6 SOLV  HW2     2912    8.071666801    6.913021289    5.443333970
    7 SOLV  OW      2913    6.786676620    4.374890500    3.884155063
    7 SOLV  HW1     2914    6.861906116    4.313920353    3.909157055
    7 SOLV  HW2     2915    6.700069854    4.335083347    3.914431735
    8 SOLV  OW      2916    0.141373389    6.812773743    0.835850633
    8 SOLV  HW1     2917    0.139468617    6.837275667    0.738917319
    8 SOLV  HW2     2918    0.106115715    6.719904191    0.847433101
    9 SOLV  OW      2919    4.717709548    4.971232942    6.602582400
    9 SOLV  HW1     2920    4.687198096    4.978483457    6.697545830
    9 SOLV  HW2     2921    4.810015266    5.008813839    6.594285574
   10 SOLV  OW      2922    8.037269418    7.979158102    6.673823435
   10 SOLV  HW1     2923    8.032491548    8.077229678    6.654820406
   10 SOLV  HW2     2924    8.051343115    7.964859627    6.771800148
   11 SOLV  OW      2925    6.673804258    6.597294265    3.779099064
   11 SOLV  HW1     2926    6.633083631    6.654839900    3.850035145
   11 SOLV  HW2     2927    6.639842526    6.503706372    3.788556337
   12 SOLV  OW      2928    0.926828218    1.908708948    5.586535047
   12 SOLV  HW1     2929    1.000981475    1.969323150    5.615297759
   12 SOLV  HW2     2930    0.912216935    1.838542648    5.656271986
   13 SOLV  OW      2931    1.419530850    1.331187541    6.012953794
   13 SOLV  HW1     2932    1.463541639    1.275561595    5.942449909
   13 SOLV  HW2     2933    1.408244200    1.276765118    6.096096955
   14 SOLV  OW      2934    6.517969960    7.691508410    7.741640452
   14 SOLV  HW1     2935    6.538912422    7.635569723    7.821852913
   14 SOLV  HW2     2936    6.495817942    7.631991745    7.664383126
   15 SOLV  OW      2937    4.553104699    4.486830326    3.025102158
   15 SOLV  HW1     2938    4.517602150    4.482758770    3.118507504
   15 SOLV  HW2     2939    4.476850764    4.493462218    2.960737321
   16 SOLV  OW      2940    3.585503517    2.102773203    3.198692653
   16 SOLV  HW1     2941    3.630290072    2.130406077    3.113650605
   16 SOLV  HW2     2942    3.603415726    2.005885452    3.215822291
   17 SOLV  OW      2943    2.765160159    2.623017823    5.344560688
   17 SOLV  HW1     2944    2.823922967    2.544015317    5.327079943
   17 SOLV  HW2     2945    2.821062889    2.699867569    5.375721871
   18 SOLV  OW      2946    1.100810094    6.075987692    6.346473050
   18 SOLV  HW1     2947    1.179792665    6.137256619    6.349597642
   18 SOLV  HW2     2948    1.132306737    5.981436964    6.338108873
   19 SOLV  OW      2949    0.879735147    4.898762691    3.920876689
   19 SOLV  HW1     2950    0.919479354    4.898967182    4.012649468
   19 SOLV  HW2     2951    0.928729640    4.833114536    3.863503462
   20 SOLV  OW      2952    6.351522273    5.808079345    2.529261208
   20 SOLV  HW1     2953    6.364475100    5.709071365    2.523667135
   20 SOLV  HW2     2954    6.276454682    5.828356151    2.592152284
   21 SOLV  OW      2955    4.299158953    7.242881444    3.432086958
   21 SOLV  HW1     2956    4.389635657    7.201058605    3.423940922
   21 SOLV  HW2     2957    4.231104459    7.183753748    3.388797348
   22 SOLV  OW      2958    5.108985600    1.494753958    6.424046501
   22 SOLV  HW1     2959    5.044306517    1.536366750    6.487973441
   22 SOLV  HW2     2960    5.064945785    1.482984199    6.335032297
   23 SOLV  OW      2961    7.595167766    8.124677452    1.154368730
   23 SOLV  HW1     2962    7.681187536    8.073909131    1.149550363
   23 SOLV  HW2     2963    7.531759500    8.089385259    1.085551048
   24 SOLV  OW      2964    3.013771980    0.042537840    3.845564856
   24 SOLV  HW1     2965    3.035035404    0.140253466    3.844544482
   24 SOLV  HW2     2966    2.916488023    0.029812511    3.864940160
   25 SOLV  OW      2967    1.594881329    7.286678046    6.622517223
   25 SOLV  HW1     2968    1.594801989    7.188322295    6.640616620
   25 SOLV  HW2     2969    1.541364525    7.305439082    6.540143910
   26 SOLV  OW      2970    4.721509213    7.672987075    2.085766089
   26 SOLV  HW1     2971    4.710223684    7.614246701    2.005618196
   26 SOLV  HW2     2972    4.799289335    7.734212313    2.071513806
   27 SOLV  OW      2973    2.269906763    3.626809380    0.100715342
   27 SOLV  HW1     2974    2.215785133    3.700919140    0.060982841
   27 SOLV  HW2     2975    2.262154038    3.545370804    0.043202791
   28 SOLV  OW      2976    7.586395524    0.227238934    5.442161224
   28 SOLV  HW1     2977    7.617937603    0.310762970    5.487222035
   28 SOLV  HW2     2978    7.498263207    0.244393607    5.398116388
   29 SOLV  OW      2979    2.721953230    1.822553841    0.482601282
   29 SOLV  HW1     2980    2.730221392    1.809231766    0.383837724
   29 SOLV  HW2     2981    2.770474325    1.905866325    0.509148846
   30 SOLV  OW      2982    7.191074038    2.463439913    0.901283523
   30 SOLV  HW1     2983    7.136221181    2.409722864    0.837196561
   30 SOLV  HW2     2984    7.269553649    2.409304042    0.931477775
   31 SOLV  OW      2985    1.552301279    2.366731656    2.177497238
   31 SOLV  HW1     2986    1.644574109    2.328855413    2.184783543
   31 SOLV  HW2     2987    1.544487139    2.419359382    2.092814526
   32 SOLV  OW      2988    2.177420621    1.336900093    0.135561132
   32 SOLV  HW1     2989    2.271107645    1.321281218    0.104243120
   32 SOLV  HW2     2990    2.116022902    1.340075280    0.056680783
   33 SOLV  OW      2991    5.814878472    3.065560440    0.953892515
   33 SOLV  HW1     2992    5.753514760    3.069591898    1.032759669
   33 SOLV  HW2     2993    5.873404330    3.146651594    0.953041638
   34 SOLV  OW      2994    7.224049858    8.154463190    1.347510437
   34 SOLV  HW1     2995    7.212501667    8.215750237    1.269327467
   34 SOLV  HW2     2996    7.149184061    8.168635198    1.412288034
   35 SOLV  OW      2997    4.592441115    5.463907168    0.177996585
   35 SOLV  HW1     2998    4.662447692    5.493480761    0.112985469
   35 SOLV  HW2     2999    4.551397642    5.378443203    0.146165535
   36 SOLV  OW      3000    5.945745874    0.575616287    2.762042619
   36 SOLV  HW1     3001    5.870493473    0.641476796    2.761082846
   36 SOLV  HW2     3002    5.932086096    0.510506204    2.836711693
   37 SOLV  OW      3003    4.203560567    7.157364847    6.239771248
   37 SOLV  HW1     3004    4.107669337    7.174667705    6.217254626
   37 SOLV  HW2     3005    4.259684286    7.233466433    6.207212975
   38 SOLV  OW      3006    3.233280600    0.977871376    4.543374252
   38 SOLV  HW1     3007    3.296670117    1.046320522    4.579408828
   38 SOLV  HW2     3008    3.282194989    0.892009654    4.527976379
   39 SOLV  OW      3009    5.536559798    3.031184284    4.367713136
   39 SOLV  HW1     3010    5.613121898    3.031428259    4.303372215
   39 SOLV  HW2     3011    5.461115942    2.977789096    4.329519858
   40 SOLV  OW      3012    7.864098026    7.645118768    1.185540633
   40 SOLV  HW1     3013    7.952340088    7.657998785    1.140275062
   40 SOLV  HW2     3014    7.837652127    7.729808118    1.231690385
   41 SOLV  OW      3015    7.310734582    3.473432450    6.763915791
   41 SOLV  HW1     3016    7.222693765    3.426702612    6.771989009
   41 SOLV  HW2     3017    7.301706030    3.550912676    6.701327461
   42 SOLV  OW      3018    1.938885698    6.045131281    2.946934732
   42 SOLV  HW1     3019    1.892017299    6.110671053    3.006177854
   42 SOLV  HW2     3020    1.914361176    6.062914337    2.851624571
   43 SOLV  OW      3021    7.365529731    2.921147825    5.959866976
   43 SOLV  HW1     3022    7.381065575    3.010778757    6.001419674
   43 SOLV  HW2     3023    7.448874477    2.891014051    5.913527480
   44 SOLV  OW      3024    4.077614187    2.828055275    7.550253715
   44 SOLV  HW1     3025    3.993873519    2.864901191    7.590645486
   44 SOLV  HW2     3026    4.102974325    2.743583249    7.597401302
   45 SOLV  OW      3027    7.007724608    7.703393990    0.561757807
   45 SOLV  HW1     3028    6.981271004    7.797853611    0.542288935
   45 SOLV  HW2     3029    7.060646548    7.700420330    0.646562368
   46 SOLV  OW      3030    1.135319251    1.396224105    5.545870543
   46 SOLV  HW1     3031    1.152479651    1.377595157    5.642617747
   46 SOLV  HW2     3032    1.040797438    1.426681644    5.534062370
   47 SOLV  OW      3033    1.564776208    1.608599639    0.318144325
   47 SOLV  HW1     3034    1.486455012    1.550540842    0.340432969
   47 SOLV  HW2     3035    1.537606220    1.704697246    0.323520627
   48 SOLV  OW      3036    7.973243197    4.416396490    4.211306054
   48 SOLV  HW1     3037    8.038258494    4.351214130    4.250366690
   48 SOLV  HW2     3038    7.936645166    4.379743714    4.125757443
   49 SOLV  OW      3039    8.191141973    1.352363365    5.886047432
   49 SOLV  HW1     3040    8.243395630    1.389756560    5.809410232
   49 SOLV  HW2     3041    8.128654179    1.281850011    5.852506015
   50 SOLV  OW      3042    0.372551707    6.341715357    5.121610929
   50 SOLV  HW1     3043    0.374593138    6.410173907    5.194475868
   50 SOLV  HW2     3044    0.440132552    6.365361296    5.051785284
   51 SOLV  OW      3045    2.255866214    3.050980130    4.391860783
   51 SOLV  HW1     3046    2.271637357    2.956053539    4.419098656
   51 SOLV  HW2     3047    2.249922049    3.056488663    4.292181750
   52 SOLV  OW      3048    7.624308537    0.216365895    1.236689650
   52 SOLV  HW1     3049    7.679052345    0.188003619    1.157948179
   52 SOLV  HW2     3050    7.563099042    0.290696571    1.209674951
   53 SOLV  OW      3051    0.208503853    7.177842330    7.620454162
   53 SOLV  HW1     3052    0.122717452    7.189263296    7.570336661
   53 SOLV  HW2     3053    0.195670422    7.110917163    7.693650965
   54 SOLV  OW      3054    2.063197903    5.763732430    6.632859571
   54 SOLV  HW1     3055    2.105605191    5.740665865    6.720436034
   54 SOLV  HW2     3056    2.025501690    5.856241839    6.637447011
   55 SOLV  OW      3057    3.034514474    4.909854362    0.767126204
   55 SOLV  HW1     3058    3.041045178    4.850689576    0.847493158
   55 SOLV  HW2     3059    3.076093053    4.998489642    0.787547708
   56 SOLV  OW      3060    0.878831839    3.468872431    2.294053663
   56 SOLV  HW1     3061    0.804347335    3.448112671    2.357477773
   56 SOLV  HW2     3062    0.854736803    3.549151921    2.239500482
   57 SOLV  OW      3063    3.688379190    5.335088104    7.838052679
   57 SOLV  HW1     3064    3.598830156    5.374498482    7.817332793
   57 SOLV  HW2     3065    3.676342483    5.244211747    7.878027733
   58 SOLV  OW      3066    2.585559602    2.340172506    3.444306010
   58 SOLV  HW1     3067    2.541329000    2.250480741    3.445062691
   58 SOLV  HW2     3068    2.516075663    2.411652986    3.452304659
   59 SOLV  OW      3069    1.249953602    7.956097916    3.691077097
   59 SOLV  HW1     3070    1.161978959    7.909712660    3.680574104
   59 SOLV  HW2     3071    1.245614319    8.046019915    3.647526734
   60 SOLV  OW      3072    4.938950702    0.319727066    0.265449236
   60 SOLV  HW1     3073    5.013341142    0.269567466    0.221288643
   60 SOLV  HW2     3074    4.920809784    0.280016542    0.355416014
   61 SOLV  OW      3075    2.699301540    1.581053655    6.531675511
   61 SOLV  HW1     3076    2.649407723    1.523870168    6.466543101
   61 SOLV  HW2     3077    2.760930890    1.523864425    6.585829533
   62 SOLV  OW      3078    7.130251597    2.791736191    5.929312449
   62 SOLV  HW1     3079    7.213505987    2.840862079    5.954913832
   62 SOLV  HW2     3080    7.064839649    2.855771682    5.889053626
   63 SOLV  OW      3081    6.115115025    7.032238725    4.035787872
   63 SOLV  HW1     3082    6.154394261    6.945099924    4.006361140
   63 SOLV  HW2     3083    6.175443496    7.074905058    4.103181730
   64 SOLV  OW      3084    6.267737128    3.504773142    6.282475719
   64 SOLV  HW1     3085    6.293720513    3.435130147    6.349382343
   64 SOLV  HW2     3086    6.169433870    3.499121379    6.264974864
   65 SOLV  OW      3087    5.662333426    3.340441737    5.968279512
   65 SOLV  HW1     3088    5.594296973    3.270177900    5.947406761
   65 SOLV  HW2     3089    5.748302351    3.318293975    5.922230248
   66 SOLV  OW      3090    6.700079949    2.106744928    3.728270276
   66 SOLV  HW1     3091    6.711841770    2.045892448    3.649783704
   66 SOLV  HW2     3092    6.789720271    2.136909130    3.760768264
   67 SOLV  OW      3093    7.128729975    0.621794636    3.931310898
   67 SOLV  HW1     3094    7.085474719    0.650119481    3.845714375
   67 SOLV  HW2     3095    7.192128870    0.546587230    3.913297958
   68 SOLV  OW      3096    6.757283016    7.850455170    6.198464179
   68 SOLV  HW1     3097    6.853746426    7.829455109    6.214447173
   68 SOLV  HW2     3098    6.722279887    7.905831372    6.274028086
   69 SOLV  OW      3099    1.656101631    1.198287143    6.760750307
   69 SOLV  HW1     3100    1.572278721    1.151120531    6.788154941
   69 SOLV  HW2     3101    1.702633407    1.145105049    6.689980912
   70 SOLV  OW      3102    2.775255334    2.061389506    0.215521049
   70 SOLV  HW1     3103    2.759707252    2.155611947    0.185848355
   70 SOLV  HW2     3104    2.813263018    2.061440853    0.308016742
   71 SOLV  OW      3105    1.518747341    0.499038850    0.805683716
   71 SOLV  HW1     3106    1.440532350    0.527007656    0.749990595
   71 SOLV  HW2     3107    1.570702920    0.428670161    0.757203752
   72 SOLV  OW      3108    2.648827785    7.206881902    5.676822520
   72 SOLV  HW1     3109    2.665352605    7.285099694    5.616735679
   72 SOLV  HW2     3110    2.670366962    7.122270254    5.628053782
   73 SOLV  OW      3111    2.643718149    5.624765803    3.546345413
   73 SOLV  HW1     3112    2.564694931    5.681263191    3.522568447
   73 SOLV  HW2     3113    2.727831676    5.675030677    3.526340463
   74 SOLV  OW      3114    8.160849715    7.202824839    0.527748841
   74 SOLV  HW1     3115    8.166580712    7.271253316    0.455042608
   74 SOLV  HW2     3116    8.212093990    7.121264556    0.500852902
   75 SOLV  OW      3117    6.066377614    4.111725692    2.764488543
   75 SOLV  HW1     3118    5.975277718    4.080571641    2.737431238
   75 SOLV  HW2     3119    6.115559595    4.036600826    2.808524362
   76 SOLV  OW      3120    1.395891438    4.909058653    5.470239151
   76 SOLV  HW1     3121    1.475825392    4.898582098    5.529407420
   76 SOLV  HW2     3122    1.425617254    4.935297324    5.378435296
   77 SOLV  OW      3123    6.102858375    0.731491120    8.020512733
   77 SOLV  HW1     3124    6.092266009    0.830628300    8.012681092
   77 SOLV  HW2     3125    6.196610504    0.710069749    8.047959020
   78 SOLV  OW      3126    4.076537037    4.473715966    1.771424487
   78 SOLV  HW1     3127    4.117254236    4.405494622    1.832168289
   78 SOLV  HW2     3128    3.988935560    4.503829549    1.809119870
   79 SOLV  OW      3129    4.381469361    0.873083189    2.837034289
   79 SOLV  HW1     3130    4.302892727    0.896993827    2.779990148
   79 SOLV  HW2     3131    4.393028642    0.942135193    2.908449982
   80 SOLV  OW      3132    1.102545530    5.733110733    0.749635336
   80 SOLV  HW1     3133    1.047716059    5.731217755    0.833252999
   80 SOLV  HW2     3134    1.196157552    5.704795000    0.770534333
   81 SOLV  OW      3135    5.539623471    6.736913188    5.561286439
   81 SOLV  HW1     3136    5.599256318    6.784573885    5.496691832
   81 SOLV  HW2     3137    5.464975490    6.692851488    5.511423774
   82 SOLV  OW      3138    3.390180821    6.926149085    7.751082153
   82 SOLV  HW1     3139    3.333406292    6.867196382    7.693610937
   82 SOLV  HW2     3140    3.486334029    6.901078165    7.739782377
   83 SOLV  OW      3141    3.817231814    6.144740922    4.679299237
   83 SOLV  HW1     3142    3.817078669    6.045176611    4.688624715
   83 SOLV  HW2     3143    3.820336294    6.169109940    4.582363188
   84 SOLV  OW      3144    3.919241780    4.969368159    5.360099380
   84 SOLV  HW1     3145    3.909201082    5.065699794    5.384987939
   84 SOLV  HW2     3146    3.881654196    4.954505921    5.268621025
   85 SOLV  OW      3147    8.179066917    0.609311304    4.650725533
   85 SOLV  HW1     3148    8.133482695    0.681255868    4.598303621
   85 SOLV  HW2     3149    8.258489312    0.647676399    4.697864834
   86 SOLV  OW      3150    4.611656799    4.618779061    7.063973581
   86 SOLV  HW1     3151    4.554732382    4.665333333    6.996194027
   86 SOLV  HW2     3152    4.625537049    4.523719031    7.036178505
   87 SOLV  OW      3153    3.252509928    5.073455387    5.777536081
   87 SOLV  HW1     3154    3.239056659    5.030159172    5.688394664
   87 SOLV  HW2     3155    3.302615992    5.011149020    5.837610934
   88 SOLV  OW      3156    8.102220011    0.905010028    6.246747305
   88 SOLV  HW1     3157    8.159602639    0.914076417    6.328142130
   88 SOLV  HW2     3158    8.155231846    0.862910030    6.173144483
   89 SOLV  OW      3159    5.228875593    3.852521540    7.191284620
   89 SOLV  HW1     3160    5.133977923    3.882236936    7.180642305
   89 SOLV  HW2     3161    5.234999090    3.754067033    7.174822533
   90 SOLV  OW      3162    3.144952424    7.287509896    5.085666906
   90 SOLV  HW1     3163    3.176253568    7.192679474    5.080260641
   90 SOLV  HW2     3164    3.055673430    7.290609825    5.130626767
   91 SOLV  OW      3165    1.513620141    6.137660940    2.291452955
   91 SOLV  HW1     3166    1.497067962    6.093226354    2.203401624
   91 SOLV  HW2     3167    1.496211837    6.235781783    2.283050142
   92 SOLV  OW      3168    0.325159013    3.281999094    0.859363668
   92 SOLV  HW1     3169    0.408093374    3.226737749    0.851021384
   92 SOLV  HW2     3170    0.256076607    3.248271689    0.795398892
   93 SOLV  OW      3171    0.622657208    5.017138763    8.030292076
   93 SOLV  HW1     3172    0.603128927    5.097899644    7.974630680
   93 SOLV  HW2     3173    0.544832910    4.954443137    8.026481184
   94 SOLV  OW      3174    1.453782526    2.712557417    4.278266892
   94 SOLV  HW1     3175    1.462604303    2.730155389    4.180213552
   94 SOLV  HW2     3176    1.506120205    2.780874771    4.329212145
   95 SOLV  OW      3177    6.923950039    2.649908400    5.688822570
   95 SOLV  HW1     3178    6.956278069    2.637757984    5.594965571
   95 SOLV  HW2     3179    6.955330363    2.738232929    5.723692247
   96 SOLV  OW      3180    1.111582249    3.784654948    0.362392553
   96 SOLV  HW1     3181    1.108820711    3.700353030    0.416110336
   96 SOLV  HW2     3182    1.199917939    3.791737577    0.316039062
   97 SOLV  OW      3183    5.825850725    1.210830738    7.699221019
   97 SOLV  HW1     3184    5.896535860    1.271233519    7.736033459
   97 SOLV  HW2     3185    5.793169692    1.247118254    7.611944648
   98 SOLV  OW      3186    5.786867637    2.857801738    3.291912677
   98 SOLV  HW1     3187    5.827435349    2.908535384    3.215884006
   98 SOLV  HW2     3188    5.694611538    2.828390296    3.266936305
   99 SOLV  OW      3189    0.495805006    6.993016484    0.547446663
   99 SOLV  HW1     3190    0.423905481    6.951296798    0.603046583
   99 SOLV  HW2     3191    0.551107570    7.053688239    0.604560246
  100 SOLV  OW      3192    4.013711656    3.428142716    7.549164197
  100 SOLV  HW1     3193    4.111876352    3.446096812    7.542731252
  100 SOLV  HW2     3194    3.998974158    3.333492683    7.577874135
  101 SOLV  OW      3195    4.852136901    5.455666184    2.090861772
  101 SOLV  HW1     3196    4.948526264    5.439735153    2.112243963
  101 SOLV  HW2     3197    4.838616278    5.450182185    1.991922210
  102 SOLV  OW      3198    1.799288820    6.382054702    4.867881664
  102 SOLV  HW1     3199    1.881855427    6.367552003    4.922416296
  102 SOLV  HW2     3200    1.822416868    6.433930743    4.785567509
  103 SOLV  OW      3201    5.041461415    0.764004958    2.356835531
  103 SOLV  HW1     3202    4.963168548    0.756756043    2.295047829
  103 SOLV  HW2     3203    5.125979965    0.766068128    2.303410217
  104 SOLV  OW      3204    2.426384035    4.412936901    4.766714187
  104 SOLV  HW1     3205    2.510906326    4.406529124    4.713644406
  104 SOLV  HW2     3206    2.362700406    4.341932757    4.736644069
  105 SOLV  OW      3207    7.699378942    0.418403919    3.186004216
  105 SOLV  HW1     3208    7.716721511    0.466824192    3.271764068
  105 SOLV  HW2     3209    7.745306438    0.466003393    3.111003950
  106 SOLV  OW      3210    4.512879816    1.768087436    2.789332839
  106 SOLV  HW1     3211    4.463374110    1.744745677    2.705640622
  106 SOLV  HW2     3212    4.448407276    1.802188957    2.857760455
  107 SOLV  OW      3213    7.562028627    2.808697531    3.719146982
  107 SOLV  HW1     3214    7.504738575    2.771291090    3.792088644
  107 SOLV  HW2     3215    7.528456903    2.899375750    3.693608033
  108 SOLV  OW      3216    7.720576563    4.379138201    0.420484724
  108 SOLV  HW1     3217    7.674151000    4.291182990    0.430990463
  108 SOLV  HW2     3218    7.652665324    4.452485229    0.417329451
  109 SOLV  OW      3219    3.251527513    7.061335986    4.998826757
  109 SOLV  HW1     3220    3.235613000    7.031800233    4.904613858
  109 SOLV  HW2     3221    3.340345127    7.027392986    5.029827387
  110 SOLV  OW      3222    0.761846228    2.208832897    2.508078847
  110 SOLV  HW1     3223    0.776157341    2.128800411    2.449839065
  110 SOLV  HW2     3224    0.668223220    2.242070366    2.496602435
  111 SOLV  OW      3225    6.899885110    5.328139855    7.023364869
  111 SOLV  HW1     3226    6.939313190    5.286130244    7.105109212
  111 SOLV  HW2     3227    6.966457876    5.324856469    6.948807851
  112 SOLV  OW      3228    0.716355530    5.797333269    5.868307652
  112 SOLV  HW1     3229    0.784678782    5.761828664    5.804488198
  112 SOLV  HW2     3230    0.628013557    5.754212712    5.849926888
  113 SOLV  OW      3231    5.239834216    6.875908080    2.970537620
  113 SOLV  HW1     3232    5.252476103    6.892176620    2.872682641
  113 SOLV  HW2     3233    5.162532274    6.813978548    2.984291989
  114 SOLV  OW      3234    5.598466730    7.105780566    1.350508247
  114 SOLV  HW1     3235    5.602758623    7.184784638    1.289352540
  114 SOLV  HW2     3236    5.687317012    7.092885635    1.394546731
  115 SOLV  OW      3237    4.540080827    0.499403821    4.687446595
  115 SOLV  HW1     3238    4.633305528    0.534743849    4.679591987
  115 SOLV  HW2     3239    4.480967280    0.546505064    4.621960385
  116 SOLV  OW      3240    5.550489655    3.451985876    2.131787218
  116 SOLV  HW1     3241    5.505511993    3.388216322    2.069240455
  116 SOLV  HW2     3242    5.513971114    3.543987111    2.117516477
  117 SOLV  OW      3243    0.697117087    4.521660328    2.362212562
  117 SOLV  HW1     3244    0.761729115    4.523148612    2.438531379
  117 SOLV  HW2     3245    0.630316904    4.595198016    2.373674737
  118 SOLV  OW      3246    8.209512420    6.547089187    6.657721838
  118 SOLV  HW1     3247    8.200191812    6.491339350    6.740204880
  118 SOLV  HW2     3248    8.257510739    6.494743025    6.587333609
  119 SOLV  OW      3249    7.111065698    3.626295536    8.245989337
  119 SOLV  HW1     3250    7.152998157    3.685427342    8.177089897
  119 SOLV  HW2     3251    7.042919349    3.567491662    8.202398031
  120 SOLV  OW      3252    3.427246823    4.098323597    6.323226086
  120 SOLV  HW1     3253    3.355686643    4.031730842    6.344349989
  120 SOLV  HW2     3254    3.410661279    4.137462237    6.232701741
  121 SOLV  OW      3255    6.223463474    2.637039804    4.037461303
  121 SOLV  HW1     3256    6.316994622    2.605839643    4.020727391
  121 SOLV  HW2     3257    6.224762930    2.712577418    4.102989364
  122 SOLV  OW      3258    3.168561630    2.402972982    1.818310786
  122 SOLV  HW1     3259    3.206880689    2.467586057    1.752291449
  122 SOLV  HW2     3260    3.091162332    2.445379037    1.865352406
  123 SOLV  OW      3261    6.867524802    7.042739024    3.309239044
  123 SOLV  HW1     3262    6.937531451    7.002758975    3.250058489
  123 SOLV  HW2     3263    6.836986254    6.974409646    3.375572029
  124 SOLV  OW      3264    6.108560968    7.809334212    0.998604246
  124 SOLV  HW1     3265    6.153738096    7.861774926    1.070789366
  124 SOLV  HW2     3266    6.120670737    7.711578187    1.015888006
  125 SOLV  OW      3267    0.927118589    1.738584808    6.638353442
  125 SOLV  HW1     3268    0.834054651    1.704919985    6.652767446
  125 SOLV  HW2     3269    0.953376508    1.797634204    6.714678980
  126 SOLV  OW      3270    5.947076535    2.124505493    2.764133098
  126 SOLV  HW1     3271    5.955141158    2.191690940    2.690504861
  126 SOLV  HW2     3272    5.855372951    2.084617804    2.762932629
  127 SOLV  OW      3273    8.182053442    4.102403771    4.601510004
  127 SOLV  HW1     3274    8.094071576    4.054857230    4.602064950
  127 SOLV  HW2     3275    8.203362683    4.134120781    4.693931230
  128 SOLV  OW      3276    5.059890275    0.172798176    1.344717527
  128 SOLV  HW1     3277    5.056686392    0.186355390    1.245692200
  128 SOLV  HW2     3278    4.971928086    0.137257283    1.376333003
  129 SOLV  OW      3279    2.591617305    0.518343012    3.422162176
  129 SOLV  HW1     3280    2.519634675    0.453847473    3.447867511
  129 SOLV  HW2     3281    2.566136455    0.564581896    3.337223297
  130 SOLV  OW      3282    8.138589349    8.020722448    2.075183605
  130 SOLV  HW1     3283    8.092797219    7.934347426    2.096219694
  130 SOLV  HW2     3284    8.184267170    8.055052934    2.157250616
  131 SOLV  OW      3285    5.761941873    0.632719065    4.479350196
  131 SOLV  HW1     3286    5.704514413    0.551208298    4.471626691
  131 SOLV  HW2     3287    5.788511651    0.645824621    4.574868569
  132 SOLV  OW      3288    0.967271854    3.797869036    6.868595708
  132 SOLV  HW1     3289    0.939918199    3.724814599    6.806010933
  132 SOLV  HW2     3290    1.066009166    3.812274296    6.861854817
  133 SOLV  OW      3291    1.297330444    4.517125527    2.694104570
  133 SOLV  HW1     3292    1.393464042    4.543973113    2.687846439
  133 SOLV  HW2     3293    1.244032831    4.568130290    2.626581327
  134 SOLV  OW      3294    2.865083619    3.139999313    3.330647925
  134 SOLV  HW1     3295    2.890039895    3.082120439    3.408296180
  134 SOLV  HW2     3296    2.918283410    3.224629271    3.333729387
  135 SOLV  OW      3297    3.782419416    5.469540924    3.893570178
  135 SOLV  HW1     3298    3.792568544    5.562920305    3.927907400
  135 SOLV  HW2     3299    3.820290886    5.463715214    3.801193188
  136 SOLV  OW      3300    1.756037713    3.954601149    4.921572804
  136 SOLV  HW1     3301    1.740026750    3.981648692    4.826632447
  136 SOLV  HW2     3302    1.671049126    3.919666022    4.961045638
  137 SOLV  OW      3303    3.609452543    3.600189027    4.313027096
  137 SOLV  HW1     3304    3.539226267    3.649190737    4.261364194
  137 SOLV  HW2     3305    3.587287778    3.502690003    4.315162856
  138 SOLV  OW      3306    7.140769730    7.647794578    6.775878065
  138 SOLV  HW1     3307    7.215101845    7.714700453    6.776194412
  138 SOLV  HW2     3308    7.070709653    7.675525212    6.841638015
  139 SOLV  OW      3309    1.178593594    5.616416367    6.697768230
  139 SOLV  HW1     3310    1.212484737    5.533232728    6.653798754
  139 SOLV  HW2     3311    1.236891198    5.638957381    6.775836831
  140 SOLV  OW      3312    1.002601899    7.614319141    5.790257063
  140 SOLV  HW1     3313    1.084167094    7.566145088    5.822295517
  140 SOLV  HW2     3314    0.982422303    7.586780509    5.696265321
  141 SOLV  OW      3315    3.350857892    1.461219448    1.150532301
  141 SOLV  HW1     3316    3.331674323    1.363846753    1.162881412
  141 SOLV  HW2     3317    3.265799948    1.513206990    1.158550535
  142 SOLV  OW      3318    5.428645853    0.076032272    4.534268733
  142 SOLV  HW1     3319    5.398300930    0.168281351    4.558158736
  142 SOLV  HW2     3320    5.425987131    0.064764092    4.434934058
  143 SOLV  OW      3321    2.193925331    5.825671305    2.636711701
  143 SOLV  HW1     3322    2.152913519    5.914724148    2.656400841
  143 SOLV  HW2     3323    2.190806739    5.808605786    2.538218010
  144 SOLV  OW      3324    7.707344577    7.626002242    0.720744181
  144 SOLV  HW1     3325    7.617644262    7.590859774    0.693903054
  144 SOLV  HW2     3326    7.695976073    7.695875903    0.791383360
  145 SOLV  OW      3327    7.881409121    6.803463164    3.517237758
  145 SOLV  HW1     3328    7.905484581    6.832542381    3.424628011
  145 SOLV  HW2     3329    7.928955891    6.718159412    3.538787128
  146 SOLV  OW      3330    4.840951500    7.513853999    1.317839239
  146 SOLV  HW1     3331    4.856387372    7.590347595    1.380373584
  146 SOLV  HW2     3332    4.924972163    7.460295007    1.309353813
  147 SOLV  OW      3333    1.620922029    4.144229658    2.202618095
  147 SOLV  HW1     3334    1.533962169    4.160847258    2.249131568
  147 SOLV  HW2     3335    1.630473413    4.207907200    2.126096567
  148 SOLV  OW      3336    0.401639927    3.849988915    2.410063226
  148 SOLV  HW1     3337    0.458956959    3.914991708    2.459972439
  148 SOLV  HW2     3338    0.451023029    3.816954434    2.329617480
  149 SOLV  OW      3339    0.156275016    6.968612202    0.594570360
  149 SOLV  HW1     3340    0.165234947    7.063123567    0.626023762
  149 SOLV  HW2     3341    0.125019886    6.967942536    0.499572229
  150 SOLV  OW      3342    6.258235980    0.681123049    5.550754759
  150 SOLV  HW1     3343    6.223975812    0.714621034    5.462973596
  150 SOLV  HW2     3344    6.188300127    0.694266366    5.621022964
  151 SOLV  OW      3345    5.193059095    2.642424093    5.079069419
  151 SOLV  HW1     3346    5.097247435    2.660278853    5.101500637
  151 SOLV  HW2     3347    5.204747881    2.643334751    4.979749983
  152 SOLV  OW      3348    3.188704007    4.789517086    0.246271775
  152 SOLV  HW1     3349    3.190421942    4.690651220    0.231300527
  152 SOLV  HW2     3350    3.277662541    4.828397919    0.222267550
  153 SOLV  OW      3351    0.479011065    1.648892752    3.011103446
  153 SOLV  HW1     3352    0.450010353    1.663946741    2.916584277
  153 SOLV  HW2     3353    0.443978604    1.560848361    3.043079383
  154 SOLV  OW      3354    0.161130837    8.231823313    1.417339406
  154 SOLV  HW1     3355    0.224706468    8.166964823    1.375464688
  154 SOLV  HW2     3356    0.212712970    8.302149766    1.466282404
  155 SOLV  OW      3357    2.172848368    5.759874884    2.369738930
  155 SOLV  HW1     3358    2.198095630    5.663202632    2.373878526
  155 SOLV  HW2     3359    2.202941497    5.798452448    2.282525313
  156 SOLV  OW      3360    1.873656195    2.161077252    8.177644400
  156 SOLV  HW1     3361    1.891153306    2.075613636    8.128740829
  156 SOLV  HW2     3362    1.791345173    2.204298932    8.140786629
  157 SOLV  OW      3363    3.367122686    6.713866941    4.239840594
  157 SOLV  HW1     3364    3.370437237    6.639936522    4.172574528
  157 SOLV  HW2     3365    3.318285549    6.792042366    4.201047033
  158 SOLV  OW      3366    0.035846207    0.207714094    1.639588736
  158 SOLV  HW1     3367    0.079588503    0.287526958    1.598141206
  158 SOLV  HW2     3368    0.102796245    0.133977509    1.648645040
  159 SOLV  OW      3369    0.390676578    7.452656498    0.508372050
  159 SOLV  HW1     3370    0.374914457    7.360548643    0.472744745
  159 SOLV  HW2     3371    0.481344928    7.457080507    0.550338715
  160 SOLV  OW      3372    4.761953747    5.544168380    1.621963906
  160 SOLV  HW1     3373    4.801964021    5.524705175    1.532398736
  160 SOLV  HW2     3374    4.753005731    5.643083907    1.633671790
  161 SOLV  OW      3375    6.232968233    6.442822736    7.016912647
  161 SOLV  HW1     3376    6.234516072    6.494978442    7.102230895
  161 SOLV  HW2     3377    6.324745279    6.408247225    6.997335441
  162 SOLV  OW      3378    7.503968464    0.318170321    4.554412451
  162 SOLV  HW1     3379    7.590232106    0.308381009    4.504769026
  162 SOLV  HW2     3380    7.428517270    0.287242434    4.496514188
  163 SOLV  OW      3381    0.840371740    3.343862092    2.690696805
  163 SOLV  HW1     3382    0.816795700    3.406982026    2.616792630
  163 SOLV  HW2     3383    0.908984793    3.386086954    2.749951321
  164 SOLV  OW      3384    3.676604740    4.679476761    7.914490694
  164 SOLV  HW1     3385    3.760967882    4.684988344    7.861065425
  164 SOLV  HW2     3386    3.683098772    4.740563816    7.993407552
  165 SOLV  OW      3387    7.842741861    2.921473943    3.138273131
  165 SOLV  HW1     3388    7.840443826    2.867395726    3.054187787
  165 SOLV  HW2     3389    7.749301730    2.943483638    3.166283041
  166 SOLV  OW      3390    1.546391537    5.728751193    3.645431858
  166 SOLV  HW1     3391    1.544578185    5.691505153    3.738229622
  166 SOLV  HW2     3392    1.453205406    5.732858117    3.609359076
  167 SOLV  OW      3393    0.375008085    7.168162408    7.401808608
  167 SOLV  HW1     3394    0.451700339    7.228177732    7.424575933
  167 SOLV  HW2     3395    0.312592435    7.162837459    7.479769318
  168 SOLV  OW      3396    1.489400047    2.269180494    2.709011469
  168 SOLV  HW1     3397    1.477764563    2.299438655    2.803611147
  168 SOLV  HW2     3398    1.580694257    2.229983721    2.697565781
  169 SOLV  OW      3399    0.590577091    4.623103417    7.636017138
  169 SOLV  HW1     3400    0.508544266    4.679504905    7.626552994
  169 SOLV  HW2     3401    0.631643605    4.638850105    7.725825952
  170 SOLV  OW      3402    7.386098132    7.944326000    0.482677304
  170 SOLV  HW1     3403    7.382035426    7.863908358    0.541993539
  170 SOLV  HW2     3404    7.423018297    8.021781787    0.534052830
  171 SOLV  OW      3405    8.147806335    1.703322369    1.700225245
  171 SOLV  HW1     3406    8.233752339    1.718391676    1.749093471
  171 SOLV  HW2     3407    8.151968627    1.748131407    1.610913722
  172 SOLV  OW      3408    7.435449009    2.159422744    0.553793708
  172 SOLV  HW1     3409    7.483487304    2.181091156    0.468797557
  172 SOLV  HW2     3410    7.496799099    2.174069959    0.631401888
  173 SOLV  OW      3411    4.698356722    2.990437617    6.952899521
  173 SOLV  HW1     3412    4.790665996    2.995209506    6.991061139
  173 SOLV  HW2     3413    4.648477038    3.074022896    6.975824576
  174 SOLV  OW      3414    4.090319780    4.772043690    3.395996399
  174 SOLV  HW1     3415    4.084919533    4.845800944    3.463319749
  174 SOLV  HW2     3416    4.107063117    4.685306443    3.442878450
  175 SOLV  OW      3417    3.138335374    3.238962889    5.221675268
  175 SOLV  HW1     3418    3.072301718    3.283751899    5.281969693
  175 SOLV  HW2     3419    3.110315341    3.251417728    5.126482922
  176 SOLV  OW      3420    6.721477314    3.311092860    5.997204002
  176 SOLV  HW1     3421    6.712240796    3.405684159    6.028304674
  176 SOLV  HW2     3422    6.800208178    3.268814014    6.042081502
  177 SOLV  OW      3423    3.276028634    4.922188856    6.651351616
  177 SOLV  HW1     3424    3.293206873    4.824382739    6.639491077
  177 SOLV  HW2     3425    3.325112544    4.973420062    6.580868773
  178 SOLV  OW      3426    7.568427621    3.202123073    2.116582073
  178 SOLV  HW1     3427    7.511911421    3.283223775    2.101461388
  178 SOLV  HW2     3428    7.638212326    3.196366887    2.045175191
  179 SOLV  OW      3429    5.150693467    3.094811296    0.841794091
  179 SOLV  HW1     3430    5.229747868    3.105236787    0.902141327
  179 SOLV  HW2     3431    5.128406445    3.183136386    0.800538703
  180 SOLV  OW      3432    3.068779009    6.563499191    4.002795433
  180 SOLV  HW1     3433    3.005664083    6.501443666    3.956238240
  180 SOLV  HW2     3434    3.160748058    6.524219056    4.002030298
  181 SOLV  OW      3435    0.956773714    3.842268329    4.533425655
  181 SOLV  HW1     3436    0.950672115    3.743002636    4.543958023
  181 SOLV  HW2     3437    1.047609686    3.873232277    4.561565349
  182 SOLV  OW      3438    3.414492445    4.464410989    1.223985332
  182 SOLV  HW1     3439    3.351169469    4.531506348    1.185386847
  182 SOLV  HW2     3440    3.434286914    4.488148597    1.319096478
  183 SOLV  OW      3441    5.377337855    0.801432603    2.261260179
  183 SOLV  HW1     3442    5.458286039    0.859187757    2.271911429
  183 SOLV  HW2     3443    5.362026861    0.783117000    2.164142786
  184 SOLV  OW      3444    6.009970934    7.558547969    7.228608743
  184 SOLV  HW1     3445    5.935322649    7.501570761    7.262978925
  184 SOLV  HW2     3446    6.012890897    7.644231818    7.280084871
  185 SOLV  OW      3447    6.415136351    0.476418095    0.301664150
  185 SOLV  HW1     3448    6.470092374    0.433409662    0.373301210
  185 SOLV  HW2     3449    6.370024142    0.405647217    0.247276349
  186 SOLV  OW      3450    1.953380024    4.771364316    3.659591810
  186 SOLV  HW1     3451    1.885081377    4.842623132    3.643501936
  186 SOLV  HW2     3452    1.949373738    4.704083815    3.585709033
  187 SOLV  OW      3453    2.961127114    5.528223285    3.989804769
  187 SOLV  HW1     3454    2.986213518    5.570799638    4.076750119
  187 SOLV  HW2     3455    2.947883757    5.430031587    4.003388990
  188 SOLV  OW      3456    7.747383169    4.394326852    7.778043412
  188 SOLV  HW1     3457    7.757125803    4.432215248    7.686002222
  188 SOLV  HW2     3458    7.667563948    4.334143854    7.781014568
  189 SOLV  OW      3459    3.667095445    0.232900336    1.510863468
  189 SOLV  HW1     3460    3.721520321    0.262103968    1.432208007
  189 SOLV  HW2     3461    3.714547170    0.257801380    1.595301638
  190 SOLV  OW      3462    7.795442883    3.622725174    5.220884051
  190 SOLV  HW1     3463    7.885816843    3.664633768    5.212149315
  190 SOLV  HW2     3464    7.750954667    3.656477386    5.303839622
  191 SOLV  OW      3465    0.159017116    2.336714212    4.648921238
  191 SOLV  HW1     3466    0.065702327    2.331041348    4.684448724
  191 SOLV  HW2     3467    0.211887011    2.401062049    4.704293359
  192 SOLV  OW      3468    0.535330612    7.611603962    6.117050137
  192 SOLV  HW1     3469    0.567968855    7.690215948    6.064544678
  192 SOLV  HW2     3470    0.605933262    7.583272382    6.181968898
  193 SOLV  OW      3471    2.075450919    2.838917054    3.934376201
  193 SOLV  HW1     3472    2.164090060    2.845202808    3.980261218
  193 SOLV  HW2     3473    2.061670839    2.919874526    3.877299537
  194 SOLV  OW      3474    1.255171330    0.328526314    5.842785745
  194 SOLV  HW1     3475    1.346120365    0.340772783    5.803034770
  194 SOLV  HW2     3476    1.263616978    0.313541688    5.941303814
  195 SOLV  OW      3477    7.205287681    7.679691688    3.752484499
  195 SOLV  HW1     3478    7.191737734    7.729801260    3.837967750
  195 SOLV  HW2     3479    7.279662567    7.721849454    3.700589940
  196 SOLV  OW      3480    2.633339967    1.449791191    0.910735940
  196 SOLV  HW1     3481    2.676261921    1.530265542    0.869710962
  196 SOLV  HW2     3482    2.676941464    1.429877141    0.998506836
  197 SOLV  OW      3483    2.338267575    6.812161124    2.023182016
  197 SOLV  HW1     3484    2.313389853    6.880357855    1.954390608
  197 SOLV  HW2     3485    2.255595123    6.779069299    2.068701883
  198 SOLV  OW      3486    0.709311829    1.224461524    0.388967986
  198 SOLV  HW1     3487    0.802343447    1.188195299    0.383348493
  198 SOLV  HW2     3488    0.643816245    1.151182913    0.370469070
  199 SOLV  OW      3489    0.724389823    2.876703177    7.473303447
  199 SOLV  HW1     3490    0.652901588    2.901366049    7.538747597
  199 SOLV  HW2     3491    0.791857629    2.818089156    7.518184337
  200 SOLV  OW      3492    0.293642778    1.578516105    1.690987618
  200 SOLV  HW1     3493    0.287840331    1.624893718    1.602573471
  200 SOLV  HW2     3494    0.206494047    1.587658493    1.739186025
  201 SOLV  OW      3495    1.969507325    2.093010920    7.111917902
  201 SOLV  HW1     3496    1.957029083    2.024631936    7.183821217
  201 SOLV  HW2     3497    1.880131479    2.122315819    7.077937851
  202 SOLV  OW      3498    5.609206965    6.926159285    1.836594752
  202 SOLV  HW1     3499    5.568129089    6.864660520    1.769270943
  202 SOLV  HW2     3500    5.560463909    6.917733926    1.923514674
  203 SOLV  OW      3501    2.335512728    3.950419944    2.690323678
  203 SOLV  HW1     3502    2.242770808    3.954007955    2.653073177
  203 SOLV  HW2     3503    2.381641630    3.868181701    2.656999810
  204 SOLV  OW      3504    6.528292765    3.821939377    4.762604216
  204 SOLV  HW1     3505    6.494232846    3.843362079    4.854160384
  204 SOLV  HW2     3506    6.472550937    3.749242094    4.722486571
  205 SOLV  OW      3507    2.627619031    7.812582974    6.977956246
  205 SOLV  HW1     3508    2.672998605    7.753212435    6.911504209
  205 SOLV  HW2     3509    2.668440156    7.798858054    7.068217295
  206 SOLV  OW      3510    1.703664176    4.663442332    3.780043191
  206 SOLV  HW1     3511    1.709713680    4.757049568    3.814723421
  206 SOLV  HW2     3512    1.703472852    4.599402959    3.856857358
  207 SOLV  OW      3513    8.264920677    2.112943606    0.291119557
  207 SOLV  HW1     3514    8.174860305    2.069993452    0.297896258
  207 SOLV  HW2     3515    8.307733262    2.115002451    0.381476382
  208 SOLV  OW      3516    6.663317875    1.753965025    7.422782760
  208 SOLV  HW1     3517    6.637270060    1.844952179    7.390466711
  208 SOLV  HW2     3518    6.591193367    1.717652764    7.481781919
  209 SOLV  OW      3519    1.343763542    0.508083607    4.490493432
  209 SOLV  HW1     3520    1.251063231    0.496051150    4.526036893
  209 SOLV  HW2     3521    1.346269352    0.481223800    4.394193752
  210 SOLV  OW      3522    0.266082507    0.679727427    5.364521846
  210 SOLV  HW1     3523    0.276336658    0.711227754    5.458883561
  210 SOLV  HW2     3524    0.219225345    0.591379663    5.363797269
  211 SOLV  OW      3525    7.781928418    0.739350338    5.071465820
  211 SOLV  HW1     3526    7.865930406    0.770556827    5.115866230
  211 SOLV  HW2     3527    7.783268092    0.766079606    4.975105561
  212 SOLV  OW      3528    3.693473828    4.690444952    4.661743453
  212 SOLV  HW1     3529    3.750325258    4.608426645    4.655190429
  212 SOLV  HW2     3530    3.752046984    4.771471920    4.664131574
  213 SOLV  OW      3531    8.231529715    2.617744514    6.329472918
  213 SOLV  HW1     3532    8.156417247    2.672234314    6.366764789
  213 SOLV  HW2     3533    8.195233673    2.532808167    6.291132095
  214 SOLV  OW      3534    4.940607203    1.934291102    0.752310812
  214 SOLV  HW1     3535    4.863363295    1.996208051    0.766504269
  214 SOLV  HW2     3536    4.958788027    1.925620770    0.654351578
  215 SOLV  OW      3537    4.112947209    4.610858865    6.992578543
  215 SOLV  HW1     3538    4.108362416    4.691794866    6.934011706
  215 SOLV  HW2     3539    4.094341425    4.529147493    6.938000910
  216 SOLV  OW      3540    6.306613596    7.837163322    7.181760942
  216 SOLV  HW1     3541    6.211829881    7.866913192    7.170236195
  216 SOLV  HW2     3542    6.309595175    7.737455541    7.188926665
  217 SOLV  OW      3543    7.896705977    7.942249321    4.110872579
  217 SOLV  HW1     3544    7.913475429    7.913891270    4.016446323
  217 SOLV  HW2     3545    7.838925412    8.023875775    4.111379845
  218 SOLV  OW      3546    6.507688424    6.367179048    1.775331937
  218 SOLV  HW1     3547    6.454407075    6.448592669    1.798455445
  218 SOLV  HW2     3548    6.507578815    6.304135359    1.852967111
  219 SOLV  OW      3549    7.724922333    7.303592411    0.934430029
  219 SOLV  HW1     3550    7.656498125    7.353869355    0.987272581
  219 SOLV  HW2     3551    7.816249697    7.325497581    0.968802393
  220 SOLV  OW      3552    2.153075681    4.316746479    7.630970551
  220 SOLV  HW1     3553    2.139029090    4.292123750    7.535064526
  220 SOLV  HW2     3554    2.157211470    4.416299722    7.639546098
  221 SOLV  OW      3555    0.979609135    5.783690649    7.925374890
  221 SOLV  HW1     3556    0.883761055    5.786888268    7.953736784
  221 SOLV  HW2     3557    1.037955607    5.774666301    8.006094530
  222 SOLV  OW      3558    0.044086996    6.560247334    0.866007448
  222 SOLV  HW1     3559    0.111933540    6.486809841    0.863714515
  222 SOLV  HW2     3560   -0.037946246    6.528346552    0.913488217
  223 SOLV  OW      3561    5.422235242    1.736589674    0.100086967
  223 SOLV  HW1     3562    5.468881880    1.819107112    0.068199120
  223 SOLV  HW2     3563    5.349893647    1.761934342    0.164322710
  224 SOLV  OW      3564    7.918001811    0.201556329    1.326716029
  224 SOLV  HW1     3565    7.924699207    0.208382620    1.227167079
  224 SOLV  HW2     3566    7.985436308    0.135736707    1.360209350
  225 SOLV  OW      3567    3.132065023    6.560193362    2.719636027
  225 SOLV  HW1     3568    3.228102286    6.572469640    2.694577495
  225 SOLV  HW2     3569    3.118943737    6.586551682    2.815212387
  226 SOLV  OW      3570    0.467121657    5.452100025    7.537725226
  226 SOLV  HW1     3571    0.540239086    5.486535910    7.596627081
  226 SOLV  HW2     3572    0.503647844    5.433984741    7.446406824
  227 SOLV  OW      3573    6.494187072    4.670621007    1.019892214
  227 SOLV  HW1     3574    6.520798734    4.612847199    1.097066972
  227 SOLV  HW2     3575    6.404617360    4.711246260    1.038023063
  228 SOLV  OW      3576    7.610035467    7.515232283    6.279094142
  228 SOLV  HW1     3577    7.623521731    7.443885461    6.210324366
  228 SOLV  HW2     3578    7.697389859    7.535993283    6.323135352
  229 SOLV  OW      3579    1.608617988    0.756893255    5.248303482
  229 SOLV  HW1     3580    1.547042542    0.723487913    5.176929991
  229 SOLV  HW2     3581    1.696798280    0.710331294    5.240701398
  230 SOLV  OW      3582    4.527370818    0.176574452    6.718779280
  230 SOLV  HW1     3583    4.484044020    0.218222685    6.638840846
  230 SOLV  HW2     3584    4.587345787    0.243425014    6.762777352
  231 SOLV  OW      3585    6.183990178    2.773114700    2.627848231
  231 SOLV  HW1     3586    6.190198083    2.869880870    2.603365211
  231 SOLV  HW2     3587    6.096731223    2.736186586    2.595851608
  232 SOLV  OW      3588    2.247015430    2.373061199    5.590984009
  232 SOLV  HW1     3589    2.276882244    2.331799627    5.677050528
  232 SOLV  HW2     3590    2.297687432    2.332157102    5.515082363
  233 SOLV  OW      3591    1.850476593    7.199083293    7.473263469
  233 SOLV  HW1     3592    1.816508252    7.291858481    7.457749271
  233 SOLV  HW2     3593    1.796954333    7.155699255    7.545754835
  234 SOLV  OW      3594    5.066178849    2.656254846    7.038491611
  234 SOLV  HW1     3595    5.108521231    2.682701070    6.951834562
  234 SOLV  HW2     3596    4.966658204    2.657601629    7.028721295
  235 SOLV  OW      3597    5.593575976    0.364386164    1.102849817
  235 SOLV  HW1     3598    5.650283478    0.376303407    1.021349400
  235 SOLV  HW2     3599    5.651773748    0.364106914    1.184170056
  236 SOLV  OW      3600    4.250418080    7.574417025    6.484223671
  236 SOLV  HW1     3601    4.312928555    7.545687167    6.411638946
  236 SOLV  HW2     3602    4.293001158    7.558149596    6.573238007
  237 SOLV  OW      3603    2.806428809    5.405628961    5.019009240
  237 SOLV  HW1     3604    2.764637555    5.449575700    4.939488231
  237 SOLV  HW2     3605    2.854811429    5.474213608    5.073384892
  238 SOLV  OW      3606    6.893719496    2.485608735    2.829291685
  238 SOLV  HW1     3607    6.964258754    2.515796349    2.893436151
  238 SOLV  HW2     3608    6.884725111    2.552693375    2.755669396
  239 SOLV  OW      3609    1.643655515    6.820084615    4.403565193
  239 SOLV  HW1     3610    1.693794520    6.850486200    4.484570766
  239 SOLV  HW2     3611    1.567475826    6.882489866    4.386179002
  240 SOLV  OW      3612    4.386509057    3.469864488    5.176503360
  240 SOLV  HW1     3613    4.431792432    3.383485547    5.154367891
  240 SOLV  HW2     3614    4.411624841    3.497851787    5.269173385
  241 SOLV  OW      3615    5.931489701    2.514569794    8.013436070
  241 SOLV  HW1     3616    6.002861203    2.491238542    8.079493416
  241 SOLV  HW2     3617    5.973501117    2.536613597    7.925396823
  242 SOLV  OW      3618    4.994684194    7.947151044    0.726941604
  242 SOLV  HW1     3619    5.016805875    7.866299903    0.781487685
  242 SOLV  HW2     3620    5.046147370    7.944615462    0.641229281
  243 SOLV  OW      3621    2.012494027    5.748571970    3.224488907
  243 SOLV  HW1     3622    2.002141444    5.846682265    3.240897194
  243 SOLV  HW2     3623    2.041970156    5.703622588    3.308825632
  244 SOLV  OW      3624    5.155509181    1.267452182    6.576802530
  244 SOLV  HW1     3625    5.185905293    1.295510440    6.667854921
  244 SOLV  HW2     3626    5.183412417    1.336176626    6.509719800
  245 SOLV  OW      3627    2.279319549    2.610348316    2.295142273
  245 SOLV  HW1     3628    2.363891828    2.557702122    2.286343658
  245 SOLV  HW2     3629    2.257217715    2.621946073    2.391984645
  246 SOLV  OW      3630    1.732526184    8.221051480    1.405122491
  246 SOLV  HW1     3631    1.730663579    8.218568300    1.305160507
  246 SOLV  HW2     3632    1.723603485    8.315669405    1.436264284
  247 SOLV  OW      3633    3.855203256    7.442642246    5.865985758
  247 SOLV  HW1     3634    3.811489469    7.485159587    5.786719909
  247 SOLV  HW2     3635    3.851832996    7.343141505    5.856504821
  248 SOLV  OW      3636    1.677434357    4.460450111    3.596232525
  248 SOLV  HW1     3637    1.694998800    4.528533542    3.667350872
  248 SOLV  HW2     3638    1.752304417    4.461450574    3.529936857
  249 SOLV  OW      3639    3.938222395    3.460786934    7.246373213
  249 SOLV  HW1     3640    3.949588405    3.368701414    7.209057250
  249 SOLV  HW2     3641    3.957061386    3.459497888    7.344581508
  250 SOLV  OW      3642    6.433263913    8.206568312    4.587700632
  250 SOLV  HW1     3643    6.487140980    8.268476118    4.530546937
  250 SOLV  HW2     3644    6.483845816    8.121390396    4.601410202
  251 SOLV  OW      3645    2.548580294    4.188305591    5.633910128
  251 SOLV  HW1     3646    2.473934410    4.230234367    5.582219919
  251 SOLV  HW2     3647    2.524780010    4.093714993    5.656002408
  252 SOLV  OW      3648    7.470760613    7.949449046    0.995812881
  252 SOLV  HW1     3649    7.397455790    7.943987846    0.928003757
  252 SOLV  HW2     3650    7.559136291    7.952916840    0.949130949
  253 SOLV  OW      3651    2.087747815    5.008684096    8.194253719
  253 SOLV  HW1     3652    2.175910236    5.034943184    8.233489381
  253 SOLV  HW2     3653    2.078402950    4.909150465    8.196949116
  254 SOLV  OW      3654    1.244357789    1.730102159    3.400483118
  254 SOLV  HW1     3655    1.274437447    1.640382730    3.432844883
  254 SOLV  HW2     3656    1.323418164    1.782030413    3.368010531
  255 SOLV  OW      3657    4.393884130    7.003002321    6.943708694
  255 SOLV  HW1     3658    4.368778125    7.004761494    7.040499387
  255 SOLV  HW2     3659    4.316312132    7.033798667    6.888608531
  256 SOLV  OW      3660    2.199278850    2.644900871    3.752043884
  256 SOLV  HW1     3661    2.173638460    2.695164276    3.834615694
  256 SOLV  HW2     3662    2.220001093    2.709665269    3.678708999
  257 SOLV  OW      3663    5.004076392    7.145517271    2.594117775
  257 SOLV  HW1     3664    4.919866186    7.168046051    2.643134073
  257 SOLV  HW2     3665    4.982674539    7.085745288    2.516847236
  258 SOLV  OW      3666    4.399934899    0.431751748    0.320532462
  258 SOLV  HW1     3667    4.445985409    0.395961737    0.239291492
  258 SOLV  HW2     3668    4.304629250    0.401448658    0.320869675
  259 SOLV  OW      3669    0.099966913    6.086123546    2.784079307
  259 SOLV  HW1     3670    0.022973505    6.032786016    2.749026394
  259 SOLV  HW2     3671    0.185659864    6.039899135    2.761242045
  260 SOLV  OW      3672    7.758654332    3.975941837    2.745948971
  260 SOLV  HW1     3673    7.675679333    4.028156037    2.765719305
  260 SOLV  HW2     3674    7.735314046    3.896036073    2.690538324
  261 SOLV  OW      3675    1.403860285    4.035616620    0.674876509
  261 SOLV  HW1     3676    1.491896509    3.989387305    0.685550150
  261 SOLV  HW2     3677    1.329850974    3.969190708    0.685441270
  262 SOLV  OW      3678    6.103089845    4.776325989    3.083102441
  262 SOLV  HW1     3679    6.134275317    4.685920610    3.053845536
  262 SOLV  HW2     3680    6.020538790    4.801116508    3.032384469
  263 SOLV  OW      3681    1.605773111    4.930092070    0.928252743
  263 SOLV  HW1     3682    1.568837469    5.015576667    0.964697490
  263 SOLV  HW2     3683    1.602809049    4.859625113    0.999144648
  264 SOLV  OW      3684    7.495549517    6.368553378    5.625440738
  264 SOLV  HW1     3685    7.522313946    6.459084859    5.592435764
  264 SOLV  HW2     3686    7.574529854    6.307281593    5.622367978
  265 SOLV  OW      3687    7.568201693    5.821743255    1.915996419
  265 SOLV  HW1     3688    7.507755160    5.891447835    1.954587087
  265 SOLV  HW2     3689    7.657076074    5.862575065    1.895120309
  266 SOLV  OW      3690    0.283510969    3.656684541    6.641129039
  266 SOLV  HW1     3691    0.188852597    3.625904047    6.631429495
  266 SOLV  HW2     3692    0.331302730    3.597494459    6.706045344
  267 SOLV  OW      3693    6.353417926    8.115595269    3.119432602
  267 SOLV  HW1     3694    6.360773125    8.129803145    3.020711983
  267 SOLV  HW2     3695    6.338020604    8.018552368    3.138067244
  268 SOLV  OW      3696    0.009805493    2.917770579    5.998194296
  268 SOLV  HW1     3697   -0.014178126    3.014858178    5.997567684
  268 SOLV  HW2     3698    0.105361186    2.907236367    6.025755777
  269 SOLV  OW      3699    8.139384129    1.375157633    1.181648527
  269 SOLV  HW1     3700    8.063468020    1.314985603    1.206498348
  269 SOLV  HW2     3701    8.192710251    1.397006327    1.263381704
  270 SOLV  OW      3702    5.351697055    3.988731589    3.208387515
  270 SOLV  HW1     3703    5.259429780    4.024831327    3.194777958
  270 SOLV  HW2     3704    5.388157108    4.022367436    3.295226324
  271 SOLV  OW      3705    6.221857389    3.738638809    6.084440039
  271 SOLV  HW1     3706    6.321428735    3.736416851    6.075375993
  271 SOLV  HW2     3707    6.191674821    3.660824338    6.139534887
  272 SOLV  OW      3708    2.311661127    0.919912417    5.718194442
  272 SOLV  HW1     3709    2.305434400    0.973176242    5.802608288
  272 SOLV  HW2     3710    2.247372942    0.843413879    5.722251173
  273 SOLV  OW      3711    2.007487889    0.052331427    0.998533725
  273 SOLV  HW1     3712    1.956046392    0.138052142    0.995784125
  273 SOLV  HW2     3713    2.004795585    0.014823578    1.091203763
  274 SOLV  OW      3714    4.923280211    3.520035866    5.712586898
  274 SOLV  HW1     3715    4.917109068    3.478914424    5.803540552
  274 SOLV  HW2     3716    4.924429748    3.619675276    5.721081713
  275 SOLV  OW      3717    1.299412302    1.191415580    2.595442344
  275 SOLV  HW1     3718    1.261080721    1.194859163    2.503135099
  275 SOLV  HW2     3719    1.238829506    1.239943462    2.658502275
  276 SOLV  OW      3720    1.163278364    5.210560577    0.613609912
  276 SOLV  HW1     3721    1.219805742    5.177448472    0.538044032
  276 SOLV  HW2     3722    1.141414170    5.134448769    0.674691232
  277 SOLV  OW      3723    5.703749780    7.575427542    0.002696464
  277 SOLV  HW1     3724    5.715784649    7.543676124   -0.091369666
  277 SOLV  HW2     3725    5.674680919    7.671115116    0.002099348
  278 SOLV  OW      3726    4.246563867    7.422454379    6.114436426
  278 SOLV  HW1     3727    4.192414194    7.506407908    6.119050317
  278 SOLV  HW2     3728    4.330698849    7.434135179    6.167223719
  279 SOLV  OW      3729    5.472145572    0.551662767    1.379911074
  279 SOLV  HW1     3730    5.412110131    0.508447039    1.312605399
  279 SOLV  HW2     3731    5.486782104    0.489081835    1.456535088
  280 SOLV  OW      3732    5.666277178    6.199712707    1.645252723
  280 SOLV  HW1     3733    5.740213881    6.177434630    1.708801814
  280 SOLV  HW2     3734    5.648904178    6.121370038    1.585570449
  281 SOLV  OW      3735    5.990951180    2.700970414    1.100234463
  281 SOLV  HW1     3736    6.076417588    2.752574071    1.094388513
  281 SOLV  HW2     3737    5.922753845    2.742538473    1.040043220
  282 SOLV  OW      3738    0.617781861    6.459855950    4.227144379
  282 SOLV  HW1     3739    0.562652156    6.412150402    4.295603323
  282 SOLV  HW2     3740    0.557499359    6.503356604    4.160246213
  283 SOLV  OW      3741    6.872442960    3.684830517    6.926338042
  283 SOLV  HW1     3742    6.925351124    3.663983057    6.844069475
  283 SOLV  HW2     3743    6.878979451    3.782618480    6.946255454
  284 SOLV  OW      3744    6.669169960    6.356715773    7.266430496
  284 SOLV  HW1     3745    6.650477471    6.454278291    7.254868327
  284 SOLV  HW2     3746    6.743182074    6.329458646    7.204942556
  285 SOLV  OW      3747    5.309697325    6.896987384    1.144716762
  285 SOLV  HW1     3748    5.269777894    6.908376892    1.235702744
  285 SOLV  HW2     3749    5.239898684    6.914542173    1.075278644
  286 SOLV  OW      3750    5.711583271    2.621351008    6.753450024
  286 SOLV  HW1     3751    5.804668618    2.632834007    6.788162702
  286 SOLV  HW2     3752    5.650406480    2.684970194    6.800478567
  287 SOLV  OW      3753    7.333949755    3.027034467    2.038445346
  287 SOLV  HW1     3754    7.309893851    3.124034203    2.034663804
  287 SOLV  HW2     3755    7.361233563    3.003088954    2.131633648
  288 SOLV  OW      3756    3.487578444    4.009827505    4.045004288
  288 SOLV  HW1     3757    3.517322806    3.970903213    3.957815535
  288 SOLV  HW2     3758    3.408755197    3.958635559    4.079179652
  289 SOLV  OW      3759    5.621258434    5.915876422    5.413891607
  289 SOLV  HW1     3760    5.719044438    5.909974287    5.434004555
  289 SOLV  HW2     3761    5.607906741    5.964076619    5.327289890
  290 SOLV  OW      3762    6.871414467    0.201255192    0.204808913
  290 SOLV  HW1     3763    6.854294959    0.139104254    0.281266917
  290 SOLV  HW2     3764    6.850357400    0.154821785    0.118773457
  291 SOLV  OW      3765    7.477387074    3.995860301    1.646638252
  291 SOLV  HW1     3766    7.544080155    3.935414865    1.690228128
  291 SOLV  HW2     3767    7.488003095    3.991062789    1.547310873
  292 SOLV  OW      3768    0.862895091    0.837427695    7.074476637
  292 SOLV  HW1     3769    0.891155803    0.924953312    7.113744833
  292 SOLV  HW2     3770    0.819375520    0.853184975    6.985824676
  293 SOLV  OW      3771    2.372470201    0.516837243    0.959446506
  293 SOLV  HW1     3772    2.391283189    0.536818069    0.863278336
  293 SOLV  HW2     3773    2.281733098    0.475621956    0.967779451
  294 SOLV  OW      3774    1.587097535    2.176703318    2.384659179
  294 SOLV  HW1     3775    1.555238664    2.088392039    2.350195851
  294 SOLV  HW2     3776    1.539308243    2.250357516    2.336776623
  295 SOLV  OW      3777    6.722242749    3.480569731    1.082279267
  295 SOLV  HW1     3778    6.671390314    3.394742621    1.075239569
  295 SOLV  HW2     3779    6.778489264    3.492768905    1.000491107
  296 SOLV  OW      3780    7.034699686    6.463367848    5.729601846
  296 SOLV  HW1     3781    6.955084089    6.412568294    5.696703184
  296 SOLV  HW2     3782    7.011386669    6.510345554    5.814755278
  297 SOLV  OW      3783    5.324120332    4.981052571    5.601798499
  297 SOLV  HW1     3784    5.332752318    4.949715833    5.507218923
  297 SOLV  HW2     3785    5.414661059    5.003529359    5.637839490
  298 SOLV  OW      3786    2.379622831    3.915572569    6.868812875
  298 SOLV  HW1     3787    2.448947814    3.960470464    6.925201642
  298 SOLV  HW2     3788    2.377526422    3.817877424    6.890089260
  299 SOLV  OW      3789    3.438595394    2.705195245    5.938991914
  299 SOLV  HW1     3790    3.453374536    2.800571155    5.912787931
  299 SOLV  HW2     3791    3.517458097    2.650380823    5.911105329
  300 SOLV  OW      3792    6.063765424    0.170297902    4.161892575
  300 SOLV  HW1     3793    6.032046453    0.077983629    4.140123739
  300 SOLV  HW2     3794    6.135049518    0.165393002    4.231865987
  301 SOLV  OW      3795    0.068463625    4.875194731    6.486380761
  301 SOLV  HW1     3796    0.117661719    4.960690889    6.502858069
  301 SOLV  HW2     3797    0.034933078    4.873676178    6.392173464
  302 SOLV  OW      3798    6.425660727    3.221808215    0.471606022
  302 SOLV  HW1     3799    6.342746492    3.185308522    0.513970299
  302 SOLV  HW2     3800    6.491878969    3.147943192    0.458924807
  303 SOLV  OW      3801    8.222888916    7.625641372    3.990163446
  303 SOLV  HW1     3802    8.312761751    7.606794578    4.029775283
  303 SOLV  HW2     3803    8.152226020    7.610981597    4.059396519
  304 SOLV  OW      3804    6.893235834    0.873396569    0.860002289
  304 SOLV  HW1     3805    6.979172514    0.852981720    0.813096758
  304 SOLV  HW2     3806    6.862858224    0.792611815    0.910529456
  305 SOLV  OW      3807    3.416129485    6.636782613    7.367098773
  305 SOLV  HW1     3808    3.332296454    6.691146760    7.362835081
  305 SOLV  HW2     3809    3.463281387    6.654976685    7.453396346
  306 SOLV  OW      3810    3.125131253    2.590181294    3.811190587
  306 SOLV  HW1     3811    3.027053255    2.587107946    3.791921422
  306 SOLV  HW2     3812    3.170982941    2.645710491    3.741806039
  307 SOLV  OW      3813    0.429269211    5.123181499    1.390972237
  307 SOLV  HW1     3814    0.491983563    5.105736063    1.315048893
  307 SOLV  HW2     3815    0.404689283    5.220114524    1.392275484
  308 SOLV  OW      3816    3.836705486    4.014963346    4.782895969
  308 SOLV  HW1     3817    3.873140002    4.097072933    4.826854898
  308 SOLV  HW2     3818    3.788328147    3.959572205    4.850670209
  309 SOLV  OW      3819    4.915169575    3.265929701    2.275324361
  309 SOLV  HW1     3820    4.864718195    3.309632598    2.349799642
  309 SOLV  HW2     3821    4.852719693    3.246567302    2.199648138
  310 SOLV  OW      3822    1.863079792    7.125707160    3.870921454
  310 SOLV  HW1     3823    1.804904724    7.070696792    3.930849039
  310 SOLV  HW2     3824    1.817770636    7.212642072    3.851145365
  311 SOLV  OW      3825    3.328745192    1.974124009    1.158586001
  311 SOLV  HW1     3826    3.233997295    1.944591509    1.170863950
  311 SOLV  HW2     3827    3.330146606    2.066071324    1.119295199
  312 SOLV  OW      3828    7.947102554    2.063431634    6.651940786
  312 SOLV  HW1     3829    7.906352957    2.012341340    6.727644644
  312 SOLV  HW2     3830    7.900119308    2.039989226    6.566823607
  313 SOLV  OW      3831    6.476044361    0.802979293    2.741463804
  313 SOLV  HW1     3832    6.475166899    0.873163005    2.670222526
  313 SOLV  HW2     3833    6.382221377    0.774879738    2.761700388
  314 SOLV  OW      3834    1.882462330    7.450057112    0.796055367
  314 SOLV  HW1     3835    1.883911142    7.350350305    0.803696752
  314 SOLV  HW2     3836    1.976062525    7.485102344    0.799612570
  315 SOLV  OW      3837    1.468818157    6.502031166    7.427492727
  315 SOLV  HW1     3838    1.568378025    6.504237355    7.436680645
  315 SOLV  HW2     3839    1.442134259    6.548228623    7.342904583
  316 SOLV  OW      3840    0.682123753    6.031656319    6.394855442
  316 SOLV  HW1     3841    0.608844805    6.016113003    6.328608344
  316 SOLV  HW2     3842    0.732662171    5.946566259    6.409193853
  317 SOLV  OW      3843    2.437157047    1.379940560    6.659923566
  317 SOLV  HW1     3844    2.373065518    1.305268532    6.677711318
  317 SOLV  HW2     3845    2.514776234    1.345364505    6.607180903
  318 SOLV  OW      3846    5.409709448    7.641501520    8.055202181
  318 SOLV  HW1     3847    5.459900708    7.707587672    8.111001277
  318 SOLV  HW2     3848    5.456900073    7.628945060    7.967935806
  319 SOLV  OW      3849    7.874891132    7.550069528    5.971367479
  319 SOLV  HW1     3850    7.807712505    7.484260282    6.005390734
  319 SOLV  HW2     3851    7.955048309    7.501116545    5.937018979
  320 SOLV  OW      3852    7.815903006    7.988492875    1.424343410
  320 SOLV  HW1     3853    7.826269315    7.980798337    1.325179841
  320 SOLV  HW2     3854    7.771025526    7.906381790    1.459611262
  321 SOLV  OW      3855    5.798727040    8.006608258    6.765381699
  321 SOLV  HW1     3856    5.720987143    7.969259177    6.816011783
  321 SOLV  HW2     3857    5.859563397    8.054742256    6.828499179
  322 SOLV  OW      3858    4.680959999    0.719467809    1.393268251
  322 SOLV  HW1     3859    4.688767037    0.782482160    1.316003605
  322 SOLV  HW2     3860    4.695887939    0.625815976    1.361519198
  323 SOLV  OW      3861    6.781736057    2.154748953    4.665097821
  323 SOLV  HW1     3862    6.697496260    2.163518153    4.611917145
  323 SOLV  HW2     3863    6.759000060    2.141511874    4.761582358
  324 SOLV  OW      3864    2.857777160    0.276302831    5.364882699
  324 SOLV  HW1     3865    2.810688512    0.233064076    5.287985673
  324 SOLV  HW2     3866    2.799770366    0.271854227    5.446218187
  325 SOLV  OW      3867    3.457045505    3.213191754    6.286559967
  325 SOLV  HW1     3868    3.465833720    3.306916381    6.320327417
  325 SOLV  HW2     3869    3.501098912    3.205751897    6.197084635
  326 SOLV  OW      3870    6.710664932    5.965419564    3.002327147
  326 SOLV  HW1     3871    6.751785590    6.056468588    2.997742580
  326 SOLV  HW2     3872    6.660885478    5.947042485    2.917556750
  327 SOLV  OW      3873    3.737649536    0.640806601    4.750181108
  327 SOLV  HW1     3874    3.729163015    0.563611305    4.687181539
  327 SOLV  HW2     3875    3.674446476    0.713284862    4.722752753
  328 SOLV  OW      3876    7.358889219    6.563664380    3.516400835
  328 SOLV  HW1     3877    7.399192788    6.550901602    3.607033956
  328 SOLV  HW2     3878    7.356409514    6.661209156    3.494479503
  329 SOLV  OW      3879    1.676821872    5.064354148    5.838187690
  329 SOLV  HW1     3880    1.624952671    4.978998384    5.843241999
  329 SOLV  HW2     3881    1.674617925    5.109994985    5.927146248
  330 SOLV  OW      3882    4.162927501    7.433805917    1.797959395
  330 SOLV  HW1     3883    4.224844863    7.479903828    1.734388160
  330 SOLV  HW2     3884    4.084214043    7.398010784    1.747730521
  331 SOLV  OW      3885    0.577597098    6.485993665    1.620791011
  331 SOLV  HW1     3886    0.670771095    6.469162306    1.588584408
  331 SOLV  HW2     3887    0.534177531    6.398967883    1.644096671
  332 SOLV  OW      3888    8.118617510    3.072773401    4.553090910
  332 SOLV  HW1     3889    8.029552948    3.048771679    4.591736201
  332 SOLV  HW2     3890    8.110199395    3.156970578    4.499780675
  333 SOLV  OW      3891    3.801358159    5.953366492    0.148817301
  333 SOLV  HW1     3892    3.750731253    6.021911131    0.201162136
  333 SOLV  HW2     3893    3.843194759    5.887716101    0.211595916
  334 SOLV  OW      3894    4.859234844    7.251924510    4.274096985
  334 SOLV  HW1     3895    4.770329356    7.210769654    4.294150213
  334 SOLV  HW2     3896    4.853811869    7.350932510    4.287135778
  335 SOLV  OW      3897    3.332028961    3.822073545    5.517526807
  335 SOLV  HW1     3898    3.295761898    3.914964540    5.525104242
  335 SOLV  HW2     3899    3.381238068    3.812475790    5.430994996
  336 SOLV  OW      3900    0.555759451    7.143968735    1.917231294
  336 SOLV  HW1     3901    0.576149784    7.241777419    1.912837449
  336 SOLV  HW2     3902    0.516137722    7.122171802    2.006430817
  337 SOLV  OW      3903    2.865762508    5.207970411    0.767035041
  337 SOLV  HW1     3904    2.860461931    5.128634968    0.706375372
  337 SOLV  HW2     3905    2.880703089    5.290553732    0.712642676
  338 SOLV  OW      3906    7.816834873    6.846573996    5.144573412
  338 SOLV  HW1     3907    7.758115499    6.925843850    5.161001392
  338 SOLV  HW2     3908    7.885807035    6.840675898    5.216750484
  339 SOLV  OW      3909    3.177777864    4.764288166    6.908503578
  339 SOLV  HW1     3910    3.102052341    4.703675626    6.932860188
  339 SOLV  HW2     3911    3.203265920    4.749041155    6.813008405
  340 SOLV  OW      3912    0.097221425    5.550648033    1.039463690
  340 SOLV  HW1     3913    0.109334086    5.453390476    1.019564182
  340 SOLV  HW2     3914    0.077370751    5.599784547    0.954650463
  341 SOLV  OW      3915    1.513383219    0.982905131    0.831554593
  341 SOLV  HW1     3916    1.551155473    0.960356092    0.921370033
  341 SOLV  HW2     3917    1.428471623    1.034445297    0.843116260
  342 SOLV  OW      3918    6.660207875    8.241849072    4.808561576
  342 SOLV  HW1     3919    6.712529393    8.213826689    4.728069257
  342 SOLV  HW2     3920    6.576690560    8.187177290    4.814696568
  343 SOLV  OW      3921    4.492230159    6.752968960    2.490917556
  343 SOLV  HW1     3922    4.454582029    6.806231484    2.566729242
  343 SOLV  HW2     3923    4.540057174    6.814052451    2.427806594
  344 SOLV  OW      3924    5.565596871    4.703797398    6.151857349
  344 SOLV  HW1     3925    5.516066827    4.748915827    6.077620006
  344 SOLV  HW2     3926    5.609501128    4.620953757    6.117081103
  345 SOLV  OW      3927    4.567767916    1.817284596    3.513591811
  345 SOLV  HW1     3928    4.593744669    1.881701554    3.585545639
  345 SOLV  HW2     3929    4.628369921    1.737785325    3.516582744
  346 SOLV  OW      3930    3.269466959    5.363827896    8.250196644
  346 SOLV  HW1     3931    3.330826691    5.349030908    8.327769771
  346 SOLV  HW2     3932    3.304997750    5.437993372    8.193288488
  347 SOLV  OW      3933    6.655128086    1.272566470    3.481897015
  347 SOLV  HW1     3934    6.715082701    1.337847870    3.528198908
  347 SOLV  HW2     3935    6.559901563    1.300843676    3.493401311
  348 SOLV  OW      3936    4.388145834    4.847397762    7.613563443
  348 SOLV  HW1     3937    4.457264578    4.815547910    7.678445713
  348 SOLV  HW2     3938    4.425403407    4.922891101    7.559580349
  349 SOLV  OW      3939    2.546006648    7.419301339    0.327016430
  349 SOLV  HW1     3940    2.509509083    7.483562576    0.394384853
  349 SOLV  HW2     3941    2.640763262    7.443350824    0.305972520
  350 SOLV  OW      3942    5.322134035    1.460385535    1.362144630
  350 SOLV  HW1     3943    5.411163482    1.442490588    1.404037022
  350 SOLV  HW2     3944    5.325978846    1.437809239    1.264795029
  351 SOLV  OW      3945    4.467845374    7.277252335    4.830716740
  351 SOLV  HW1     3946    4.482900226    7.302793630    4.735203285
  351 SOLV  HW2     3947    4.541702448    7.314205952    4.887120130
  352 SOLV  OW      3948    7.513383961    3.081760442    8.073400668
  352 SOLV  HW1     3949    7.523376858    2.983145716    8.086714289
  352 SOLV  HW2     3950    7.554914209    3.130151854    8.150442313
  353 SOLV  OW      3951    7.289754347    2.428586820    7.390793285
  353 SOLV  HW1     3952    7.247775983    2.416795572    7.300789645
  353 SOLV  HW2     3953    7.339608683    2.515250016    7.393202565
  354 SOLV  OW      3954    3.712137540    7.270775411    5.469005647
  354 SOLV  HW1     3955    3.710761341    7.186724260    5.523184935
  354 SOLV  HW2     3956    3.745977429    7.250604580    5.377082910
  355 SOLV  OW      3957    7.254276581    5.785706334    7.757548947
  355 SOLV  HW1     3958    7.228791976    5.814631961    7.849829814
  355 SOLV  HW2     3959    7.307716742    5.701326401    7.762655267
  356 SOLV  OW      3960    6.033473443    3.520061385    7.882347328
  356 SOLV  HW1     3961    6.095798273    3.498522846    7.957535455
  356 SOLV  HW2     3962    5.970554256    3.592362114    7.910900727
  357 SOLV  OW      3963    0.361932959    1.046358731    6.600050616
  357 SOLV  HW1     3964    0.350917636    1.063835301    6.697902727
  357 SOLV  HW2     3965    0.381423293    0.949349473    6.585523592
  358 SOLV  OW      3966    4.058971083    2.857340992    0.360480576
  358 SOLV  HW1     3967    4.093148844    2.857372502    0.454468847
  358 SOLV  HW2     3968    4.111271362    2.922899132    0.305994927
  359 SOLV  OW      3969    5.864140898    5.772254007    6.136526297
  359 SOLV  HW1     3970    5.775803565    5.795133823    6.095599749
  359 SOLV  HW2     3971    5.879555204    5.673686099    6.129551447
  360 SOLV  OW      3972    3.521082223    8.007208279    6.656060439
  360 SOLV  HW1     3973    3.477083872    7.985352821    6.743170308
  360 SOLV  HW2     3974    3.609484280    8.050650648    6.673363463
  361 SOLV  OW      3975    5.117663116    6.448488726    3.684905961
  361 SOLV  HW1     3976    5.187650377    6.380128768    3.664158847
  361 SOLV  HW2     3977    5.144566294    6.536587460    3.645962431
  362 SOLV  OW      3978    0.550161758    7.743290801    4.722389552
  362 SOLV  HW1     3979    0.587020417    7.660571319    4.679952050
  362 SOLV  HW2     3980    0.462584358    7.766317889    4.679939984
  363 SOLV  OW      3981    0.339868889    2.871130228    6.584163756
  363 SOLV  HW1     3982    0.362023454    2.962070031    6.548936352
  363 SOLV  HW2     3983    0.419963282    2.832813220    6.630191034
  364 SOLV  OW      3984    1.769490196    4.698174848    2.758756235
  364 SOLV  HW1     3985    1.824478576    4.699821284    2.842264361
  364 SOLV  HW2     3986    1.736769906    4.790504930    2.738593048
  365 SOLV  OW      3987    2.854636733    7.579513401    5.595210753
  365 SOLV  HW1     3988    2.791903992    7.506147739    5.569092508
  365 SOLV  HW2     3989    2.948753999    7.550749763    5.577472850
  366 SOLV  OW      3990    6.848335633    4.008818184    5.470815655
  366 SOLV  HW1     3991    6.821339923    3.924168629    5.516724565
  366 SOLV  HW2     3992    6.767126142    4.054097384    5.433983677
  367 SOLV  OW      3993    0.178066622    1.766379400    7.040650121
  367 SOLV  HW1     3994    0.260613797    1.794843557    6.991888078
  367 SOLV  HW2     3995    0.169600919    1.818932910    7.125316070
  368 SOLV  OW      3996    4.540183628    6.749764866    0.129340760
  368 SOLV  HW1     3997    4.535194700    6.832095144    0.072799486
  368 SOLV  HW2     3998    4.540700146    6.668920678    0.070485086
  369 SOLV  OW      3999    0.860085243    0.983113543    2.582507179
  369 SOLV  HW1     4000    0.934380545    0.945687099    2.638016518
  369 SOLV  HW2     4001    0.788444932    1.018829133    2.642456086
  370 SOLV  OW      4002    6.409400552    2.920200800    0.361906387
  370 SOLV  HW1     4003    6.459126261    2.889275291    0.280834774
  370 SOLV  HW2     4004    6.473444647    2.962038002    0.426324435
  371 SOLV  OW      4005    1.708370741    5.785857185    0.654113049
  371 SOLV  HW1     4006    1.645067936    5.723715539    0.607931005
  371 SOLV  HW2     4007    1.698212513    5.877896309    0.616334217
  372 SOLV  OW      4008    4.512741210    1.068103523    2.021760188
  372 SOLV  HW1     4009    4.597161101    1.113297944    2.050607525
  372 SOLV  HW2     4010    4.523460790    0.969024172    2.030113318
  373 SOLV  OW      4011    2.183651038    8.087250851    6.508287306
  373 SOLV  HW1     4012    2.199913497    8.165129160    6.447689778
  373 SOLV  HW2     4013    2.269763056    8.039009055    6.524380249
  374 SOLV  OW      4014    5.376643894    6.485293230    7.764224524
  374 SOLV  HW1     4015    5.299248380    6.547369873    7.751714246
  374 SOLV  HW2     4016    5.342815328    6.394295269    7.788204499
  375 SOLV  OW      4017    3.525361507    0.910561506    6.342094838
  375 SOLV  HW1     4018    3.598585381    0.866755650    6.394258284
  375 SOLV  HW2     4019    3.558338266    0.932343507    6.250226786
  376 SOLV  OW      4020    0.084853008    5.295309891    6.813448632
  376 SOLV  HW1     4021    0.161954702    5.267201975    6.870607159
  376 SOLV  HW2     4022   -0.000489436    5.263081334    6.854433345
  377 SOLV  OW      4023    2.809369735    1.458765526    6.766006109
  377 SOLV  HW1     4024    2.822467752    1.535485039    6.828811481
  377 SOLV  HW2     4025    2.711870040    1.437571212    6.759186066
  378 SOLV  OW      4026    1.427902887    1.740556357    4.536652732
  378 SOLV  HW1     4027    1.441453522    1.698326403    4.447016955
  378 SOLV  HW2     4028    1.510464014    1.790611269    4.562722292
  379 SOLV  OW      4029    2.474169677    0.605932040    6.322967007
  379 SOLV  HW1     4030    2.401543175    0.669009828    6.295608629
  379 SOLV  HW2     4031    2.461770179    0.580437656    6.418873986
  380 SOLV  OW      4032    2.000688030    3.037525074    7.260555646
  380 SOLV  HW1     4033    2.076873586    2.992587148    7.213903503
  380 SOLV  HW2     4034    1.980244707    2.988827789    7.345471398
  381 SOLV  OW      4035    0.803271946    5.480419831    4.293466327
  381 SOLV  HW1     4036    0.870344826    5.414304230    4.327108198
  381 SOLV  HW2     4037    0.718932622    5.432683006    4.268770944
  382 SOLV  OW      4038    1.487792948    2.853869203    3.966580356
  382 SOLV  HW1     4039    1.522108272    2.803359350    3.887388854
  382 SOLV  HW2     4040    1.395662880    2.887587116    3.947210461
  383 SOLV  OW      4041    0.299172444    6.533323227    3.489425661
  383 SOLV  HW1     4042    0.200830700    6.546919544    3.501500673
  383 SOLV  HW2     4043    0.316256630    6.490807629    3.400530490
  384 SOLV  OW      4044    3.365537557    4.957973608    6.358618215
  384 SOLV  HW1     4045    3.442345726    5.016507722    6.384616574
  384 SOLV  HW2     4046    3.400233056    4.874706656    6.315438175
  385 SOLV  OW      4047    3.226447355    6.121178821    0.512623766
  385 SOLV  HW1     4048    3.310092968    6.093685348    0.560048047
  385 SOLV  HW2     4049    3.249533448    6.183047153    0.437517716
  386 SOLV  OW      4050    1.335794093    2.427468514    7.364770670
  386 SOLV  HW1     4051    1.349377123    2.513701039    7.413550715
  386 SOLV  HW2     4052    1.239090117    2.402185404    7.368106430
  387 SOLV  OW      4053    5.530750847    4.308997409    8.258781316
  387 SOLV  HW1     4054    5.619650562    4.267839192    8.238673233
  387 SOLV  HW2     4055    5.543450271    4.404788823    8.284553336
  388 SOLV  OW      4056    0.553281769    4.623802644    1.544955359
  388 SOLV  HW1     4057    0.544292313    4.711096564    1.496987610
  388 SOLV  HW2     4058    0.483413428    4.560310591    1.511954965
  389 SOLV  OW      4059    7.618114268    3.034952488    2.307299373
  389 SOLV  HW1     4060    7.603215061    3.085499427    2.222310554
  389 SOLV  HW2     4061    7.669029518    3.092170360    2.371593947
  390 SOLV  OW      4062    4.742107837    4.003546397    1.276943022
  390 SOLV  HW1     4063    4.681729981    3.939481036    1.324394699
  390 SOLV  HW2     4064    4.788424305    3.956338965    1.201925106
  391 SOLV  OW      4065    3.168467108    7.303459916    4.634152763
  391 SOLV  HW1     4066    3.159675008    7.213692137    4.677351109
  391 SOLV  HW2     4067    3.259617806    7.340384973    4.652310499
  392 SOLV  OW      4068    2.800373620    0.241029906    7.006448165
  392 SOLV  HW1     4069    2.703788104    0.254860344    7.028357929
  392 SOLV  HW2     4070    2.829569983    0.151366314    7.039735589
  393 SOLV  OW      4071    7.261571312    3.645952676    0.235771843
  393 SOLV  HW1     4072    7.213660444    3.694696270    0.308781670
  393 SOLV  HW2     4073    7.201227454    3.576197796    0.197111611
  394 SOLV  OW      4074    3.941896431    1.576304715    4.811758991
  394 SOLV  HW1     4075    3.918219674    1.515691223    4.735815280
  394 SOLV  HW2     4076    3.962997140    1.667415799    4.776328262
  395 SOLV  OW      4077    2.088559277    2.873617598    0.687601273
  395 SOLV  HW1     4078    2.078229119    2.862888207    0.786494738
  395 SOLV  HW2     4079    2.099029991    2.783628929    0.645243329
  396 SOLV  OW      4080    2.296758443    2.658581142    5.323648219
  396 SOLV  HW1     4081    2.269771917    2.750459389    5.294808404
  396 SOLV  HW2     4082    2.361927409    2.665181465    5.399219661
  397 SOLV  OW      4083    3.531192663    2.163822389    4.773142756
  397 SOLV  HW1     4084    3.553708259    2.156999922    4.675940693
  397 SOLV  HW2     4085    3.468456294    2.090034218    4.798065084
  398 SOLV  OW      4086    8.040595043    5.915737922    0.782434028
  398 SOLV  HW1     4087    8.013107499    5.843906791    0.718510949
  398 SOLV  HW2     4088    8.102721437    5.979230768    0.736495189
  399 SOLV  OW      4089    5.681637386    0.304626081    6.205195035
  399 SOLV  HW1     4090    5.687586180    0.384788796    6.264695185
  399 SOLV  HW2     4091    5.707728286    0.330224298    6.112105273
  400 SOLV  OW      4092    5.762548932    0.701947670    2.114283716
  400 SOLV  HW1     4093    5.672602146    0.699796909    2.070618173
  400 SOLV  HW2     4094    5.832201337    0.724075315    2.046014780
  401 SOLV  OW      4095    4.182927404    7.506174230    4.205185856
  401 SOLV  HW1     4096    4.243519227    7.554519774    4.141993740
  401 SOLV  HW2     4097    4.197541546    7.540322270    4.298042302
  402 SOLV  OW      4098    6.102563857    4.187807893    4.078513020
  402 SOLV  HW1     4099    6.034454016    4.169507329    4.149408569
  402 SOLV  HW2     4100    6.117100738    4.105130793    4.024151531
  403 SOLV  OW      4101    7.916612457    6.178433389    1.671142195
  403 SOLV  HW1     4102    7.894692298    6.261519727    1.722308260
  403 SOLV  HW2     4103    7.961052719    6.112622869    1.731935830
  404 SOLV  OW      4104    0.769313395    2.614991459    1.923824814
  404 SOLV  HW1     4105    0.755431560    2.711347147    1.900919752
  404 SOLV  HW2     4106    0.758046681    2.602218069    2.022372110
  405 SOLV  OW      4107    1.120344670    8.021660329    4.958942601
  405 SOLV  HW1     4108    1.171144725    8.077596930    4.893430037
  405 SOLV  HW2     4109    1.155161512    8.038491117    5.051170146
  406 SOLV  OW      4110    1.905971660    3.215002414    2.658817209
  406 SOLV  HW1     4111    1.885139610    3.312815082    2.659452882
  406 SOLV  HW2     4112    1.902721865    3.180859166    2.564873970
  407 SOLV  OW      4113    3.990019294    2.891045152    6.356058933
  407 SOLV  HW1     4114    4.050806735    2.944507018    6.297336437
  407 SOLV  HW2     4115    4.043000472    2.850042696    6.430310961
  408 SOLV  OW      4116    5.751794220    2.238230531    7.447725590
  408 SOLV  HW1     4117    5.726607934    2.150186272    7.487918300
  408 SOLV  HW2     4118    5.848174640    2.236347574    7.421101867
  409 SOLV  OW      4119    6.134534224    1.492347199    5.999292020
  409 SOLV  HW1     4120    6.036851274    1.499590323    6.019478365
  409 SOLV  HW2     4121    6.179426090    1.438678363    6.070750435
  410 SOLV  OW      4122    2.543941668    4.671517106    7.679615823
  410 SOLV  HW1     4123    2.490188135    4.672419072    7.595284649
  410 SOLV  HW2     4124    2.531614796    4.758224496    7.727904146
  411 SOLV  OW      4125    4.483870471    7.954532368    2.006697080
  411 SOLV  HW1     4126    4.416004627    7.881085065    2.005487179
  411 SOLV  HW2     4127    4.438529247    8.041464106    2.026412637
  412 SOLV  OW      4128    5.786118894    0.369701424    0.880627535
  412 SOLV  HW1     4129    5.808263345    0.449039113    0.823924852
  412 SOLV  HW2     4130    5.721236644    0.311109978    0.832055730
  413 SOLV  OW      4131    6.345759462    2.617421243    4.699375315
  413 SOLV  HW1     4132    6.346461668    2.675238227    4.617776752
  413 SOLV  HW2     4133    6.439799252    2.596182352    4.725966095
  414 SOLV  OW      4134    2.390719948    3.603870150    5.777325036
  414 SOLV  HW1     4135    2.418049424    3.538486613    5.706759228
  414 SOLV  HW2     4136    2.412059776    3.566374927    5.867548021
  415 SOLV  OW      4137    2.120217375    0.091214649    2.404636566
  415 SOLV  HW1     4138    2.132645834    0.039219499    2.489157226
  415 SOLV  HW2     4139    2.192332592    0.160080180    2.396978830
  416 SOLV  OW      4140    4.239155457    6.259800835    1.441672678
  416 SOLV  HW1     4141    4.203454829    6.253902681    1.348439410
  416 SOLV  HW2     4142    4.188987736    6.196477743    1.500622686
  417 SOLV  OW      4143    2.524999764    2.456563960    2.695269783
  417 SOLV  HW1     4144    2.548239813    2.426408387    2.787748279
  417 SOLV  HW2     4145    2.433684238    2.497345052    2.695489514
  418 SOLV  OW      4146    1.280748299    5.763068933    5.499344205
  418 SOLV  HW1     4147    1.267200960    5.795993750    5.405888485
  418 SOLV  HW2     4148    1.197926635    5.779720661    5.552867819
  419 SOLV  OW      4149    3.305577724    0.104597616    7.745249774
  419 SOLV  HW1     4150    3.257200179    0.023089011    7.713352442
  419 SOLV  HW2     4151    3.264523889    0.136394488    7.830718970
  420 SOLV  OW      4152    6.192084271    6.246232818    5.115935508
  420 SOLV  HW1     4153    6.272490917    6.220090453    5.169334260
  420 SOLV  HW2     4154    6.110618657    6.203778443    5.155445249
  421 SOLV  OW      4155    5.589315039    1.844325802    4.907760159
  421 SOLV  HW1     4156    5.643162129    1.772924911    4.862994769
  421 SOLV  HW2     4157    5.495508189    1.812151658    4.920668387
  422 SOLV  OW      4158    6.601057385    4.535336081    0.401471577
  422 SOLV  HW1     4159    6.628895491    4.626780655    0.430877943
  422 SOLV  HW2     4160    6.507442022    4.538666351    0.366445078
  423 SOLV  OW      4161    4.791159631    3.327026790    1.426702783
  423 SOLV  HW1     4162    4.834284381    3.275914499    1.501063831
  423 SOLV  HW2     4163    4.741359033    3.263809452    1.367328954
  424 SOLV  OW      4164    5.279456258    0.660300669    7.686307913
  424 SOLV  HW1     4165    5.273400864    0.733315673    7.754382163
  424 SOLV  HW2     4166    5.188697199    0.642715525    7.648158001
  425 SOLV  OW      4167    2.536045138    3.417485242    0.953028179
  425 SOLV  HW1     4168    2.565402597    3.451827892    0.863806320
  425 SOLV  HW2     4169    2.491864900    3.491183475    1.004198681
  426 SOLV  OW      4170    6.788945374    3.026472709    7.342928726
  426 SOLV  HW1     4171    6.818481267    3.031706326    7.247541115
  426 SOLV  HW2     4172    6.689391262    3.017859233    7.346590085
  427 SOLV  OW      4173    6.794991777    4.340093196    6.900615788
  427 SOLV  HW1     4174    6.892009862    4.342929687    6.876509828
  427 SOLV  HW2     4175    6.744367418    4.403903987    6.842590608
  428 SOLV  OW      4176    3.788519295    2.852954785    0.036990257
  428 SOLV  HW1     4177    3.806516065    2.850443106    0.135332844
  428 SOLV  HW2     4178    3.782366508    2.948054251    0.006664538
  429 SOLV  OW      4179    6.283663943    8.070536373    6.587503446
  429 SOLV  HW1     4180    6.262046321    7.989338695    6.641738667
  429 SOLV  HW2     4181    6.324900294    8.042651236    6.500764127
  430 SOLV  OW      4182    3.942227166    5.982608763    8.159973559
  430 SOLV  HW1     4183    3.892559023    6.011854280    8.241702231
  430 SOLV  HW2     4184    4.034068656    5.952583307    8.185767933
  431 SOLV  OW      4185    7.227955297    3.300767411    1.693676161
  431 SOLV  HW1     4186    7.321789753    3.267868046    1.704382107
  431 SOLV  HW2     4187    7.223053134    3.396890365    1.720843925
  432 SOLV  OW      4188    3.965520842    6.029297429    7.417391978
  432 SOLV  HW1     4189    3.897762043    5.970683144    7.372951140
  432 SOLV  HW2     4190    3.928668726    6.063057261    7.504017800
  433 SOLV  OW      4191    4.867517124    5.749155855    5.689471055
  433 SOLV  HW1     4192    4.786205953    5.807380889    5.688991426
  433 SOLV  HW2     4193    4.929802593    5.779515096    5.761587380
  434 SOLV  OW      4194    0.200874161    2.065188310    5.888026535
  434 SOLV  HW1     4195    0.224403840    2.157739000    5.858324564
  434 SOLV  HW2     4196    0.276787820    2.026750874    5.940572355
  435 SOLV  OW      4197    2.174166455    2.332343800    3.712313886
  435 SOLV  HW1     4198    2.140441241    2.315939694    3.805025388
  435 SOLV  HW2     4199    2.222547980    2.419825000    3.709458677
  436 SOLV  OW      4200    4.246810817    7.753625394    3.612740060
  436 SOLV  HW1     4201    4.334059465    7.778177691    3.570469576
  436 SOLV  HW2     4202    4.258886430    7.671787682    3.668942164
  437 SOLV  OW      4203    7.418457332    5.626643145    2.442064341
  437 SOLV  HW1     4204    7.331967328    5.593397903    2.404437859
  437 SOLV  HW2     4205    7.494275805    5.575705065    2.401340810
  438 SOLV  OW      4206    3.077416741    1.514993710    1.325808419
  438 SOLV  HW1     4207    3.136192328    1.553953108    1.396727402
  438 SOLV  HW2     4208    3.098193666    1.417762424    1.315027530
  439 SOLV  OW      4209    0.192354278    6.457220771    5.962119979
  439 SOLV  HW1     4210    0.262929414    6.386422658    5.959501014
  439 SOLV  HW2     4211    0.210181402    6.519210077    6.038536989
  440 SOLV  OW      4212    3.775314602    0.087487171    6.076231583
  440 SOLV  HW1     4213    3.785345293    0.100763838    6.174846215
  440 SOLV  HW2     4214    3.803110697   -0.005511174    6.052140543
  441 SOLV  OW      4215    3.346764129    6.516795783    4.006584004
  441 SOLV  HW1     4216    3.441076994    6.492663648    4.029490209
  441 SOLV  HW2     4217    3.337671238    6.525100760    3.907335580
  442 SOLV  OW      4218    2.063287765    1.748323393    5.195514260
  442 SOLV  HW1     4219    2.034336631    1.721632212    5.287444381
  442 SOLV  HW2     4220    2.063150037    1.668014985    5.135913360
  443 SOLV  OW      4221    5.637143557    1.196934499    3.304764513
  443 SOLV  HW1     4222    5.656682386    1.253456914    3.384921596
  443 SOLV  HW2     4223    5.718554519    1.191914126    3.246896257
  444 SOLV  OW      4224    7.278252205    4.269347699    3.163982295
  444 SOLV  HW1     4225    7.210641586    4.290321801    3.093337174
  444 SOLV  HW2     4226    7.334308505    4.350290741    3.181523847
  445 SOLV  OW      4227    1.191954668    6.201167970    6.913876759
  445 SOLV  HW1     4228    1.098025429    6.230415213    6.895893998
  445 SOLV  HW2     4229    1.230884913    6.161233238    6.830864145
  446 SOLV  OW      4230    5.760089034    2.150375979    5.920404557
  446 SOLV  HW1     4231    5.670643662    2.149773960    5.875676392
  446 SOLV  HW2     4232    5.770844350    2.066961101    5.974512228
  447 SOLV  OW      4233    6.243221568    3.609965412    3.630164259
  447 SOLV  HW1     4234    6.170889514    3.622342927    3.698110622
  447 SOLV  HW2     4235    6.268860952    3.698878054    3.592230304
  448 SOLV  OW      4236    2.094587738    3.560388427    2.186205628
  448 SOLV  HW1     4237    2.110997108    3.530489789    2.280218560
  448 SOLV  HW2     4238    2.036339513    3.493694466    2.139722946
  449 SOLV  OW      4239    2.091013024    0.295423284    0.706470282
  449 SOLV  HW1     4240    2.094835156    0.379950797    0.653158167
  449 SOLV  HW2     4241    1.999071198    0.256504653    0.700665891
  450 SOLV  OW      4242    6.827467418    3.702320930    5.934803323
  450 SOLV  HW1     4243    6.912164952    3.664601463    5.897314729
  450 SOLV  HW2     4244    6.849205826    3.777135727    5.997508830
  451 SOLV  OW      4245    0.169563778    7.560212517    3.724892398
  451 SOLV  HW1     4246    0.114934953    7.633830335    3.684940054
  451 SOLV  HW2     4247    0.128948454    7.471961995    3.701179939
  452 SOLV  OW      4248    6.139615810    4.383761654    4.435787581
  452 SOLV  HW1     4249    6.204184131    4.427173767    4.498618900
  452 SOLV  HW2     4250    6.104793894    4.451937758    4.371437946
  453 SOLV  OW      4251    3.562898870    6.103751267    3.172130031
  453 SOLV  HW1     4252    3.633432187    6.037532656    3.146790452
  453 SOLV  HW2     4253    3.475196000    6.056767633    3.182258673
  454 SOLV  OW      4254    3.470445276    0.483883073    8.145305338
  454 SOLV  HW1     4255    3.531845416    0.516470991    8.073403848
  454 SOLV  HW2     4256    3.419989916    0.561262170    8.183625294
  455 SOLV  OW      4257    3.766065693    3.340831688    5.026892858
  455 SOLV  HW1     4258    3.676543789    3.304638319    5.052920206
  455 SOLV  HW2     4259    3.759819745    3.383421058    4.936622893
  456 SOLV  OW      4260    0.741779203    0.675814400    4.292091427
  456 SOLV  HW1     4261    0.675502963    0.642141884    4.225205698
  456 SOLV  HW2     4262    0.699112448    0.679186323    4.382469621
  457 SOLV  OW      4263    6.954682018    1.538070166    0.916141959
  457 SOLV  HW1     4264    6.891673302    1.611323144    0.941909844
  457 SOLV  HW2     4265    7.019653771    1.572354591    0.848294414
  458 SOLV  OW      4266    4.875520921    6.472452599    1.796869563
  458 SOLV  HW1     4267    4.921723524    6.499389666    1.881366627
  458 SOLV  HW2     4268    4.921380584    6.392613389    1.757823607
  459 SOLV  OW      4269    1.385211225    4.993566758    0.056227535
  459 SOLV  HW1     4270    1.308994135    4.929642160    0.045907910
  459 SOLV  HW2     4271    1.458701364    4.949707470    0.107970772
  460 SOLV  OW      4272    3.268895645    2.940131525    7.274648174
  460 SOLV  HW1     4273    3.329644517    2.991942075    7.214425048
  460 SOLV  HW2     4274    3.322547064    2.897763998    7.347642111
  461 SOLV  OW      4275    6.665319379    4.856562692    5.473062564
  461 SOLV  HW1     4276    6.741400371    4.897843543    5.523154925
  461 SOLV  HW2     4277    6.621889243    4.925813159    5.415444847
  462 SOLV  OW      4278    6.132061955    7.100827193    8.079989981
  462 SOLV  HW1     4279    6.136268675    7.199096221    8.098086087
  462 SOLV  HW2     4280    6.046319631    7.079199672    8.033273611
  463 SOLV  OW      4281    5.964355429    6.548993005    4.973178941
  463 SOLV  HW1     4282    6.052217805    6.569419210    5.016342030
  463 SOLV  HW2     4283    5.892070412    6.601194933    5.018454485
  464 SOLV  OW      4284    5.724622823    2.389340378    2.282188479
  464 SOLV  HW1     4285    5.786712466    2.435811271    2.345330393
  464 SOLV  HW2     4286    5.714918514    2.443807281    2.198877800
  465 SOLV  OW      4287    5.177365716    5.757900451    5.297807022
  465 SOLV  HW1     4288    5.080526114    5.778778955    5.311512025
  465 SOLV  HW2     4289    5.188864139    5.659227639    5.286272673
  466 SOLV  OW      4290    3.233468625    8.088468168    0.767549099
  466 SOLV  HW1     4291    3.287293143    8.171126702    0.784042680
  466 SOLV  HW2     4292    3.270862471    8.039533089    0.688754569
  467 SOLV  OW      4293    3.005946595    5.298193181    7.702753816
  467 SOLV  HW1     4294    2.945303874    5.246844412    7.642029899
  467 SOLV  HW2     4295    3.012839414    5.392711503    7.670812054
  468 SOLV  OW      4296    8.114546149    5.045576195    2.994871922
  468 SOLV  HW1     4297    8.046136262    4.996662672    2.940748547
  468 SOLV  HW2     4298    8.203122800    5.000083221    2.985583763
  469 SOLV  OW      4299    4.605848779    4.060467743    6.776079384
  469 SOLV  HW1     4300    4.634550980    3.966522448    6.757317664
  469 SOLV  HW2     4301    4.525382491    4.082372651    6.720880853
  470 SOLV  OW      4302    5.060392304    0.456001918    7.291494920
  470 SOLV  HW1     4303    5.053619053    0.550311778    7.324075263
  470 SOLV  HW2     4304    5.144874998    0.444823604    7.239156082
  471 SOLV  OW      4305    5.251590293    1.605529291    5.149542073
  471 SOLV  HW1     4306    5.167505198    1.655406839    5.170604634
  471 SOLV  HW2     4307    5.260356416    1.527405481    5.211359676
  472 SOLV  OW      4308    5.250308682    6.550460596    6.041341507
  472 SOLV  HW1     4309    5.235465200    6.453020796    6.058286322
  472 SOLV  HW2     4310    5.307872083    6.561795958    5.960348190
  473 SOLV  OW      4311    7.016495908    4.039095060    2.967054826
  473 SOLV  HW1     4312    6.938203266    4.094268308    2.995826760
  473 SOLV  HW2     4313    6.993297325    3.942075927    2.974175116
  474 SOLV  OW      4314    3.748909024    5.356048646    5.087131564
  474 SOLV  HW1     4315    3.825868162    5.299228977    5.116292268
  474 SOLV  HW2     4316    3.749959516    5.364994004    4.987530828
  475 SOLV  OW      4317    4.063477874    0.506780581    4.829122832
  475 SOLV  HW1     4318    3.989609916    0.562802241    4.866629329
  475 SOLV  HW2     4319    4.024634201    0.427167554    4.782705548
  476 SOLV  OW      4320    6.634917847    6.339225682    3.448410566
  476 SOLV  HW1     4321    6.653022840    6.298280418    3.537840232
  476 SOLV  HW2     4322    6.611847162    6.435837433    3.460062977
  477 SOLV  OW      4323    5.043062025    1.421123840    6.160887180
  477 SOLV  HW1     4324    4.962481117    1.437179734    6.103887484
  477 SOLV  HW2     4325    5.117777809    1.386711023    6.104007643
  478 SOLV  OW      4326    8.032971047    2.557046180    3.311805603
  478 SOLV  HW1     4327    8.064732209    2.481331628    3.254705616
  478 SOLV  HW2     4328    8.088173900    2.638313645    3.293095765
  479 SOLV  OW      4329    5.046526273    6.555825990    1.070597188
  479 SOLV  HW1     4330    5.000833545    6.522931482    0.987952370
  479 SOLV  HW2     4331    4.979667224    6.600432687    1.130113132
  480 SOLV  OW      4332    5.451558991    5.178490909    4.794557160
  480 SOLV  HW1     4333    5.547839827    5.176636949    4.767576412
  480 SOLV  HW2     4334    5.416111875    5.271532251    4.785163289
  481 SOLV  OW      4335    6.047801639    5.764328141    7.965663661
  481 SOLV  HW1     4336    6.032890476    5.853781141    7.923504640
  481 SOLV  HW2     4337    5.963099417    5.733317001    8.008852568
  482 SOLV  OW      4338    3.663340708    1.470316893    4.165909949
  482 SOLV  HW1     4339    3.721623944    1.389368436    4.158710563
  482 SOLV  HW2     4340    3.681879588    1.531654963    4.089128956
  483 SOLV  OW      4341    8.121687893    6.854718734    2.150580758
  483 SOLV  HW1     4342    8.071919191    6.792554650    2.090080910
  483 SOLV  HW2     4343    8.058223416    6.921851602    2.188880676
  484 SOLV  OW      4344    4.294312609    4.370033578    2.219981657
  484 SOLV  HW1     4345    4.335436895    4.445792015    2.270691007
  484 SOLV  HW2     4346    4.363739284    4.326999119    2.162275636
  485 SOLV  OW      4347    6.610672946    0.500238374    6.879178831
  485 SOLV  HW1     4348    6.545402007    0.440492468    6.832574151
  485 SOLV  HW2     4349    6.697746629    0.499238876    6.829996194
  486 SOLV  OW      4350    0.706165727    7.801943328    5.027023246
  486 SOLV  HW1     4351    0.684494046    7.783053786    4.931236188
  486 SOLV  HW2     4352    0.768565605    7.879917161    5.032311059
  487 SOLV  OW      4353    1.239188104    5.369048082    2.902120685
  487 SOLV  HW1     4354    1.325854049    5.355166285    2.950061214
  487 SOLV  HW2     4355    1.186566782    5.440389646    2.948416234
  488 SOLV  OW      4356    7.102308323    7.076460039    5.281919955
  488 SOLV  HW1     4357    7.077869255    7.166615866    5.317642963
  488 SOLV  HW2     4358    7.160248510    7.087224354    5.201121223
  489 SOLV  OW      4359    5.300798263    6.554567754    0.222197566
  489 SOLV  HW1     4360    5.317256427    6.478425364    0.284911149
  489 SOLV  HW2     4361    5.322772110    6.526191925    0.128851536
  490 SOLV  OW      4362    4.870142132    1.910223650    5.466594366
  490 SOLV  HW1     4363    4.832847449    1.817787892    5.474734910
  490 SOLV  HW2     4364    4.842433824    1.964435071    5.545934463
  491 SOLV  OW      4365    6.537908144    0.705469908    6.083546552
  491 SOLV  HW1     4366    6.603017677    0.773531848    6.117163319
  491 SOLV  HW2     4367    6.510179540    0.645834148    6.158889186
  492 SOLV  OW      4368    3.265133273    0.382958013    3.970337533
  492 SOLV  HW1     4369    3.348194378    0.435751026    3.952572887
  492 SOLV  HW2     4370    3.188002674    0.445390525    3.982778313
  493 SOLV  OW      4371    2.384613614    6.676650780    3.105007837
  493 SOLV  HW1     4372    2.452608849    6.699399789    3.174715876
  493 SOLV  HW2     4373    2.312544159    6.745976261    3.104902215
  494 SOLV  OW      4374    7.327351465    7.342747084    8.263500108
  494 SOLV  HW1     4375    7.388804227    7.333272810    8.341827805
  494 SOLV  HW2     4376    7.344700612    7.430051583    8.217910857
  495 SOLV  OW      4377    6.671412087    3.292564675    5.746575975
  495 SOLV  HW1     4378    6.573267262    3.303965412    5.731104660
  495 SOLV  HW2     4379    6.688901241    3.284013437    5.844671255
  496 SOLV  OW      4380    6.815287234    0.916515412    6.684924655
  496 SOLV  HW1     4381    6.760892177    0.942317463    6.605066317
  496 SOLV  HW2     4382    6.889453115    0.982433726    6.697421289
  497 SOLV  OW      4383    6.445475148    7.424368659    6.863467352
  497 SOLV  HW1     4384    6.446536459    7.324378175    6.861819520
  497 SOLV  HW2     4385    6.528212533    7.457819679    6.908606851
  498 SOLV  OW      4386    6.884162028    7.539043857    6.602799558
  498 SOLV  HW1     4387    6.891933796    7.454549230    6.549881319
  498 SOLV  HW2     4388    6.950524093    7.537722361    6.677595079
  499 SOLV  OW      4389    1.881409552    2.644863390    8.076539873
  499 SOLV  HW1     4390    1.910062026    2.640077498    8.172237714
  499 SOLV  HW2     4391    1.957615135    2.618075914    8.017572585
  500 SOLV  OW      4392    2.001565635    1.930936457    8.066111103
  500 SOLV  HW1     4393    2.044987359    1.946998860    8.154756753
  500 SOLV  HW2     4394    2.003890926    1.833189447    8.045097415
  501 SOLV  OW      4395    8.090554815    4.217935507    0.182698912
  501 SOLV  HW1     4396    8.010720839    4.273388576    0.159184394
  501 SOLV  HW2     4397    8.153745818    4.272267222    0.237983301
  502 SOLV  OW      4398    5.562738946    1.350227502    1.945470896
  502 SOLV  HW1     4399    5.637959159    1.397111378    1.991790789
  502 SOLV  HW2     4400    5.495213095    1.417471557    1.915137711
  503 SOLV  OW      4401    3.676302185    1.196837436    4.825773065
  503 SOLV  HW1     4402    3.663527952    1.182325345    4.923894623
  503 SOLV  HW2     4403    3.601799090    1.253460050    4.790492707
  504 SOLV  OW      4404    4.685111191    2.020604360    6.765602193
  504 SOLV  HW1     4405    4.724322993    2.024424238    6.673680491
  504 SOLV  HW2     4406    4.621198198    2.096561443    6.777738985
  505 SOLV  OW      4407    4.943492964    3.750665437    0.512664874
  505 SOLV  HW1     4408    4.879963173    3.790588179    0.446546361
  505 SOLV  HW2     4409    4.986470470    3.669625080    0.472829322
  506 SOLV  OW      4410    7.427318144    2.763669130    1.175773956
  506 SOLV  HW1     4411    7.516948700    2.796887876    1.146398485
  506 SOLV  HW2     4412    7.439275932    2.689939817    1.242279719
  507 SOLV  OW      4413    6.089261756    5.331487146    8.087016132
  507 SOLV  HW1     4414    6.023648364    5.363371917    8.018618149
  507 SOLV  HW2     4415    6.177960935    5.316096799    8.043454386
  508 SOLV  OW      4416    4.898905108    1.830666840    0.137243678
  508 SOLV  HW1     4417    4.933752399    1.738960280    0.117820379
  508 SOLV  HW2     4418    4.816529308    1.823773624    0.193531101
  509 SOLV  OW      4419    7.186867232    2.038636811    5.028777752
  509 SOLV  HW1     4420    7.160711717    1.997772277    5.116227391
  509 SOLV  HW2     4421    7.119041892    2.014806083    4.959255594
  510 SOLV  OW      4422    3.064658515    5.136962217    8.201081436
  510 SOLV  HW1     4423    3.125523141    5.208393549    8.235644000
  510 SOLV  HW2     4424    3.035341081    5.078639072    8.276846446
  511 SOLV  OW      4425    6.532434249    7.150048913    5.770023092
  511 SOLV  HW1     4426    6.436343213    7.165541890    5.793009724
  511 SOLV  HW2     4427    6.543104144    7.148721046    5.670593087
  512 SOLV  OW      4428    2.792127905    6.491666208    2.480450443
  512 SOLV  HW1     4429    2.750969131    6.581980734    2.468172932
  512 SOLV  HW2     4430    2.827923162    6.459185646    2.392899344
  513 SOLV  OW      4431    0.329317449    7.491770191    5.009323596
  513 SOLV  HW1     4432    0.262798794    7.424223420    4.977470343
  513 SOLV  HW2     4433    0.414049557    7.482299784    4.957049455
  514 SOLV  OW      4434    5.365076029    4.917113582    4.748539329
  514 SOLV  HW1     4435    5.391384304    4.885087689    4.657524018
  514 SOLV  HW2     4436    5.397541695    5.010803725    4.761563599
  515 SOLV  OW      4437    1.408706282    6.894136135    4.812636127
  515 SOLV  HW1     4438    1.431448812    6.834337398    4.735766631
  515 SOLV  HW2     4439    1.366784815    6.840101591    4.885606584
  516 SOLV  OW      4440    2.393566669    5.041762534    6.845284007
  516 SOLV  HW1     4441    2.332620371    5.048389482    6.924288526
  516 SOLV  HW2     4442    2.470209576    5.104926959    6.856952769
  517 SOLV  OW      4443    3.737805064    3.085954095    7.894962026
  517 SOLV  HW1     4444    3.637958191    3.080582869    7.896300571
  517 SOLV  HW2     4445    3.771767926    3.052843065    7.806915834
  518 SOLV  OW      4446    6.415010390    5.340041724    4.184924357
  518 SOLV  HW1     4447    6.484794963    5.317614233    4.252959616
  518 SOLV  HW2     4448    6.324219675    5.326624584    4.224656607
  519 SOLV  OW      4449    3.128642507    4.215117159    7.867672701
  519 SOLV  HW1     4450    3.150127981    4.312198736    7.878420208
  519 SOLV  HW2     4451    3.034686142    4.205227757    7.834864939
  520 SOLV  OW      4452    2.464649931    7.857913635    4.463017894
  520 SOLV  HW1     4453    2.438919073    7.916069162    4.385833417
  520 SOLV  HW2     4454    2.390711363    7.793363569    4.482197435
  521 SOLV  OW      4455    1.927689400    7.038444338    3.593076006
  521 SOLV  HW1     4456    1.905431401    7.042471678    3.690491902
  521 SOLV  HW2     4457    1.888476647    6.955466640    3.553344792
  522 SOLV  OW      4458    0.431363900    5.160122997    7.068426505
  522 SOLV  HW1     4459    0.514512818    5.143949538    7.015264344
  522 SOLV  HW2     4460    0.399541847    5.073782849    7.107595170
  523 SOLV  OW      4461    5.713791125    6.574447314    1.882829936
  523 SOLV  HW1     4462    5.671996191    6.523303079    1.807737293
  523 SOLV  HW2     4463    5.808340677    6.596941907    1.859255968
  524 SOLV  OW      4464    5.959158997    2.945330723    5.977786498
  524 SOLV  HW1     4465    6.057542254    2.944514229    5.995726194
  524 SOLV  HW2     4466    5.924531417    2.851508410    5.977706632
  525 SOLV  OW      4467    3.962601641    4.826863598    1.695545024
  525 SOLV  HW1     4468    3.944559723    4.769260858    1.775272652
  525 SOLV  HW2     4469    3.882047058    4.882779766    1.675939377
  526 SOLV  OW      4470    2.444620739    6.302593112    1.091208810
  526 SOLV  HW1     4471    2.537463172    6.329871063    1.065947762
  526 SOLV  HW2     4472    2.413741567    6.357497339    1.168886693
  527 SOLV  OW      4473    5.926516137    6.817963383    3.434922491
  527 SOLV  HW1     4474    5.960343646    6.769968033    3.353965826
  527 SOLV  HW2     4475    5.828102779    6.833282503    3.425870632
  528 SOLV  OW      4476    6.307254669    4.104203459    3.561996408
  528 SOLV  HW1     4477    6.317944260    4.059206412    3.650669457
  528 SOLV  HW2     4478    6.219621803    4.152325199    3.559410178
  529 SOLV  OW      4479    2.666000762    6.634674879    5.099915848
  529 SOLV  HW1     4480    2.631686624    6.556265884    5.048184388
  529 SOLV  HW2     4481    2.729618787    6.602925403    5.170245235
  530 SOLV  OW      4482    4.575459902    3.250151714    6.954773127
  530 SOLV  HW1     4483    4.634757578    3.329891449    6.943496468
  530 SOLV  HW2     4484    4.540496352    3.247616666    7.048436218
  531 SOLV  OW      4485    2.290416734    5.741840408    6.456398274
  531 SOLV  HW1     4486    2.224691831    5.719039059    6.528247721
  531 SOLV  HW2     4487    2.377341953    5.768547921    6.498023844
  532 SOLV  OW      4488    7.019867784    7.304163003    0.984264032
  532 SOLV  HW1     4489    7.097076486    7.299968171    0.920839547
  532 SOLV  HW2     4490    7.038014085    7.244969781    1.062802499
  533 SOLV  OW      4491    2.388681521    3.441719600    7.902186340
  533 SOLV  HW1     4492    2.445288635    3.514368403    7.863226540
  533 SOLV  HW2     4493    2.374716061    3.459038988    7.999680159
  534 SOLV  OW      4494    1.149733224    3.037660648    2.887096862
  534 SOLV  HW1     4495    1.158330050    3.097612544    2.966681516
  534 SOLV  HW2     4496    1.199950832    3.077080229    2.810115860
  535 SOLV  OW      4497    4.984343926    7.669241282    5.711790571
  535 SOLV  HW1     4498    4.999684131    7.768006649    5.708335115
  535 SOLV  HW2     4499    5.055327365    7.622636527    5.658958724
  536 SOLV  OW      4500    0.550212909    0.066809233    4.357828187
  536 SOLV  HW1     4501    0.582315033    0.150240171    4.402665369
  536 SOLV  HW2     4502    0.518448749    0.001929297    4.426989275
  537 SOLV  OW      4503    5.251154360    5.380714057    1.938141200
  537 SOLV  HW1     4504    5.153312402    5.401313883    1.940205657
  537 SOLV  HW2     4505    5.287682524    5.401567058    1.847408696
  538 SOLV  OW      4506    3.397454990    6.553927262    2.630047067
  538 SOLV  HW1     4507    3.414050463    6.592873213    2.539449701
  538 SOLV  HW2     4508    3.464742857    6.589988305    2.694637964
  539 SOLV  OW      4509    7.845304204    7.874728759    6.506979304
  539 SOLV  HW1     4510    7.889970092    7.794976755    6.466405892
  539 SOLV  HW2     4511    7.908770322    7.920287824    6.569412480
  540 SOLV  OW      4512    2.972523234    5.055156539    4.111859607
  540 SOLV  HW1     4513    3.067727495    5.031385181    4.131172017
  540 SOLV  HW2     4514    2.916190344    4.972600052    4.115440822
  541 SOLV  OW      4515    1.574797378    0.522996769    2.306987171
  541 SOLV  HW1     4516    1.574597707    0.556217241    2.401315221
  541 SOLV  HW2     4517    1.638721340    0.446531730    2.298729071
  542 SOLV  OW      4518    0.983651470    0.514545235    4.259372400
  542 SOLV  HW1     4519    0.897159775    0.564641705    4.262736550
  542 SOLV  HW2     4520    1.030354677    0.522761840    4.347423415
  543 SOLV  OW      4521    2.071823480    2.823571561    1.805073881
  543 SOLV  HW1     4522    1.991430500    2.808612544    1.862650707
  543 SOLV  HW2     4523    2.139650680    2.752406069    1.823429790
  544 SOLV  OW      4524    5.191431076    3.445951770    5.622252822
  544 SOLV  HW1     4525    5.100145763    3.484712724    5.635084930
  544 SOLV  HW2     4526    5.259633516    3.518893054    5.627547745
  545 SOLV  OW      4527    6.879944654    7.452970411    4.313310547
  545 SOLV  HW1     4528    6.943674477    7.395197234    4.364309065
  545 SOLV  HW2     4529    6.862024884    7.411927094    4.223899318
  546 SOLV  OW      4530    1.984282796    6.504239380    4.171197479
  546 SOLV  HW1     4531    1.975839815    6.546584341    4.261404902
  546 SOLV  HW2     4532    1.926862906    6.422450864    4.167283639
  547 SOLV  OW      4533    6.512633433    3.603970940    6.389724077
  547 SOLV  HW1     4534    6.433278501    3.573613610    6.336971859
  547 SOLV  HW2     4535    6.504573061    3.701831435    6.408693160
  548 SOLV  OW      4536    4.056683661    7.937021245    5.800368643
  548 SOLV  HW1     4537    4.047926923    7.841062248    5.827140307
  548 SOLV  HW2     4538    4.122665884    7.944868753    5.725626922
  549 SOLV  OW      4539    3.335556786    8.089258391    4.900330602
  549 SOLV  HW1     4540    3.305056930    7.997694990    4.874139331
  549 SOLV  HW2     4541    3.261267015    8.136940921    4.947314069
  550 SOLV  OW      4542    5.065290105    7.612938704    7.037754993
  550 SOLV  HW1     4543    4.991719395    7.680442538    7.032061638
  550 SOLV  HW2     4544    5.115289137    7.625307917    7.123480249
  551 SOLV  OW      4545    7.604639934    7.467521924    3.513241958
  551 SOLV  HW1     4546    7.535269068    7.466212968    3.441215328
  551 SOLV  HW2     4547    7.594031896    7.386698214    3.571180723
  552 SOLV  OW      4548    4.218579232    1.698025551    5.631709771
  552 SOLV  HW1     4549    4.132157920    1.694347105    5.681905137
  552 SOLV  HW2     4550    4.253853142    1.791598494    5.632924425
  553 SOLV  OW      4551    7.351678159    1.736425704    7.058752019
  553 SOLV  HW1     4552    7.442541744    1.777962812    7.063236834
  553 SOLV  HW2     4553    7.346972642    1.659612362    7.122620227
  554 SOLV  OW      4554    3.056712755    7.862315995    2.934252176
  554 SOLV  HW1     4555    3.047987898    7.901127182    3.026009155
  554 SOLV  HW2     4556    3.011458806    7.922310857    2.868263958
  555 SOLV  OW      4557    7.017604746    4.415173996    0.777024630
  555 SOLV  HW1     4558    7.053907170    4.342932017    0.718158505
  555 SOLV  HW2     4559    6.951553860    4.469952583    0.725658233
  556 SOLV  OW      4560    0.436343925    4.190384975    1.711522474
  556 SOLV  HW1     4561    0.358627886    4.253107273    1.716781022
  556 SOLV  HW2     4562    0.504032289    4.215326535    1.780787627
  557 SOLV  OW      4563    4.454287329    2.085072936    1.501468668
  557 SOLV  HW1     4564    4.386536012    2.139748816    1.452252377
  557 SOLV  HW2     4565    4.542435067    2.132300899    1.500280317
  558 SOLV  OW      4566    6.638465351    1.061864469    5.414753481
  558 SOLV  HW1     4567    6.549837573    1.079016354    5.371730163
  558 SOLV  HW2     4568    6.635590996    0.974454250    5.463242982
  559 SOLV  OW      4569    2.740494888    3.426228029    2.802426609
  559 SOLV  HW1     4570    2.811954830    3.436715204    2.871602400
  559 SOLV  HW2     4571    2.729101539    3.512402496    2.752970887
  560 SOLV  OW      4572    6.969799251    6.507658829    6.896651535
  560 SOLV  HW1     4573    7.057336365    6.524606581    6.941944820
  560 SOLV  HW2     4574    6.936524776    6.592577263    6.855624392
  561 SOLV  OW      4575    3.867187592    4.201656168    2.160848457
  561 SOLV  HW1     4576    3.780494357    4.154218504    2.176146532
  561 SOLV  HW2     4577    3.940037117    4.134450232    2.147568823
  562 SOLV  OW      4578    2.810033600    7.764988841    3.337520690
  562 SOLV  HW1     4579    2.853689937    7.680304370    3.307119549
  562 SOLV  HW2     4580    2.844045669    7.789247046    3.428384347
  563 SOLV  OW      4581    0.566071506    4.574876341    4.595818419
  563 SOLV  HW1     4582    0.515794851    4.491902472    4.620090759
  563 SOLV  HW2     4583    0.631979366    4.553959042    4.523567133
  564 SOLV  OW      4584    7.697749599    1.090722422    4.764212321
  564 SOLV  HW1     4585    7.703293735    1.159910963    4.836190559
  564 SOLV  HW2     4586    7.677881474    1.135045516    4.676808639
  565 SOLV  OW      4587    6.784205546    0.095884856    8.229907187
  565 SOLV  HW1     4588    6.844980981    0.156051492    8.178063289
  565 SOLV  HW2     4589    6.691717874    0.133930068    8.229906634
  566 SOLV  OW      4590    6.049043246    4.378299373    2.025867011
  566 SOLV  HW1     4591    6.131662740    4.422083529    2.061295611
  566 SOLV  HW2     4592    6.071061724    4.285933281    1.994532621
  567 SOLV  OW      4593    3.251958899    3.929707517    6.445486404
  567 SOLV  HW1     4594    3.287069278    3.849712401    6.494166354
  567 SOLV  HW2     4595    3.171984580    3.903405305    6.391505483
  568 SOLV  OW      4596    6.473024118    7.370912406    7.179735686
  568 SOLV  HW1     4597    6.425408421    7.283073525    7.175402193
  568 SOLV  HW2     4598    6.567150933    7.359384659    7.147973356
  569 SOLV  OW      4599    1.461406966    7.693253155    4.451393075
  569 SOLV  HW1     4600    1.399970798    7.735235751    4.384586330
  569 SOLV  HW2     4601    1.417530944    7.612527176    4.490867763
  570 SOLV  OW      4602    5.682441614    4.746776195    7.974858625
  570 SOLV  HW1     4603    5.631830197    4.715028538    8.055058625
  570 SOLV  HW2     4604    5.780304056    4.747701854    7.995437843
  571 SOLV  OW      4605    6.501282207    7.015011845    4.756757245
  571 SOLV  HW1     4606    6.472899705    7.108829537    4.736896051
  571 SOLV  HW2     4607    6.530802553    6.970529149    4.672189539
  572 SOLV  OW      4608    4.441488740    2.702967490    0.237596370
  572 SOLV  HW1     4609    4.539897906    2.704517530    0.255352064
  572 SOLV  HW2     4610    4.392728484    2.739144275    0.317067702
  573 SOLV  OW      4611    0.775756024    8.038374661    4.185971573
  573 SOLV  HW1     4612    0.801093535    8.055331302    4.090732281
  573 SOLV  HW2     4613    0.697344008    8.095504284    4.210257389
  574 SOLV  OW      4614    4.246775598    1.028886280    2.095623092
  574 SOLV  HW1     4615    4.337741388    1.070363041    2.098188616
  574 SOLV  HW2     4616    4.235333236    0.978967949    2.009722930
  575 SOLV  OW      4617    1.553638911    5.153495428    2.218678142
  575 SOLV  HW1     4618    1.609699242    5.070810298    2.223204901
  575 SOLV  HW2     4619    1.596939090    5.219790135    2.157603219
  576 SOLV  OW      4620    7.054588795    6.924474341    6.560244020
  576 SOLV  HW1     4621    7.150955262    6.922499583    6.533604110
  576 SOLV  HW2     4622    7.009539692    6.841032176    6.528494639
  577 SOLV  OW      4623    1.853445959    5.639788276    7.500351667
  577 SOLV  HW1     4624    1.846444581    5.547300404    7.537754808
  577 SOLV  HW2     4625    1.781724129    5.653609588    7.432036831
  578 SOLV  OW      4626    4.028708953    5.839045230    0.628500976
  578 SOLV  HW1     4627    4.106824964    5.888228954    0.590022784
  578 SOLV  HW2     4628    4.049901073    5.741427867    0.633333073
  579 SOLV  OW      4629    2.566443596    5.317590832    6.463871533
  579 SOLV  HW1     4630    2.616455658    5.400377590    6.438441405
  579 SOLV  HW2     4631    2.500819791    5.294882239    6.391903820
  580 SOLV  OW      4632    6.211256686    8.215890977    5.960406644
  580 SOLV  HW1     4633    6.163158893    8.299181884    5.933006734
  580 SOLV  HW2     4634    6.294045846    8.240311964    6.010914422
  581 SOLV  OW      4635    6.533522969    7.014140829    0.093402390
  581 SOLV  HW1     4636    6.434205781    7.003083134    0.089454346
  581 SOLV  HW2     4637    6.557218791    7.109410949    0.074326060
  582 SOLV  OW      4638    5.331307393    7.428405888    6.390853743
  582 SOLV  HW1     4639    5.342146652    7.438981644    6.489708711
  582 SOLV  HW2     4640    5.324835113    7.331198820    6.368259778
  583 SOLV  OW      4641    5.521654996    2.740964026    1.709556004
  583 SOLV  HW1     4642    5.555848504    2.762673772    1.800994192
  583 SOLV  HW2     4643    5.597521464    2.742371244    1.644412451
  584 SOLV  OW      4644    4.164150261    5.604775106    0.920075785
  584 SOLV  HW1     4645    4.162778456    5.508076907    0.894588436
  584 SOLV  HW2     4646    4.245692159    5.648173035    0.881740761
  585 SOLV  OW      4647    0.644220446    1.603936194    2.079588353
  585 SOLV  HW1     4648    0.627487252    1.546403743    1.999515630
  585 SOLV  HW2     4649    0.688528633    1.688880967    2.050904930
  586 SOLV  OW      4650    2.839005046    0.885875346    2.875716440
  586 SOLV  HW1     4651    2.845991371    0.985351338    2.868246574
  586 SOLV  HW2     4652    2.803769524    0.861655823    2.966115071
  587 SOLV  OW      4653    4.322749978    5.180317075    6.840526505
  587 SOLV  HW1     4654    4.273083865    5.266811319    6.833197085
  587 SOLV  HW2     4655    4.417363484    5.198404771    6.867411201
  588 SOLV  OW      4656    3.413422978    5.792577518    4.715547512
  588 SOLV  HW1     4657    3.427939406    5.698986758    4.683426777
  588 SOLV  HW2     4658    3.430290985    5.796993949    4.814024367
  589 SOLV  OW      4659    1.975514217    3.763716315    4.926885422
  589 SOLV  HW1     4660    2.019456465    3.734887661    4.841808583
  589 SOLV  HW2     4661    1.919381823    3.844654291    4.909615845
  590 SOLV  OW      4662    5.176782338    0.502199782    8.004973154
  590 SOLV  HW1     4663    5.127054247    0.455478519    8.078090910
  590 SOLV  HW2     4664    5.156180458    0.600020586    8.007905976
  591 SOLV  OW      4665    1.633205854    7.573159994    4.220365417
  591 SOLV  HW1     4666    1.552680501    7.596253012    4.274990344
  591 SOLV  HW2     4667    1.691893257    7.653687305    4.211841469
  592 SOLV  OW      4668    5.520035118    4.118786696    4.203583601
  592 SOLV  HW1     4669    5.458328609    4.041302500    4.217365628
  592 SOLV  HW2     4670    5.493756278    4.167946654    4.120552363
  593 SOLV  OW      4671    7.776614888    8.159428647    5.625367995
  593 SOLV  HW1     4672    7.770482941    8.115742670    5.715122175
  593 SOLV  HW2     4673    7.765902738    8.090316296    5.553879528
  594 SOLV  OW      4674    2.943036740    6.078898713    5.516554357
  594 SOLV  HW1     4675    2.937902235    6.163120042    5.462869721
  594 SOLV  HW2     4676    2.852995158    6.058281089    5.554881959
  595 SOLV  OW      4677    2.187530703    0.549802389    4.608623803
  595 SOLV  HW1     4678    2.170451511    0.607244838    4.688688035
  595 SOLV  HW2     4679    2.236462127    0.467223354    4.636695221
  596 SOLV  OW      4680    5.888212653    5.237686166    3.437640210
  596 SOLV  HW1     4681    5.938960984    5.151562443    3.440358768
  596 SOLV  HW2     4682    5.874234669    5.265120287    3.342498080
  597 SOLV  OW      4683    5.199603422    0.140837283    6.979406383
  597 SOLV  HW1     4684    5.217613021    0.178551004    7.070262974
  597 SOLV  HW2     4685    5.103021780    0.115896268    6.972232869
  598 SOLV  OW      4686    2.767753735    3.791133774    6.088050546
  598 SOLV  HW1     4687    2.759532620    3.812913013    6.185313591
  598 SOLV  HW2     4688    2.827602143    3.857990439    6.043887865
  599 SOLV  OW      4689    5.194389332    4.157706862    3.410430745
  599 SOLV  HW1     4690    5.154617820    4.230506609    3.354570008
  599 SOLV  HW2     4691    5.137246742    4.075873666    3.404103516
  600 SOLV  OW      4692    2.141373275    5.194054691    0.160791984
  600 SOLV  HW1     4693    2.213098923    5.187227726    0.091432817
  600 SOLV  HW2     4694    2.052875308    5.172662381    0.119413417
  601 SOLV  OW      4695    4.435872082    2.238571572    2.183103905
  601 SOLV  HW1     4696    4.351822178    2.283001950    2.214138996
  601 SOLV  HW2     4697    4.498345193    2.227743233    2.260443964
  602 SOLV  OW      4698    6.564394549    1.993318992    1.856219241
  602 SOLV  HW1     4699    6.659956092    1.996731047    1.885509941
  602 SOLV  HW2     4700    6.520780204    1.911759915    1.894264858
  603 SOLV  OW      4701    5.719121353    6.013560948    7.464348094
  603 SOLV  HW1     4702    5.622447230    6.033647870    7.480231127
  603 SOLV  HW2     4703    5.744015078    6.040964882    7.371445147
  604 SOLV  OW      4704    7.865051456    2.703022470    5.006223910
  604 SOLV  HW1     4705    7.771839524    2.672409273    5.025617917
  604 SOLV  HW2     4706    7.887804225    2.780200110    5.065617837
  605 SOLV  OW      4707    5.049213335    2.360359404    0.310836158
  605 SOLV  HW1     4708    5.010520299    2.308412410    0.234638267
  605 SOLV  HW2     4709    5.149055691    2.357285055    0.305955024
  606 SOLV  OW      4710    1.112800721    3.554551631    8.243554658
  606 SOLV  HW1     4711    1.137784582    3.494931818    8.319852262
  606 SOLV  HW2     4712    1.079430864    3.498978256    8.167396837
  607 SOLV  OW      4713    2.841016732    7.740682175    2.207438432
  607 SOLV  HW1     4714    2.916522172    7.703102058    2.153695089
  607 SOLV  HW2     4715    2.873743426    7.818582935    2.260936946
  608 SOLV  OW      4716    1.375017219    5.807626265    4.881196600
  608 SOLV  HW1     4717    1.394312021    5.904688647    4.895637630
  608 SOLV  HW2     4718    1.422269074    5.776160676    4.798861426
  609 SOLV  OW      4719    3.225233929    6.469240710    4.849843243
  609 SOLV  HW1     4720    3.300636105    6.521742919    4.810346238
  609 SOLV  HW2     4721    3.139140409    6.517668192    4.834204294
  610 SOLV  OW      4722    6.812995056    0.932570907    5.053705432
  610 SOLV  HW1     4723    6.761861288    0.847032026    5.062077363
  610 SOLV  HW2     4724    6.895763239    0.916771730    4.999841432
  611 SOLV  OW      4725    3.868382304    1.016816968    1.351075084
  611 SOLV  HW1     4726    3.952163775    1.016117977    1.296465753
  611 SOLV  HW2     4727    3.800298009    1.075237160    1.306876396
  612 SOLV  OW      4728    5.580215104    2.129581611    4.952680644
  612 SOLV  HW1     4729    5.481426187    2.119332628    4.940968169
  612 SOLV  HW2     4730    5.623280889    2.039322384    4.952896042
  613 SOLV  OW      4731    5.485504565    7.151644422    7.777036957
  613 SOLV  HW1     4732    5.585386685    7.147703536    7.779878002
  613 SOLV  HW2     4733    5.455717859    7.246871378    7.783863553
  614 SOLV  OW      4734    0.491211926    6.774353552    3.841830419
  614 SOLV  HW1     4735    0.509610843    6.695324560    3.783372586
  614 SOLV  HW2     4736    0.577766941    6.814500444    3.871795008
  615 SOLV  OW      4737    6.243332755    2.533867850    6.255014744
  615 SOLV  HW1     4738    6.325426637    2.557685295    6.203100341
  615 SOLV  HW2     4739    6.195287650    2.459216497    6.208966324
  616 SOLV  OW      4740    4.731030344    0.395176250    2.613584595
  616 SOLV  HW1     4741    4.753447955    0.365975868    2.706570362
  616 SOLV  HW2     4742    4.652573665    0.457140630    2.616126823
  617 SOLV  OW      4743    4.525806094    7.701915053    3.782977299
  617 SOLV  HW1     4744    4.534167074    7.776177566    3.849438098
  617 SOLV  HW2     4745    4.506228619    7.740101355    3.692643264
  618 SOLV  OW      4746    0.764227376    6.502430073    7.551072057
  618 SOLV  HW1     4747    0.797748910    6.487139193    7.644047686
  618 SOLV  HW2     4748    0.809271417    6.438710208    7.488521048
  619 SOLV  OW      4749    2.811124147    5.247297439    1.392203454
  619 SOLV  HW1     4750    2.866053015    5.324382850    1.424491083
  619 SOLV  HW2     4751    2.714565721    5.264809436    1.411480394
  620 SOLV  OW      4752    5.313274137    0.949455983    3.081726939
  620 SOLV  HW1     4753    5.393619717    0.941219986    3.140703162
  620 SOLV  HW2     4754    5.230702207    0.952069397    3.138086858
  621 SOLV  OW      4755    1.873215284    6.398448837    5.580405007
  621 SOLV  HW1     4756    1.890356025    6.391330777    5.482133415
  621 SOLV  HW2     4757    1.948465477    6.447966115    5.623845800
  622 SOLV  OW      4758    1.491358524    3.904831882    6.338126040
  622 SOLV  HW1     4759    1.518265659    3.989131903    6.291547169
  622 SOLV  HW2     4760    1.531280930    3.903231764    6.429797633
  623 SOLV  OW      4761    5.680386041    0.626644716    5.974679857
  623 SOLV  HW1     4762    5.742797772    0.687735258    6.023406209
  623 SOLV  HW2     4763    5.615021277    0.680942680    5.921948346
  624 SOLV  OW      4764    6.055761796    8.063234183    5.347409410
  624 SOLV  HW1     4765    6.064968323    8.162738623    5.351387258
  624 SOLV  HW2     4766    6.062621708    8.025425671    5.439740620
  625 SOLV  OW      4767    2.208791512    6.059549072    7.779934241
  625 SOLV  HW1     4768    2.285322317    6.115501662    7.748090894
  625 SOLV  HW2     4769    2.126642015    6.116187572    7.786649432
  626 SOLV  OW      4770    7.233100009    2.354862815    3.465870568
  626 SOLV  HW1     4771    7.205806587    2.372645416    3.371314587
  626 SOLV  HW2     4772    7.193221616    2.424385540    3.525688316
  627 SOLV  OW      4773    3.102342159    7.828577547    1.725413792
  627 SOLV  HW1     4774    3.195725208    7.842464259    1.692422750
  627 SOLV  HW2     4775    3.043367980    7.803126880    1.648759086
  628 SOLV  OW      4776    0.176849373    1.920536395    7.271447341
  628 SOLV  HW1     4777    0.100433122    1.974438420    7.306897862
  628 SOLV  HW2     4778    0.245392613    1.908645313    7.343294057
  629 SOLV  OW      4779    8.001759899    5.774839923    0.166846346
  629 SOLV  HW1     4780    7.964811320    5.693273945    0.211384893
  629 SOLV  HW2     4781    7.938346911    5.851175371    0.179237662
  630 SOLV  OW      4782    3.101121037    2.008359440    2.295195808
  630 SOLV  HW1     4783    3.040720388    2.073226516    2.248872702
  630 SOLV  HW2     4784    3.102233720    1.922012103    2.244751875
  631 SOLV  OW      4785    7.332513924    5.914035740    5.066531019
  631 SOLV  HW1     4786    7.259136360    5.917617321    5.134387339
  631 SOLV  HW2     4787    7.347750114    5.819131615    5.038915678
  632 SOLV  OW      4788    5.033479767    6.277518907    7.659302341
  632 SOLV  HW1     4789    5.011398429    6.358972590    7.712963681
  632 SOLV  HW2     4790    4.963476531    6.263819682    7.589205506
  633 SOLV  OW      4791    3.836581505    0.570029272    7.164076723
  633 SOLV  HW1     4792    3.755266745    0.605886629    7.118210179
  633 SOLV  HW2     4793    3.848154377    0.473478479    7.140718830
  634 SOLV  OW      4794    7.626609754    6.484328480    3.925003336
  634 SOLV  HW1     4795    7.575371665    6.570090710    3.920578300
  634 SOLV  HW2     4796    7.650528704    6.464689121    4.020093921
  635 SOLV  OW      4797    0.331443770    5.914643628    5.345122836
  635 SOLV  HW1     4798    0.302160030    5.956714130    5.430997019
  635 SOLV  HW2     4799    0.394726647    5.975985544    5.297855351
  636 SOLV  OW      4800    2.974937081    3.971627910    6.014736565
  636 SOLV  HW1     4801    2.960170863    3.961143085    5.916382044
  636 SOLV  HW2     4802    3.017362947    4.060374654    6.032781489
  637 SOLV  OW      4803    3.135804976    0.045163656    6.799915868
  637 SOLV  HW1     4804    3.039253171    0.022189361    6.812225759
  637 SOLV  HW2     4805    3.186612753    0.020953811    6.882584104
  638 SOLV  OW      4806    3.221191039    4.822654842    4.591571473
  638 SOLV  HW1     4807    3.212893033    4.750346460    4.522995377
  638 SOLV  HW2     4808    3.133093823    4.835688437    4.637058708
  639 SOLV  OW      4809    0.827241917    5.750203787    6.116675783
  639 SOLV  HW1     4810    0.903083315    5.686659091    6.102116319
  639 SOLV  HW2     4811    0.780192088    5.766356079    6.029916550
  640 SOLV  OW      4812    4.978945851    6.251725199    1.156336448
  640 SOLV  HW1     4813    5.020708707    6.335549590    1.191424825
  640 SOLV  HW2     4814    4.886200270    6.271488518    1.124564304
  641 SOLV  OW      4815    3.161452953    3.430225698    2.495715838
  641 SOLV  HW1     4816    3.153985028    3.500255587    2.424709556
  641 SOLV  HW2     4817    3.077977044    3.375165418    2.497110563
  642 SOLV  OW      4818    6.160822365    7.989403279    4.838756636
  642 SOLV  HW1     4819    6.172024865    7.897109618    4.801904898
  642 SOLV  HW2     4820    6.155083455    7.984978821    4.938501611
  643 SOLV  OW      4821    2.648767368    0.730592834    2.172227793
  643 SOLV  HW1     4822    2.576312729    0.671147425    2.207131555
  643 SOLV  HW2     4823    2.612851151    0.786554170    2.097528193
  644 SOLV  OW      4824    3.062853227    0.118892880    7.558421921
  644 SOLV  HW1     4825    3.102050226    0.045280427    7.613602358
  644 SOLV  HW2     4826    3.123744899    0.139054367    7.481703223
  645 SOLV  OW      4827    4.722788322    6.975594123    2.868940933
  645 SOLV  HW1     4828    4.784232604    6.918325144    2.814658934
  645 SOLV  HW2     4829    4.706940730    6.932539075    2.957804316
  646 SOLV  OW      4830    0.250102401    3.953918847    6.218914913
  646 SOLV  HW1     4831    0.305414494    3.930367665    6.138993570
  646 SOLV  HW2     4832    0.260356336    4.051352280    6.238989346
  647 SOLV  OW      4833    6.017633266    1.811588759    3.620905348
  647 SOLV  HW1     4834    6.065512011    1.751695393    3.685096396
  647 SOLV  HW2     4835    6.072135225    1.893949893    3.605213948
  648 SOLV  OW      4836    7.675295163    7.775801699    6.172190388
  648 SOLV  HW1     4837    7.644775770    7.688534975    6.210334936
  648 SOLV  HW2     4838    7.649443256    7.850041067    6.234013344
  649 SOLV  OW      4839    6.662302203    4.789837039    4.718731734
  649 SOLV  HW1     4840    6.648132853    4.832759710    4.629522165
  649 SOLV  HW2     4841    6.574806763    4.756652381    4.754011638
  650 SOLV  OW      4842    6.085366669    4.720734364    7.391684318
  650 SOLV  HW1     4843    6.019955555    4.714165145    7.467038624
  650 SOLV  HW2     4844    6.124673911    4.812672793    7.389615017
  651 SOLV  OW      4845    1.638638741    1.275754156    1.768432142
  651 SOLV  HW1     4846    1.585620379    1.262174397    1.684728709
  651 SOLV  HW2     4847    1.589511851    1.235794860    1.845836270
  652 SOLV  OW      4848    3.322344839    6.520597610    2.977403885
  652 SOLV  HW1     4849    3.368328860    6.475850019    3.054117141
  652 SOLV  HW2     4850    3.387654925    6.578531755    2.928619595
  653 SOLV  OW      4851    2.410025924    7.670024091    2.285990110
  653 SOLV  HW1     4852    2.483820040    7.664177837    2.353234569
  653 SOLV  HW2     4853    2.342618237    7.598424930    2.304190956
  654 SOLV  OW      4854    0.293134338    5.541858641    5.439627445
  654 SOLV  HW1     4855    0.372621331    5.581030204    5.393286479
  654 SOLV  HW2     4856    0.260269199    5.605776020    5.509157951
  655 SOLV  OW      4857    5.037481607    7.324265541    0.274238900
  655 SOLV  HW1     4858    5.125339552    7.331821830    0.227080403
  655 SOLV  HW2     4859    5.026707587    7.401265945    0.337141635
  656 SOLV  OW      4860    4.087980158    0.230511029    1.936102557
  656 SOLV  HW1     4861    4.114236070    0.302303050    2.000589167
  656 SOLV  HW2     4862    4.056455859    0.150201850    1.986684408
  657 SOLV  OW      4863    4.236396222    6.210923399    3.265928318
  657 SOLV  HW1     4864    4.204184934    6.287709311    3.210535578
  657 SOLV  HW2     4865    4.176455085    6.132139406    3.251714822
  658 SOLV  OW      4866    3.557282551    3.607445575    3.204370281
  658 SOLV  HW1     4867    3.548088669    3.694518890    3.252679185
  658 SOLV  HW2     4868    3.509229365    3.535937840    3.255159785
  659 SOLV  OW      4869    0.321713429    0.305822578    6.086037841
  659 SOLV  HW1     4870    0.400211122    0.343763442    6.037061513
  659 SOLV  HW2     4871    0.281477361    0.376459697    6.144274394
  660 SOLV  OW      4872    2.659759405    7.791642515    3.867499397
  660 SOLV  HW1     4873    2.670205108    7.890915443    3.873645356
  660 SOLV  HW2     4874    2.569390046    7.769877774    3.830600309
  661 SOLV  OW      4875    7.501762596    4.399170948    0.207367677
  661 SOLV  HW1     4876    7.416270093    4.447211364    0.187750208
  661 SOLV  HW2     4877    7.578803759    4.452892675    0.173012502
  662 SOLV  OW      4878    5.389765264    0.056226346    5.016848340
  662 SOLV  HW1     4879    5.434408715    0.094195690    4.935812086
  662 SOLV  HW2     4880    5.451199329   -0.009020629    5.061235914
  663 SOLV  OW      4881    3.858949243    6.815705964    3.501521367
  663 SOLV  HW1     4882    3.897729541    6.782460630    3.587500937
  663 SOLV  HW2     4883    3.932150281    6.851740896    3.443688117
  664 SOLV  OW      4884    3.398145563    6.688166304    5.056340645
  664 SOLV  HW1     4885    3.490034386    6.649260200    5.049657346
  664 SOLV  HW2     4886    3.339220400    6.625798725    5.107720853
  665 SOLV  OW      4887    1.440980931    2.338673983    3.636168696
  665 SOLV  HW1     4888    1.388161196    2.266489122    3.680905064
  665 SOLV  HW2     4889    1.518010934    2.364581849    3.694452475
  666 SOLV  OW      4890    0.209143482    4.549277979    3.932001395
  666 SOLV  HW1     4891    0.283287435    4.613643320    3.912992241
  666 SOLV  HW2     4892    0.246823002    4.457252998    3.942641559
  667 SOLV  OW      4893    0.244784817    4.329933456    4.445577318
  667 SOLV  HW1     4894    0.292139468    4.379076141    4.372473104
  667 SOLV  HW2     4895    0.193794053    4.395000823    4.501861100
  668 SOLV  OW      4896    5.201194148    4.303421137    2.055469298
  668 SOLV  HW1     4897    5.195287211    4.289419410    1.956622662
  668 SOLV  HW2     4898    5.291835888    4.276021576    2.087639916
  669 SOLV  OW      4899    4.517925205    1.684821059    1.183878351
  669 SOLV  HW1     4900    4.486169509    1.777864753    1.202207387
  669 SOLV  HW2     4901    4.516119087    1.631706274    1.268595576
  670 SOLV  OW      4902    7.218814917    5.169330187    5.207966877
  670 SOLV  HW1     4903    7.318466332    5.175094004    5.201778667
  670 SOLV  HW2     4904    7.186760105    5.089981828    5.156214895
  671 SOLV  OW      4905    4.963160568    7.621496583    6.007980239
  671 SOLV  HW1     4906    5.033969894    7.580276685    6.065326972
  671 SOLV  HW2     4907    4.990731606    7.616150472    5.911996636
  672 SOLV  OW      4908    5.759574052    2.305826804    7.821141631
  672 SOLV  HW1     4909    5.738910851    2.400914889    7.798058357
  672 SOLV  HW2     4910    5.839438683    2.302735766    7.881255018
  673 SOLV  OW      4911    3.008716529    5.356772742    6.035034319
  673 SOLV  HW1     4912    2.948461053    5.436280225    6.027997002
  673 SOLV  HW2     4913    2.953532443    5.273605885    6.041339045
  674 SOLV  OW      4914    5.482935496    2.623316898    7.389134881
  674 SOLV  HW1     4915    5.417369272    2.650727662    7.318769443
  674 SOLV  HW2     4916    5.534474426    2.543687725    7.357441199
  675 SOLV  OW      4917    4.559593387    7.797531641    7.390939419
  675 SOLV  HW1     4918    4.497539627    7.855655924    7.338284033
  675 SOLV  HW2     4919    4.647276755    7.790694501    7.343331387
  676 SOLV  OW      4920    3.489561071    4.931302232    5.901687623
  676 SOLV  HW1     4921    3.484021147    4.866179016    5.977384495
  676 SOLV  HW2     4922    3.528440148    5.017376518    5.934571675
  677 SOLV  OW      4923    5.689633973    6.708165142    2.687816321
  677 SOLV  HW1     4924    5.758513375    6.683311065    2.755933191
  677 SOLV  HW2     4925    5.616392402    6.760064291    2.731907341
  678 SOLV  OW      4926    3.497730399    6.488391807    4.730347856
  678 SOLV  HW1     4927    3.579495031    6.545354552    4.738816517
  678 SOLV  HW2     4928    3.454382073    6.505291252    4.641819869
  679 SOLV  OW      4929    3.048854172    4.842381060    7.552180925
  679 SOLV  HW1     4930    2.951422161    4.821088427    7.544747529
  679 SOLV  HW2     4931    3.065469529    4.934819839    7.517821081
  680 SOLV  OW      4932    2.083335261    6.531916532    5.682615581
  680 SOLV  HW1     4933    2.155704731    6.593031207    5.650532595
  680 SOLV  HW2     4934    2.112273756    6.487707206    5.767525224
  681 SOLV  OW      4935    6.184550407    4.747094078    7.002222810
  681 SOLV  HW1     4936    6.152544371    4.737912026    7.096524657
  681 SOLV  HW2     4937    6.151079973    4.669997888    6.948024841
  682 SOLV  OW      4938    2.322940973    0.340040929    5.006286675
  682 SOLV  HW1     4939    2.354248794    0.247277516    4.985877913
  682 SOLV  HW2     4940    2.384925673    0.382329896    5.072402209
  683 SOLV  OW      4941    7.643460341    5.432744310    4.922242993
  683 SOLV  HW1     4942    7.549767692    5.398722153    4.930256741
  683 SOLV  HW2     4943    7.666717342    5.485805962    5.003763595
  684 SOLV  OW      4944    1.328365644    4.631719516    1.083316529
  684 SOLV  HW1     4945    1.376938814    4.667328774    1.003478468
  684 SOLV  HW2     4946    1.312933935    4.533573508    1.071885881
  685 SOLV  OW      4947    2.037939634    5.889466921    4.413299084
  685 SOLV  HW1     4948    1.954702889    5.912336706    4.362797511
  685 SOLV  HW2     4949    2.050687430    5.790274320    4.413338701
  686 SOLV  OW      4950    1.289483628    2.111706522    4.349220756
  686 SOLV  HW1     4951    1.386329070    2.135395322    4.357062105
  686 SOLV  HW2     4952    1.246867142    2.168581041    4.278858853
  687 SOLV  OW      4953    5.450644833    1.386637507    3.654684242
  687 SOLV  HW1     4954    5.363000594    1.392418119    3.606866113
  687 SOLV  HW2     4955    5.493476465    1.298394263    3.635189805
  688 SOLV  OW      4956    7.496821289    7.063124490    5.415083793
  688 SOLV  HW1     4957    7.565172716    7.088562193    5.346652956
  688 SOLV  HW2     4958    7.484234819    7.138746044    5.479307800
  689 SOLV  OW      4959    0.043840176    5.384297467    4.011941414
  689 SOLV  HW1     4960    0.120141031    5.432664888    4.054823277
  689 SOLV  HW2     4961    0.077704882    5.301282890    3.967649183
  690 SOLV  OW      4962    3.287151038    7.912015696    5.527051906
  690 SOLV  HW1     4963    3.340674381    7.947839503    5.603561926
  690 SOLV  HW2     4964    3.204136824    7.868512645    5.561951650
  691 SOLV  OW      4965    7.425137107    4.328949558    4.748579942
  691 SOLV  HW1     4966    7.449593770    4.425379947    4.758813230
  691 SOLV  HW2     4967    7.346189331    4.320880401    4.687721479
  692 SOLV  OW      4968    6.684997809    6.154713253    7.551136072
  692 SOLV  HW1     4969    6.778135108    6.124591573    7.530642679
  692 SOLV  HW2     4970    6.688042397    6.229952489    7.616950561
  693 SOLV  OW      4971    5.867399439    4.251141576    0.917182202
  693 SOLV  HW1     4972    5.909028508    4.215374093    1.000784677
  693 SOLV  HW2     4973    5.872297311    4.181843060    0.845243175
  694 SOLV  OW      4974    5.666897406    0.774586418    1.289802217
  694 SOLV  HW1     4975    5.614161711    0.693752495    1.315972876
  694 SOLV  HW2     4976    5.611286782    0.856541831    1.303615566
  695 SOLV  OW      4977    6.058210971    3.387069599    2.683430274
  695 SOLV  HW1     4978    5.964661315    3.418111659    2.700310262
  695 SOLV  HW2     4979    6.093942519    3.342750539    2.765644125
  696 SOLV  OW      4980    4.474522077    7.694865884    0.633633616
  696 SOLV  HW1     4981    4.447056592    7.750153926    0.712313648
  696 SOLV  HW2     4982    4.560009822    7.730614624    0.596010366
  697 SOLV  OW      4983    6.148506925    7.904247907    3.952159569
  697 SOLV  HW1     4984    6.088000789    7.901506657    4.031740302
  697 SOLV  HW2     4985    6.098696951    7.941177986    3.873694588
  698 SOLV  OW      4986    5.793959286    4.080591024    2.649330950
  698 SOLV  HW1     4987    5.793300981    4.137377245    2.567020739
  698 SOLV  HW2     4988    5.766452935    4.135754415    2.728073828
  699 SOLV  OW      4989    0.069682815    5.949472790    1.751594967
  699 SOLV  HW1     4990    0.005761786    5.881691399    1.787924363
  699 SOLV  HW2     4991    0.021622100    6.009840857    1.687972569
  700 SOLV  OW      4992    4.857967157    5.170173140    4.518664279
  700 SOLV  HW1     4993    4.796673849    5.226278095    4.463014637
  700 SOLV  HW2     4994    4.826329157    5.170323862    4.613534923
  701 SOLV  OW      4995    0.890928979    5.218315610    4.636599364
  701 SOLV  HW1     4996    0.803228768    5.172967936    4.652543955
  701 SOLV  HW2     4997    0.938115658    5.231193326    4.723832110
  702 SOLV  OW      4998    3.394771415    1.369551924    2.174547385
  702 SOLV  HW1     4999    3.454929352    1.408990394    2.244028169
  702 SOLV  HW2     5000    3.423429594    1.275744373    2.155034162
  703 SOLV  OW      5001    7.744405531    5.164932147    3.958821698
  703 SOLV  HW1     5002    7.763274377    5.167493430    4.056992406
  703 SOLV  HW2     5003    7.749957017    5.070534447    3.926290248
  704 SOLV  OW      5004    4.315804719    2.912931708    7.469506658
  704 SOLV  HW1     5005    4.293158914    3.000393693    7.426622455
  704 SOLV  HW2     5006    4.236097476    2.852617223    7.466280706
  705 SOLV  OW      5007    7.067391797    1.643016377    1.191942372
  705 SOLV  HW1     5008    7.141237870    1.622177079    1.256083048
  705 SOLV  HW2     5009    7.041335209    1.559809099    1.142962037
  706 SOLV  OW      5010    4.388764323    2.841065489    7.918271590
  706 SOLV  HW1     5011    4.475029758    2.816116701    7.874255871
  706 SOLV  HW2     5012    4.370920621    2.938401876    7.903824325
  707 SOLV  OW      5013    6.873359201    6.716796776    4.668665415
  707 SOLV  HW1     5014    6.840690832    6.792638767    4.725081707
  707 SOLV  HW2     5015    6.864431058    6.740918124    4.572019475
  708 SOLV  OW      5016    0.697776060    1.975862752    6.103004606
  708 SOLV  HW1     5017    0.759428160    1.955043601    6.178946145
  708 SOLV  HW2     5018    0.750662644    2.011479417    6.025959759
  709 SOLV  OW      5019    1.793596636    8.256657194    2.635614118
  709 SOLV  HW1     5020    1.784646654    8.336903462    2.694623995
  709 SOLV  HW2     5021    1.703574629    8.230973980    2.600427702
  710 SOLV  OW      5022    3.111223583    1.247380756    7.663959913
  710 SOLV  HW1     5023    3.032821215    1.208557161    7.712414170
  710 SOLV  HW2     5024    3.081022857    1.284659739    7.576209657
  711 SOLV  OW      5025    3.539318819    4.365486685    8.169775658
  711 SOLV  HW1     5026    3.476475135    4.345497339    8.094588351
  711 SOLV  HW2     5027    3.578700896    4.280111740    8.203864548
  712 SOLV  OW      5028    5.493793280    6.600442633    6.520005692
  712 SOLV  HW1     5029    5.457311623    6.648922487    6.599505453
  712 SOLV  HW2     5030    5.430957603    6.527127174    6.493968553
  713 SOLV  OW      5031    0.915195839    3.290063533    7.335749530
  713 SOLV  HW1     5032    0.819952390    3.291974358    7.366193522
  713 SOLV  HW2     5033    0.963433950    3.215600564    7.381901976
  714 SOLV  OW      5034    3.117828356    3.893052297    4.959399572
  714 SOLV  HW1     5035    3.102543157    3.949179360    5.040739587
  714 SOLV  HW2     5036    3.215724081    3.889493551    4.939304741
  715 SOLV  OW      5037    3.447530623    3.451334606    6.421846132
  715 SOLV  HW1     5038    3.542538934    3.472235660    6.445042238
  715 SOLV  HW2     5039    3.399943988    3.535732728    6.397068562
  716 SOLV  OW      5040    8.098226700    3.284323772    8.187936811
  716 SOLV  HW1     5041    8.056930845    3.352478545    8.248365183
  716 SOLV  HW2     5042    8.026399281    3.237837573    8.136151364
  717 SOLV  OW      5043    4.073758709    6.175871556    0.735090202
  717 SOLV  HW1     5044    4.011159239    6.182682309    0.812786357
  717 SOLV  HW2     5045    4.076012856    6.081416333    0.702306131
  718 SOLV  OW      5046    6.233924224    2.513762917    6.756379031
  718 SOLV  HW1     5047    6.234455763    2.477658221    6.663115540
  718 SOLV  HW2     5048    6.315271324    2.570139787    6.770738377
  719 SOLV  OW      5049    3.339714990    4.627873405    5.522202795
  719 SOLV  HW1     5050    3.360003774    4.636072321    5.424617556
  719 SOLV  HW2     5051    3.398793717    4.689885278    5.573836107
  720 SOLV  OW      5052    6.890853787    4.600887919    0.595518822
  720 SOLV  HW1     5053    6.928516507    4.623775272    0.505743646
  720 SOLV  HW2     5054    6.941128355    4.650452865    0.666354721
  721 SOLV  OW      5055    0.881511954    5.138737291    0.543527143
  721 SOLV  HW1     5056    0.894406723    5.064169983    0.478140184
  721 SOLV  HW2     5057    0.968748648    5.185249975    0.558636046
  722 SOLV  OW      5058    5.530516503    2.088796950    5.791607284
  722 SOLV  HW1     5059    5.526986689    2.164297466    5.726118046
  722 SOLV  HW2     5060    5.532048272    2.001869103    5.742182818
  723 SOLV  OW      5061    4.759485826    3.181328506    3.092298449
  723 SOLV  HW1     5062    4.802098065    3.240422719    3.160810754
  723 SOLV  HW2     5063    4.786086972    3.211808625    3.000837167
  724 SOLV  OW      5064    4.323768372    4.663919040    1.862962040
  724 SOLV  HW1     5065    4.247669106    4.672214013    1.927317709
  724 SOLV  HW2     5066    4.288134800    4.659514596    1.769622045
  725 SOLV  OW      5067    3.573111355    6.999424628    3.701166525
  725 SOLV  HW1     5068    3.635930524    7.033945192    3.770905797
  725 SOLV  HW2     5069    3.482738225    6.985526256    3.741675745
  726 SOLV  OW      5070    1.572197275    6.585428436    3.567927720
  726 SOLV  HW1     5071    1.627634054    6.628904744    3.638909112
  726 SOLV  HW2     5072    1.537695058    6.497809065    3.601605360
  727 SOLV  OW      5073    2.992843499    2.321993790    2.915433494
  727 SOLV  HW1     5074    3.049679026    2.365151305    2.985497473
  727 SOLV  HW2     5075    2.982050349    2.224824828    2.936492250
  728 SOLV  OW      5076    0.670204989    5.662689998    6.640590829
  728 SOLV  HW1     5077    0.718531775    5.692808491    6.558376439
  728 SOLV  HW2     5078    0.717657979    5.697109629    6.721616773
  729 SOLV  OW      5079    1.572804099    6.293954546    7.158071799
  729 SOLV  HW1     5080    1.535446900    6.386533558    7.152116084
  729 SOLV  HW2     5081    1.637229530    6.279138645    7.083027019
  730 SOLV  OW      5082    5.850822951    7.647657485    4.686056788
  730 SOLV  HW1     5083    5.827103636    7.743473488    4.669988548
  730 SOLV  HW2     5084    5.826527414    7.622585320    4.779771920
  731 SOLV  OW      5085    3.354800942    5.525675921    4.102633006
  731 SOLV  HW1     5086    3.254939303    5.529177122    4.106566603
  731 SOLV  HW2     5087    3.393027165    5.586914243    4.171833176
  732 SOLV  OW      5088    5.314574451    0.050300203    4.059962737
  732 SOLV  HW1     5089    5.404552739    0.016472495    4.032367960
  732 SOLV  HW2     5090    5.322005228    0.096410867    4.148395694
  733 SOLV  OW      5091    8.196878049    2.952370163    2.992701138
  733 SOLV  HW1     5092    8.119231304    2.916680790    3.044653060
  733 SOLV  HW2     5093    8.185271874    3.050724648    2.978792926
  734 SOLV  OW      5094    5.748379299    0.301731430    3.466214561
  734 SOLV  HW1     5095    5.720899544    0.230745999    3.531081788
  734 SOLV  HW2     5096    5.827984087    0.350555127    3.502007000
  735 SOLV  OW      5097    4.674878859    2.510980780    7.797060841
  735 SOLV  HW1     5098    4.601988184    2.487702604    7.861456322
  735 SOLV  HW2     5099    4.763544544    2.502011615    7.842444094
  736 SOLV  OW      5100    6.240512288    2.285707124    1.236486586
  736 SOLV  HW1     5101    6.149193649    2.285490990    1.277260905
  736 SOLV  HW2     5102    6.287794903    2.370319183    1.261119650
  737 SOLV  OW      5103    4.843766944    1.591510562    6.016445086
  737 SOLV  HW1     5104    4.882195866    1.638563283    5.937004584
  737 SOLV  HW2     5105    4.800514654    1.658301298    6.077023369
  738 SOLV  OW      5106    4.234439756    3.676250765    1.461923338
  738 SOLV  HW1     5107    4.139529970    3.680328941    1.430661214
  738 SOLV  HW2     5108    4.293367846    3.722426313    1.395612832
  739 SOLV  OW      5109    1.585542091    3.555958533    4.404193662
  739 SOLV  HW1     5110    1.540207814    3.485530942    4.458840839
  739 SOLV  HW2     5111    1.667290739    3.587863551    4.452159721
  740 SOLV  OW      5112    2.001774812    6.331934650    5.226211714
  740 SOLV  HW1     5113    2.003561252    6.275729914    5.308913918
  740 SOLV  HW2     5114    1.977885233    6.274847884    5.147648193
  741 SOLV  OW      5115    1.374087107    5.686772920    0.799071323
  741 SOLV  HW1     5116    1.454547952    5.696410601    0.857665237
  741 SOLV  HW2     5117    1.385465280    5.607109115    0.739705884
  742 SOLV  OW      5118    4.256287766    5.718361106    5.323034919
  742 SOLV  HW1     5119    4.219549371    5.675359420    5.405513574
  742 SOLV  HW2     5120    4.356139954    5.720448210    5.328204562
  743 SOLV  OW      5121    7.795142326    3.620039371    6.911605455
  743 SOLV  HW1     5122    7.746677495    3.532815347    6.918178700
  743 SOLV  HW2     5123    7.739520592    3.685248372    6.860087994
  744 SOLV  OW      5124    7.698810439    6.957286199    5.922955204
  744 SOLV  HW1     5125    7.741129996    6.885474391    5.978214337
  744 SOLV  HW2     5126    7.633886099    6.916174325    5.858954410
  745 SOLV  OW      5127    3.137258655    1.354370420    4.311716625
  745 SOLV  HW1     5128    3.086952642    1.422609926    4.258681591
  745 SOLV  HW2     5129    3.234669224    1.360395421    4.289880703
  746 SOLV  OW      5130    5.250719329    7.196727358    6.291571915
  746 SOLV  HW1     5131    5.214771680    7.197960649    6.198264226
  746 SOLV  HW2     5132    5.222341943    7.112327165    6.337084236
  747 SOLV  OW      5133    3.969639227    2.508076497    5.762828162
  747 SOLV  HW1     5134    4.046455014    2.445245868    5.775202077
  747 SOLV  HW2     5135    3.994851345    2.598645766    5.796932294
  748 SOLV  OW      5136    4.357115320    2.952528790    4.035006508
  748 SOLV  HW1     5137    4.339544998    3.043463842    4.072739858
  748 SOLV  HW2     5138    4.446717269    2.951632837    3.990594617
  749 SOLV  OW      5139    1.727379079    1.024420752    5.625421766
  749 SOLV  HW1     5140    1.682026390    0.951727073    5.573844163
  749 SOLV  HW2     5141    1.759545593    1.094988003    5.562279169
  750 SOLV  OW      5142    3.981285234    2.579177724    5.097149964
  750 SOLV  HW1     5143    4.041927888    2.527015160    5.157163429
  750 SOLV  HW2     5144    3.987899492    2.676425346    5.119492560
  751 SOLV  OW      5145    1.372498525    7.082194548    6.536484490
  751 SOLV  HW1     5146    1.338165174    7.098189283    6.629043232
  751 SOLV  HW2     5147    1.369899271    6.984247330    6.516451722
  752 SOLV  OW      5148    7.430153186    6.099696275    0.999122356
  752 SOLV  HW1     5149    7.406778300    6.165765429    0.927776273
  752 SOLV  HW2     5150    7.373461469    6.116346377    1.079810532
  753 SOLV  OW      5151    3.949766709    6.473317938    1.358576606
  753 SOLV  HW1     5152    3.855171654    6.482918268    1.389583596
  753 SOLV  HW2     5153    3.993658754    6.563170332    1.357216959
  754 SOLV  OW      5154    6.699164494    4.196858721    8.214785743
  754 SOLV  HW1     5155    6.665869952    4.236136341    8.129051567
  754 SOLV  HW2     5156    6.635219664    4.218735435    8.288501992
  755 SOLV  OW      5157    6.166807156    3.785032729    2.686095772
  755 SOLV  HW1     5158    6.206490850    3.839745394    2.612383744
  755 SOLV  HW2     5159    6.080420073    3.745207715    2.655225972
  756 SOLV  OW      5160    0.065631560    3.074050431    0.596419400
  756 SOLV  HW1     5161    0.117938979    3.045409706    0.676702909
  756 SOLV  HW2     5162    0.127701817    3.113068375    0.528400308
  757 SOLV  OW      5163    3.518241696    6.760075593    0.231509323
  757 SOLV  HW1     5164    3.527394432    6.847459477    0.183741309
  757 SOLV  HW2     5165    3.605121414    6.710699686    0.227581308
  758 SOLV  OW      5166    5.068073430    6.582488756    4.057960751
  758 SOLV  HW1     5167    5.116916960    6.599205011    4.143615298
  758 SOLV  HW2     5168    5.084101164    6.658581925    3.995075150
  759 SOLV  OW      5169    0.648903763    2.588573638    6.923931110
  759 SOLV  HW1     5170    0.561707129    2.631782311    6.946949262
  759 SOLV  HW2     5171    0.679983271    2.621673962    6.834833003
  760 SOLV  OW      5172    3.788887338    6.705246210    6.626573095
  760 SOLV  HW1     5173    3.874981216    6.695096677    6.676421576
  760 SOLV  HW2     5174    3.753075327    6.614842025    6.603193925
  761 SOLV  OW      5175    1.789690118    2.206730221    4.997715885
  761 SOLV  HW1     5176    1.794811881    2.244314841    4.905178647
  761 SOLV  HW2     5177    1.779031024    2.107412618    4.992788098
  762 SOLV  OW      5178    4.100706993    2.823858878    2.974561016
  762 SOLV  HW1     5179    4.125441152    2.766645909    3.052770813
  762 SOLV  HW2     5180    4.092278359    2.918994793    3.004224783
  763 SOLV  OW      5181    2.669374101    1.843870246    1.131118887
  763 SOLV  HW1     5182    2.722774679    1.793262140    1.198862341
  763 SOLV  HW2     5183    2.708728552    1.935009869    1.119006485
  764 SOLV  OW      5184    5.942091364    7.898126585    5.807915191
  764 SOLV  HW1     5185    5.843304342    7.912042953    5.814924960
  764 SOLV  HW2     5186    5.983767654    7.909106898    5.898160215
  765 SOLV  OW      5187    5.873612289    0.459378812    4.216347172
  765 SOLV  HW1     5188    5.881033710    0.378686557    4.157733885
  765 SOLV  HW2     5189    5.924866093    0.444007906    4.300837042
  766 SOLV  OW      5190    4.807177238    3.864119966    3.256808633
  766 SOLV  HW1     5191    4.807693678    3.954042501    3.300555079
  766 SOLV  HW2     5192    4.820650767    3.793291521    3.326103909
  767 SOLV  OW      5193    3.033306399    3.832624319    0.738677948
  767 SOLV  HW1     5194    3.105870681    3.786398890    0.789661852
  767 SOLV  HW2     5195    2.944245857    3.802251328    0.772550852
  768 SOLV  OW      5196    7.608325841    2.170007833    6.547873775
  768 SOLV  HW1     5197    7.512731315    2.192897125    6.529443129
  768 SOLV  HW2     5198    7.642143968    2.226383730    6.623239092
  769 SOLV  OW      5199    0.757026015    2.796162374    4.357790856
  769 SOLV  HW1     5200    0.856256869    2.788737718    4.347883686
  769 SOLV  HW2     5201    0.729494376    2.891664867    4.346686940
  770 SOLV  OW      5202    4.625925107    4.032093817    8.034684509
  770 SOLV  HW1     5203    4.562721830    3.965347658    8.074077364
  770 SOLV  HW2     5204    4.719312568    3.996708894    8.039982154
  771 SOLV  OW      5205    7.826115233    3.178456346    2.429623584
  771 SOLV  HW1     5206    7.888043860    3.206426665    2.356257438
  771 SOLV  HW2     5207    7.865468256    3.203936240    2.517953389
  772 SOLV  OW      5208    6.782611235    6.419702417    5.186213789
  772 SOLV  HW1     5209    6.707250153    6.376733205    5.136454999
  772 SOLV  HW2     5210    6.827222101    6.351660910    5.244365989
  773 SOLV  OW      5211    6.991339210    5.837019631    6.635320553
  773 SOLV  HW1     5212    7.054313539    5.800863787    6.566567162
  773 SOLV  HW2     5213    6.897687411    5.832101120    6.600577305
  774 SOLV  OW      5214    4.812446452    6.322132051    0.332640890
  774 SOLV  HW1     5215    4.786348815    6.350796259    0.424832419
  774 SOLV  HW2     5216    4.876566830    6.388464497    0.294033017
  775 SOLV  OW      5217    3.992217308    2.573093560    0.216013702
  775 SOLV  HW1     5218    3.998610917    2.672887513    0.217468988
  775 SOLV  HW2     5219    4.041527664    2.537709716    0.136525885
  776 SOLV  OW      5220    3.363489802    2.398204383    1.551067279
  776 SOLV  HW1     5221    3.293119939    2.384562296    1.481328741
  776 SOLV  HW2     5222    3.368621261    2.317212208    1.609509027
  777 SOLV  OW      5223    5.050473733    3.756543786    1.548551407
  777 SOLV  HW1     5224    5.065706556    3.788247927    1.642170347
  777 SOLV  HW2     5225    4.988437720    3.678109154    1.549619563
  778 SOLV  OW      5226    0.534676562    4.612845898    1.818158946
  778 SOLV  HW1     5227    0.530005416    4.623024492    1.718777874
  778 SOLV  HW2     5228    0.627736864    4.632159152    1.849283782
  779 SOLV  OW      5229    4.576420288    3.604145922    3.842941927
  779 SOLV  HW1     5230    4.552398567    3.677145520    3.906939726
  779 SOLV  HW2     5231    4.492963203    3.560269973    3.809604151
  780 SOLV  OW      5232    5.734223979    1.503935456    4.541547704
  780 SOLV  HW1     5233    5.636307706    1.492070717    4.558075358
  780 SOLV  HW2     5234    5.755834601    1.476051959    4.447969089
  781 SOLV  OW      5235    3.693797904    6.179843962    8.211518125
  781 SOLV  HW1     5236    3.653886686    6.134904044    8.131586067
  781 SOLV  HW2     5237    3.791984017    6.192302162    8.197170008
  782 SOLV  OW      5238    4.344594440    2.224178865    7.602681525
  782 SOLV  HW1     5239    4.394379947    2.250984696    7.520201887
  782 SOLV  HW2     5240    4.404952347    2.171200776    7.662282409
  783 SOLV  OW      5241    7.586315844    3.772168486    7.481874069
  783 SOLV  HW1     5242    7.501060420    3.806406835    7.521380228
  783 SOLV  HW2     5243    7.663762057    3.806015365    7.535333507
  784 SOLV  OW      5244    6.982355216    6.043357519    0.038814282
  784 SOLV  HW1     5245    6.886337238    6.015570984    0.035899429
  784 SOLV  HW2     5246    6.993565652    6.129666440   -0.010451669
  785 SOLV  OW      5247    6.076011764    3.244882181    2.222031529
  785 SOLV  HW1     5248    5.995651094    3.234511289    2.163413567
  785 SOLV  HW2     5249    6.070005640    3.331419892    2.271796195
  786 SOLV  OW      5250    0.754953655    0.827723189    6.234154774
  786 SOLV  HW1     5251    0.664526894    0.811525759    6.273677963
  786 SOLV  HW2     5252    0.825046533    0.811761583    6.303678958
  787 SOLV  OW      5253    4.804410129    2.734779225    6.565827423
  787 SOLV  HW1     5254    4.764052139    2.649883755    6.531686825
  787 SOLV  HW2     5255    4.900555396    2.719194186    6.588516351
  788 SOLV  OW      5256    2.055993365    7.145612221    4.999801888
  788 SOLV  HW1     5257    2.076676116    7.243137670    4.991862233
  788 SOLV  HW2     5258    2.141352136    7.093564251    5.002420399
  789 SOLV  OW      5259    6.121810948    6.537314584    2.810200203
  789 SOLV  HW1     5260    6.147400775    6.617697780    2.756484713
  789 SOLV  HW2     5261    6.146279300    6.454437165    2.759858699
  790 SOLV  OW      5262    5.951079804    4.946729538    0.664009919
  790 SOLV  HW1     5263    6.045417624    4.954591318    0.631810299
  790 SOLV  HW2     5264    5.926405249    5.028905112    0.715357799
  791 SOLV  OW      5265    2.433972228    0.130813786    0.318880438
  791 SOLV  HW1     5266    2.393140278    0.150171522    0.408088452
  791 SOLV  HW2     5267    2.364653932    0.091756489    0.258287369
  792 SOLV  OW      5268    5.004825688    3.409086059    4.663402178
  792 SOLV  HW1     5269    4.912710961    3.425234425    4.627965202
  792 SOLV  HW2     5270    5.009268435    3.437984785    4.759040571
  793 SOLV  OW      5271    7.851123370    4.016408815    7.273641509
  793 SOLV  HW1     5272    7.858534501    3.922303460    7.240610865
  793 SOLV  HW2     5273    7.826243904    4.076514487    7.197681313
  794 SOLV  OW      5274    1.186168827    6.284471548    5.784515107
  794 SOLV  HW1     5275    1.139805213    6.250088624    5.866185552
  794 SOLV  HW2     5276    1.118935231    6.300159940    5.712159654
  795 SOLV  OW      5277    1.641669730    7.328408765    3.023370064
  795 SOLV  HW1     5278    1.663828294    7.420284803    2.990663901
  795 SOLV  HW2     5279    1.578118905    7.334868233    3.100320548
  796 SOLV  OW      5280    0.265692607    5.691419409    7.684161792
  796 SOLV  HW1     5281    0.227764662    5.653701394    7.599659140
  796 SOLV  HW2     5282    0.362393431    5.712996748    7.670552196
  797 SOLV  OW      5283    3.322576465    1.437042365    2.948340356
  797 SOLV  HW1     5284    3.405829689    1.484256166    2.919332046
  797 SOLV  HW2     5285    3.257230413    1.503727202    2.984184215
  798 SOLV  OW      5286    2.055007677    5.129567758    4.835726921
  798 SOLV  HW1     5287    2.066393010    5.186091219    4.917441047
  798 SOLV  HW2     5288    2.143386670    5.090855363    4.809418928
  799 SOLV  OW      5289    3.482713665    5.752143022    6.143004367
  799 SOLV  HW1     5290    3.538266289    5.692470914    6.085097671
  799 SOLV  HW2     5291    3.541653857    5.798908694    6.208876277
  800 SOLV  OW      5292    2.615327602    3.770183365    2.463331363
  800 SOLV  HW1     5293    2.626263451    3.739518130    2.368772184
  800 SOLV  HW2     5294    2.518161408    3.771285873    2.486972981
  801 SOLV  OW      5295    4.923397352    7.457779007    3.480403907
  801 SOLV  HW1     5296    4.831738393    7.453482173    3.520173159
  801 SOLV  HW2     5297    4.928512313    7.534721495    3.416724375
  802 SOLV  OW      5298    6.282777976    8.032732432    2.546647200
  802 SOLV  HW1     5299    6.360765810    7.992987129    2.595021967
  802 SOLV  HW2     5300    6.286300578    8.132409447    2.553997385
  803 SOLV  OW      5301    1.213040964    6.199878344    6.622383453
  803 SOLV  HW1     5302    1.114069476    6.186087659    6.618776667
  803 SOLV  HW2     5303    1.234512635    6.294207641    6.597092919
  804 SOLV  OW      5304    4.268502571    7.915384978    6.145061537
  804 SOLV  HW1     5305    4.225348773    8.004234030    6.129392684
  804 SOLV  HW2     5306    4.344930958    7.903819802    6.081604047
  805 SOLV  OW      5307    7.872912401    4.805058684    3.077433569
  805 SOLV  HW1     5308    7.833787297    4.864776832    3.007399774
  805 SOLV  HW2     5309    7.894403385    4.858910479    3.158918570
  806 SOLV  OW      5310    4.698598817    5.186014447    0.409907159
  806 SOLV  HW1     5311    4.602884952    5.208395659    0.428332800
  806 SOLV  HW2     5312    4.745059333    5.165010645    0.495940906
  807 SOLV  OW      5313    6.512925271    7.042829263    3.486929436
  807 SOLV  HW1     5314    6.423455130    7.022038383    3.526484602
  807 SOLV  HW2     5315    6.546712430    6.962947213    3.437139532
  808 SOLV  OW      5316    4.469716255    5.073148930    7.487280053
  808 SOLV  HW1     5317    4.545506811    5.127570828    7.451281044
  808 SOLV  HW2     5318    4.440600156    5.110692943    7.575282660
  809 SOLV  OW      5319    2.744785038    6.516185470    6.518671927
  809 SOLV  HW1     5320    2.755407858    6.522422923    6.617917999
  809 SOLV  HW2     5321    2.797199213    6.438216815    6.484390908
  810 SOLV  OW      5322    7.858921876    4.573937686    6.685029139
  810 SOLV  HW1     5323    7.920855748    4.610758361    6.754386162
  810 SOLV  HW2     5324    7.884508079    4.609654904    6.595187232
  811 SOLV  OW      5325    0.131259991    6.157598565    6.193208920
  811 SOLV  HW1     5326    0.065756263    6.230004601    6.171573054
  811 SOLV  HW2     5327    0.087189160    6.068479791    6.182391393
  812 SOLV  OW      5328    0.217893709    7.307085255    3.990846441
  812 SOLV  HW1     5329    0.139989928    7.300362210    4.053194979
  812 SOLV  HW2     5330    0.252327874    7.215413345    3.970547861
  813 SOLV  OW      5331    3.295539127    2.655571287    2.857336411
  813 SOLV  HW1     5332    3.206004844    2.613519919    2.842599730
  813 SOLV  HW2     5333    3.347831121    2.653321783    2.772117188
  814 SOLV  OW      5334    4.312358912    6.124543131    7.986474948
  814 SOLV  HW1     5335    4.245823358    6.050639576    7.975832555
  814 SOLV  HW2     5336    4.378700217    6.120655618    7.911737592
  815 SOLV  OW      5337    3.680949381    4.158308512    3.772310909
  815 SOLV  HW1     5338    3.621252846    4.080932801    3.793547659
  815 SOLV  HW2     5339    3.761760820    4.155166666    3.831144370
  816 SOLV  OW      5340    3.375957460    0.369936090    2.241519967
  816 SOLV  HW1     5341    3.393531206    0.353106411    2.338514633
  816 SOLV  HW2     5342    3.430760205    0.447726873    2.210744466
  817 SOLV  OW      5343    7.036094868    5.524071394    7.930548384
  817 SOLV  HW1     5344    7.126832200    5.485330079    7.914184574
  817 SOLV  HW2     5345    7.003359428    5.495362855    8.020582357
  818 SOLV  OW      5346    1.738398756    5.569781631    0.307669558
  818 SOLV  HW1     5347    1.824095383    5.620147314    0.296678834
  818 SOLV  HW2     5348    1.758451501    5.473817845    0.327423541
  819 SOLV  OW      5349    7.726237482    7.147391422    3.387148050
  819 SOLV  HW1     5350    7.663780658    7.225423273    3.383735514
  819 SOLV  HW2     5351    7.681338444    7.070765660    3.433125967
  820 SOLV  OW      5352    3.369892805    6.497662115    4.441484696
  820 SOLV  HW1     5353    3.332481962    6.576927447    4.393329290
  820 SOLV  HW2     5354    3.337292268    6.413762993    4.397900028
  821 SOLV  OW      5355    6.414920226    6.142971600    5.788793573
  821 SOLV  HW1     5356    6.403836094    6.222663796    5.848188416
  821 SOLV  HW2     5357    6.386460863    6.166476938    5.695847325
  822 SOLV  OW      5358    1.737686067    6.950314240    4.647598411
  822 SOLV  HW1     5359    1.830155183    6.961645879    4.683968365
  822 SOLV  HW2     5360    1.708127167    7.035616202    4.604569218
  823 SOLV  OW      5361    3.237813709    5.157887577    2.127544293
  823 SOLV  HW1     5362    3.271070239    5.178682386    2.035546713
  823 SOLV  HW2     5363    3.216305786    5.060429408    2.133952798
  824 SOLV  OW      5364    5.398208993    1.741279767    2.590870959
  824 SOLV  HW1     5365    5.368349070    1.645853010    2.588929056
  824 SOLV  HW2     5366    5.379871006    1.783735973    2.502198420
  825 SOLV  OW      5367    0.733593422    4.066086113    2.349429262
  825 SOLV  HW1     5368    0.783463733    4.053204354    2.435144437
  825 SOLV  HW2     5369    0.688849481    3.980426486    2.323730078
  826 SOLV  OW      5370    1.628323448    6.108696717    6.646090481
  826 SOLV  HW1     5371    1.590780038    6.181036259    6.588145990
  826 SOLV  HW2     5372    1.555682243    6.070966901    6.703533986
  827 SOLV  OW      5373    6.493721855    6.265761503    8.106913698
  827 SOLV  HW1     5374    6.495863963    6.365257990    8.097038572
  827 SOLV  HW2     5375    6.411642905    6.229648715    8.062634974
  828 SOLV  OW      5376    4.541657893    4.880947273    0.643576441
  828 SOLV  HW1     5377    4.489615311    4.953982741    0.687837341
  828 SOLV  HW2     5378    4.638629714    4.890887761    0.665919295
  829 SOLV  OW      5379    6.449266460    8.212568954    5.098186149
  829 SOLV  HW1     5380    6.365135306    8.249994417    5.059157862
  829 SOLV  HW2     5381    6.490023112    8.279721529    5.160083600
  830 SOLV  OW      5382    1.188199206    4.154374648    4.584637793
  830 SOLV  HW1     5383    1.253196921    4.225063571    4.556737738
  830 SOLV  HW2     5384    1.236329661    4.067431606    4.595876662
  831 SOLV  OW      5385    4.987232328    7.535997101    2.881592532
  831 SOLV  HW1     5386    4.904665752    7.492952463    2.918084413
  831 SOLV  HW2     5387    5.029078608    7.475606669    2.813742500
  832 SOLV  OW      5388    3.086694963    1.834045721    4.670341064
  832 SOLV  HW1     5389    3.104769709    1.788069575    4.583387200
  832 SOLV  HW2     5390    2.989185268    1.855163390    4.677223903
  833 SOLV  OW      5391    5.673058585    0.341604371    7.628818719
  833 SOLV  HW1     5392    5.606119628    0.383666881    7.690071084
  833 SOLV  HW2     5393    5.717613161    0.412652536    7.574331317
  834 SOLV  OW      5394    0.734525132    6.878827744    3.941138442
  834 SOLV  HW1     5395    0.788656920    6.890466872    3.857854186
  834 SOLV  HW2     5396    0.776871493    6.930111357    4.015829147
  835 SOLV  OW      5397    0.574162631    5.315230045    0.142425138
  835 SOLV  HW1     5398    0.630010872    5.343794339    0.220315012
  835 SOLV  HW2     5399    0.633766536    5.289420249    0.066379885
  836 SOLV  OW      5400    5.481301959    4.710407210    2.421729604
  836 SOLV  HW1     5401    5.555253274    4.661350173    2.375621020
  836 SOLV  HW2     5402    5.466192241    4.670527818    2.512188120
  837 SOLV  OW      5403    5.990921605    2.002280664    3.364467367
  837 SOLV  HW1     5404    5.898494477    2.038690782    3.376018531
  837 SOLV  HW2     5405    6.045338964    2.023135290    3.445742225
  838 SOLV  OW      5406    7.377808076    3.850184731    2.656040279
  838 SOLV  HW1     5407    7.344170359    3.760595335    2.685094203
  838 SOLV  HW2     5408    7.318671590    3.886166189    2.583859607
  839 SOLV  OW      5409    3.515686431    6.361675257    0.657398318
  839 SOLV  HW1     5410    3.441888321    6.420496842    0.624302065
  839 SOLV  HW2     5411    3.512628541    6.357387882    0.757267287
  840 SOLV  OW      5412    8.087779319    5.162436911    6.162300525
  840 SOLV  HW1     5413    8.110169216    5.201022114    6.251806835
  840 SOLV  HW2     5414    8.117771274    5.225252081    6.090494135
  841 SOLV  OW      5415    2.979639350    6.843688911    1.787037159
  841 SOLV  HW1     5416    3.028918901    6.757785368    1.773124590
  841 SOLV  HW2     5417    3.045258453    6.918455727    1.797305669
  842 SOLV  OW      5418    4.710600038    8.003049794    0.835018599
  842 SOLV  HW1     5419    4.646453694    8.044958208    0.770748282
  842 SOLV  HW2     5420    4.803045491    8.006831563    0.797054894
  843 SOLV  OW      5421    6.602154417    7.980986243    3.457455238
  843 SOLV  HW1     5422    6.577301138    7.889945966    3.424351968
  843 SOLV  HW2     5423    6.635326996    7.974305489    3.551564942
  844 SOLV  OW      5424    3.622857467    5.170266965    1.312792603
  844 SOLV  HW1     5425    3.550557028    5.239243629    1.308696294
  844 SOLV  HW2     5426    3.597295901    5.091818173    1.256276042
  845 SOLV  OW      5427    3.346104342    7.050780944    5.425154193
  845 SOLV  HW1     5428    3.393090484    6.972521218    5.384315534
  845 SOLV  HW2     5429    3.247497166    7.034147712    5.425135757
  846 SOLV  OW      5430    4.324035390    2.832535041    4.409239654
  846 SOLV  HW1     5431    4.265746009    2.912683786    4.395823923
  846 SOLV  HW2     5432    4.418786257    2.861971751    4.421778536
  847 SOLV  OW      5433    5.717756998    0.067100845    5.284401403
  847 SOLV  HW1     5434    5.672345649   -0.017086416    5.255216159
  847 SOLV  HW2     5435    5.776863465    0.047653622    5.362693708
  848 SOLV  OW      5436    0.974537969    4.192470810    7.693208578
  848 SOLV  HW1     5437    1.031928011    4.162403322    7.617026196
  848 SOLV  HW2     5438    1.032639336    4.221771979    7.769149588
  849 SOLV  OW      5439    2.203692211    1.279269331    4.273007866
  849 SOLV  HW1     5440    2.201113268    1.193505854    4.324369883
  849 SOLV  HW2     5441    2.112556701    1.299313773    4.237055410
  850 SOLV  OW      5442    3.140759357    3.388356269    4.257775483
  850 SOLV  HW1     5443    3.228016333    3.360160764    4.217862948
  850 SOLV  HW2     5444    3.157590971    3.438237347    4.342806878
  851 SOLV  OW      5445    4.092477738    3.986992292    7.183544304
  851 SOLV  HW1     5446    4.045498255    3.899408376    7.194653573
  851 SOLV  HW2     5447    4.042190548    4.058221212    7.232524562
  852 SOLV  OW      5448    3.336765363    8.075197757    7.953337811
  852 SOLV  HW1     5449    3.320104872    8.085129299    8.051448152
  852 SOLV  HW2     5450    3.435227967    8.077024309    7.935916113
  853 SOLV  OW      5451    0.541279410    4.873701729    6.767630381
  853 SOLV  HW1     5452    0.601573584    4.928971345    6.825176182
  853 SOLV  HW2     5453    0.447623868    4.908012720    6.774907992
  854 SOLV  OW      5454    2.405102636    7.359807884    2.864859889
  854 SOLV  HW1     5455    2.318152529    7.372761868    2.817178881
  854 SOLV  HW2     5456    2.408657696    7.267499096    2.903174424
  855 SOLV  OW      5457    3.752422591    0.729158753    6.824166472
  855 SOLV  HW1     5458    3.832962114    0.756718701    6.876662865
  855 SOLV  HW2     5459    3.767500547    0.748789559    6.727268816
  856 SOLV  OW      5460    4.330880926    6.486755676    6.135608106
  856 SOLV  HW1     5461    4.288540901    6.444524032    6.055449642
  856 SOLV  HW2     5462    4.399438092    6.553244265    6.105931261
  857 SOLV  OW      5463    1.429825941    4.328465830    7.135822491
  857 SOLV  HW1     5464    1.411618805    4.266830835    7.059197538
  857 SOLV  HW2     5465    1.384069324    4.294081214    7.217832695
  858 SOLV  OW      5466    6.437653555    1.514981191    7.290526821
  858 SOLV  HW1     5467    6.497095359    1.467576302    7.355498984
  858 SOLV  HW2     5468    6.401289702    1.597892936    7.333015190
  859 SOLV  OW      5469    6.068515671    7.066636518    4.860401611
  859 SOLV  HW1     5470    5.985403406    7.011035017    4.858781901
  859 SOLV  HW2     5471    6.110996259    7.065692791    4.769868273
  860 SOLV  OW      5472    2.115291170    2.731066801    1.509306425
  860 SOLV  HW1     5473    2.099389959    2.729663648    1.608034305
  860 SOLV  HW2     5474    2.090958785    2.642213801    1.470382173
  861 SOLV  OW      5475    4.667903688    5.711886333    5.975954073
  861 SOLV  HW1     5476    4.691171692    5.784143440    5.910857602
  861 SOLV  HW2     5477    4.626015739    5.635302611    5.927145257
  862 SOLV  OW      5478    7.860077604    2.144425265    3.805070130
  862 SOLV  HW1     5479    7.853244583    2.191350034    3.893112491
  862 SOLV  HW2     5480    7.795410177    2.185099404    3.740542785
  863 SOLV  OW      5481    7.344457813    5.642240476    0.419993923
  863 SOLV  HW1     5482    7.371749149    5.645569008    0.516149544
  863 SOLV  HW2     5483    7.425796574    5.632728571    0.362589559
  864 SOLV  OW      5484    6.540652924    0.854322399    3.281592627
  864 SOLV  HW1     5485    6.470586408    0.791670737    3.247426048
  864 SOLV  HW2     5486    6.501334242    0.912740882    3.352608084
  865 SOLV  OW      5487    3.741535335    0.365127761    1.995868194
  865 SOLV  HW1     5488    3.818702186    0.412696108    2.038109739
  865 SOLV  HW2     5489    3.715733857    0.286758025    2.052385319
  866 SOLV  OW      5490    6.325891666    1.854721687    2.995046026
  866 SOLV  HW1     5491    6.376554609    1.940793448    2.989856646
  866 SOLV  HW2     5492    6.372425369    1.785314107    2.940099295
  867 SOLV  OW      5493    3.212045276    2.339193387    8.091695990
  867 SOLV  HW1     5494    3.249517627    2.395236995    8.165564962
  867 SOLV  HW2     5495    3.124058377    2.376839637    8.062666061
  868 SOLV  OW      5496    5.487052239    5.058842350    3.866110894
  868 SOLV  HW1     5497    5.586144682    5.068210951    3.856467305
  868 SOLV  HW2     5498    5.441434671    5.127270117    3.809218733
  869 SOLV  OW      5499    5.692947525    4.908232944    2.737209406
  869 SOLV  HW1     5500    5.604778537    4.953176437    2.751574357
  869 SOLV  HW2     5501    5.719588683    4.917061634    2.641218146
  870 SOLV  OW      5502    7.279392728    3.853449914    4.951692069
  870 SOLV  HW1     5503    7.266860257    3.859165805    5.050748479
  870 SOLV  HW2     5504    7.226325689    3.925592612    4.907182821
  871 SOLV  OW      5505    1.465231018    4.543865147    2.437861551
  871 SOLV  HW1     5506    1.491559997    4.451099402    2.464314907
  871 SOLV  HW2     5507    1.501922856    4.609128632    2.504140070
  872 SOLV  OW      5508    8.193933965    5.357017966    4.900980627
  872 SOLV  HW1     5509    8.272840600    5.345572718    4.840624774
  872 SOLV  HW2     5510    8.119308053    5.400287369    4.850396321
  873 SOLV  OW      5511    6.278199466    1.089375512    6.509147852
  873 SOLV  HW1     5512    6.231831659    1.040327508    6.435350924
  873 SOLV  HW2     5513    6.216198504    1.098687380    6.587062491
  874 SOLV  OW      5514    3.841003096    4.616012443    2.892824039
  874 SOLV  HW1     5515    3.789542839    4.658627493    2.967237872
  874 SOLV  HW2     5516    3.888168846    4.686747581    2.840159780
  875 SOLV  OW      5517    7.159916929    6.056507445    5.250943839
  875 SOLV  HW1     5518    7.106441562    6.137096928    5.225494402
  875 SOLV  HW2     5519    7.252926880    6.084434157    5.274843710
  876 SOLV  OW      5520    2.821567304    2.179667161    5.170271327
  876 SOLV  HW1     5521    2.787978437    2.237523599    5.095932680
  876 SOLV  HW2     5522    2.869551122    2.100724126    5.131966986
  877 SOLV  OW      5523    7.435716209    6.410986813    6.325019548
  877 SOLV  HW1     5524    7.506908682    6.365753145    6.271288673
  877 SOLV  HW2     5525    7.418230259    6.358308560    6.408209765
  878 SOLV  OW      5526    5.965717847    1.046773527    1.392421324
  878 SOLV  HW1     5527    6.041876776    0.989478755    1.362106832
  878 SOLV  HW2     5528    5.993989719    1.142702561    1.392039504
  879 SOLV  OW      5529    0.898767108    4.384706340    0.095837030
  879 SOLV  HW1     5530    0.908307279    4.371108460    0.194447996
  879 SOLV  HW2     5531    0.802936360    4.403013900    0.073853011
  880 SOLV  OW      5532    1.429401999    6.510034727    7.052610095
  880 SOLV  HW1     5533    1.344797250    6.469536266    7.087306607
  880 SOLV  HW2     5534    1.460919055    6.580720238    7.115951341
  881 SOLV  OW      5535    2.291848550    7.703773936    7.803787303
  881 SOLV  HW1     5536    2.199371095    7.684836831    7.836820728
  881 SOLV  HW2     5537    2.358109777    7.654430890    7.860148387
  882 SOLV  OW      5538    3.321958178    5.303156183    5.623780982
  882 SOLV  HW1     5539    3.288341424    5.222543119    5.672493418
  882 SOLV  HW2     5540    3.269675727    5.383506929    5.652271808
  883 SOLV  OW      5541    1.684959736    5.273539874    4.308108495
  883 SOLV  HW1     5542    1.632160777    5.296405385    4.389897974
  883 SOLV  HW2     5543    1.775209739    5.316243730    4.313708283
  884 SOLV  OW      5544    3.514957695    8.160081698    6.420208047
  884 SOLV  HW1     5545    3.431424352    8.146480612    6.366923664
  884 SOLV  HW2     5546    3.501320837    8.125318953    6.512974569
  885 SOLV  OW      5547    4.205685927    6.476362361    3.171377404
  885 SOLV  HW1     5548    4.154171950    6.535856680    3.233088395
  885 SOLV  HW2     5549    4.164915548    6.479716922    3.080119207
  886 SOLV  OW      5550    6.091625745    7.762057578    6.457063606
  886 SOLV  HW1     5551    6.084152466    7.859355853    6.435180310
  886 SOLV  HW2     5552    6.151202101    7.717377965    6.390310546
  887 SOLV  OW      5553    4.473960326    7.319781040    0.758817382
  887 SOLV  HW1     5554    4.479611174    7.248991147    0.688401233
  887 SOLV  HW2     5555    4.385563348    7.366116820    0.752457871
  888 SOLV  OW      5556    5.184796781    1.864177594    4.268232715
  888 SOLV  HW1     5557    5.235040056    1.923184246    4.331445013
  888 SOLV  HW2     5558    5.184480650    1.770493420    4.303232812
  889 SOLV  OW      5559    2.078420789    6.646507402    4.788646705
  889 SOLV  HW1     5560    2.139451500    6.695430231    4.726326542
  889 SOLV  HW2     5561    1.994786380    6.699704283    4.801959904
  890 SOLV  OW      5562    2.091579760    5.287326521    1.964118145
  890 SOLV  HW1     5563    2.012838538    5.242332483    2.006274107
  890 SOLV  HW2     5564    2.067658318    5.316439207    1.871479244
  891 SOLV  OW      5565    3.219043346    0.493266954    5.608015434
  891 SOLV  HW1     5566    3.310647500    0.530956135    5.621800514
  891 SOLV  HW2     5567    3.211495707    0.405737843    5.655800094
  892 SOLV  OW      5568    7.739218116    4.418800178    8.169039717
  892 SOLV  HW1     5569    7.729599171    4.319262418    8.167821311
  892 SOLV  HW2     5570    7.753278543    4.452053156    8.075774707
  893 SOLV  OW      5571    0.005057043    5.403252581    2.015056950
  893 SOLV  HW1     5572   -0.064975979    5.399524852    1.943759669
  893 SOLV  HW2     5573   -0.023090544    5.346443337    2.092402304
  894 SOLV  OW      5574    0.832398190    7.546672419    3.452334278
  894 SOLV  HW1     5575    0.857797198    7.515004093    3.543734282
  894 SOLV  HW2     5576    0.914752440    7.556761040    3.396495945
  895 SOLV  OW      5577    4.729361000    0.588712085    7.643082345
  895 SOLV  HW1     5578    4.648656815    0.536633393    7.615221268
  895 SOLV  HW2     5579    4.720888048    0.614294479    7.739390808
  896 SOLV  OW      5580    4.170587289    1.921316258    6.335017547
  896 SOLV  HW1     5581    4.197374153    1.969336099    6.251481636
  896 SOLV  HW2     5582    4.249877049    1.912658882    6.395348967
  897 SOLV  OW      5583    5.547313201    7.504323068    6.843379742
  897 SOLV  HW1     5584    5.465955649    7.528280001    6.790383899
  897 SOLV  HW2     5585    5.620938635    7.568636282    6.822294938
  898 SOLV  OW      5586    3.325633483    4.048994951    7.865371486
  898 SOLV  HW1     5587    3.243956104    4.106672891    7.867229168
  898 SOLV  HW2     5588    3.302274745    3.959363282    7.827662961
  899 SOLV  OW      5589    2.358002892    6.304970555    0.824647113
  899 SOLV  HW1     5590    2.364300420    6.318373104    0.923551933
  899 SOLV  HW2     5591    2.425318826    6.236823665    0.795907454
  900 SOLV  OW      5592    7.731825192    2.164601074    7.652889082
  900 SOLV  HW1     5593    7.778878844    2.082309624    7.621016075
  900 SOLV  HW2     5594    7.763367852    2.187443185    7.745004033
  901 SOLV  OW      5595    4.666330656    1.231899042    6.691119872
  901 SOLV  HW1     5596    4.680226970    1.141312883    6.731156402
  901 SOLV  HW2     5597    4.624802318    1.292354099    6.759108668
  902 SOLV  OW      5598    0.510267885    5.665691128    4.301196744
  902 SOLV  HW1     5599    0.533127690    5.759799853    4.326152967
  902 SOLV  HW2     5600    0.458957109    5.665517986    4.215354391
  903 SOLV  OW      5601    2.767684472    3.167080477    2.062288887
  903 SOLV  HW1     5602    2.818407835    3.221373527    2.129217873
  903 SOLV  HW2     5603    2.726904940    3.227845987    1.994137419
  904 SOLV  OW      5604    4.489951592    6.979841997    4.847695555
  904 SOLV  HW1     5605    4.415055665    6.935028480    4.896505679
  904 SOLV  HW2     5606    4.465544307    7.075086796    4.829454047
  905 SOLV  OW      5607    5.931568571    2.597249587    7.325638874
  905 SOLV  HW1     5608    6.013373715    2.546474484    7.352685517
  905 SOLV  HW2     5609    5.913691189    2.582261551    7.228390105
  906 SOLV  OW      5610    4.327509221    0.483635599    6.093691330
  906 SOLV  HW1     5611    4.392137154    0.550895332    6.057620063
  906 SOLV  HW2     5612    4.361495324    0.448165410    6.180804117
  907 SOLV  OW      5613    4.709403925    3.737567594    4.743550405
  907 SOLV  HW1     5614    4.770164861    3.726770552    4.822236950
  907 SOLV  HW2     5615    4.633559012    3.797968426    4.768071737
  908 SOLV  OW      5616    0.787531997    0.434795454    3.744124352
  908 SOLV  HW1     5617    0.834505032    0.496613019    3.807164783
  908 SOLV  HW2     5618    0.706666781    0.480345409    3.706868139
  909 SOLV  OW      5619    0.051016500    4.404614540    2.692332546
  909 SOLV  HW1     5620    0.054166990    4.304812010    2.686756678
  909 SOLV  HW2     5621   -0.041464511    4.436260790    2.671184137
  910 SOLV  OW      5622    0.799822057    7.028927459    2.016134660
  910 SOLV  HW1     5623    0.865472740    7.026396305    1.940733452
  910 SOLV  HW2     5624    0.713300934    7.067189677    1.983702188
  911 SOLV  OW      5625    5.832982298    0.203796417    0.234856285
  911 SOLV  HW1     5626    5.764936455    0.238253373    0.170183869
  911 SOLV  HW2     5627    5.816311331    0.243559361    0.325084164
  912 SOLV  OW      5628    1.879009521    4.935825539    5.588200519
  912 SOLV  HW1     5629    1.845411070    5.029700772    5.580423816
  912 SOLV  HW2     5630    1.964969799    4.935337044    5.639312416
  913 SOLV  OW      5631    1.166311558    7.719754870    4.025455741
  913 SOLV  HW1     5632    1.109400348    7.660756543    4.082742346
  913 SOLV  HW2     5633    1.118813946    7.806245245    4.009182223
  914 SOLV  OW      5634    2.039931546    3.816107257    7.163545676
  914 SOLV  HW1     5635    1.956202441    3.861306004    7.132754369
  914 SOLV  HW2     5636    2.110894361    3.884739302    7.179530008
  915 SOLV  OW      5637    5.802356597    4.465058460    0.569788084
  915 SOLV  HW1     5638    5.838683197    4.378485589    0.535331180
  915 SOLV  HW2     5639    5.704704385    4.454972531    0.588867109
  916 SOLV  OW      5640    2.291228064    3.635128420    6.977474135
  916 SOLV  HW1     5641    2.195385379    3.647909914    7.003023688
  916 SOLV  HW2     5642    2.302088505    3.546685174    6.932068315
  917 SOLV  OW      5643    1.670224308    4.381539534    7.787662191
  917 SOLV  HW1     5644    1.657762063    4.288713977    7.752590421
  917 SOLV  HW2     5645    1.763002535    4.391363662    7.823683005
  918 SOLV  OW      5646    8.171698804    7.342702369    5.325073723
  918 SOLV  HW1     5647    8.246056359    7.329552111    5.390644090
  918 SOLV  HW2     5648    8.146278030    7.439389753    5.322477770
  919 SOLV  OW      5649    5.330303580    6.571612371    5.468736403
  919 SOLV  HW1     5650    5.231475387    6.556331971    5.469963602
  919 SOLV  HW2     5651    5.374838616    6.497548866    5.418405854
  920 SOLV  OW      5652    6.404985783    1.350259711    3.530210078
  920 SOLV  HW1     5653    6.314029109    1.309651882    3.521287040
  920 SOLV  HW2     5654    6.412843133    1.428329366    3.468201137
  921 SOLV  OW      5655    4.540467336    8.032193345    3.232428782
  921 SOLV  HW1     5656    4.454853226    8.006968250    3.277544228
  921 SOLV  HW2     5657    4.537377392    8.003507897    3.136673870
  922 SOLV  OW      5658    7.757336475    6.173910967    8.139148810
  922 SOLV  HW1     5659    7.823893163    6.100327472    8.126602283
  922 SOLV  HW2     5660    7.771068037    6.216344851    8.228661794
  923 SOLV  OW      5661    5.788846998    6.088705849    2.720629949
  923 SOLV  HW1     5662    5.783508618    5.991337585    2.742820578
  923 SOLV  HW2     5663    5.803945575    6.141190686    2.804408310
  924 SOLV  OW      5664    4.194550395    4.534184475    0.597278648
  924 SOLV  HW1     5665    4.151552481    4.447931814    0.570600216
  924 SOLV  HW2     5666    4.291982985    4.531127712    0.574972001
  925 SOLV  OW      5667    5.965313404    1.106497902    2.543786251
  925 SOLV  HW1     5668    5.970525274    1.202557546    2.516453275
  925 SOLV  HW2     5669    5.875888282    1.069493644    2.518576408
  926 SOLV  OW      5670    0.852843618    6.428772050    8.074238273
  926 SOLV  HW1     5671    0.913263907    6.350687847    8.090175092
  926 SOLV  HW2     5672    0.865541227    6.496127900    8.147064520
  927 SOLV  OW      5673    4.287916623    0.422689592    1.622794936
  927 SOLV  HW1     5674    4.302842917    0.466597788    1.534187771
  927 SOLV  HW2     5675    4.256323236    0.328871993    1.608579939
  928 SOLV  OW      5676    2.137519978    0.853926524    2.913413587
  928 SOLV  HW1     5677    2.214740724    0.795198933    2.889123608
  928 SOLV  HW2     5678    2.171700987    0.941733017    2.946933757
  929 SOLV  OW      5679    5.557010116    0.286394545    5.279332060
  929 SOLV  HW1     5680    5.476596504    0.251092409    5.327175499
  929 SOLV  HW2     5681    5.622794618    0.212329062    5.265611027
  930 SOLV  OW      5682    4.309790219    5.571523056    4.418786002
  930 SOLV  HW1     5683    4.349810518    5.598966200    4.331348657
  930 SOLV  HW2     5684    4.343493621    5.631708969    4.491199238
  931 SOLV  OW      5685    3.138742758    2.771642775    4.888081534
  931 SOLV  HW1     5686    3.110543926    2.704902130    4.957006098
  931 SOLV  HW2     5687    3.154953242    2.724931802    4.801160046
  932 SOLV  OW      5688    4.357476304    3.418994354    1.408945596
  932 SOLV  HW1     5689    4.292823728    3.483453435    1.449768183
  932 SOLV  HW2     5690    4.435525817    3.469195099    1.371668994
  933 SOLV  OW      5691    5.762788659    1.918423280    5.448664814
  933 SOLV  HW1     5692    5.793262711    2.010430470    5.473320037
  933 SOLV  HW2     5693    5.778754775    1.903060646    5.351140208
  934 SOLV  OW      5694    5.723213219    7.554833315    7.305860248
  934 SOLV  HW1     5695    5.713015214    7.496143332    7.386191633
  934 SOLV  HW2     5696    5.659466700    7.525274137    7.234697003
  935 SOLV  OW      5697    1.841545992    5.343693316    3.392135467
  935 SOLV  HW1     5698    1.800653294    5.434330568    3.402822754
  935 SOLV  HW2     5699    1.871711914    5.331697267    3.297543374
  936 SOLV  OW      5700    4.132523207    2.553701131    3.903421462
  936 SOLV  HW1     5701    4.185258587    2.631258283    3.868702872
  936 SOLV  HW2     5702    4.165587248    2.469325321    3.861125021
  937 SOLV  OW      5703    5.524272549    0.117248365    1.300785051
  937 SOLV  HW1     5704    5.559826985    0.188593403    1.240389641
  937 SOLV  HW2     5705    5.481260099    0.159522265    1.380563760
  938 SOLV  OW      5706    1.874529510    4.605640879    3.418884902
  938 SOLV  HW1     5707    1.951206468    4.626169000    3.358047151
  938 SOLV  HW2     5708    1.798245003    4.666907439    3.398169960
  939 SOLV  OW      5709    3.832434231    6.011689645    0.546274701
  939 SOLV  HW1     5710    3.913999784    5.959254544    0.570761182
  939 SOLV  HW2     5711    3.789854856    6.047748043    0.629272782
[truncated: 8,876,632 more chars]
