# Supplementary material for: Accelerated Enveloping Distribution Sampling to Probe the Presence of Water Molecules
Source: J Chem Theory Comput. 2023 May 11;19(11):3379–90. doi: 10.1021/acs.jctc.3c00109 (PMC10269333; doi:10.1021/acs.jctc.3c00109)
Supplement: Supplementary file 2 — ct3c00109_si_002.zip [file ct3c00109_si_002.zip › paper_TI_AEDS/eq/4RV/eq_4zlz_4rv_3.cnf]

TITLE
	MD++
	Automatically generated input file
	ogracia Thu Dec  1 20:00:18 2022

	final configuration
END
TIMESTEP
          10000   60.000000000
END
POSITION
# first 24 chars ignored
    1 GLY   H1         1    0.679204129    0.496671459    2.963506675
    1 GLY   H2         2    0.806781959    0.571359954    3.024641068
    1 GLY   N          3    0.707115405    0.575900287    3.017777333
    1 GLY   H3         4    0.683498383    0.660240822    2.969510409
    1 GLY   CA         5    0.641942063    0.578863676    3.149514814
    1 GLY   C          6    0.654301881    0.446229830    3.224805558
    1 GLY   O          7    0.691209569    0.351597130    3.155426079
    2 LEU   N          8    0.609576789    0.434049312    3.349466305
    2 LEU   H          9    0.560607943    0.510259319    3.391837708
    2 LEU   CA        10    0.629151235    0.317680442    3.437147120
    2 LEU   CB        11    0.543653400    0.340358627    3.561997136
    2 LEU   CG        12    0.592158566    0.260758560    3.683323466
    2 LEU   CD1       13    0.725486970    0.312665633    3.737517397
    2 LEU   CD2       14    0.486951260    0.271516900    3.793875398
    2 LEU   C         15    0.607508855    0.176656493    3.381894485
    2 LEU   O         16    0.703599078    0.100225452    3.374384915
    3 GLY   N         17    0.498856099    0.159216349    3.307183317
    3 GLY   H         18    0.417292461    0.214419578    3.324543928
    3 GLY   CA        19    0.475925140    0.037640278    3.227795468
    3 GLY   C         20    0.473267759    0.062362239    3.076816122
    3 GLY   O         21    0.438646700   -0.029517067    3.002720021
    4 TYR   N         22    0.517618610    0.179998732    3.033376608
    4 TYR   H         23    0.591624576    0.226255515    3.082203578
    4 TYR   CA        24    0.503105725    0.220459851    2.892793326
    4 TYR   CB        25    0.421591126    0.349272248    2.879688486
    4 TYR   CG        26    0.270989680    0.332605911    2.900939002
    4 TYR   CD1       27    0.192525628    0.261143862    2.811166609
    4 TYR   HD1       28    0.237729508    0.186776033    2.745544537
    4 TYR   CD2       29    0.206563296    0.398153697    3.005215843
    4 TYR   HD2       30    0.264546115    0.467723604    3.065870734
    4 TYR   CE1       31    0.054342433    0.258364068    2.825912327
    4 TYR   HE1       32   -0.003786180    0.222225132    2.741082840
    4 TYR   CE2       33    0.069088038    0.395578992    3.025540243
    4 TYR   HE2       34    0.019355271    0.442287041    3.110546185
    4 TYR   CZ        35    8.236543434    0.323361359    2.933183137
    4 TYR   OH        36    8.103321471    0.348347297    2.922106893
    4 TYR   HH        37    8.090998855    0.443738822    2.949441820
    4 TYR   C         38    0.630788919    0.227813629    2.808797526
    4 TYR   O         39    0.707616222    0.320555474    2.833830504
    5 GLY   N         40    0.651025860    0.136337265    2.714396566
    5 GLY   H         41    0.583924704    0.063710038    2.699449289
    5 GLY   CA        42    0.766183759    0.125769765    2.623627771
    5 GLY   C         43    0.771371742    0.229867120    2.511601696
    5 GLY   O         44    0.679249248    0.308773132    2.491154737
    6 SER   N         45    0.880872767    0.232691906    2.436155598
    6 SER   H         46    0.955851385    0.171045611    2.460196009
    6 SER   CA        47    0.893390521    0.325523823    2.322853936
    6 SER   CB        48    1.027740061    0.326630345    2.249655732
    6 SER   OG        49    1.073417777    0.196412112    2.212129752
    6 SER   HG        50    1.166948729    0.185074246    2.245656506
    6 SER   C         51    0.780602788    0.316502828    2.219845607
    6 SER   O         52    0.714883475    0.414565937    2.185275359
    7 TRP   N         53    0.756170621    0.190962395    2.183353561
    7 TRP   H         54    0.819758944    0.118799965    2.210739622
    7 TRP   CA        55    0.648849041    0.141195750    2.096083180
    7 TRP   CB        56    0.669189310   -0.002890659    2.048768633
    7 TRP   CG        57    0.659771790    8.127603068    2.152989731
    7 TRP   CD1       58    0.545398637    8.067761504    2.185084806
    7 TRP   HD1       59    0.452439889    8.071706541    2.128293867
    7 TRP   CD2       60    0.754969929    8.097003654    2.249555095
    7 TRP   NE1       61    0.563327937    7.991782034    2.292763270
    7 TRP   HE1       62    0.497999416    7.926536872    2.331178368
    7 TRP   CE2       63    0.684627919    8.018603481    2.340259845
    7 TRP   CE3       64    0.889272329    8.127186971    2.268919896
    7 TRP   HE3       65    0.945602477    8.185462078    2.196026304
    7 TRP   CZ2       66    0.750902288    7.982984464    2.457134931
    7 TRP   HZ2       67    0.693194118    7.933587888    2.535300844
    7 TRP   CZ3       68    0.954108371    8.090250852    2.386186063
    7 TRP   HZ3       69    1.048203791    8.136817542    2.415487864
    7 TRP   CH2       70    0.884672618    8.013672953    2.479111663
    7 TRP   HH2       71    0.934814656    7.990160825    2.572994335
    7 TRP   C         72    0.505590491    0.156818508    2.147456494
    7 TRP   O         73    0.410077545    0.161194051    2.070079935
    8 GLU   N         74    0.493928338    0.186215736    2.276651574
    8 GLU   H         75    0.572779078    0.216926230    2.329938227
    8 GLU   CA        76    0.362958476    0.206398750    2.340293560
    8 GLU   CB        77    0.361041004    0.131551047    2.473726014
    8 GLU   CG        78    0.371715561   -0.020124661    2.456815157
    8 GLU   CD        79    0.372299494    8.146243035    2.589744785
    8 GLU   OE1       80    0.304307243    8.041936912    2.600803115
    8 GLU   OE2       81    0.438132311    8.191852962    2.685702036
    8 GLU   C         82    0.333054456    0.356092532    2.350751897
    8 GLU   O         83    0.421211915    0.433561355    2.387589063
    9 ILE   N         84    0.209384526    0.392531982    2.318088231
    9 ILE   H         85    0.151348859    0.329123176    2.266975177
    9 ILE   CA        86    0.148484577    0.520794309    2.356180399
    9 ILE   CB        87    0.108536479    0.603217581    2.233624372
    9 ILE   CG1       88    0.233762167    0.623935402    2.148194284
    9 ILE   CG2       89    0.066756763    0.739105900    2.290167990
    9 ILE   CD        90    0.206259805    0.713370638    2.027147651
    9 ILE   C         91    0.029629295    0.497771441    2.449734500
    9 ILE   O         92   -0.042873111    0.399817401    2.433044380
   10 ASP   N         93    0.020252462    0.581323852    2.552804423
   10 ASP   H         94    0.078269637    0.662586848    2.558311958
   10 ASP   CA        95    8.144558637    0.579741292    2.640738822
   10 ASP   CB        96    8.161897931    0.681015756    2.754108058
   10 ASP   CG        97    8.060528246    0.670705946    2.868242757
   10 ASP   OD1       98    7.944982063    0.715013520    2.850609872
   10 ASP   OD2       99    8.100678462    0.617894304    2.974174002
   10 ASP   C        100    8.014418030    0.617055607    2.569448433
   10 ASP   O        101    8.009242862    0.717668667    2.498878114
   11 PRO   N        102    7.905234621    0.546494655    2.597560867
   11 PRO   CA       103    7.772257370    0.574873914    2.541664967
   11 PRO   CB       104    7.690324661    0.448697500    2.569530321
   11 PRO   CG       105    7.753886547    0.394662025    2.697781668
   11 PRO   CD       106    7.902750047    0.421181694    2.674368998
   11 PRO   C        107    7.696049384    0.703159396    2.575490670
   11 PRO   O        108    7.627711190    0.760767463    2.490977847
   12 LYSH  N        109    7.720281656    0.753546367    2.696172175
   12 LYSH  H        110    7.803182574    0.725381214    2.744485341
   12 LYSH  CA       111    7.656041700    0.874359733    2.749936127
   12 LYSH  CB       112    7.680142735    0.892291440    2.899973519
   12 LYSH  CG       113    7.613258601    0.776169251    2.973831809
   12 LYSH  CD       114    7.618607060    0.789032578    3.126199311
   12 LYSH  CE       115    7.756572569    0.788975057    3.192339429
   12 LYSH  NZ       116    7.836407089    0.670093478    3.159151582
   12 LYSH  HZ1      117    7.778043296    0.590149694    3.144917967
   12 LYSH  HZ2      118    7.895796166    0.649722797    3.236990702
   12 LYSH  HZ3      119    7.889566427    0.686527105    3.076061144
   12 LYSH  C        120    7.690361918    1.005802193    2.679539145
   12 LYSH  O        121    7.606868543    1.095384934    2.668015725
   13 ASP   N        122    7.811690681    1.010452919    2.625230093
   13 ASP   H        123    7.881453663    0.955436668    2.671145105
   13 ASP   CA       124    7.864462225    1.112642421    2.533672701
   13 ASP   CB       125    8.002925152    1.070371208    2.484173581
   13 ASP   CG       126    8.118476530    1.066541161    2.584362023
   13 ASP   OD1      127    8.111096671    1.111203329    2.700873178
   13 ASP   OD2      128    8.220505063    1.007881254    2.542240842
   13 ASP   C        129    7.785466213    1.140981899    2.405740646
   13 ASP   O        130    7.817015015    1.236670501    2.335190202
   14 LEU   N        131    7.710952923    1.041566429    2.358240994
   14 LEU   H        132    7.737639940    0.966846898    2.419108024
   14 LEU   CA       133    7.627197756    1.051803454    2.237854586
   14 LEU   CB       134    7.596107409    0.909579276    2.190754077
   14 LEU   CG       135    7.716873708    0.839202887    2.128537887
   14 LEU   CD1      136    7.668914415    0.701919104    2.080976669
   14 LEU   CD2      137    7.767001919    0.912473505    2.003942628
   14 LEU   C        138    7.498505276    1.132678812    2.255455160
   14 LEU   O        139    7.438584121    1.124393342    2.362563272
   15 THR   N        140    7.463988038    1.209760702    2.152718725
   15 THR   H        141    7.512517995    1.211421355    2.065295069
   15 THR   CA       142    7.330458283    1.271165030    2.156151601
   15 THR   CB       143    7.334542872    1.422299842    2.179665731
   15 THR   OG1      144    7.414472315    1.452479193    2.294343929
   15 THR   HG1      145    7.394812989    1.544808274    2.327341801
   15 THR   CG2      146    7.193325564    1.478971281    2.195650101
   15 THR   C        147    7.270241974    1.252361370    2.016762150
   15 THR   O        148    7.301090392    1.317431351    1.917033571
   16 PHE   N        149    7.172170394    1.162507821    2.015863225
   16 PHE   H        150    7.119894634    1.131382266    2.095238369
   16 PHE   CA       151    7.108621468    1.106447907    1.895747363
   16 PHE   CB       152    7.013793005    0.989268384    1.922003515
   16 PHE   CG       153    7.093853450    0.861254767    1.946795290
   16 PHE   CD1      154    7.124050425    0.771073078    1.845422680
   16 PHE   HD1      155    7.084122548    0.781375061    1.744517475
   16 PHE   CD2      156    7.143461160    0.841833206    2.075172496
   16 PHE   HD2      157    7.119261249    0.912512867    2.154541162
   16 PHE   CE1      158    7.219350543    0.674080276    1.874255283
   16 PHE   HE1      159    7.249724046    0.606268086    1.794518474
   16 PHE   CE2      160    7.237553475    0.743414281    2.103094745
   16 PHE   HE2      161    7.269292425    0.719600569    2.204615908
   16 PHE   CZ       162    7.278781613    0.660792747    1.999197835
   16 PHE   HZ       163    7.346628259    0.577355901    2.016977757
   16 PHE   C        164    7.031538382    1.216253760    1.822166761
   16 PHE   O        165    6.937159946    1.270439391    1.879497465
   17 LEU   N        166    7.068999792    1.241259563    1.697025430
   17 LEU   H        167    7.149875717    1.229926516    1.639304281
   17 LEU   CA       168    7.001877130    1.347750518    1.621087848
   17 LEU   CB       169    7.098159095    1.451110459    1.562297704
   17 LEU   CG       170    7.156393007    1.534378389    1.676679584
   17 LEU   CD1      171    7.289770214    1.600336754    1.641056340
   17 LEU   CD2      172    7.058266127    1.647273588    1.708786261
   17 LEU   C        173    6.896943214    1.308712346    1.516809881
   17 LEU   O        174    6.786346442    1.362461182    1.520043292
   18 LYSH  N        175    6.938727655    1.221993696    1.425028279
   18 LYSH  H        176    7.024223674    1.184184582    1.389501412
   18 LYSH  CA       177    6.848784186    1.183630904    1.315251083
   18 LYSH  CB       178    6.805749350    1.287880421    1.211858706
   18 LYSH  CG       179    6.928186462    1.318645457    1.125409661
   18 LYSH  CD       180    6.877201252    1.339047673    0.982610830
   18 LYSH  CE       181    6.786982724    1.459898496    0.956829121
   18 LYSH  NZ       182    6.862719982    1.585182821    0.970075221
   18 LYSH  HZ1      183    6.955518217    1.564997779    0.938754893
   18 LYSH  HZ2      184    6.866088015    1.619536817    1.063929616
   18 LYSH  HZ3      185    6.824458281    1.655294913    0.909905982
   18 LYSH  C        186    6.889663684    1.052412054    1.248024003
   18 LYSH  O        187    7.009842375    1.030513438    1.233565315
   19 GLU   N        188    6.795290806    0.967905675    1.207478867
   19 GLU   H        189    6.695738208    0.976965526    1.210451738
   19 GLU   CA       190    6.819855269    0.839172637    1.140895141
   19 GLU   CB       191    6.684594092    0.768034364    1.133509001
   19 GLU   CG       192    6.696097859    0.622230432    1.088563131
   19 GLU   CD       193    6.563479494    0.551520309    1.117224048
   19 GLU   OE1      194    6.538993164    0.502530845    1.229576771
   19 GLU   OE2      195    6.482140727    0.553100520    1.022326736
   19 GLU   C        196    6.870662104    0.863860936    0.998695793
   19 GLU   O        197    6.814532468    0.945580224    0.925891795
   20 LEU   N        198    6.990830487    0.813556422    0.971850337
   20 LEU   H        199    7.033949121    0.742893048    1.027970109
   20 LEU   CA       200    7.048705519    0.816304143    0.836739344
   20 LEU   CB       201    7.199054485    0.788012387    0.834913398
   20 LEU   CG       202    7.276847536    0.906889065    0.891719165
   20 LEU   CD1      203    7.420398290    0.876951731    0.935376209
   20 LEU   CD2      204    7.265736753    1.029588305    0.800977979
   20 LEU   C        205    6.979847038    0.725694278    0.734478098
   20 LEU   O        206    6.969426515    0.763584754    0.617920781
   21 GLY   N        207    6.967615871    0.599123999    0.773425881
   21 GLY   H        208    7.021900744    0.567565788    0.851251152
   21 GLY   CA       209    6.888813759    0.499543419    0.699399291
   21 GLY   C        210    6.919050750    0.358880582    0.751414978
   21 GLY   O        211    6.966847362    0.349226882    0.864330442
   22 THR   N        212    6.926153215    0.264139930    0.658341007
   22 THR   H        213    6.931327813    0.291421482    0.562278165
   22 THR   CA       214    6.958880400    0.128130428    0.703537156
   22 THR   CB       215    6.825649422    0.053962468    0.716091858
   22 THR   OG1      216    6.844186440   -0.060843106    0.799320754
   22 THR   HG1      217    6.754713851   -0.092965015    0.830371272
   22 THR   CG2      218    6.745058813    0.025543213    0.589174618
   22 THR   C        219    7.053766640    0.054806243    0.608501776
   22 THR   O        220    7.117486587    0.114824720    0.522081768
   23 GLY   N        221    7.088165877    8.176576140    0.653490867
   23 GLY   H        222    7.051806012    8.143901106    0.740727915
   23 GLY   CA       223    7.169481862    8.069399134    0.594235928
   23 GLY   C        224    7.144906785    7.940182912    0.672381347
   23 GLY   O        225    7.075261166    7.921715712    0.772068109
   24 GLN   N        226    7.225907353    7.840916145    0.636733440
   24 GLN   H        227    7.270450003    7.850832436    0.547756958
   24 GLN   CA       228    7.225142682    7.702866425    0.687237919
   24 GLN   CB       229    7.320064756    7.621631018    0.598919223
   24 GLN   CG       230    7.468001214    7.660541085    0.601774711
   24 GLN   CD       231    7.543873019    7.579227364    0.496716718
   24 GLN   OE1      232    7.538203630    7.607364107    0.377116564
   24 GLN   NE2      233    7.611303375    7.470452808    0.532912744
   24 GLN   HE21     234    7.674138824    7.434226736    0.464075065
   24 GLN   HE22     235    7.594731512    7.439543348    0.626560909
   24 GLN   C        236    7.248445685    7.681989070    0.837014810
   24 GLN   O        237    7.167205949    7.605357592    0.888576580
   25 PHE   N        238    7.329259385    7.767696967    0.898767701
   25 PHE   H        239    7.407444584    7.803638506    0.847807500
   25 PHE   CA       240    7.347748153    7.767631463    1.044603559
   25 PHE   CB       241    7.491610914    7.800284655    1.085177876
   25 PHE   CG       242    7.605257408    7.701104097    1.059481219
   25 PHE   CD1      243    7.591124508    7.563227651    1.070033358
   25 PHE   HD1      244    7.497592961    7.518500689    1.103707911
   25 PHE   CD2      245    7.733911115    7.749182671    1.038012361
   25 PHE   HD2      246    7.748448838    7.856681873    1.027355145
   25 PHE   CE1      247    7.702930546    7.481666577    1.057132422
   25 PHE   HE1      248    7.689697945    7.373520902    1.060359095
   25 PHE   CE2      249    7.845896946    7.668298268    1.022625995
   25 PHE   HE2      250    7.943597548    7.713139932    1.004603296
   25 PHE   CZ       251    7.829099474    7.530338602    1.025007517
   25 PHE   HZ       252    7.904926673    7.462914472    0.985192659
   25 PHE   C        253    7.258735659    7.867342449    1.119087370
   25 PHE   O        254    7.276301422    7.893063789    1.238083275
   26 GLY   N        255    7.157990246    7.920527856    1.050443335
   26 GLY   H        256    7.156561586    7.919873914    0.950448429
   26 GLY   CA       257    7.052330942    8.006276387    1.106051798
   26 GLY   C        258    7.069335420    8.154422175    1.071794463
   26 GLY   O        259    7.134830589    8.197291747    0.976917792
   27 VAL   N        260    7.002324715    8.228258491    1.159808598
   27 VAL   H        261    6.961313255    8.178503006    1.236250082
   27 VAL   CA       262    6.987239349    0.132135590    1.151568164
   27 VAL   CB       263    6.868812111    0.173385229    1.239217791
   27 VAL   CG1      264    6.862576737    0.324318875    1.263457820
   27 VAL   CG2      265    6.739305572    0.128886723    1.170997459
   27 VAL   C        266    7.118110621    0.205007320    1.182690294
   27 VAL   O        267    7.196441498    0.170387674    1.270961157
   28 VAL   N        268    7.150655810    0.302542228    1.098327162
   28 VAL   H        269    7.074217454    0.298911207    1.033953303
   28 VAL   CA       270    7.256333673    0.400380193    1.127841798
   28 VAL   CB       271    7.364712754    0.404941615    1.019937975
   28 VAL   CG1      272    7.480860835    0.491851952    1.068592563
   28 VAL   CG2      273    7.423788391    0.266263258    0.993650043
   28 VAL   C        274    7.196310322    0.538049240    1.157055342
   28 VAL   O        275    7.095153837    0.570240558    1.094902166
   29 LYSH  N        276    7.249226879    0.603929492    1.259767467
   29 LYSH  H        277    7.319580697    0.567437952    1.320758750
   29 LYSH  CA       278    7.198945954    0.735318347    1.302413079
   29 LYSH  CB       279    7.128441923    0.732684902    1.438179614
   29 LYSH  CG       280    7.015217231    0.629846736    1.441706374
   29 LYSH  CD       281    6.896769064    0.674312056    1.527728671
   29 LYSH  CE       282    6.784147814    0.572734935    1.507540943
   29 LYSH  NZ       283    6.663632801    0.614348584    1.580689744
   29 LYSH  HZ1      284    6.686679393    0.648086061    1.671960834
   29 LYSH  HZ2      285    6.595583111    0.541598582    1.589439738
   29 LYSH  HZ3      286    6.616808654    0.688044252    1.531940909
   29 LYSH  C        287    7.307898245    0.842714788    1.304511410
   29 LYSH  O        288    7.424520058    0.823253251    1.338415441
   30 TYR   N        289    7.265107654    0.967823446    1.290156749
   30 TYR   H        290    7.173285427    0.990719802    1.257813836
   30 TYR   CA       291    7.348650588    1.087562557    1.307337857
   30 TYR   CB       292    7.301608574    1.195031169    1.209121022
   30 TYR   CG       293    7.376603933    1.328011732    1.219156071
   30 TYR   CD1      294    7.508997750    1.346276692    1.257364349
   30 TYR   HD1      295    7.578250862    1.262120444    1.259017492
   30 TYR   CD2      296    7.299559415    1.441347890    1.195916927
   30 TYR   HD2      297    7.199730375    1.433907541    1.152802135
   30 TYR   CE1      298    7.558383305    1.474345275    1.279259082
   30 TYR   HE1      299    7.665621275    1.482950370    1.296825991
   30 TYR   CE2      300    7.348752299    1.569662674    1.216746229
   30 TYR   HE2      301    7.286195319    1.653838110    1.187059634
   30 TYR   CZ       302    7.478937738    1.587120157    1.262221365
   30 TYR   OH       303    7.523083491    1.707835266    1.306640828
   30 TYR   HH       304    7.620488173    1.693223631    1.323927642
   30 TYR   C        305    7.334732439    1.132991442    1.452769591
   30 TYR   O        306    7.223336697    1.135986443    1.504843050
   31 GLY   N        307    7.441771926    1.193435739    1.503552260
   31 GLY   H        308    7.527545969    1.216141706    1.457443424
   31 GLY   CA       309    7.440851126    1.248592064    1.639798558
   31 GLY   C        310    7.567711960    1.328901053    1.669223008
   31 GLY   O        311    7.653467085    1.346437111    1.582823291
   32 LYSH  N        312    7.572255207    1.391610803    1.786423195
   32 LYSH  H        313    7.486401046    1.397662449    1.837330018
   32 LYSH  CA       314    7.692804977    1.462119926    1.832305836
   32 LYSH  CB       315    7.663677384    1.601899107    1.887271524
   32 LYSH  CG       316    7.618725583    1.702680622    1.781306105
   32 LYSH  CD       317    7.736578510    1.730993761    1.687935585
   32 LYSH  CE       318    7.702352231    1.846987342    1.594232104
   32 LYSH  NZ       319    7.822143410    1.895473392    1.524172730
   32 LYSH  HZ1      320    7.902188598    1.888471945    1.583702117
   32 LYSH  HZ2      321    7.811190256    1.992658129    1.503265200
   32 LYSH  HZ3      322    7.839918875    1.844073330    1.440259997
   32 LYSH  C        323    7.763015230    1.382371321    1.942379514
   32 LYSH  O        324    7.701503830    1.333214404    2.036872611
   33 TRP   N        325    7.895902165    1.387138360    1.940340491
   33 TRP   H        326    7.932728419    1.442669684    1.865774418
   33 TRP   CA       327    7.983675403    1.345367237    2.050603406
   33 TRP   CB       328    8.100858740    1.270321837    1.986998314
   33 TRP   CG       329    8.190924161    1.204726063    2.091860100
   33 TRP   CD1      330    8.161413000    1.109663585    2.180084752
   33 TRP   HD1      331    8.065856643    1.058112328    2.189657391
   33 TRP   CD2      332    8.320096540    1.243691693    2.125284291
   33 TRP   NE1      333    8.259968400    1.086094151    2.266225287
   33 TRP   HE1      334    8.256601968    1.027179075    2.346957443
   33 TRP   CE2      335    8.360240463    1.167418258    2.234319894
   33 TRP   CE3      336    0.168040468    1.335819460    2.073098149
   33 TRP   HE3      337    0.144050105    1.390157323    1.981698186
   33 TRP   CZ2      338    0.245181971    1.182877114    2.288530872
   33 TRP   HZ2      339    0.283516760    1.106339393    2.355994291
   33 TRP   CZ3      340    0.295152149    1.352198121    2.126891498
   33 TRP   HZ3      341    0.371685590    1.414763821    2.080970765
   33 TRP   CH2      342    0.333530568    1.277275455    2.237496777
   33 TRP   HH2      343    0.418848935    1.305193596    2.299316136
   33 TRP   C        344    8.039960290    1.462808679    2.130906080
   33 TRP   O        345    8.082413782    1.564157315    2.075610956
   34 ARG   N        346    8.009243094    1.451087317    2.259782042
   34 ARG   H        347    7.962744819    1.363508708    2.272755523
   34 ARG   CA       348    8.041226902    1.549734695    2.363979560
   34 ARG   CB       349    8.187452554    1.546646376    2.408896387
   34 ARG   CG       350    8.206469463    1.419214179    2.491405195
   34 ARG   CD       351    0.111047468    1.393135716    2.526238625
   34 ARG   NE       352    0.127491566    1.268881401    2.603065809
   34 ARG   HE       353    0.028227230    1.256986112    2.605322760
   34 ARG   CZ       354    0.237533626    1.207237930    2.648325277
   34 ARG   NH1      355    0.361278624    1.253882490    2.626702034
   34 ARG   HH11     356    0.435098702    1.191350428    2.652023435
   34 ARG   HH12     357    0.371417900    1.349857709    2.600511335
   34 ARG   NH2      358    0.220298103    1.099087079    2.725563822
   34 ARG   HH21     359    0.299994651    1.053721995    2.765465106
   34 ARG   HH22     360    0.128814718    1.060426392    2.737294221
   34 ARG   C        361    7.993985926    1.690726388    2.327902532
   34 ARG   O        362    8.062879072    1.792589959    2.330702668
   35 GLY   N        363    7.867836142    1.694010829    2.285897238
   35 GLY   H        364    7.804691907    1.616692673    2.279917847
   35 GLY   CA       365    7.807608036    1.814868395    2.227773728
   35 GLY   C        366    7.864576457    1.862371173    2.093967564
   35 GLY   O        367    7.783233612    1.900694898    2.010051479
   36 GLN   N        368    7.996451547    1.878774549    2.088592485
   36 GLN   H        369    8.053797991    1.861047195    2.168562183
   36 GLN   CA       370    8.056095690    1.941890530    1.969980692
   36 GLN   CB       371    8.189547982    2.004873327    2.010416413
   36 GLN   CG       372    8.249812878    2.083798824    1.894035113
   36 GLN   CD       373    0.116632935    2.176978098    1.947490299
   36 GLN   OE1      374    0.211351660    2.133996666    2.013132391
   36 GLN   NE2      375    0.092050906    2.307660221    1.944862199
   36 GLN   HE21     376    0.158832758    2.374269729    1.978065942
   36 GLN   HE22     377    0.007326242    2.348316219    1.910686560
   36 GLN   C        378    8.067558637    1.857390307    1.842942788
   36 GLN   O        379    8.013852761    1.904311418    1.742727576
   37 TYR   N        380    8.117580654    1.734162532    1.845174638
   37 TYR   H        381    8.118451392    1.677276412    1.927413384
   37 TYR   CA       382    8.171451900    1.668051869    1.725432394
   37 TYR   CB       383    8.293372436    1.580257572    1.754355477
   37 TYR   CG       384    8.394942257    1.662305483    1.834085440
   37 TYR   CD1      385    0.240458025    1.749305142    1.770249985
   37 TYR   HD1      386    0.239638505    1.756512971    1.661501913
   37 TYR   CD2      387    0.158173290    1.648580580    1.972292321
   37 TYR   HD2      388    0.075972349    1.599501707    2.024400573
   37 TYR   CE1      389    0.324441011    1.832914161    1.842905966
   37 TYR   HE1      390    0.389630557    1.902822774    1.790500946
   37 TYR   CE2      391    0.245937070    1.728900212    2.044201640
   37 TYR   HE2      392    0.249243063    1.708393780    2.151208140
   37 TYR   CZ       393    0.327862472    1.822013499    1.981439036
   37 TYR   OH       394    0.434660799    1.870566199    2.050251438
   37 TYR   HH       395    0.489493989    1.926139783    1.987756104
   37 TYR   C        396    8.068108266    1.575667935    1.660638067
   37 TYR   O        397    7.999471824    1.498639042    1.727622886
   38 ASP   N        398    8.051092434    1.587163950    1.529223203
   38 ASP   H        399    8.095701868    1.664488564    1.484157665
   38 ASP   CA       400    7.974428016    1.498913695    1.440096507
   38 ASP   CB       401    7.984029748    1.538435986    1.292597042
   38 ASP   CG       402    7.918977736    1.672820450    1.259159757
   38 ASP   OD1      403    7.797243726    1.690408672    1.281373846
   38 ASP   OD2      404    7.988799624    1.753473353    1.194015230
   38 ASP   C        405    8.020547827    1.353593022    1.453046158
   38 ASP   O        406    8.133827209    1.315403922    1.424064627
   39 VAL   N        407    7.921074647    1.266840625    1.469521312
   39 VAL   H        408    7.827981515    1.295334842    1.492379082
   39 VAL   CA       409    7.940276199    1.121177118    1.464562335
   39 VAL   CB       410    7.957864917    1.060525182    1.603921511
   39 VAL   CG1      411    8.091902417    1.094965060    1.669174622
   39 VAL   CG2      412    7.848230531    1.100565785    1.702859907
   39 VAL   C        413    7.832393728    1.042767793    1.389574561
   39 VAL   O        414    7.718951156    1.090023465    1.384132038
   40 ALA   N        415    7.873157264    0.929931210    1.332159902
   40 ALA   H        416    7.967090650    0.912439716    1.302635321
   40 ALA   CA       417    7.777286888    0.830819521    1.281247455
   40 ALA   CB       418    7.803230643    0.796647154    1.134394895
   40 ALA   C        419    7.774324783    0.702124759    1.363929832
   40 ALA   O        420    7.871271046    0.626431693    1.364920858
   41 ILE   N        421    7.654382450    0.681140360    1.417416423
   41 ILE   H        422    7.585982366    0.753369428    1.407220096
   41 ILE   CA       423    7.633348343    0.579010435    1.521029878
   41 ILE   CB       424    7.541442981    0.632347424    1.631110086
   41 ILE   CG1      425    7.592535158    0.760039430    1.698142478
   41 ILE   CG2      426    7.525329643    0.529446100    1.743172465
   41 ILE   CD       427    7.540372295    0.888866117    1.634186250
   41 ILE   C        428    7.563554467    0.460025421    1.454847727
   41 ILE   O        429    7.445360741    0.466418212    1.421362036
   42 LYSH  N        430    7.646232035    0.363856667    1.414745965
   42 LYSH  H        431    7.745396450    0.368441677    1.426804031
   42 LYSH  CA       432    7.594330169    0.235385290    1.365634570
   42 LYSH  CB       433    7.700905309    0.151169917    1.295217874
   42 LYSH  CG       434    7.768083425    0.232180390    1.184162219
   42 LYSH  CD       435    7.894946440    0.162035771    1.135228504
   42 LYSH  CE       436    7.877743604    0.023786778    1.071986947
   42 LYSH  NZ       437    7.797908631    0.023575330    0.948554047
   42 LYSH  HZ1      438    7.778184359    0.116799224    0.918217175
   42 LYSH  HZ2      439    7.711975532   -0.025522045    0.962870136
   42 LYSH  HZ3      440    7.851059093   -0.021845571    0.877059673
   42 LYSH  C        441    7.530683677    0.156044611    1.479928947
   42 LYSH  O        442    7.604258022    0.103275420    1.563182947
   43 MET   N        443    7.398110637    0.155679726    1.490633421
   43 MET   H        444    7.339890554    0.210174378    1.430281188
   43 MET   CA       445    7.327870171    0.083092389    1.597448561
   43 MET   CB       446    7.197815290    0.158984653    1.624618629
   43 MET   CG       447    7.218483174    0.307204156    1.656443433
   43 MET   SD       448    7.074034633    0.395997574    1.725298504
   43 MET   CE       449    7.038995589    0.294607823    1.867342104
   43 MET   C        450    7.302041112    8.183035954    1.547101164
   43 MET   O        451    7.205094184    8.160651357    1.474771313
   44 ILE   N        452    7.390120754    8.091480658    1.586482429
   44 ILE   H        453    7.464720867    8.077593392    1.651612814
   44 ILE   CA       454    7.383688192    7.951943567    1.540642417
   44 ILE   CB       455    7.524143681    7.893106214    1.555562721
   44 ILE   CG1      456    7.643813719    7.979783675    1.515836612
   44 ILE   CG2      457    7.544171307    7.749797052    1.505839019
   44 ILE   CD       458    7.643278388    8.007597389    1.365374446
   44 ILE   C        459    7.264330736    7.868671930    1.587900197
   44 ILE   O        460    7.236643163    7.864597387    1.707683249
   45 LYSH  N        461    7.193083703    7.810099992    1.492076457
   45 LYSH  H        462    7.219580098    7.829641995    1.397645163
   45 LYSH  CA       463    7.073545313    7.725570767    1.505378762
   45 LYSH  CB       464    7.019251769    7.705991405    1.363673940
   45 LYSH  CG       465    6.888281264    7.632000383    1.335759899
   45 LYSH  CD       466    6.773332672    7.728579227    1.365187958
   45 LYSH  CE       467    6.637052022    7.669229507    1.328914504
   45 LYSH  NZ       468    6.604501899    7.551997687    1.411418555
   45 LYSH  HZ1      469    6.616115624    7.572024050    1.508703252
   45 LYSH  HZ2      470    6.658777323    7.471219126    1.388416756
   45 LYSH  HZ3      471    6.507006828    7.533043919    1.399779565
   45 LYSH  C        472    7.104631329    7.590399150    1.569973803
   45 LYSH  O        473    7.210577271    7.532473369    1.546518000
   46 GLU   N        474    7.016538798    7.556558278    1.663694140
   46 GLU   H        475    6.957564975    7.623191706    1.709341478
   46 GLU   CA       476    7.026364713    7.425858976    1.730284847
   46 GLU   CB       477    6.909592528    7.410787028    1.827999370
   46 GLU   CG       478    6.938514848    7.338796963    1.959868161
   46 GLU   CD       479    7.030080399    7.418558508    2.052928471
   46 GLU   OE1      480    7.152826793    7.411224866    2.030492668
   46 GLU   OE2      481    6.979323909    7.509203058    2.122443536
   46 GLU   C        482    7.023047933    7.312060773    1.628051012
   46 GLU   O        483    6.965865256    7.331238105    1.520845867
   47 GLY   N        484    7.108662720    7.214893366    1.658371809
   47 GLY   H        485    7.167345530    7.223295892    1.738916248
   47 GLY   CA       486    7.131387993    7.087839425    1.587989254
   47 GLY   C        487    7.188557892    7.114314151    1.448558604
   47 GLY   O        488    7.139999019    7.053742895    1.353153369
   48 SER   N        489    7.282164281    7.207978077    1.436096449
   48 SER   H        490    7.319132755    7.267254541    1.507658383
   48 SER   CA       491    7.341232223    7.242567564    1.306015564
   48 SER   CB       492    7.306063436    7.382104370    1.254045473
   48 SER   OG       493    7.356187707    7.491417024    1.331423502
   48 SER   HG       494    7.288768173    7.517695218    1.400445716
   48 SER   C        495    7.492911467    7.225891283    1.294866177
   48 SER   O        496    7.537104347    7.181163696    1.189156898
   49 MET   N        497    7.566957005    7.275997942    1.393319673
   49 MET   H        498    7.533881018    7.334741252    1.467171021
   49 MET   CA       499    7.713495046    7.269078556    1.384026913
   49 MET   CB       500    7.755355334    7.412734903    1.415944676
   49 MET   CG       501    7.902922732    7.451446275    1.404263588
   49 MET   SD       502    7.936641770    7.605537745    1.497042068
   49 MET   CE       503    7.929920384    7.723331435    1.363783627
   49 MET   C        504    7.770736277    7.172969564    1.488408441
   49 MET   O        505    7.707785543    7.142777504    1.589687178
   50 SER   N        506    7.884497462    7.115556361    1.450281099
   50 SER   H        507    7.894251234    7.098310107    1.352254090
   50 SER   CA       508    7.978695458    7.049995403    1.542132326
   50 SER   CB       509    8.074489550    6.951208367    1.475228156
   50 SER   OG       510    8.131803468    6.865077245    1.573963476
   50 SER   HG       511    8.220882310    6.838720941    1.536945209
   50 SER   C        512    8.061666735    7.155661671    1.615322500
   50 SER   O        513    8.175410776    7.188866591    1.582348125
   51 GLU   N        514    8.005264638    7.191757364    1.730235096
   51 GLU   H        515    7.935484744    7.135825961    1.774973190
   51 GLU   CA       516    8.040374751    7.315474104    1.801437916
   51 GLU   CB       517    7.924627097    7.343710024    1.897437876
   51 GLU   CG       518    7.814402071    7.412231501    1.816426189
   51 GLU   CD       519    7.688430790    7.427604091    1.901872816
   51 GLU   OE1      520    7.684448698    7.499008452    2.004389061
   51 GLU   OE2      521    7.587938002    7.362806961    1.865437510
   51 GLU   C        522    8.179472065    7.326926551    1.864160934
   51 GLU   O        523    8.250263241    7.422481223    1.832729936
   52 ASP   N        524    8.222278726    7.225105546    1.938249213
   52 ASP   H        525    8.172965419    7.140743398    1.959509165
   52 ASP   CA       526    0.112896541    7.226407200    2.001431530
   52 ASP   CB       527    0.115958527    7.116480342    2.107801378
   52 ASP   CG       528    0.029915827    7.150686867    2.229598188
   52 ASP   OD1      529    0.086899730    7.206279710    2.325968675
   52 ASP   OD2      530   -0.083974046    7.100018595    2.238780288
   52 ASP   C        531    0.230970435    7.210688657    1.905401947
   52 ASP   O        532    0.336182408    7.272058256    1.922567513
   53 GLU   N        533    0.207866754    7.146133507    1.791429094
   53 GLU   H        534    0.132034037    7.081238568    1.797597253
   53 GLU   CA       535    0.305749970    7.149716992    1.681800810
   53 GLU   CB       536    0.274129445    7.051871953    1.568498906
   53 GLU   CG       537    0.293833162    6.903822032    1.601707489
   53 GLU   CD       538    0.241475156    6.823051289    1.482798440
   53 GLU   OE1      539    0.321971041    6.788681283    1.393565723
   53 GLU   OE2      540    0.121942769    6.786751211    1.487193105
   53 GLU   C        541    0.326031168    7.290072129    1.624334594
   53 GLU   O        542    0.438762443    7.335447067    1.605261541
   54 PHE   N        543    0.214659857    7.355413554    1.592460938
   54 PHE   H        544    0.124108925    7.312966750    1.592015177
   54 PHE   CA       545    0.217113448    7.494772720    1.545717709
   54 PHE   CB       546    0.075578635    7.546866118    1.520012368
   54 PHE   CG       547    0.062969260    7.696322806    1.489843321
   54 PHE   CD1      548    0.118345066    7.745505167    1.372223779
   54 PHE   HD1      549    0.142073667    7.675764802    1.291878028
   54 PHE   CD2      550    0.039235521    7.784635763    1.594526325
   54 PHE   HD2      551    0.015491527    7.744914055    1.693206181
   54 PHE   CE1      552    0.150950145    7.879999431    1.359149263
   54 PHE   HE1      553    0.191847303    7.918685604    1.265817770
   54 PHE   CE2      554    0.071264803    7.919499181    1.584250494
   54 PHE   HE2      555    0.046109429    7.987454928    1.665670129
   54 PHE   CZ       556    0.127657039    7.965836588    1.465968803
   54 PHE   HZ       557    0.145971248    8.072646878    1.454302429
   54 PHE   C        558    0.291669319    7.587412733    1.642003428
   54 PHE   O        559    0.383127826    7.652939816    1.592298869
   55 ILE   N        560    0.268606969    7.583021119    1.772926998
   55 ILE   H        561    0.194763734    7.521431000    1.800419081
   55 ILE   CA       562    0.339010383    7.670394805    1.867907621
   55 ILE   CB       563    0.292562100    7.641163295    2.010731900
   55 ILE   CG1      564    0.140624871    7.646313566    2.028095037
   55 ILE   CG2      565    0.362198725    7.734494819    2.109979057
   55 ILE   CD       566    0.103006788    7.568769747    2.154511918
   55 ILE   C        567    0.491321327    7.656184952    1.864363640
   55 ILE   O        568    0.558308664    7.758998252    1.855814247
   56 GLU   N        569    0.539251035    7.532157067    1.861392518
   56 GLU   H        570    0.487582280    7.455994152    1.900517591
   56 GLU   CA       571    0.683724004    7.506539621    1.852210377
   56 GLU   CB       572    0.721440821    7.360111618    1.875579205
   56 GLU   CG       573    0.867063234    7.342251816    1.918968420
   56 GLU   CD       574    0.900744036    7.392557034    2.059469857
   56 GLU   OE1      575    0.810730649    7.397491642    2.146054808
   56 GLU   OE2      576    1.013039339    7.443773207    2.079260487
   56 GLU   C        577    0.748272026    7.553279327    1.721591709
   56 GLU   O        578    0.859201602    7.606428522    1.722189918
   57 GLU   N        579    0.676548490    7.540420204    1.610319676
   57 GLU   H        580    0.596609860    7.480376583    1.608179756
   57 GLU   CA       581    0.711594563    7.605645391    1.483316764
   57 GLU   CB       582    0.630808274    7.538742392    1.371921777
   57 GLU   CG       583    0.674182619    7.582644961    1.231927298
   57 GLU   CD       584    0.798771825    7.503226321    1.192202432
   57 GLU   OE1      585    0.778365825    7.383580558    1.162311181
   57 GLU   OE2      586    0.912981079    7.553437128    1.184620600
   57 GLU   C        587    0.701822753    7.758336906    1.484844461
   57 GLU   O        588    0.778778749    7.824849871    1.415677476
   58 ALA   N        589    0.599172466    7.810697466    1.551264319
   58 ALA   H        590    0.523767769    7.755875806    1.587461438
   58 ALA   CA       591    0.573448936    7.954715958    1.565616124
   58 ALA   CB       592    0.457708212    7.979774436    1.662489095
   58 ALA   C        593    0.697087741    8.030941874    1.613702441
   58 ALA   O        594    0.733787068    8.135126164    1.559593354
   59 LYSH  N        595    0.771285275    7.966020436    1.702978246
   59 LYSH  H        596    0.728456823    7.892843475    1.756002730
   59 LYSH  CA       597    0.901825737    8.012091305    1.752464002
   59 LYSH  CB       598    0.954528285    7.906551032    1.849888121
   59 LYSH  CG       599    0.862546762    7.887490312    1.970656861
   59 LYSH  CD       600    0.933839217    7.784201908    2.058154291
   59 LYSH  CE       601    0.859018901    7.759079539    2.189225979
   59 LYSH  NZ       602    0.936512147    7.672249053    2.279020161
   59 LYSH  HZ1      603    0.940365270    7.582559356    2.234965177
   59 LYSH  HZ2      604    0.890144969    7.665857098    2.367397285
   59 LYSH  HZ3      605    1.029980337    7.705739830    2.290939291
   59 LYSH  C        606    1.008601377    8.027458746    1.643949011
   59 LYSH  O        607    1.082014766    8.126079161    1.640069621
   60 VAL   N        608    1.017648379    7.935792152    1.547991682
   60 VAL   H        609    0.959344935    7.854562498    1.549791535
   60 VAL   CA       610    1.097193212    7.955302412    1.425922154
   60 VAL   CB       611    1.123600432    7.824945990    1.350268945
   60 VAL   CG1      612    1.205542654    7.843214438    1.222343128
   60 VAL   CG2      613    1.186752626    7.717194771    1.438662217
   60 VAL   C        614    1.041078818    8.059020407    1.328421895
   60 VAL   O        615    1.115091478    8.149885158    1.291061997
   61 MET   N        616    0.910038295    8.057986512    1.305699378
   61 MET   H        617    0.852217573    7.985675902    1.343496402
   61 MET   CA       618    0.835063029    8.158667943    1.229179840
   61 MET   CB       619    0.684224532    8.134055425    1.221841903
   61 MET   CG       620    0.651603784    8.010434799    1.137801271
   61 MET   SD       621    0.471348364    7.980079336    1.146381446
   61 MET   CE       622    0.436871151    8.048830835    0.985855552
   61 MET   C        623    0.844012228    0.060511451    1.280256301
   61 MET   O        624    0.845062700    0.156173743    1.202941182
   62 MET   N        625    0.844704489    0.087417043    1.410504564
   62 MET   H        626    0.804433795    0.018929259    1.471236696
   62 MET   CA       627    0.883555586    0.212612751    1.477060934
   62 MET   CB       628    0.886486443    0.190453110    1.628419319
   62 MET   CG       629    0.752377819    0.200728258    1.701370081
   62 MET   SD       630    0.675232174    0.366548326    1.708080411
   62 MET   CE       631    0.775124435    0.433477876    1.839344649
   62 MET   C        632    1.013598127    0.278871839    1.431107548
   62 MET   O        633    1.017334748    0.396138047    1.394161074
   63 ASN   N        634    1.116105357    0.195486301    1.416003905
   63 ASN   H        635    1.109816157    0.099755878    1.444235968
   63 ASN   CA       636    1.249305041    0.243934211    1.376972859
   63 ASN   CB       637    1.351328382    0.131729405    1.397250820
   63 ASN   CG       638    1.385838535    0.103862537    1.543689060
   63 ASN   OD1      639    1.392174228    0.193490433    1.627687272
   63 ASN   ND2      640    1.407684386   -0.022958758    1.577320188
   63 ASN   HD21     641    1.419881464   -0.050337697    1.672731692
   63 ASN   HD22     642    1.432745902   -0.093008536    1.510488389
   63 ASN   C        643    1.263072785    0.284135219    1.229982616
   63 ASN   O        644    1.351523641    0.358654160    1.188109552
   64 LEU   N        645    1.168258602    0.240515268    1.147540547
   64 LEU   H        646    1.090979114    0.183717732    1.175858755
   64 LEU   CA       647    1.161392450    0.283131493    1.007008615
   64 LEU   CB       648    1.064861654    0.201412343    0.920891995
   64 LEU   CG       649    1.076911333    0.049460431    0.933986105
   64 LEU   CD1      650    0.970523219   -0.020151175    0.848896561
   64 LEU   CD2      651    1.213859468    0.001079369    0.885887357
   64 LEU   C        652    1.114497498    0.428582537    0.999393241
   64 LEU   O        653    1.010473300    0.462447313    1.055636217
   65 SER   N        654    1.178222265    0.505880468    0.911900053
   65 SER   H        655    1.257762171    0.466993125    0.865411582
   65 SER   CA       656    1.145715524    0.644547571    0.875496720
   65 SER   CB       657    1.194370666    0.743494469    0.981589197
   65 SER   OG       658    1.333454206    0.740915054    1.014753158
   65 SER   HG       659    1.356433662    0.813094030    1.080046358
   65 SER   C        660    1.189983110    0.691357501    0.736714121
   65 SER   O        661    1.309339183    0.705267809    0.710433054
   66 HISB  N        662    1.092197523    0.734565407    0.657593606
   66 HISB  H        663    0.996507469    0.723063720    0.684273344
   66 HISB  CA       664    1.109441016    0.790806719    0.522868504
   66 HISB  CB       665    1.103071931    0.674305959    0.423887893
   66 HISB  CG       666    1.139730304    0.721977809    0.283207022
   66 HISB  ND1      667    1.059071268    0.773790340    0.191019269
   66 HISB  CD2      668    1.262720710    0.709985374    0.234055709
   66 HISB  HD2      669    1.351685323    0.678570396    0.288639561
   66 HISB  CE1      670    1.134935352    0.805353269    0.086437308
   66 HISB  HE1      671    1.103495060    0.852156237   -0.006847159
   66 HISB  NE2      672    1.258333337    0.762894494    0.112118419
   66 HISB  HE2      673    1.339213368    0.785236322    0.057719305
   66 HISB  C        674    0.998475662    0.892634103    0.495852602
   66 HISB  O        675    0.881881210    0.855726369    0.509043884
   67 GLU   N        676    1.031998298    0.999677486    0.424371359
   67 GLU   H        677    1.126510297    1.021251622    0.399834880
   67 GLU   CA       678    0.934444396    1.104336596    0.390624971
   67 GLU   CB       679    0.996611491    1.223339770    0.317247236
   67 GLU   CG       680    1.068089590    1.190261207    0.186072209
   67 GLU   CD       681    1.099970667    1.315518466    0.104216439
   67 GLU   OE1      682    1.218692227    1.335517906    0.070612667
   67 GLU   OE2      683    1.005823416    1.388571377    0.066472995
   67 GLU   C        684    0.808729164    1.058901434    0.316177271
   67 GLU   O        685    0.704212091    1.120702702    0.335818675
   68 LYSH  N        686    0.820489184    0.956656627    0.231914473
   68 LYSH  H        687    0.908102869    0.908946567    0.224884030
   68 LYSH  CA       688    0.717876156    0.894206163    0.147182507
   68 LYSH  CB       689    0.772901032    0.857598142    0.009185947
   68 LYSH  CG       690    0.817917859    0.980867976    8.172622611
   68 LYSH  CD       691    0.710066155    1.087938706    8.154961939
   68 LYSH  CE       692    0.767339918    1.223642917    8.113572527
   68 LYSH  NZ       693    0.831946991    1.229179233    7.981651102
   68 LYSH  HZ1      694    0.761821525    1.221361284    7.910790507
   68 LYSH  HZ2      695    0.893386761    1.150921315    7.971632740
   68 LYSH  HZ3      696    0.884161161    1.313849690    7.971423962
   68 LYSH  C        697    0.653246654    0.769348306    0.207554287
   68 LYSH  O        698    0.573462936    0.703511738    0.140981659
   69 LEU   N        699    0.688844010    0.737754082    0.331746209
   69 LEU   H        700    0.752001440    0.796720025    0.382100913
   69 LEU   CA       701    0.628826731    0.625218756    0.404847974
   69 LEU   CB       702    0.750639875    0.542423602    0.446321235
   69 LEU   CG       703    0.730323010    0.394220189    0.478457757
   69 LEU   CD1      704    0.696669830    0.310033062    0.355208484
   69 LEU   CD2      705    0.851661326    0.332010969    0.547855355
   69 LEU   C        706    0.552524351    0.679010172    0.526080554
   69 LEU   O        707    0.607936577    0.764854237    0.594566886
   70 VAL   N        708    0.430402569    0.630986804    0.547737578
   70 VAL   H        709    0.393608397    0.569773563    0.477739564
   70 VAL   CA       710    0.348744922    0.671187254    0.663170851
   70 VAL   CB       711    0.208178616    0.613149992    0.646439236
   70 VAL   CG1      712    0.118392448    0.623124876    0.769911607
   70 VAL   CG2      713    0.134976207    0.694397999    0.539444587
   70 VAL   C        714    0.415547316    0.628503928    0.794038436
   70 VAL   O        715    0.442506920    0.509895618    0.812320909
   71 GLN   N        716    0.435442030    0.723629082    0.884852428
   71 GLN   H        717    0.419630497    0.806431472    0.831046219
   71 GLN   CA       718    0.499819355    0.700081193    1.014902120
   71 GLN   CB       719    0.560326211    0.830544984    1.067161730
   71 GLN   CG       720    0.648584430    0.825859635    1.192047645
   71 GLN   CD       721    0.772524302    0.738046644    1.173695886
   71 GLN   OE1      722    0.865943735    0.764384976    1.098163562
   71 GLN   NE2      723    0.773686996    0.626597255    1.246259938
   71 GLN   HE21     724    0.848434268    0.560620528    1.238596785
   71 GLN   HE22     725    0.710947546    0.620491696    1.323884008
   71 GLN   C        726    0.412128711    0.630246354    1.119043969
   71 GLN   O        727    0.294443521    0.664124157    1.130569618
   72 LEU   N        728    0.467894655    0.530632906    1.187281209
   72 LEU   H        729    0.533162243    0.475688741    1.135108576
   72 LEU   CA       730    0.415804947    0.481695184    1.315742320
   72 LEU   CB       731    0.460440672    0.336080394    1.330304613
   72 LEU   CG       732    0.407412625    0.260763346    1.452466264
   72 LEU   CD1      733    0.256394749    0.240125682    1.439173851
   72 LEU   CD2      734    0.474525951    0.123567901    1.461403043
   72 LEU   C        735    0.464812034    0.561758977    1.436576795
   72 LEU   O        736    0.581771772    0.599687206    1.439873649
   73 TYR   N        737    0.370088984    0.623639853    1.506494491
   73 TYR   H        738    0.272246662    0.622516759    1.485824630
   73 TYR   CA       739    0.403064930    0.690201176    1.633348394
   73 TYR   CB       740    0.304788186    0.804756721    1.658375660
   73 TYR   CG       741    0.291940482    0.907055356    1.545336520
   73 TYR   CD1      742    0.405492428    0.971562614    1.497725914
   73 TYR   HD1      743    0.504971984    0.948205190    1.535662598
   73 TYR   CD2      744    0.166921929    0.950153531    1.502500098
   73 TYR   HD2      745    0.082865519    0.888396565    1.534174590
   73 TYR   CE1      746    0.392680884    1.068497693    1.398918342
   73 TYR   HE1      747    0.481674549    1.107175716    1.349268182
   73 TYR   CE2      748    0.155319281    1.055400295    1.412437808
   73 TYR   HE2      749    0.053947927    1.093104781    1.398817861
   73 TYR   CZ       750    0.268335010    1.114891398    1.357571155
   73 TYR   OH       751    0.254464284    1.230285215    1.286946301
   73 TYR   HH       752    0.168041043    1.221952677    1.237319360
   73 TYR   C        753    0.412190428    0.593174131    1.751304377
   73 TYR   O        754    0.485657714    0.623352660    1.845232143
   74 GLY   N        755    0.325801990    0.492052622    1.750612452
   74 GLY   H        756    0.257785505    0.473957735    1.679566930
   74 GLY   CA       757    0.319692780    0.391496346    1.857673186
   74 GLY   C        758    0.190276859    0.310254809    1.849783381
   74 GLY   O        759    0.117121265    0.317903324    1.751186503
   75 VAL   N        760    0.171442216    0.226553430    1.951418362
   75 VAL   H        761    0.259293434    0.218446162    1.998517253
   75 VAL   CA       762    0.057277523    0.135613628    1.968893361
   75 VAL   CB       763    0.092897482   -0.008490235    1.931788738
   75 VAL   CG1      764    0.115968209   -0.010425089    1.780550520
   75 VAL   CG2      765    0.215289727   -0.068116645    2.001632010
   75 VAL   C        766    0.005458140    0.135952718    2.112856066
   75 VAL   O        767    0.072686344    0.169734111    2.210170970
   76 CYSH  N        768    8.114831742    0.132153393    2.120226288
   76 CYSH  H        769    8.055722747    0.128378675    2.039655178
   76 CYSH  CA       770    8.045658348    0.124202569    2.249689898
   76 CYSH  CB       771    7.915138233    0.203786541    2.255736741
   76 CYSH  SG       772    7.936849542    0.385480278    2.253923666
   76 CYSH  HG       773    7.818982174    0.403513625    2.312837707
   76 CYSH  C        774    8.010034093    8.221664743    2.284570211
   76 CYSH  O        775    7.916907173    8.161429998    2.231378894
   77 THR   N        776    8.096280675    8.164014686    2.367808235
   77 THR   H        777    8.161599355    8.221776694    2.416781436
   77 THR   CA       778    8.116490096    8.022377213    2.401586072
   77 THR   CB       779    0.022241475    8.003650604    2.436202632
   77 THR   OG1      780    0.053544318    8.100938173    2.536233777
   77 THR   HG1      781    0.152920269    8.100546499    2.547381804
   77 THR   CG2      782    0.108864568    8.021100492    2.311307803
   77 THR   C        783    8.038798401    7.957292262    2.516215524
   77 THR   O        784    8.012894946    7.837059218    2.518007909
   78 LYSH  N        785    8.009121591    8.038054897    2.617633886
   78 LYSH  H        786    8.022588839    8.137060809    2.613475066
   78 LYSH  CA       787    7.957584294    7.986123071    2.745138269
   78 LYSH  CB       788    7.958906820    8.086940858    2.860236185
   78 LYSH  CG       789    8.092984450    8.157482000    2.881639504
   78 LYSH  CD       790    8.210811681    8.063527128    2.908086182
   78 LYSH  CE       791    0.102028272    8.138470659    2.912134726
   78 LYSH  NZ       792    0.224501294    8.058573309    2.897036636
   78 LYSH  HZ1      793    0.220333501    7.975183490    2.952073001
   78 LYSH  HZ2      794    0.303035103    8.112465812    2.927501542
   78 LYSH  HZ3      795    0.237762987    8.036914258    2.800315318
   78 LYSH  C        796    7.815097406    7.932991791    2.728420116
   78 LYSH  O        797    7.777291783    7.829289838    2.782675343
   79 GLN   N        798    7.743442414    8.000909922    2.639311041
   79 GLN   H        799    7.786360217    8.073879701    2.586080658
   79 GLN   CA       800    7.608208982    7.958404231    2.600399682
   79 GLN   CB       801    7.533918808    8.078523850    2.541574753
   79 GLN   CG       802    7.598162108    8.140997110    2.417571283
   79 GLN   CD       803    7.563602421    0.047161098    2.402427149
   79 GLN   OE1      804    7.627013876    0.133666980    2.462612552
   79 GLN   NE2      805    7.476919941    0.078335271    2.306498797
   79 GLN   HE21     806    7.448090140    0.171948965    2.286392546
   79 GLN   HE22     807    7.440204034    0.007259645    2.246504491
   79 GLN   C        808    7.605472885    7.845857104    2.496807213
   79 GLN   O        809    7.707440331    7.792840994    2.452978772
   80 ARG   N        810    7.485613764    7.789997929    2.482516694
   80 ARG   H        811    7.413934194    7.824627355    2.543038114
   80 ARG   CA       812    7.460589734    7.686400617    2.381251652
   80 ARG   CB       813    7.432522302    7.547033150    2.437825183
   80 ARG   CG       814    7.562024435    7.467948093    2.457445675
   80 ARG   CD       815    7.627980087    7.425895664    2.325940526
   80 ARG   NE       816    7.764279186    7.371249735    2.332779090
   80 ARG   HE       817    7.773211279    7.282171576    2.288200450
   80 ARG   CZ       818    7.874464054    7.437336344    2.370790418
   80 ARG   NH1      819    7.995135614    7.379591818    2.363047933
   80 ARG   HH11     820    8.079271907    7.429521446    2.383697926
   80 ARG   HH12     821    8.003707837    7.282819934    2.339386637
   80 ARG   NH2      822    7.868246900    7.565834078    2.408255892
   80 ARG   HH21     823    7.952275616    7.606957415    2.443579190
   80 ARG   HH22     824    7.790266895    7.626121625    2.391387793
   80 ARG   C        825    7.385863206    7.726195232    2.253791905
   80 ARG   O        826    7.421560908    7.671757063    2.149420486
   81 PRO   N        827    7.294218326    7.822525741    2.257231937
   81 PRO   CA       828    7.260406891    7.907826119    2.142385810
   81 PRO   CB       829    7.130696875    7.978132053    2.182956766
   81 PRO   CG       830    7.063304413    7.873752570    2.272233525
   81 PRO   CD       831    7.182263112    7.820667817    2.352492927
   81 PRO   C        832    7.375597802    8.003341959    2.110464976
   81 PRO   O        833    7.372401439    8.123420894    2.136919327
   82 ILE   N        834    7.485645043    7.944230438    2.064829526
   82 ILE   H        835    7.484037472    7.846169201    2.045325835
   82 ILE   CA       836    7.613673491    8.013950467    2.045965297
   82 ILE   CB       837    7.730872685    7.919498011    2.018557006
   82 ILE   CG1      838    7.700127409    7.826383072    1.901126940
   82 ILE   CG2      839    7.757359767    7.835336616    2.143554183
   82 ILE   CD       840    7.829301295    7.797553753    1.824383502
   82 ILE   C        841    7.613843890    8.124967378    1.940694942
   82 ILE   O        842    7.538767384    8.113879650    1.843910579
   83 PHE   N        843    7.701349922    8.222681297    1.962662206
   83 PHE   H        844    7.747802100    8.206524451    2.049739071
   83 PHE   CA       845    7.719622627    0.091420810    1.867854111
   83 PHE   CB       846    7.686123332    0.225876387    1.932752512
   83 PHE   CG       847    7.551768352    0.237641686    2.005012247
   83 PHE   CD1      848    7.434446950    0.177106686    1.961497510
   83 PHE   HD1      849    7.439352237    0.109618464    1.876033754
   83 PHE   CD2      850    7.541166622    0.329605823    2.108694849
   83 PHE   HD2      851    7.622306698    0.401275014    2.121386163
   83 PHE   CE1      852    7.313488059    0.195577043    2.027470046
   83 PHE   HE1      853    7.232874194    0.123385748    2.014400077
   83 PHE   CE2      854    7.419240558    0.356395733    2.169827644
   83 PHE   HE2      855    7.417562990    0.424474479    2.254936223
   83 PHE   CZ       856    7.304357981    0.289144628    2.129841779
   83 PHE   HZ       857    7.208944780    0.311703958    2.177469483
   83 PHE   C        858    7.861986892    0.100451318    1.812495981
   83 PHE   O        859    7.956004950    0.109346728    1.891314822
   84 ILE   N        860    7.876092019    0.105543438    1.680338158
   84 ILE   H        861    7.797416375    0.092831820    1.619934863
   84 ILE   CA       862    8.004238892    0.140017046    1.617070334
   84 ILE   CB       863    8.025937599    0.058411572    1.489477516
   84 ILE   CG1      864    8.017906158   -0.092436994    1.513845373
   84 ILE   CG2      865    8.164080686    0.088435454    1.430967888
   84 ILE   CD       866    8.027583473   -0.169799473    1.382200404
   84 ILE   C        867    8.003538934    0.288658024    1.580765184
   84 ILE   O        868    7.911948071    0.336698742    1.514177297
   85 ILE   N        869    8.107738036    0.358372592    1.625178662
   85 ILE   H        870    8.190778342    0.314310752    1.659306691
   85 ILE   CA       871    8.112719179    0.504970372    1.615471586
   85 ILE   CB       872    8.150185809    0.568042344    1.749748895
   85 ILE   CG1      873    8.054613160    0.526252977    1.861692300
   85 ILE   CG2      874    8.157805224    0.720574662    1.740464840
   85 ILE   CD       875    7.908682735    0.565328961    1.837427273
   85 ILE   C        876    8.206731676    0.558286782    1.507175643
   85 ILE   O        877    8.327618352    0.569645314    1.526901270
   86 THR   N        878    8.151392940    0.592925525    1.391292021
   86 THR   H        879    8.052025022    0.592623697    1.379992709
   86 THR   CA       880    8.224843111    0.625873054    1.268280991
   86 THR   CB       881    8.206925839    0.516335673    1.162964817
   86 THR   OG1      882    8.077151182    0.456301477    1.160379135
   86 THR   HG1      883    8.010278627    0.511787652    1.110875049
   86 THR   CG2      884    0.070320237    0.407273872    1.182577715
   86 THR   C        885    8.207869533    0.769647672    1.218751944
   86 THR   O        886    8.125557388    0.841805908    1.274863789
   87 GLU   N        887    0.046540304    0.808781319    1.120602519
   87 GLU   H        888    0.118397154    0.741308488    1.137500053
   87 GLU   CA       889    0.036100611    0.939163962    1.053517652
   87 GLU   CB       890    0.163711942    0.958467925    0.971336777
   87 GLU   CG       891    0.162244771    1.065105389    0.861611487
   87 GLU   CD       892    0.297279882    1.093091154    0.795354857
   87 GLU   OE1      893    0.384255501    1.006787247    0.770677730
   87 GLU   OE2      894    0.329362606    1.211065568    0.769321477
   87 GLU   C        895    8.143510174    0.968672613    0.987221447
   87 GLU   O        896    8.084227133    0.881033605    0.924480752
   88 TYR   N        897    8.086639626    1.085622280    1.015122961
   88 TYR   H        898    8.150729240    1.140422457    1.068882334
   88 TYR   CA       899    7.955744647    1.123050780    0.959650543
   88 TYR   CB       900    7.888623390    1.216030093    1.060929166
   88 TYR   CG       901    7.757718039    1.279624226    1.013734997
   88 TYR   CD1      902    7.653818438    1.212989262    0.949816902
   88 TYR   HD1      903    7.643036228    1.104657057    0.955190666
   88 TYR   CD2      904    7.756420527    1.418588530    1.016185502
   88 TYR   HD2      905    7.844782865    1.467829969    1.056761012
   88 TYR   CE1      906    7.553374876    1.286487984    0.887947523
   88 TYR   HE1      907    7.469657006    1.233247577    0.842824550
   88 TYR   CE2      908    7.661823813    1.495584370    0.949545218
   88 TYR   HE2      909    7.672842209    1.603964437    0.945890617
   88 TYR   CZ       910    7.557220661    1.425405571    0.890796104
   88 TYR   OH       911    7.452483275    1.492481413    0.835787843
   88 TYR   HH       912    7.469261035    1.589955171    0.850484578
   88 TYR   C        913    7.967490170    1.184128833    0.819854521
   88 TYR   O        914    8.053166176    1.267240424    0.790171433
   89 MET   N        915    7.882557185    1.132383809    0.731529640
   89 MET   H        916    7.821030136    1.058424791    0.758814910
   89 MET   CA       917    7.882207064    1.169417476    0.589257739
   89 MET   CB       918    7.946385558    1.057109598    0.507526632
   89 MET   CG       919    8.088237833    1.010833455    0.541391748
   89 MET   SD       920    8.217116451    1.131984918    0.494524161
   89 MET   CE       921    8.249708417    1.071645761    0.330265365
   89 MET   C        922    7.739061687    1.195638860    0.542025966
   89 MET   O        923    7.669989828    1.102047846    0.502003408
   90 ALA   N        924    7.706516525    1.323359596    0.524139640
   90 ALA   H        925    7.773393970    1.393151486    0.549761884
   90 ALA   CA       926    7.569491415    1.371582499    0.501606111
   90 ALA   CB       927    7.562919212    1.523489265    0.518653867
   90 ALA   C        928    7.495344891    1.324645378    0.376258105
   90 ALA   O        929    7.384898443    1.272946269    0.392274692
   91 ASN   N        930    7.570938689    1.311296976    0.267655993
   91 ASN   H        931    7.670537324    1.318073590    0.261808783
   91 ASN   CA       932    7.510476475    1.271619115    0.139688097
   91 ASN   CB       933    7.584155582    1.343114845    0.026264367
   91 ASN   CG       934    7.528037205    1.485444830    0.025575363
   91 ASN   OD1      935    7.407480958    1.507692268    0.035587510
   91 ASN   ND2      936    7.613283079    1.584420869    0.000611131
   91 ASN   HD21     937    7.577582821    1.677664277   -0.004822881
   91 ASN   HD22     938    7.698459645    1.568218442   -0.049196551
   91 ASN   C        939    7.506925896    1.119556554    0.123020411
   91 ASN   O        940    7.466049513    1.070383608    0.017948327
   92 GLY   N        941    7.538893345    1.044882405    0.228338709
   92 GLY   H        942    7.598659881    1.079122790    0.300841731
   92 GLY   CA       943    7.516913862    0.899708724    0.235429217
   92 GLY   C        944    7.579413465    0.821968859    0.119425815
   92 GLY   O        945    7.676440887    0.865486262    0.057595333
   93 CYSH  N        946    7.524227574    0.705860038    0.085378808
   93 CYSH  H        947    7.424827717    0.697696158    0.092650238
   93 CYSH  CA       948    7.580903895    0.606851183    8.234806467
   93 CYSH  CB       949    7.486170201    0.486720419    8.235949502
   93 CYSH  SG       950    7.493344259    0.394424564    8.393797882
   93 CYSH  HG       951    7.620185028    0.355348977    8.385221249
   93 CYSH  C        952    7.585448552    0.661925701    8.092140349
   93 CYSH  O        953    7.484784388    0.706263444    8.037095905
   94 LEU   N        954    7.694964190    0.621063742    8.028719665
   94 LEU   H        955    7.770322524    0.581310893    8.081064800
   94 LEU   CA       956    7.726054748    0.658263115    7.889934401
   94 LEU   CB       957    7.864029485    0.599851271    7.858921317
   94 LEU   CG       958    7.926619011    0.642962205    7.726132013
   94 LEU   CD1      959    7.943068441    0.793953413    7.707777601
   94 LEU   CD2      960    8.058930213    0.567708371    7.710620117
   94 LEU   C        961    7.622250206    0.608814773    7.788977957
   94 LEU   O        962    7.574764899    0.691903219    7.711697124
   95 LEU   N        963    7.566322810    0.490266482    7.811529098
   95 LEU   H        964    7.614795258    0.426178988    7.871068331
   95 LEU   CA       965    7.452486522    0.432125329    7.738927946
   95 LEU   CB       966    7.416398245    0.299497180    7.806145140
   95 LEU   CG       967    7.317143503    0.216545440    7.724439844
   95 LEU   CD1      968    7.386767402    0.156274398    7.602255904
   95 LEU   CD2      969    7.267194028    0.099175577    7.808912755
   95 LEU   C        970    7.332682092    0.526501444    7.726719425
   95 LEU   O        971    7.302922977    0.580653601    7.620355448
   96 ASN   N        972    7.277564592    0.566057066    7.841125138
   96 ASN   H        973    7.292985680    0.509690709    7.922281559
   96 ASN   CA       974    7.160271567    0.654075319    7.851329725
   96 ASN   CB       975    7.102160249    0.652845467    7.992849543
   96 ASN   CG       976    7.038842866    0.516160201    8.019627285
   96 ASN   OD1      977    7.069698248    0.407705802    7.970518103
   96 ASN   ND2      978    6.942564567    0.516671748    8.111378049
   96 ASN   HD21     979    6.900121138    0.430044386    8.137704940
   96 ASN   HD22     980    6.899782272    0.601628512    8.142213710
   96 ASN   C        981    7.192656559    0.796190858    7.804805838
   96 ASN   O        982    7.100478236    0.871010696    7.772685256
   97 TYR   N        983    7.318839196    0.834956473    7.821020765
   97 TYR   H        984    7.390150794    0.786388664    7.871560723
   97 TYR   CA       985    7.362454107    0.970222547    7.783472660
   97 TYR   CB       986    7.499917930    0.992351699    7.846896205
   97 TYR   CG       987    7.561937855    1.128852224    7.816420080
   97 TYR   CD1      988    7.528846325    1.233985185    7.901096963
   97 TYR   HD1      989    7.450729908    1.214912544    7.974684055
   97 TYR   CD2      990    7.670650239    1.140272369    7.730558575
   97 TYR   HD2      991    7.707124820    1.057321638    7.669994465
   97 TYR   CE1      992    7.599927224    1.353425322    7.900776876
   97 TYR   HE1      993    7.564501969    1.438676422    7.958727732
   97 TYR   CE2      994    7.740001990    1.260724067    7.729287418
   97 TYR   HE2      995    7.813105017    1.275402916    7.649784047
   97 TYR   CZ       996    7.708589878    1.365600833    7.814942500
   97 TYR   OH       997    7.788311207    1.475747254    7.817899136
   97 TYR   HH       998    7.876777048    1.443912984    7.783834692
   97 TYR   C        999    7.373721995    0.979935293    7.631194307
   97 TYR   O       1000    7.314083370    1.073028676    7.577269760
   98 LEU   N       1001    7.435531238    0.880343154    7.568345093
   98 LEU   H       1002    7.482369075    0.806273926    7.616518264
   98 LEU   CA      1003    7.438760995    0.873362629    7.421539222
   98 LEU   CB      1004    7.519817437    0.753016974    7.372975105
   98 LEU   CG      1005    7.668543403    0.760806190    7.408008058
   98 LEU   CD1     1006    7.733295567    0.622668140    7.396430610
   98 LEU   CD2     1007    7.739141753    0.856816703    7.312071551
   98 LEU   C       1008    7.302711565    0.866069694    7.351907776
   98 LEU   O       1009    7.275508803    0.957176855    7.273878966
   99 ARG   N       1010    7.210290295    0.789688059    7.409487884
   99 ARG   H       1011    7.237388818    0.734442189    7.488322641
   99 ARG   CA      1012    7.069940782    0.789522346    7.365773046
   99 ARG   CB      1013    6.986625730    0.694289721    7.451800525
   99 ARG   CG      1014    7.028825263    0.552531710    7.412608967
   99 ARG   CD      1015    6.972782356    0.441783624    7.502068764
   99 ARG   NE      1016    7.017968639    0.307564164    7.462643463
   99 ARG   HE      1017    7.078985748    0.316803140    7.383957033
   99 ARG   CZ      1018    7.001331763    0.187686200    7.520190376
   99 ARG   NH1     1019    6.936270588    0.181170834    7.637162595
   99 ARG   HH11    1020    6.927944693    0.090967622    7.679520365
   99 ARG   HH12    1021    6.899038768    0.262851842    7.681230779
   99 ARG   NH2     1022    7.050741684    0.075647489    7.465766232
   99 ARG   HH21    1023    7.050050745   -0.014593379    7.508867826
   99 ARG   HH22    1024    7.106431615    0.086960908    7.383476506
   99 ARG   C       1025    6.997623145    0.924356503    7.367570391
   99 ARG   O       1026    6.900766719    0.940621856    7.293512748
  100 GLU   N       1027    7.052426916    1.017526204    7.445077229
  100 GLU   H       1028    7.141796450    1.031404699    7.487763726
  100 GLU   CA      1029    7.003799545    1.156168699    7.440207406
  100 GLU   CB      1030    7.041709457    1.236330417    7.564903308
  100 GLU   CG      1031    6.939685575    1.207548782    7.675236191
  100 GLU   CD      1032    6.798409404    1.265607537    7.666274873
  100 GLU   OE1     1033    6.718824766    1.211278781    7.586652817
  100 GLU   OE2     1034    6.769824626    1.352607871    7.751369311
  100 GLU   C       1035    7.036732904    1.241383147    7.317476432
  100 GLU   O       1036    7.095297617    1.349377750    7.323713132
  101 MET   N       1037    6.971514730    1.202584481    7.208246818
  101 MET   H       1038    6.913655562    1.121488202    7.216996300
  101 MET   CA      1039    6.972767017    1.267239627    7.076220179
  101 MET   CB      1040    6.875523786    1.204195864    6.976306721
  101 MET   CG      1041    6.875804220    1.051824014    6.962346794
  101 MET   SD      1042    7.018723589    0.978285696    6.874818227
  101 MET   CE      1043    6.987209965    1.022637143    6.705337128
  101 MET   C       1044    6.969941529    1.419298936    7.059424961
  101 MET   O       1045    7.032814791    1.482565117    6.974721865
  102 ARG   N       1046    6.904876516    1.485428943    7.154726412
  102 ARG   H       1047    6.849255460    1.433536077    7.219644047
  102 ARG   CA      1048    6.908927565    1.632194947    7.162221038
  102 ARG   CB      1049    6.815294447    1.684793676    7.271194490
  102 ARG   CG      1050    6.848087189    1.615958380    7.403846282
  102 ARG   CD      1051    6.783929791    1.685549824    7.524049874
  102 ARG   NE      1052    6.835213904    1.636997330    7.652964627
  102 ARG   HE      1053    6.790275571    1.551194692    7.677833358
  102 ARG   CZ      1054    6.924759699    1.688342026    7.738404064
  102 ARG   NH1     1055    7.002645562    1.792108905    7.704904401
  102 ARG   HH11    1056    7.062522210    1.832249026    7.774206033
  102 ARG   HH12    1057    7.009470742    1.828393518    7.611974348
  102 ARG   NH2     1058    6.952892727    1.615952062    7.847587756
  102 ARG   HH21    1059    7.024094790    1.647761709    7.910184983
  102 ARG   HH22    1060    6.885789238    1.549311830    7.880064857
  102 ARG   C       1061    7.046558939    1.696341114    7.181062155
  102 ARG   O       1062    7.074972093    1.805695375    7.132447971
  103 HISB  N       1063    7.141732570    1.615571543    7.226986312
  103 HISB  H       1064    7.109447077    1.531031117    7.269556129
  103 HISB  CA      1065    7.278510202    1.666888352    7.243311833
  103 HISB  CB      1066    7.361971801    1.566455410    7.323049364
  103 HISB  CG      1067    7.319074856    1.563463977    7.469882276
  103 HISB  ND1     1068    7.299397926    1.662859960    7.556052644
  103 HISB  CD2     1069    7.330694848    1.453793137    7.544218053
  103 HISB  HD2     1070    7.340048271    1.352484460    7.505101986
  103 HISB  CE1     1071    7.309299159    1.612823938    7.678883269
  103 HISB  HE1     1072    7.308876684    1.675186480    7.768285812
  103 HISB  NE2     1073    7.326622492    1.481031777    7.674333200
  103 HISB  HE2     1074    7.331000244    1.415671285    7.749890076
  103 HISB  C       1075    7.356574954    1.698033689    7.115460602
  103 HISB  O       1076    7.443169099    1.785378427    7.113561863
  104 ARG   N       1077    7.314339646    1.636905390    7.005142461
  104 ARG   H       1078    7.241799392    1.568155568    7.008514953
  104 ARG   CA      1079    7.373632197    1.660435903    6.872704450
  104 ARG   CB      1080    7.320349733    1.793863446    6.820091593
  104 ARG   CG      1081    7.169034700    1.786830269    6.798606198
  104 ARG   CD      1082    7.109616899    1.927103606    6.812861019
  104 ARG   NE      1083    6.967378835    1.905557310    6.782670029
  104 ARG   HE      1084    6.949904584    1.877312964    6.688351651
  104 ARG   CZ      1085    6.861762651    1.924369420    6.862965275
  104 ARG   NH1     1086    6.877698111    1.978771169    6.984372116
  104 ARG   HH11    1087    6.796925731    2.009325975    7.034778010
  104 ARG   HH12    1088    6.961941646    1.965061396    7.036468705
  104 ARG   NH2     1089    6.736063323    1.887809641    6.834373502
  104 ARG   HH21    1090    6.664498103    1.914423099    6.898942026
  104 ARG   HH22    1091    6.712324744    1.848074592    6.745732070
  104 ARG   C       1092    7.525134912    1.642750923    6.860913815
  104 ARG   O       1093    7.598896569    1.720278830    6.800258738
  105 PHE   N       1094    7.566747686    1.524868368    6.906312940
  105 PHE   H       1095    7.495692233    1.459557797    6.932513053
  105 PHE   CA      1096    7.710610926    1.500975639    6.924888801
  105 PHE   CB      1097    7.736203977    1.369060705    6.998070320
  105 PHE   CG      1098    7.688055413    1.363679936    7.143205381
  105 PHE   CD1     1099    7.764129008    1.422253394    7.243728414
  105 PHE   HD1     1100    7.848459151    1.486964501    7.219605802
  105 PHE   CD2     1101    7.580808376    1.281323470    7.175399884
  105 PHE   HD2     1102    7.525513038    1.232356949    7.095245802
  105 PHE   CE1     1103    7.729782161    1.396820130    7.375990593
  105 PHE   HE1     1104    7.758304542    1.468957761    7.452573945
  105 PHE   CE2     1105    7.555801729    1.246133905    7.307516197
  105 PHE   HE2     1106    7.481732984    1.169690381    7.330994030
  105 PHE   CZ      1107    7.629066234    1.306838793    7.408847777
  105 PHE   HZ      1108    7.604730756    1.283245061    7.512440314
  105 PHE   C       1109    7.787866245    1.499318723    6.792828650
  105 PHE   O       1110    7.754699123    1.424383143    6.701109360
  106 GLN   N       1111    7.897708842    1.574307060    6.793336301
  106 GLN   H       1112    7.918162828    1.632273989    6.872212595
  106 GLN   CA      1113    7.996722114    1.576168293    6.684709958
  106 GLN   CB      1114    8.091384651    1.695225941    6.701206389
  106 GLN   CG      1115    8.030299910    1.835032965    6.689908178
  106 GLN   CD      1116    8.129880438    1.949706749    6.708348967
  106 GLN   OE1     1117    8.089888678    2.058850480    6.748553448
  106 GLN   NE2     1118    8.254095731    1.935684164    6.662929497
  106 GLN   HE21    1119    8.317775586    2.010191909    6.682750271
  106 GLN   HE22    1120    8.286096693    1.860894364    6.604777023
  106 GLN   C       1121    8.082329605    1.449707574    6.693941256
  106 GLN   O       1122    8.114728478    1.396158308    6.799826993
  107 THR   N       1123    8.142491852    1.431364633    6.576758934
  107 THR   H       1124    8.148360903    1.502114109    6.506340206
  107 THR   CA      1125    8.233675565    1.317170955    6.560941578
  107 THR   CB      1126    0.039503056    1.302574005    6.416385057
  107 THR   OG1     1127    0.105559496    1.421935407    6.373508455
  107 THR   HG1     1128    0.099898466    1.429505582    6.273959540
  107 THR   CG2     1129    8.159195138    1.280727960    6.327266001
  107 THR   C       1130    0.113921903    1.325380379    6.652453390
  107 THR   O       1131    0.163472506    1.221146909    6.694987164
  108 GLN   N       1132    0.160699490    1.447764924    6.675391783
  108 GLN   H       1133    0.153082464    1.519681903    6.606327108
  108 GLN   CA      1134    0.262002407    1.478048166    6.777530296
  108 GLN   CB      1135    0.296689004    1.627010510    6.773424424
  108 GLN   CG      1136    0.368275685    1.670846783    6.645520792
  108 GLN   CD      1137    0.284599123    1.680122376    6.517780187
  108 GLN   OE1     1138    0.164489191    1.706270366    6.521967726
  108 GLN   NE2     1139    0.351696111    1.655566521    6.405601738
  108 GLN   HE21    1140    0.301427109    1.661236299    6.319346062
  108 GLN   HE22    1141    0.449745235    1.636144909    6.402731553
  108 GLN   C       1142    0.232524885    1.440181262    6.922806619
  108 GLN   O       1143    0.311098768    1.367197444    6.983053702
  109 GLN   N       1144    0.106962040    1.464578337    6.959261822
  109 GLN   H       1145    0.037892047    1.482061677    6.889082573
  109 GLN   CA      1146    0.057616808    1.442531610    7.095977678
  109 GLN   CB      1147   -0.080942731    1.506984166    7.103528543
  109 GLN   CG      1148   -0.084669623    1.657293696    7.075258930
  109 GLN   CD      1149    8.016455508    1.711457991    7.099642319
  109 GLN   OE1     1150    7.941316915    1.746274221    7.008704109
  109 GLN   NE2     1151    7.985786333    1.735863752    7.226735832
  109 GLN   HE21    1152    7.891869864    1.764959083    7.244964774
  109 GLN   HE22    1153    8.048867926    1.721914901    7.303058720
  109 GLN   C       1154    0.051998889    1.294638692    7.134787197
  109 GLN   O       1155    0.090953526    1.260848244    7.246455196
  110 LEU   N       1156    0.013530116    1.208408947    7.041108538
  110 LEU   H       1157   -0.021597801    1.238891395    6.952574915
  110 LEU   CA      1158    0.011975754    1.061709367    7.050564253
  110 LEU   CB      1159   -0.056769890    1.006349605    6.925590921
  110 LEU   CG      1160    8.042006986    1.056194430    6.905988586
  110 LEU   CD1     1161    7.988453823    1.001766573    6.773400167
  110 LEU   CD2     1162    7.947527741    1.033023450    7.024080831
  110 LEU   C       1163    0.150565005    0.999497201    7.068883859
  110 LEU   O       1164    0.172907602    0.908903025    7.149018526
  111 LEU   N       1165    0.250651189    1.060608843    7.006137360
  111 LEU   H       1166    0.234872329    1.130175562    6.936042015
  111 LEU   CA      1167    0.390869989    1.017889923    7.017263544
  111 LEU   CB      1168    0.462194470    1.076620340    6.895300739
  111 LEU   CG      1169    0.595759184    1.004095334    6.877705537
  111 LEU   CD1     1170    0.581203267    0.854579118    6.848713095
  111 LEU   CD2     1171    0.664504556    1.071076305    6.758570542
  111 LEU   C       1172    0.445586586    1.057947248    7.154429818
  111 LEU   O       1173    0.523322762    0.986420902    7.217448861
  112 GLU   N       1174    0.407509058    1.174391841    7.206196207
  112 GLU   H       1175    0.392294777    1.253615213    7.147093433
  112 GLU   CA      1176    0.440325917    1.210675710    7.344830416
  112 GLU   CB      1177    0.380825149    1.347474278    7.378812919
  112 GLU   CG      1178    0.444831057    1.420149155    7.497262113
  112 GLU   CD      1179    0.588005071    1.471512059    7.480734578
  112 GLU   OE1     1180    0.633631702    1.472508842    7.364363545
  112 GLU   OE2     1181    0.653423957    1.488591450    7.585870772
  112 GLU   C       1182    0.400199622    1.105060500    7.448013401
  112 GLU   O       1183    0.480543014    1.043834159    7.518193702
  113 MET   N       1184    0.274943489    1.062865112    7.433109788
  113 MET   H       1185    0.218221346    1.114366866    7.368834567
  113 MET   CA      1186    0.209826577    0.957147276    7.511816101
  113 MET   CB      1187    0.071467580    0.921884209    7.456850829
  113 MET   CG      1188    8.210287418    1.034416310    7.465552933
  113 MET   SD      1189    8.049989885    0.990873273    7.388756412
  113 MET   CE      1190    7.964868223    1.146683898    7.401491483
  113 MET   C       1191    0.286928811    0.825672455    7.498292962
  113 MET   O       1192    0.292645801    0.744455193    7.590494220
  114 CYSH  N       1193    0.329840880    0.790316466    7.377472812
  114 CYSH  H       1194    0.299212051    0.838891663    7.295600613
  114 CYSH  CA      1195    0.420064098    0.676332401    7.355605970
  114 CYSH  CB      1196    0.450285741    0.644966348    7.208931736
  114 CYSH  SG      1197    0.297356914    0.604447997    7.116973421
  114 CYSH  HG      1198    0.259458708    0.731093150    7.102372170
  114 CYSH  C       1199    0.556268627    0.691139118    7.423728576
  114 CYSH  O       1200    0.594709431    0.601206879    7.498329040
  115 LYSH  N       1201    0.623032417    0.802459106    7.394755188
  115 LYSH  H       1202    0.580304737    0.879386360    7.347240550
  115 LYSH  CA      1203    0.751042973    0.836864786    7.458334226
  115 LYSH  CB      1204    0.801915662    0.967360789    7.396767036
  115 LYSH  CG      1205    0.930539636    1.015882694    7.463937426
  115 LYSH  CD      1206    0.982525886    1.151586842    7.416123079
  115 LYSH  CE      1207    0.878213882    1.260254573    7.442943428
  115 LYSH  NZ      1208    0.867145072    1.284927201    7.587429182
  115 LYSH  HZ1     1209    0.861593710    1.198575956    7.637554488
  115 LYSH  HZ2     1210    0.786665201    1.341717958    7.604697446
  115 LYSH  HZ3     1211    0.947965881    1.335120460    7.618229086
  115 LYSH  C       1212    0.747845633    0.842806168    7.611174431
  115 LYSH  O       1213    0.815712621    0.760799916    7.672802740
  116 ASP   N       1214    0.638622507    0.895430101    7.665848372
  116 ASP   H       1215    0.577673181    0.957579414    7.616632013
  116 ASP   CA      1216    0.621622243    0.899343925    7.811809579
  116 ASP   CB      1217    0.490211295    0.973267899    7.837812121
  116 ASP   CG      1218    0.510094900    1.124605148    7.827411661
  116 ASP   OD1     1219    0.616957327    1.173070927    7.784336643
  116 ASP   OD2     1220    0.417192312    1.195968499    7.871016494
  116 ASP   C       1221    0.615178139    0.759241743    7.872947808
  116 ASP   O       1222    0.695420355    0.722716934    7.958727283
  117 VAL   N       1223    0.532347666    0.674701130    7.812253344
  117 VAL   H       1224    0.484485800    0.699341436    7.727975036
  117 VAL   CA      1225    0.524747088    0.533824629    7.853545511
  117 VAL   CB      1226    0.399737580    0.469192984    7.793491503
  117 VAL   CG1     1227    0.392979993    0.317291110    7.810560729
  117 VAL   CG2     1228    0.279785744    0.536450777    7.860556797
  117 VAL   C       1229    0.652226513    0.452581850    7.829855482
  117 VAL   O       1230    0.699333068    0.389575989    7.924413791
  118 CYSH  N       1231    0.721871015    0.470047485    7.717901942
  118 CYSH  H       1232    0.691761148    0.536023681    7.649045168
  118 CYSH  CA      1233    0.845623037    0.400052287    7.680521158
  118 CYSH  CB      1234    0.880068685    0.436734925    7.536019829
  118 CYSH  SG      1235    0.968604330    0.309922311    7.438190444
  118 CYSH  HG      1236    0.860432774    0.245002454    7.396074987
  118 CYSH  C       1237    0.957281379    0.440025742    7.777189537
  118 CYSH  O       1238    1.030382547    0.349559295    7.817202554
  119 GLU   N       1239    0.960059311    0.564862110    7.823013313
  119 GLU   H       1240    0.913462394    0.638798914    7.774399015
  119 GLU   CA      1241    1.058853514    0.611555113    7.921353554
  119 GLU   CB      1242    1.028337733    0.760424868    7.939236037
  119 GLU   CG      1243    1.071164712    0.854824946    7.826694574
  119 GLU   CD      1244    1.052292964    1.003121388    7.859260125
  119 GLU   OE1     1245    1.079048562    1.041798349    7.975082115
  119 GLU   OE2     1246    1.019790595    1.081848183    7.767768660
  119 GLU   C       1247    1.055518657    0.543425466    8.058311873
  119 GLU   O       1248    1.157019198    0.489506141    8.102122223
  120 ALA   N       1249    0.936796998    0.537807625    8.118021003
  120 ALA   H       1250    0.854307160    0.585467912    8.087594902
  120 ALA   CA      1251    0.915263353    0.462453521    0.000269321
  120 ALA   CB      1252    0.768719773    0.480337491    0.040428378
  120 ALA   C       1253    0.942720378    0.313482304    8.220840310
  120 ALA   O       1254    1.014099000    0.248318697    8.296923952
  121 MET   N       1255    0.912612865    0.261199805    8.102304941
  121 MET   H       1256    0.854623035    0.318353450    8.044247720
  121 MET   CA      1257    0.947286501    0.122689865    8.067308726
  121 MET   CB      1258    0.865745391    0.076658512    7.946308056
  121 MET   CG      1259    0.714988140    0.069794525    7.971546093
  121 MET   SD      1260    0.660220477   -0.028758275    8.115699280
  121 MET   CE      1261    0.717571557   -0.190708610    8.069148843
  121 MET   C       1262    1.096229894    0.090709844    8.052951622
  121 MET   O       1263    1.139718237   -0.014645480    8.099201079
  122 GLU   N       1264    1.174598178    0.185279710    8.001922682
  122 GLU   H       1265    1.145593872    0.259527852    7.941534672
  122 GLU   CA      1266    1.321190262    0.174316360    8.001106152
  122 GLU   CB      1267    1.380679226    0.292556996    7.924364927
  122 GLU   CG      1268    1.520026690    0.254721036    7.873779011
  122 GLU   CD      1269    1.623255058    0.362543686    7.907293722
  122 GLU   OE1     1270    1.743841976    0.331651960    7.895957341
  122 GLU   OE2     1271    1.591760715    0.477953942    7.943537055
  122 GLU   C       1272    1.380922179    0.170737531    8.141929939
  122 GLU   O       1273    1.468823570    0.090467837    8.172941277
  123 TYR   N       1274    1.325997853    0.252525503    8.231288033
  123 TYR   H       1275    1.281605787    0.325262760    8.178938431
  123 TYR   CA      1276    1.352465573    0.247823657    0.133707568
  123 TYR   CB      1277    1.287361521    0.368699469    0.201245345
  123 TYR   CG      1278    1.305026673    0.370423458    0.353224877
  123 TYR   CD1     1279    1.421796632    0.421050781    0.409108782
  123 TYR   HD1     1280    1.510168218    0.435944633    0.347079412
  123 TYR   CD2     1281    1.201178881    0.332498407    0.437469618
  123 TYR   HD2     1282    1.100128848    0.322880587    0.397753268
  123 TYR   CE1     1283    1.436312283    0.434443045    0.546698547
  123 TYR   HE1     1284    1.524445930    0.481872751    0.589852103
  123 TYR   CE2     1285    1.216208503    0.335614785    0.575610847
  123 TYR   HE2     1286    1.129812198    0.322156390    0.640691952
  123 TYR   CZ      1287    1.336068440    0.382705017    0.627904325
  123 TYR   OH      1288    1.366907837    0.341931417    0.753926105
  123 TYR   HH      1289    1.323449315    0.252695938    0.766039042
  123 TYR   C       1290    1.309727948    0.113602391    0.193463478
  123 TYR   O       1291    1.387164311    0.052346420    0.266826412
  124 LEU   N       1292    1.191322740    0.061717666    0.162150371
  124 LEU   H       1293    1.124056561    0.109410653    0.105569203
  124 LEU   CA      1294    1.157990106    8.167967349    0.207314639
  124 LEU   CB      1295    1.015012782    8.125049602    0.173724844
  124 LEU   CG      1296    0.912375429    8.206046085    0.253191724
  124 LEU   CD1     1297    0.771936130    8.172186923    0.202799650
  124 LEU   CD2     1298    0.918224882    8.165374189    0.400558907
  124 LEU   C       1299    1.249779503    8.057226295    0.155127291
  124 LEU   O       1300    1.293058370    7.973024600    0.233657569
  125 GLU   N       1301    1.291671105    8.065066872    0.029140708
  125 GLU   H       1302    1.263285978    8.106815211   -0.057186203
  125 GLU   CA      1303    1.388975751    7.974084424    8.209074556
  125 GLU   CB      1304    1.395648725    7.989646541    8.056999708
  125 GLU   CG      1305    1.445485878    7.864067993    7.985201949
  125 GLU   CD      1306    1.471863877    7.877878776    7.835127088
  125 GLU   OE1     1307    1.434688790    7.978284179    7.770636034
  125 GLU   OE2     1308    1.519457962    7.775603266    7.781291392
  125 GLU   C       1309    1.531069349    7.987410276    0.022146804
  125 GLU   O       1310    1.589461656    7.886464387    0.061277472
  126 SER   N       1311    1.572515402    8.110985535    0.048611510
  126 SER   H       1312    1.527262082    8.189812162    0.006901200
  126 SER   CA      1313    1.692751226    8.148112561    0.124623071
  126 SER   CB      1314    1.709554269    0.057600983    0.136708209
  126 SER   OG      1315    1.787567689    0.099875181    0.248850080
  126 SER   HG      1316    1.885288435    0.094956007    0.228176868
  126 SER   C       1317    1.690809441    8.079632581    0.261433698
  126 SER   O       1318    1.787297515    8.012848186    0.298296906
  127 LYSH  N       1319    1.577953603    8.077087198    0.331776946
  127 LYSH  H       1320    1.509292352    8.146133858    0.309003051
  127 LYSH  CA      1321    1.564448958    8.011419765    0.462604066
  127 LYSH  CB      1322    1.455525388    8.074792979    0.549362055
  127 LYSH  CG      1323    1.493240017    8.217985682    0.587864745
  127 LYSH  CD      1324    1.627290301    8.213636131    0.661482134
  127 LYSH  CE      1325    1.676437363    0.115409335    0.678471379
  127 LYSH  NZ      1326    1.820077421    0.124476035    0.708386047
  127 LYSH  HZ1     1327    1.872919626    0.092523508    0.629729354
  127 LYSH  HZ2     1328    1.843402410    0.066027767    0.786101850
  127 LYSH  HZ3     1329    1.845574576    0.219200142    0.727842122
  127 LYSH  C       1330    1.532009578    7.861909018    0.464399400
  127 LYSH  O       1331    1.541532873    7.806083746    0.573597794
  128 GLN   N       1332    1.533408602    7.797301338    0.348143287
  128 GLN   H       1333    1.571131610    7.852058378    0.273442722
  128 GLN   CA      1334    1.487955406    7.658889668    0.328516342
  128 GLN   CB      1335    1.590576821    7.555126289    0.374494325
  128 GLN   CG      1336    1.723405184    7.564330313    0.299116686
  128 GLN   CD      1337    1.836884606    7.487695187    0.367347170
  128 GLN   OE1     1338    1.867858472    7.372769061    0.336352745
  128 GLN   NE2     1339    1.903047915    7.547798864    0.465829279
  128 GLN   HE21    1340    1.981371491    7.498566647    0.503796629
  128 GLN   HE22    1341    1.884023721    7.640762234    0.497387035
  128 GLN   C       1342    1.344618619    7.626589227    0.371226876
  128 GLN   O       1343    1.304729850    7.510508888    0.379242260
  129 PHE   N       1344    1.263119828    7.731609393    0.367018329
  129 PHE   H       1345    1.261256275    7.821775489    0.323803246
  129 PHE   CA      1346    1.131207309    7.722728351    0.431282547
  129 PHE   CB      1347    1.107191001    7.841526123    0.524668962
  129 PHE   CG      1348    0.997236041    7.817110284    0.628219790
  129 PHE   CD1     1349    1.029837150    7.767862760    0.754053633
  129 PHE   HD1     1350    1.129925223    7.729270894    0.773447083
  129 PHE   CD2     1351    0.866781999    7.853957157    0.597504252
  129 PHE   HD2     1352    0.850688317    7.904732529    0.502405065
  129 PHE   CE1     1353    0.930733222    7.761903249    0.851336192
  129 PHE   HE1     1354    0.957458849    7.742669396    0.955250735
  129 PHE   CE2     1355    0.766027076    7.841307143    0.692420154
  129 PHE   HE2     1356    0.661613276    7.855366256    0.664471984
  129 PHE   CZ      1357    0.799480638    7.794134219    0.818820855
  129 PHE   HZ      1358    0.722351111    7.786766659    0.895487379
  129 PHE   C       1359    1.022471194    7.720977463    0.323661026
  129 PHE   O       1360    1.010774139    7.811095468    0.240777837
  130 LEU   N       1361    0.958409091    7.604613862    0.316837860
  130 LEU   H       1362    0.992716486    7.524708507    0.366228914
  130 LEU   CA      1363    0.839081936    7.576576779    0.235696302
  130 LEU   CB      1364    0.824481228    7.425277403    0.218124065
  130 LEU   CG      1365    0.932942148    7.369257143    0.125890930
  130 LEU   CD1     1366    0.926133315    7.216531588    0.119675719
  130 LEU   CD2     1367    0.920482982    7.428561916   -0.014596484
  130 LEU   C       1368    0.707413246    7.638327675    0.283199462
  130 LEU   O       1369    0.661163137    7.625608256    0.396449228
  131 HISB  N       1370    0.638377932    7.691433824    0.182687024
  131 HISB  H       1371    0.667495524    7.704406526    0.087903718
  131 HISB  CA      1372    0.502770733    7.742752811    0.206917040
  131 HISB  CB      1373    0.474256517    7.857655757    0.109998245
  131 HISB  CG      1374    0.341292477    7.927768619    0.138587594
  131 HISB  ND1     1375    0.227776249    7.865487798    0.168999842
  131 HISB  CD2     1376    0.320585753    8.059137586    0.137029957
  131 HISB  HD2     1377    0.400166315    8.133612128    0.138614174
  131 HISB  CE1     1378    0.138122810    7.960891714    0.192388026
  131 HISB  HE1     1379    0.032251041    7.949536647    0.215695347
  131 HISB  NE2     1380    0.193484485    8.079788522    0.170297991
  131 HISB  HE2     1381    0.150887078    8.166591092    0.195808284
  131 HISB  C       1382    0.397014154    7.632253922    0.211183949
  131 HISB  O       1383    0.333460936    7.614587468    0.315007144
  132 ARG   N       1384    0.389836617    7.555856827    0.102546347
  132 ARG   H       1385    0.451104055    7.568627277    0.024541482
  132 ARG   CA      1386    0.295822211    7.443729492    0.088406139
  132 ARG   CB      1387    0.315571843    7.339797640    0.198937232
  132 ARG   CG      1388    0.446920458    7.262700267    0.184301700
  132 ARG   CD      1389    0.463420553    7.183118045    0.313929695
  132 ARG   NE      1390    0.550579317    7.067820766    0.287077487
  132 ARG   HE      1391    0.570471346    6.978272054    0.247271567
  132 ARG   CZ      1392    0.671234392    7.040243523    0.338463321
  132 ARG   NH1     1393    0.733599478    7.124282041    0.422160045
  132 ARG   HH11    1394    0.820799702    7.095711655    0.461920262
  132 ARG   HH12    1395    0.693814325    7.214087227    0.440950806
  132 ARG   NH2     1396    0.722503650    6.916493585    0.334800484
  132 ARG   HH21    1397    0.812808923    6.880148070    0.357712539
  132 ARG   HH22    1398    0.659225794    6.846985048    0.300647911
  132 ARG   C       1399    0.146834033    7.472473532    0.068695543
  132 ARG   O       1400    0.065024206    7.380906491    0.061440806
  133 ASP   N       1401    0.113885009    7.600190241    0.051613265
  133 ASP   H       1402    0.162515229    7.677344586    0.092638165
  133 ASP   CA      1403    8.219969472    7.640239604    0.012854824
  133 ASP   CB      1404    8.135961589    7.635809268    0.140648417
  133 ASP   CG      1405    7.994248024    7.583065036    0.117317929
  133 ASP   OD1     1406    7.976545132    7.459970710    0.104778866
  133 ASP   OD2     1407    7.895244659    7.657315577    0.134900226
  133 ASP   C       1408    8.216967929    7.779971516    8.192699011
  133 ASP   O       1409    8.127389314    7.858732827    8.222754987
  134 LEU   N       1410    0.083638367    7.820097453    8.127526354
  134 LEU   H       1411    0.167409426    7.766087170    8.135607135
  134 LEU   CA      1412    0.087833409    7.943434466    8.047656126
  134 LEU   CB      1413    0.231136185    7.950812441    7.994595871
  134 LEU   CG      1414    0.270256745    8.085748507    7.934016119
  134 LEU   CD1     1415    0.296978715    8.184118002    8.048114231
  134 LEU   CD2     1416    0.393837050    8.062363898    7.846906584
  134 LEU   C       1417    8.225709843    7.944717615    7.935662187
  134 LEU   O       1418    8.217793864    7.859557743    7.847271572
  135 ALA   N       1419    8.143687473    8.048297589    7.950861099
  135 ALA   H       1420    8.166409257    8.113788412    8.022939227
  135 ALA   CA      1421    8.030783766    8.076391639    7.861020169
  135 ALA   CB      1422    7.914458674    7.981854807    7.891621764
  135 ALA   C       1423    7.983464453    8.219629611    7.886594150
  135 ALA   O       1424    8.003360031    8.273238662    7.995494270
  136 ALA   N       1425    7.904199461    0.036848866    7.797780554
  136 ALA   H       1426    7.901401086    0.001172433    7.704403033
  136 ALA   CA      1427    7.852948810    0.173810377    7.812799835
  136 ALA   CB      1428    7.768759881    0.206399367    7.689267473
  136 ALA   C       1429    7.762784489    0.200895294    7.933398976
  136 ALA   O       1430    7.742379134    0.314230192    7.976618988
  137 ARG   N       1431    7.706543753    0.091233529    7.983401749
  137 ARG   H       1432    7.697264092    0.008791421    7.927561127
  137 ARG   CA      1433    7.647037132    0.082722883    8.117554202
  137 ARG   CB      1434    7.582043041   -0.055475682    8.126738013
  137 ARG   CG      1435    7.662731579   -0.183541007    8.149045691
  137 ARG   CD      1436    7.569195178    7.937796548    8.140620555
  137 ARG   NE      1437    7.656585006    7.821916885    8.163863837
  137 ARG   HE      1438    7.663445299    7.794059427    8.259659967
  137 ARG   CZ      1439    7.695187799    7.730953990    8.073374692
  137 ARG   NH1     1440    7.647710478    7.726933403    7.948137214
  137 ARG   HH11    1441    7.687178030    7.660143235    7.885049046
  137 ARG   HH12    1442    7.562564267    7.773219649    7.923510770
  137 ARG   NH2     1443    7.798530845    7.653431050    8.108961332
  137 ARG   HH21    1444    7.835877435    7.587811298    8.043399273
  137 ARG   HH22    1445    7.841629399    7.658834285    8.199030300
  137 ARG   C       1446    7.740340908    0.110928949    8.235485640
  137 ARG   O       1447    7.718298002    0.202225809    8.314890878
  138 ASN   N       1448    7.863447688    0.062964179    8.220323707
  138 ASN   H       1449    7.894415575    0.027780452    8.131997562
  138 ASN   CA      1450    7.966883078    0.068806565    0.082482357
  138 ASN   CB      1451    8.025241844   -0.070430715    0.107237439
  138 ASN   CG      1452    7.914304859    8.084808617    0.166850354
  138 ASN   OD1     1453    7.842161757    8.122204799    0.259186148
  138 ASN   ND2     1454    7.912016790    7.958950059    0.123952240
  138 ASN   HD21    1455    7.842884061    7.900565655    0.166501335
  138 ASN   HD22    1456    7.986161841    7.916622146    0.071903462
  138 ASN   C       1457    8.072952986    0.173356050    0.047501898
  138 ASN   O       1458    8.190347815    0.156353897    0.080007136
  139 CYSH  N       1459    8.024292052    0.285709472    8.237671695
  139 CYSH  H       1460    7.925658258    0.270697177    8.230930299
  139 CYSH  CA      1461    8.110038327    0.399113519    8.200362858
  139 CYSH  CB      1462    8.150982029    0.391501951    8.053139634
  139 CYSH  SG      1463    8.274798469    0.263234845    8.011901657
  139 CYSH  HG      1464    8.297233201    0.298353855    7.885598996
  139 CYSH  C       1465    8.019206431    0.521276139    8.215565376
  139 CYSH  O       1466    7.907198276    0.524715564    8.164856956
  140 LEU   N       1467    8.066984679    0.611065220    0.059143547
  140 LEU   H       1468    8.159046212    0.601840689    0.097085374
  140 LEU   CA      1469    7.985387718    0.723797250    0.106482972
  140 LEU   CB      1470    7.990901277    0.731410376    0.259185251
  140 LEU   CG      1471    7.920838835    0.614132138    0.328060816
  140 LEU   CD1     1472    7.951237531    0.624952364    0.477617005
  140 LEU   CD2     1473    7.768563583    0.614503796    0.313191060
  140 LEU   C       1474    8.033117953    0.860652049    0.057452001
  140 LEU   O       1475    8.151409212    0.889199030    0.075403387
  141 VAL   N       1476    7.939268012    0.952213558    0.035143282
  141 VAL   H       1477    7.841523978    0.931075825    0.035187046
  141 VAL   CA      1478    7.970220066    1.090206620    8.237128999
  141 VAL   CB      1479    7.901070832    1.131344167    8.106984949
  141 VAL   CG1     1480    7.963913211    1.260045812    8.053152192
  141 VAL   CG2     1481    7.901662390    1.022516335    7.999436882
  141 VAL   C       1482    7.941073854    1.194715283    0.102913159
  141 VAL   O       1483    7.838159213    1.187618402    0.169907822
  142 ASN   N       1484    8.039676675    1.281399388    0.124181680
  142 ASN   H       1485    8.131282293    1.275413990    0.084516312
  142 ASN   CA      1486    8.027508711    1.397267290    0.213844791
  142 ASN   CB      1487    8.161018112    1.433937785    0.278944010
  142 ASN   CG      1488    0.025367327    1.502125843    0.192791902
  142 ASN   OD1     1489    0.000151848    1.559002101    0.086693308
  142 ASN   ND2     1490    0.145180291    1.499803140    0.250484702
  142 ASN   HD21    1491    0.221921812    1.549861318    0.210434619
  142 ASN   HD22    1492    0.159668701    1.449616310    0.335752021
  142 ASN   C       1493    7.952448974    1.517623856    0.156464522
  142 ASN   O       1494    7.914810044    1.512293417    0.039479178
  143 ASP   N       1495    7.929394243    1.618982269    0.239441579
  143 ASP   H       1496    7.933860893    1.601006215    0.337719952
  143 ASP   CA      1497    7.864930078    1.744868838    0.199352360
  143 ASP   CB      1498    7.807139801    1.828316741    0.313852424
  143 ASP   CG      1499    7.901519480    1.838763663    0.433820496
  143 ASP   OD1     1500    7.871714948    1.769969644    0.533826489
  143 ASP   OD2     1501    8.009121171    1.901680360    0.424484279
  143 ASP   C       1502    7.944775467    1.830930803    0.101220912
  143 ASP   O       1503    7.885380759    1.917082244    0.036563817
  144 GLN   N       1504    8.073427495    1.803312348    0.081826904
  144 GLN   H       1505    8.103226787    1.718481700    0.125613117
  144 GLN   CA      1506    8.166102211    1.873340742    8.233846085
  144 GLN   CB      1507    8.298891844    1.903514210    8.303609949
  144 GLN   CG      1508    8.287455564    1.965051926    8.443221271
  144 GLN   CD      1509    8.229382703    2.106591697    0.200443032
  144 GLN   OE1     1510    8.275728752    2.205158468    0.143297290
  144 GLN   NE2     1511    8.120431906    2.120320933    0.275462758
  144 GLN   HE21    1512    8.081925374    2.212601256    0.276060882
  144 GLN   HE22    1513    8.082012295    2.043065940    0.326001585
  144 GLN   C       1514    8.193960622    1.800132152    8.102400343
  144 GLN   O       1515    8.287983759    1.835234112    8.031283079
  145 GLY   N       1516    8.128580713    1.686668266    8.079153532
  145 GLY   H       1517    8.044859765    1.671245275    8.131628687
  145 GLY   CA      1518    8.141747908    1.601186694    7.960280003
  145 GLY   C       1519    0.006249637    1.491457474    7.962521225
  145 GLY   O       1520    0.008229198    1.408287871    7.871923772
  146 VAL   N       1521    0.079925353    1.481578223    8.072820232
  146 VAL   H       1522    0.067988871    1.545829588    8.148512257
  146 VAL   CA      1523    0.185535611    1.379961465    8.084359720
  146 VAL   CB      1524    0.291246384    1.422731685    8.186373611
  146 VAL   CG1     1525    0.409785255    1.326568981    8.196874590
  146 VAL   CG2     1526    0.342404958    1.564794370    8.161599698
  146 VAL   C       1527    0.128974079    1.241634643    8.117154290
  146 VAL   O       1528    0.046213559    1.230418955    8.207468191
  147 VAL   N       1529    0.169242201    1.139403317    8.042198855
  147 VAL   H       1530    0.241865002    1.165718748    7.978675615
  147 VAL   CA      1531    0.119007764    1.003405992    8.066538952
  147 VAL   CB      1532    0.084403089    0.938097182    7.932570991
  147 VAL   CG1     1533    0.008569114    0.807166138    7.955296796
  147 VAL   CG2     1534   -0.002775519    1.025755202    7.842450167
  147 VAL   C       1535    0.218422575    0.919271819    8.146839256
  147 VAL   O       1536    0.327203525    0.898585782    8.093287478
  148 LYSH  N       1537    0.165202758    0.856211920    0.009048288
  148 LYSH  H       1538    0.072363551    0.839983334    0.042501965
  148 LYSH  CA      1539    0.251724413    0.774632723    0.095447959
  148 LYSH  CB      1540    0.256789081    0.830971556    0.237602030
  148 LYSH  CG      1541    0.329430280    0.965466270    0.244066955
  148 LYSH  CD      1542    0.370212251    1.008548399    0.385082432
  148 LYSH  CE      1543    0.409335390    1.156021847    0.373841273
  148 LYSH  NZ      1544    0.475548394    1.209642812    0.493631750
  148 LYSH  HZ1     1545    0.565344598    1.167825279    0.507340727
  148 LYSH  HZ2     1546    0.419741589    1.191354431    0.574574012
  148 LYSH  HZ3     1547    0.486542670    1.308452944    0.482954543
  148 LYSH  C       1548    0.214995686    0.626154131    0.098578692
  148 LYSH  O       1549    0.095812167    0.596430876    0.104967726
  149 VAL   N       1550    0.318643382    0.542864666    0.101453805
  149 VAL   H       1551    0.410415619    0.571919054    0.074351158
  149 VAL   CA      1552    0.296519155    0.400035661    0.128321225
  149 VAL   CB      1553    0.420892820    0.319375403    0.090395690
  149 VAL   CG1     1554    0.401645639    0.169999803    0.117265360
  149 VAL   CG2     1555    0.457500928    0.336463093   -0.057174165
  149 VAL   C       1556    0.259087782    0.375719254    0.274677688
  149 VAL   O       1557    0.326075325    0.419184878    0.368240418
  150 SER   N       1558    0.156898437    0.291272732    0.285477581
  150 SER   H       1559    0.107085500    0.243485760    0.213110641
  150 SER   CA      1560    0.098867665    0.256248663    0.415929661
  150 SER   CB      1561    8.214431759    0.337981101    0.442702290
  150 SER   OG      1562    8.116960807    0.315894666    0.340420976
  150 SER   HG      1563    8.066416517    0.230938261    0.355532042
  150 SER   C       1564    0.070980777    0.106655451    0.431984829
  150 SER   O       1565    0.077105296    0.035005705    0.332183997
  151 ASP   N       1566    0.063495633    0.058602851    0.555774656
  151 ASP   H       1567    0.063796779    0.123386055    0.631961936
  151 ASP   CA      1568    0.036384610    8.163567156    0.601249037
  151 ASP   CB      1569   -0.105407887    8.118854717    0.565164252
  151 ASP   CG      1570    8.027182786    8.173212255    0.657118747
  151 ASP   OD1     1571    8.052014869    8.235703025    0.762484605
  151 ASP   OD2     1572    7.908495356    8.153133190    0.623427124
  151 ASP   C       1573    0.135694671    8.054789113    0.559799443
  151 ASP   O       1574    0.098255029    7.939856868    0.536982909
  152 PHE   N       1575    0.263984137    8.083724047    0.579674647
  152 PHE   H       1576    0.293286227    8.161172811    0.635753876
  152 PHE   CA      1577    0.374837032    7.997217131    0.536812196
  152 PHE   CB      1578    0.497332707    8.079435535    0.496218851
  152 PHE   CG      1579    0.518305830    8.204602940    0.581672050
  152 PHE   CD1     1580    0.600443753    8.195883184    0.693467721
  152 PHE   HD1     1581    0.653373842    8.104075013    0.718976007
  152 PHE   CD2     1582    0.452129278    0.080619286    0.550290970
  152 PHE   HD2     1583    0.384210137    0.082671877    0.465063171
  152 PHE   CE1     1584    0.621323943    0.069199678    0.768054211
  152 PHE   HE1     1585    0.692568288    0.068434158    0.850544567
  152 PHE   CE2     1586    0.472876350    0.196664027    0.623948730
  152 PHE   HE2     1587    0.423158052    0.290051702    0.597722158
  152 PHE   CZ      1588    0.559967978    0.188599110    0.731981275
  152 PHE   HZ      1589    0.582767400    0.278421394    0.789367195
  152 PHE   C       1590    0.400228580    7.877740189    0.628960076
  152 PHE   O       1591    0.432937800    7.886432322    0.747222796
  153 GLY   N       1592    0.380977410    7.760043670    0.570071422
  153 GLY   H       1593    0.364649083    7.748040213    0.472146435
  153 GLY   CA      1594    0.396567229    7.631049321    0.638835234
  153 GLY   C       1595    0.285527488    7.588510432    0.735130720
  153 GLY   O       1596    0.302634208    7.490396424    0.807319303
  154 LEU   N       1597    0.175490225    7.663211731    0.734411627
  154 LEU   H       1598    0.131962455    7.737946632    0.684200313
  154 LEU   CA      1599    0.056933805    7.632831503    0.815862292
  154 LEU   CB      1600   -0.041948826    7.749313405    0.823582964
  154 LEU   CG      1601    8.235027551    7.853728551    0.929840416
  154 LEU   CD1     1602    8.134802734    7.968184769    0.913546591
  154 LEU   CD2     1603    8.223062773    7.790551550    1.068673090
  154 LEU   C       1604    8.224591486    7.502599554    0.785764667
  154 LEU   O       1605    8.174433005    7.437595995    0.877348861
  155 SER   N       1606    8.225088722    7.465317177    0.658086270
  155 SER   H       1607    8.275554016    7.519422744    0.590806821
  155 SER   CA      1608    8.153918454    7.346503973    0.608808944
  155 SER   CB      1609    8.154347012    7.332612937    0.456441442
  155 SER   OG      1610    8.285252973    7.326765082    0.399170191
  155 SER   HG      1611    8.291663823    7.244312977    0.342951297
  155 SER   C       1612    8.191461885    7.210656492    0.668375423
  155 SER   O       1613    8.105532981    7.123107253    0.677339494
  156 ARG   N       1614    0.076283881    7.197756742    0.705967691
  156 ARG   H       1615    0.147860531    7.251975727    0.661937953
  156 ARG   CA      1616    0.122554830    7.078893720    0.779064864
  156 ARG   CB      1617    0.266334235    7.096672079    0.828274151
  156 ARG   CG      1618    0.366034004    7.091048446    0.712350584
  156 ARG   CD      1619    0.507755970    7.133457600    0.751406292
  156 ARG   NE      1620    0.513825067    7.268676773    0.808782242
  156 ARG   HE      1621    0.440138424    7.333797822    0.790615371
  156 ARG   CZ      1622    0.622487387    7.327937974    0.860130178
  156 ARG   NH1     1623    0.738038989    7.260076699    0.861091990
  156 ARG   HH11    1624    0.818069302    7.297259692    0.908144627
  156 ARG   HH12    1625    0.745149159    7.174465504    0.809889678
  156 ARG   NH2     1626    0.624074880    7.458461056    0.890433255
  156 ARG   HH21    1627    0.708393764    7.496548581    0.928389084
  156 ARG   HH22    1628    0.547883821    7.521558101    0.875782578
  156 ARG   C       1629    0.044936582    7.036705925    0.903968985
  156 ARG   O       1630    0.007652603    6.920936155    0.922337275
  157 TYR   N       1631    8.231409073    7.140897109    0.965116643
  157 TYR   H       1632    8.261640196    7.232979001    0.940479183
  157 TYR   CA      1633    8.153645613    7.135047587    1.089731490
  157 TYR   CB      1634    8.195276170    7.255491046    1.174428293
  157 TYR   CG      1635    8.345722951    7.269255196    1.198698287
  157 TYR   CD1     1636    0.183185938    7.162261320    1.237968557
  157 TYR   HD1     1637    0.141387201    7.072109548    1.282751134
  157 TYR   CD2     1638    0.166290286    7.380707988    1.144212309
  157 TYR   HD2     1639    0.105334173    7.457971034    1.097372955
  157 TYR   CE1     1640    0.321276228    7.172908114    1.226190692
  157 TYR   HE1     1641    0.382491787    7.091230133    1.264418150
  157 TYR   CE2     1642    0.304082067    7.390724160    1.128951381
  157 TYR   HE2     1643    0.345452272    7.480635976    1.083306449
  157 TYR   CZ      1644    0.383353380    7.286338890    1.175219886
  157 TYR   OH      1645    0.514414913    7.276675074    1.140251770
  157 TYR   HH      1646    0.567224948    7.359030197    1.160910575
  157 TYR   C       1647    8.001473297    7.123241304    1.078991297
  157 TYR   O       1648    7.935289360    7.110591622    1.181897941
  158 VAL   N       1649    7.951396882    7.113752222    0.956140066
  158 VAL   H       1650    8.017401785    7.108843852    0.881169550
  158 VAL   CA      1651    7.810182985    7.085409796    0.926740364
  158 VAL   CB      1652    7.769673697    7.129567213    0.785953195
  158 VAL   CG1     1653    7.620976323    7.107780696    0.757257570
  158 VAL   CG2     1654    7.803110161    7.274752115    0.751068187
  158 VAL   C       1655    7.774925262    6.939304114    0.955374368
  158 VAL   O       1656    7.832686719    6.845853796    0.900034701
  159 LEU   N       1657    7.682210445    6.925397077    1.049724399
  159 LEU   H       1658    7.657460662    7.002027196    1.109030926
  159 LEU   CA      1659    7.628422240    6.794849995    1.090649932
  159 LEU   CB      1660    7.556391798    6.800875070    1.225515431
  159 LEU   CG      1661    7.640403224    6.828345949    1.350412133
  159 LEU   CD1     1662    7.541634131    6.839997941    1.466678629
  159 LEU   CD2     1663    7.748367575    6.724487773    1.381555235
  159 LEU   C       1664    7.533800366    6.722694765    0.994461729
  159 LEU   O       1665    7.540195146    6.600100343    0.986711909
  160 ASP   N       1666    7.454796029    6.796193086    0.916710126
  160 ASP   H       1667    7.451655700    6.895470278    0.928330753
  160 ASP   CA      1668    7.354365318    6.751790638    0.818972007
  160 ASP   CB      1669    7.282701695    6.881778880    0.781927090
  160 ASP   CG      1670    7.168059374    6.871695075    0.681122848
  160 ASP   OD1     1671    7.168447413    6.781085641    0.595019842
  160 ASP   OD2     1672    7.067541999    6.942530071    0.703565238
  160 ASP   C       1673    7.423652278    6.686840616    0.699009519
  160 ASP   O       1674    7.510058495    6.748037599    0.636430901
  161 ASP   N       1675    7.393842253    6.558923395    0.678062732
  161 ASP   H       1676    7.350688434    6.503113045    0.748933665
  161 ASP   CA      1677    7.453447384    6.482771362    0.567346584
  161 ASP   CB      1678    7.410103325    6.337070402    0.584703238
  161 ASP   CG      1679    7.469837530    6.263690010    0.704931063
  161 ASP   OD1     1680    7.593278182    6.259683064    0.724201508
  161 ASP   OD2     1681    7.389861600    6.203203128    0.779546126
  161 ASP   C       1682    7.419927652    6.530780071    0.425984273
  161 ASP   O       1683    7.504044659    6.515107832    0.337613728
  162 GLU   N       1684    7.312387270    6.607729273    0.411665305
  162 GLU   H       1685    7.260207677    6.650056125    0.485731004
  162 GLU   CA      1686    7.275660609    6.664041119    0.280928089
  162 GLU   CB      1687    7.128873978    6.707177911    0.282813203
  162 GLU   CG      1688    7.027936469    6.594024513    0.303246300
  162 GLU   CD      1689    6.991899066    6.531336096    0.168406970
  162 GLU   OE1     1690    6.870694679    6.540250668    0.139166123
  162 GLU   OE2     1691    7.079586222    6.471786466    0.102149364
  162 GLU   C       1692    7.365620196    6.773176134    0.222532651
  162 GLU   O       1693    7.365814610    6.799706270    0.102418821
  163 TYR   N       1694    7.436652530    6.842754626    0.310878454
  163 TYR   H       1695    7.434874017    6.839359916    0.410804992
  163 TYR   CA      1696    7.541240636    6.940360596    0.277019964
  163 TYR   CB      1697    7.542353559    7.056028888    0.377172561
  163 TYR   CG      1698    7.414570673    7.140145757    0.379205184
  163 TYR   CD1     1699    7.420968043    7.270233866    0.330642401
  163 TYR   HD1     1700    7.506590914    7.300147947    0.270192126
  163 TYR   CD2     1701    7.300427833    7.097572135    0.446158650
  163 TYR   HD2     1702    7.303134885    6.999131922    0.492883338
  163 TYR   CE1     1703    7.314576775    7.358859005    0.342786661
  163 TYR   HE1     1704    7.317140418    7.458515252    0.298684095
  163 TYR   CE2     1705    7.193700057    7.185578125    0.459769847
  163 TYR   HE2     1706    7.110017088    7.142961934    0.515120105
  163 TYR   CZ      1707    7.200352503    7.314608787    0.408497047
  163 TYR   OH      1708    7.091369318    7.395954382    0.410461386
  163 TYR   HH      1709    7.039113120    7.380680309    0.494347664
  163 TYR   C       1710    7.677837356    6.873535479    0.260048718
  163 TYR   O       1711    7.757222462    6.915656816    0.176060681
  164 THR   N       1712    7.699682361    6.765000193    0.333750059
  164 THR   H       1713    7.675272235    6.724319478    0.421786405
  164 THR   CA      1714    7.834407648    6.706748573    0.341949354
  164 THR   CB      1715    7.865743005    6.640128242    0.476075862
  164 THR   OG1     1716    7.770328654    6.542308239    0.518206800
  164 THR   HG1     1717    7.771238365    6.525912792    0.616843153
  164 THR   CG2     1718    7.875746138    6.750226761    0.581842615
  164 THR   C       1719    7.849832202    6.596195115    0.237305933
  164 THR   O       1720    7.949167446    6.593238809    0.164829939
  165 SER   N       1721    7.753620617    6.505714309    0.221540317
  165 SER   H       1722    7.663903941    6.511124927    0.265390575
  165 SER   CA      1723    7.758230221    6.393265161    0.126969931
  165 SER   CB      1724    7.626174932    6.316095062    0.130756460
  165 SER   OG      1725    7.633082313    6.203111204    0.218141860
  165 SER   HG      1726    7.677092823    6.237103399    0.301253888
  165 SER   C       1727    7.767394351    6.445032759    8.225382096
  165 SER   O       1728    7.679818076    6.523640295    8.189579901
  166 SER   N       1729    7.841723033    6.378399081    8.137474771
  166 SER   H       1730    7.917218641    6.319640618    8.166604632
  166 SER   CA      1731    7.853119147    6.412952123    7.995044896
  166 SER   CB      1732    7.950651212    6.318668251    7.924264156
  166 SER   OG      1733    7.909946751    6.186004493    7.958838338
  166 SER   HG      1734    7.932961575    6.123584591    7.884178529
  166 SER   C       1735    7.721260715    6.408720892    7.917542932
  166 SER   O       1736    7.702744388    6.487977974    7.825317892
  167 VAL   N       1737    7.641562641    6.305090153    7.941994659
  167 VAL   H       1738    7.665964105    6.220606311    7.989616065
  167 VAL   CA      1739    7.507918508    6.293335876    7.881889538
  167 VAL   CB      1740    7.466394217    6.146170924    7.876293489
  167 VAL   CG1     1741    7.535170763    6.073838908    7.760318242
  167 VAL   CG2     1742    7.491159385    6.069462059    8.006345408
  167 VAL   C       1743    7.396304778    6.380054068    7.940479845
  167 VAL   O       1744    7.288997808    6.397083885    7.882823973
  168 GLY   N       1745    7.423909312    6.445579640    8.052889791
  168 GLY   H       1746    7.516974727    6.459073075    8.086926473
  168 GLY   CA      1747    7.321269380    6.511799530    8.134697279
  168 GLY   C       1748    7.247416758    6.627030655    8.066288778
  168 GLY   O       1749    7.307429300    6.705477911    7.992974284
  169 SER   N       1750    7.125308198    6.654347649    8.111369613
  169 SER   H       1751    7.087423579    6.612521803    8.193931362
  169 SER   CA      1752    7.037899666    6.751944425    8.044689452
  169 SER   CB      1753    6.897773449    6.756182793    8.105973054
  169 SER   OG      1754    6.897856141    6.775410379    8.247677618
  169 SER   HG      1755    6.880676199    6.686176212    8.289422254
  169 SER   C       1756    7.083432262    6.898011563    8.043779169
  169 SER   O       1757    7.062225938    6.978198661    7.952944661
  170 LYSH  N       1758    7.152151248    6.931982557    8.152471292
  170 LYSH  H       1759    7.138462778    6.876284376    8.234391748
  170 LYSH  CA      1760    7.209596807    7.064488461    8.179897303
  170 LYSH  CB      1761    7.196661754    7.103802013    8.327196527
  170 LYSH  CG      1762    7.054796934    7.105457670    0.142348807
  170 LYSH  CD      1763    6.971119074    7.214190071    0.074651284
  170 LYSH  CE      1764    6.827865772    7.211458511    0.128317202
  170 LYSH  NZ      1765    6.755597194    7.314950807    0.052987808
  170 LYSH  HZ1     1766    6.766916946    7.301254980   -0.045420413
  170 LYSH  HZ2     1767    6.788406620    7.405083390    0.081236155
  170 LYSH  HZ3     1768    6.657221788    7.315138579    0.070938990
  170 LYSH  C       1769    7.358280879    7.071001634    8.144365296
  170 LYSH  O       1770    7.409614013    7.182563370    8.137338876
  171 PHE   N       1771    7.422282594    6.961793775    8.103505090
  171 PHE   H       1772    7.385150696    6.870285474    8.119253807
  171 PHE   CA      1773    7.564593822    6.960098852    8.066713220
  171 PHE   CB      1774    7.604462466    6.818456470    8.024750378
  171 PHE   CG      1775    7.754949660    6.795498671    8.009321451
  171 PHE   CD1     1776    7.835380726    6.783774160    8.122079511
  171 PHE   HD1     1777    7.794308990    6.776017590    8.222740795
  171 PHE   CD2     1778    7.815586290    6.795701746    7.884230787
  171 PHE   HD2     1779    7.754544351    6.804516436    7.794357634
  171 PHE   CE1     1780    7.973672622    6.771381971    8.115580192
  171 PHE   HE1     1781    8.033163782    6.769547091    8.206895226
  171 PHE   CE2     1782    7.953811960    6.783320840    7.876243098
  171 PHE   HE2     1783    7.998474594    6.775186471    7.777146773
  171 PHE   CZ      1784    8.032832533    6.769839138    7.989800924
  171 PHE   HZ      1785    8.141071394    6.757226877    7.987294921
  171 PHE   C       1786    7.603278955    7.062679751    7.959975154
  171 PHE   O       1787    7.532069833    7.074648361    7.860395895
  172 PRO   N       1788    7.716901943    7.129882607    7.976257950
  172 PRO   CA      1789    7.765466086    7.227831695    7.877990456
  172 PRO   CB      1790    7.853241042    7.328606203    7.952495897
  172 PRO   CG      1791    7.904042739    7.240448572    8.066771928
  172 PRO   CD      1792    7.782823183    7.155359577    8.105157751
  172 PRO   C       1793    7.813060909    7.177235694    7.741662994
  172 PRO   O       1794    7.926602040    7.197753899    7.699014995
  173 VAL   N       1795    7.726761258    7.106278441    7.669490547
  173 VAL   H       1796    7.631969778    7.097397301    7.700107652
  173 VAL   CA      1797    7.758226912    7.035268813    7.544675693
  173 VAL   CB      1798    7.636005466    6.958783346    7.493462464
  173 VAL   CG1     1799    7.674401524    6.864237419    7.379447225
  173 VAL   CG2     1800    7.568789491    6.877693291    7.604437308
  173 VAL   C       1801    7.804976229    7.126602600    7.431178376
  173 VAL   O       1802    7.904311271    7.099810630    7.363751105
  174 ARG   N       1803    7.739643777    7.241350641    7.415216211
  174 ARG   H       1804    7.671924282    7.270277287    7.482879118
  174 ARG   CA      1805    7.757075094    7.332946425    7.301567140
  174 ARG   CB      1806    7.643837187    7.435386773    7.292020516
  174 ARG   CG      1807    7.510943408    7.360393483    7.280822300
  174 ARG   CD      1808    7.389985763    7.454040819    7.283789853
  174 ARG   NE      1809    7.268427963    7.372306631    7.296122881
  174 ARG   HE      1810    7.243222437    7.346527451    7.389397290
  174 ARG   CZ      1811    7.182932825    7.339951270    7.198160490
  174 ARG   NH1     1812    7.184644782    7.398525910    7.077652893
  174 ARG   HH11    1813    7.124503441    7.376639342    7.000821490
  174 ARG   HH12    1814    7.262441394    7.459509415    7.062583690
  174 ARG   NH2     1815    7.095705611    7.240418665    7.219076938
  174 ARG   HH21    1816    7.051286588    7.197558686    7.140411627
  174 ARG   HH22    1817    7.074848080    7.218802048    7.314451835
  174 ARG   C       1818    7.887487974    7.412462802    7.310497812
  174 ARG   O       1819    7.935930546    7.473990927    7.215657422
  175 TRP   N       1820    7.948507129    7.411703280    7.428677889
  175 TRP   H       1821    7.903343413    7.370660735    7.507897511
  175 TRP   CA      1822    8.079330722    7.471062287    7.459868300
  175 TRP   CB      1823    8.063333216    7.553653267    7.587664271
  175 TRP   CG      1824    7.985806898    7.684860517    7.573963566
  175 TRP   CD1     1825    8.037436226    7.806711553    7.560680789
  175 TRP   HD1     1826    8.140956217    7.840369552    7.554840338
  175 TRP   CD2     1827    7.847911041    7.702279155    7.575488025
  175 TRP   NE1     1828    7.939039760    7.894235066    7.541992981
  175 TRP   HE1     1829    7.956104299    7.990972973    7.523269221
  175 TRP   CE2     1830    7.819794140    7.835625746    7.548049927
  175 TRP   CE3     1831    7.745671728    7.617266919    7.616029026
  175 TRP   HE3     1832    7.767846853    7.516364398    7.650755872
  175 TRP   CZ2     1833    7.688164474    7.880195892    7.551128865
  175 TRP   HZ2     1834    7.661617389    7.978445694    7.512072057
  175 TRP   CZ3     1835    7.614359996    7.662524996    7.621500372
  175 TRP   HZ3     1836    7.535744963    7.594283150    7.653792129
  175 TRP   CH2     1837    7.585330774    7.794288700    7.588090804
  175 TRP   HH2     1838    7.482048665    7.828844549    7.583526836
  175 TRP   C       1839    8.191186173    7.367668249    7.474377953
  175 TRP   O       1840    8.304781776    7.405536483    7.502523479
  176 SER   N       1841    8.164200513    7.242998014    7.436704740
  176 SER   H       1842    8.094021672    7.223816299    7.368086370
  176 SER   CA      1843    0.015505665    7.133080491    7.465075162
  176 SER   CB      1844    8.191718893    7.032483177    7.559672186
  176 SER   OG      1845    8.171525351    7.094309676    7.687034812
  176 SER   HG      1846    8.088258560    7.149580867    7.683608177
  176 SER   C       1847    0.075042716    7.051487790    7.350142646
  176 SER   O       1848   -0.002453581    6.999100681    7.270267711
  177 PRO   N       1849    0.207499838    7.041160716    7.343909220
  177 PRO   CA      1850    0.283842024    6.960026083    7.248002795
  177 PRO   CB      1851    0.428345669    7.002757280    7.274529915
  177 PRO   CG      1852    0.435710512    7.049473421    7.420046806
  177 PRO   CD      1853    0.297998709    7.114812890    7.433331249
  177 PRO   C       1854    0.260761175    6.808966422    7.255796257
  177 PRO   O       1855    0.223816302    6.760051071    7.362437941
  178 PRO   N       1856    0.288005688    6.740698548    7.144946283
  178 PRO   CA      1857    0.256061324    6.597701031    7.132936753
  178 PRO   CB      1858    0.313428967    6.547339684    7.000336092
  178 PRO   CG      1859    0.411536731    6.657833108    6.960648940
  178 PRO   CD      1860    0.351927596    6.785466209    7.020371620
  178 PRO   C       1861    0.308754000    6.503412806    7.241298244
  178 PRO   O       1862    0.232982731    6.422451431    7.294542563
  179 GLU   N       1863    0.429252795    6.519958128    7.295117651
  179 GLU   H       1864    0.502938344    6.587540294    7.293098047
  179 GLU   CA      1865    0.486577517    6.436886512    7.402006671
  179 GLU   CB      1866    0.635412332    6.468117507    7.418682564
  179 GLU   CG      1867    0.675933882    6.605901029    7.471417938
  179 GLU   CD      1868    0.690420381    6.718189194    7.368522473
  179 GLU   OE1     1869    0.792443138    6.789733458    7.378353272
  179 GLU   OE2     1870    0.609138109    6.724798476    7.273788583
  179 GLU   C       1871    0.406831156    6.446468515    7.532237616
  179 GLU   O       1872    0.385445516    6.342899797    7.595059120
  180 VAL   N       1873    0.354044076    6.564758854    7.562436358
  180 VAL   H       1874    0.388469959    6.641307877    7.508075472
  180 VAL   CA      1875    0.265321269    6.590985659    7.676689048
  180 VAL   CB      1876    0.252622972    6.741685434    7.699931863
  180 VAL   CG1     1877    0.176695876    6.767201444    7.830294148
  180 VAL   CG2     1878    0.392798546    6.801632924    7.712950410
  180 VAL   C       1879    0.127474160    6.526150657    7.662346435
  180 VAL   O       1880    0.085320611    6.457362626    7.755197465
  181 LEU   N       1881    0.065878218    6.536539571    7.544928334
  181 LEU   H       1882    0.096657031    6.593341323    7.468593713
  181 LEU   CA      1883    8.188090864    6.459648639    7.508549058
  181 LEU   CB      1884    8.129751125    6.504220214    7.374302226
  181 LEU   CG      1885    8.106189884    6.655128115    7.365441697
  181 LEU   CD1     1886    8.068858412    6.692107378    7.221761561
  181 LEU   CD2     1887    7.991343617    6.695086582    7.458299982
  181 LEU   C       1888    8.209846044    6.308197170    7.508034390
  181 LEU   O       1889    8.120617587    6.233035613    7.547009175
  182 MET   N       1890    0.080470656    6.266613150    7.451020405
  182 MET   H       1891    0.134597495    6.327973055    7.393523533
  182 MET   CA      1892    0.127366041    6.127287099    7.450132445
  182 MET   CB      1893    0.230741447    6.097750962    7.341254038
  182 MET   CG      1894    0.169614670    6.108320424    7.201389917
  182 MET   SD      1895    0.295782744    6.140910070    7.072896080
  182 MET   CE      1896    0.186261746    6.136277897    6.932638886
  182 MET   C       1897    0.164215865    6.067735560    7.586179207
  182 MET   O       1898    0.082539037    6.006392810    7.654711822
  183 TYR   N       1899    0.282835115    6.097701792    7.638354913
  183 TYR   H       1900    0.344097654    6.163475835    7.594529389
  183 TYR   CA      1901    0.337336742    6.043230209    7.763552597
  183 TYR   CB      1902    0.446403869    5.942812263    7.725718618
  183 TYR   CG      1903    0.391936274    5.824667279    7.645177452
  183 TYR   CD1     1904    0.280171467    5.753964877    7.687966752
  183 TYR   HD1     1905    0.257206734    5.742545587    7.793906457
  183 TYR   CD2     1906    0.431907507    5.807986586    7.513096041
  183 TYR   HD2     1907    0.518636304    5.862780657    7.476256047
  183 TYR   CE1     1908    0.205219881    5.681252585    7.596237712
  183 TYR   HE1     1909    0.115845491    5.630249854    7.632163094
  183 TYR   CE2     1910    0.360467255    5.732633085    7.420700476
  183 TYR   HE2     1911    0.405128061    5.711194567    7.323608753
  183 TYR   CZ      1912    0.240817065    5.675225825    7.462022328
  183 TYR   OH      1913    0.160180878    5.617241927    7.369115529
  183 TYR   HH      1914    0.195768730    5.641417461    7.278846278
  183 TYR   C       1915    0.386007495    6.142293301    7.869525252
  183 TYR   O       1916    0.475464207    6.116188675    7.949815156
  184 SER   N       1917    0.313464578    6.252290931    7.887650304
  184 SER   H       1918    0.232542524    6.273016313    7.832660356
  184 SER   CA      1919    0.331470540    6.349399407    7.996529731
  184 SER   CB      1920    0.280261568    6.294067679    8.129675267
  184 SER   OG      1921    0.138780859    6.275319571    8.120598604
  184 SER   HG      1922    0.118358436    6.203317570    8.186920911
  184 SER   C       1923    0.465113223    6.420353313    8.019307357
  184 SER   O       1924    0.506386668    6.444696158    8.132597161
  185 LYSH  N       1925    0.543865934    6.429749523    7.912536843
  185 LYSH  H       1926    0.523707234    6.389653175    7.823162571
  185 LYSH  CA      1927    0.680316873    6.484156167    7.918019418
  185 LYSH  CB      1928    0.762601236    6.419199853    7.806560832
  185 LYSH  CG      1929    0.784984141    6.268828724    7.823823830
  185 LYSH  CD      1930    0.864101732    6.199170360    7.712931451
  185 LYSH  CE      1931    1.001450106    6.261633794    7.687519571
  185 LYSH  NZ      1932    1.087129074    6.263170038    7.806961057
  185 LYSH  HZ1     1933    1.102114423    6.173281850    7.848140082
  185 LYSH  HZ2     1934    1.049160769    6.325121987    7.875666278
  185 LYSH  HZ3     1935    1.176453464    6.297198770    7.777580809
  185 LYSH  C       1936    0.693837918    6.636526897    7.914995098
  185 LYSH  O       1937    0.687953544    6.702484453    7.811341932
  186 PHE   N       1938    0.670065468    6.689257798    8.034770928
  186 PHE   H       1939    0.638133949    6.627469444    8.106631334
  186 PHE   CA      1940    0.684745128    6.830476272    8.072860675
  186 PHE   CB      1941    0.638518295    6.837883865    8.218521953
  186 PHE   CG      1942    0.485681906    6.834299126    8.224280267
  186 PHE   CD1     1943    0.420224123    6.956464317    8.234764694
  186 PHE   HD1     1944    0.480467778    7.047150118    8.239954535
  186 PHE   CD2     1945    0.418360471    6.712987198    8.232779758
  186 PHE   HD2     1946    0.471378926    6.625877746    8.271257706
  186 PHE   CE1     1947    0.281825919    6.952716200    0.004990006
  186 PHE   HE1     1948    0.227154735    7.046517600   -0.004672258
  186 PHE   CE2     1949    0.279755170    6.710939435    0.000774722
  186 PHE   HE2     1950    0.225575289    6.617763773   -0.015444202
  186 PHE   CZ      1951    0.212360430    6.832343869    0.007092366
  186 PHE   HZ      1952    0.103446663    6.829482482    0.010237531
  186 PHE   C       1953    0.830839958    6.874373875    8.060979408
  186 PHE   O       1954    0.923198700    6.804892534    8.103099220
  187 SER   N       1955    0.856375783    6.994342453    8.009555075
  187 SER   H       1956    0.786458311    7.059593960    7.980312139
  187 SER   CA      1957    0.992736949    7.045889334    7.990562144
  187 SER   CB      1958    1.079495214    6.966461453    7.892714679
  187 SER   OG      1959    1.051193784    6.996766040    7.755854469
  187 SER   HG      1960    0.971891060    6.943641124    7.726032257
  187 SER   C       1961    0.989403643    7.194036736    7.952480172
  187 SER   O       1962    0.884410892    7.247012258    7.916399815
  188 SER   N       1963    1.106371435    7.256877134    7.944751409
  188 SER   H       1964    1.187413378    7.217440278    7.988086668
  188 SER   CA      1965    1.119372415    7.394461111    7.894603946
  188 SER   CB      1966    1.264355098    7.443360692    7.894247569
  188 SER   OG      1967    1.340335802    7.391187573    7.784913683
  188 SER   HG      1968    1.357781293    7.292937034    7.791481383
  188 SER   C       1969    1.056337189    7.415388198    7.756772099
  188 SER   O       1970    0.977616672    7.507671762    7.736341236
  189 LYSH  N       1971    1.061278565    7.306516445    7.680522413
  189 LYSH  H       1972    1.098539768    7.219803287    7.713559867
  189 LYSH  CA      1973    1.007254502    7.297639754    7.544089365
  189 LYSH  CB      1974    1.063143448    7.172671528    7.475762375
  189 LYSH  CG      1975    1.214224797    7.185292763    7.455167928
  189 LYSH  CD      1976    1.259945533    7.316518455    7.391166582
  189 LYSH  CE      1977    1.412934783    7.318327876    7.391040773
  189 LYSH  NZ      1978    1.462770544    7.455249088    7.371628309
  189 LYSH  HZ1     1979    1.420993454    7.515911258    7.439275780
  189 LYSH  HZ2     1980    1.444249220    7.485049654    7.277990395
  189 LYSH  HZ3     1981    1.562034245    7.455317634    7.383740832
  189 LYSH  C       1982    0.854298142    7.297708851    7.540435919
  189 LYSH  O       1983    0.794706763    7.336398955    7.440017651
  190 SER   N       1984    0.789982214    7.258104790    7.649919346
  190 SER   H       1985    0.832674935    7.247132542    7.739689131
  190 SER   CA      1986    0.643326643    7.267515557    7.653621118
  190 SER   CB      1987    0.570077266    7.161439083    7.736044339
  190 SER   OG      1988    0.596042331    7.171454824    7.876322906
  190 SER   HG      1989    0.535841452    7.106038738    7.922111582
  190 SER   C       1990    0.590432162    7.407931281    7.683548962
  190 SER   O       1991    0.503438033    7.460888300    7.614563981
  191 ASP   N       1992    0.657748235    7.476495929    7.775516161
  191 ASP   H       1993    0.716283166    7.430349461    7.842180736
  191 ASP   CA      1994    0.645786595    7.621287644    7.797943475
  191 ASP   CB      1995    0.727717427    7.648892332    7.924183414
  191 ASP   CG      1996    0.663169559    7.620685163    8.060002885
  191 ASP   OD1     1997    0.615262415    7.507692654    8.083725720
  191 ASP   OD2     1998    0.643559638    7.716685817    8.137637469
  191 ASP   C       1999    0.679102639    7.707163363    7.675778003
  191 ASP   O       2000    0.605901721    7.799099475    7.639437752
  192 ILE   N       2001    0.773352302    7.657338625    7.596251636
  192 ILE   H       2002    0.838723525    7.595395029    7.639728703
  192 ILE   CA      2003    0.808468457    7.714092349    7.465261008
  192 ILE   CB      2004    0.938691413    7.657303049    7.408450747
  192 ILE   CG1     2005    1.058869036    7.692444650    7.496384141
  192 ILE   CG2     2006    0.964238854    7.692350063    7.261711167
  192 ILE   CD      2007    1.095647333    7.840956383    7.494175382
  192 ILE   C       2008    0.693877068    7.706541963    7.364150348
  192 ILE   O       2009    0.650662395    7.808074493    7.309801772
  193 TRP   N       2010    0.636092551    7.587829557    7.348109322
  193 TRP   H       2011    0.682609939    7.505410839    7.380420627
  193 TRP   CA      2012    0.518977993    7.563995998    7.262508696
  193 TRP   CB      2013    0.488053209    7.414290014    7.256249316
  193 TRP   CG      2014    0.361628182    7.377426101    7.178386526
  193 TRP   CD1     2015    0.235881778    7.391989907    7.219174301
  193 TRP   HD1     2016    0.199328808    7.451658055    7.302739899
  193 TRP   CD2     2017    0.361663019    7.306398794    7.058914835
  193 TRP   NE1     2018    0.157504576    7.326613246    7.133891064
  193 TRP   HE1     2019    0.057646191    7.327937131    7.139043958
  193 TRP   CE2     2020    0.228523230    7.275375264    7.033800671
  193 TRP   CE3     2021    0.465929964    7.245588877    6.989983283
  193 TRP   HE3     2022    0.569385342    7.278904457    6.998154144
  193 TRP   CZ2     2023    0.196768641    7.185289585    6.932836061
  193 TRP   HZ2     2024    0.092131991    7.166911092    6.908455683
  193 TRP   CZ3     2025    0.431811892    7.155305005    6.889969793
  193 TRP   HZ3     2026    0.508031307    7.092168430    6.844303899
  193 TRP   CH2     2027    0.299233103    7.127618604    6.858711453
  193 TRP   HH2     2028    0.280497337    7.043548250    6.791912151
  193 TRP   C       2029    0.396072514    7.643961791    7.306239192
  193 TRP   O       2030    0.328605026    7.700853092    7.220547851
  194 ALA   N       2031    0.376274592    7.646791591    7.437735878
  194 ALA   H       2032    0.425242415    7.583556179    7.497764498
  194 ALA   CA      2033    0.273478284    7.729207149    7.502950369
  194 ALA   CB      2034    0.285262866    7.709967531    7.654280550
  194 ALA   C       2035    0.275466760    7.876896679    7.463039858
  194 ALA   O       2036    0.176751017    7.932759543    7.415439423
  195 PHE   N       2037    0.392917856    7.939217990    7.466398427
  195 PHE   H       2038    0.477756116    7.905074911    7.506867126
  195 PHE   CA      2039    0.409614521    8.077702044    7.420017103
  195 PHE   CB      2040    0.550267718    8.123169016    7.459471029
  195 PHE   CG      2041    0.584388067    8.270042405    7.433615101
  195 PHE   CD1     2042    0.535534242    0.133822515    7.509238231
  195 PHE   HD1     2043    0.492673201    0.116543243    7.607965599
  195 PHE   CD2     2044    0.652334890    0.051312237    7.314629404
  195 PHE   HD2     2045    0.704819620   -0.030934950    7.266039464
  195 PHE   CE1     2046    0.551519646    0.263185854    7.460980983
  195 PHE   HE1     2047    0.519767192    0.348408398    7.521066105
  195 PHE   CE2     2048    0.671274379    0.180650591    7.267397168
  195 PHE   HE2     2049    0.723963170    0.199226926    7.173803304
  195 PHE   CZ      2050    0.619509456    0.285954814    7.341909020
  195 PHE   HZ      2051    0.637184559    0.388313761    7.308875143
  195 PHE   C       2052    0.391072554    8.098412187    7.269565995
  195 PHE   O       2053    0.339854188    8.203428569    7.231131131
  196 GLY   N       2054    0.409313828    7.993351029    7.190068747
  196 GLY   H       2055    0.483955458    7.934519948    7.221196681
  196 GLY   CA      2056    0.361189608    7.993778762    7.051161194
  196 GLY   C       2057    0.209299813    8.009990538    7.042289210
  196 GLY   O       2058    0.162212150    8.104716239    6.979518689
  197 VAL   N       2059    0.136632934    7.926536223    7.116072017
  197 VAL   H       2060    0.173327378    7.867310344    7.187813024
  197 VAL   CA      2061    8.232097325    7.933038098    7.124157547
  197 VAL   CB      2062    8.171991401    7.813661733    7.198626075
  197 VAL   CG1     2063    8.021629127    7.809188315    7.170664197
  197 VAL   CG2     2064    8.237786388    7.680431586    7.162146698
  197 VAL   C       2065    8.183414413    8.063648319    7.187251125
  197 VAL   O       2066    8.083671900    8.118878201    7.141069559
  198 LEU   N       2067    0.019524441    8.112078692    7.283305757
  198 LEU   H       2068    0.083059822    8.053425835    7.333543386
  198 LEU   CA      2069    8.238954153    0.004720024    7.337527217
  198 LEU   CB      2070    8.332705323    0.043456625    7.452068397
  198 LEU   CG      2071    0.027216152    0.012264261    7.587774112
  198 LEU   CD1     2072    0.040967272   -0.136631732    7.620161053
  198 LEU   CD2     2073    0.092468986    0.095240971    7.698525787
  198 LEU   C       2074    0.005328483    0.123570929    7.241530591
  198 LEU   O       2075   -0.081296567    0.210902226    7.241876652
  199 MET   N       2076    0.110727842    0.129459833    7.160617476
  199 MET   H       2077    0.186013857    0.067477529    7.182758160
  199 MET   CA      2078    0.121996109    0.223900505    7.048520792
  199 MET   CB      2079    0.245878033    0.215345884    6.959139095
  199 MET   CG      2080    0.371484044    0.237740171    7.043575640
  199 MET   SD      2081    0.521798720    0.228069908    6.939643489
  199 MET   CE      2082    0.527119708    0.395648796    6.879868869
  199 MET   C       2083    8.238954522    0.215372336    6.960897042
  199 MET   O       2084    8.174736928    0.317450052    6.936667525
  200 TRP   N       2085    8.198037140    0.097308375    6.915305129
  200 TRP   H       2086    8.243689523    0.009753194    6.931114947
  200 TRP   CA      2087    8.073163932    0.073657031    6.841414641
  200 TRP   CB      2088    8.052751622   -0.074636674    6.809756112
  200 TRP   CG      2089    7.947414028    8.144250167    6.701261424
  200 TRP   CD1     2090    7.971687416    8.139492649    6.570584689
  200 TRP   HD1     2091    8.071134121    8.140163813    6.525965158
  200 TRP   CD2     2092    7.810613371    8.130505802    6.721698470
  200 TRP   NE1     2093    7.855434323    8.129072239    6.506817003
  200 TRP   HE1     2094    7.856018150    8.105857856    6.409545055
  200 TRP   CE2     2095    7.756193359    8.116891661    6.594531646
  200 TRP   CE3     2096    7.733816522    8.139981023    6.837163312
  200 TRP   HE3     2097    7.783342892    8.146542106    6.934035158
  200 TRP   CZ2     2098    7.617837641    8.110159252    6.582983039
  200 TRP   HZ2     2099    7.570380098    8.121877959    6.485552910
  200 TRP   CZ3     2100    7.595701193    8.135008283    6.822210148
  200 TRP   HZ3     2101    7.536049894    8.124465229    6.912830142
  200 TRP   CH2     2102    7.538292190    8.118852313    6.696653901
  200 TRP   HH2     2103    7.429970073    8.109444423    6.688985084
  200 TRP   C       2104    7.947649844    0.130456113    6.907999003
  200 TRP   O       2105    7.882607165    0.209605254    6.839911205
  201 GLU   N       2106    7.928245747    0.110954765    7.038128874
  201 GLU   H       2107    7.968673260    0.063066259    7.116053884
  201 GLU   CA      2108    7.816719683    0.174816817    7.109502024
  201 GLU   CB      2109    7.817538175    0.140120502    7.258528072
  201 GLU   CG      2110    7.814248039   -0.007794517    7.297512863
  201 GLU   CD      2111    7.810710853    8.211852855    7.448798554
  201 GLU   OE1     2112    7.918268931    8.196770916    7.510665954
  201 GLU   OE2     2113    7.701642251    8.214292322    7.509815677
  201 GLU   C       2114    7.816930838    0.327596722    7.101093191
  201 GLU   O       2115    7.712427566    0.383117153    7.067517936
  202 ILE   N       2116    7.931613596    0.387823275    7.131274525
  202 ILE   H       2117    8.011718339    0.330870308    7.149746980
  202 ILE   CA      2118    7.959762777    0.531833472    7.122404045
  202 ILE   CB      2119    8.104488519    0.557799192    7.164757949
  202 ILE   CG1     2120    8.118306988    0.527445172    7.314092809
  202 ILE   CG2     2121    8.143264248    0.702576198    7.133960380
  202 ILE   CD      2122    8.264501410    0.513533614    7.357058557
  202 ILE   C       2123    7.919741308    0.588727896    6.986122329
  202 ILE   O       2124    7.818238324    0.657968359    6.980370918
  203 TYR   N       2125    7.977399274    0.534279277    6.879351982
  203 TYR   H       2126    8.045231266    0.460925735    6.874991108
  203 TYR   CA      2127    7.940622590    0.569460238    6.741428126
  203 TYR   CB      2128    8.049620586    0.516611289    6.647943420
  203 TYR   CG      2129    8.174005132    0.602298135    6.672299588
  203 TYR   CD1     2130    0.030839301    0.555559832    6.757999743
  203 TYR   HD1     2131    0.049962128    0.448861677    6.769437461
  203 TYR   CD2     2132    8.183569500    0.733829383    6.628422148
  203 TYR   HD2     2133    8.106992697    0.772617085    6.561246946
  203 TYR   CE1     2134    0.139271070    0.634485923    6.794488801
  203 TYR   HE1     2135    0.216025520    0.608714326    6.867465368
  203 TYR   CE2     2136    0.051144770    0.812713105    6.661061055
  203 TYR   HE2     2137    0.048115897    0.915730122    6.625574151
  203 TYR   CZ      2138    0.155041912    0.759969382    6.736844164
  203 TYR   OH      2139    0.272250852    0.828442517    6.745180490
  203 TYR   HH      2140    0.276658683    0.882580611    6.661225187
  203 TYR   C       2141    7.804784657    0.523881487    6.687765904
  203 TYR   O       2142    7.758054840    0.575474904    6.586344952
  204 SER   N       2143    7.741784186    0.421048087    6.743876290
  204 SER   H       2144    7.786160302    0.354789509    6.804227134
  204 SER   CA      2145    7.598770538    0.392741504    6.724983124
  204 SER   CB      2146    7.579114787    0.241182322    6.717739784
  204 SER   OG      2147    7.656727806    0.178762485    6.615119528
  204 SER   HG      2148    7.697182562    0.095579789    6.653134795
  204 SER   C       2149    7.502431365    0.463481383    6.820522396
  204 SER   O       2150    7.393382286    0.412511214    6.845835752
  205 LEU   N       2151    7.545823259    0.569254554    6.888490298
  205 LEU   H       2152    7.645687222    0.574625034    6.888678025
  205 LEU   CA      2153    7.467321584    0.651943778    6.981284750
  205 LEU   CB      2154    7.380341420    0.749619253    6.901893611
  205 LEU   CG      2155    7.473870936    0.861016446    6.854423133
  205 LEU   CD1     2156    7.398814403    0.962341465    6.767749495
  205 LEU   CD2     2157    7.543451378    0.946770881    6.960318112
  205 LEU   C       2158    7.390569852    0.571512344    7.086403772
  205 LEU   O       2159    7.274595829    0.593666266    7.120912261
  206 GLY   N       2160    7.465482144    0.485114671    7.154327306
  206 GLY   H       2161    7.555203311    0.443583203    7.139277409
  206 GLY   CA      2162    7.415872494    0.391702602    7.256402818
  206 GLY   C       2163    7.312008658    0.285947690    7.218507206
  206 GLY   O       2164    7.251552034    0.225633563    7.307029536
  207 LYSH  N       2165    7.292680534    0.263870279    7.088792528
  207 LYSH  H       2166    7.341949937    0.323743438    7.025654078
  207 LYSH  CA      2167    7.222416392    0.142560592    7.044536197
  207 LYSH  CB      2168    7.207729737    0.151434156    6.892487295
  207 LYSH  CG      2169    7.110773717    0.262887950    6.852624652
  207 LYSH  CD      2170    7.115547397    0.273709550    6.700077171
  207 LYSH  CE      2171    7.016168869    0.178428633    6.633335460
  207 LYSH  NZ      2172    7.052348937    0.129964228    6.499343575
  207 LYSH  HZ1     2173    7.035409089    0.197663408    6.427718719
  207 LYSH  HZ2     2174    7.001685116    0.046244346    6.478746006
  207 LYSH  HZ3     2175    7.150341740    0.110204625    6.496703671
  207 LYSH  C       2176    7.295649655    0.015574435    7.088354248
  207 LYSH  O       2177    7.417791395    0.004893860    7.098168568
  208 MET   N       2178    7.208373108    8.160545813    7.113595792
  208 MET   H       2179    7.113720577    8.182717072    7.137033665
  208 MET   CA      2180    7.257654667    8.025501504    7.144329819
  208 MET   CB      2181    7.150009591    7.935969584    7.206053455
  208 MET   CG      2182    7.023932381    7.925431607    7.120033328
  208 MET   SD      2183    6.905991133    7.806068407    7.193052582
  208 MET   CE      2184    6.771505564    7.816486243    7.076909994
  208 MET   C       2185    7.321412892    7.949251094    7.028007209
  208 MET   O       2186    7.265489177    7.949256218    6.918442882
  209 PRO   N       2187    7.435601582    7.884910718    7.050652960
  209 PRO   CA      2188    7.506261035    7.799413031    6.954171343
  209 PRO   CB      2189    7.636774370    7.755791814    7.021060081
  209 PRO   CG      2190    7.660331725    7.870087774    7.119988954
  209 PRO   CD      2191    7.520037977    7.906434617    7.169043067
  209 PRO   C       2192    7.421176944    7.676155139    6.922837084
  209 PRO   O       2193    7.366336343    7.614057587    7.013764890
  210 TYR   N       2194    7.425434570    7.645364563    6.793512134
  210 TYR   H       2195    7.499841012    7.684390715    6.739284456
  210 TYR   CA      2196    7.352305012    7.538875774    6.723366821
  210 TYR   CB      2197    7.392721435    7.398026587    6.767378405
  210 TYR   CG      2198    7.543849103    7.374221694    6.767722792
  210 TYR   CD1     2199    7.608163000    7.340937624    6.649081104
  210 TYR   HD1     2200    7.541811112    7.333843722    6.562905939
  210 TYR   CD2     2201    7.621670471    7.404034998    6.878961178
  210 TYR   HD2     2202    7.569271598    7.414792413    6.973929950
  210 TYR   CE1     2203    7.746939828    7.336435182    6.642743478
  210 TYR   HE1     2204    7.795473174    7.320956962    6.546379900
  210 TYR   CE2     2205    7.759807931    7.389228937    6.874874759
  210 TYR   HE2     2206    7.808485671    7.360100697    6.967941840
  210 TYR   CZ      2207    7.824466726    7.355724541    6.756490208
  210 TYR   OH      2208    7.959769375    7.361821176    6.744212301
  210 TYR   HH      2209    7.986513617    7.383014356    6.838208524
  210 TYR   C       2210    7.201764399    7.554625766    6.745740498
  210 TYR   O       2211    7.134893441    7.471303481    6.806710217
  211 GLU   N       2212    7.150198379    7.671794003    6.709645392
  211 GLU   H       2213    7.201249714    7.749311159    6.672421585
  211 GLU   CA      2214    7.016950830    7.706278584    6.761268106
  211 GLU   CB      2215    6.979191644    7.851514282    6.731431005
  211 GLU   CG      2216    6.954986238    7.875766308    6.582321879
  211 GLU   CD      2217    6.933250566    8.021221802    6.540140600
  211 GLU   OE1     2218    6.898297803    8.105305128    6.625758304
  211 GLU   OE2     2219    6.977972425    8.045285306    6.425927005
  211 GLU   C       2220    6.899300804    7.616436622    6.722538403
  211 GLU   O       2221    6.812329943    7.593448164    6.806430768
  212 ARG   N       2222    6.917747032    7.534625172    6.619307439
  212 ARG   H       2223    6.986578081    7.547480691    6.547903292
  212 ARG   CA      2224    6.810685238    7.446457312    6.570570222
  212 ARG   CB      2225    6.790168765    7.457493291    6.419350096
  212 ARG   CG      2226    6.767993906    7.603107173    6.377963522
  212 ARG   CD      2227    6.733189429    7.621969960    6.230173657
  212 ARG   NE      2228    6.732401231    7.766470120    6.203214315
  212 ARG   HE      2229    6.814030343    7.803447594    6.158836902
  212 ARG   CZ      2230    6.638082954    7.853788564    6.241066140
  212 ARG   NH1     2231    6.523086611    7.822796344    6.302468700
  212 ARG   HH11    2232    6.461829629    7.890889488    6.342589678
  212 ARG   HH12    2233    6.505727042    7.727158816    6.325945756
  212 ARG   NH2     2234    6.666411739    7.982121848    6.214915615
  212 ARG   HH21    2235    6.600358383    8.053540998    6.238071502
  212 ARG   HH22    2236    6.741106153    8.003900749    6.152095044
  212 ARG   C       2237    6.836891329    7.299255562    6.603087897
  212 ARG   O       2238    6.762102402    7.212727156    6.557816404
  213 PHE   N       2239    6.936687281    7.271030448    6.686353203
  213 PHE   H       2240    6.978464012    7.342037824    6.743039778
  213 PHE   CA      2241    6.968690150    7.132088469    6.722157112
  213 PHE   CB      2242    7.115686562    7.099012075    6.695538346
  213 PHE   CG      2243    7.164585879    7.097985611    6.550573835
  213 PHE   CD1     2244    7.087862467    7.047538594    6.446220508
  213 PHE   HD1     2245    6.984238152    7.017730328    6.462142970
  213 PHE   CD2     2246    7.299544255    7.125759368    6.532280045
  213 PHE   HD2     2247    7.362164455    7.153360215    6.617110443
  213 PHE   CE1     2248    7.146294612    7.025933673    6.321968759
  213 PHE   HE1     2249    7.085975218    6.984043870    6.241432360
  213 PHE   CE2     2250    7.357004026    7.108263755    6.406915033
  213 PHE   HE2     2251    7.463430982    7.125858666    6.391259273
  213 PHE   CZ      2252    7.280733249    7.055888456    6.303181706
  213 PHE   HZ      2253    7.327178893    7.020923954    6.210973916
  213 PHE   C       2254    6.951128886    7.107321436    6.872114427
  213 PHE   O       2255    6.964628155    7.202494708    6.948871046
  214 THR   N       2256    6.927589425    6.980903927    6.906110252
  214 THR   H       2257    6.881689649    6.918070773    6.843285464
  214 THR   CA      2258    6.930976389    6.932325523    7.044810171
  214 THR   CB      2259    6.860338645    6.798575786    7.067882306
  214 THR   OG1     2260    6.916462757    6.695682231    6.985954483
  214 THR   HG1     2261    6.873382348    6.694132933    6.895723196
  214 THR   CG2     2262    6.710686581    6.816714820    7.041659541
  214 THR   C       2263    7.074834431    6.920358371    7.095545521
  214 THR   O       2264    7.170131713    6.939027777    7.020047734
  215 ASN   N       2265    7.096182829    6.874086996    7.218400207
  215 ASN   H       2266    7.027579718    6.884263905    7.290451625
  215 ASN   CA      2267    7.231913582    6.851181489    7.269999076
  215 ASN   CB      2268    7.238032934    6.832122139    7.421683930
  215 ASN   CG      2269    7.185862888    6.951084648    7.502513284
  215 ASN   OD1     2270    7.123417927    7.044810696    7.453074992
  215 ASN   ND2     2271    7.194929273    6.936615790    7.634411881
  215 ASN   HD21    2272    7.166879307    7.011100215    7.694952760
  215 ASN   HD22    2273    7.217078004    6.847813772    7.674706240
  215 ASN   C       2274    7.304724768    6.737370201    7.198181745
  215 ASN   O       2275    7.420601432    6.753270828    7.160119046
  216 SER   N       2276    7.227587764    6.633028887    7.168952835
  216 SER   H       2277    7.136845249    6.627395495    7.210612240
  216 SER   CA      2278    7.271084255    6.514553077    7.093574522
  216 SER   CB      2279    7.163238252    6.406203694    7.087513186
  216 SER   OG      2280    7.222202937    6.285522693    7.038420839
  216 SER   HG      2281    7.150687526    6.216261267    7.029018100
  216 SER   C       2282    7.306525459    6.540045070    6.946929037
  216 SER   O       2283    7.419091716    6.510070754    6.907440073
  217 GLU   N       2284    7.226099068    6.623815481    6.882077123
  217 GLU   H       2285    7.136026594    6.641051113    6.921950455
  217 GLU   CA      2286    7.251791910    6.677110297    6.747498041
  217 GLU   CB      2287    7.125891259    6.745319818    6.693575283
  217 GLU   CG      2288    7.009665970    6.647436366    6.675803544
  217 GLU   CD      2289    6.885482721    6.729793168    6.641128901
  217 GLU   OE1     2290    6.813250724    6.765641306    6.736635406
  217 GLU   OE2     2291    6.852628164    6.748923485    6.522050737
  217 GLU   C       2292    7.377264250    6.764636170    6.744438040
  217 GLU   O       2293    7.460817141    6.735636574    6.658943217
  218 THR   N       2294    7.397048087    6.840113920    6.852152369
  218 THR   H       2295    7.320544643    6.852263965    6.915394757
  218 THR   CA      2296    7.522512347    6.914385731    6.870931566
  218 THR   CB      2297    7.525803029    7.011346353    6.989257764
  218 THR   OG1     2298    7.424153294    7.111583728    6.980742501
  218 THR   HG1     2299    7.334515279    7.070482563    6.997347342
  218 THR   CG2     2300    7.660744277    7.079784194    7.012020473
  218 THR   C       2301    7.643076347    6.821862620    6.888693664
  218 THR   O       2302    7.740361217    6.832328096    6.814152620
  219 ALA   N       2303    7.634811867    6.725167293    6.979643476
  219 ALA   H       2304    7.555940219    6.718291271    7.040745443
  219 ALA   CA      2305    7.740153389    6.626196750    7.006442525
  219 ALA   CB      2306    7.711143980    6.550942568    7.136473893
  219 ALA   C       2307    7.775923447    6.531529576    6.891681633
  219 ALA   O       2308    7.894540697    6.506281416    6.871122301
  220 GLU   N       2309    7.676295297    6.492510306    6.812683351
  220 GLU   H       2310    7.580707196    6.488370343    6.841779895
  220 GLU   CA      2311    7.698696171    6.424130129    6.684483894
  220 GLU   CB      2312    7.563568988    6.379429334    6.628332754
  220 GLU   CG      2313    7.576337267    6.293302892    6.502529672
  220 GLU   CD      2314    7.639803934    6.155567232    6.522667081
  220 GLU   OE1     2315    7.562033915    6.057713672    6.522848263
  220 GLU   OE2     2316    7.759911178    6.139291901    6.492099711
  220 GLU   C       2317    7.773425324    6.509822301    6.582085355
  220 GLU   O       2318    7.882541682    6.474731093    6.537442447
  221 HISB  N       2319    7.725647792    6.633081679    6.567475982
  221 HISB  H       2320    7.635883892    6.654567391    6.605971344
  221 HISB  CA      2321    7.770811165    6.730848354    6.467412707
  221 HISB  CB      2322    7.680276460    6.853258895    6.482552513
  221 HISB  CG      2323    7.708599330    6.968346759    6.385797157
  221 HISB  ND1     2324    7.633338540    6.992659066    6.278863282
  221 HISB  CD2     2325    7.792709984    7.070577779    6.398604174
  221 HISB  HD2     2326    7.872286419    7.083357096    6.471984502
  221 HISB  CE1     2327    7.679820753    7.102278747    6.219601741
  221 HISB  HE1     2328    7.639808753    7.154284627    6.132576153
  221 HISB  NE2     2329    7.784606338    7.145609166    6.289088776
  221 HISB  HE2     2330    7.838333469    7.227598059    6.269343243
  221 HISB  C       2331    7.916952280    6.765476994    6.496658230
  221 HISB  O       2332    8.001225591    6.751620998    6.408134704
  222 ILE   N       2333    7.946941838    6.785973837    6.624605763
  222 ILE   H       2334    7.875805341    6.810794926    6.690370658
  222 ILE   CA      2335    8.084721667    6.798940260    6.674179857
  222 ILE   CB      2336    8.076283809    6.864392495    6.812228949
  222 ILE   CG1     2337    8.034833639    7.011672452    6.810968056
  222 ILE   CG2     2338    8.204879741    6.854619664    6.894548925
  222 ILE   CD      2339    8.128808636    7.092618555    6.721365827
  222 ILE   C       2340    8.173129587    6.674184275    6.668401515
  222 ILE   O       2341    8.294617504    6.679339936    6.649851893
  223 ALA   N       2342    8.124136712    6.550622486    6.673124337
  223 ALA   H       2343    8.025845536    6.535025251    6.682973503
  223 ALA   CA      2344    8.201169346    6.426511946    6.656619339
  223 ALA   CB      2345    8.119304216    6.307913602    6.708015191
  223 ALA   C       2346    8.230307011    6.408272620    6.507515648
  223 ALA   O       2347    8.343503727    6.375123681    6.472618057
  224 GLN   N       2348    8.134132960    6.433776780    6.419259828
  224 GLN   H       2349    8.043328215    6.462173299    6.450064547
  224 GLN   CA      2350    8.153980026    6.426344359    6.273790743
  224 GLN   CB      2351    8.020408781    6.410147843    6.200955650
  224 GLN   CG      2352    7.975073867    6.264062718    6.197366495
  224 GLN   CD      2353    7.830614837    6.257565743    6.147421652
  224 GLN   OE1     2354    7.805337172    6.307433583    6.037866960
  224 GLN   NE2     2355    7.734017702    6.199459791    6.218002054
  224 GLN   HE21    2356    7.642937179    6.200299941    6.176726969
  224 GLN   HE22    2357    7.743666803    6.173002450    6.313950201
  224 GLN   C       2358    0.001152966    6.533327206    6.210634757
  224 GLN   O       2359   -0.015909346    6.567399538    6.093688262
  225 GLY   N       2360    0.079805216    6.602353357    6.292707104
  225 GLY   H       2361    0.108455330    6.554213878    6.375542854
  225 GLY   CA      2362    0.167584038    6.708480253    6.241337311
  225 GLY   C       2363    0.101237019    6.845294886    6.224431203
  225 GLY   O       2364    0.179198953    6.933529564    6.188873162
  226 LEU   N       2365    8.215194523    6.842221314    6.188969870
  226 LEU   H       2366    8.231461864    6.762492386    6.247110996
  226 LEU   CA      2367    8.150470314    6.968986254    6.152203650
  226 LEU   CB      2368    8.007335742    6.932561479    6.112233056
  226 LEU   CG      2369    7.996536718    6.859028081    5.978494606
  226 LEU   CD1     2370    7.851246574    6.816161736    5.957035318
  226 LEU   CD2     2371    8.045765487    6.947971890    5.864150703
  226 LEU   C       2372    8.143369446    7.089076467    6.246738928
  226 LEU   O       2373    8.144882675    7.059298564    6.366082819
  227 ARG   N       2374    8.153497643    7.209212346    6.190559007
  227 ARG   H       2375    8.167829988    7.232451222    6.094358494
  227 ARG   CA      2376    8.157047196    7.327384358    6.277919563
  227 ARG   CB      2377    8.287109890    7.407009929    6.265412935
  227 ARG   CG      2378    8.409864976    7.320186669    6.293709993
  227 ARG   CD      2379    0.158714916    7.270343663    6.438080908
  227 ARG   NE      2380    0.271989088    7.181334386    6.467383152
  227 ARG   HE      2381    0.355739823    7.233144410    6.484778008
  227 ARG   CZ      2382    0.267703936    7.050012762    6.493717110
  227 ARG   NH1     2383    0.150362714    6.985307740    6.494262848
  227 ARG   HH11    2384    0.150973878    6.888496056    6.519323016
  227 ARG   HH12    2385    0.066168337    7.023021525    6.455664480
  227 ARG   NH2     2386    0.382618507    6.982254567    6.480977200
  227 ARG   HH21    2387    0.381744354    6.882278074    6.478993049
  227 ARG   HH22    2388    0.467618728    7.031122892    6.461273090
  227 ARG   C       2389    8.033773353    7.417973629    6.274726853
  227 ARG   O       2390    7.930042264    7.374294034    6.225103814
  228 LEU   N       2391    8.034042960    7.520404479    6.359568552
  228 LEU   H       2392    8.092229750    7.517831264    6.440865982
  228 LEU   CA      2393    7.968139209    7.650298322    6.339737121
  228 LEU   CB      2394    7.960919010    7.716023741    6.477725069
  228 LEU   CG      2395    7.837055216    7.687651422    6.562941102
  228 LEU   CD1     2396    7.851125346    7.756217584    6.698996555
  228 LEU   CD2     2397    7.713204943    7.739184146    6.489341012
  228 LEU   C       2398    8.031870239    7.744924616    6.237769332
  228 LEU   O       2399    8.150690107    7.776627205    6.240369402
  229 TYR   N       2400    7.949297687    7.805184473    6.152677584
  229 TYR   H       2401    7.861224053    7.784831978    6.109898807
  229 TYR   CA      2402    7.995103992    7.906622511    6.056650989
  229 TYR   CB      2403    7.932226485    7.888758772    5.918306534
  229 TYR   CG      2404    7.780196788    7.904970641    5.923815972
  229 TYR   CD1     2405    7.729334409    8.032816903    5.904058586
  229 TYR   HD1     2406    7.785081073    8.126458571    5.901780181
  229 TYR   CD2     2407    7.698155508    7.792911746    5.929795818
  229 TYR   HD2     2408    7.735076414    7.690937491    5.918847931
  229 TYR   CE1     2409    7.591875439    8.053198086    5.900775820
  229 TYR   HE1     2410    7.544590126    8.144946723    5.865743164
  229 TYR   CE2     2411    7.561223830    7.816710947    5.932222638
  229 TYR   HE2     2412    7.496770360    7.728825437    5.934420055
  229 TYR   CZ      2413    7.507418611    7.943632502    5.914420454
  229 TYR   OH      2414    7.374617962    7.972918536    5.916688384
  229 TYR   HH      2415    7.332682032    7.890516936    5.954794486
  229 TYR   C       2416    7.983597784    8.051501005    6.104452129
  229 TYR   O       2417    7.920810491    8.087110954    6.204050484
  230 ARG   N       2418    8.055966944    8.132057600    6.027214961
  230 ARG   H       2419    8.122576935    8.091815893    5.964410368
  230 ARG   CA      2420    8.074324228    0.034450905    6.047008479
  230 ARG   CB      2421    8.141517633    0.086511672    5.919779991
  230 ARG   CG      2422    8.178672619    0.234741872    5.927317142
  230 ARG   CD      2423    0.025179290    0.264525171    5.806201592
  230 ARG   NE      2424    0.030879078    0.410318071    5.788306889
  230 ARG   HE      2425    0.023353265    0.467525948    5.869975258
  230 ARG   CZ      2426    0.051481150    0.479153695    5.675200076
  230 ARG   NH1     2427    0.080048676    0.421991786    5.557418866
  230 ARG   HH11    2428    0.087526894    0.479255947    5.475786407
  230 ARG   HH12    2429    0.103863117    0.325617541    5.545446621
  230 ARG   NH2     2430    0.040294828    0.612450816    5.682966847
  230 ARG   HH21    2431    0.044009774    0.660844311    5.595546245
  230 ARG   HH22    2432    0.026126738    0.663270076    5.767917828
  230 ARG   C       2433    7.948653224    0.114108185    6.082652789
  230 ARG   O       2434    7.847336216    0.107322374    6.013220843
  231 PRO   N       2435    7.949539593    0.185248959    6.195034261
  231 PRO   CA      2436    7.850039965    0.289651702    6.223538253
  231 PRO   CB      2437    7.885465433    0.337458275    6.364505558
  231 PRO   CG      2438    7.950770506    0.218226015    6.434728461
  231 PRO   CD      2439    8.022372692    0.150239328    6.317841498
  231 PRO   C       2440    7.858242577    0.402143153    6.120147506
  231 PRO   O       2441    7.967369137    0.450010687    6.089649418
  232 HISB  N       2442    7.742262865    0.452118070    6.078431632
  232 HISB  H       2443    7.656563361    0.403277581    6.094889965
  232 HISB  CA      2444    7.725158342    0.565727333    5.986710736
  232 HISB  CB      2445    7.577669677    0.601806964    5.967886439
  232 HISB  CG      2446    7.496066859    0.487377513    5.907401054
  232 HISB  ND1     2447    7.437923878    0.383056613    5.965929199
  232 HISB  CD2     2448    7.472548200    0.480690692    5.776657332
  232 HISB  HD2     2449    7.494077684    0.558155799    5.703048960
  232 HISB  CE1     2450    7.384263815    0.308681519    5.869604137
  232 HISB  HE1     2451    7.311718455    0.228564872    5.883664551
  232 HISB  NE2     2452    7.406715061    0.367670626    5.752543793
  232 HISB  HE2     2453    7.388945737    0.322953231    5.664890255
  232 HISB  C       2454    7.799857899    0.694888974    6.020596403
  232 HISB  O       2455    7.859916496    0.763111383    5.937725008
  233 LEU   N       2456    7.829768577    0.711522109    6.149116022
  233 LEU   H       2457    7.780943016    0.663835212    6.222205407
  233 LEU   CA      2458    7.915508944    0.821005344    6.196771148
  233 LEU   CB      2459    7.889984812    0.850290956    6.344748710
  233 LEU   CG      2460    7.749232221    0.909108348    6.356400168
  233 LEU   CD1     2461    7.701944909    0.912444791    6.501871054
  233 LEU   CD2     2462    7.751199339    1.053511462    6.305901737
  233 LEU   C       2463    8.066326347    0.796734098    6.188163654
  233 LEU   O       2464    8.143419990    0.884750852    6.150200808
  234 ALA   N       2465    8.111003871    0.674018022    6.213338019
  234 ALA   H       2466    8.040687038    0.604784064    6.197145357
  234 ALA   CA      2467    0.010084283    0.633320912    6.217716489
  234 ALA   CB      2468    0.023022735    0.490740111    6.271698882
  234 ALA   C       2469    0.085483816    0.641385674    6.084816793
  234 ALA   O       2470    0.030392706    0.606729206    5.980442051
  235 SER   N       2471    0.202688289    0.704196106    6.087664295
  235 SER   H       2472    0.230436528    0.765869183    6.161338774
  235 SER   CA      2473    0.298826543    0.698875860    5.976587153
  235 SER   CB      2474    0.415132889    0.796691301    5.994368366
  235 SER   OG      2475    0.488557676    0.784612189    6.116482641
  235 SER   HG      2476    0.556222359    0.857837321    6.124238118
  235 SER   C       2477    0.364450458    0.561037516    5.966241334
  235 SER   O       2478    0.353216059    0.479116767    6.057306055
  236 GLU   N       2479    0.434326199    0.540500595    5.854950160
  236 GLU   H       2480    0.447142257    0.609082654    5.783301326
  236 GLU   CA      2481    0.511667847    0.417679447    5.831664212
  236 GLU   CB      2482    0.565439218    0.405740855    5.688908818
  236 GLU   CG      2483    0.445706726    0.405094918    5.593678204
  236 GLU   CD      2484    0.491817440    0.446833867    5.453895047
  236 GLU   OE1     2485    0.541934283    0.361492066    5.377540091
  236 GLU   OE2     2486    0.471667331    0.566503915    5.423971238
  236 GLU   C       2487    0.624251649    0.399206117    5.933626815
  236 GLU   O       2488    0.632206070    0.292937332    5.995057430
  237 LYSH  N       2489    0.687870592    0.505966775    5.980995500
  237 LYSH  H       2490    0.698084375    0.586075982    5.922013155
  237 LYSH  CA      2491    0.783726160    0.505017591    6.092454763
  237 LYSH  CB      2492    0.850213374    0.641634060    6.110532927
  237 LYSH  CG      2493    0.945572191    0.675753580    5.995853241
  237 LYSH  CD      2494    0.985229103    0.822594297    6.012276531
  237 LYSH  CE      2495    1.006827072    0.894744440    5.879100117
  237 LYSH  NZ      2496    1.042502052    1.036592213    5.893780221
  237 LYSH  HZ1     2497    0.960470593    1.070949172    5.939499379
  237 LYSH  HZ2     2498    1.061426274    1.074168292    5.803065613
  237 LYSH  HZ3     2499    1.109245887    1.056218709    5.965609079
  237 LYSH  C       2500    0.723906016    0.464860931    6.227437838
  237 LYSH  O       2501    0.769336970    0.369451800    6.290392488
  238 VAL   N       2502    0.606289792    0.518306877    6.259060966
  238 VAL   H       2503    0.575299657    0.601942259    6.213825393
  238 VAL   CA      2504    0.536383312    0.477000487    6.381600210
  238 VAL   CB      2505    0.435847602    0.582194685    6.428915499
  238 VAL   CG1     2506    0.358200608    0.543252002    6.554876632
  238 VAL   CG2     2507    0.503018218    0.718543604    6.446453664
  238 VAL   C       2508    0.474693857    0.337242144    6.372909030
  238 VAL   O       2509    0.476213839    0.262980903    6.470955725
  239 TYR   N       2510    0.434755174    0.297313303    6.252494789
  239 TYR   H       2511    0.422516983    0.361943361    6.177168923
  239 TYR   CA      2512    0.391544232    0.159016908    6.227644389
  239 TYR   CB      2513    0.313098561    0.145717094    6.096956235
  239 TYR   CG      2514    0.263525134    0.003530429    6.069855901
  239 TYR   CD1     2515    0.170930282    8.185425735    6.154223195
  239 TYR   HD1     2516    0.136676628    8.235215156    6.244923773
  239 TYR   CD2     2517    0.303075174    8.179179546    5.954370335
  239 TYR   HD2     2518    0.378192567    8.225357673    5.890310792
  239 TYR   CE1     2519    0.117956236    8.060075868    6.125862026
  239 TYR   HE1     2520    0.042983269    8.016312753    6.191767752
  239 TYR   CE2     2521    0.247574918    8.055243855    5.924725939
  239 TYR   HE2     2522    0.263259188    8.014875401    5.824709956
  239 TYR   CZ      2523    0.154687426    7.994916292    6.008711054
  239 TYR   OH      2524    0.068584317    7.908115263    5.949167289
  239 TYR   HH      2525    0.108538826    7.836566803    5.891857030
  239 TYR   C       2526    0.500283068    0.053483444    6.248814414
  239 TYR   O       2527    0.481818121   -0.025060172    6.341649146
  240 THR   N       2528    0.618971653    0.084405563    6.197350524
  240 THR   H       2529    0.628773886    0.159139330    6.131633095
  240 THR   CA      2530    0.736034919    8.241297274    6.222748575
  240 THR   CB      2531    0.854620214    0.039243225    6.134747724
  240 THR   OG1     2532    0.816702347    0.026809487    5.997413915
  240 THR   HG1     2533    0.838826497   -0.066108146    5.967802274
  240 THR   CG2     2534    0.977917311    8.194118060    6.159176983
  240 THR   C       2535    0.774133711    0.000268222    6.370933832
  240 THR   O       2536    0.780091901   -0.111462742    6.422031792
  241 ILE   N       2537    0.765717561    0.111597439    6.443219483
  241 ILE   H       2538    0.760342483    0.200472561    6.397679209
  241 ILE   CA      2539    0.789878073    0.115700104    6.588166865
  241 ILE   CB      2540    0.803103740    0.257157115    6.644988092
  241 ILE   CG1     2541    0.918004576    0.330981928    6.575988981
  241 ILE   CG2     2542    0.835528482    0.264420732    6.794348967
  241 ILE   CD      2543    0.905535707    0.483237296    6.584615717
  241 ILE   C       2544    0.693253467    0.030868202    6.671105531
  241 ILE   O       2545    0.741985510   -0.029074111    6.766825196
  242 MET   N       2546    0.567316127    0.012571544    6.632452990
  242 MET   H       2547    0.519880740    0.078339625    6.573927493
  242 MET   CA      2548    0.481539528    8.149616040    6.689151107
  242 MET   CB      2549    0.333075408    8.186539034    6.691981968
  242 MET   CG      2550    0.267590402    8.188389409    6.553700631
  242 MET   SD      2551    0.102301421    8.266152271    6.542678279
  242 MET   CE      2552    0.148103554    8.438160516    6.540475250
  242 MET   C       2553    0.511666090    8.012206738    6.628965536
  242 MET   O       2554    0.546343754    7.918149911    6.700244306
  243 TYR   N       2555    0.526356106    8.002953033    6.497098635
  243 TYR   H       2556    0.516133402    8.085639381    6.441782762
  243 TYR   CA      2557    0.537811166    7.876260361    6.423415879
  243 TYR   CB      2558    0.530767855    7.902889362    6.272912301
  243 TYR   CG      2559    0.459404892    7.786674500    6.203558204
  243 TYR   CD1     2560    0.320739055    7.782669844    6.194957304
  243 TYR   HD1     2561    0.257370156    7.857242775    6.242960019
  243 TYR   CD2     2562    0.534596242    7.692513466    6.134269422
  243 TYR   HD2     2563    0.642890391    7.691751875    6.146630586
  243 TYR   CE1     2564    0.257364668    7.683857180    6.120513635
  243 TYR   HE1     2565    0.149105596    7.684571923    6.107890224
  243 TYR   CE2     2566    0.471478642    7.596350920    6.056240012
  243 TYR   HE2     2567    0.530712603    7.535712011    5.987705691
  243 TYR   CZ      2568    0.332731538    7.591108913    6.049522137
  243 TYR   OH      2569    0.273814241    7.484598743    5.988856363
  243 TYR   HH      2570    0.283265781    7.488709442    5.889386573
  243 TYR   C       2571    0.662065119    7.793383198    6.456602196
  243 TYR   O       2572    0.652166448    7.670926876    6.450402887
  244 SER   N       2573    0.777118622    7.851968865    6.488572666
  244 SER   H       2574    0.785157018    7.951531011    6.483611996
  244 SER   CA      2575    0.898198653    7.781832724    6.533634681
  244 SER   CB      2576    1.027941303    7.861893675    6.520612868
  244 SER   OG      2577    0.999579614    7.996180634    6.560788996
  244 SER   HG      2578    0.980130972    8.002904019    6.658648866
  244 SER   C       2579    0.891585753    7.710840640    6.669006000
  244 SER   O       2580    0.947867741    7.603169041    6.688221799
  245 CYSH  N       2581    0.811851485    7.771950284    6.756181987
  245 CYSH  H       2582    0.775802729    7.863503668    6.738360402
  245 CYSH  CA      2583    0.769539016    7.710593508    6.882889687
  245 CYSH  CB      2584    0.688164225    7.800839090    6.975847060
  245 CYSH  SG      2585    0.793791517    7.935025342    7.041585305
  245 CYSH  HG      2586    0.703936651    8.032134790    7.027989028
  245 CYSH  C       2587    0.679981674    7.588450714    6.861167646
  245 CYSH  O       2588    0.694158696    7.494183136    6.938903560
  246 TRP   N       2589    0.610352761    7.584987019    6.747897638
  246 TRP   H       2590    0.581256634    7.667797473    6.699968057
  246 TRP   CA      2591    0.528279759    7.470775420    6.705133946
  246 TRP   CB      2592    0.407172643    7.526161382    6.629791563
  246 TRP   CG      2593    0.318182169    7.620342864    6.711163312
  246 TRP   CD1     2594    0.314228622    7.633832778    6.843420524
  246 TRP   HD1     2595    0.362317237    7.570698150    6.918136682
  246 TRP   CD2     2596    0.233112085    7.714998948    6.655285934
  246 TRP   NE1     2597    0.228838177    7.731948289    6.871198284
  246 TRP   HE1     2598    0.195633829    7.752316026    6.963299460
  246 TRP   CE2     2599    0.177981926    7.786402917    6.761031145
  246 TRP   CE3     2600    0.191133243    7.737972767    6.524783134
  246 TRP   HE3     2601    0.222105380    7.674646928    6.441652700
  246 TRP   CZ2     2602    0.080254797    7.882462061    6.737726813
  246 TRP   HZ2     2603    0.040114808    7.941726478    6.819935781
  246 TRP   CZ3     2604    0.097544968    7.837280839    6.498347203
  246 TRP   HZ3     2605    0.061050623    7.846582585    6.396063911
  246 TRP   CH2     2606    0.043680064    7.906961121    6.605881884
  246 TRP   HH2     2607   -0.025763559    7.988201069    6.584448237
  246 TRP   C       2608    0.591095840    7.351362081    6.632979444
  246 TRP   O       2609    0.524594171    7.265186352    6.575705786
  247 HISB  N       2610    0.720788301    7.328508225    6.651686005
  247 HISB  H       2611    0.776481415    7.405037545    6.683986421
  247 HISB  CA      2612    0.792038732    7.207409377    6.608472056
  247 HISB  CB      2613    0.942737216    7.225468556    6.627801970
  247 HISB  CG      2614    1.002993173    7.299225792    6.508056277
  247 HISB  ND1     2615    0.967156009    7.286674826    6.380583460
  247 HISB  CD2     2616    1.093032825    7.397008002    6.512706181
  247 HISB  HD2     2617    1.136803086    7.441039618    6.602292429
  247 HISB  CE1     2618    1.039471295    7.374252122    6.311376727
  247 HISB  HE1     2619    1.045715663    7.387149703    6.203322757
  247 HISB  NE2     2620    1.121337769    7.442448186    6.390956351
  247 HISB  HE2     2621    1.186946361    7.512780690    6.363627356
  247 HISB  C       2622    0.751590981    7.078808861    6.680837756
  247 HISB  O       2623    0.744911672    7.081552298    6.803630331
  248 GLU   N       2624    0.757366122    6.966860036    6.609244746
  248 GLU   H       2625    0.777199692    6.968883890    6.511248620
  248 GLU   CA      2626    0.715254721    6.837552244    6.665058052
  248 GLU   CB      2627    0.699108676    6.741854974    6.546769123
  248 GLU   CG      2628    0.634493884    6.608961741    6.586407246
  248 GLU   CD      2629    0.602915708    6.522436314    6.464242998
  248 GLU   OE1     2630    0.484878207    6.521860836    6.423111290
  248 GLU   OE2     2631    0.692594742    6.448197140    6.418757976
  248 GLU   C       2632    0.810469180    6.792688536    6.776116173
  248 GLU   O       2633    0.762373153    6.764846940    6.885852095
  249 LYSH  N       2634    0.939389421    6.788658639    6.743660247
  249 LYSH  H       2635    0.968098728    6.780092794    6.648246026
  249 LYSH  CA      2636    1.043007839    6.755419079    6.842490178
  249 LYSH  CB      2637    1.180652298    6.734707985    6.778953634
  249 LYSH  CG      2638    1.183346902    6.636811492    6.661392479
  249 LYSH  CD      2639    1.321001652    6.622137440    6.596240023
  249 LYSH  CE      2640    1.311549454    6.568354996    6.453311273
  249 LYSH  NZ      2641    1.434392258    6.580439153    6.373457324
  249 LYSH  HZ1     2642    1.442954004    6.672811094    6.336118021
  249 LYSH  HZ2     2643    1.424991994    6.518160807    6.295784655
  249 LYSH  HZ3     2644    1.513794086    6.557410449    6.429728623
  249 LYSH  C       2645    1.060200214    6.869000450    6.943566392
  249 LYSH  O       2646    1.042810786    6.986785379    6.912672292
  250 ALA   N       2647    1.086814675    6.835876330    7.069596005
  250 ALA   H       2648    1.070207557    6.743949466    7.105296031
  250 ALA   CA      2649    1.137277830    6.926533035    7.173744399
  250 ALA   CB      2650    1.160468427    6.847840249    7.302899880
  250 ALA   C       2651    1.257779464    7.014954830    7.140971298
  250 ALA   O       2652    1.237625117    7.130476516    7.103829579
  251 ASP   N       2653    1.373056707    6.951003072    7.123355090
  251 ASP   H       2654    1.380395118    6.851697165    7.132617426
  251 ASP   CA      2655    1.500458287    7.018254318    7.094072242
  251 ASP   CB      2656    1.618610838    6.923609836    7.116138086
  251 ASP   CG      2657    1.632480787    6.799445467    7.027828899
  251 ASP   OD1     2658    1.728444734    6.720476441    7.041238366
  251 ASP   OD2     2659    1.547982310    6.783882180    6.937056204
  251 ASP   C       2660    1.522796404    7.084736361    6.958093762
  251 ASP   O       2661    1.608692630    7.172406717    6.950064277
  252 GLU   N       2662    1.422614889    7.071170367    6.871677496
  252 GLU   H       2663    1.378572654    6.982664324    6.856649648
  252 GLU   CA      2664    1.409218120    7.165599688    6.759817625
  252 GLU   CB      2665    1.342114634    7.094722977    6.642012073
  252 GLU   CG      2666    1.429155330    6.985496898    6.579568111
  252 GLU   CD      2667    1.371203158    6.946067618    6.443573188
  252 GLU   OE1     2668    1.256379409    6.896845733    6.439364501
  252 GLU   OE2     2669    1.428303869    6.990527979    6.341665024
  252 GLU   C       2670    1.343509595    7.300935947    6.787627723
  252 GLU   O       2671    1.354490397    7.393816634    6.707742191
  253 ARG   N       2672    1.261351109    7.301096846    6.892214595
  253 ARG   H       2673    1.227154704    7.215983924    6.932056063
  253 ARG   CA      2674    1.203716125    7.429106913    6.935825288
  253 ARG   CB      2675    1.100372991    7.405459599    7.046159612
  253 ARG   CG      2676    0.969286135    7.344799352    6.995709173
  253 ARG   CD      2677    0.888952158    7.287870760    7.112825532
  253 ARG   NE      2678    0.835696961    7.156782779    7.072967810
  253 ARG   HE      2679    0.832080742    7.143849512    6.973881865
  253 ARG   CZ      2680    0.781834144    7.065224129    7.154628383
  253 ARG   NH1     2681    0.768762238    7.090965157    7.285476617
  253 ARG   HH11    2682    0.739677624    7.016661428    7.345749481
  253 ARG   HH12    2683    0.790361693    7.181256999    7.322617711
  253 ARG   NH2     2684    0.728124314    6.953462944    7.103827871
  253 ARG   HH21    2685    0.702942230    6.878044801    7.164472222
  253 ARG   HH22    2686    0.704958761    6.947108732    7.006760187
  253 ARG   C       2687    1.310886555    7.516487022    7.001334774
  253 ARG   O       2688    1.402671929    7.460392500    7.060995533
  254 PRO   N       2689    1.314391495    7.647147806    6.976727381
  254 PRO   CA      2690    1.410998641    7.740301717    7.036722203
  254 PRO   CB      2691    1.390877556    7.868407075    6.955509063
  254 PRO   CG      2692    1.239998446    7.867623745    6.930200690
  254 PRO   CD      2693    1.207632957    7.719950183    6.906628075
  254 PRO   C       2694    1.386364895    7.766093479    7.185514145
  254 PRO   O       2695    1.305540646    7.697367342    7.247757630
  255 THR   N       2696    1.467734308    7.855057340    7.241669735
  255 THR   H       2697    1.554880614    7.882279305    7.200862616
  255 THR   CA      2698    1.452425322    7.898203885    7.381373032
  255 THR   CB      2699    1.583145341    7.880416664    7.458876284
  255 THR   OG1     2700    1.683745639    7.960854754    7.396755388
  255 THR   HG1     2701    1.742707432    7.993406622    7.470676195
  255 THR   CG2     2702    1.633244942    7.736083085    7.467332884
  255 THR   C       2703    1.405159527    8.043323405    7.392314735
  255 THR   O       2704    1.434081844    8.120667347    7.301143363
  256 PHE   N       2705    1.369864680    8.086576759    7.513036180
  256 PHE   H       2706    1.379687668    8.030450043    7.595226508
  256 PHE   CA      2707    1.296301160    8.211866635    7.535451502
  256 PHE   CB      2708    1.238333358    8.223892225    7.676526021
  256 PHE   CG      2709    1.105184904    8.151924851    7.698840910
  256 PHE   CD1     2710    0.991221981    8.187594489    7.627685581
  256 PHE   HD1     2711    0.996377295    8.271068593    7.557786813
  256 PHE   CD2     2712    1.096756862    8.045423420    7.787768016
  256 PHE   HD2     2713    1.189660110    8.007643240    7.830451674
  256 PHE   CE1     2714    0.872219351    8.118111276    7.645942974
  256 PHE   HE1     2715    0.781318930    8.160699272    7.603465024
  256 PHE   CE2     2716    0.978462005    7.975367890    7.808250925
  256 PHE   HE2     2717    0.984132519    7.895736396    7.882469369
  256 PHE   CZ      2718    0.865900288    8.011790885    7.735258126
  256 PHE   HZ      2719    0.772571849    7.955556059    7.732163005
  256 PHE   C       2720    1.373178998    0.095824601    7.495350497
  256 PHE   O       2721    1.311846326    0.175435710    7.424423635
  257 LYSH  N       2722    1.500287372    0.105789484    7.533207633
  257 LYSH  H       2723    1.539349904    0.041617673    7.599214061
  257 LYSH  CA      2724    1.591818321    0.211970256    7.488957714
  257 LYSH  CB      2725    1.724217011    0.187964535    7.561787747
  257 LYSH  CG      2726    1.830832516    0.293824888    7.532872968
  257 LYSH  CD      2727    1.949371184    0.276222232    7.627980942
  257 LYSH  CE      2728    2.056906808    0.378832097    7.591727492
  257 LYSH  NZ      2729    2.144382007    0.413111821    7.704786723
  257 LYSH  HZ1     2730    2.196564012    0.335775620    7.740789847
  257 LYSH  HZ2     2731    2.081742961    0.436505509    7.779144545
  257 LYSH  HZ3     2732    2.199824484    0.493932162    7.684930759
  257 LYSH  C       2733    1.605418943    0.234795938    7.338293526
  257 LYSH  O       2734    1.607527784    0.349030986    7.292713497
  258 ILE   N       2735    1.605096811    0.127785543    7.259292409
  258 ILE   H       2736    1.593796230    0.035975458    7.297292196
  258 ILE   CA      2737    1.610527908    0.142181260    7.113096715
  258 ILE   CB      2738    1.672457260    0.014359488    7.056184835
  258 ILE   CG1     2739    1.807545630   -0.014151531    7.122150258
  258 ILE   CG2     2740    1.685714196    0.022364211    6.903955547
  258 ILE   CD      2741    1.863543139   -0.151256604    7.083708571
  258 ILE   C       2742    1.477481114    0.187436787    7.052603009
  258 ILE   O       2743    1.480806669    0.289767652    6.984420183
  259 LEU   N       2744    1.367829746    0.138720397    7.109999562
  259 LEU   H       2745    1.376438231    0.058441250    7.169015760
  259 LEU   CA      2746    1.238493034    0.206504054    7.093076471
  259 LEU   CB      2747    1.132049488    0.134374108    7.175988650
  259 LEU   CG      2748    1.087297927    0.008466766    7.101490722
  259 LEU   CD1     2749    1.125043761   -0.117422072    7.179819260
  259 LEU   CD2     2750    0.935294071    0.019187944    7.087747197
  259 LEU   C       2751    1.229391059    0.356695573    7.120857035
  259 LEU   O       2752    1.185366829    0.430222060    7.032625956
  260 LEU   N       2753    1.274728115    0.400204101    7.238082481
  260 LEU   H       2754    1.293958113    0.337925749    7.313933300
  260 LEU   CA      2755    1.291475815    0.542746726    7.269849589
  260 LEU   CB      2756    1.345036379    0.554164473    7.412712454
  260 LEU   CG      2757    1.341399736    0.694990598    7.472378067
  260 LEU   CD1     2758    1.199691829    0.752533076    7.468446340
  260 LEU   CD2     2759    1.390853985    0.689568654    7.617063520
  260 LEU   C       2760    1.386052767    0.616605882    7.174920133
  260 LEU   O       2761    1.333504790    0.710672859    7.115585486
  261 SER   N       2762    1.499897337    0.557651675    7.139524993
  261 SER   H       2763    1.525220167    0.468238630    7.176470750
  261 SER   CA      2764    1.588083753    0.613972257    7.036258975
  261 SER   CB      2765    1.708870995    0.522817070    7.013651594
  261 SER   OG      2766    1.822006596    0.604866821    6.983317588
  261 SER   HG      2767    1.825156245    0.619422696    6.884432689
  261 SER   C       2768    1.522803531    0.634796018    6.899447475
  261 SER   O       2769    1.532023993    0.740755918    6.837658059
  262 ASN   N       2770    1.439768466    0.537687385    6.862490988
  262 ASN   H       2771    1.429520284    0.452840485    6.914432758
  262 ASN   CA      2772    1.357436968    0.544960530    6.740924927
  262 ASN   CB      2773    1.297516094    0.407252485    6.711713476
  262 ASN   CG      2774    1.398990556    0.302569909    6.665325844
  262 ASN   OD1     2775    1.499052591    0.335108371    6.601624682
  262 ASN   ND2     2776    1.368227786    0.174715278    6.685134921
  262 ASN   HD21    2777    1.440265954    0.111395401    6.656860727
  262 ASN   HD22    2778    1.279671661    0.139304270    6.715199408
  262 ASN   C       2779    1.246360678    0.650093823    6.745667870
  262 ASN   O       2780    1.228418785    0.727283602    6.651584393
  263 ILE   N       2781    1.176060164    0.649047854    6.858574186
  263 ILE   H       2782    1.180387126    0.572858899    6.923200192
  263 ILE   CA      2783    1.075514341    0.751789461    6.889336475
  263 ILE   CB      2784    0.999982797    0.720868618    7.018755449
  263 ILE   CG1     2785    0.916467395    0.594219408    6.998858097
  263 ILE   CG2     2786    0.910552901    0.836956090    7.062755736
  263 ILE   CD      2787    0.863982702    0.542204999    7.132835588
  263 ILE   C       2788    1.131356222    0.894218483    6.892211447
  263 ILE   O       2789    1.077617285    0.981575983    6.824301313
  264 LEU   N       2790    1.248904000    0.913505524    6.951380581
  264 LEU   H       2791    1.284847250    0.844124468    7.013785324
  264 LEU   CA      2792    1.324552447    1.039177606    6.941671336
  264 LEU   CB      2793    1.450300396    1.038451955    7.028851288
  264 LEU   CG      2794    1.426731430    1.032622274    7.179924749
  264 LEU   CD1     2795    1.557901822    1.042671204    7.258051272
  264 LEU   CD2     2796    1.316336393    1.124500569    7.232653441
  264 LEU   C       2797    1.357966611    1.073168913    6.796285348
  264 LEU   O       2798    1.326193921    1.185460026    6.757389344
  265 ASP   N       2799    1.409966006    0.977803758    6.719524530
  265 ASP   H       2800    1.449584810    0.902921599    6.772661924
  265 ASP   CA      2801    1.439502485    1.008593211    6.578860248
  265 ASP   CB      2802    1.508709892    0.893148538    6.506125935
  265 ASP   CG      2803    1.657510452    0.883229698    6.540342612
  265 ASP   OD1     2804    1.712687713    0.993740486    6.559521670
  265 ASP   OD2     2805    1.714837163    0.772386303    6.533031772
  265 ASP   C       2806    1.317966091    1.042944107    6.492488162
  265 ASP   O       2807    1.329463714    1.134263878    6.410886879
  266 VAL   N       2808    1.204409637    0.979897217    6.521128748
  266 VAL   H       2809    1.213861469    0.889566780    6.562974597
  266 VAL   CA      2810    1.076266214    1.017964855    6.459968231
  266 VAL   CB      2811    0.980609100    0.899836619    6.477463137
  266 VAL   CG1     2812    0.837463975    0.928443606    6.431626200
  266 VAL   CG2     2813    1.039837057    0.783400575    6.397815809
  266 VAL   C       2814    1.022834397    1.148966758    6.518241000
  266 VAL   O       2815    0.960353653    1.223778267    6.443209476
  267 MET   N       2816    1.049954832    1.190149198    6.641762209
  267 MET   H       2817    1.078717687    1.116283387    6.702731917
  267 MET   CA      2818    1.019989589    1.323060306    6.696977914
  267 MET   CB      2819    1.041961277    1.328871682    6.848280503
  267 MET   CG      2820    0.926376652    1.260809194    6.921886332
  267 MET   SD      2821    0.921032879    1.305922259    7.099152755
  267 MET   CE      2822    0.743892950    1.293010240    7.110790383
  267 MET   C       2823    1.089684812    1.440749088    6.628419313
  267 MET   O       2824    1.040051825    1.553278144    6.627224727
  268 ASP   N       2825    1.211686611    1.407921092    6.586880033
  268 ASP   H       2826    1.268201933    1.332882381    6.621161377
  268 ASP   CA      2827    1.281711997    1.502988100    6.499324819
  268 ASP   CB      2828    1.430510160    1.480561368    6.526968462
  268 ASP   CG      2829    1.495924222    1.567767684    6.634317392
  268 ASP   OD1     2830    1.454334256    1.685107603    6.645621790
  268 ASP   OD2     2831    1.603049304    1.526463799    6.683734758
  268 ASP   C       2832    1.241344984    1.494450437    6.352005248
  268 ASP   O       2833    1.234262651    1.598060357    6.286105786
  269 GLU   N       2834    1.213728518    1.373176714    6.304911018
  269 GLU   H       2835    1.257298402    1.300008242    6.357318453
  269 GLU   CA      2836    1.166540053    1.359291246    6.166389353
  269 GLU   CB      2837    1.207062794    1.221468986    6.113774893
  269 GLU   CG      2838    1.358386345    1.207887368    6.095800039
  269 GLU   CD      2839    1.402456207    1.081905912    6.020996830
  269 GLU   OE1     2840    1.323910234    0.984705787    6.018728147
  269 GLU   OE2     2841    1.505777305    1.087840142    5.950900322
  269 GLU   C       2842    1.020819460    1.387873743    6.129544411
  269 GLU   O       2843    1.001187957    1.412548465    6.010666085
  270 GLU   N       2844    0.925950093    1.378702798    6.222293829
  270 GLU   H       2845    0.976291511    1.342526392    6.300749464
  270 GLU   CA      2846    0.786744076    1.408733709    6.185840714
  270 GLU   CB      2847    0.710382425    1.276217825    6.189714287
  270 GLU   CG      2848    0.745553754    1.189689563    6.068538778
  270 GLU   CD      2849    0.660968419    1.062399555    6.061590732
  270 GLU   OE1     2850    0.658061157    0.991296992    6.164366642
  270 GLU   OE2     2851    0.593256933    1.048553946    5.957434819
  270 GLU   C       2852    0.717026693    1.503947718    6.283198000
  270 GLU   O1      2853    0.782514517    1.576150666    6.361440880
  270 GLU   O2      2854    0.592655065    1.514589250    6.276605867
  271 4RV   H14     2855    7.944795142    0.790799737    0.844991116
  271 4RV   N6      2856    7.872755596    0.735936138    0.802549496
  271 4RV   H13     2857    7.887248651    0.636989136    0.802141409
  271 4RV   C17     2858    7.755184519    0.780804170    0.759489972
  271 4RV   O1      2859    7.734518445    0.901727515    0.768403907
  271 4RV   N3      2860    7.511477337    0.843325734    0.604421525
  271 4RV   H11     2861    7.417709231    0.869844262    0.581963237
  271 4RV   H12     2862    7.577567771    0.918290374    0.600906215
  271 4RV   C13     2863    7.468083044    0.615452582    0.590602574
  271 4RV   C14     2864    7.543790339    0.719968141    0.642245076
  271 4RV   C12     2865    7.359686219    0.638741385    0.506742592
  271 4RV   H10     2866    7.313431751    0.737145033    0.514374539
  271 4RV   C11     2867    7.292208231    0.537331370    0.439761235
  271 4RV   H9      2868    7.203890763    0.555915900    0.378628048
  271 4RV   C10     2869    7.335912333    0.407530415    0.463481772
  271 4RV   H8      2870    7.270093232    0.328080912    0.428306649
  271 4RV   C15     2871    7.665349052    0.690948024    0.703104539
  271 4RV   N4      2872    7.705930047    0.563475831    0.710979962
  271 4RV   C16     2873    7.514438430    0.485303421    0.605966375
  271 4RV   N5      2874    7.632688166    0.461418320    0.664297344
  271 4RV   C8      2875    7.489200240    0.235608339    0.561755967
  271 4RV   C9      2876    7.447739167    0.381545130    0.541863005
  271 4RV   C2      2877    7.594765754    0.179493730    0.490820355
  271 4RV   C1      2878    7.687503178    0.271104385    0.410725424
  271 4RV   C3      2879    7.626430050    0.045200191    0.507697537
  271 4RV   H4      2880    7.711796446   -0.003464785    0.460524463
  271 4RV   C4      2881    7.554521721    8.209267509    0.597493385
  271 4RV   N1      2882    7.461369532    8.269215285    0.672906621
  271 4RV   C7      2883    7.423255266    0.154019418    0.652957159
  271 4RV   H7      2884    7.332456633    0.191802697    0.699971257
  272 H2O   OW      2885    7.369159649    8.074890347    0.852526777
  272 H2O   HW1     2886    7.390633213    8.138674388    0.778564068
  272 H2O   HW2     2887    7.301562347    8.116203890    0.913565906
  273 NA+   NA      2888    1.751997999    1.127284337    6.762367497
  274 NA+   NA      2889    7.425295281    7.459911515    2.030891270
  275 NA+   NA      2890    1.651940869    0.933253484    6.131947409
  276 NA+   NA      2891    0.427218663    6.831262780    2.055355136
  277 NA+   NA      2892    1.513273756    0.693424000    8.019242823
  278 NA+   NA      2893    8.102232657    7.255911278    0.100703549
  279 NA+   NA      2894    4.209141752    4.338421968    6.922647936
    1 SOLV  OW      2895    0.158319811    8.085408138    5.567416930
    1 SOLV  HW1     2896    0.147353182    8.075754060    5.468482142
    1 SOLV  HW2     2897    0.251263934    8.116197389    5.587786194
    2 SOLV  OW      2898    2.041876476    8.213602840    7.450006314
    2 SOLV  HW1     2899    2.007822307    8.290516109    7.395912243
    2 SOLV  HW2     2900    2.140497607    8.223378911    7.463413541
    3 SOLV  OW      2901    7.188725436    1.980654318    2.226205321
    3 SOLV  HW1     2902    7.282983577    1.948690722    2.216439104
    3 SOLV  HW2     2903    7.141469590    1.972344569    2.138459294
    4 SOLV  OW      2904    6.566612674    2.032326375    1.365007785
    4 SOLV  HW1     2905    6.487785211    2.048270121    1.305561977
    4 SOLV  HW2     2906    6.649005598    2.068731563    1.321558231
    5 SOLV  OW      2907    6.699191838    1.819444653    1.047222220
    5 SOLV  HW1     2908    6.754880023    1.808141503    1.129520525
    5 SOLV  HW2     2909    6.715572194    1.910014320    1.008098173
    6 SOLV  OW      2910    6.735184548    1.606399114    8.054756913
    6 SOLV  HW1     2911    6.645260907    1.563059626    8.048664307
    6 SOLV  HW2     2912    6.724099724    1.702962076    8.078300588
    7 SOLV  OW      2913    0.303374110    7.499496364    5.732814253
    7 SOLV  HW1     2914    0.393399645    7.542436964    5.725533055
    7 SOLV  HW2     2915    0.297924396    7.422539778    5.669179658
    8 SOLV  OW      2916    0.174600518    7.241648394    8.030272812
    8 SOLV  HW1     2917    0.180411637    7.177599075    7.953685294
    8 SOLV  HW2     2918    0.248691718    7.308479087    8.023505182
    9 SOLV  OW      2919    1.001184300    6.810753825    6.453864238
    9 SOLV  HW1     2920    1.097663226    6.836246240    6.460344599
    9 SOLV  HW2     2921    0.948026766    6.889325612    6.422229589
   10 SOLV  OW      2922    7.310456248    7.888041109    6.581968988
   10 SOLV  HW1     2923    7.372555374    7.907123759    6.505936332
   10 SOLV  HW2     2924    7.269821004    7.973594144    6.614074673
   11 SOLV  OW      2925    7.870512483    7.929532217    0.454698285
   11 SOLV  HW1     2926    7.878485184    7.994659842    0.530172721
   11 SOLV  HW2     2927    7.850608438    7.978916470    0.370042783
   12 SOLV  OW      2928    6.927098000    0.004058785    7.166674133
   12 SOLV  HW1     2929    6.841022643   -0.023113439    7.209737389
   12 SOLV  HW2     2930    6.927484177    0.103065288    7.152554385
   13 SOLV  OW      2931    6.594413118    0.283309826    6.511002418
   13 SOLV  HW1     2932    6.614018172    0.302739518    6.607117605
   13 SOLV  HW2     2933    6.628267300    0.192089161    6.487880325
   14 SOLV  OW      2934    6.648708952    6.129273282    7.963153102
   14 SOLV  HW1     2935    6.642365417    6.177498764    8.050535400
   14 SOLV  HW2     2936    6.725626164    6.065414366    7.965851874
   15 SOLV  OW      2937    7.023178338    7.395915830    7.714285905
   15 SOLV  HW1     2938    7.004076534    7.395051543    7.616121637
   15 SOLV  HW2     2939    6.992491050    7.309855470    7.754952360
   16 SOLV  OW      2940    2.326506776    8.202206571    7.659710085
   16 SOLV  HW1     2941    2.423260734    8.181501383    7.645170370
   16 SOLV  HW2     2942    2.276291655    8.117219447    7.675739736
   17 SOLV  OW      2943    2.329865580    8.167629651    6.986600261
   17 SOLV  HW1     2944    2.424250279    8.187775682    6.960384834
   17 SOLV  HW2     2945    2.277625976    8.252792288    6.991055968
   18 SOLV  OW      2946    0.436672941    2.240976275    1.917140133
   18 SOLV  HW1     2947    0.462803190    2.318271569    1.974968682
   18 SOLV  HW2     2948    0.351640349    2.200997603    1.951384717
   19 SOLV  OW      2949    7.128528674    8.202073505    2.512318920
   19 SOLV  HW1     2950    7.169229117    8.123934622    2.464996721
   19 SOLV  HW2     2951    7.120295726    8.278886281    2.448808131
   20 SOLV  OW      2952    1.385957628    7.584852994    7.618992074
   20 SOLV  HW1     2953    1.413626052    7.673454020    7.656222002
   20 SOLV  HW2     2954    1.378695870    7.518300451    7.693287029
   21 SOLV  OW      2955    0.415522425    1.137160156    5.737036091
   21 SOLV  HW1     2956    0.466905863    1.095189831    5.811867655
   21 SOLV  HW2     2957    0.318978700    1.112262721    5.744840538
   22 SOLV  OW      2958    6.419608121    0.279451804    7.650482966
   22 SOLV  HW1     2959    6.478879894    0.264045945    7.729547525
   22 SOLV  HW2     2960    6.456320524    0.230615001    7.571307168
   23 SOLV  OW      2961    7.346809859    8.186014421    1.217604743
   23 SOLV  HW1     2962    7.285175146    8.261867100    1.238797859
   23 SOLV  HW2     2963    7.317227308    8.104249497    1.267009807
   24 SOLV  OW      2964    7.372518600    6.826632427    1.763035917
   24 SOLV  HW1     2965    7.408154876    6.912616092    1.726472747
   24 SOLV  HW2     2966    7.307660731    6.846071614    1.836639925
   25 SOLV  OW      2967    6.901849696    0.687945845    6.871469705
   25 SOLV  HW1     2968    6.881910451    0.698373522    6.774026030
   25 SOLV  HW2     2969    6.960412150    0.763155459    6.901726256
   26 SOLV  OW      2970    7.379073292    7.694205322    6.322959364
   26 SOLV  HW1     2971    7.356525017    7.695235794    6.225539889
   26 SOLV  HW2     2972    7.395236392    7.787749360    6.354396082
   27 SOLV  OW      2973    0.868690087    6.750234342    1.136563208
   27 SOLV  HW1     2974    0.804424368    6.697007882    1.191687375
   27 SOLV  HW2     2975    0.820504311    6.790271586    1.058608899
   28 SOLV  OW      2976    6.450385526    8.163210041    1.426316759
   28 SOLV  HW1     2977    6.462993917    8.218404462    1.508754674
   28 SOLV  HW2     2978    6.539082700    8.129076911    1.395186855
   29 SOLV  OW      2979    8.228056028    1.358828054    7.501280621
   29 SOLV  HW1     2980    8.302510119    1.343227003    7.566201365
   29 SOLV  HW2     2981    8.253044082    1.320892441    7.412185644
   30 SOLV  OW      2982    0.810671905    0.707354970    0.754300358
   30 SOLV  HW1     2983    0.732324173    0.728311659    0.695785692
   30 SOLV  HW2     2984    0.843819062    0.791497762    0.796993251
   31 SOLV  OW      2985    1.651794391    7.986441205    6.583604564
   31 SOLV  HW1     2986    1.686403561    7.942263848    6.666381647
   31 SOLV  HW2     2987    1.708461212    8.065993941    6.562118097
   32 SOLV  OW      2988    7.806667415    1.623992194    8.039691940
   32 SOLV  HW1     2989    7.786397854    1.583574652    7.950497735
   32 SOLV  HW2     2990    7.813849520    1.723300320    8.030401420
   33 SOLV  OW      2991    1.445364780    6.018210254    7.480756506
   33 SOLV  HW1     2992    1.348815364    6.015676396    7.454836805
   33 SOLV  HW2     2993    1.452980555    6.024653728    7.580257670
   34 SOLV  OW      2994    7.542593116    8.176231328    1.038846270
   34 SOLV  HW1     2995    7.482695077    8.190245246    1.117695794
   34 SOLV  HW2     2996    7.490540091    8.134189239    0.964520262
   35 SOLV  OW      2997    7.205080477    5.925053422    7.128954762
   35 SOLV  HW1     2998    7.291209765    5.935621348    7.079240630
   35 SOLV  HW2     2999    7.142918375    5.999336795    7.104071438
   36 SOLV  OW      3000    0.363519791    7.333676098    2.659160563
   36 SOLV  HW1     3001    0.329427322    7.344569367    2.565784541
   36 SOLV  HW2     3002    0.294580052    7.366348160    2.723812312
   37 SOLV  OW      3003    6.641404452    0.384081973    6.750383499
   37 SOLV  HW1     3004    6.617274157    0.464476627    6.804751553
   37 SOLV  HW2     3005    6.678794461    0.313312625    6.810342664
   38 SOLV  OW      3006    0.971530055    1.772168674    7.507033064
   38 SOLV  HW1     3007    0.882533365    1.749594143    7.467391797
   38 SOLV  HW2     3008    1.043842308    1.748908071    7.441984753
   39 SOLV  OW      3009    6.794033979    0.548736888    1.895333212
   39 SOLV  HW1     3010    6.715051425    0.593758532    1.937002341
   39 SOLV  HW2     3011    6.869503487    0.546435372    1.960911396
   40 SOLV  OW      3012    8.121119908    7.803866830    0.464969690
   40 SOLV  HW1     3013    8.195866206    7.861123911    0.498674078
   40 SOLV  HW2     3014    8.038137064    7.859025643    0.456440458
   41 SOLV  OW      3015    0.851166819    6.760927539    0.582569869
   41 SOLV  HW1     3016    0.857234167    6.835811033    0.648579983
   41 SOLV  HW2     3017    0.809664802    6.681179387    0.626381484
   42 SOLV  OW      3018    6.345118981    6.775863678    6.464723278
   42 SOLV  HW1     3019    6.418551391    6.721339521    6.424270681
   42 SOLV  HW2     3020    6.357616880    6.780256332    6.563849900
   43 SOLV  OW      3021    6.593584652    8.091584324    0.877801437
   43 SOLV  HW1     3022    6.529308599    8.162005761    0.907984079
   43 SOLV  HW2     3023    6.549366794    8.033042685    0.809837466
   44 SOLV  OW      3024    7.867764911    6.982698131    1.913329632
   44 SOLV  HW1     3025    7.769461475    6.999430695    1.920972799
   44 SOLV  HW2     3026    7.905702416    6.964997326    2.004155206
   45 SOLV  OW      3027    7.892767447    7.642057971    0.502233666
   45 SOLV  HW1     3028    7.860459661    7.732420583    0.474085693
   45 SOLV  HW2     3029    7.990588085    7.646490744    0.522554443
   46 SOLV  OW      3030    7.329022254    1.303543888    6.910476660
   46 SOLV  HW1     3031    7.361773739    1.296532788    6.816242243
   46 SOLV  HW2     3032    7.270963430    1.224874483    6.931503420
   47 SOLV  OW      3033    0.726232525    1.267947936    0.667471347
   47 SOLV  HW1     3034    0.805745989    1.312759297    0.626591359
   47 SOLV  HW2     3035    0.679804987    1.331895701    0.728763889
   48 SOLV  OW      3036    0.363826559    6.291841790    6.544530970
   48 SOLV  HW1     3037    0.432123822    6.358452453    6.514527050
   48 SOLV  HW2     3038    0.272304928    6.326065323    6.523219509
   49 SOLV  OW      3039    8.235549191    2.248644169    7.247404493
   49 SOLV  HW1     3040    8.271513462    2.272014001    7.157058698
   49 SOLV  HW2     3041    8.241979724    2.149809813    7.261272221
   50 SOLV  OW      3042    0.668555507    7.397400207    0.540763135
   50 SOLV  HW1     3043    0.632554404    7.464247272    0.475668207
   50 SOLV  HW2     3044    0.735895047    7.441572888    0.600059315
   51 SOLV  OW      3045    8.238902418    0.978454444    6.378297592
   51 SOLV  HW1     3046    8.336879177    0.959026759    6.373315135
   51 SOLV  HW2     3047    8.198326532    0.968619486    6.287421551
   52 SOLV  OW      3048    7.864083711    0.508858863    0.994824962
   52 SOLV  HW1     3049    7.805552694    0.588163540    0.977896176
   52 SOLV  HW2     3050    7.833560361    0.432244770    0.938254385
   53 SOLV  OW      3051    8.131841960    7.640966250    6.805516824
   53 SOLV  HW1     3052    8.129940001    7.740387677    6.794876457
   53 SOLV  HW2     3053    8.152244189    7.598408151    6.717346456
   54 SOLV  OW      3054    1.290515747    7.622374194    6.269818527
   54 SOLV  HW1     3055    1.361451341    7.663304245    6.327202084
   54 SOLV  HW2     3056    1.332629882    7.581620198    6.188778528
   55 SOLV  OW      3057    1.373462124    8.182013171    6.859467830
   55 SOLV  HW1     3058    1.276936955    8.205816301    6.848595984
   55 SOLV  HW2     3059    1.412420205    8.159269709    6.770210606
   56 SOLV  OW      3060    7.447437863    7.081552518    1.723564010
   56 SOLV  HW1     3061    7.405704205    7.159709744    1.769946408
   56 SOLV  HW2     3062    7.526247041    7.112568153    1.670379050
   57 SOLV  OW      3063    1.320166518    7.560458875    8.229460091
   57 SOLV  HW1     3064    1.243320705    7.622477844    8.213699084
   57 SOLV  HW2     3065    1.399396104    7.591589639    8.176985827
   58 SOLV  OW      3066    0.419993158    2.188805125    7.255883361
   58 SOLV  HW1     3067    0.506207444    2.174707757    7.207200771
   58 SOLV  HW2     3068    0.412508700    2.284690650    7.283298553
   59 SOLV  OW      3069    0.463416183    6.987247682    6.021845372
   59 SOLV  HW1     3070    0.375281275    6.959451527    5.983619197
   59 SOLV  HW2     3071    0.466308278    7.086890169    6.029879775
   60 SOLV  OW      3072    7.636385051    6.377305112    1.665839057
   60 SOLV  HW1     3073    7.541074290    6.347167050    1.662784817
   60 SOLV  HW2     3074    7.691579590    6.308516970    1.712993280
   61 SOLV  OW      3075    1.177910096    6.514346850    7.282206913
   61 SOLV  HW1     3076    1.240395214    6.532152688    7.206179659
   61 SOLV  HW2     3077    1.083618954    6.527649731    7.251649335
   62 SOLV  OW      3078    0.387068691    1.675842752    0.282708558
   62 SOLV  HW1     3079    0.427136627    1.705845930    0.196128394
   62 SOLV  HW2     3080    0.386628523    1.752100057    0.347410293
   63 SOLV  OW      3081    7.940038756    1.088864893    3.142887296
   63 SOLV  HW1     3082    7.972983813    1.028494211    3.215492388
   63 SOLV  HW2     3083    7.968597337    1.052829684    3.054076443
   64 SOLV  OW      3084    0.012051177    1.768120614    1.089458491
   64 SOLV  HW1     3085   -0.077015451    1.770964234    1.134856654
   64 SOLV  HW2     3086    0.012267962    1.831992844    1.012502476
   65 SOLV  OW      3087    1.935172395    8.162547452    0.519367498
   65 SOLV  HW1     3088    1.992707447    8.207236313    0.450850879
   65 SOLV  HW2     3089    1.868580114    8.103600420    0.473623030
   66 SOLV  OW      3090    2.196340443    1.259638058    6.411984275
   66 SOLV  HW1     3091    2.097061517    1.248611603    6.416879748
   66 SOLV  HW2     3092    2.228006486    1.235887543    6.320142592
   67 SOLV  OW      3093    7.632382796    2.130486137    1.951170620
   67 SOLV  HW1     3094    7.680536859    2.050145194    1.986212519
   67 SOLV  HW2     3095    7.677748524    2.213403312    1.983851224
   68 SOLV  OW      3096    8.169038073    1.652235044    6.369772730
   68 SOLV  HW1     3097    8.267723452    1.657748050    6.385012963
   68 SOLV  HW2     3098    8.151297821    1.606826476    6.282452593
   69 SOLV  OW      3099    7.536478062    1.820546365    7.546488525
   69 SOLV  HW1     3100    7.588277423    1.787275095    7.625291387
   69 SOLV  HW2     3101    7.453784914    1.765437908    7.535312598
   70 SOLV  OW      3102    7.375827186    0.473781485    6.219457328
   70 SOLV  HW1     3103    7.368695542    0.572020195    6.236768866
   70 SOLV  HW2     3104    7.392918613    0.458252643    6.122153201
   71 SOLV  OW      3105    6.371723113    7.687466454    6.034635596
   71 SOLV  HW1     3106    6.281325661    7.657202148    6.004400029
   71 SOLV  HW2     3107    6.440178105    7.619540134    6.008146701
   72 SOLV  OW      3108    1.012054295    6.106225164    8.049091411
   72 SOLV  HW1     3109    0.959068232    6.132465442    8.129748432
   72 SOLV  HW2     3110    1.004730255    6.007471836    8.035100970
   73 SOLV  OW      3111    7.072318030    7.717096941    1.948065320
   73 SOLV  HW1     3112    6.995962792    7.780379563    1.960982405
   73 SOLV  HW2     3113    7.060843641    7.638264302    2.008524931
   74 SOLV  OW      3114    8.010930799    7.611459422    7.904928220
   74 SOLV  HW1     3115    8.076360047    7.536743718    7.916688901
   74 SOLV  HW2     3116    8.037503500    7.666903310    7.826051088
   75 SOLV  OW      3117    6.915299117    1.527935505    6.731821733
   75 SOLV  HW1     3118    6.980934795    1.529838889    6.656390882
   75 SOLV  HW2     3119    6.964489096    1.530455593    6.818858486
   76 SOLV  OW      3120    0.304117281    2.215757528    6.427835603
   76 SOLV  HW1     3121    0.342038576    2.308150934    6.422649546
   76 SOLV  HW2     3122    0.377143207    2.150936678    6.449443321
   77 SOLV  OW      3123    7.716301183    7.484094454    6.107616276
   77 SOLV  HW1     3124    7.700634845    7.475184905    6.009246506
   77 SOLV  HW2     3125    7.800587073    7.436309130    6.132391907
   78 SOLV  OW      3126    6.818823061    0.779305572    8.194133540
   78 SOLV  HW1     3127    6.721043617    0.794904061    8.180073960
   78 SOLV  HW2     3128    6.857166093    0.854469349    8.247817681
   79 SOLV  OW      3129    2.122389938    8.018561209    0.688591737
   79 SOLV  HW1     3130    2.123025061    8.053089036    0.782449953
   79 SOLV  HW2     3131    2.059055259    8.072946735    0.633520103
   80 SOLV  OW      3132    7.813541910    1.994539976    7.062898489
   80 SOLV  HW1     3133    7.870042515    1.923416335    7.021057227
   80 SOLV  HW2     3134    7.849665680    2.016806365    7.153456814
   81 SOLV  OW      3135    8.008815401    7.504112359    5.904209436
   81 SOLV  HW1     3136    7.938603767    7.441823139    5.869681281
   81 SOLV  HW2     3137    8.090723799    7.451979399    5.928186924
   82 SOLV  OW      3138    0.871718054    6.829011448    6.065044103
   82 SOLV  HW1     3139    0.839377756    6.845553743    6.158220573
   82 SOLV  HW2     3140    0.929959136    6.747721467    6.063931534
   83 SOLV  OW      3141    0.871595512    8.040347188    5.872368746
   83 SOLV  HW1     3142    0.855759053    7.942262720    5.883772173
   83 SOLV  HW2     3143    0.887648820    8.060490589    5.775736172
   84 SOLV  OW      3144    0.397911614    8.195446620    5.622554537
   84 SOLV  HW1     3145    0.458320078    8.177370678    5.700169725
   84 SOLV  HW2     3146    0.443105602    8.258102409    5.559058430
   85 SOLV  OW      3147    0.325722876    1.272393226    5.440691654
   85 SOLV  HW1     3148    0.328223877    1.233352396    5.532730443
   85 SOLV  HW2     3149    0.364275551    1.206914463    5.375670339
   86 SOLV  OW      3150    7.463521769    7.497126285    2.811035578
   86 SOLV  HW1     3151    7.558211154    7.517703425    2.786292105
   86 SOLV  HW2     3152    7.433547482    7.414919242    2.762607838
   87 SOLV  OW      3153    6.940203982    1.914660768    6.479965697
   87 SOLV  HW1     3154    6.938373498    2.014643452    6.478658438
   87 SOLV  HW2     3155    6.867957829    1.879238737    6.420574357
   88 SOLV  OW      3156    6.646402602    8.138104268    5.901304789
   88 SOLV  HW1     3157    6.558280366    8.165054375    5.862448612
   88 SOLV  HW2     3158    6.666260518    8.043335532    5.876282395
   89 SOLV  OW      3159    1.271531292    1.087793133    5.436892242
   89 SOLV  HW1     3160    1.229834646    1.138005023    5.361115277
   89 SOLV  HW2     3161    1.284432683    0.992216542    5.410423867
   90 SOLV  OW      3162    7.688061208    1.476878020    2.320251565
   90 SOLV  HW1     3163    7.590240267    1.479920494    2.299676714
   90 SOLV  HW2     3164    7.725116878    1.388112460    2.292883443
   91 SOLV  OW      3165    8.232056093    6.767556699    0.443788042
   91 SOLV  HW1     3166    8.229188448    6.735754563    0.538560190
   91 SOLV  HW2     3167    8.256677408    6.691404225    0.383821803
   92 SOLV  OW      3168    8.241486818    1.274605084    1.180626927
   92 SOLV  HW1     3169    8.202011111    1.298647395    1.269312662
   92 SOLV  HW2     3170    8.270183623    1.357876346    1.133257513
   93 SOLV  OW      3171    7.171088015    0.057903373    0.268872873
   93 SOLV  HW1     3172    7.161159743    0.062564716    0.368278685
   93 SOLV  HW2     3173    7.101801830   -0.003671413    0.231326221
   94 SOLV  OW      3174    0.182487851    1.358584318    0.484845422
   94 SOLV  HW1     3175    0.177971526    1.441927999    0.539937772
   94 SOLV  HW2     3176    0.126958858    1.287286359    0.527680743
   95 SOLV  OW      3177    1.077168957    1.464109986    7.659326765
   95 SOLV  HW1     3178    1.124565802    1.463584625    7.747388848
   95 SOLV  HW2     3179    1.122583286    1.528206221    7.597433245
   96 SOLV  OW      3180    6.914597784    7.268098122    6.141619887
   96 SOLV  HW1     3181    6.968982070    7.195293456    6.099866685
   96 SOLV  HW2     3182    6.967743057    7.312012619    6.214066798
   97 SOLV  OW      3183    2.080708013    0.380274423    0.134153282
   97 SOLV  HW1     3184    2.179277948    0.397182912    0.134337436
   97 SOLV  HW2     3185    2.063126994    0.286055902    0.105591870
   98 SOLV  OW      3186    0.830480889    7.633512509    2.560267305
   98 SOLV  HW1     3187    0.828587544    7.699154112    2.635696657
   98 SOLV  HW2     3188    0.803054593    7.543388443    2.593843476
   99 SOLV  OW      3189    0.383599395    7.029599616    7.953248425
   99 SOLV  HW1     3190    0.348671353    6.967080747    8.023055201
   99 SOLV  HW2     3191    0.311182757    7.049667817    7.887259234
  100 SOLV  OW      3192    8.054469401    1.868852608    7.534371719
  100 SOLV  HW1     3193    8.134494864    1.919552312    7.566417772
  100 SOLV  HW2     3194    8.079577324    1.773295724    7.518882121
  101 SOLV  OW      3195    7.212337920    6.878949079    1.151729752
  101 SOLV  HW1     3196    7.173780262    6.786716498    1.154584487
  101 SOLV  HW2     3197    7.197752308    6.923896418    1.239869740
  102 SOLV  OW      3198    8.192296700    7.575336860    2.474346163
  102 SOLV  HW1     3199    8.162344233    7.616443099    2.560456621
  102 SOLV  HW2     3200    8.160455003    7.631338410    2.397849351
  103 SOLV  OW      3201    1.684666169    2.094168802    6.295924744
  103 SOLV  HW1     3202    1.654951503    2.036333635    6.219940117
  103 SOLV  HW2     3203    1.618452937    2.087694480    6.370593634
  104 SOLV  OW      3204    7.804013168    0.049232309    3.222879701
  104 SOLV  HW1     3205    7.722118851    0.010463528    3.180549616
  104 SOLV  HW2     3206    7.842988698    0.118773389    3.162493647
  105 SOLV  OW      3207    7.840104651    0.050621040    2.615498341
  105 SOLV  HW1     3208    7.776030223    0.096325910    2.553793738
  105 SOLV  HW2     3209    7.813736827    0.068701245    2.710259881
  106 SOLV  OW      3210    0.532669933    1.887069516    6.934764617
  106 SOLV  HW1     3211    0.566745278    1.794542377    6.951427210
  106 SOLV  HW2     3212    0.544690172    1.910102379    6.838198571
  107 SOLV  OW      3213    1.256056617    7.848270085    5.906094815
  107 SOLV  HW1     3214    1.264080855    7.920526303    5.837420773
  107 SOLV  HW2     3215    1.295363143    7.763628385    5.870147297
  108 SOLV  OW      3216    7.887085137    7.650802471    3.447598198
  108 SOLV  HW1     3217    7.833881799    7.571344458    3.418313894
  108 SOLV  HW2     3218    7.849938965    7.685924556    3.533553350
  109 SOLV  OW      3219    6.738117175    7.816341946    0.621009460
  109 SOLV  HW1     3220    6.782261186    7.783626188    0.704561753
  109 SOLV  HW2     3221    6.652283979    7.862039420    0.644384639
  110 SOLV  OW      3222    7.357196734    6.549217892    1.742948474
  110 SOLV  HW1     3223    7.337597657    6.504521496    1.655657356
  110 SOLV  HW2     3224    7.365885828    6.647820060    1.728676974
  111 SOLV  OW      3225    7.244818250    0.742666175    0.096804701
  111 SOLV  HW1     3226    7.236872466    0.813736954    0.026895754
  111 SOLV  HW2     3227    7.200384746    0.773545729    0.180908336
  112 SOLV  OW      3228    7.810932570    5.947713158    1.757181571
  112 SOLV  HW1     3229    7.798422161    6.045499913    1.773951794
  112 SOLV  HW2     3230    7.762008220    5.895417505    1.826992420
  113 SOLV  OW      3231    8.240949335    6.547549858    0.288076705
  113 SOLV  HW1     3232    8.236383242    6.556418290    0.188566588
  113 SOLV  HW2     3233    8.181447190    6.472795290    0.317623893
  114 SOLV  OW      3234    7.381029328    8.015848069    7.805388249
  114 SOLV  HW1     3235    7.386394220    7.924702265    7.846199187
  114 SOLV  HW2     3236    7.469849236    8.061139566    7.813234249
  115 SOLV  OW      3237    1.714499132    0.717284990    7.436715629
  115 SOLV  HW1     3238    1.716720176    0.795924882    7.498460195
  115 SOLV  HW2     3239    1.688998882    0.635333159    7.488049040
  116 SOLV  OW      3240    8.106480400    7.252058121    2.973360144
  116 SOLV  HW1     3241    8.180272808    7.245525013    2.906177725
  116 SOLV  HW2     3242    8.044032523    7.174793680    2.961875364
  117 SOLV  OW      3243    1.144948741    0.173676300    2.544505047
  117 SOLV  HW1     3244    1.168776648    0.104681917    2.612869944
  117 SOLV  HW2     3245    1.215575545    0.176240543    2.473744856
  118 SOLV  OW      3246    6.919196733    6.688335326    7.585306914
  118 SOLV  HW1     3247    6.955057793    6.664988701    7.494914279
  118 SOLV  HW2     3248    6.898585453    6.604420327    7.635658412
  119 SOLV  OW      3249    7.854856717    2.191754181    1.517665489
  119 SOLV  HW1     3250    7.876596544    2.259817574    1.447702966
  119 SOLV  HW2     3251    7.876786533    2.228657224    1.607993582
  120 SOLV  OW      3252    1.277239284    2.040996571    7.070280344
  120 SOLV  HW1     3253    1.198033474    1.987054225    7.041672297
  120 SOLV  HW2     3254    1.348866498    1.979793765    7.103827333
  121 SOLV  OW      3255    0.704500719    1.217786493    2.166189756
  121 SOLV  HW1     3256    0.639017336    1.144313170    2.148441806
  121 SOLV  HW2     3257    0.790531437    1.178583731    2.198796243
  122 SOLV  OW      3258    1.191637978    8.165510227    6.459565388
  122 SOLV  HW1     3259    1.113897077    8.102733303    6.463726789
  122 SOLV  HW2     3260    1.238716651    8.154473317    6.372022870
  123 SOLV  OW      3261    0.568289422    6.865747705    6.238980004
  123 SOLV  HW1     3262    0.519790851    6.916731937    6.167917434
  123 SOLV  HW2     3263    0.521955229    6.778571252    6.254943316
  124 SOLV  OW      3264    2.316423648    0.652185217    7.727902511
  124 SOLV  HW1     3265    2.311873636    0.746668174    7.695436540
  124 SOLV  HW2     3266    2.299998447    0.650023628    7.826529543
  125 SOLV  OW      3267    6.522982087    7.313197080    1.232000089
  125 SOLV  HW1     3268    6.492378202    7.259328736    1.153493227
  125 SOLV  HW2     3269    6.601093907    7.267943196    1.275038489
  126 SOLV  OW      3270    0.938510512    0.488267339    5.222536344
  126 SOLV  HW1     3271    0.853681671    0.540609483    5.214392126
  126 SOLV  HW2     3272    0.981556479    0.508087492    5.310605002
  127 SOLV  OW      3273    7.876378990    6.437767884    2.107997311
  127 SOLV  HW1     3274    7.849390378    6.477863166    2.020444855
  127 SOLV  HW2     3275    7.853765864    6.340351709    2.108410859
  128 SOLV  OW      3276    1.205358640    6.603167980    7.560447191
  128 SOLV  HW1     3277    1.189746612    6.563498100    7.469989429
  128 SOLV  HW2     3278    1.229422885    6.699744841    7.550761006
  129 SOLV  OW      3279    0.403835314    0.906101804    2.481529574
  129 SOLV  HW1     3280    0.457023231    0.845466988    2.422399995
  129 SOLV  HW2     3281    0.324286043    0.856835302    2.516836027
  130 SOLV  OW      3282    0.487662859    7.699852245    0.947337434
  130 SOLV  HW1     3283    0.451638401    7.770652779    0.886581999
  130 SOLV  HW2     3284    0.429404730    7.692632857    1.028303978
  131 SOLV  OW      3285    1.742209903    7.922311173    1.735705297
  131 SOLV  HW1     3286    1.807665647    7.910297907    1.661051808
  131 SOLV  HW2     3287    1.789569004    7.913207813    1.823318896
  132 SOLV  OW      3288    8.019162316    1.406278780    7.703239288
  132 SOLV  HW1     3289    8.091343728    1.390150663    7.770556777
  132 SOLV  HW2     3290    8.060303934    1.422764022    7.613587149
  133 SOLV  OW      3291    6.967450427    0.560584869    2.120150017
  133 SOLV  HW1     3292    7.056297669    0.606312926    2.116032265
  133 SOLV  HW2     3293    6.904470560    0.615083188    2.175514827
  134 SOLV  OW      3294    6.510407683    7.489413095    1.698033101
  134 SOLV  HW1     3295    6.545365453    7.497140414    1.791412471
  134 SOLV  HW2     3296    6.416408149    7.523392266    1.694730426
  135 SOLV  OW      3297    1.007914891    6.632952514    0.418683015
  135 SOLV  HW1     3298    0.945221673    6.694094530    0.466966101
  135 SOLV  HW2     3299    1.022539272    6.666860983    0.325751087
  136 SOLV  OW      3300    7.257538913    0.405826653    2.481351048
  136 SOLV  HW1     3301    7.268405034    0.415935711    2.580251790
  136 SOLV  HW2     3302    7.298775723    0.484329963    2.435109063
  137 SOLV  OW      3303    7.649054622    6.148105845    7.420144163
  137 SOLV  HW1     3304    7.587204065    6.070327750    7.431396753
  137 SOLV  HW2     3305    7.728234589    6.136659241    7.480152144
  138 SOLV  OW      3306    7.257381222    7.168078727    7.833433693
  138 SOLV  HW1     3307    7.246153110    7.231689445    7.909782838
  138 SOLV  HW2     3308    7.351620254    7.134660305    7.831497518
  139 SOLV  OW      3309    8.057807625    7.440140549    6.970004665
  139 SOLV  HW1     3310    7.998585736    7.476560481    7.041892773
  139 SOLV  HW2     3311    8.106310340    7.515416507    6.925478931
  140 SOLV  OW      3312    7.039178137    1.405941779    8.088546190
  140 SOLV  HW1     3313    7.064406279    1.382162336    8.182354569
  140 SOLV  HW2     3314    6.953898548    1.359695606    8.064245080
  141 SOLV  OW      3315    0.466595035    0.717378102    2.796982905
  141 SOLV  HW1     3316    0.494490034    0.665137891    2.716396031
  141 SOLV  HW2     3317    0.467707696    0.815025104    2.775413770
  142 SOLV  OW      3318    0.248392833    0.904661511    6.294209906
  142 SOLV  HW1     3319    0.285597708    0.929664437    6.383610240
  142 SOLV  HW2     3320    0.295590323    0.956418017    6.222827910
  143 SOLV  OW      3321    8.036858440    5.868039437    0.306331526
  143 SOLV  HW1     3322    7.989425837    5.945934795    0.347371584
  143 SOLV  HW2     3323    8.062044334    5.802894832    0.377911506
  144 SOLV  OW      3324    0.094380370    7.633107918    0.455827177
  144 SOLV  HW1     3325    0.008745335    7.680233244    0.434711206
  144 SOLV  HW2     3326    0.158556410    7.645109547    0.380081570
  145 SOLV  OW      3327    7.252718410    8.052334035    7.554189349
  145 SOLV  HW1     3328    7.318827348    8.092059033    7.490525736
  145 SOLV  HW2     3329    7.296153352    8.038941171    7.643270446
  146 SOLV  OW      3330    7.139011992    7.792665412    7.575076524
  146 SOLV  HW1     3331    7.178131510    7.880751514    7.548386703
  146 SOLV  HW2     3332    7.054380312    7.807900765    7.626136127
  147 SOLV  OW      3333    6.433628607    6.963659959    0.831935239
  147 SOLV  HW1     3334    6.483717691    6.991193149    0.749869746
  147 SOLV  HW2     3335    6.434212215    6.863934360    0.839429627
  148 SOLV  OW      3336    1.619690171    0.715637275    0.270925551
  148 SOLV  HW1     3337    1.675260671    0.798759117    0.272562306
  148 SOLV  HW2     3338    1.666205135    0.643456751    0.322192504
  149 SOLV  OW      3339    0.110461470    7.617040105    7.901871582
  149 SOLV  HW1     3340    0.058202888    7.695812055    7.869222331
  149 SOLV  HW2     3341    0.191924939    7.648891053    7.950360463
  150 SOLV  OW      3342    7.615915340    1.283081899    6.032613824
  150 SOLV  HW1     3343    7.650980857    1.197918918    5.993634877
  150 SOLV  HW2     3344    7.520514675    1.295437053    6.005268990
  151 SOLV  OW      3345    7.524116441    1.861356296    0.010273833
  151 SOLV  HW1     3346    7.510033301    1.892532034    0.104248164
  151 SOLV  HW2     3347    7.582418836    1.926640712   -0.038101743
  152 SOLV  OW      3348    1.706993237    7.018391480    7.575183128
  152 SOLV  HW1     3349    1.630163000    6.976308844    7.526952350
  152 SOLV  HW2     3350    1.679524049    7.108139638    7.609689821
  153 SOLV  OW      3351    1.476987203    1.362310217    1.078834914
  153 SOLV  HW1     3352    1.446407567    1.274700742    1.041535642
  153 SOLV  HW2     3353    1.401215332    1.406226598    1.127122877
  154 SOLV  OW      3354    8.115316758    0.299149858    0.921462979
  154 SOLV  HW1     3355    8.099192792    0.317240402    1.018490507
  154 SOLV  HW2     3356    8.070171698    0.369463324    0.866513185
  155 SOLV  OW      3357    8.098353230    7.684675535    5.705013666
  155 SOLV  HW1     3358    8.065169759    7.628208801    5.780592980
  155 SOLV  HW2     3359    8.118609547    7.626407921    5.626296156
  156 SOLV  OW      3360    0.864083721    7.507450620    0.701552398
  156 SOLV  HW1     3361    0.959024100    7.476049002    0.703012161
  156 SOLV  HW2     3362    0.861385408    7.606128348    0.717593435
  157 SOLV  OW      3363    1.003150150    7.075278751    0.508123368
  157 SOLV  HW1     3364    1.082647286    7.132997832    0.526836670
  157 SOLV  HW2     3365    1.017713185    7.025152238    0.422820065
  158 SOLV  OW      3366    0.442040314    0.135004119    1.052163605
  158 SOLV  HW1     3367    0.522355937    0.194567895    1.053428235
  158 SOLV  HW2     3368    0.440857946    0.082487393    0.967071915
  159 SOLV  OW      3369    0.341101378    7.665630013    8.064383941
  159 SOLV  HW1     3370    0.433291919    7.703739124    8.071485409
  159 SOLV  HW2     3371    0.346524464    7.571079244    8.032251126
  160 SOLV  OW      3372    7.892773553    5.821119419    7.460815902
  160 SOLV  HW1     3373    7.908977243    5.898735982    7.399865758
  160 SOLV  HW2     3374    7.965390721    5.816935046    7.529452370
  161 SOLV  OW      3375    7.781536095    7.734649031    0.742568357
  161 SOLV  HW1     3376    7.804731001    7.675911374    0.665022904
  161 SOLV  HW2     3377    7.774064507    7.679088808    0.825385099
  162 SOLV  OW      3378    7.166765383    1.923745066    7.874592935
  162 SOLV  HW1     3379    7.195336246    2.015173529    7.845851191
  162 SOLV  HW2     3380    7.206806310    1.902840821    7.963818830
  163 SOLV  OW      3381    0.059398095    5.483929882    7.978687957
  163 SOLV  HW1     3382    0.122510593    5.480635107    7.901177800
  163 SOLV  HW2     3383    0.073647648    5.568783843    8.029664285
  164 SOLV  OW      3384    2.154651442    0.105923828    0.758059137
  164 SOLV  HW1     3385    2.181069456    0.157668284    0.839451044
  164 SOLV  HW2     3386    2.146250195    0.168201719    0.680271713
  165 SOLV  OW      3387    1.416579153    6.709409570    0.380855137
  165 SOLV  HW1     3388    1.411544961    6.722342625    0.281815269
  165 SOLV  HW2     3389    1.445734043    6.794712941    0.424153625
  166 SOLV  OW      3390    7.433529599    2.182631146    6.779947399
  166 SOLV  HW1     3391    7.464888760    2.144161874    6.866769834
  166 SOLV  HW2     3392    7.449549450    2.116629064    6.706541205
  167 SOLV  OW      3393    8.149373718    7.448312212    6.593685671
  167 SOLV  HW1     3394    8.070169999    7.407772631    6.639345303
  167 SOLV  HW2     3395    8.232287987    7.426491824    6.645168826
  168 SOLV  OW      3396    1.751430488    0.652696167    0.649708923
  168 SOLV  HW1     3397    1.685980622    0.683717256    0.718658520
  168 SOLV  HW2     3398    1.837583201    0.702218120    0.660902057
  169 SOLV  OW      3399    1.568736259    6.635994318    7.698173571
  169 SOLV  HW1     3400    1.655420668    6.586518785    7.704340133
  169 SOLV  HW2     3401    1.543311722    6.646788403    7.602063839
  170 SOLV  OW      3402    6.518171871    1.073022161    1.224873376
  170 SOLV  HW1     3403    6.484685288    1.155434120    1.179168958
  170 SOLV  HW2     3404    6.503080952    1.081111598    1.323406007
  171 SOLV  OW      3405    7.924280170    1.508524214    0.615029799
  171 SOLV  HW1     3406    7.897475296    1.600724829    0.587061320
  171 SOLV  HW2     3407    7.973328400    1.513051255    0.702066601
  172 SOLV  OW      3408    0.359541948    5.962180519    0.119591025
  172 SOLV  HW1     3409    0.313482030    5.891379976    0.173138041
  172 SOLV  HW2     3410    0.392559281    5.922854648    0.033772704
  173 SOLV  OW      3411    2.295108331    0.481720125    6.837833640
  173 SOLV  HW1     3412    2.248680879    0.419834592    6.774457663
  173 SOLV  HW2     3413    2.318465333    0.566608558    6.790398074
  174 SOLV  OW      3414    2.364472158    1.500579129    6.373382083
  174 SOLV  HW1     3415    2.385479829    1.557788196    6.452675691
  174 SOLV  HW2     3416    2.292250952    1.435675996    6.397326336
  175 SOLV  OW      3417    7.272949965    7.787818161    6.081324355
  175 SOLV  HW1     3418    7.213099034    7.826225469    6.151639077
  175 SOLV  HW2     3419    7.233472650    7.702640691    6.046861780
  176 SOLV  OW      3420    7.363444086    7.762209880    7.914813523
  176 SOLV  HW1     3421    7.346754841    7.740676386    8.011040960
  176 SOLV  HW2     3422    7.300924248    7.709222342    7.857493691
  177 SOLV  OW      3423    7.633236894    1.578964962    2.589270230
  177 SOLV  HW1     3424    7.664935264    1.547517887    2.499784000
  177 SOLV  HW2     3425    7.693048301    1.652139285    2.621974769
  178 SOLV  OW      3426    7.152387188    7.195473719    0.831119470
  178 SOLV  HW1     3427    7.124112496    7.113586832    0.781153291
  178 SOLV  HW2     3428    7.225133163    7.171749685    0.895514435
  179 SOLV  OW      3429    6.546219255    1.276534078    6.921928954
  179 SOLV  HW1     3430    6.563600243    1.279896646    7.020356529
  179 SOLV  HW2     3431    6.570963697    1.364228038    6.880712125
  180 SOLV  OW      3432    7.099401872    7.364432427    6.315879317
  180 SOLV  HW1     3433    7.135212975    7.294199490    6.377412020
  180 SOLV  HW2     3434    7.164037642    7.379242350    6.241017687
  181 SOLV  OW      3435    8.208861755    1.042190931    5.544099443
  181 SOLV  HW1     3436    8.117487982    1.071016593    5.572766334
  181 SOLV  HW2     3437    8.237521558    1.096183633    5.464946464
  182 SOLV  OW      3438    6.995109294    1.249454165    0.680055751
  182 SOLV  HW1     3439    7.085650387    1.266168319    0.719103056
  182 SOLV  HW2     3440    6.964259255    1.331142996    0.631301871
  183 SOLV  OW      3441    1.567944843    0.038507663    6.360119610
  183 SOLV  HW1     3442    1.542791445    0.133000624    6.339180940
  183 SOLV  HW2     3443    1.494817135   -0.022820693    6.330267122
  184 SOLV  OW      3444    7.528623508    7.316416723    7.609199359
  184 SOLV  HW1     3445    7.436752552    7.296826131    7.574906863
  184 SOLV  HW2     3446    7.522057365    7.370945862    7.692766452
  185 SOLV  OW      3447    6.449037897    8.119532003    6.552731236
  185 SOLV  HW1     3448    6.527011892    8.105853700    6.613844174
  185 SOLV  HW2     3449    6.482050466    8.144429703    6.461670175
  186 SOLV  OW      3450    1.118313708    7.426908421    0.689907198
  186 SOLV  HW1     3451    1.133380001    7.359253237    0.617815544
  186 SOLV  HW2     3452    1.203497587    7.441509143    0.740224914
  187 SOLV  OW      3453    1.885367174    7.279374151    7.248521623
  187 SOLV  HW1     3454    1.915547528    7.354365103    7.189636740
  187 SOLV  HW2     3455    1.951112146    7.204209420    7.243068873
  188 SOLV  OW      3456    1.293572416    1.089629180    0.664214801
  188 SOLV  HW1     3457    1.382554340    1.070170408    0.705510666
  188 SOLV  HW2     3458    1.298642992    1.074501793    0.565486780
  189 SOLV  OW      3459    7.460371374    1.227830044    6.263857151
  189 SOLV  HW1     3460    7.519188137    1.244325763    6.184683165
  189 SOLV  HW2     3461    7.501103240    1.269859305    6.344940172
  190 SOLV  OW      3462    2.286017127    0.174592928    8.099107646
  190 SOLV  HW1     3463    2.196366823    0.173320768    8.143413620
  190 SOLV  HW2     3464    2.332721601    0.087773839    8.115924328
  191 SOLV  OW      3465    0.200578408    0.572027376    5.321627667
  191 SOLV  HW1     3466    0.186842749    0.658599652    5.273496461
  191 SOLV  HW2     3467    0.285311362    0.576422287    5.374552250
  192 SOLV  OW      3468    7.490080449    6.330034068    7.314451580
  192 SOLV  HW1     3469    7.550748232    6.261984965    7.355562859
  192 SOLV  HW2     3470    7.493803059    6.414543677    7.367796023
  193 SOLV  OW      3471    1.172284592    1.685941894    6.924227309
  193 SOLV  HW1     3472    1.120664827    1.766208281    6.954134807
  193 SOLV  HW2     3473    1.151506218    1.666820288    6.828288077
  194 SOLV  OW      3474    0.221589680    0.808646680    2.855819931
  194 SOLV  HW1     3475    0.307985622    0.758439545    2.851944167
  194 SOLV  HW2     3476    0.167550319    0.776007071    2.933372517
  195 SOLV  OW      3477    1.762639119    8.144525993    6.204224621
  195 SOLV  HW1     3478    1.832419173    8.214611564    6.189373200
  195 SOLV  HW2     3479    1.683086902    8.185633988    6.248759536
  196 SOLV  OW      3480    6.626437695    0.824888074    1.783774863
  196 SOLV  HW1     3481    6.527556732    0.835657290    1.794169235
  196 SOLV  HW2     3482    6.669324674    0.822124783    1.874077216
  197 SOLV  OW      3483    7.318825208    8.143459548    6.133068676
  197 SOLV  HW1     3484    7.401045914    8.200369144    6.134697649
  197 SOLV  HW2     3485    7.320261139    8.085166652    6.051819608
  198 SOLV  OW      3486    0.671814731    2.241987977    5.861305461
  198 SOLV  HW1     3487    0.648144242    2.332646406    5.896268024
  198 SOLV  HW2     3488    0.751615101    2.207113045    5.910470849
  199 SOLV  OW      3489    0.521433951    0.241177139    4.759248973
  199 SOLV  HW1     3490    0.563470993    0.258201271    4.670116708
  199 SOLV  HW2     3491    0.591713623    0.244121555    4.830337428
  200 SOLV  OW      3492    0.469912620    1.745128518    1.518873163
  200 SOLV  HW1     3493    0.436033273    1.651234622    1.525009673
  200 SOLV  HW2     3494    0.523303959    1.755865822    1.434994657
  201 SOLV  OW      3495    1.979330147    7.551367749    7.528995953
  201 SOLV  HW1     3496    1.977281658    7.601663343    7.615412317
  201 SOLV  HW2     3497    2.045961473    7.593531901    7.467481501
  202 SOLV  OW      3498    8.027254241    2.263219050    8.079894354
  202 SOLV  HW1     3499    8.098628325    2.327404820    8.107962483
  202 SOLV  HW2     3500    8.058565265    2.211270687    8.000378198
  203 SOLV  OW      3501    0.230274807    7.232133808    5.670863123
  203 SOLV  HW1     3502    0.227007693    7.228698983    5.770757650
  203 SOLV  HW2     3503    0.211455291    7.141188339    5.633766505
  204 SOLV  OW      3504    6.599466764    1.391937936    7.193476389
  204 SOLV  HW1     3505    6.593985829    1.481311414    7.148952439
  204 SOLV  HW2     3506    6.567647341    1.399786207    7.287953524
  205 SOLV  OW      3507    8.079749993    0.260062917    3.242880544
  205 SOLV  HW1     3508    8.026095149    0.218443578    3.316302263
  205 SOLV  HW2     3509    8.026247828    0.260026816    3.158386542
  206 SOLV  OW      3510    7.626609014    8.097040771    6.234576356
  206 SOLV  HW1     3511    7.722576896    8.083834691    6.209731259
  206 SOLV  HW2     3512    7.594084015    8.183796407    6.196932872
  207 SOLV  OW      3513    1.263879397    7.055355739    0.191002998
  207 SOLV  HW1     3514    1.334610887    7.046347216    0.261128674
  207 SOLV  HW2     3515    1.254943148    7.151470400    0.164854423
  208 SOLV  OW      3516    7.221614225    0.981987195    8.189885673
  208 SOLV  HW1     3517    7.297388416    1.039315282    8.221059450
  208 SOLV  HW2     3518    7.176694846    1.025648281    8.111937235
  209 SOLV  OW      3519    1.287279877    1.437727791    7.856061384
  209 SOLV  HW1     3520    1.259613867    1.496262718    7.932285719
  209 SOLV  HW2     3521    1.373035029    1.471689401    7.817401620
  210 SOLV  OW      3522    0.208174473    7.803480985    3.017821811
  210 SOLV  HW1     3523    0.264773652    7.768180513    3.092333870
  210 SOLV  HW2     3524    0.138804255    7.735619125    2.993652408
  211 SOLV  OW      3525    6.751924215    6.410013479    1.198936298
  211 SOLV  HW1     3526    6.742770814    6.505440991    1.170451045
  211 SOLV  HW2     3527    6.782302458    6.406435626    1.294151290
  212 SOLV  OW      3528    0.377185915    2.112656293    2.687114577
  212 SOLV  HW1     3529    0.280351538    2.088684791    2.680026656
  212 SOLV  HW2     3530    0.431884939    2.045431406    2.637209172
  213 SOLV  OW      3531    1.950866396    7.343214422    6.836997813
  213 SOLV  HW1     3532    1.956568348    7.243989382    6.848037714
  213 SOLV  HW2     3533    2.014738715    7.372538870    6.765847299
  214 SOLV  OW      3534    0.849136779    0.927591735    3.289610761
  214 SOLV  HW1     3535    0.910466376    0.916988871    3.367891337
  214 SOLV  HW2     3536    0.755400998    0.940035920    3.322173443
  215 SOLV  OW      3537    7.482681375    6.801115816    6.148888382
  215 SOLV  HW1     3538    7.542972192    6.860055271    6.202674557
  215 SOLV  HW2     3539    7.411758940    6.763003804    6.208211636
  216 SOLV  OW      3540    0.489787599    1.609000231    7.174193649
  216 SOLV  HW1     3541    0.423117231    1.669858497    7.217221244
  216 SOLV  HW2     3542    0.529514886    1.548812952    7.243470153
  217 SOLV  OW      3543    7.106971521    7.865645471    6.275904638
  217 SOLV  HW1     3544    7.117398942    7.780066475    6.326590192
  217 SOLV  HW2     3545    7.064129366    7.934216291    6.334760273
  218 SOLV  OW      3546    8.037441346    6.342808882    1.710605849
  218 SOLV  HW1     3547    8.057186752    6.300286857    1.622268424
  218 SOLV  HW2     3548    8.037478851    6.442298233    1.700440869
  219 SOLV  OW      3549    7.675208315    7.779703181    0.222803133
  219 SOLV  HW1     3550    7.620231132    7.725013872    0.285954587
  219 SOLV  HW2     3551    7.761190740    7.732284095    0.203832140
  220 SOLV  OW      3552    2.088137720    0.799495016    7.411794068
  220 SOLV  HW1     3553    2.170548890    0.768148783    7.364615094
  220 SOLV  HW2     3554    2.007289276    0.765554774    7.363715078
  221 SOLV  OW      3555    7.928402451    1.719841494    0.929144831
  221 SOLV  HW1     3556    7.996882330    1.654642093    0.896566861
  221 SOLV  HW2     3557    7.928531507    1.721108034    1.029145168
  222 SOLV  OW      3558    0.185807685    7.136143924    7.782123340
  222 SOLV  HW1     3559    0.094933713    7.106381140    7.752863482
  222 SOLV  HW2     3560    0.198601515    7.232416479    7.758292413
  223 SOLV  OW      3561    6.961334065    0.070952820    8.047084103
  223 SOLV  HW1     3562    6.961260156    0.047110354    7.949959707
  223 SOLV  HW2     3563    7.044052605    0.034872354    8.090181694
  224 SOLV  OW      3564    0.280956676    0.323466904    0.922526853
  224 SOLV  HW1     3565    0.322361334    0.252213647    0.979188832
  224 SOLV  HW2     3566    0.352527165    0.383764016    0.887259038
  225 SOLV  OW      3567    2.076375561    8.159798357    7.861714093
  225 SOLV  HW1     3568    2.101749090    8.252883812    7.835391194
  225 SOLV  HW2     3569    2.097975984    8.096978419    7.786957363
  226 SOLV  OW      3570    7.126087213    1.178051868    0.330140100
  226 SOLV  HW1     3571    7.222775054    1.197345079    0.346892812
  226 SOLV  HW2     3572    7.092791044    1.112965175    0.398378272
  227 SOLV  OW      3573    2.303424897    1.819487165    6.542330776
  227 SOLV  HW1     3574    2.369093075    1.751347121    6.574673135
  227 SOLV  HW2     3575    2.228448543    1.827320063    6.608046650
  228 SOLV  OW      3576    7.506525506    0.064911460    5.615269233
  228 SOLV  HW1     3577    7.593296792    0.069840921    5.664731178
  228 SOLV  HW2     3578    7.463337546   -0.023616703    5.632519295
  229 SOLV  OW      3579    7.184257046    8.107222388    6.694964222
  229 SOLV  HW1     3580    7.084605713    8.113516455    6.689357270
  229 SOLV  HW2     3581    7.209912205    8.058324163    6.778344110
  230 SOLV  OW      3582    6.853046305    1.472957006    0.556212519
  230 SOLV  HW1     3583    6.883469147    1.558221090    0.513732822
  230 SOLV  HW2     3584    6.843591955    1.402318439    0.486064047
  231 SOLV  OW      3585    0.335072350    1.461371877    2.859900468
  231 SOLV  HW1     3586    0.324746531    1.560843482    2.859167630
  231 SOLV  HW2     3587    0.251017273    1.419406239    2.894182866
  232 SOLV  OW      3588    1.469687128    7.681116858    6.494202326
  232 SOLV  HW1     3589    1.439975303    7.776066299    6.484112165
  232 SOLV  HW2     3590    1.514949820    7.669595900    6.582635987
  233 SOLV  OW      3591    1.417184541    8.141581948    6.601711334
  233 SOLV  HW1     3592    1.485977035    8.071306711    6.583530744
  233 SOLV  HW2     3593    1.341136320    8.131131826    6.537610306
  234 SOLV  OW      3594    7.358466239    1.915318665    0.258027432
  234 SOLV  HW1     3595    7.283670965    1.969319461    0.219408581
  234 SOLV  HW2     3596    7.364432621    1.932249992    0.356412133
  235 SOLV  OW      3597    0.969276107    1.142512990    1.705946170
  235 SOLV  HW1     3598    0.903665454    1.091358744    1.650445986
  235 SOLV  HW2     3599    0.993585920    1.227402218    1.658992732
  236 SOLV  OW      3600    6.953953731    0.348712411    0.389971333
  236 SOLV  HW1     3601    6.940281246    0.286505085    0.312868112
  236 SOLV  HW2     3602    6.902203243    0.432871986    0.374458369
  237 SOLV  OW      3603    7.314029636    1.853738390    1.380212428
  237 SOLV  HW1     3604    7.335172705    1.940697239    1.424851783
  237 SOLV  HW2     3605    7.398877114    1.803772650    1.362723134
  238 SOLV  OW      3606    0.145453335    8.098733073    3.253975299
  238 SOLV  HW1     3607    0.052861019    8.061543897    3.247247142
  238 SOLV  HW2     3608    0.142960690    8.197421177    3.237974716
  239 SOLV  OW      3609    0.300816264    6.574571929    2.673428582
  239 SOLV  HW1     3610    0.340491805    6.665564858    2.685577854
  239 SOLV  HW2     3611    0.243162197    6.574004560    2.591715067
  240 SOLV  OW      3612    6.827480551    6.432196976    7.201582964
  240 SOLV  HW1     3613    6.811178896    6.442289919    7.103428391
  240 SOLV  HW2     3614    6.742582028    6.449779385    7.251431571
  241 SOLV  OW      3615    7.221419104    1.324391224    7.881341609
  241 SOLV  HW1     3616    7.190373332    1.402681801    7.935272147
  241 SOLV  HW2     3617    7.191469053    1.239692360    7.925281896
  242 SOLV  OW      3618    1.053226789    6.270210356    7.345433837
  242 SOLV  HW1     3619    1.101588783    6.357300208    7.336603402
  242 SOLV  HW2     3620    0.982092766    6.264352015    7.275383316
  243 SOLV  OW      3621    1.039219485    0.297774355    2.749972728
  243 SOLV  HW1     3622    1.093141502    0.352241121    2.814216579
  243 SOLV  HW2     3623    1.100653136    0.245262369    2.691067541
  244 SOLV  OW      3624    1.552284350    0.318907262    0.964473018
  244 SOLV  HW1     3625    1.497170296    0.341379060    0.884104364
  244 SOLV  HW2     3626    1.544029650    0.221227799    0.984276413
  245 SOLV  OW      3627    0.099711055    1.486379760    6.118519626
  245 SOLV  HW1     3628    0.010711735    1.519913429    6.087593871
  245 SOLV  HW2     3629    0.168315771    1.558174881    6.106661987
  246 SOLV  OW      3630    0.486540519    7.855232076    2.945744126
  246 SOLV  HW1     3631    0.517326853    7.885754399    3.035866439
  246 SOLV  HW2     3632    0.407829564    7.794440652    2.956250442
  247 SOLV  OW      3633    7.611682191    7.039987177    2.463924835
  247 SOLV  HW1     3634    7.666751098    7.083726076    2.392818736
  247 SOLV  HW2     3635    7.539290241    6.985707183    2.421324711
  248 SOLV  OW      3636    1.209265508    0.859989676    1.390582025
  248 SOLV  HW1     3637    1.198879201    0.928178472    1.462998634
  248 SOLV  HW2     3638    1.212615213    0.768616274    1.431095802
  249 SOLV  OW      3639    0.084216471    0.135406592    5.511640228
  249 SOLV  HW1     3640    0.012006940    0.120067455    5.444170741
  249 SOLV  HW2     3641    0.104281943    0.049661191    5.559039560
  250 SOLV  OW      3642    0.284277790    2.317195802    6.871567114
  250 SOLV  HW1     3643    0.372263895    2.283015103    6.904607990
  250 SOLV  HW2     3644    0.297171654    2.406822481    6.829113274
  251 SOLV  OW      3645    7.477913417    7.438019471    7.842335602
  251 SOLV  HW1     3646    7.492844323    7.430327887    7.940924379
  251 SOLV  HW2     3647    7.393549685    7.488952138    7.825294211
  252 SOLV  OW      3648    7.973978728    0.236949640    0.641915605
  252 SOLV  HW1     3649    8.008836799    0.153772349    0.685118556
  252 SOLV  HW2     3650    7.962903667    0.221367718    0.543759878
  253 SOLV  OW      3651    0.304086423    1.967584472    6.049358278
  253 SOLV  HW1     3652    0.329636925    2.021080465    5.968815274
  253 SOLV  HW2     3653    0.243069910    2.021657034    6.107279650
  254 SOLV  OW      3654    8.190517192    7.282051722    5.915699507
  254 SOLV  HW1     3655    8.177293708    7.285329659    5.816621926
  254 SOLV  HW2     3656    8.279974906    7.242245852    5.936066144
  255 SOLV  OW      3657    1.357670187    6.257906104    7.966298591
  255 SOLV  HW1     3658    1.418736870    6.337057665    7.963577288
  255 SOLV  HW2     3659    1.360569392    6.216707221    8.057379627
  256 SOLV  OW      3660    8.033727648    0.518894082    3.324686647
  256 SOLV  HW1     3661    8.063223175    0.428185089    3.294632240
  256 SOLV  HW2     3662    8.049201189    0.528062406    3.423063035
  257 SOLV  OW      3663    0.248445713    0.291750674    3.331662881
  257 SOLV  HW1     3664    0.180299598    0.270077588    3.401577478
  257 SOLV  HW2     3665    0.258968308    0.390982211    3.325027692
  258 SOLV  OW      3666    1.583446379    7.275852542    8.027649607
  258 SOLV  HW1     3667    1.577312305    7.361314241    7.976074046
  258 SOLV  HW2     3668    1.616757822    7.294980065    8.119985102
  259 SOLV  OW      3669    1.751029813    7.751971458    7.095056693
  259 SOLV  HW1     3670    1.829733815    7.773922485    7.152725006
  259 SOLV  HW2     3671    1.723050343    7.657371525    7.111480919
  260 SOLV  OW      3672    1.119569902    2.011737713    6.251929188
  260 SOLV  HW1     3673    1.133552350    1.946669414    6.326576353
  260 SOLV  HW2     3674    1.192151574    2.000641791    6.184029247
  261 SOLV  OW      3675    1.006739998    6.651084344    7.742011537
  261 SOLV  HW1     3676    1.076101280    6.628070819    7.673739876
  261 SOLV  HW2     3677    0.956527635    6.732347927    7.712405000
  262 SOLV  OW      3678    0.023106063    0.792855699    5.447781102
  262 SOLV  HW1     3679    0.087667637    0.810528010    5.373475756
  262 SOLV  HW2     3680   -0.004627870    0.879582582    5.489145845
  263 SOLV  OW      3681    0.695941140    0.871562960    2.971457207
  263 SOLV  HW1     3682    0.729636249    0.893133698    2.879799080
  263 SOLV  HW2     3683    0.646523440    0.950371345    3.008183957
  264 SOLV  OW      3684    7.553363497    2.033803602    6.995747222
  264 SOLV  HW1     3685    7.497466633    1.954115880    7.018705534
  264 SOLV  HW2     3686    7.649223523    2.014382160    7.016611306
  265 SOLV  OW      3687    1.413226628    7.414979013    6.449355317
  265 SOLV  HW1     3688    1.362953098    7.401319494    6.534713569
  265 SOLV  HW2     3689    1.450075490    7.507910081    6.446910289
  266 SOLV  OW      3690    0.677502885    1.475097894    1.075513710
  266 SOLV  HW1     3691    0.677343918    1.489190235    1.174524079
  266 SOLV  HW2     3692    0.725902086    1.550565750    1.031200270
  267 SOLV  OW      3693    6.684307828    8.154489045    7.307285966
  267 SOLV  HW1     3694    6.650871126    8.116131261    7.221192688
  267 SOLV  HW2     3695    6.712552527    8.080276888    7.368081872
  268 SOLV  OW      3696    0.031891360    1.505963434    1.045429261
  268 SOLV  HW1     3697    0.032242272    1.602088126    1.072996688
  268 SOLV  HW2     3698    0.114938441    1.485917096    0.993454972
  269 SOLV  OW      3699    6.821908547    6.136647215    7.238322782
  269 SOLV  HW1     3700    6.834779201    6.113974156    7.334873821
  269 SOLV  HW2     3701    6.830921429    6.235461309    7.225820839
  270 SOLV  OW      3702    6.986156784    8.186398410    7.814636905
  270 SOLV  HW1     3703    6.906858721    8.125929969    7.807074749
  270 SOLV  HW2     3704    7.062191617    8.136568890    7.856319735
  271 SOLV  OW      3705    7.751061694    1.891722663    7.920768146
  271 SOLV  HW1     3706    7.695187221    1.959041361    7.969225669
  271 SOLV  HW2     3707    7.815269959    1.938987497    7.860393035
  272 SOLV  OW      3708    0.631652031    1.957643435    1.627810171
  272 SOLV  HW1     3709    0.557211951    1.894031394    1.607470360
  272 SOLV  HW2     3710    0.615674365    2.044009345    1.579987198
  273 SOLV  OW      3711    0.005983438    1.989117104    7.308901586
  273 SOLV  HW1     3712    0.087134592    1.995560036    7.250807772
  273 SOLV  HW2     3713    0.011537438    1.906393759    7.364829741
  274 SOLV  OW      3714    0.232279782    2.022008296    7.162165111
  274 SOLV  HW1     3715    0.297838041    2.091125835    7.192577622
  274 SOLV  HW2     3716    0.245578536    2.004098261    7.064684991
  275 SOLV  OW      3717    7.228113926    1.783024366    0.893327734
  275 SOLV  HW1     3718    7.327731727    1.788309743    0.886370863
  275 SOLV  HW2     3719    7.188994509    1.770212083    0.802193127
  276 SOLV  OW      3720    1.740987389    7.405107587    7.460227284
  276 SOLV  HW1     3721    1.782077180    7.341462858    7.394937418
  276 SOLV  HW2     3722    1.811019353    7.467996789    7.494023636
  277 SOLV  OW      3723    6.691083286    6.832996257    7.631483522
  277 SOLV  HW1     3724    6.629259929    6.776779119    7.576537224
  277 SOLV  HW2     3725    6.781259445    6.789880119    7.634770158
  278 SOLV  OW      3726    7.165763984    8.049352306    7.977185873
  278 SOLV  HW1     3727    7.197912572    8.118779865    8.041577837
  278 SOLV  HW2     3728    7.240204647    8.024324363    7.915281189
  279 SOLV  OW      3729    2.294475890    0.520903304    7.405099093
  279 SOLV  HW1     3730    2.323062806    0.613010850    7.378659964
  279 SOLV  HW2     3731    2.212164802    0.495683558    7.354218356
  280 SOLV  OW      3732    6.325382280    7.495104302    1.367360574
  280 SOLV  HW1     3733    6.239619883    7.459159719    1.404159863
  280 SOLV  HW2     3734    6.311594557    7.523566121    1.272485927
  281 SOLV  OW      3735    0.955521897    8.053930955    6.815945500
  281 SOLV  HW1     3736    0.878186995    8.117119266    6.810626991
  281 SOLV  HW2     3737    0.949040690    8.000361968    6.900148224
  282 SOLV  OW      3738    0.708700965    5.807127625    8.191150920
  282 SOLV  HW1     3739    0.746067521    5.787049174    8.281715743
  282 SOLV  HW2     3740    0.664928554    5.897037955    8.192354119
  283 SOLV  OW      3741    0.507911575    1.522343849    0.460606222
  283 SOLV  HW1     3742    0.482100385    1.559158092    0.549937578
  283 SOLV  HW2     3743    0.461514052    1.573986549    0.388621480
  284 SOLV  OW      3744    0.873062061    0.936175209    0.888402354
  284 SOLV  HW1     3745    0.872732833    0.877124674    0.969105297
  284 SOLV  HW2     3746    0.783591482    0.979765640    0.878661201
  285 SOLV  OW      3747    2.174909373    7.914044055    7.382732406
  285 SOLV  HW1     3748    2.237707645    7.979803308    7.341095941
  285 SOLV  HW2     3749    2.215988645    7.822885083    7.380738337
  286 SOLV  OW      3750    0.905282952    1.525681330    7.920782887
  286 SOLV  HW1     3751    0.933441067    1.598699364    7.858517500
  286 SOLV  HW2     3752    0.817104861    1.549020610    7.961786431
  287 SOLV  OW      3753    1.843235657    8.058225058    7.600801167
  287 SOLV  HW1     3754    1.771291585    8.107230692    7.650039970
  287 SOLV  HW2     3755    1.918352621    8.121020503    7.580401930
  288 SOLV  OW      3756    2.054519472    7.714472489    6.543693033
  288 SOLV  HW1     3757    1.972627990    7.659311611    6.527793300
  288 SOLV  HW2     3758    2.104408021    7.725583077    6.457731328
  289 SOLV  OW      3759    1.346660998    7.148010567    8.103242906
  289 SOLV  HW1     3760    1.406719458    7.202168044    8.044406178
  289 SOLV  HW2     3761    1.340085235    7.191410875    8.193102942
  290 SOLV  OW      3762    6.861218034    1.687255567    1.235007414
  290 SOLV  HW1     3763    6.931787039    1.735182791    1.287203819
  290 SOLV  HW2     3764    6.787012647    1.660193945    1.296347783
  291 SOLV  OW      3765    2.215960861    0.159095068    7.819343550
  291 SOLV  HW1     3766    2.264586958    0.089966393    7.765880273
  291 SOLV  HW2     3767    2.247085820    0.155726863    7.914324992
  292 SOLV  OW      3768    0.304367106    1.016734214    6.551682038
  292 SOLV  HW1     3769    0.394180623    1.053348812    6.527304057
  292 SOLV  HW2     3770    0.258577037    1.079788174    6.614362608
  293 SOLV  OW      3771    1.301079641    0.069780234    5.992168326
  293 SOLV  HW1     3772    1.278491112    0.047084333    5.897425649
  293 SOLV  HW2     3773    1.255825735    0.155244772    6.017651120
  294 SOLV  OW      3774    6.792026280    6.155036394    6.784163183
  294 SOLV  HW1     3775    6.799107276    6.171047709    6.685699537
  294 SOLV  HW2     3776    6.842267314    6.071943596    6.808101129
  295 SOLV  OW      3777    2.065342479    0.046094840    0.308652285
  295 SOLV  HW1     3778    2.063086006   -0.024719290    0.238069521
  295 SOLV  HW2     3779    2.153023495    0.094051760    0.304936923
  296 SOLV  OW      3780    1.420427890    7.139248060    7.763060826
  296 SOLV  HW1     3781    1.497219716    7.184661726    7.717887188
  296 SOLV  HW2     3782    1.446438442    7.045693004    7.786954399
  297 SOLV  OW      3783    1.350011855    1.134820192    1.005437636
  297 SOLV  HW1     3784    1.353737324    1.057763836    1.069064980
  297 SOLV  HW2     3785    1.261750940    1.134946440    0.958406181
  298 SOLV  OW      3786    1.139959631    1.165055593    5.667081638
  298 SOLV  HW1     3787    1.139774924    1.262119236    5.691174885
  298 SOLV  HW2     3788    1.187635279    1.152419590    5.580080609
  299 SOLV  OW      3789    2.003413035    7.909070302    6.754217439
  299 SOLV  HW1     3790    2.050222955    7.836625907    6.703614254
  299 SOLV  HW2     3791    2.004240562    7.993264783    6.700267419
  300 SOLV  OW      3792    0.391080757    1.900823567    5.678922198
  300 SOLV  HW1     3793    0.441700835    1.894813744    5.592881211
  300 SOLV  HW2     3794    0.415563278    1.985517820    5.726133463
  301 SOLV  OW      3795    1.418071571    7.516324968    6.068146647
  301 SOLV  HW1     3796    1.382958883    7.425339203    6.046004451
  301 SOLV  HW2     3797    1.517720350    7.516546326    6.059685520
  302 SOLV  OW      3798    7.069685489    1.939927014    1.042285861
  302 SOLV  HW1     3799    7.047019813    1.904652135    1.133079163
  302 SOLV  HW2     3800    7.124968289    1.872565504    0.993218351
  303 SOLV  OW      3801    1.045269124    6.924047463    0.283690222
  303 SOLV  HW1     3802    1.040778886    6.835367851    0.237676724
  303 SOLV  HW2     3803    1.119962237    6.978005626    0.244819976
  304 SOLV  OW      3804    7.062786141    7.828332466    8.104105640
  304 SOLV  HW1     3805    7.122541243    7.833280231    8.184146068
  304 SOLV  HW2     3806    7.087186946    7.900913416    8.039777132
  305 SOLV  OW      3807    0.655027082    6.614098331    2.506112350
  305 SOLV  HW1     3808    0.638825047    6.699259593    2.555977458
  305 SOLV  HW2     3809    0.729646635    6.563695601    2.549620803
  306 SOLV  OW      3810    0.033382223    2.219089285    1.112513132
  306 SOLV  HW1     3811    0.083839157    2.135707256    1.134909062
  306 SOLV  HW2     3812    0.077562862    2.297483899    1.156129136
  307 SOLV  OW      3813    2.201207419    7.919680599    6.946676881
  307 SOLV  HW1     3814    2.132074533    7.918482247    6.874432507
  307 SOLV  HW2     3815    2.237460121    8.012353394    6.956550826
  308 SOLV  OW      3816    0.141709596    1.977191711    2.672413287
  308 SOLV  HW1     3817    0.109979840    1.884487715    2.692436242
  308 SOLV  HW2     3818    0.070944909    2.026393750    2.621686576
  309 SOLV  OW      3819    0.436183471    7.261230393    6.003653257
  309 SOLV  HW1     3820    0.509617118    7.286325077    5.940569243
  309 SOLV  HW2     3821    0.384649356    7.343093418    6.029039451
  310 SOLV  OW      3822    0.652703461    6.784255710    5.628559934
  310 SOLV  HW1     3823    0.667980518    6.870348939    5.580016004
  310 SOLV  HW2     3824    0.664721441    6.798805204    5.726772388
  311 SOLV  OW      3825    6.408463717    7.811529315    1.031995937
  311 SOLV  HW1     3826    6.328192543    7.871105894    1.034926397
  311 SOLV  HW2     3827    6.406863420    7.757588259    0.947798885
  312 SOLV  OW      3828    1.428168088    7.935894683    6.105553641
  312 SOLV  HW1     3829    1.344699285    7.912572176    6.055649752
  312 SOLV  HW2     3830    1.500653049    7.871439625    6.081205581
  313 SOLV  OW      3831    7.530310532    7.458573439    6.294413642
  313 SOLV  HW1     3832    7.480708789    7.544587928    6.306374682
  313 SOLV  HW2     3833    7.608384751    7.473311575    6.233676030
  314 SOLV  OW      3834    7.700258596    6.443970842    7.554229418
  314 SOLV  HW1     3835    7.733286725    6.352162125    7.532269777
  314 SOLV  HW2     3836    7.708202641    6.459562934    7.652695766
  315 SOLV  OW      3837    1.519580984    0.147722834    5.683149405
  315 SOLV  HW1     3838    1.593470106    0.215102537    5.681768816
  315 SOLV  HW2     3839    1.432292205    0.193658589    5.666655735
  316 SOLV  OW      3840    1.469977414    6.870921760    7.811360650
  316 SOLV  HW1     3841    1.493722173    6.779402785    7.778773230
  316 SOLV  HW2     3842    1.469141156    6.871502167    7.911362977
  317 SOLV  OW      3843    1.778417027    7.672238531    6.236522612
  317 SOLV  HW1     3844    1.823402540    7.754489494    6.271323811
  317 SOLV  HW2     3845    1.710812324    7.697938483    6.167463821
  318 SOLV  OW      3846    2.213686473    0.723529802    0.432234831
  318 SOLV  HW1     3847    2.238711440    0.819640071    0.443999544
  318 SOLV  HW2     3848    2.290325415    0.673907568    0.391420088
  319 SOLV  OW      3849    1.871200563    8.193619835    0.926876436
  319 SOLV  HW1     3850    1.840512537    8.100603417    0.906675990
  319 SOLV  HW2     3851    1.851267956    8.215253803    1.022461023
  320 SOLV  OW      3852    0.081711180    0.271812634    0.754009316
  320 SOLV  HW1     3853    0.148993178    0.298527637    0.823011218
  320 SOLV  HW2     3854   -0.009719442    0.272735064    0.794522427
  321 SOLV  OW      3855    2.069245793    0.217190759    7.278266451
  321 SOLV  HW1     3856    2.151050897    0.186422565    7.326876479
  321 SOLV  HW2     3857    2.055009552    0.314686696    7.295397337
  322 SOLV  OW      3858    6.603404017    0.236667424    7.846209441
  322 SOLV  HW1     3859    6.690046895    0.284984498    7.833566600
  322 SOLV  HW2     3860    6.582604968    0.230550939    7.943838009
  323 SOLV  OW      3861    1.550733349    7.724452867    5.601631186
  323 SOLV  HW1     3862    1.607892648    7.806137231    5.609506150
  323 SOLV  HW2     3863    1.500393125    7.710666323    5.686938196
  324 SOLV  OW      3864    2.285098606    0.122363008    7.422468355
  324 SOLV  HW1     3865    2.359228912    0.177369346    7.384010019
  324 SOLV  HW2     3866    2.302281435    0.106650428    7.519719912
  325 SOLV  OW      3867    0.750226473    1.183196575    3.552592476
  325 SOLV  HW1     3868    0.685009259    1.157321735    3.623859531
  325 SOLV  HW2     3869    0.835766864    1.133135037    3.565948289
  326 SOLV  OW      3870    6.694974660    0.772383302    0.383820766
  326 SOLV  HW1     3871    6.757216044    0.696323749    0.365314720
  326 SOLV  HW2     3872    6.691859276    0.789684408    0.482271310
  327 SOLV  OW      3873    0.563550470    1.948285533    2.567403139
  327 SOLV  HW1     3874    0.563016217    1.886719781    2.646213557
  327 SOLV  HW2     3875    0.643078130    1.928385724    2.510123134
  328 SOLV  OW      3876    0.461764214    0.858448663    4.619912983
  328 SOLV  HW1     3877    0.543368478    0.810657733    4.587376198
  328 SOLV  HW2     3878    0.456712600    0.948684987    4.577090291
  329 SOLV  OW      3879    7.693226857    5.623586712    7.558816954
  329 SOLV  HW1     3880    7.746624371    5.576071372    7.628763723
  329 SOLV  HW2     3881    7.748482350    5.696600389    7.518600809
  330 SOLV  OW      3882    0.082233895    2.241888710    7.511252679
  330 SOLV  HW1     3883    0.029257422    2.249319734    7.426764135
  330 SOLV  HW2     3884    0.087819297    2.331607831    7.555062298
  331 SOLV  OW      3885    1.567878619    6.488550845    6.887190194
  331 SOLV  HW1     3886    1.578348468    6.583587874    6.916488432
  331 SOLV  HW2     3887    1.566315582    6.484475870    6.787285481
  332 SOLV  OW      3888    0.658903391    1.579839607    2.674878260
  332 SOLV  HW1     3889    0.579746092    1.567450727    2.615027059
  332 SOLV  HW2     3890    0.721188011    1.502325584    2.664215095
  333 SOLV  OW      3891    0.539487811    0.737118509    5.626828680
  333 SOLV  HW1     3892    0.631461942    0.716138445    5.660026371
  333 SOLV  HW2     3893    0.519720988    0.681513609    5.546089354
  334 SOLV  OW      3894    0.669285014    2.085801089    0.021744417
  334 SOLV  HW1     3895    0.663398752    2.083694206   -0.078060155
  334 SOLV  HW2     3896    0.577535851    2.077756450    0.060697914
  335 SOLV  OW      3897    0.278673166    0.553626698    3.362427747
  335 SOLV  HW1     3898    0.284146174    0.590599297    3.455190517
  335 SOLV  HW2     3899    0.283865858    0.628522525    3.296356283
  336 SOLV  OW      3900    1.369029172    8.082916275    5.445546922
  336 SOLV  HW1     3901    1.459348494    8.080210069    5.402690255
  336 SOLV  HW2     3902    1.299425884    8.099087549    5.375580043
  337 SOLV  OW      3903    1.929144638    6.134116785    7.329518051
  337 SOLV  HW1     3904    1.918316564    6.218336497    7.276683791
  337 SOLV  HW2     3905    1.995708150    6.074742455    7.284290182
  338 SOLV  OW      3906    4.217243704    5.356985067    4.115861600
  338 SOLV  HW1     3907    4.275378738    5.438349382    4.114594053
  338 SOLV  HW2     3908    4.274535936    5.275180268    4.121051112
  339 SOLV  OW      3909    5.165027188    4.527960785    5.662573963
  339 SOLV  HW1     3910    5.262099075    4.539723036    5.683555432
  339 SOLV  HW2     3911    5.122890983    4.469201135    5.731662939
  340 SOLV  OW      3912    7.236936824    7.617499679    4.416036368
  340 SOLV  HW1     3913    7.146378522    7.575742745    4.423612383
  340 SOLV  HW2     3914    7.306909135    7.546118684    4.419264828
  341 SOLV  OW      3915    5.844916876    5.027666645    4.480221825
  341 SOLV  HW1     3916    5.928717821    4.975874105    4.463000120
  341 SOLV  HW2     3917    5.808052768    5.061180822    4.393507149
  342 SOLV  OW      3918    7.869838720    4.602661063    4.930252180
  342 SOLV  HW1     3919    7.862380480    4.677440276    4.864278814
  342 SOLV  HW2     3920    7.961618996    4.563223885    4.925659782
  343 SOLV  OW      3921    6.634382962    4.751860379    7.319312606
  343 SOLV  HW1     3922    6.705710598    4.681785785    7.317483071
  343 SOLV  HW2     3923    6.673016026    4.839484709    7.290489035
  344 SOLV  OW      3924    6.786172959    4.723152985    4.649439285
  344 SOLV  HW1     3925    6.746133637    4.792936796    4.708828783
  344 SOLV  HW2     3926    6.716359252    4.688852675    4.586593958
  345 SOLV  OW      3927    5.031094945    4.783163476    6.024880560
  345 SOLV  HW1     3928    4.989063741    4.709479347    5.971913326
  345 SOLV  HW2     3929    5.008623799    4.871214524    5.983124942
  346 SOLV  OW      3930    5.254271809    5.094740081    5.381417810
  346 SOLV  HW1     3931    5.166425349    5.132382906    5.410877153
  346 SOLV  HW2     3932    5.245460538    5.058204352    5.288739751
  347 SOLV  OW      3933    5.829341625    4.693071666    5.527604998
  347 SOLV  HW1     3934    5.923437968    4.719269666    5.506124159
  347 SOLV  HW2     3935    5.788057842    4.648878261    5.447953416
  348 SOLV  OW      3936    4.319805834    5.063140499    5.464084056
  348 SOLV  HW1     3937    4.227177567    5.036446994    5.490710194
  348 SOLV  HW2     3938    4.372939303    4.981389556    5.441835265
  349 SOLV  OW      3939    6.520598601    5.516348967    4.986605607
  349 SOLV  HW1     3940    6.485229603    5.572177693    5.061664126
  349 SOLV  HW2     3941    6.448541058    5.455332599    4.953646820
  350 SOLV  OW      3942    5.266753639    5.570420982    8.029797024
  350 SOLV  HW1     3943    5.274532895    5.551339418    8.127657907
  350 SOLV  HW2     3944    5.209567690    5.651307495    8.016067274
  351 SOLV  OW      3945    6.660846302    4.688391522    5.421504402
  351 SOLV  HW1     3946    6.681857913    4.738464405    5.505487176
  351 SOLV  HW2     3947    6.594615740    4.740298741    5.367458184
  352 SOLV  OW      3948    4.863296861    7.299074118    5.174631515
  352 SOLV  HW1     3949    4.806929995    7.222599606    5.205871792
  352 SOLV  HW2     3950    4.953129560    7.294274755    5.218318636
  353 SOLV  OW      3951    6.094155372    5.623911484    6.800644311
  353 SOLV  HW1     3952    6.039371583    5.540592422    6.792998866
  353 SOLV  HW2     3953    6.062272855    5.677697629    6.878697511
  354 SOLV  OW      3954    7.322282134    5.155379106    5.278388729
  354 SOLV  HW1     3955    7.392901779    5.201704518    5.331948642
  354 SOLV  HW2     3956    7.363069771    5.117178984    5.195449378
  355 SOLV  OW      3957    4.612337703    6.425555056    7.257405160
  355 SOLV  HW1     3958    4.678356170    6.359444437    7.293076599
  355 SOLV  HW2     3959    4.591269707    6.493066591    7.328114174
  356 SOLV  OW      3960    4.693987101    4.145787037    6.656067184
  356 SOLV  HW1     3961    4.649786373    4.129109823    6.744214822
  356 SOLV  HW2     3962    4.765704812    4.214586547    6.667252434
  357 SOLV  OW      3963    4.783817395    4.746025919    5.471056933
  357 SOLV  HW1     3964    4.804129324    4.783562826    5.380622392
  357 SOLV  HW2     3965    4.869383512    4.725612581    5.518635403
  358 SOLV  OW      3966    7.217574305    5.500070308    4.985427261
  358 SOLV  HW1     3967    7.148481798    5.445074201    4.938487350
  358 SOLV  HW2     3968    7.179794534    5.534873710    5.071235701
  359 SOLV  OW      3969    6.443056668    4.962606759    6.639812138
  359 SOLV  HW1     3970    6.369392349    4.988989859    6.702081716
  359 SOLV  HW2     3971    6.514049039    5.033045755    6.640457620
  360 SOLV  OW      3972    6.048303148    5.786879854    7.007612356
  360 SOLV  HW1     3973    6.037895965    5.773657497    7.106194199
  360 SOLV  HW2     3974    6.121731777    5.852550305    6.990375180
  361 SOLV  OW      3975    5.827233777    7.704204637    5.237123837
  361 SOLV  HW1     3976    5.808856510    7.801824474    5.225604934
  361 SOLV  HW2     3977    5.915173661    7.692072780    5.283160723
  362 SOLV  OW      3978    8.092913061    5.567895958    4.913267960
  362 SOLV  HW1     3979    8.150818325    5.510930312    4.971609563
  362 SOLV  HW2     3980    8.140159386    5.586067267    4.827015687
  363 SOLV  OW      3981    7.283428833    4.323677379    8.041471022
  363 SOLV  HW1     3982    7.378247083    4.295152749    8.055522026
  363 SOLV  HW2     3983    7.281823474    4.412977552    7.996476560
  364 SOLV  OW      3984    4.100858924    5.681306925    4.242900624
  364 SOLV  HW1     3985    4.179259944    5.665430198    4.302924454
  364 SOLV  HW2     3986    4.126982614    5.744608866    4.170017031
  365 SOLV  OW      3987    6.666659380    6.063612283    5.394161166
  365 SOLV  HW1     3988    6.632020154    5.977649386    5.356603919
  365 SOLV  HW2     3989    6.728319044    6.044179411    5.470453036
  366 SOLV  OW      3990    8.134570212    4.443922306    4.653883678
  366 SOLV  HW1     3991    8.073808352    4.372353414    4.619419899
  366 SOLV  HW2     3992    8.126520574    4.449374892    4.753418695
  367 SOLV  OW      3993    5.493530412    6.729470463    6.546821127
  367 SOLV  HW1     3994    5.400195626    6.712086595    6.515382001
  367 SOLV  HW2     3995    5.549399631    6.647846411    6.532053156
  368 SOLV  OW      3996    4.454644732    0.061182603    6.819927459
  368 SOLV  HW1     3997    4.528519291    0.015489266    6.869491103
  368 SOLV  HW2     3998    4.453907293    0.158388797    6.843426995
  369 SOLV  OW      3999    6.624732747    6.487160192    5.957617874
  369 SOLV  HW1     4000    6.709747301    6.531419241    5.929067148
  369 SOLV  HW2     4001    6.572337566    6.460362775    5.876759338
  370 SOLV  OW      4002    6.943282100    5.314873684    6.458492116
  370 SOLV  HW1     4003    6.961365576    5.375579143    6.381100644
  370 SOLV  HW2     4004    6.880423804    5.359730256    6.522039659
  371 SOLV  OW      4005    6.147478878    7.243418588    5.682641043
  371 SOLV  HW1     4006    6.220456729    7.290500071    5.732229907
  371 SOLV  HW2     4007    6.061910491    7.251420135    5.733783146
  372 SOLV  OW      4008    6.179253604    6.949600230    6.065539961
  372 SOLV  HW1     4009    6.238294334    6.868950546    6.068968507
  372 SOLV  HW2     4010    6.099725823    6.930244595    6.008072110
  373 SOLV  OW      4011    5.515773720    4.790091651    5.398962736
  373 SOLV  HW1     4012    5.572894294    4.868866574    5.422054662
  373 SOLV  HW2     4013    5.572200173    4.707556269    5.396656482
  374 SOLV  OW      4014    6.294480752    5.077009471    6.881603186
  374 SOLV  HW1     4015    6.222057751    5.111893693    6.822105564
  374 SOLV  HW2     4016    6.347783541    5.153588004    6.917610403
  375 SOLV  OW      4017    7.289274810    6.464451611    4.793265344
  375 SOLV  HW1     4018    7.388586637    6.453047981    4.790302251
  375 SOLV  HW2     4019    7.255275727    6.437128342    4.883261005
  376 SOLV  OW      4020    6.508997152    4.669425279    6.018337396
  376 SOLV  HW1     4021    6.506601226    4.756717424    6.067078771
  376 SOLV  HW2     4022    6.516273386    4.594618391    6.084310037
  377 SOLV  OW      4023    6.184073463    6.093425488    4.231279983
  377 SOLV  HW1     4024    6.250204735    6.037030875    4.280755427
  377 SOLV  HW2     4025    6.094029958    6.050056652    4.234860637
  378 SOLV  OW      4026    6.825615803    4.348211553    6.096229518
  378 SOLV  HW1     4027    6.899818651    4.323020855    6.034089812
  378 SOLV  HW2     4028    6.859637449    4.348688067    6.190273131
  379 SOLV  OW      4029    5.249618271    4.914375711    6.417344663
  379 SOLV  HW1     4030    5.280048361    5.009198151    6.408172512
  379 SOLV  HW2     4031    5.174252574    4.897283585    6.353868323
  380 SOLV  OW      4032    5.952172998    5.254461649    5.594833121
  380 SOLV  HW1     4033    5.935061591    5.156057658    5.599871986
  380 SOLV  HW2     4034    5.936859572    5.286189935    5.501236691
  381 SOLV  OW      4035    5.966273420    4.966323085    5.874375307
  381 SOLV  HW1     4036    5.868733134    4.988253832    5.876962027
  381 SOLV  HW2     4037    5.998816228    4.948204054    5.967189339
  382 SOLV  OW      4038    5.682860859    4.562411157    5.989128177
  382 SOLV  HW1     4039    5.641079876    4.472297258    5.977499104
  382 SOLV  HW2     4040    5.657670933    4.621005157    5.912098329
  383 SOLV  OW      4041    7.905667581    4.811667983    7.266162382
  383 SOLV  HW1     4042    7.998728774    4.833508509    7.295560692
  383 SOLV  HW2     4043    7.870018894    4.886441876    7.210130080
  384 SOLV  OW      4044    6.373050724    4.818235329    6.941677724
  384 SOLV  HW1     4045    6.341317920    4.912848707    6.935096512
  384 SOLV  HW2     4046    6.352493800    4.782467469    7.032781703
  385 SOLV  OW      4047    6.251131036    7.671050852    0.034818336
  385 SOLV  HW1     4048    6.191722368    7.596844252    0.003740718
  385 SOLV  HW2     4049    6.297079693    7.712141568   -0.043934503
  386 SOLV  OW      4050    4.220053248    7.856451392    6.281614032
  386 SOLV  HW1     4051    4.211605403    7.896845009    6.372710215
  386 SOLV  HW2     4052    4.174906528    7.915471321    6.214682317
  387 SOLV  OW      4053    7.258078241    5.273990669    7.987810462
  387 SOLV  HW1     4054    7.162260365    5.247182138    7.977702889
  387 SOLV  HW2     4055    7.314245357    5.192371262    8.001428274
  388 SOLV  OW      4056    6.456832775    7.205186220    5.425094353
  388 SOLV  HW1     4057    6.513962507    7.170099237    5.499302262
  388 SOLV  HW2     4058    6.370005171    7.155584084    5.423591235
  389 SOLV  OW      4059    6.267283689    6.373991001    4.290507021
  389 SOLV  HW1     4060    6.357498202    6.379759540    4.247733603
  389 SOLV  HW2     4061    6.235593444    6.279153634    4.288773165
  390 SOLV  OW      4062    6.072434252    7.125632713    7.503267991
  390 SOLV  HW1     4063    6.166737208    7.092956875    7.496890474
  390 SOLV  HW2     4064    6.035917086    7.104514047    7.593942476
  391 SOLV  OW      4065    6.417126083    7.057196053    7.035977085
  391 SOLV  HW1     4066    6.493963908    7.090840717    6.981516491
  391 SOLV  HW2     4067    6.334460228    7.108104069    7.011965081
  392 SOLV  OW      4068    7.304443840    4.838110708    4.739041855
  392 SOLV  HW1     4069    7.211605201    4.850498586    4.703983555
  392 SOLV  HW2     4070    7.353729288    4.773512226    4.680736873
  393 SOLV  OW      4071    6.464211516    6.019301700    7.783598564
  393 SOLV  HW1     4072    6.455755001    6.105915348    7.734319673
  393 SOLV  HW2     4073    6.507195710    6.035571068    7.872421445
  394 SOLV  OW      4074    5.712802388    6.184450943    7.310420231
  394 SOLV  HW1     4075    5.629900846    6.191457884    7.365917813
  394 SOLV  HW2     4076    5.791303177    6.216170150    7.363647336
  395 SOLV  OW      4077    5.678844608    4.315404679    7.140855503
  395 SOLV  HW1     4078    5.747997047    4.325602683    7.212380038
  395 SOLV  HW2     4079    5.687719662    4.390175279    7.075035287
  396 SOLV  OW      4080    6.498145199    5.212778630    4.429613134
  396 SOLV  HW1     4081    6.509241829    5.118063341    4.399486909
  396 SOLV  HW2     4082    6.575234257    5.238436459    4.487928279
  397 SOLV  OW      4083    4.568917292    4.809354689    5.134184989
  397 SOLV  HW1     4084    4.560199530    4.715749882    5.100068925
  397 SOLV  HW2     4085    4.509758403    4.869875994    5.080901286
  398 SOLV  OW      4086    6.141177228    7.999745256    7.973269817
  398 SOLV  HW1     4087    6.060947800    7.968971096    7.922107506
  398 SOLV  HW2     4088    6.112402157    8.034939788    8.062347103
  399 SOLV  OW      4089    6.214364258    7.897648234    5.811973111
  399 SOLV  HW1     4090    6.171510396    7.833712636    5.875829420
  399 SOLV  HW2     4091    6.167869683    7.892626124    5.723571383
  400 SOLV  OW      4092    4.096856674    4.958414428    5.576642942
  400 SOLV  HW1     4093    4.010268565    5.002363444    5.600567490
  400 SOLV  HW2     4094    4.092031766    4.861018779    5.598827222
  401 SOLV  OW      4095    5.360042069    5.049061955    7.052003997
  401 SOLV  HW1     4096    5.319526035    5.061640823    6.961441060
  401 SOLV  HW2     4097    5.347417667    4.954272394    7.081276952
  402 SOLV  OW      4098    5.428802036    4.338317585    5.667715373
  402 SOLV  HW1     4099    5.503808901    4.290308767    5.713203430
  402 SOLV  HW2     4100    5.427160383    4.433661741    5.697828445
  403 SOLV  OW      4101    7.243213472    6.647664697    5.804106662
  403 SOLV  HW1     4102    7.261245671    6.679117597    5.710900121
  403 SOLV  HW2     4103    7.329960309    6.631970015    5.851335045
  404 SOLV  OW      4104    6.680537076    5.870242561    7.661392952
  404 SOLV  HW1     4105    6.629673391    5.938966107    7.713276195
  404 SOLV  HW2     4106    6.778222628    5.879454405    7.680748588
  405 SOLV  OW      4107    5.284411844    6.211361730    0.002026430
  405 SOLV  HW1     4108    5.248638349    6.128841596   -0.041702342
  405 SOLV  HW2     4109    5.261065855    6.291244233   -0.053428563
  406 SOLV  OW      4110    5.861357812    6.405535428    6.405088168
  406 SOLV  HW1     4111    5.906278149    6.457539836    6.332427355
  406 SOLV  HW2     4112    5.929564529    6.351625028    6.454518967
  407 SOLV  OW      4113    6.566265012    5.165448224    7.332705526
  407 SOLV  HW1     4114    6.613416815    5.137981497    7.416516095
  407 SOLV  HW2     4115    6.555453321    5.264865336    7.331620343
  408 SOLV  OW      4116    6.207453924    5.113320057    7.404065398
  408 SOLV  HW1     4117    6.253681339    5.183261332    7.458588289
  408 SOLV  HW2     4118    6.193268213    5.147489187    7.311152976
  409 SOLV  OW      4119    5.088096200    4.544773761    7.315571633
  409 SOLV  HW1     4120    5.080671769    4.485946341    7.396107725
  409 SOLV  HW2     4121    5.080694094    4.640528085    7.343466982
  410 SOLV  OW      4122    7.154231933    7.558923203    5.965865327
  410 SOLV  HW1     4123    7.210741778    7.498195856    6.021727883
  410 SOLV  HW2     4124    7.077350307    7.507390442    5.927979610
  411 SOLV  OW      4125    6.094783348    5.432970768    7.597721488
  411 SOLV  HW1     4126    6.136756094    5.513102207    7.640373923
  411 SOLV  HW2     4127    6.165481033    5.378182755    7.552977222
  412 SOLV  OW      4128    6.450109925    5.491787041    6.480065261
  412 SOLV  HW1     4129    6.486667808    5.564534945    6.422002341
  412 SOLV  HW2     4130    6.508351941    5.410835102    6.472672617
  413 SOLV  OW      4131    8.184878053    5.212698511    4.521659810
  413 SOLV  HW1     4132    8.145614031    5.304487665    4.515904255
  413 SOLV  HW2     4133    8.148389970    5.156164638    4.447683184
  414 SOLV  OW      4134    6.146549244    4.308558793    4.469745781
  414 SOLV  HW1     4135    6.106593652    4.379566702    4.411767961
  414 SOLV  HW2     4136    6.243662968    4.327803814    4.483838248
  415 SOLV  OW      4137    7.841319191    4.597621771    5.215032318
  415 SOLV  HW1     4138    7.842883969    4.579514785    5.116697538
  415 SOLV  HW2     4139    7.818028093    4.693574355    5.230863506
  416 SOLV  OW      4140    6.559103285    4.661481355    6.811428184
  416 SOLV  HW1     4141    6.481009578    4.712663815    6.847256156
  416 SOLV  HW2     4142    6.566143788    4.676203439    6.712759422
  417 SOLV  OW      4143    8.134406223    5.371685972    6.642442481
  417 SOLV  HW1     4144    8.178220860    5.450054710    6.598412284
  417 SOLV  HW2     4145    8.146487682    5.290409988    6.585449036
  418 SOLV  OW      4146    5.302752885    6.837215476    7.757887383
  418 SOLV  HW1     4147    5.261959506    6.928039197    7.748468320
  418 SOLV  HW2     4148    5.400179532    6.842004681    7.735825129
  419 SOLV  OW      4149    6.365297660    7.097300328    4.375311093
  419 SOLV  HW1     4150    6.337978290    7.099964716    4.471479516
  419 SOLV  HW2     4151    6.465087748    7.099142700    4.368965742
  420 SOLV  OW      4152    4.670538277    7.959186281    8.158125916
  420 SOLV  HW1     4153    4.638587697    7.865393391    8.171620284
  420 SOLV  HW2     4154    4.704760140    7.969603990    8.064743180
  421 SOLV  OW      4155    6.033816190    7.008283790    6.288769894
  421 SOLV  HW1     4156    5.940747124    6.981041300    6.264324586
  421 SOLV  HW2     4157    6.092677829    7.001808396    6.208178773
  422 SOLV  OW      4158    8.209389107    5.371133821    5.673571405
  422 SOLV  HW1     4159    8.302680326    5.338736384    5.689356000
  422 SOLV  HW2     4160    8.205797173    5.421580346    5.587291822
  423 SOLV  OW      4161    7.662330496    6.595607672    5.030912531
  423 SOLV  HW1     4162    7.761401865    6.594328254    5.044505438
  423 SOLV  HW2     4163    7.623764551    6.507588542    5.058603512
  424 SOLV  OW      4164    5.130772979    7.249943294    8.093493313
  424 SOLV  HW1     4165    5.046103672    7.197243217    8.086042224
  424 SOLV  HW2     4166    5.119444325    7.337898711    8.047264079
  425 SOLV  OW      4167    5.691860056    4.819938670    4.543653391
  425 SOLV  HW1     4168    5.742818794    4.905991088    4.543983728
  425 SOLV  HW2     4169    5.749657555    4.747139848    4.506753650
  426 SOLV  OW      4170    7.311448891    4.604762769    6.870788237
  426 SOLV  HW1     4171    7.402464633    4.644117390    6.883726193
  426 SOLV  HW2     4172    7.318809388    4.505246530    6.864281210
  427 SOLV  OW      4173    7.055598533    7.976190101    5.414979952
  427 SOLV  HW1     4174    7.121738505    8.051190945    5.413632647
  427 SOLV  HW2     4175    7.016691058    7.964434972    5.323604881
  428 SOLV  OW      4176    5.176911913    7.514493998    7.988848485
  428 SOLV  HW1     4177    5.117729966    7.588530300    8.020753142
  428 SOLV  HW2     4178    5.205933160    7.533145808    7.894978270
  429 SOLV  OW      4179    5.992073842    7.484134791    7.938139255
  429 SOLV  HW1     4180    5.934873776    7.408296290    7.906858791
  429 SOLV  HW2     4181    6.013304119    7.543933954    7.860840651
  430 SOLV  OW      4182    8.149042422    7.043301647    7.948928379
  430 SOLV  HW1     4183    8.157475510    7.076129985    7.854838052
  430 SOLV  HW2     4184    8.068580149    6.984402848    7.956574530
  431 SOLV  OW      4185    5.879155435    6.230759671    5.287041094
  431 SOLV  HW1     4186    5.892123032    6.160213455    5.217350544
  431 SOLV  HW2     4187    5.924782929    6.202883192    5.371555565
  432 SOLV  OW      4188    5.468938246    6.176056623    7.463891202
  432 SOLV  HW1     4189    5.459188438    6.076779157    7.456782819
  432 SOLV  HW2     4190    5.410652413    6.220224539    7.395674388
  433 SOLV  OW      4191    5.454119016    4.283819830    7.304168635
  433 SOLV  HW1     4192    5.534427528    4.299862434    7.246782045
  433 SOLV  HW2     4193    5.434704950    4.185783620    7.307632112
  434 SOLV  OW      4194    6.581117893    7.111197592    4.937172335
  434 SOLV  HW1     4195    6.572174216    7.162466101    4.851770696
  434 SOLV  HW2     4196    6.545241777    7.165930922    5.012796168
  435 SOLV  OW      4197    5.891221319    7.277890153    6.625524914
  435 SOLV  HW1     4198    5.827995953    7.201117868    6.615031239
  435 SOLV  HW2     4199    5.859005727    7.355274863    6.570979239
  436 SOLV  OW      4200    7.085461891    6.871489627    5.891798730
  436 SOLV  HW1     4201    7.161698415    6.811351738    5.867864380
  436 SOLV  HW2     4202    7.035876806    6.833041008    5.969673328
  437 SOLV  OW      4203    5.899994533    4.127865947    6.922194565
  437 SOLV  HW1     4204    5.935040747    4.046145297    6.876439338
  437 SOLV  HW2     4205    5.800768455    4.120480037    6.932176242
  438 SOLV  OW      4206    6.924145134    3.847897852    7.755440536
  438 SOLV  HW1     4207    6.923943420    3.892143246    7.665750577
  438 SOLV  HW2     4208    6.982150295    3.766488918    7.752292553
  439 SOLV  OW      4209    7.039746414    4.884000706    6.539989273
  439 SOLV  HW1     4210    7.083094995    4.804068796    6.581625162
  439 SOLV  HW2     4211    7.026451860    4.867555004    6.442242163
  440 SOLV  OW      4212    4.857397339    4.537344700    6.654116359
  440 SOLV  HW1     4213    4.915136245    4.459678191    6.679331776
  440 SOLV  HW2     4214    4.761172202    4.511247480    6.661946560
  441 SOLV  OW      4215    7.078799434    4.892018284    5.369649759
  441 SOLV  HW1     4216    7.065194559    4.990503146    5.358815095
  441 SOLV  HW2     4217    7.159554762    4.863655272    5.317920930
  442 SOLV  OW      4218    6.429131359    4.934533145    5.020081446
  442 SOLV  HW1     4219    6.345522379    4.915858673    4.968479254
  442 SOLV  HW2     4220    6.413468604    5.011302182    5.082235182
  443 SOLV  OW      4221    4.087898442    4.712933041    5.693007516
  443 SOLV  HW1     4222    4.151278362    4.657311443    5.746759016
  443 SOLV  HW2     4223    4.037286665    4.774010773    5.753916476
  444 SOLV  OW      4224    4.850166502    6.504290583    5.657271387
  444 SOLV  HW1     4225    4.877333252    6.437085822    5.726170409
  444 SOLV  HW2     4226    4.752501417    6.494657243    5.638027865
  445 SOLV  OW      4227    6.332480973    4.482382081    7.904443108
  445 SOLV  HW1     4228    6.301229875    4.387440304    7.901365470
  445 SOLV  HW2     4229    6.426955993    4.487415603    7.872052763
  446 SOLV  OW      4230    4.340461174    7.817545790    6.843929665
  446 SOLV  HW1     4231    4.354139448    7.907344492    6.802107447
  446 SOLV  HW2     4232    4.400400304    7.750760496    6.799781944
  447 SOLV  OW      4233    5.583357713    6.357274755    6.805116384
  447 SOLV  HW1     4234    5.550971237    6.275280021    6.852335147
  447 SOLV  HW2     4235    5.513696151    6.428791227    6.810965577
  448 SOLV  OW      4236    4.700612390    7.934800888    7.872506052
  448 SOLV  HW1     4237    4.661785970    7.848170116    7.841057485
  448 SOLV  HW2     4238    4.776084120    7.961237441    7.812451953
  449 SOLV  OW      4239    5.029228753    7.727999788    8.105717276
  449 SOLV  HW1     4240    5.018108811    7.712380595    8.203872109
  449 SOLV  HW2     4241    5.102297768    7.794602756    8.090654179
  450 SOLV  OW      4242    5.346582077    5.578094912    7.586886271
  450 SOLV  HW1     4243    5.369827354    5.562697238    7.682920478
  450 SOLV  HW2     4244    5.418773969    5.540595692    7.528713430
  451 SOLV  OW      4245    4.727375833    5.025749761    8.217090041
  451 SOLV  HW1     4246    4.801998969    5.092329813    8.217074821
  451 SOLV  HW2     4247    4.693257242    5.013969370    8.310356338
  452 SOLV  OW      4248    6.474781056    6.873544889    5.017766223
  452 SOLV  HW1     4249    6.488173800    6.867882946    5.116710879
  452 SOLV  HW2     4250    6.524766497    6.952361532    4.981837209
  453 SOLV  OW      4251    4.609181122    5.561428275    4.883868437
  453 SOLV  HW1     4252    4.543679128    5.524106939    4.818167238
  453 SOLV  HW2     4253    4.559766615    5.606107604    4.958447014
  454 SOLV  OW      4254    4.423146225    7.389103277    7.451164729
  454 SOLV  HW1     4255    4.436091943    7.378411043    7.352576416
  454 SOLV  HW2     4256    4.410604152    7.485931287    7.472810910
  455 SOLV  OW      4257    7.223815064    6.046772149    5.651011374
  455 SOLV  HW1     4258    7.224668141    6.138157747    5.691623854
  455 SOLV  HW2     4259    7.242376090    5.978659794    5.721846283
  456 SOLV  OW      4260    5.813368205    4.654375930    6.190556893
  456 SOLV  HW1     4261    5.757294664    4.654406516    6.107746168
  456 SOLV  HW2     4262    5.760309633    4.691586127    6.266727771
  457 SOLV  OW      4263    6.032943602    8.074367303    6.497960426
  457 SOLV  HW1     4264    6.033085296    8.013125262    6.577022605
  457 SOLV  HW2     4265    6.041340435    8.169023182    6.529124224
  458 SOLV  OW      4266    4.439618372    6.041490488    7.291429425
  458 SOLV  HW1     4267    4.344460167    6.015240948    7.307472849
  458 SOLV  HW2     4268    4.442428355    6.130900539    7.246713843
  459 SOLV  OW      4269    7.318788708    6.668423009    7.710662327
  459 SOLV  HW1     4270    7.262344067    6.596918163    7.669399058
  459 SOLV  HW2     4271    7.327304930    6.651616914    7.808879152
  460 SOLV  OW      4272    4.682967232    6.137008101    5.617057244
  460 SOLV  HW1     4273    4.777618752    6.140119054    5.649200359
  460 SOLV  HW2     4274    4.622784370    6.175805694    5.686874511
  461 SOLV  OW      4275    4.430101541    6.277547207    7.127692688
  461 SOLV  HW1     4276    4.503687639    6.327131312    7.173806709
  461 SOLV  HW2     4277    4.465809319    6.234462378    7.044803707
  462 SOLV  OW      4278    6.703053290    5.804666344    6.891346690
  462 SOLV  HW1     4279    6.717461927    5.874026126    6.961937629
  462 SOLV  HW2     4280    6.639895227    5.735032557    6.925458069
  463 SOLV  OW      4281    6.199358057    5.615184804    4.654498523
  463 SOLV  HW1     4282    6.163178849    5.662095782    4.573923904
  463 SOLV  HW2     4283    6.239350521    5.527748115    4.626981842
  464 SOLV  OW      4284    6.113940914    7.202070896    8.169364763
  464 SOLV  HW1     4285    6.211472161    7.180220837    8.172785919
  464 SOLV  HW2     4286    6.061525703    7.126848858    8.209310641
  465 SOLV  OW      4287    5.734022342    4.511562721    8.173908366
  465 SOLV  HW1     4288    5.763857833    4.477411244    8.263044981
  465 SOLV  HW2     4289    5.644244329    4.473360125    8.151946998
  466 SOLV  OW      4290    4.960449202    4.565907007    8.073431214
  466 SOLV  HW1     4291    4.958224342    4.495929048    8.144842825
  466 SOLV  HW2     4292    5.021089160    4.640292365    8.101555285
  467 SOLV  OW      4293    7.443977668    5.005129862    7.315619213
  467 SOLV  HW1     4294    7.509324450    5.080316666    7.324489441
  467 SOLV  HW2     4295    7.481771064    4.922943233    7.358267801
  468 SOLV  OW      4296    7.074859508    4.743854683    4.593925148
  468 SOLV  HW1     4297    7.094568966    4.788909536    4.506852532
  468 SOLV  HW2     4298    6.979575456    4.713523643    4.594913853
  469 SOLV  OW      4299    5.016280362    5.642539606    7.219368864
  469 SOLV  HW1     4300    5.089908245    5.689660300    7.170785302
  469 SOLV  HW2     4301    4.950732173    5.606064289    7.153227058
  470 SOLV  OW      4302    5.501495519    4.637263477    6.984324407
  470 SOLV  HW1     4303    5.594181709    4.609752722    7.009899471
  470 SOLV  HW2     4304    5.458419024    4.564103759    6.931469698
  471 SOLV  OW      4305    6.905147805    4.286534937    6.355657051
  471 SOLV  HW1     4306    6.971964125    4.214525222    6.374409806
  471 SOLV  HW2     4307    6.838528059    4.290386703    6.430145035
  472 SOLV  OW      4308    4.643231184    7.073338500    5.740472374
  472 SOLV  HW1     4309    4.601068579    6.992770075    5.698866058
  472 SOLV  HW2     4310    4.678487228    7.049497765    5.830963428
  473 SOLV  OW      4311    8.174335868    6.618048175    5.685615537
  473 SOLV  HW1     4312    8.079898159    6.608826936    5.717211772
  473 SOLV  HW2     4313    8.183401143    6.701799737    5.631714670
  474 SOLV  OW      4314    7.040956040    5.148251456    5.304979518
  474 SOLV  HW1     4315    7.010721657    5.206265075    5.380624656
  474 SOLV  HW2     4316    7.140413745    5.154053287    5.296241865
  475 SOLV  OW      4317    4.253216032    5.592970519    7.140080117
  475 SOLV  HW1     4318    4.188140831    5.667265311    7.155809517
  475 SOLV  HW2     4319    4.309022857    5.614008660    7.059799992
  476 SOLV  OW      4320    4.909157081    5.766607820    6.346456820
  476 SOLV  HW1     4321    4.952094750    5.750667435    6.435360155
  476 SOLV  HW2     4322    4.858160313    5.852597284    6.349028289
  477 SOLV  OW      4323    7.406395740    7.410264775    4.462921663
  477 SOLV  HW1     4324    7.414981863    7.453153574    4.552859489
  477 SOLV  HW2     4325    7.361594184    7.321371496    4.472548820
  478 SOLV  OW      4326    4.673724581    6.954814286    7.524105918
  478 SOLV  HW1     4327    4.752997719    7.014480455    7.511562272
  478 SOLV  HW2     4328    4.637559688    6.966472197    7.616613840
  479 SOLV  OW      4329    6.396980596    6.304013170    4.715858907
  479 SOLV  HW1     4330    6.323141330    6.351448582    4.667907558
  479 SOLV  HW2     4331    6.480368951    6.359039031    4.711363560
  480 SOLV  OW      4332    7.972703405    4.269385243    6.342864379
  480 SOLV  HW1     4333    8.070741506    4.282032192    6.358029564
  480 SOLV  HW2     4334    7.929634985    4.238220197    6.427571081
  481 SOLV  OW      4335    4.695939081    7.992230456    6.105337738
  481 SOLV  HW1     4336    4.690709242    8.091464040    6.116607714
  481 SOLV  HW2     4337    4.618255946    7.949325993    6.151448195
  482 SOLV  OW      4338    4.650153405    5.684621022    6.591640766
  482 SOLV  HW1     4339    4.668165710    5.586247423    6.591585697
  482 SOLV  HW2     4340    4.566180325    5.703139873    6.540578832
  483 SOLV  OW      4341    5.760241154    7.799039780    6.150796360
  483 SOLV  HW1     4342    5.778448927    7.835588255    6.059505433
  483 SOLV  HW2     4343    5.823318984    7.840427138    6.216444360
  484 SOLV  OW      4344    5.125092714    7.170485512    6.833123102
  484 SOLV  HW1     4345    5.212874267    7.123659998    6.822945379
  484 SOLV  HW2     4346    5.079874713    7.176212887    6.744104550
  485 SOLV  OW      4347    7.240951386    7.454110480    8.226736236
  485 SOLV  HW1     4348    7.210703080    7.448435032    8.131580558
  485 SOLV  HW2     4349    7.283444055    7.367593954    8.253400238
  486 SOLV  OW      4350    5.249768861    4.309973592    4.676464173
  486 SOLV  HW1     4351    5.178543961    4.359172792    4.626385301
  486 SOLV  HW2     4352    5.339430199    4.346408504    4.651270134
  487 SOLV  OW      4353    4.424098054    6.961633338    4.815464242
  487 SOLV  HW1     4354    4.474164228    6.941274803    4.731327766
  487 SOLV  HW2     4355    4.325832167    6.959852528    4.797007691
  488 SOLV  OW      4356    5.003473317    4.430375610    5.217746655
  488 SOLV  HW1     4357    4.922313887    4.457796875    5.166143804
  488 SOLV  HW2     4358    5.029228361    4.337159862    5.192269845
  489 SOLV  OW      4359    7.259231486    6.182120671    7.399550258
  489 SOLV  HW1     4360    7.312228576    6.232544301    7.331357261
  489 SOLV  HW2     4361    7.308498814    6.098957472    7.425204006
  490 SOLV  OW      4362    7.437183418    4.744090125    5.416255250
  490 SOLV  HW1     4363    7.403972211    4.807871004    5.485757467
  490 SOLV  HW2     4364    7.374722082    4.744435969    5.338153301
  491 SOLV  OW      4365    6.462688061    7.497434633    4.776094339
  491 SOLV  HW1     4366    6.437386376    7.551187535    4.695643238
  491 SOLV  HW2     4367    6.384819321    7.492432662    4.838650698
  492 SOLV  OW      4368    5.327674055    7.433056123    5.131110491
  492 SOLV  HW1     4369    5.414818270    7.476204330    5.154470297
  492 SOLV  HW2     4370    5.294652998    7.469642780    5.044089967
  493 SOLV  OW      4371    5.825105861    7.341247881    6.894767653
  493 SOLV  HW1     4372    5.725923026    7.346970731    6.883365273
  493 SOLV  HW2     4373    5.866770792    7.310685053    6.809140937
  494 SOLV  OW      4374    7.188212820    4.874322245    7.622618975
  494 SOLV  HW1     4375    7.145811559    4.784376469    7.611967214
  494 SOLV  HW2     4376    7.164967130    4.931629701    7.544025228
  495 SOLV  OW      4377    4.594795448    4.231913425    4.887068321
  495 SOLV  HW1     4378    4.625703160    4.139755979    4.910587829
  495 SOLV  HW2     4379    4.665765134    4.278342559    4.834067493
  496 SOLV  OW      4380    7.786529733    5.461691862    5.662856234
  496 SOLV  HW1     4381    7.769113928    5.366374011    5.638094819
  496 SOLV  HW2     4382    7.705563836    5.499844324    5.707475112
  497 SOLV  OW      4383    7.819129530    4.805321930    5.858245541
  497 SOLV  HW1     4384    7.791024427    4.811722317    5.762479656
  497 SOLV  HW2     4385    7.857086811    4.714479732    5.875820756
  498 SOLV  OW      4386    7.148848381    7.518801985    4.922465830
  498 SOLV  HW1     4387    7.059824425    7.541658915    4.883043106
  498 SOLV  HW2     4388    7.174747741    7.426244613    4.894821659
  499 SOLV  OW      4389    7.578568108    4.206605893    4.949696162
  499 SOLV  HW1     4390    7.625393374    4.191531210    5.036770158
  499 SOLV  HW2     4391    7.580149840    4.304098814    4.927462697
  500 SOLV  OW      4392    4.915840572    4.152607331    4.634109306
  500 SOLV  HW1     4393    4.939889789    4.147419092    4.537173268
  500 SOLV  HW2     4394    4.957180250    4.075684317    4.682850054
  501 SOLV  OW      4395    7.682537329    5.364907050    6.512802015
  501 SOLV  HW1     4396    7.647813681    5.281635094    6.469651733
  501 SOLV  HW2     4397    7.606037094    5.425539365    6.534558138
  502 SOLV  OW      4398    4.898969284    4.775468409    6.770562878
  502 SOLV  HW1     4399    4.990354389    4.810835694    6.750568933
  502 SOLV  HW2     4400    4.891607309    4.681459800    6.737247662
  503 SOLV  OW      4401    6.489203936    5.423310691    7.304982851
  503 SOLV  HW1     4402    6.438215269    5.492911508    7.254410722
  503 SOLV  HW2     4403    6.567656869    5.465767179    7.350194965
  504 SOLV  OW      4404    7.904479494    4.332928977    7.072967420
  504 SOLV  HW1     4405    7.809040261    4.312446539    7.051211090
  504 SOLV  HW2     4406    7.917626260    4.432045194    7.075123560
  505 SOLV  OW      4407    7.202533948    5.651536990    7.115567435
  505 SOLV  HW1     4408    7.207110547    5.749730594    7.133978043
  505 SOLV  HW2     4409    7.153614040    5.635982477    7.029737679
  506 SOLV  OW      4410    6.271047961    4.046379172    5.818375626
  506 SOLV  HW1     4411    6.196558327    4.106023321    5.848298880
  506 SOLV  HW2     4412    6.249601983    3.951692955    5.842376691
  507 SOLV  OW      4413    5.778446743    6.943603790    6.216936404
  507 SOLV  HW1     4414    5.790488527    6.854956389    6.172237121
  507 SOLV  HW2     4415    5.695554779    6.941734400    6.272853839
  508 SOLV  OW      4416    7.265605747    5.842175524    8.095166523
  508 SOLV  HW1     4417    7.234623646    5.934571841    8.117637634
  508 SOLV  HW2     4418    7.293249433    5.838749167    7.999115079
  509 SOLV  OW      4419    7.553098027    5.865187927    7.187344037
  509 SOLV  HW1     4420    7.647620907    5.845315979    7.161414769
  509 SOLV  HW2     4421    7.506833438    5.911460251    7.111711773
  510 SOLV  OW      4422    6.918694283    4.035642073    7.271159274
  510 SOLV  HW1     4423    6.929013671    3.975319248    7.192062091
  510 SOLV  HW2     4424    6.893120326    4.127205157    7.240113128
  511 SOLV  OW      4425    5.375060059    4.402978566    0.129806354
  511 SOLV  HW1     4426    5.291728641    4.347893360    0.134442614
  511 SOLV  HW2     4427    5.434860827    4.366957230    0.058194269
  512 SOLV  OW      4428    6.616038848    4.897798235    4.813513351
  512 SOLV  HW1     4429    6.554360056    4.901697640    4.892139577
  512 SOLV  HW2     4430    6.682767007    4.972022831    4.819802960
  513 SOLV  OW      4431    5.305791251    5.632658600    4.781178094
  513 SOLV  HW1     4432    5.219722581    5.581732167    4.780895154
  513 SOLV  HW2     4433    5.361517468    5.603471340    4.858921957
  514 SOLV  OW      4434    8.018248159    7.545379928    4.474569729
  514 SOLV  HW1     4435    8.092279587    7.602775175    4.439540267
  514 SOLV  HW2     4436    7.952377602    7.602325193    4.523764943
  515 SOLV  OW      4437    5.865793038    7.273305328    4.858503523
  515 SOLV  HW1     4438    5.835460044    7.338106633    4.788631362
  515 SOLV  HW2     4439    5.796771544    7.201833359    4.869867798
  516 SOLV  OW      4440    7.546178887    4.979457787    4.718720835
  516 SOLV  HW1     4441    7.456605923    4.936963240    4.705578807
  516 SOLV  HW2     4442    7.534147168    5.075798148    4.742710834
  517 SOLV  OW      4443    4.550222140    5.129789148    6.562049429
  517 SOLV  HW1     4444    4.498653036    5.046149362    6.543428654
  517 SOLV  HW2     4445    4.635733372    5.106574185    6.608423931
  518 SOLV  OW      4446    4.285359123    7.944410212    5.908228435
  518 SOLV  HW1     4447    4.330783962    7.859102665    5.933940326
  518 SOLV  HW2     4448    4.351605945    8.019307175    5.910117563
  519 SOLV  OW      4449    5.915331521    5.234959210    7.024395743
  519 SOLV  HW1     4450    5.855354353    5.302476542    7.067358774
  519 SOLV  HW2     4451    5.872392228    5.144740336    7.028686251
  520 SOLV  OW      4452    6.227957981    8.223500231    4.991045773
  520 SOLV  HW1     4453    6.197498098    8.173641679    4.909880063
  520 SOLV  HW2     4454    6.324952986    8.246054694    4.981839568
  521 SOLV  OW      4455    5.164265781    5.800792720    8.142765301
  521 SOLV  HW1     4456    5.163284289    5.887977673    8.093781891
  521 SOLV  HW2     4457    5.206393027    5.813508165    8.232571273
  522 SOLV  OW      4458    5.777441581    5.934335273    7.542405203
  522 SOLV  HW1     4459    5.791272869    5.866706220    7.614758814
  522 SOLV  HW2     4460    5.679579812    5.951588413    7.531206832
  523 SOLV  OW      4461    4.016094484    7.056182730    7.690489433
  523 SOLV  HW1     4462    4.085727147    7.121206002    7.660072707
  523 SOLV  HW2     4463    4.021850420    6.972972650    7.635309813
  524 SOLV  OW      4464    7.947941002    4.623814663    7.069350567
  524 SOLV  HW1     4465    7.936285929    4.665842419    7.159338494
  524 SOLV  HW2     4466    7.920426148    4.688752527    6.998442182
  525 SOLV  OW      4467    4.382294832    7.670618835    7.505575049
  525 SOLV  HW1     4468    4.324420182    7.718852453    7.571332506
  525 SOLV  HW2     4469    4.478457795    7.688434443    7.526485926
  526 SOLV  OW      4470    5.234175239    4.747915696    5.366850905
  526 SOLV  HW1     4471    5.176427148    4.761121215    5.447427500
  526 SOLV  HW2     4472    5.328504030    4.772626264    5.389059533
  527 SOLV  OW      4473    4.979800901    6.169694546    7.870427268
  527 SOLV  HW1     4474    4.995528886    6.228623309    7.791169868
  527 SOLV  HW2     4475    4.890945792    6.191319758    7.910908689
  528 SOLV  OW      4476    6.341356054    5.005986219    5.355834979
  528 SOLV  HW1     4477    6.336602292    5.058809937    5.440619833
  528 SOLV  HW2     4478    6.326749515    5.066821859    5.277815363
  529 SOLV  OW      4479    4.696102566    4.764184534    5.856988158
  529 SOLV  HW1     4480    4.772464998    4.699806311    5.861913886
  529 SOLV  HW2     4481    4.644757908    4.761581281    5.942760818
  530 SOLV  OW      4482    5.923287071    6.601522185    5.534877040
  530 SOLV  HW1     4483    6.008340063    6.596677378    5.482489924
  530 SOLV  HW2     4484    5.921076401    6.527196405    5.601754385
  531 SOLV  OW      4485    6.817886598    6.957665282    5.537836713
  531 SOLV  HW1     4486    6.807628657    6.988253494    5.443173704
  531 SOLV  HW2     4487    6.744776754    6.996941785    5.593642026
  532 SOLV  OW      4488    4.666478572    6.711038374    5.191296995
  532 SOLV  HW1     4489    4.760658111    6.730654112    5.163968729
  532 SOLV  HW2     4490    4.605298391    6.726960199    5.113806234
  533 SOLV  OW      4491    6.401502720    6.322779626    7.104796744
  533 SOLV  HW1     4492    6.440588332    6.281010422    7.022765921
  533 SOLV  HW2     4493    6.404087293    6.422360116    7.095940383
  534 SOLV  OW      4494    6.534169513    7.129828939    7.927996032
  534 SOLV  HW1     4495    6.614235596    7.189741020    7.928075536
  534 SOLV  HW2     4496    6.477556584    7.149998851    7.848070123
  535 SOLV  OW      4497    5.212262513    5.285375249    7.090918940
  535 SOLV  HW1     4498    5.201010743    5.309248662    7.187380648
  535 SOLV  HW2     4499    5.269472045    5.203706207    7.083263386
  536 SOLV  OW      4500    4.686381935    5.395402063    6.581698192
  536 SOLV  HW1     4501    4.644434036    5.315641418    6.538354751
  536 SOLV  HW2     4502    4.784693145    5.380046371    6.591653535
  537 SOLV  OW      4503    7.606808927    4.901761205    6.677811770
  537 SOLV  HW1     4504    7.575623806    4.829327973    6.739316154
  537 SOLV  HW2     4505    7.527638527    4.950098093    6.640429577
  538 SOLV  OW      4506    5.995664776    7.025089742    0.105135330
  538 SOLV  HW1     4507    6.057647673    6.978249872    0.168111358
  538 SOLV  HW2     4508    5.934784545    6.958224948    0.062422105
  539 SOLV  OW      4509    7.295299169    7.791692145    4.229687924
  539 SOLV  HW1     4510    7.382808816    7.785944872    4.181619952
  539 SOLV  HW2     4511    7.289234169    7.717793236    4.296796789
  540 SOLV  OW      4512    6.307354591    5.042954606    4.181569105
  540 SOLV  HW1     4513    6.373173769    5.050859824    4.106699975
  540 SOLV  HW2     4514    6.356350940    5.029697782    4.267729505
  541 SOLV  OW      4515    7.089966628    5.073928531    4.798807926
  541 SOLV  HW1     4516    7.141681920    5.047470127    4.880213510
  541 SOLV  HW2     4517    7.150675888    5.120588260    4.734476038
  542 SOLV  OW      4518    4.983775547    0.159461598    6.048233052
  542 SOLV  HW1     4519    5.053184469    0.113991320    5.992408256
  542 SOLV  HW2     4520    4.904434536    0.181363879    5.991428816
  543 SOLV  OW      4521    0.226620126    4.292490481    5.151995816
  543 SOLV  HW1     4522    0.139672434    4.286258108    5.201015624
  543 SOLV  HW2     4523    0.267836899    4.382097473    5.168531016
  544 SOLV  OW      4524    7.438500349    5.960625661    7.420238481
  544 SOLV  HW1     4525    7.425474343    5.886910685    7.486554678
  544 SOLV  HW2     4526    7.481848143    5.924059992    7.337865447
  545 SOLV  OW      4527    6.401890029    6.473963822    6.643248290
  545 SOLV  HW1     4528    6.353092963    6.397037968    6.684516951
  545 SOLV  HW2     4529    6.355258591    6.559325659    6.666500872
  546 SOLV  OW      4530    5.023622951    7.829285905    5.428103030
  546 SOLV  HW1     4531    5.076874914    7.776738368    5.361737356
  546 SOLV  HW2     4532    5.061199582    7.921684663    5.435299704
  547 SOLV  OW      4533    6.517529709    4.867692248    7.737230840
  547 SOLV  HW1     4534    6.575397981    4.835172431    7.812031503
  547 SOLV  HW2     4535    6.451502738    4.933965962    7.772580638
  548 SOLV  OW      4536    7.109186365    4.712273364    7.289393462
  548 SOLV  HW1     4537    7.182067974    4.671068043    7.234690894
  548 SOLV  HW2     4538    7.134228919    4.806198735    7.312906524
  549 SOLV  OW      4539    8.037183588    7.912121479    4.660019673
  549 SOLV  HW1     4540    7.992840857    7.999129401    4.681546007
  549 SOLV  HW2     4541    8.104401678    7.926086779    4.587309984
  550 SOLV  OW      4542    6.761964611    5.486898365    7.077054298
  550 SOLV  HW1     4543    6.808889506    5.566269709    7.115784689
  550 SOLV  HW2     4544    6.682328018    5.517478378    7.024855268
  551 SOLV  OW      4545    6.558755569    7.847042878    4.849597075
  551 SOLV  HW1     4546    6.584511732    7.805126107    4.936666477
  551 SOLV  HW2     4547    6.606356338    7.800613111    4.774898094
  552 SOLV  OW      4548    6.052524144    6.951964867    5.179590956
  552 SOLV  HW1     4549    6.031473433    7.048920839    5.167083053
  552 SOLV  HW2     4550    6.103311648    6.918403888    5.100254393
  553 SOLV  OW      4551    4.939322582    5.845641423    4.473850671
  553 SOLV  HW1     4552    4.985802197    5.773489021    4.422516465
  553 SOLV  HW2     4553    5.000697291    5.881195969    4.544352064
  554 SOLV  OW      4554    7.630992381    5.201477368    7.336762867
  554 SOLV  HW1     4555    7.597413446    5.294538981    7.351324137
  554 SOLV  HW2     4556    7.725913501    5.195115346    7.367576918
  555 SOLV  OW      4557    7.996042598    5.782618251    8.144950300
  555 SOLV  HW1     4558    8.017015441    5.712113255    8.077192284
  555 SOLV  HW2     4559    7.972806694    5.739269342    8.232029933
  556 SOLV  OW      4560    6.390907081    5.208564351    6.202199825
  556 SOLV  HW1     4561    6.342192208    5.123894825    6.223640632
  556 SOLV  HW2     4562    6.461823991    5.224503982    6.270891006
  557 SOLV  OW      4563    5.157892019    6.050046883    8.057340012
  557 SOLV  HW1     4564    5.241527041    6.052124915    8.002545312
  557 SOLV  HW2     4565    5.082453845    6.088983485    8.004476149
  558 SOLV  OW      4566    4.685122021    5.433581750    5.951577903
  558 SOLV  HW1     4567    4.764291896    5.447253595    6.011119908
  558 SOLV  HW2     4568    4.713332327    5.383815208    5.869556746
  559 SOLV  OW      4569    6.755673040    4.684325393    5.901237528
  559 SOLV  HW1     4570    6.665417460    4.661851965    5.937990088
  559 SOLV  HW2     4571    6.787124129    4.770695925    5.940643953
  560 SOLV  OW      4572    4.320028299    5.766563204    5.821895065
  560 SOLV  HW1     4573    4.264146965    5.719479563    5.890174196
  560 SOLV  HW2     4574    4.402881166    5.713405294    5.804252787
  561 SOLV  OW      4575    6.766853867    4.762566443    4.053914384
  561 SOLV  HW1     4576    6.800991959    4.718023982    4.136690920
  561 SOLV  HW2     4577    6.807884728    4.853390216    4.045613832
  562 SOLV  OW      4578    4.901941138    4.566585859    5.929809054
  562 SOLV  HW1     4579    4.968699998    4.494892441    5.909686094
  562 SOLV  HW2     4580    4.818306317    4.525111081    5.965678400
  563 SOLV  OW      4581    5.080030998    6.823697007    6.837553989
  563 SOLV  HW1     4582    4.983047210    6.821431094    6.861859696
  563 SOLV  HW2     4583    5.134212498    6.787197041    6.913276127
  564 SOLV  OW      4584    7.337078943    4.924064895    5.603765263
  564 SOLV  HW1     4585    7.365351394    5.006175635    5.653367953
  564 SOLV  HW2     4586    7.295111223    4.859434858    5.667511026
  565 SOLV  OW      4587    7.015754993    6.362328117    7.927711231
  565 SOLV  HW1     4588    6.996163870    6.301780646    8.004858890
  565 SOLV  HW2     4589    7.114675010    6.374082672    7.918869994
  566 SOLV  OW      4590    5.436753761    8.092239781    6.385542511
  566 SOLV  HW1     4591    5.360726857    8.145469818    6.348281475
  566 SOLV  HW2     4592    5.423715537    8.079902787    6.483927907
  567 SOLV  OW      4593    4.331415134    6.966426686    4.341401574
  567 SOLV  HW1     4594    4.381769056    7.030667507    4.399188174
  567 SOLV  HW2     4595    4.277121893    6.905306023    4.399004978
  568 SOLV  OW      4596    8.168854544    4.131714395    5.019529763
  568 SOLV  HW1     4597    8.118689696    4.094228446    4.941556263
  568 SOLV  HW2     4598    8.228576622    4.205607798    4.988311662
  569 SOLV  OW      4599    6.638103820    5.165761309    5.272423798
  569 SOLV  HW1     4600    6.652830539    5.213279524    5.359180004
  569 SOLV  HW2     4601    6.540313182    5.164052279    5.251555257
  570 SOLV  OW      4602    5.677751473    6.408179916    4.324158686
  570 SOLV  HW1     4603    5.739796002    6.330196912    4.315844384
  570 SOLV  HW2     4604    5.705514540    6.464699671    4.401854936
  571 SOLV  OW      4605    6.739742653    5.754957452    6.603852523
  571 SOLV  HW1     4606    6.769083397    5.833393967    6.549184211
  571 SOLV  HW2     4607    6.748945518    5.776763829    6.701019837
  572 SOLV  OW      4608    7.630198620    7.462855361    5.228301705
  572 SOLV  HW1     4609    7.705572066    7.435026167    5.287836724
  572 SOLV  HW2     4610    7.543645378    7.431266229    5.267168955
  573 SOLV  OW      4611    5.455804404    7.412538546    4.718058026
  573 SOLV  HW1     4612    5.393881127    7.437469595    4.792525886
  573 SOLV  HW2     4613    5.413713101    7.436056779    4.630441770
  574 SOLV  OW      4614    5.917222349    6.197457166    6.916346437
  574 SOLV  HW1     4615    5.911977258    6.260132769    6.838590113
  574 SOLV  HW2     4616    6.010187032    6.197819223    6.953213088
  575 SOLV  OW      4617    4.677309108    7.845741155    5.825429187
  575 SOLV  HW1     4618    4.685888804    7.748456517    5.846961527
  575 SOLV  HW2     4619    4.680256931    7.898975595    5.910039677
  576 SOLV  OW      4620    5.690764910    6.289521798    7.731890666
  576 SOLV  HW1     4621    5.623635872    6.320854651    7.664708568
  576 SOLV  HW2     4622    5.643377807    6.257890692    7.814081790
  577 SOLV  OW      4623    7.034807810    5.694162745    5.851473614
  577 SOLV  HW1     4624    7.095985198    5.701577078    5.772705926
  577 SOLV  HW2     4625    7.045460610    5.604066910    5.893559545
  578 SOLV  OW      4626    4.407366289    6.769566052    6.254789018
  578 SOLV  HW1     4627    4.440914773    6.847924396    6.307095930
  578 SOLV  HW2     4628    4.317824627    6.742019623    6.289788163
  579 SOLV  OW      4629    7.287326942    5.870531755    5.821380072
  579 SOLV  HW1     4630    7.382199783    5.850797243    5.846111968
  579 SOLV  HW2     4631    7.229292406    5.861830821    5.902362818
  580 SOLV  OW      4632    6.415709668    7.551989829    6.363513036
  580 SOLV  HW1     4633    6.396775192    7.484559413    6.292136101
  580 SOLV  HW2     4634    6.409641290    7.508160768    6.453191285
  581 SOLV  OW      4635    4.156713461    6.613465895    5.945376290
  581 SOLV  HW1     4636    4.139180884    6.693051982    6.003345139
  581 SOLV  HW2     4637    4.181154083    6.644025717    5.853341007
  582 SOLV  OW      4638    7.586696432    7.934293486    5.135263561
  582 SOLV  HW1     4639    7.562791299    7.972360076    5.045927636
  582 SOLV  HW2     4640    7.506052130    7.934914315    5.194403376
  583 SOLV  OW      4641    5.197850583    5.006950582    7.415862056
  583 SOLV  HW1     4642    5.296727016    4.992461646    7.419754384
  583 SOLV  HW2     4643    5.178970977    5.098518373    7.380358321
  584 SOLV  OW      4644    7.585184584    5.695652611    8.048699552
  584 SOLV  HW1     4645    7.523165527    5.695145939    8.127153082
  584 SOLV  HW2     4646    7.650934942    5.620839969    8.057725687
  585 SOLV  OW      4647    7.642423400    4.966038379    5.419034120
  585 SOLV  HW1     4648    7.559571567    4.911652456    5.432366232
  585 SOLV  HW2     4649    7.698591279    4.924216667    5.347633196
  586 SOLV  OW      4650    7.996137715    6.404844904    4.457112474
  586 SOLV  HW1     4651    8.043517112    6.483118718    4.497486532
  586 SOLV  HW2     4652    8.040815851    6.320232440    4.486202579
  587 SOLV  OW      4653    5.571705149    7.215377554    7.839554908
  587 SOLV  HW1     4654    5.518462453    7.173556869    7.913163317
  587 SOLV  HW2     4655    5.545694192    7.311479180    7.830082438
  588 SOLV  OW      4656    7.430936914    5.446141382    6.095495239
  588 SOLV  HW1     4657    7.375497164    5.451603404    6.012449228
  588 SOLV  HW2     4658    7.417013679    5.357206974    6.139047675
  589 SOLV  OW      4659    6.048594528    5.476883188    4.387848042
  589 SOLV  HW1     4660    6.130016515    5.433796258    4.426778671
  589 SOLV  HW2     4661    5.968334133    5.451195791    4.441699382
  590 SOLV  OW      4662    7.932030055    7.225547242    4.266292551
  590 SOLV  HW1     4663    8.030486762    7.242392856    4.261389757
  590 SOLV  HW2     4664    7.914407560    7.148649711    4.327755452
  591 SOLV  OW      4665    6.110519521    4.699994556    5.214430312
  591 SOLV  HW1     4666    6.088178910    4.618847901    5.160414497
  591 SOLV  HW2     4667    6.208785860    4.701683123    5.232932448
  592 SOLV  OW      4668    5.115830345    7.516137222    7.316363213
  592 SOLV  HW1     4669    5.124151895    7.610075120    7.283079211
  592 SOLV  HW2     4670    5.020702627    7.486303787    7.308485305
  593 SOLV  OW      4671    5.338898708    5.200115394    6.403974237
  593 SOLV  HW1     4672    5.392442492    5.201114487    6.319522452
  593 SOLV  HW2     4673    5.397277100    5.226556239    6.480739107
  594 SOLV  OW      4674    4.516659069    7.815195501    5.020493639
  594 SOLV  HW1     4675    4.437961362    7.776779877    5.068793381
  594 SOLV  HW2     4676    4.596981154    7.757891300    5.036816962
  595 SOLV  OW      4677    4.634983091    5.299737116    5.199905007
  595 SOLV  HW1     4678    4.634522851    5.253181902    5.111393827
  595 SOLV  HW2     4679    4.545738010    5.341985041    5.215786444
  596 SOLV  OW      4680    4.933648196    6.188089702    6.692992818
  596 SOLV  HW1     4681    4.945181133    6.092676363    6.720646620
  596 SOLV  HW2     4682    4.982919206    6.247419005    6.756662120
  597 SOLV  OW      4683    5.904866101    6.639969579    7.417750341
  597 SOLV  HW1     4684    5.947481291    6.551153124    7.400517539
  597 SOLV  HW2     4685    5.969903299    6.699542542    7.464894538
  598 SOLV  OW      4686    6.807483999    5.789154327    5.115148978
  598 SOLV  HW1     4687    6.865125001    5.868899124    5.133034910
  598 SOLV  HW2     4688    6.849278525    5.708001941    5.156003353
  599 SOLV  OW      4689    7.315753385    7.397204216    6.152044287
  599 SOLV  HW1     4690    7.328834054    7.318484429    6.091761262
  599 SOLV  HW2     4691    7.399178673    7.412892077    6.204922184
  600 SOLV  OW      4692    6.031179938    7.562968794    7.472237535
  600 SOLV  HW1     4693    6.086022984    7.523027186    7.398760895
  600 SOLV  HW2     4694    5.947114364    7.510003862    7.483621677
  601 SOLV  OW      4695    5.757443999    7.454899042    4.421190104
  601 SOLV  HW1     4696    5.705202153    7.539396262    4.409668498
  601 SOLV  HW2     4697    5.773735523    7.413340505    4.331696150
  602 SOLV  OW      4698    5.323939802    6.727437763    4.371252046
  602 SOLV  HW1     4699    5.389852968    6.728835905    4.446451903
  602 SOLV  HW2     4700    5.329664883    6.639721769    4.323559150
  603 SOLV  OW      4701    5.698822484    5.812080720    6.393209890
  603 SOLV  HW1     4702    5.739525913    5.847976656    6.309208471
  603 SOLV  HW2     4703    5.665699436    5.887992360    6.449261884
  604 SOLV  OW      4704    4.860196675    7.429494091    7.313460957
  604 SOLV  HW1     4705    4.817218413    7.409454262    7.401511641
  604 SOLV  HW2     4706    4.854225878    7.349015055    7.254392255
  605 SOLV  OW      4707    5.934678544    7.874006796    7.811987749
  605 SOLV  HW1     4708    5.872575519    7.813723206    7.862097262
  605 SOLV  HW2     4709    5.881956399    7.945853754    7.766598145
  606 SOLV  OW      4710    5.395132069    6.464169088    4.310023505
  606 SOLV  HW1     4711    5.489809034    6.432110176    4.306863728
  606 SOLV  HW2     4712    5.350316193    6.427701212    4.391650944
  607 SOLV  OW      4713    5.448097948    7.883712797    5.411698621
  607 SOLV  HW1     4714    5.443197159    7.825865965    5.330263501
  607 SOLV  HW2     4715    5.392903779    7.965902909    5.397544955
  608 SOLV  OW      4716    5.800019186    5.980201777    6.704763441
  608 SOLV  HW1     4717    5.730494989    6.016710641    6.642832662
  608 SOLV  HW2     4718    5.809830683    6.041132342    6.783459801
  609 SOLV  OW      4719    4.792729129    4.287475930    6.271291130
  609 SOLV  HW1     4720    4.730239980    4.224576939    6.317557649
  609 SOLV  HW2     4721    4.880864792    4.287646242    6.318554026
  610 SOLV  OW      4722    6.378433370    7.128657426    8.174835834
  610 SOLV  HW1     4723    6.429952447    7.133766375    8.089272109
  610 SOLV  HW2     4724    6.410196630    7.200121630    8.237168192
  611 SOLV  OW      4725    6.677876707    7.428118567    7.026007331
  611 SOLV  HW1     4726    6.606879594    7.492810201    7.053835420
  611 SOLV  HW2     4727    6.755012868    7.478186129    6.986722529
  612 SOLV  OW      4728    8.106590257    4.406016766    5.761723723
  612 SOLV  HW1     4729    8.140277001    4.329164205    5.816134727
  612 SOLV  HW2     4730    8.052461052    4.371386788    5.685092076
  613 SOLV  OW      4731    7.988873738    7.089426340    4.672145225
  613 SOLV  HW1     4732    7.984658717    7.042639900    4.760433109
  613 SOLV  HW2     4733    7.963776699    7.185490153    4.684115941
  614 SOLV  OW      4734    6.256044832    5.994143504    6.643986835
  614 SOLV  HW1     4735    6.342619188    5.967993652    6.686660786
  614 SOLV  HW2     4736    6.197378608    5.913585801    6.635581992
  615 SOLV  OW      4737    5.249211585    5.063608632    8.125923802
  615 SOLV  HW1     4738    5.243181509    5.081041873    8.224216426
  615 SOLV  HW2     4739    5.183544089    4.992557973    8.100601939
  616 SOLV  OW      4740    7.712141155    5.109590795    0.128840615
  616 SOLV  HW1     4741    7.721137569    5.038829162    0.058755707
  616 SOLV  HW2     4742    7.645323313    5.177736885    0.098982845
  617 SOLV  OW      4743    4.931009890    6.097040210    5.725794861
  617 SOLV  HW1     4744    5.016628015    6.061364970    5.688420884
  617 SOLV  HW2     4745    4.947340907    6.186885327    5.766574959
  618 SOLV  OW      4746    7.467517018    6.792474328    5.068881745
  618 SOLV  HW1     4747    7.522730880    6.710940136    5.086352084
  618 SOLV  HW2     4748    7.453084726    6.841930106    5.154598730
  619 SOLV  OW      4749    6.748598262    0.112829888    6.044905454
  619 SOLV  HW1     4750    6.815128436    0.082988691    6.113339649
  619 SOLV  HW2     4751    6.708595239    0.032797707    6.000222231
  620 SOLV  OW      4752    7.165510093    6.096842853    8.174215662
  620 SOLV  HW1     4753    7.232511436    6.099566232    8.248400846
  620 SOLV  HW2     4754    7.091735242    6.161515023    8.193574946
  621 SOLV  OW      4755    4.366040694    5.228393200    4.952696541
  621 SOLV  HW1     4756    4.308093831    5.263375805    4.879076717
  621 SOLV  HW2     4757    4.370794138    5.295928130    5.026303010
  622 SOLV  OW      4758    6.109478852    6.079324703    5.991974518
  622 SOLV  HW1     4759    6.071687392    6.165366687    6.026182320
  622 SOLV  HW2     4760    6.127255993    6.017854754    6.068831164
  623 SOLV  OW      4761    8.216936030    4.579984657    7.139982179
  623 SOLV  HW1     4762    8.242613941    4.667807045    7.099612767
  623 SOLV  HW2     4763    8.121339000    4.560072853    7.118382329
  624 SOLV  OW      4764    8.083250118    6.629560845    4.587275572
  624 SOLV  HW1     4765    8.154782901    6.698923685    4.578713485
  624 SOLV  HW2     4766    7.995114066    6.669252580    4.561623947
  625 SOLV  OW      4767    5.055712663    4.647731030    7.067416415
  625 SOLV  HW1     4768    5.044649801    4.611849555    7.160106870
  625 SOLV  HW2     4769    4.965683902    4.663048144    7.026654050
  626 SOLV  OW      4770    7.386123683    4.593141739    4.969857205
  626 SOLV  HW1     4771    7.359770227    4.561009245    5.060820980
  626 SOLV  HW2     4772    7.307206560    4.588220224    4.908626409
  627 SOLV  OW      4773    4.990142051    4.372908215    5.494128484
  627 SOLV  HW1     4774    4.972998816    4.405033643    5.400985980
  627 SOLV  HW2     4775    5.047891596    4.439001302    5.542066925
  628 SOLV  OW      4776    5.951157113    4.379411307    7.788251029
  628 SOLV  HW1     4777    5.998604532    4.422114619    7.711264123
  628 SOLV  HW2     4778    5.932230367    4.448406781    7.858130580
  629 SOLV  OW      4779    6.138158667    5.463746642    7.266218617
  629 SOLV  HW1     4780    6.076760303    5.426064207    7.335584878
  629 SOLV  HW2     4781    6.172674464    5.389714270    7.208519070
  630 SOLV  OW      4782    4.359851146    7.873314719    7.102873138
  630 SOLV  HW1     4783    4.366556692    7.823074657    7.016669826
  630 SOLV  HW2     4784    4.311075873    7.817675191    7.170142862
  631 SOLV  OW      4785    7.849248936    6.014358033    6.723933305
  631 SOLV  HW1     4786    7.810695837    6.061086698    6.803505637
  631 SOLV  HW2     4787    7.802434154    6.045361124    6.641175680
  632 SOLV  OW      4788    5.127495576    7.767947450    7.190620435
  632 SOLV  HW1     4789    5.072118273    7.747940891    7.109792648
  632 SOLV  HW2     4790    5.082264308    7.838331156    7.245395123
  633 SOLV  OW      4791    5.107381535    6.391726299    7.548062863
  633 SOLV  HW1     4792    5.091525146    6.418916389    7.453145450
  633 SOLV  HW2     4793    5.019610861    6.381389077    7.594854430
  634 SOLV  OW      4794    4.094478197    6.730398341    4.891261654
  634 SOLV  HW1     4795    4.109344762    6.808100303    4.830079996
  634 SOLV  HW2     4796    4.145048450    6.651090891    4.857280275
  635 SOLV  OW      4797    0.138997286    5.575493882    5.957210150
  635 SOLV  HW1     4798    0.060942294    5.535161681    6.004987236
  635 SOLV  HW2     4799    0.154192043    5.668463914    5.990789947
  636 SOLV  OW      4800    5.748020796    5.847049678    4.794996897
  636 SOLV  HW1     4801    5.827084192    5.890997523    4.752344888
  636 SOLV  HW2     4802    5.719121460    5.900392968    4.874501909
  637 SOLV  OW      4803    7.797086074    4.842941277    4.782026117
  637 SOLV  HW1     4804    7.873263453    4.875535035    4.838028399
  637 SOLV  HW2     4805    7.747428567    4.921227718    4.744517310
  638 SOLV  OW      4806    4.858717440    5.536308219    4.532521285
  638 SOLV  HW1     4807    4.841902435    5.441692465    4.504831876
  638 SOLV  HW2     4808    4.899022175    5.586715694    4.456127029
  639 SOLV  OW      4809    4.479301703    6.140767040    5.234608690
  639 SOLV  HW1     4810    4.412800010    6.155738673    5.307787045
  639 SOLV  HW2     4811    4.568192326    6.177198647    5.262407957
  640 SOLV  OW      4812    4.931069433    7.751025367    7.588318495
  640 SOLV  HW1     4813    4.911953062    7.844384252    7.618658443
  640 SOLV  HW2     4814    4.990677805    7.753629339    7.508057699
  641 SOLV  OW      4815    7.229126877    4.946679293    4.981594727
  641 SOLV  HW1     4816    7.308530886    4.987204771    5.026918501
  641 SOLV  HW2     4817    7.259964714    4.885854033    4.908445219
  642 SOLV  OW      4818    4.684422695    6.262638581    5.380745034
  642 SOLV  HW1     4819    4.687601769    6.222126035    5.472124275
  642 SOLV  HW2     4820    4.768562646    6.314089008    5.364167285
  643 SOLV  OW      4821    4.597355750    6.724797058    5.814321433
  643 SOLV  HW1     4822    4.600150546    6.656545341    5.741277235
  643 SOLV  HW2     4823    4.679732724    6.716891273    5.870473245
  644 SOLV  OW      4824    5.771985069    7.844464212    7.092931064
  644 SOLV  HW1     4825    5.788354945    7.940035894    7.117419226
  644 SOLV  HW2     4826    5.683534877    7.836538191    7.046938430
  645 SOLV  OW      4827    4.122174263    7.365011934    8.052859975
  645 SOLV  HW1     4828    4.048842793    7.300745512    8.075080283
  645 SOLV  HW2     4829    4.149855221    7.352334436    7.957599919
  646 SOLV  OW      4830    6.401130495    5.108389978    7.867580307
  646 SOLV  HW1     4831    6.383773021    5.175024214    7.795054173
  646 SOLV  HW2     4832    6.315085031    5.064900583    7.894156693
  647 SOLV  OW      4833    4.512429966    4.959192613    4.579062264
  647 SOLV  HW1     4834    4.478933206    4.870311717    4.547756697
  647 SOLV  HW2     4835    4.581441767    4.945623357    4.650161363
  648 SOLV  OW      4836    5.714778156    7.757031127    4.771421425
  648 SOLV  HW1     4837    5.743318723    7.681802042    4.830816859
  648 SOLV  HW2     4838    5.781626930    7.768671437    4.697953194
  649 SOLV  OW      4839    4.469949808    8.158826691    5.894125432
  649 SOLV  HW1     4840    4.389910045    8.218207708    5.902453073
  649 SOLV  HW2     4841    4.534285208    8.179086017    5.967965435
  650 SOLV  OW      4842    5.563260203    6.257409755    4.736020124
  650 SOLV  HW1     4843    5.492045037    6.327619275    4.736794541
  650 SOLV  HW2     4844    5.627053992    6.273833516    4.811267610
  651 SOLV  OW      4845    5.220465617    7.521638680    4.859136163
  651 SOLV  HW1     4846    5.165994942    7.466090130    4.796295997
  651 SOLV  HW2     4847    5.202428944    7.618527508    4.842143277
  652 SOLV  OW      4848    4.399557810    6.814706668    7.299314696
  652 SOLV  HW1     4849    4.443445085    6.735498887    7.341761599
  652 SOLV  HW2     4850    4.373490329    6.792031166    7.205464140
  653 SOLV  OW      4851    7.735880479    6.312646864    4.494868274
  653 SOLV  HW1     4852    7.694199347    6.403534647    4.492948574
  653 SOLV  HW2     4853    7.834187145    6.320724606    4.478371968
  654 SOLV  OW      4854    7.079814379    6.367306157    4.162221426
  654 SOLV  HW1     4855    7.063807242    6.268605837    4.164107068
  654 SOLV  HW2     4856    7.176948481    6.385600619    4.177442917
  655 SOLV  OW      4857    7.480505670    5.416775378    4.277798325
  655 SOLV  HW1     4858    7.471468121    5.511126797    4.309675781
  655 SOLV  HW2     4859    7.536834346    5.365090341    4.342263334
  656 SOLV  OW      4860    5.862081470    6.388194244    0.273937908
  656 SOLV  HW1     4861    5.778470999    6.360476303    0.321293950
  656 SOLV  HW2     4862    5.861320298    6.487253318    0.260219030
  657 SOLV  OW      4863    5.944680979    4.700599408    7.187422515
  657 SOLV  HW1     4864    5.878896473    4.680777611    7.260093724
  657 SOLV  HW2     4865    6.007251703    4.772451626    7.217816379
  658 SOLV  OW      4866    5.351633343    8.185558858    7.783548982
  658 SOLV  HW1     4867    5.371004823    8.168608025    7.686910612
  658 SOLV  HW2     4868    5.429946391    8.156899583    7.838750553
  659 SOLV  OW      4869    5.297192354    5.213123372    5.756673278
  659 SOLV  HW1     4870    5.245984333    5.269630964    5.691970715
  659 SOLV  HW2     4871    5.343703333    5.139688440    5.707218715
  660 SOLV  OW      4872    5.383660745    7.751431202    5.192583504
  660 SOLV  HW1     4873    5.291173811    7.725207244    5.220124579
  660 SOLV  HW2     4874    5.379066096    7.830413652    5.131422554
  661 SOLV  OW      4875    7.461518024    5.687196300    4.343585077
  661 SOLV  HW1     4876    7.377268984    5.738439234    4.360250819
  661 SOLV  HW2     4877    7.530374179    5.748161071    4.304296830
  662 SOLV  OW      4878    7.649747378    5.256212820    4.423251350
  662 SOLV  HW1     4879    7.646094794    5.157241625    4.437137087
  662 SOLV  HW2     4880    7.680768059    5.300533893    4.507362823
  663 SOLV  OW      4881    5.076353862    6.315833247    6.485555434
  663 SOLV  HW1     4882    5.151072169    6.359793605    6.535419410
  663 SOLV  HW2     4883    5.020238515    6.263071252    6.549344404
  664 SOLV  OW      4884    7.776002081    4.856056262    5.221953825
  664 SOLV  HW1     4885    7.715583489    4.844465213    5.143106997
  664 SOLV  HW2     4886    7.851019790    4.917576254    5.197681237
  665 SOLV  OW      4887    8.107515881    5.239630554    8.148784764
  665 SOLV  HW1     4888    8.129508981    5.320703237    8.203055471
  665 SOLV  HW2     4889    8.009105572    5.237026207    8.131168493
  666 SOLV  OW      4890    5.176655051    8.122190170    4.457457919
  666 SOLV  HW1     4891    5.105269398    8.093923978    4.393375161
  666 SOLV  HW2     4892    5.261508020    8.139311790    4.407375275
  667 SOLV  OW      4893    7.844302322    7.004680026    4.465936914
  667 SOLV  HW1     4894    7.902165068    7.020533409    4.545952627
  667 SOLV  HW2     4895    7.752996155    7.041753595    4.482985151
  668 SOLV  OW      4896    4.178880707    6.531325433    6.758815950
  668 SOLV  HW1     4897    4.211635140    6.499055394    6.847627630
  668 SOLV  HW2     4898    4.256747784    6.560076763    6.703032313
  669 SOLV  OW      4899    5.022105568    5.161110507    5.517233306
  669 SOLV  HW1     4900    5.046080997    5.089001674    5.582248057
  669 SOLV  HW2     4901    4.938255513    5.135878604    5.468922058
  670 SOLV  OW      4902    7.671040201    7.134748545    5.736934431
  670 SOLV  HW1     4903    7.636285373    7.078265726    5.811789572
  670 SOLV  HW2     4904    7.599967689    7.145275138    5.667368907
  671 SOLV  OW      4905    4.168030434    7.287813073    4.884500322
  671 SOLV  HW1     4906    4.243961678    7.253213254    4.939612016
  671 SOLV  HW2     4907    4.112326842    7.211103296    4.852646170
  672 SOLV  OW      4908    4.789712673    7.022431779    4.733774130
  672 SOLV  HW1     4909    4.861846284    6.954535231    4.720105187
  672 SOLV  HW2     4910    4.707712440    6.994417793    4.683862422
  673 SOLV  OW      4911    7.498278461    5.703186381    5.479957420
  673 SOLV  HW1     4912    7.502916015    5.628015324    5.545755819
  673 SOLV  HW2     4913    7.589084580    5.719222666    5.441243796
  674 SOLV  OW      4914    5.800911700    7.741835288    5.702370342
  674 SOLV  HW1     4915    5.858918615    7.663944749    5.678490741
  674 SOLV  HW2     4916    5.836083325    7.785391239    5.785242150
  675 SOLV  OW      4917    4.816409714    5.142246243    5.323687380
  675 SOLV  HW1     4918    4.746158552    5.198598429    5.280205936
  675 SOLV  HW2     4919    4.815021719    5.050571761    5.283746217
  676 SOLV  OW      4920    4.414037810    5.636986364    6.905120516
  676 SOLV  HW1     4921    4.345859577    5.687254345    6.851958192
  676 SOLV  HW2     4922    4.427207527    5.546273725    6.865131629
  677 SOLV  OW      4923    4.342276106    4.189579239    4.789608556
  677 SOLV  HW1     4924    4.434978599    4.220436313    4.810952935
  677 SOLV  HW2     4925    4.277079015    4.262070883    4.811873571
  678 SOLV  OW      4926    5.804350927    5.086449344    4.220802872
  678 SOLV  HW1     4927    5.751091307    5.048469896    4.145155561
  678 SOLV  HW2     4928    5.900374842    5.093418425    4.193741768
  679 SOLV  OW      4929    4.580200163    5.795568555    7.225046977
  679 SOLV  HW1     4930    4.548747681    5.711285078    7.268736457
  679 SOLV  HW2     4931    4.512567767    5.867813925    7.239473890
  680 SOLV  OW      4932    7.988295116    4.207376721    4.579833769
  680 SOLV  HW1     4933    7.988650097    4.184372566    4.482508812
  680 SOLV  HW2     4934    7.909790097    4.265981263    4.599929784
  681 SOLV  OW      4935    4.332049765    6.798874256    5.209331261
  681 SOLV  HW1     4936    4.326561996    6.718041370    5.267961371
  681 SOLV  HW2     4937    4.239737682    6.830924373    5.188051860
  682 SOLV  OW      4938    5.038767284    4.670640725    4.910309284
  682 SOLV  HW1     4939    5.093263760    4.587056685    4.903583083
  682 SOLV  HW2     4940    5.060542648    4.717825178    4.995754086
  683 SOLV  OW      4941    6.845008111    5.040528833    5.169147450
  683 SOLV  HW1     4942    6.922820735    5.079160271    5.218673687
  683 SOLV  HW2     4943    6.759978206    5.077266517    5.206833761
  684 SOLV  OW      4944    5.294549209    6.407801156    5.081750035
  684 SOLV  HW1     4945    5.218893936    6.464339730    5.114630629
  684 SOLV  HW2     4946    5.311605219    6.427808773    4.985260343
  685 SOLV  OW      4947    5.718333083    7.453100712    4.707269151
  685 SOLV  HW1     4948    5.618580118    7.455572479    4.713970885
  685 SOLV  HW2     4949    5.744846533    7.426627087    4.614544930
  686 SOLV  OW      4950    4.837983711    4.713495294    7.527363855
  686 SOLV  HW1     4951    4.809606446    4.618760995    7.512476287
  686 SOLV  HW2     4952    4.906476385    4.738882907    7.459058080
  687 SOLV  OW      4953    8.004288196    4.670053497    6.570358154
  687 SOLV  HW1     4954    7.924987461    4.730362132    6.561738340
  687 SOLV  HW2     4955    8.060797876    4.677385526    6.488182139
  688 SOLV  OW      4956    5.802251262    6.721446395    6.049487934
  688 SOLV  HW1     4957    5.752452947    6.668328731    5.980927257
  688 SOLV  HW2     4958    5.863813331    6.785580569    6.003674461
  689 SOLV  OW      4959    6.387733043    7.054860616    6.488067232
  689 SOLV  HW1     4960    6.295065536    7.091044175    6.498309392
  689 SOLV  HW2     4961    6.383261618    6.956948538    6.468203329
  690 SOLV  OW      4962    8.080540824    6.557481660    4.845790229
  690 SOLV  HW1     4963    8.046439259    6.463886301    4.854567151
  690 SOLV  HW2     4964    8.084636420    6.582504291    4.749058156
  691 SOLV  OW      4965    5.016897099    6.754240592    4.926539415
  691 SOLV  HW1     4966    4.947793210    6.790885024    4.988857322
  691 SOLV  HW2     4967    4.992334774    6.777185921    4.832348704
  692 SOLV  OW      4968    6.562587437    8.201522238    6.970746170
  692 SOLV  HW1     4969    6.525217454    8.125450607    7.023833582
  692 SOLV  HW2     4970    6.499602402    8.279098125    6.974814472
  693 SOLV  OW      4971    6.299764028    4.729175353    5.872249746
  693 SOLV  HW1     4972    6.377567074    4.689351939    5.920851942
  693 SOLV  HW2     4973    6.214754804    4.690801751    5.908336898
  694 SOLV  OW      4974    7.412522936    5.111465673    7.728763612
  694 SOLV  HW1     4975    7.450241217    5.038670480    7.671493995
  694 SOLV  HW2     4976    7.477038393    5.187794164    7.732408705
  695 SOLV  OW      4977    6.721561653    4.533456961    6.539148391
  695 SOLV  HW1     4978    6.691099717    4.439213806    6.525293866
  695 SOLV  HW2     4979    6.643740480    4.595449747    6.529035151
  696 SOLV  OW      4980    4.703749104    7.382206277    7.579508795
  696 SOLV  HW1     4981    4.722522842    7.301669285    7.635749137
  696 SOLV  HW2     4982    4.614847009    7.371715510    7.534922528
  697 SOLV  OW      4983    7.835591534    7.147683657    5.504114621
  697 SOLV  HW1     4984    7.782590378    7.121103404    5.584640421
  697 SOLV  HW2     4985    7.932368353    7.128141952    5.520000752
  698 SOLV  OW      4986    8.093695299    4.917019789    6.708593317
  698 SOLV  HW1     4987    7.997026328    4.939782623    6.720371396
  698 SOLV  HW2     4988    8.101730150    4.828944732    6.661902298
  699 SOLV  OW      4989    6.067909379    6.814681377    5.665103274
  699 SOLV  HW1     4990    5.990940545    6.764153736    5.626062808
  699 SOLV  HW2     4991    6.112804104    6.867774738    5.593221910
  700 SOLV  OW      4992    4.925340779    5.899873434    6.753396941
  700 SOLV  HW1     4993    4.831945752    5.917344430    6.722191283
  700 SOLV  HW2     4994    4.962801247    5.821347315    6.704081699
  701 SOLV  OW      4995    5.994798680    7.908677063    6.724868438
  701 SOLV  HW1     4996    6.065057429    7.961442479    6.772631906
  701 SOLV  HW2     4997    5.973653123    7.826203072    6.777335067
  702 SOLV  OW      4998    6.130149988    7.165440227    4.835577527
  702 SOLV  HW1     4999    6.164328247    7.201725116    4.922276772
  702 SOLV  HW2     5000    6.038359197    7.201210359    4.818362879
  703 SOLV  OW      5001    8.085436427    6.181051097    5.480426688
  703 SOLV  HW1     5002    8.121251904    6.256283340    5.535720444
  703 SOLV  HW2     5003    8.153646461    6.154337905    5.412354691
  704 SOLV  OW      5004    7.634961839    6.569055447    4.540804734
  704 SOLV  HW1     5005    7.712237592    6.629949853    4.522905859
  704 SOLV  HW2     5006    7.550849710    6.622821727    4.546664526
  705 SOLV  OW      5007    7.035612621    4.222426158    7.998985431
  705 SOLV  HW1     5008    7.026424897    4.123259656    8.008110545
  705 SOLV  HW2     5009    7.131979435    4.247855286    8.007254767
  706 SOLV  OW      5010    6.634050450    7.411141317    4.252533340
  706 SOLV  HW1     5011    6.546773755    7.446365441    4.218717660
  706 SOLV  HW2     5012    6.687134779    7.486084543    4.292118885
  707 SOLV  OW      5013    4.674059222    5.738920411    8.142537425
  707 SOLV  HW1     5014    4.633589852    5.787597213    8.219959909
  707 SOLV  HW2     5015    4.772471052    5.728903924    8.157240901
  708 SOLV  OW      5016    4.923477938    5.508722037    7.922663738
  708 SOLV  HW1     5017    4.952682808    5.417271868    7.894636165
  708 SOLV  HW2     5018    4.899437501    5.562288600    7.841705561
  709 SOLV  OW      5019    4.197006806    5.236552684    8.051945241
  709 SOLV  HW1     5020    4.291236503    5.258766822    8.077019880
  709 SOLV  HW2     5021    4.144586562    5.215711971    8.134523258
  710 SOLV  OW      5022    4.228679815    7.703395049    7.286230546
  710 SOLV  HW1     5023    4.213102618    7.611535075    7.249890647
  710 SOLV  HW2     5024    4.289356950    7.697999891    7.365543905
  711 SOLV  OW      5025    7.254458585    6.354579478    5.037971002
  711 SOLV  HW1     5026    7.195859923    6.278785117    5.009282642
  711 SOLV  HW2     5027    7.239204139    6.373620613    5.134957108
  712 SOLV  OW      5028    5.940164007    4.895682327    6.403972576
  712 SOLV  HW1     5029    5.930252475    4.971812176    6.468062378
  712 SOLV  HW2     5030    6.006347386    4.830039048    6.440196478
  713 SOLV  OW      5031    6.648511557    6.242559631    8.204324423
  713 SOLV  HW1     5032    6.628448795    6.329431454    8.249630143
  713 SOLV  HW2     5033    6.642181020    6.168091088    8.270779053
  714 SOLV  OW      5034    7.813385001    4.827859077    6.951496003
  714 SOLV  HW1     5035    7.828834219    4.880222638    6.867705022
  714 SOLV  HW2     5036    7.793339091    4.890585809    7.026762446
  715 SOLV  OW      5037    7.621022166    4.475847588    4.894214227
  715 SOLV  HW1     5038    7.697234460    4.512518055    4.947589224
  715 SOLV  HW2     5039    7.535113909    4.514246217    4.928082702
  716 SOLV  OW      5040    7.418353796    4.432630266    7.724266346
  716 SOLV  HW1     5041    7.363737808    4.481560184    7.792258982
  716 SOLV  HW2     5042    7.492413459    4.383510750    7.770118712
  717 SOLV  OW      5043    4.822167940    7.617229505    7.965526607
  717 SOLV  HW1     5044    4.890579537    7.677585944    8.006497579
  717 SOLV  HW2     5045    4.848118772    7.596677305    7.871155645
  718 SOLV  OW      5046    7.926651412    5.982727504    7.784027629
  718 SOLV  HW1     5047    8.002811969    5.927527764    7.750049997
  718 SOLV  HW2     5048    7.874576087    5.929927539    7.851126025
  719 SOLV  OW      5049    7.886515372    6.844600639    4.221169006
  719 SOLV  HW1     5050    7.976231649    6.878950108    4.193372413
  719 SOLV  HW2     5051    7.869179484    6.869910728    4.316354881
  720 SOLV  OW      5052    5.742158194    5.166845959    7.453130039
  720 SOLV  HW1     5053    5.684332313    5.170222311    7.371603824
  720 SOLV  HW2     5054    5.687810582    5.136153073    7.531271456
  721 SOLV  OW      5055    7.724818556    4.943898510    6.269576760
  721 SOLV  HW1     5056    7.687696612    4.887795593    6.195575006
  721 SOLV  HW2     5057    7.780394867    5.017506526    6.230911545
  722 SOLV  OW      5058    6.338656650    6.798243025    4.596710971
  722 SOLV  HW1     5059    6.336415548    6.894781284    4.622730174
  722 SOLV  HW2     5060    6.302399573    6.742714399    4.671568066
  723 SOLV  OW      5061    4.696835453    6.849499660    5.440681853
  723 SOLV  HW1     5062    4.667292794    6.799817179    5.359068794
  723 SOLV  HW2     5063    4.617190108    6.871123670    5.497169008
  724 SOLV  OW      5064    4.278312582    7.139856596    5.470540013
  724 SOLV  HW1     5065    4.208411875    7.205910933    5.443110389
  724 SOLV  HW2     5066    4.336946801    7.180556645    5.540591139
  725 SOLV  OW      5067    7.172415428    4.557121991    4.787195575
  725 SOLV  HW1     5068    7.139493244    4.625454319    4.722014552
  725 SOLV  HW2     5069    7.095097392    4.503623229    4.821275611
  726 SOLV  OW      5070    6.076148962    8.199873490    6.258016356
  726 SOLV  HW1     5071    6.055188096    8.159463092    6.347063136
  726 SOLV  HW2     5072    6.155348048    8.260322665    6.266677228
  727 SOLV  OW      5073    7.836054076    6.502794747    4.242678899
  727 SOLV  HW1     5074    7.900111363    6.525396303    4.316077636
  727 SOLV  HW2     5075    7.862147683    6.415527762    4.201385759
  728 SOLV  OW      5076    0.030051834    6.108159947    6.038189878
  728 SOLV  HW1     5077   -0.039902543    6.058036566    6.089138795
  728 SOLV  HW2     5078   -0.009231127    6.142884844    5.953026351
  729 SOLV  OW      5079    4.641109252    8.224495144    7.852103445
  729 SOLV  HW1     5080    4.550703276    8.218477759    7.809769666
  729 SOLV  HW2     5081    4.667060714    8.134880428    7.888121415
  730 SOLV  OW      5082    6.065245623    6.610479215    5.016370208
  730 SOLV  HW1     5083    5.991485855    6.643844278    5.075091101
  730 SOLV  HW2     5084    6.143767439    6.584924133    5.072789056
  731 SOLV  OW      5085    7.670763547    5.835556339    4.586854176
  731 SOLV  HW1     5086    7.612635020    5.758748342    4.613752371
  731 SOLV  HW2     5087    7.713465761    5.875095282    4.668186875
  732 SOLV  OW      5088    6.973985262    5.943231777    6.808987931
  732 SOLV  HW1     5089    6.984823810    5.859204262    6.862124023
  732 SOLV  HW2     5090    7.044183424    5.946956142    6.737855734
  733 SOLV  OW      5091    6.755146623    6.244357855    6.051416659
  733 SOLV  HW1     5092    6.688265135    6.318368495    6.044263163
  733 SOLV  HW2     5093    6.708665521    6.159919450    6.078090491
  734 SOLV  OW      5094    8.027982570    6.207959963    5.126699629
  734 SOLV  HW1     5095    8.032800451    6.108767062    5.138490820
  734 SOLV  HW2     5096    8.111418607    6.249861559    5.162534366
  735 SOLV  OW      5097    4.906712558    6.068165861    7.100389732
  735 SOLV  HW1     5098    4.829811579    6.027924444    7.050704185
  735 SOLV  HW2     5099    4.992218037    6.027849262    7.067754123
  736 SOLV  OW      5100    4.985288344    5.241489414    6.066344573
  736 SOLV  HW1     5101    4.951418032    5.332779088    6.089160909
  736 SOLV  HW2     5102    5.083293693    5.246191247    6.046995525
  737 SOLV  OW      5103    5.700082169    6.411651085    5.194545796
  737 SOLV  HW1     5104    5.719178280    6.397079345    5.097463766
  737 SOLV  HW2     5105    5.752561766    6.346215340    5.249005707
  738 SOLV  OW      5106    5.540484050    6.435025560    7.561118995
  738 SOLV  HW1     5107    5.489730353    6.352991418    7.534729356
  738 SOLV  HW2     5108    5.477925140    6.512930247    7.565499013
  739 SOLV  OW      5109    4.375045153    7.427989347    4.540295688
  739 SOLV  HW1     5110    4.334344516    7.466829420    4.622969420
  739 SOLV  HW2     5111    4.304673480    7.418315373    4.469909313
  740 SOLV  OW      5112    5.049953670    7.135968847    4.138028768
  740 SOLV  HW1     5113    5.091264490    7.046073640    4.123408484
  740 SOLV  HW2     5114    4.999553095    7.135822768    4.224406888
  741 SOLV  OW      5115    4.362640412    4.346095218    4.253644808
  741 SOLV  HW1     5116    4.458927694    4.343056765    4.226788154
  741 SOLV  HW2     5117    4.349468394    4.291826731    4.336609414
  742 SOLV  OW      5118    4.584696898    7.989402933    5.262826611
  742 SOLV  HW1     5119    4.638314975    7.928955925    5.321744344
  742 SOLV  HW2     5120    4.564932802    7.942874592    5.176545129
  743 SOLV  OW      5121    4.436159366    7.482894663    7.864540623
  743 SOLV  HW1     5122    4.359206259    7.424664479    7.838285114
  743 SOLV  HW2     5123    4.512362837    7.425698857    7.894929236
  744 SOLV  OW      5124    7.472449196    7.212234832    5.552797224
  744 SOLV  HW1     5125    7.464696527    7.280646196    5.480263095
  744 SOLV  HW2     5126    7.418584208    7.131577658    5.528416896
  745 SOLV  OW      5127    6.180503150    4.878096688    4.876623897
  745 SOLV  HW1     5128    6.114991479    4.942416669    4.916279799
  745 SOLV  HW2     5129    6.133059533    4.793968846    4.850679852
  746 SOLV  OW      5130    6.844482132    6.322502687    7.504308585
  746 SOLV  HW1     5131    6.860128856    6.361093745    7.595235933
  746 SOLV  HW2     5132    6.777808616    6.378672279    7.455304031
  747 SOLV  OW      5133    6.371017721    4.018847457    7.896940811
  747 SOLV  HW1     5134    6.314993105    4.100859657    7.885241398
  747 SOLV  HW2     5135    6.405173421    3.988848497    7.807861979
  748 SOLV  OW      5136    5.077859308    4.985786488    5.731994625
  748 SOLV  HW1     5137    5.004302726    4.997683434    5.798700328
  748 SOLV  HW2     5138    5.166249368    4.994046255    5.778045550
  749 SOLV  OW      5139    6.147697447    4.790656845    4.252525391
  749 SOLV  HW1     5140    6.109968792    4.849523230    4.324028381
  749 SOLV  HW2     5141    6.208428540    4.844240648    4.193857970
  750 SOLV  OW      5142    5.220112420    4.090991020    8.031330921
  750 SOLV  HW1     5143    5.136992157    4.145607444    8.041808194
  750 SOLV  HW2     5144    5.260861532    4.109175951    7.941829756
  751 SOLV  OW      5145    7.542288073    4.214078267    6.326246132
  751 SOLV  HW1     5146    7.617169333    4.211091718    6.260034970
  751 SOLV  HW2     5147    7.466270376    4.266746891    6.288202397
  752 SOLV  OW      5148    4.332650456    6.363339430    5.621520876
  752 SOLV  HW1     5149    4.237568171    6.390533584    5.636349111
  752 SOLV  HW2     5150    4.337478980    6.299741299    5.544501637
  753 SOLV  OW      5151    5.900033714    7.191671763    5.137295636
  753 SOLV  HW1     5152    5.892397872    7.205235186    5.038506412
  753 SOLV  HW2     5153    5.832040593    7.248186784    5.184035525
  754 SOLV  OW      5154    4.972565948    4.276904256    6.664551749
  754 SOLV  HW1     5155    5.057067493    4.264003882    6.716463001
  754 SOLV  HW2     5156    4.989655270    4.257968942    6.567850297
  755 SOLV  OW      5157    8.015448280    4.051631382    4.809676816
  755 SOLV  HW1     5158    8.016107343    4.095559260    4.719833434
  755 SOLV  HW2     5159    7.922519195    4.021792262    4.831485807
  756 SOLV  OW      5160    4.874709390    6.240104420    4.367950036
  756 SOLV  HW1     5161    4.836839939    6.256687748    4.276895667
  756 SOLV  HW2     5162    4.837946329    6.154462385    4.404225069
  757 SOLV  OW      5163    7.271972415    4.278596900    7.559336663
  757 SOLV  HW1     5164    7.175055883    4.302540806    7.553378247
  757 SOLV  HW2     5165    7.321472195    4.351556352    7.606541238
  758 SOLV  OW      5166    7.446656647    5.226942297    4.800013962
  758 SOLV  HW1     5167    7.360904297    5.235968228    4.749349858
  758 SOLV  HW2     5168    7.488347187    5.317146934    4.811276358
  759 SOLV  OW      5169    4.529276572    5.802078693    7.926633636
  759 SOLV  HW1     5170    4.518951615    5.901468484    7.930734014
  759 SOLV  HW2     5171    4.595604427    5.772610580    7.995437575
  760 SOLV  OW      5172    6.202393879    5.347744583    6.498053966
  760 SOLV  HW1     5173    6.141070721    5.389407249    6.430930841
  760 SOLV  HW2     5174    6.288816909    5.398036551    6.499946512
  761 SOLV  OW      5175    7.959414532    5.578986531    5.492128823
  761 SOLV  HW1     5176    8.014729082    5.651883335    5.532456935
  761 SOLV  HW2     5177    7.904324314    5.535634184    5.563456180
  762 SOLV  OW      5178    6.929386186    6.989643192    5.087816631
  762 SOLV  HW1     5179    6.964802163    6.896216669    5.092181934
  762 SOLV  HW2     5180    6.904437784    7.011435091    4.993452907
  763 SOLV  OW      5181    7.334463957    4.769165396    4.396974808
  763 SOLV  HW1     5182    7.393997216    4.740644672    4.472100149
  763 SOLV  HW2     5183    7.311850201    4.689839274    4.340429183
  764 SOLV  OW      5184    6.343955510    4.674440739    5.605426069
  764 SOLV  HW1     5185    6.325859344    4.576437311    5.613755063
  764 SOLV  HW2     5186    6.339984184    4.716860363    5.695903825
  765 SOLV  OW      5187    6.590797907    5.154184273    8.069691799
  765 SOLV  HW1     5188    6.670260263    5.188304292    8.019461336
  765 SOLV  HW2     5189    6.519817449    5.126482322    8.004915977
  766 SOLV  OW      5190    7.522447991    6.296266981    5.854019613
  766 SOLV  HW1     5191    7.574554607    6.224230435    5.808241488
  766 SOLV  HW2     5192    7.582232129    6.374439775    5.871820080
  767 SOLV  OW      5193    8.037374569    4.443812156    6.733822844
  767 SOLV  HW1     5194    8.007072200    4.530308693    6.693824036
  767 SOLV  HW2     5195    8.003122093    4.436574533    6.827494544
  768 SOLV  OW      5196    6.592245705    6.850182512    5.272641196
  768 SOLV  HW1     5197    6.637717200    6.938920551    5.280356069
  768 SOLV  HW2     5198    6.659546938    6.780246305    5.248536104
  769 SOLV  OW      5199    6.664831884    6.904843334    6.132379784
  769 SOLV  HW1     5200    6.571810564    6.876552792    6.108967800
  769 SOLV  HW2     5201    6.668447778    6.930874766    6.228871660
  770 SOLV  OW      5202    4.800364975    5.957929440    5.093357870
  770 SOLV  HW1     5203    4.776049049    5.910720581    5.178104494
  770 SOLV  HW2     5204    4.852832679    6.040280643    5.114977413
  771 SOLV  OW      5205    8.071854642    8.029082015    5.334648696
  771 SOLV  HW1     5206    8.092396154    8.120754241    5.368936928
  771 SOLV  HW2     5207    8.017472234    8.036201395    5.251022611
  772 SOLV  OW      5208    8.181487025    7.357462191    4.328101172
  772 SOLV  HW1     5209    8.137177620    7.423430391    4.388804671
  772 SOLV  HW2     5210    8.192420835    7.397881112    4.237289484
  773 SOLV  OW      5211    5.453102487    6.686128214    4.829181069
  773 SOLV  HW1     5212    5.543026748    6.672469213    4.870759430
  773 SOLV  HW2     5213    5.389607979    6.721356208    4.897949628
  774 SOLV  OW      5214    6.530252870    6.408385682    4.173810228
  774 SOLV  HW1     5215    6.515528399    6.485567944    4.111943367
  774 SOLV  HW2     5216    6.589406038    6.436946999    4.249219228
  775 SOLV  OW      5217    6.956734473    5.057264098    4.558765945
  775 SOLV  HW1     5218    6.996408302    5.065011337    4.650231818
  775 SOLV  HW2     5219    7.028962090    5.036567474    4.492774875
  776 SOLV  OW      5220    4.753218578    7.823096958    5.379031308
  776 SOLV  HW1     5221    4.852545422    7.834297359    5.382303652
  776 SOLV  HW2     5222    4.730528515    7.743140895    5.323405966
  777 SOLV  OW      5223    7.185035487    5.651674887    6.631571804
  777 SOLV  HW1     5224    7.179580466    5.748332775    6.656653488
  777 SOLV  HW2     5225    7.123041762    5.598686700    6.689455789
  778 SOLV  OW      5226    7.221180807    5.253360464    4.634085845
  778 SOLV  HW1     5227    7.231272670    5.227056779    4.538128052
  778 SOLV  HW2     5228    7.154394775    5.327431729    4.641478052
  779 SOLV  OW      5229    0.020900590    4.279989384    5.330094805
  779 SOLV  HW1     5230   -0.034656987    4.206542294    5.369086176
  779 SOLV  HW2     5231   -0.036951372    4.359550259    5.312078613
  780 SOLV  OW      5232    7.449948345    8.209942667    4.956093535
  780 SOLV  HW1     5233    7.504837783    8.140535740    4.909490986
  780 SOLV  HW2     5234    7.435514393    8.182654424    5.051219063
  781 SOLV  OW      5235    6.333402387    7.078228132    4.663777165
  781 SOLV  HW1     5236    6.408546322    7.142791982    4.677376408
  781 SOLV  HW2     5237    6.250432817    7.114219693    4.706446335
  782 SOLV  OW      5238    5.597019693    6.026057733    6.534045244
  782 SOLV  HW1     5239    5.498113461    6.028081838    6.548709796
  782 SOLV  HW2     5240    5.623412773    6.101866834    6.474396805
  783 SOLV  OW      5241    4.529356202    6.957998078    7.757871455
  783 SOLV  HW1     5242    4.497611833    6.975227575    7.851130818
  783 SOLV  HW2     5243    4.451268451    6.934799611    7.699854797
  784 SOLV  OW      5244    5.552561767    4.479351627    7.718996230
  784 SOLV  HW1     5245    5.495939521    4.464417029    7.637935271
  784 SOLV  HW2     5246    5.495379822    4.474596393    7.800908086
  785 SOLV  OW      5247    6.921723333    4.531466425    6.727986817
  785 SOLV  HW1     5248    6.842485235    4.522229947    6.667672354
  785 SOLV  HW2     5249    6.899941857    4.594971207    6.802111968
  786 SOLV  OW      5250    7.772000249    7.375467985    5.814286997
  786 SOLV  HW1     5251    7.745271809    7.281840622    5.791453812
  786 SOLV  HW2     5252    7.735984957    7.438178468    5.745206692
  787 SOLV  OW      5253    5.797143167    5.390867330    4.492731326
  787 SOLV  HW1     5254    5.751842303    5.325298013    4.432314968
  787 SOLV  HW2     5255    5.768531377    5.483623392    4.468662085
  788 SOLV  OW      5256    6.210583715    4.811125526    6.449113884
  788 SOLV  HW1     5257    6.220801349    4.791213601    6.546585334
  788 SOLV  HW2     5258    6.241582962    4.732517046    6.395623741
  789 SOLV  OW      5259    6.770053197    7.094342573    7.622032050
  789 SOLV  HW1     5260    6.718601899    7.127852788    7.543093758
  789 SOLV  HW2     5261    6.750868836    6.997117776    7.635472139
  790 SOLV  OW      5262    6.186919701    4.712074952    6.729650965
  790 SOLV  HW1     5263    6.245144231    4.749349865    6.801914194
  790 SOLV  HW2     5264    6.190050769    4.612159128    6.732560206
  791 SOLV  OW      5265    6.035010892    6.039673422    5.738146873
  791 SOLV  HW1     5266    6.069052794    6.058875244    5.830192939
  791 SOLV  HW2     5267    6.067832655    5.949974547    5.708535323
  792 SOLV  OW      5268    6.387176100    6.764776965    5.423905690
  792 SOLV  HW1     5269    6.420945513    6.723176436    5.508349075
  792 SOLV  HW2     5270    6.463786850    6.780558158    5.361588993
  793 SOLV  OW      5271    8.055947245    6.338792931    7.022419877
  793 SOLV  HW1     5272    8.010045673    6.338576030    7.111272005
  793 SOLV  HW2     5273    8.008911895    6.401957704    6.960779341
  794 SOLV  OW      5274    5.014416775    5.788625212    5.006590784
  794 SOLV  HW1     5275    4.957554196    5.861546624    5.044681053
  794 SOLV  HW2     5276    5.092770451    5.828803610    4.959176531
  795 SOLV  OW      5277    7.086597987    6.349459910    4.625481954
  795 SOLV  HW1     5278    7.132617348    6.308826946    4.546532707
  795 SOLV  HW2     5279    7.151593116    6.358402532    4.700963097
  796 SOLV  OW      5280    5.511917082    7.919395527    6.175984716
  796 SOLV  HW1     5281    5.598931973    7.870769127    6.167989723
  796 SOLV  HW2     5282    5.505524615    7.961580228    6.266425788
  797 SOLV  OW      5283    5.101491954    6.134466027    4.490303836
  797 SOLV  HW1     5284    5.078470890    6.078108864    4.569646921
  797 SOLV  HW2     5285    5.018414891    6.177076267    4.454471863
  798 SOLV  OW      5286    5.379086559    6.033353160    7.886174145
  798 SOLV  HW1     5287    5.433725188    5.950711296    7.872522339
  798 SOLV  HW2     5288    5.326286947    6.052433346    7.803412192
  799 SOLV  OW      5289    4.304740082    4.945556459    5.768496900
  799 SOLV  HW1     5290    4.228503577    4.972121390    5.709470663
  799 SOLV  HW2     5291    4.385484145    4.927232022    5.712404938
  800 SOLV  OW      5292    5.450882769    4.763520765    4.917152505
  800 SOLV  HW1     5293    5.461337678    4.826070823    4.994471488
  800 SOLV  HW2     5294    5.407200091    4.679117360    4.948263422
  801 SOLV  OW      5295    6.547682815    7.247389414    4.705619011
  801 SOLV  HW1     5296    6.509746708    7.334794102    4.736002149
  801 SOLV  HW2     5297    6.591614653    7.259296723    4.616568699
  802 SOLV  OW      5298    4.769517582    6.609936773    4.552504338
  802 SOLV  HW1     5299    4.724005580    6.548675095    4.617123721
  802 SOLV  HW2     5300    4.702653654    6.644551896    4.486679086
  803 SOLV  OW      5301    4.808189073    7.725096496    6.758488168
  803 SOLV  HW1     5302    4.803211264    7.806770581    6.700990720
  803 SOLV  HW2     5303    4.818496566    7.644188960    6.700616929
  804 SOLV  OW      5304    4.079958051    6.683230770    7.314110737
  804 SOLV  HW1     5305    4.051648206    6.637501460    7.229794359
  804 SOLV  HW2     5306    4.152461956    6.630180787    7.358050194
  805 SOLV  OW      5307    6.104112059    7.675178771    5.958522628
  805 SOLV  HW1     5308    6.103277334    7.623198503    6.043955972
  805 SOLV  HW2     5309    6.059354327    7.621915426    5.886680141
  806 SOLV  OW      5310    5.436497413    4.348526123    5.402006052
  806 SOLV  HW1     5311    5.378571319    4.416954253    5.357688297
  806 SOLV  HW2     5312    5.420747245    4.350458674    5.500748051
  807 SOLV  OW      5313    5.865235525    6.627412024    7.890050780
  807 SOLV  HW1     5314    5.818722665    6.616284621    7.802220375
  807 SOLV  HW2     5315    5.951583169    6.675902203    7.876114854
  808 SOLV  OW      5316    4.138883349    6.428000562    5.177982635
  808 SOLV  HW1     5317    4.198197406    6.492327073    5.226417094
  808 SOLV  HW2     5318    4.043961201    6.458800673    5.184539445
  809 SOLV  OW      5319    4.898950422    7.998987807    7.703683975
  809 SOLV  HW1     5320    4.912783804    8.075606239    7.640914487
  809 SOLV  HW2     5321    4.984226687    7.979976016    7.752347600
  810 SOLV  OW      5322    7.520218739    6.964093146    5.906476489
  810 SOLV  HW1     5323    7.536085211    6.892952861    5.837999476
  810 SOLV  HW2     5324    7.507750179    6.921758291    5.996220641
  811 SOLV  OW      5325    7.057470878    6.812130100    4.128952978
  811 SOLV  HW1     5326    7.092521777    6.760320280    4.050921261
  811 SOLV  HW2     5327    6.964958089    6.781018377    4.150749403
  812 SOLV  OW      5328    7.958257861    4.790968043    4.011852072
  812 SOLV  HW1     5329    7.927736008    4.759566511    4.101754236
  812 SOLV  HW2     5330    7.995751840    4.883332096    4.019794580
  813 SOLV  OW      5331    5.540932756    7.960110859    7.594391723
  813 SOLV  HW1     5332    5.569353565    7.888051733    7.531148225
  813 SOLV  HW2     5333    5.497695199    8.034291268    7.543110354
  814 SOLV  OW      5334    4.943893943    4.080850528    4.358949884
  814 SOLV  HW1     5335    4.876786863    4.095376371    4.286236195
  814 SOLV  HW2     5336    5.024581185    4.137327799    4.341584906
  815 SOLV  OW      5337    7.981541942    8.191031965    4.634395558
  815 SOLV  HW1     5338    7.886361899    8.165472470    4.617396021
  815 SOLV  HW2     5339    7.998598761    8.282407149    4.597503030
  816 SOLV  OW      5340    5.407318230    6.322762649    6.461552692
  816 SOLV  HW1     5341    5.504219081    6.347497602    6.461256617
  816 SOLV  HW2     5342    5.357996786    6.382050322    6.525223121
  817 SOLV  OW      5343    5.392502562    7.564995703    8.162001239
  817 SOLV  HW1     5344    5.347309100    7.577060497    8.250396598
  817 SOLV  HW2     5345    5.325720597    7.533747399    8.094433539
  818 SOLV  OW      5346    4.382366253    5.744022540    7.555845450
  818 SOLV  HW1     5347    4.397727586    5.666549216    7.494511009
  818 SOLV  HW2     5348    4.465209777    5.761237329    7.609160218
  819 SOLV  OW      5349    7.400835518    6.393602997    5.494760286
  819 SOLV  HW1     5350    7.491165605    6.351188585    5.501311632
  819 SOLV  HW2     5351    7.349086453    6.374845210    5.578256043
  820 SOLV  OW      5352    4.376720840    4.582026745    5.382429081
  820 SOLV  HW1     5353    4.465389946    4.563439515    5.424765168
  820 SOLV  HW2     5354    4.320585220    4.499309587    5.385010570
  821 SOLV  OW      5355    5.301876153    7.835800844    5.797524454
  821 SOLV  HW1     5356    5.321358173    7.764465876    5.730195119
  821 SOLV  HW2     5357    5.288153223    7.793995298    5.887332028
  822 SOLV  OW      5358    7.184144289    5.203647473    6.957576670
  822 SOLV  HW1     5359    7.218298043    5.262156421    6.884012637
  822 SOLV  HW2     5360    7.247162614    5.127223001    6.971341742
  823 SOLV  OW      5361    7.383008810    7.600107613    5.708073605
  823 SOLV  HW1     5362    7.314504350    7.654304165    5.756769997
  823 SOLV  HW2     5363    7.358709389    7.503237622    5.713280022
  824 SOLV  OW      5364    4.855726135    7.538817849    6.554050335
  824 SOLV  HW1     5365    4.802067623    7.456904866    6.533741991
  824 SOLV  HW2     5366    4.915389652    7.559628332    6.476535603
  825 SOLV  OW      5367    7.237774803    6.813815029    4.931181146
  825 SOLV  HW1     5368    7.329392302    6.796152636    4.967183477
  825 SOLV  HW2     5369    7.232769934    6.782881368    4.836208078
  826 SOLV  OW      5370    5.935714639    7.667151030    6.852271319
  826 SOLV  HW1     5371    5.931953792    7.675865854    6.951827521
  826 SOLV  HW2     5372    5.845604966    7.686941120    6.813668979
  827 SOLV  OW      5373    4.795770279    5.018075882    6.671943929
  827 SOLV  HW1     5374    4.841737848    5.032228651    6.584261171
  827 SOLV  HW2     5375    4.823184105    4.929774157    6.710060214
  828 SOLV  OW      5376    5.599090762    5.764944243    6.000299383
  828 SOLV  HW1     5377    5.597525621    5.811878009    5.912001430
  828 SOLV  HW2     5378    5.693894631    5.749363963    6.028068530
  829 SOLV  OW      5379    6.760750904    8.089836367    5.282546432
  829 SOLV  HW1     5380    6.834282494    8.035362503    5.242204701
  829 SOLV  HW2     5381    6.799436569    8.154567817    5.348234973
  830 SOLV  OW      5382    4.581781688    5.895637878    5.527457421
  830 SOLV  HW1     5383    4.482173198    5.895928738    5.518537869
  830 SOLV  HW2     5384    4.612544084    5.984920189    5.560377055
  831 SOLV  OW      5385    5.994710476    7.532220644    5.723574042
  831 SOLV  HW1     5386    5.949921307    7.442805373    5.723049259
  831 SOLV  HW2     5387    6.079554459    7.527293414    5.670861325
  832 SOLV  OW      5388    6.743518466    6.675901654    5.675266235
  832 SOLV  HW1     5389    6.785842878    6.709817948    5.591240474
  832 SOLV  HW2     5390    6.648758009    6.707531965    5.679948291
  833 SOLV  OW      5391    4.544206298    5.184239245    4.389146386
  833 SOLV  HW1     5392    4.488493980    5.166824657    4.307938003
  833 SOLV  HW2     5393    4.551168564    5.100483731    4.443353445
  834 SOLV  OW      5394    6.566732365    7.728366740    5.492591323
  834 SOLV  HW1     5395    6.516567742    7.742014909    5.578023389
  834 SOLV  HW2     5396    6.556634687    7.633427026    5.462828444
  835 SOLV  OW      5397    7.470823327    4.860731227    7.632344031
  835 SOLV  HW1     5398    7.487980058    4.833155503    7.537764608
  835 SOLV  HW2     5399    7.372244936    4.867620043    7.647668685
  836 SOLV  OW      5400    6.800324830    5.740199649    5.709067243
  836 SOLV  HW1     5401    6.864903840    5.735946235    5.785311710
  836 SOLV  HW2     5402    6.706812718    5.737798187    5.744442023
  837 SOLV  OW      5403    7.746828333    7.687309079    4.887228360
  837 SOLV  HW1     5404    7.803611757    7.605126541    4.882373835
  837 SOLV  HW2     5405    7.671080394    7.671761797    4.950650804
  838 SOLV  OW      5406    6.118196247    5.840152223    4.487028283
  838 SOLV  HW1     5407    6.053399938    5.855994884    4.412526676
  838 SOLV  HW2     5408    6.208772503    5.872690416    4.459876708
  839 SOLV  OW      5409    7.772651545    5.943894483    4.823641590
  839 SOLV  HW1     5410    7.842054168    5.896429726    4.877787332
  839 SOLV  HW2     5411    7.711185027    5.993857561    4.884690122
  840 SOLV  OW      5412    6.636612054    7.189364344    6.889421811
  840 SOLV  HW1     5413    6.574419122    7.231799230    6.823596779
  840 SOLV  HW2     5414    6.671881273    7.259190299    6.951727268
  841 SOLV  OW      5415    4.395852320    4.573254063    7.206066740
  841 SOLV  HW1     5416    4.318954808    4.513813201    7.182498696
  841 SOLV  HW2     5417    4.371264792    4.668422375    7.187620506
  842 SOLV  OW      5418    5.103345723    6.465010010    7.283635756
  842 SOLV  HW1     5419    5.036496388    6.428054779    7.219084118
  842 SOLV  HW2     5420    5.080540736    6.560141096    7.304406238
  843 SOLV  OW      5421    6.882959541    5.723861650    4.684719177
  843 SOLV  HW1     5422    6.828676171    5.681248701    4.757099576
  843 SOLV  HW2     5423    6.951572060    5.784059207    4.725585072
  844 SOLV  OW      5424    6.176405424    4.977038718    7.960018482
  844 SOLV  HW1     5425    6.184496822    4.881339500    7.932125840
  844 SOLV  HW2     5426    6.088314210    5.013282134    7.929554827
  845 SOLV  OW      5427    5.348867735    5.796512339    6.146576469
  845 SOLV  HW1     5428    5.294881263    5.726891870    6.099249200
  845 SOLV  HW2     5429    5.446209458    5.776492726    6.135389152
  846 SOLV  OW      5430    7.863370336    6.273260362    5.360187595
  846 SOLV  HW1     5431    7.945267681    6.229753394    5.397625726
  846 SOLV  HW2     5432    7.874314483    6.285555760    5.261543752
  847 SOLV  OW      5433    5.086439338    7.117768506    6.361206891
  847 SOLV  HW1     5434    5.037311062    7.030685900    6.363343295
  847 SOLV  HW2     5435    5.180321047    7.102308722    6.330405789
  848 SOLV  OW      5436    6.116051333    7.502962258    6.176014278
  848 SOLV  HW1     5437    6.181415430    7.429523486    6.194348699
  848 SOLV  HW2     5438    6.123486417    7.572734585    6.247276711
  849 SOLV  OW      5439    5.541935846    5.346621583    6.523258239
  849 SOLV  HW1     5440    5.528354069    5.444659411    6.508906058
  849 SOLV  HW2     5441    5.638727275    5.324338020    6.511567305
  850 SOLV  OW      5442    4.382626235    7.592996103    4.263104957
  850 SOLV  HW1     5443    4.311561084    7.528146728    4.290422825
  850 SOLV  HW2     5444    4.356785643    7.636302730    4.176740890
  851 SOLV  OW      5445    6.300234186    5.380681172    5.324824384
  851 SOLV  HW1     5446    6.264980542    5.357750527    5.415551482
  851 SOLV  HW2     5447    6.374981283    5.446502221    5.333794390
  852 SOLV  OW      5448    7.257898673    5.830422482    5.186590185
  852 SOLV  HW1     5449    7.297823416    5.866886523    5.270722335
  852 SOLV  HW2     5450    7.329881454    5.817738218    5.118330439
  853 SOLV  OW      5451    6.215819204    4.162649403    5.360916194
  853 SOLV  HW1     5452    6.293662370    4.210527129    5.401532079
  853 SOLV  HW2     5453    6.238253170    4.065797941    5.350055422
  854 SOLV  OW      5454    4.672648910    5.158521843    7.863871345
  854 SOLV  HW1     5455    4.666142441    5.240977050    7.807668098
  854 SOLV  HW2     5456    4.585505716    5.109515886    7.861330849
  855 SOLV  OW      5457    6.355733117    5.606912597    6.735335190
  855 SOLV  HW1     5458    6.257922877    5.604694574    6.756063310
  855 SOLV  HW2     5459    6.373696302    5.552289604    6.653511875
  856 SOLV  OW      5460    7.069421956    7.401402067    4.108779423
  856 SOLV  HW1     5461    6.978146134    7.361394804    4.100432837
  856 SOLV  HW2     5462    7.138307488    7.329572186    4.098941112
  857 SOLV  OW      5463    8.131236697    4.597395008    6.143416974
  857 SOLV  HW1     5464    8.044328646    4.557507414    6.114134116
  857 SOLV  HW2     5465    8.115815867    4.656261226    6.222779527
  858 SOLV  OW      5466    5.910489375    5.212860005    6.066381049
  858 SOLV  HW1     5467    5.846167793    5.268264513    6.119230991
  858 SOLV  HW2     5468    5.900395624    5.233801827    5.969120799
  859 SOLV  OW      5469    5.455270596    6.055024635    4.885117321
  859 SOLV  HW1     5470    5.530636439    6.042780537    4.949707841
  859 SOLV  HW2     5471    5.484505139    6.115287652    4.810851133
  860 SOLV  OW      5472    4.428649818    7.266190083    5.679455680
  860 SOLV  HW1     5473    4.499235131    7.204556478    5.714370039
  860 SOLV  HW2     5474    4.352077394    7.268951440    5.743728661
  861 SOLV  OW      5475    7.008988900    5.707383340    6.939346378
  861 SOLV  HW1     5476    7.004279596    5.629244929    6.877105680
  861 SOLV  HW2     5477    6.923197727    5.714665239    6.990223604
  862 SOLV  OW      5478    7.124071333    6.669268698    5.349133810
  862 SOLV  HW1     5479    7.120577607    6.721434744    5.263881566
  862 SOLV  HW2     5480    7.133014521    6.571875472    5.328254783
  863 SOLV  OW      5481    5.509320334    4.373722496    8.125415056
  863 SOLV  HW1     5482    5.541256015    4.294147447    8.073940578
  863 SOLV  HW2     5483    5.448537808    4.428433728    8.067850211
  864 SOLV  OW      5484    6.684305034    6.560348254    4.341149635
  864 SOLV  HW1     5485    6.652913197    6.617329968    4.417105995
  864 SOLV  HW2     5486    6.769213332    6.514242843    4.366967314
  865 SOLV  OW      5487    6.179568553    6.575723968    5.409359874
  865 SOLV  HW1     5488    6.208134891    6.671474841    5.405168358
  865 SOLV  HW2     5489    6.190412633    6.533750565    5.319235191
  866 SOLV  OW      5490    6.832557944    5.997291186    5.591195999
  866 SOLV  HW1     5491    6.786164735    6.063330122    5.650255320
  866 SOLV  HW2     5492    6.824966925    5.905876806    5.631035355
  867 SOLV  OW      5493    4.399283035    7.942175826    7.954698995
  867 SOLV  HW1     5494    4.354718699    7.853303533    7.943857363
  867 SOLV  HW2     5495    4.497555796    7.932300113    7.938992387
  868 SOLV  OW      5496    5.105815885    5.955289398    6.960121814
  868 SOLV  HW1     5497    5.179374073    5.977044531    6.895953599
  868 SOLV  HW2     5498    5.027939728    5.917568374    6.909981766
  869 SOLV  OW      5499    6.857734257    4.581514242    7.201798028
  869 SOLV  HW1     5500    6.825454538    4.608837943    7.111172461
  869 SOLV  HW2     5501    6.938512530    4.635278194    7.226000016
  870 SOLV  OW      5502    4.675392346    4.444177090    6.071411655
  870 SOLV  HW1     5503    4.718706608    4.399867013    6.149909538
  870 SOLV  HW2     5504    4.645212663    4.535911341    6.097401019
  871 SOLV  OW      5505    5.047672880    7.620910200    4.415162305
  871 SOLV  HW1     5506    4.969674515    7.678078905    4.440656642
  871 SOLV  HW2     5507    5.115304643    7.676482099    4.366792712
  872 SOLV  OW      5508    5.734281973    6.606320603    7.638342380
  872 SOLV  HW1     5509    5.680189349    6.526526595    7.611719580
  872 SOLV  HW2     5510    5.782354002    6.642184058    7.558312662
  873 SOLV  OW      5511    4.998615194    5.757204355    6.064506324
  873 SOLV  HW1     5512    5.051943379    5.840304346    6.048617006
  873 SOLV  HW2     5513    4.965875867    5.756194255    6.159000156
  874 SOLV  OW      5514    4.807567206    3.971366266    5.803568019
  874 SOLV  HW1     5515    4.833207833    4.048908756    5.861287253
  874 SOLV  HW2     5516    4.890170762    3.925802994    5.770365528
  875 SOLV  OW      5517    6.929628747    7.916397576    6.055479793
  875 SOLV  HW1     5518    7.004118620    7.891258669    6.117293046
  875 SOLV  HW2     5519    6.967041307    7.963857739    5.975796716
  876 SOLV  OW      5520    5.002291367    6.562165927    8.003368047
  876 SOLV  HW1     5521    4.960998576    6.562058909    7.912280858
  876 SOLV  HW2     5522    5.065343706    6.639392952    8.011266229
  877 SOLV  OW      5523    5.699303410    5.047335624    5.902376582
  877 SOLV  HW1     5524    5.648404228    4.983244144    5.959852196
  877 SOLV  HW2     5525    5.638633914    5.121263632    5.873124312
  878 SOLV  OW      5526    8.020073861    4.108103054    7.566295290
  878 SOLV  HW1     5527    8.103777780    4.059392284    7.541345350
  878 SOLV  HW2     5528    8.040057010    4.205547708    7.576627345
  879 SOLV  OW      5529    5.877644197    6.973855652    4.356654695
  879 SOLV  HW1     5530    5.884460955    6.891022734    4.412280439
  879 SOLV  HW2     5531    5.901727433    6.952472392    4.261972847
  880 SOLV  OW      5532    7.277893761    4.505451981    5.196625593
  880 SOLV  HW1     5533    7.184414611    4.470087112    5.200161854
  880 SOLV  HW2     5534    7.338605284    4.444255160    5.247326568
  881 SOLV  OW      5535    5.995725449    7.049672998    7.766088579
  881 SOLV  HW1     5536    6.000622190    6.952307214    7.788397022
  881 SOLV  HW2     5537    6.063968318    7.099565190    7.819524509
  882 SOLV  OW      5538    7.973185716    7.125540650    5.120689249
  882 SOLV  HW1     5539    7.947447191    7.222175128    5.121644370
  882 SOLV  HW2     5540    7.903951677    7.072143092    5.169237353
  883 SOLV  OW      5541    7.219469563    6.419707593    5.294304199
  883 SOLV  HW1     5542    7.290515231    6.406248080    5.363391021
  883 SOLV  HW2     5543    7.136814507    6.370395439    5.321471581
  884 SOLV  OW      5544    6.227445828    5.126352246    4.694056445
  884 SOLV  HW1     5545    6.271921901    5.039690729    4.716717871
  884 SOLV  HW2     5546    6.128553976    5.117097334    4.705744297
  885 SOLV  OW      5547    7.500568376    7.102939202    4.284641086
  885 SOLV  HW1     5548    7.528083390    7.128217211    4.377406990
  885 SOLV  HW2     5549    7.581754802    7.095161495    4.226764158
  886 SOLV  OW      5550    7.040976080    5.894648315    6.262505086
  886 SOLV  HW1     5551    7.112592290    5.956694799    6.230521242
  886 SOLV  HW2     5552    7.082936257    5.813708901    6.303611026
  887 SOLV  OW      5553    5.888808457    7.378439318    6.234224766
  887 SOLV  HW1     5554    5.977623961    7.418707146    6.212080933
  887 SOLV  HW2     5555    5.868248131    7.394191158    6.330812304
  888 SOLV  OW      5556    6.758733449    7.647810291    4.350359249
  888 SOLV  HW1     5557    6.661082908    7.669210502    4.353170550
  888 SOLV  HW2     5558    6.810960285    7.725944329    4.384549021
  889 SOLV  OW      5559    5.041793298    5.645013776    4.324807549
  889 SOLV  HW1     5560    5.037552521    5.689525953    4.235360781
  889 SOLV  HW2     5561    5.129420798    5.597795357    4.334390982
  890 SOLV  OW      5562    4.326727245    6.876922130    6.555965931
  890 SOLV  HW1     5563    4.401251397    6.909970745    6.498039784
  890 SOLV  HW2     5564    4.354631239    6.792092483    6.600985594
  891 SOLV  OW      5565    4.710577811    7.889750941    7.284024240
  891 SOLV  HW1     5566    4.680427780    7.847281745    7.198649889
  891 SOLV  HW2     5567    4.658803841    7.973906808    7.299471822
  892 SOLV  OW      5568    7.164275342    5.140104339    4.156577509
  892 SOLV  HW1     5569    7.228272368    5.148354060    4.080171460
  892 SOLV  HW2     5570    7.107303491    5.058926223    4.143699065
  893 SOLV  OW      5571    4.855320646    4.939371290    7.956889702
  893 SOLV  HW1     5572    4.800627071    5.006165134    7.906402251
  893 SOLV  HW2     5573    4.839659139    4.950826651    8.054998058
  894 SOLV  OW      5574    4.283937554    5.729680561    4.678964726
  894 SOLV  HW1     5575    4.263007580    5.727499426    4.776734264
  894 SOLV  HW2     5576    4.216133860    5.785927231    4.631628752
  895 SOLV  OW      5577    6.118752797    6.742095390    7.537682709
  895 SOLV  HW1     5578    6.159831148    6.833268003    7.538993288
  895 SOLV  HW2     5579    6.190953711    6.673097750    7.532402389
  896 SOLV  OW      5580    4.637067977    4.288524811    4.181840094
  896 SOLV  HW1     5581    4.696622536    4.213439203    4.153284053
  896 SOLV  HW2     5582    4.689848082    4.354315048    4.235560717
  897 SOLV  OW      5583    7.866147727    7.930913787    4.916676128
  897 SOLV  HW1     5584    7.964587190    7.915997471    4.926096044
  897 SOLV  HW2     5585    7.819566470    7.842667069    4.910027235
  898 SOLV  OW      5586    4.557728281    5.223430709    5.496411747
  898 SOLV  HW1     5587    4.483464136    5.157515229    5.484502951
  898 SOLV  HW2     5588    4.599492613    5.242952389    5.407662546
  899 SOLV  OW      5589    4.274177390    5.500081352    7.950580675
  899 SOLV  HW1     5590    4.251262199    5.555834297    8.030379732
  899 SOLV  HW2     5591    4.246991433    5.405294204    7.967244919
  900 SOLV  OW      5592    8.098038178    7.088939701    5.523491852
  900 SOLV  HW1     5593    8.122859881    7.158887451    5.590518123
  900 SOLV  HW2     5594    8.125522289    7.119056223    5.432173725
  901 SOLV  OW      5595    6.942831954    4.560921003    6.382026886
  901 SOLV  HW1     5596    6.860264321    4.565619738    6.438258124
  901 SOLV  HW2     5597    6.959468176    4.466046097    6.355130218
  902 SOLV  OW      5598    7.938657476    5.504910706    4.286183153
  902 SOLV  HW1     5599    7.889671066    5.590680442    4.301855242
  902 SOLV  HW2     5600    7.983964983    5.476502450    4.370692785
  903 SOLV  OW      5601    4.369066873    6.083271708    6.715411683
  903 SOLV  HW1     5602    4.411002388    6.098015649    6.804996461
  903 SOLV  HW2     5603    4.431863920    6.031432956    6.657354647
  904 SOLV  OW      5604    4.671964244    7.659505817    8.184838842
  904 SOLV  HW1     5605    4.700263791    7.635628566    8.091937390
  904 SOLV  HW2     5606    4.741368278    7.628479389    8.249816693
  905 SOLV  OW      5607    6.239594343    5.480023314    5.834477618
  905 SOLV  HW1     5608    6.145139645    5.507557685    5.852415885
  905 SOLV  HW2     5609    6.252810992    5.385305869    5.863726873
  906 SOLV  OW      5610    5.067705610    8.024010374    6.601267336
  906 SOLV  HW1     5611    5.095696903    7.968125349    6.679339958
  906 SOLV  HW2     5612    5.063735291    8.120077132    6.628786274
  907 SOLV  OW      5613    4.976264299    4.802747615    7.742531524
  907 SOLV  HW1     5614    4.915103215    4.757720588    7.677464125
  907 SOLV  HW2     5615    4.923350512    4.835442935    7.820843980
  908 SOLV  OW      5616    5.256225649    6.420651747    5.777714851
  908 SOLV  HW1     5617    5.271327450    6.399200501    5.681207452
  908 SOLV  HW2     5618    5.232966317    6.517467310    5.787075055
  909 SOLV  OW      5619    6.773427287    5.484661874    6.601761065
  909 SOLV  HW1     5620    6.716079327    5.456328965    6.678640054
  909 SOLV  HW2     5621    6.763615243    5.583148249    6.587405357
  910 SOLV  OW      5622    4.204378488    6.775805648    4.500880268
  910 SOLV  HW1     5623    4.119580898    6.735601536    4.466318467
  910 SOLV  HW2     5624    4.261405424    6.704032168    4.540855320
  911 SOLV  OW      5625    7.841501941    6.744843979    4.539890943
  911 SOLV  HW1     5626    7.839368486    6.839332609    4.507198612
  911 SOLV  HW2     5627    7.813135749    6.742108852    4.635751902
  912 SOLV  OW      5628    7.050308362    6.068993106    5.436057597
  912 SOLV  HW1     5629    7.127487794    6.058337651    5.498759017
  912 SOLV  HW2     5630    6.966157356    6.039822500    5.481547318
  913 SOLV  OW      5631    4.828381520    7.285811752    4.630051245
  913 SOLV  HW1     5632    4.805907994    7.201887876    4.679582170
  913 SOLV  HW2     5633    4.744005238    7.330995698    4.601059671
  914 SOLV  OW      5634    5.805337343    4.673500125    4.917443809
  914 SOLV  HW1     5635    5.871026201    4.678839559    4.842221664
  914 SOLV  HW2     5636    5.786415462    4.765519965    4.951739215
  915 SOLV  OW      5637    5.874348053    8.089085924    4.331706866
  915 SOLV  HW1     5638    5.882346520    8.146395827    4.250149282
  915 SOLV  HW2     5639    5.962342989    8.045463776    4.350521742
  916 SOLV  OW      5640    5.041103026    4.269086313    6.384845213
  916 SOLV  HW1     5641    5.069231323    4.364567806    6.394531719
  916 SOLV  HW2     5642    5.116348751    4.215982452    6.345860327
  917 SOLV  OW      5643    5.467226715    7.114785807    5.248766109
  917 SOLV  HW1     5644    5.395090056    7.107334837    5.317630904
  917 SOLV  HW2     5645    5.425963345    7.126722089    5.158453210
  918 SOLV  OW      5646    5.939620981    7.872484136    4.922140824
  918 SOLV  HW1     5647    5.899401996    7.893844996    5.011179117
  918 SOLV  HW2     5648    5.868365801    7.838678640    4.860646756
  919 SOLV  OW      5649    5.871860930    7.897962517    5.916846529
  919 SOLV  HW1     5650    5.960449332    7.934840985    5.944991041
  919 SOLV  HW2     5651    5.803315616    7.970745476    5.918891250
  920 SOLV  OW      5652    4.645798329    7.433007549    4.195371830
  920 SOLV  HW1     5653    4.671625230    7.345825826    4.237012241
  920 SOLV  HW2     5654    4.557905174    7.462933601    4.232530975
  921 SOLV  OW      5655    4.708770909    6.431893848    4.138346651
  921 SOLV  HW1     5656    4.677087909    6.418866947    4.232303404
  921 SOLV  HW2     5657    4.740040966    6.344422458    4.101301518
  922 SOLV  OW      5658    6.014195387    6.172417146    5.515916025
  922 SOLV  HW1     5659    6.002644068    6.115601375    5.597403609
  922 SOLV  HW2     5660    6.067037815    6.254009740    5.539411076
  923 SOLV  OW      5661    6.895127080    5.163307604    7.703766703
  923 SOLV  HW1     5662    6.976971070    5.206240082    7.665555450
  923 SOLV  HW2     5663    6.921960559    5.095198596    7.771904854
  924 SOLV  OW      5664    8.029904879    5.978425643    7.253690446
  924 SOLV  HW1     5665    8.070209061    6.017065293    7.170718627
  924 SOLV  HW2     5666    8.097712540    5.921590883    7.300313224
  925 SOLV  OW      5667    0.009352197    6.162084336    4.261817983
  925 SOLV  HW1     5668   -0.035184669    6.095959544    4.201441177
  925 SOLV  HW2     5669   -0.041707076    6.168570465    4.347563304
  926 SOLV  OW      5670    7.848020331    5.613403549    7.038493285
  926 SOLV  HW1     5671    7.921524277    5.589249721    6.975126888
  926 SOLV  HW2     5672    7.836853932    5.712770301    7.040243421
  927 SOLV  OW      5673    5.223408063    4.496817848    6.926321409
  927 SOLV  HW1     5674    5.262796172    4.430732963    6.990222595
  927 SOLV  HW2     5675    5.148794342    4.546082577    6.971127747
  928 SOLV  OW      5676    8.166117292    4.761937822    6.359538510
  928 SOLV  HW1     5677    8.141116433    4.857873534    6.346386868
  928 SOLV  HW2     5678    8.265674771    4.753827423    6.364447624
  929 SOLV  OW      5679    7.705532391    7.940302353    4.066015111
  929 SOLV  HW1     5680    7.673965516    8.035013480    4.060071761
  929 SOLV  HW2     5681    7.627497192    7.880209204    4.083371870
  930 SOLV  OW      5682    8.045092922    5.369943376    7.147214007
  930 SOLV  HW1     5683    8.057914188    5.296884482    7.214281540
  930 SOLV  HW2     5684    8.005165294    5.449827882    7.192205675
  931 SOLV  OW      5685    7.862480496    7.695610777    4.627213041
  931 SOLV  HW1     5686    7.816664979    7.685320508    4.715512714
  931 SOLV  HW2     5687    7.926568970    7.772256292    4.631668537
  932 SOLV  OW      5688    4.331739591    6.921498850    7.542044855
  932 SOLV  HW1     5689    4.364439692    6.899779765    7.450061858
  932 SOLV  HW2     5690    4.250081584    6.867327571    7.562024539
  933 SOLV  OW      5691    6.170766002    6.431623377    4.565547161
  933 SOLV  HW1     5692    6.072446294    6.416230199    4.555662553
  933 SOLV  HW2     5693    6.216487807    6.411702085    4.478863448
  934 SOLV  OW      5694    5.446638989    6.509281103    7.116651347
  934 SOLV  HW1     5695    5.419115594    6.589486382    7.169670801
  934 SOLV  HW2     5696    5.412796323    6.426517269    7.161442889
  935 SOLV  OW      5697    4.462237842    0.005876773    4.381148993
  935 SOLV  HW1     5698    4.506926852    0.087613482    4.417529654
  935 SOLV  HW2     5699    4.524796876   -0.071892994    4.387447934
  936 SOLV  OW      5700    4.530990713    6.514935667    4.925656556
  936 SOLV  HW1     5701    4.516796811    6.611939246    4.945376551
  936 SOLV  HW2     5702    4.483397785    6.459720109    4.994112056
  937 SOLV  OW      5703    6.683458166    4.975575082    0.011442277
  937 SOLV  HW1     5704    6.604759650    4.916188086    0.028212858
  937 SOLV  HW2     5705    6.656684615    5.049810761   -0.049987798
  938 SOLV  OW      5706    6.226476999    5.852407890    6.201199469
  938 SOLV  HW1     5707    6.250002325    5.797261599    6.121153122
  938 SOLV  HW2     5708    6.308388712    5.867341147    6.256602193
  939 SOLV  OW      5709    4.599235674    6.370200542    6.455170560
  939 SOLV  HW1     5710    4.507169812    6.407876946    6.444865369
  939 SOLV  HW2     5711    4.665446936    6.431950713    6.412688205
[truncated: 12,673,553 more chars]
