# Supplementary material for: Accelerated Enveloping Distribution Sampling to Probe the Presence of Water Molecules
Source: J Chem Theory Comput. 2023 May 11;19(11):3379–90. doi: 10.1021/acs.jctc.3c00109 (PMC10269333; doi:10.1021/acs.jctc.3c00109)
Supplement: Supplementary file 2 — ct3c00109_si_002.zip [file ct3c00109_si_002.zip › paper_TI_AEDS/eq/4RV/eq_4zlz_4rv_2.cnf]

TITLE
	MD++
	Automatically generated input file
	ogracia Thu Dec  1 20:00:18 2022

	final configuration
END
TIMESTEP
          10000   40.000000000
END
POSITION
# first 24 chars ignored
    1 GLY   H1         1    0.659609116    0.480785886    2.941687516
    1 GLY   H2         2    0.734996325    0.612135207    2.999025798
    1 GLY   N          3    0.645392974    0.572274021    2.979474106
    1 GLY   H3         4    0.598060696    0.628867070    2.911969423
    1 GLY   CA         5    0.572161187    0.564649530    3.106697753
    1 GLY   C          6    0.629932915    0.457167138    3.199016277
    1 GLY   O          7    0.703498069    0.372225908    3.148966254
    2 LEU   N          8    0.567025091    0.445175279    3.315588439
    2 LEU   H          9    0.492276438    0.507017085    3.339871792
    2 LEU   CA        10    0.605554806    0.348472511    3.419381676
    2 LEU   CB        11    0.518521422    0.380375658    3.541112434
    2 LEU   CG        12    0.567473715    0.309431208    3.667517468
    2 LEU   CD1       13    0.708465772    0.355110587    3.705512662
    2 LEU   CD2       14    0.470780051    0.342734069    3.781306761
    2 LEU   C         15    0.588503822    0.204871690    3.369390661
    2 LEU   O         16    0.685925455    0.133544608    3.345901986
    3 GLY   N         17    0.468150644    0.178761200    3.319166563
    3 GLY   H         18    0.384981089    0.223408628    3.352173115
    3 GLY   CA        19    0.440526383    0.055000182    3.244797554
    3 GLY   C         20    0.425620927    0.071722279    3.093430927
    3 GLY   O         21    0.342905857   -0.001412248    3.039202857
    4 TYR   N         22    0.498358368    0.165130793    3.032805856
    4 TYR   H         23    0.571340895    0.211173776    3.083338959
    4 TYR   CA        24    0.494000328    0.191184709    2.888198412
    4 TYR   CB        25    0.410047483    0.315095754    2.856394743
    4 TYR   CG        26    0.260628718    0.316105539    2.889300133
    4 TYR   CD1       27    0.168723708    0.261347506    2.800553148
    4 TYR   HD1       28    0.204083977    0.224902701    2.704094511
    4 TYR   CD2       29    0.213651946    0.393046015    2.995096684
    4 TYR   HD2       30    0.284501434    0.447376775    3.057632599
    4 TYR   CE1       31    0.032279296    0.280247432    2.819140622
    4 TYR   HE1       32   -0.037159391    0.239711313    2.745554259
    4 TYR   CE2       33    0.077610917    0.416506624    3.011282416
    4 TYR   HE2       34    0.044127310    0.494800889    3.079325463
    4 TYR   CZ        35    8.228145932    0.358747469    2.924111955
    4 TYR   OH        36    8.095400044    0.374044520    2.949374918
    4 TYR   HH        37    8.078657452    0.472100136    2.959611936
    4 TYR   C         38    0.627997974    0.214607009    2.818153167
    4 TYR   O         39    0.705877557    0.300769353    2.858677325
    5 GLY   N         40    0.643506897    0.135237905    2.712564252
    5 GLY   H         41    0.573985324    0.066334997    2.692076415
    5 GLY   CA        42    0.760998354    0.138957914    2.624275014
    5 GLY   C         43    0.753333563    0.253442730    2.523051743
    5 GLY   O         44    0.651950984    0.320643951    2.504731161
    6 SER   N         45    0.861956975    0.272106380    2.448609666
    6 SER   H         46    0.940198264    0.209918948    2.452045030
    6 SER   CA        47    0.875258133    0.371778115    2.341369392
    6 SER   CB        48    1.013646060    0.377621838    2.276358054
    6 SER   OG        49    1.048569680    0.254767393    2.212021698
    6 SER   HG        50    1.148015843    0.251702850    2.222075163
    6 SER   C         51    0.774235450    0.344536183    2.229722154
    6 SER   O         52    0.722982639    0.436176665    2.165641800
    7 TRP   N         53    0.749563532    0.217131939    2.200572068
    7 TRP   H         54    0.805647430    0.143013982    2.237465494
    7 TRP   CA        55    0.648628509    0.170086626    2.104609126
    7 TRP   CB        56    0.684535159    0.029720166    2.055418488
    7 TRP   CG        57    0.659206707    8.164083025    2.161067974
    7 TRP   CD1       58    0.547044688    8.093086689    2.169373516
    7 TRP   HD1       59    0.471703034    8.087110944    2.090821866
    7 TRP   CD2       60    0.740890303    8.122022498    2.265387947
    7 TRP   NE1       61    0.549194610    8.015315856    2.277253756
    7 TRP   HE1       62    0.473148256    7.960310822    2.311770419
    7 TRP   CE2       63    0.664322809    8.034141619    2.341130088
    7 TRP   CE3       64    0.874637402    8.141655592    2.297749275
    7 TRP   HE3       65    0.938033205    8.205551040    2.236262959
    7 TRP   CZ2       66    0.717674973    7.976466394    2.455785708
    7 TRP   HZ2       67    0.651320667    7.930850912    2.529242198
    7 TRP   CZ3       68    0.930413402    8.077561391    2.407761784
    7 TRP   HZ3       69    1.033352343    8.098780583    2.436664029
    7 TRP   CH2       70    0.850489046    7.999024631    2.490011141
    7 TRP   HH2       71    0.890763267    7.960311599    2.583607554
    7 TRP   C         72    0.504852423    0.181648937    2.155647627
    7 TRP   O         73    0.412873026    0.167809419    2.075166211
    8 GLU   N         74    0.489056509    0.226971845    2.279683942
    8 GLU   H         75    0.566155871    0.256563895    2.336076248
    8 GLU   CA        76    0.357629235    0.226083598    2.345494505
    8 GLU   CB        77    0.369222375    0.141894262    2.472703414
    8 GLU   CG        78    0.374585310   -0.008273715    2.443928065
    8 GLU   CD        79    0.375299348    8.147792381    2.570424528
    8 GLU   OE1       80    0.308573589    8.042428152    2.562088182
    8 GLU   OE2       81    0.442487113    8.187932652    2.667890231
    8 GLU   C         82    0.309452598    0.365659368    2.385562378
    8 GLU   O         83    0.371864835    0.432089342    2.468150340
    9 ILE   N         84    0.187019604    0.395181996    2.342795342
    9 ILE   H         85    0.131180931    0.328381888    2.293594028
    9 ILE   CA        86    0.124004690    0.524726210    2.372071954
    9 ILE   CB        87    0.084930309    0.593909317    2.241305552
    9 ILE   CG1       88    0.202209003    0.602622728    2.143430552
    9 ILE   CG2       89    0.041381203    0.736836361    2.274268739
    9 ILE   CD        90    0.158506366    0.666501187    2.011450920
    9 ILE   C         91    8.241888587    0.499600375    2.457786170
    9 ILE   O         92    8.167895324    0.402227389    2.444652291
   10 ASP   N         93    8.216882974    0.590085292    2.552010693
   10 ASP   H         94    8.279637005    0.663642857    2.577553831
   10 ASP   CA        95    8.101558143    0.583838629    2.642956700
   10 ASP   CB        96    8.132640597    0.672609200    2.763625775
   10 ASP   CG        97    8.028391664    0.667588770    2.875487231
   10 ASP   OD1       98    7.907710492    0.687085018    2.849414097
   10 ASP   OD2       99    8.067979807    0.632327831    2.988688138
   10 ASP   C        100    7.969179648    0.621362455    2.576013930
   10 ASP   O        101    7.964967330    0.725924224    2.511363546
   11 PRO   N        102    7.866212030    0.537191515    2.577400642
   11 PRO   CA       103    7.740654262    0.572971599    2.509811918
   11 PRO   CB       104    7.652246302    0.449782476    2.530295452
   11 PRO   CG       105    7.708198182    0.382546449    2.655820692
   11 PRO   CD       106    7.857948958    0.413912416    2.657054906
   11 PRO   C        107    7.665635164    0.698014290    2.556162466
   11 PRO   O        108    7.588756840    0.756870792    2.480303150
   12 LYSH  N        109    7.693818049    0.748969083    2.675749827
   12 LYSH  H        110    7.766852181    0.707627155    2.730141677
   12 LYSH  CA       111    7.643614433    0.877132983    2.727373237
   12 LYSH  CB       112    7.648638596    0.879013638    2.880279160
   12 LYSH  CG       113    7.568250115    0.762995087    2.939333224
   12 LYSH  CD       114    7.555018796    0.764386545    3.091758610
   12 LYSH  CE       115    7.687246665    0.774203735    3.168128880
   12 LYSH  NZ       116    7.784912398    0.668719369    3.137402955
   12 LYSH  HZ1      117    7.738330874    0.582279224    3.118470733
   12 LYSH  HZ2      118    7.842218569    0.649529209    3.217075990
   12 LYSH  HZ3      119    7.841860768    0.691896698    3.058537914
   12 LYSH  C        120    7.699603117    1.007500208    2.670080057
   12 LYSH  O        121    7.630213015    1.109064622    2.669627930
   13 ASP   N        122    7.819202954    0.994041277    2.613468656
   13 ASP   H        123    7.881130614    0.918061170    2.633307707
   13 ASP   CA       124    7.878944646    1.097867542    2.528249196
   13 ASP   CB       125    8.013467286    1.048546199    2.474582962
   13 ASP   CG       126    8.130192783    1.010320637    2.565820530
   13 ASP   OD1      127    8.130622841    1.060253075    2.680424446
   13 ASP   OD2      128    8.227369177    0.951105411    2.514086152
   13 ASP   C        129    7.791907613    1.133616423    2.407587221
   13 ASP   O        130    7.813166423    1.239288873    2.348330198
   14 LEU   N        131    7.707729134    1.039124321    2.366686966
   14 LEU   H        132    7.690772580    0.969112251    2.436056765
   14 LEU   CA       133    7.622818136    1.053487190    2.247553298
   14 LEU   CB       134    7.579874195    0.916269429    2.195275547
   14 LEU   CG       135    7.700891726    0.838729881    2.142837364
   14 LEU   CD1      136    7.651052879    0.696666968    2.115521526
   14 LEU   CD2      137    7.762511494    0.902670186    2.018243448
   14 LEU   C        138    7.495567680    1.136796547    2.264207102
   14 LEU   O        139    7.411832826    1.111059498    2.350549900
   15 THR   N        140    7.464054458    1.220318644    2.165605372
   15 THR   H        141    7.542403559    1.233486478    2.104863782
   15 THR   CA       142    7.338962056    1.296232353    2.151502940
   15 THR   CB       143    7.358609562    1.447950568    2.154229365
   15 THR   OG1      144    7.454333658    1.489230183    2.252100758
   15 THR   HG1      145    7.418758267    1.564448711    2.307567565
   15 THR   CG2      146    7.227779678    1.513091565    2.199512570
   15 THR   C        147    7.278471350    1.263467319    2.014831990
   15 THR   O        148    7.321738274    1.314201222    1.911466981
   16 PHE   N        149    7.183840516    1.170035294    2.012410094
   16 PHE   H        150    7.151982823    1.134849569    2.100437117
   16 PHE   CA       151    7.121137503    1.121139750    1.888767439
   16 PHE   CB       152    7.031600883    0.999396514    1.912755378
   16 PHE   CG       153    7.105045394    0.869549064    1.946716408
   16 PHE   CD1      154    7.135347760    0.778909366    1.845796949
   16 PHE   HD1      155    7.112997966    0.801963212    1.741641147
   16 PHE   CD2      156    7.145127438    0.848496328    2.078130048
   16 PHE   HD2      157    7.113602659    0.918179896    2.155792065
   16 PHE   CE1      158    7.205374674    0.663036056    1.877294828
   16 PHE   HE1      159    7.216211085    0.582416007    1.804741705
   16 PHE   CE2      160    7.219954465    0.735619844    2.109445428
   16 PHE   HE2      161    7.267963636    0.725153466    2.206735308
   16 PHE   CZ       162    7.249994710    0.645724125    2.007782024
   16 PHE   HZ       163    7.309523727    0.558093607    2.033447297
   16 PHE   C        164    7.037413145    1.226610180    1.816136724
   16 PHE   O        165    6.938204806    1.275967464    1.869550401
   17 LEU   N        166    7.067593074    1.244110660    1.687785635
   17 LEU   H        167    7.131267260    1.209699071    1.618770231
   17 LEU   CA       168    7.002608980    1.354193361    1.615196832
   17 LEU   CB       169    7.107086073    1.452446339    1.561872403
   17 LEU   CG       170    7.181953990    1.533864959    1.667583346
   17 LEU   CD1      171    7.292439240    1.615476936    1.600185791
   17 LEU   CD2      172    7.093009540    1.613502029    1.763285180
   17 LEU   C        173    6.905517672    1.319863777    1.502039308
   17 LEU   O        174    6.830423188    1.413764542    1.476107380
   18 LYSH  N        175    6.931460481    1.214681412    1.424869975
   18 LYSH  H        176    7.024163475    1.182093957    1.443447444
   18 LYSH  CA       177    6.837261042    1.159485747    1.326436764
   18 LYSH  CB       178    6.775822203    1.257770671    1.226565854
   18 LYSH  CG       179    6.824178277    1.253379969    1.081474798
   18 LYSH  CD       180    6.739995360    1.325953398    0.976325737
   18 LYSH  CE       181    6.766211999    1.476680576    0.978060188
   18 LYSH  NZ       182    6.910448497    1.497415806    0.958602000
   18 LYSH  HZ1      183    6.944403554    1.436755013    0.886717909
   18 LYSH  HZ2      184    6.958323407    1.477498502    1.044112726
   18 LYSH  HZ3      185    6.930107267    1.592259780    0.933737698
   18 LYSH  C        186    6.897139365    1.037821730    1.255574536
   18 LYSH  O        187    7.018711121    1.020258813    1.249002163
   19 GLU   N        188    6.805851419    0.959615072    1.198661160
   19 GLU   H        189    6.708021893    0.979537604    1.204414808
   19 GLU   CA       190    6.842193595    0.838955905    1.122966961
   19 GLU   CB       191    6.711283718    0.760714828    1.110553114
   19 GLU   CG       192    6.731121780    0.615926079    1.065294194
   19 GLU   CD       193    6.626316011    0.524102223    1.128485419
   19 GLU   OE1      194    6.598030708    0.538213146    1.249409910
   19 GLU   OE2      195    6.585371193    0.431100251    1.055700560
   19 GLU   C        196    6.897380789    0.867971568    0.983231211
   19 GLU   O        197    6.839213959    0.947507412    0.909602410
   20 LEU   N        198    7.007766975    0.801606240    0.950050714
   20 LEU   H        199    7.068010166    0.756649057    1.016015595
   20 LEU   CA       200    7.075570112    0.820132023    0.820940150
   20 LEU   CB       201    7.227134026    0.810449150    0.839577414
   20 LEU   CG       202    7.292214484    0.938007405    0.893436403
   20 LEU   CD1      203    7.439079153    0.905474824    0.921412542
   20 LEU   CD2      204    7.285104423    1.049540690    0.788943466
   20 LEU   C        205    7.031639211    0.726195846    0.708425796
   20 LEU   O        206    7.045513388    0.760928799    0.591239415
   21 GLY   N        207    6.988826843    0.607936089    0.751693484
   21 GLY   H        208    6.989591097    0.587356766    0.849550050
   21 GLY   CA       209    6.946496144    0.495396679    0.667115714
   21 GLY   C        210    6.969191535    0.360477605    0.735633537
   21 GLY   O        211    7.015031213    0.363811576    0.849732972
   22 THR   N        212    6.987099594    0.256311653    0.654894040
   22 THR   H        213    7.013081504    0.268155300    0.559046962
   22 THR   CA       214    7.004777478    0.118048085    0.701581066
   22 THR   CB       215    6.868115698    0.053335417    0.724960565
   22 THR   OG1      216    6.881542149   -0.073101882    0.790400155
   22 THR   HG1      217    6.825530957   -0.140933861    0.742827817
   22 THR   CG2      218    6.784151915    0.048355826    0.597141367
   22 THR   C        219    7.105106718    0.034608413    0.621674359
   22 THR   O        220    7.162226766    0.078806468    0.522106068
   23 GLY   N        221    7.110183019    8.149127392    0.658872073
   23 GLY   H        222    7.056512066    8.121492772    0.738603327
   23 GLY   CA       223    7.193257663    8.044101716    0.598207907
   23 GLY   C        224    7.174636845    7.912777739    0.674489425
   23 GLY   O        225    7.091091188    7.902938357    0.764231093
   24 GLN   N        226    7.251236593    7.810952332    0.636354556
   24 GLN   H        227    7.329066109    7.826035315    0.575390426
   24 GLN   CA       228    7.239412654    7.676623797    0.694889099
   24 GLN   CB       229    7.324347240    7.576413858    0.616427661
   24 GLN   CG       230    7.475779469    7.593717245    0.629726695
   24 GLN   CD       231    7.543825734    7.568378871    0.495058701
   24 GLN   OE1      232    7.516344897    7.632519165    0.393767900
   24 GLN   NE2      233    7.659042813    7.502272339    0.501517955
   24 GLN   HE21     234    7.712321947    7.481449060    0.419503554
   24 GLN   HE22     235    7.705179820    7.492131923    0.589650669
   24 GLN   C        236    7.255818155    7.667141413    0.846720339
   24 GLN   O        237    7.176700568    7.600941457    0.913715665
   25 PHE   N        238    7.348867107    7.744143568    0.902420939
   25 PHE   H        239    7.397077662    7.816035143    0.852332078
   25 PHE   CA       240    7.360828971    7.757474235    1.048329205
   25 PHE   CB       241    7.504422305    7.788669793    1.090989235
   25 PHE   CG       242    7.619024325    7.691554399    1.061880458
   25 PHE   CD1      243    7.607611806    7.554635704    1.083039665
   25 PHE   HD1      244    7.516864325    7.512525122    1.126313142
   25 PHE   CD2      245    7.741848453    7.744078502    1.023481373
   25 PHE   HD2      246    7.758682570    7.851309463    1.033435962
   25 PHE   CE1      247    7.716410617    7.471963674    1.057608240
   25 PHE   HE1      248    7.707546489    7.364630343    1.074399281
   25 PHE   CE2      249    7.850095269    7.660895999    0.997343857
   25 PHE   HE2      250    7.945204285    7.703968568    0.966076185
   25 PHE   CZ       251    7.838168393    7.523505138    1.014732575
   25 PHE   HZ       252    7.921114653    7.457609173    0.989068595
   25 PHE   C        253    7.264338725    7.856427534    1.113972175
   25 PHE   O        254    7.274955289    7.881045373    1.234019134
   26 GLY   N        255    7.168720917    7.903749245    1.034556240
   26 GLY   H        256    7.161511576    7.876507765    0.938605298
   26 GLY   CA       257    7.066252286    7.998471399    1.080806167
   26 GLY   C        258    7.099459319    8.146024844    1.057667028
   26 GLY   O        259    7.184208267    8.176219217    0.973792622
   27 VAL   N        260    7.030068781    8.233406096    1.130060530
   27 VAL   H        261    6.965910847    8.196325226    1.197216613
   27 VAL   CA       262    7.027417087    0.138146115    1.123774494
   27 VAL   CB       263    6.901814167    0.185615189    1.197145159
   27 VAL   CG1      264    6.895819712    0.336329407    1.222835188
   27 VAL   CG2      265    6.776532054    0.141154324    1.121404652
   27 VAL   C        266    7.157893641    0.208866114    1.160990318
   27 VAL   O        267    7.215749447    0.178302230    1.265150411
   28 VAL   N        268    7.193485762    0.311415987    1.084141603
   28 VAL   H        269    7.133173535    0.327244125    1.005957052
   28 VAL   CA       270    7.301431340    0.404198793    1.120856467
   28 VAL   CB       271    7.407605796    0.412998051    1.011064761
   28 VAL   CG1      272    7.528436094    0.498822223    1.049054909
   28 VAL   CG2      273    7.458702532    0.273976713    0.972726122
   28 VAL   C        274    7.238927732    0.542295458    1.141631703
   28 VAL   O        275    7.147250332    0.585480733    1.071917492
   29 LYSH  N        276    7.283848805    0.610341666    1.246718855
   29 LYSH  H        277    7.344298869    0.564718042    1.312020273
   29 LYSH  CA       278    7.227342886    0.740588239    1.284770806
   29 LYSH  CB       279    7.150793988    0.741504744    1.417232356
   29 LYSH  CG       280    7.043638390    0.632398546    1.421468502
   29 LYSH  CD       281    6.918154291    0.679302471    1.495353102
   29 LYSH  CE       282    6.814404253    0.566965653    1.490316311
   29 LYSH  NZ       283    6.683872307    0.612397520    1.540367795
   29 LYSH  HZ1      284    6.694194321    0.665725711    1.624338920
   29 LYSH  HZ2      285    6.626576777    0.532442647    1.558352808
   29 LYSH  HZ3      286    6.639868814    0.670093482    1.471557411
   29 LYSH  C        287    7.331353669    0.852514475    1.292675216
   29 LYSH  O        288    7.436966729    0.835224860    1.353314783
   30 TYR   N        289    7.286676265    0.972784084    1.257628665
   30 TYR   H        290    7.191941852    0.982396456    1.227083725
   30 TYR   CA       291    7.362933464    1.095005488    1.286931927
   30 TYR   CB       292    7.327730733    1.211694834    1.194447523
   30 TYR   CG       293    7.394411370    1.348669905    1.208728681
   30 TYR   CD1      294    7.520911906    1.368506137    1.262797571
   30 TYR   HD1      295    7.598241139    1.292395357    1.252388964
   30 TYR   CD2      296    7.311949399    1.460298622    1.200894865
   30 TYR   HD2      297    7.227766508    1.453709163    1.131968670
   30 TYR   CE1      298    7.561901396    1.492411357    1.310655239
   30 TYR   HE1      299    7.662178837    1.496785669    1.353146025
   30 TYR   CE2      300    7.352085055    1.584515248    1.248681963
   30 TYR   HE2      301    7.280852523    1.666661757    1.241008784
   30 TYR   CZ       302    7.479457332    1.603893930    1.300877078
   30 TYR   OH       303    7.529009475    1.726162848    1.333919942
   30 TYR   HH       304    7.627637607    1.716605366    1.320446834
   30 TYR   C        305    7.339163232    1.142593113    1.430399809
   30 TYR   O        306    7.229140790    1.130344218    1.484012919
   31 GLY   N        307    7.450866088    1.182437411    1.490605225
   31 GLY   H        308    7.542334299    1.167452309    1.453063053
   31 GLY   CA       309    7.450266589    1.242104934    1.624949661
   31 GLY   C        310    7.574916004    1.321786869    1.663935506
   31 GLY   O        311    7.667540572    1.336681585    1.584391695
   32 LYSH  N        312    7.575890659    1.369219361    1.788186096
   32 LYSH  H        313    7.491099113    1.360786664    1.840511204
   32 LYSH  CA       314    7.690317594    1.442138529    1.844764861
   32 LYSH  CB       315    7.640245728    1.571482327    1.909387740
   32 LYSH  CG       316    7.595523637    1.677280186    1.808319877
   32 LYSH  CD       317    7.713759746    1.721666258    1.721959718
   32 LYSH  CE       318    7.677084636    1.846708168    1.641782056
   32 LYSH  NZ       319    7.795718166    1.889306332    1.566153032
   32 LYSH  HZ1      320    7.874864769    1.893843070    1.627105748
   32 LYSH  HZ2      321    7.782961469    1.980440784    1.526997079
   32 LYSH  HZ3      322    7.814098496    1.825009549    1.491814715
   32 LYSH  C        323    7.770158535    1.363416950    1.948877758
   32 LYSH  O        324    7.707780335    1.300821650    2.034441169
   33 TRP   N        325    7.901836472    1.380618020    1.941430553
   33 TRP   H        326    7.954654949    1.422823441    1.867744796
   33 TRP   CA       327    7.988560132    1.337438340    2.051990593
   33 TRP   CB       328    8.107353286    1.263922935    1.989582219
   33 TRP   CG       329    8.200140233    1.201736408    2.094125242
   33 TRP   CD1      330    8.179894275    1.091289007    2.165397472
   33 TRP   HD1      331    8.093426228    1.026459146    2.151269598
   33 TRP   CD2      332    8.325940970    1.247841559    2.131114802
   33 TRP   NE1      333    8.280108384    1.065409509    2.248921548
   33 TRP   HE1      334    8.277460246    1.003058431    2.327058163
   33 TRP   CE2      335    8.374661671    1.155112410    2.222485467
   33 TRP   CE3      336    0.156450080    1.361714185    2.098294701
   33 TRP   HE3      337    0.113630751    1.441787926    2.038010266
   33 TRP   CZ2      338    0.260442052    1.170485591    2.274709196
   33 TRP   HZ2      339    0.307344485    1.089408689    2.330445924
   33 TRP   CZ3      340    0.282667246    1.378648521    2.153986124
   33 TRP   HZ3      341    0.340346517    1.467794720    2.129370828
   33 TRP   CH2      342    0.334309205    1.283278477    2.240926719
   33 TRP   HH2      343    0.434676404    1.294272438    2.281993969
   33 TRP   C        344    8.043373584    1.455955146    2.131756587
   33 TRP   O        345    8.070693117    1.560515959    2.073013659
   34 ARG   N        346    8.027583591    1.450625682    2.263703769
   34 ARG   H        347    7.986920123    1.368184241    2.303073518
   34 ARG   CA       348    8.061758449    1.550978198    2.365533808
   34 ARG   CB       349    8.207144542    1.539410716    2.411773160
   34 ARG   CG       350    8.226169196    1.416816846    2.501289495
   34 ARG   CD       351    0.128806098    1.392537911    2.544514612
   34 ARG   NE       352    0.129414150    1.263407787    2.614784010
   34 ARG   HE       353    0.032669705    1.238107634    2.613324931
   34 ARG   CZ       354    0.236848104    1.192082244    2.651206728
   34 ARG   NH1      355    0.361199060    1.236748179    2.628944871
   34 ARG   HH11     356    0.438677970    1.178097517    2.652556670
   34 ARG   HH12     357    0.379612984    1.327641751    2.591537790
   34 ARG   NH2      358    0.214355012    1.075825746    2.713955979
   34 ARG   HH21     359    0.293946961    1.023069468    2.743650850
   34 ARG   HH22     360    0.123098842    1.035105330    2.717718884
   34 ARG   C        361    8.022477454    1.695384122    2.333745955
   34 ARG   O        362    8.103731982    1.783185582    2.305133468
   35 GLY   N        363    7.893627121    1.706041336    2.302552755
   35 GLY   H        364    7.851944318    1.617275299    2.322136909
   35 GLY   CA       365    7.824720146    1.831358951    2.268499313
   35 GLY   C        366    7.852488402    1.886368912    2.128461380
   35 GLY   O        367    7.763661711    1.923680416    2.051984857
   36 GLN   N        368    7.977912530    1.874602806    2.085779290
   36 GLN   H        369    8.043756341    1.822849751    2.140443395
   36 GLN   CA       370    8.037709110    1.945121840    1.971497029
   36 GLN   CB       371    8.171507757    1.994574835    2.026843686
   36 GLN   CG       372    8.240103071    2.095007929    1.934036135
   36 GLN   CD       373    0.122262816    2.156662703    1.998559691
   36 GLN   OE1      374    0.186347761    2.105750496    2.090375088
   36 GLN   NE2      375    0.157626800    2.277299824    1.955168037
   36 GLN   HE21     376    0.246840259    2.312470402    1.983498887
   36 GLN   HE22     377    0.098073110    2.331720233    1.896088508
   36 GLN   C        378    8.057815395    1.870748550    1.839293800
   36 GLN   O        379    8.007390535    1.919320868    1.738158507
   37 TYR   N        380    8.103461038    1.745903949    1.843687117
   37 TYR   H        381    8.096684209    1.689252502    1.925818584
   37 TYR   CA       382    8.159841337    1.674114889    1.728447164
   37 TYR   CB       383    8.283044199    1.593231517    1.769529920
   37 TYR   CG       384    8.390290407    1.684291539    1.829640826
   37 TYR   CD1      385    0.238187269    1.755381823    1.751117763
   37 TYR   HD1      386    0.222058142    1.769470160    1.644248796
   37 TYR   CD2      387    0.152142798    1.701899570    1.967462304
   37 TYR   HD2      388    0.083413062    1.644363793    2.029485357
   37 TYR   CE1      389    0.342434686    1.827958233    1.807580726
   37 TYR   HE1      390    0.406089684    1.889767348    1.744270123
   37 TYR   CE2      391    0.257495593    1.772861256    2.023934548
   37 TYR   HE2      392    0.256130398    1.793078899    2.131037882
   37 TYR   CZ       393    0.355552945    1.832962660    1.945873181
   37 TYR   OH       394    0.464588675    1.889124726    2.004658066
   37 TYR   HH       395    0.530170629    1.930300846    1.941376785
   37 TYR   C        396    8.061337153    1.580312230    1.658379636
   37 TYR   O        397    7.999144348    1.496043516    1.722884424
   38 ASP   N        398    8.049643186    1.592942657    1.526498160
   38 ASP   H        399    8.110051217    1.657599689    1.479904581
   38 ASP   CA       400    7.966220370    1.511290732    1.437157691
   38 ASP   CB       401    7.976251208    1.556850178    1.291446075
   38 ASP   CG       402    7.898784169    1.685915163    1.264058345
   38 ASP   OD1      403    7.794023718    1.709706623    1.327948638
   38 ASP   OD2      404    7.956249046    1.774765260    1.197518986
   38 ASP   C        405    8.009442985    1.364564908    1.433405930
   38 ASP   O        406    8.118822085    1.327413604    1.391156748
   39 VAL   N        407    7.914976338    1.276101679    1.464093404
   39 VAL   H        408    7.821806731    1.304300069    1.487026978
   39 VAL   CA       409    7.934728000    1.130554996    1.458088057
   39 VAL   CB       410    7.958896195    1.067330566    1.595301650
   39 VAL   CG1      411    8.096855185    1.102979480    1.651046773
   39 VAL   CG2      412    7.846898538    1.088739805    1.697322880
   39 VAL   C        413    7.820838923    1.054649269    1.389676739
   39 VAL   O        414    7.704701389    1.089229637    1.410817822
   40 ALA   N        415    7.855871335    0.944733928    1.323491482
   40 ALA   H        416    7.949696992    0.926015855    1.294398872
   40 ALA   CA       417    7.756528857    0.847760997    1.275158818
   40 ALA   CB       418    7.777139573    0.826493633    1.125040539
   40 ALA   C        419    7.767552366    0.718552605    1.356356924
   40 ALA   O        420    7.874381697    0.658849423    1.368786669
   41 ILE   N        421    7.655606833    0.697645388    1.425071114
   41 ILE   H        422    7.578678215    0.761056065    1.417256135
   41 ILE   CA       423    7.632440872    0.588895979    1.521222156
   41 ILE   CB       424    7.540534154    0.638201773    1.633171719
   41 ILE   CG1      425    7.586716120    0.772967119    1.689019864
   41 ILE   CG2      426    7.530815322    0.533749222    1.744545918
   41 ILE   CD       427    7.469703733    0.851790995    1.748213625
   41 ILE   C        428    7.563426568    0.470031417    1.454011725
   41 ILE   O        429    7.446930216    0.481973330    1.416411174
   42 LYSH  N        430    7.644838475    0.370294455    1.420617199
   42 LYSH  H        431    7.743954675    0.376479778    1.432268866
   42 LYSH  CA       432    7.595004366    0.244263460    1.363708435
   42 LYSH  CB       433    7.711115631    0.169332852    1.298054044
   42 LYSH  CG       434    7.776047125    0.254656648    1.188912572
   42 LYSH  CD       435    7.911834572    0.194933653    1.151465472
   42 LYSH  CE       436    7.895060706    0.054493003    1.093121130
   42 LYSH  NZ       437    7.839721227    0.062041893    0.957151474
   42 LYSH  HZ1      438    7.780620195    0.142063885    0.947001318
   42 LYSH  HZ2      439    7.786633022   -0.020360440    0.937368131
   42 LYSH  HZ3      440    7.912753248    0.068836622    0.889179741
   42 LYSH  C        441    7.530209203    0.156371818    1.470879543
   42 LYSH  O        442    7.599456393    0.080802946    1.538889666
   43 MET   N        443    7.398529852    0.167470180    1.486013614
   43 MET   H        444    7.341683558    0.211935530    1.416794168
   43 MET   CA       445    7.325115121    0.091646920    1.588353295
   43 MET   CB       446    7.192721608    0.161155928    1.620778469
   43 MET   CG       447    7.211686030    0.300519225    1.681004897
   43 MET   SD       448    7.053940756    0.379206319    1.730142209
   43 MET   CE       449    7.033264616    0.299113470    1.887754499
   43 MET   C        450    7.296100838    8.190249011    1.543914136
   43 MET   O        451    7.206659161    8.163554444    1.463804104
   44 ILE   N        452    7.387577559    8.101535618    1.582005387
   44 ILE   H        453    7.465236451    8.100396236    1.645003473
   44 ILE   CA       454    7.388833291    7.962517888    1.534209154
   44 ILE   CB       455    7.525951009    7.897829433    1.554804993
   44 ILE   CG1      456    7.643311523    7.980913352    1.502501153
   44 ILE   CG2      457    7.534936165    7.754426297    1.502233062
   44 ILE   CD       458    7.639311328    8.006575566    1.351721680
   44 ILE   C        459    7.267078582    7.883822256    1.583138834
   44 ILE   O        460    7.205775195    7.911103239    1.686235337
   45 LYSH  N        461    7.220170568    7.794966923    1.495998900
   45 LYSH  H        462    7.250025014    7.801565553    1.400784139
   45 LYSH  CA       463    7.104560691    7.705668847    1.512448323
   45 LYSH  CB       464    7.058864543    7.660115906    1.373710412
   45 LYSH  CG       465    6.916518754    7.604011604    1.373594200
   45 LYSH  CD       466    6.816214878    7.712462365    1.413375200
   45 LYSH  CE       467    6.675461740    7.671269037    1.369740268
   45 LYSH  NZ       468    6.630433762    7.546670781    1.433435515
   45 LYSH  HZ1      469    6.628833456    7.559686283    1.532572619
   45 LYSH  HZ2      470    6.690223073    7.469771106    1.410814175
   45 LYSH  HZ3      471    6.537689069    7.524340135    1.403439446
   45 LYSH  C        472    7.137289712    7.584153536    1.599489371
   45 LYSH  O        473    7.228526693    7.505552976    1.574408871
   46 GLU   N        474    7.051784135    7.559121609    1.698238019
   46 GLU   H        475    7.009300217    7.631677695    1.752374247
   46 GLU   CA       476    7.036544197    7.429156451    1.765231264
   46 GLU   CB       477    6.909045001    7.433720121    1.849697708
   46 GLU   CG       478    6.919366263    7.346112801    1.974692574
   46 GLU   CD       479    7.017119183    7.401147908    2.078728025
   46 GLU   OE1      480    7.105257669    7.325555658    2.125014300
   46 GLU   OE2      481    6.999157672    7.516639915    2.123018339
   46 GLU   C        482    7.022093555    7.320725647    1.658262525
   46 GLU   O        483    6.928870939    7.323052228    1.578048430
   47 GLY   N        484    7.104680934    7.218042838    1.676196500
   47 GLY   H        485    7.157332855    7.203549808    1.759973439
   47 GLY   CA       486    7.118242794    7.108304093    1.579340899
   47 GLY   C        487    7.190576692    7.132111066    1.446626640
   47 GLY   O        488    7.187061960    7.041675967    1.363322801
   48 SER   N        489    7.261531480    7.242635818    1.425643372
   48 SER   H        490    7.243317971    7.306097241    1.500749405
   48 SER   CA       491    7.327874707    7.266682796    1.296678038
   48 SER   CB       492    7.281831526    7.392055002    1.222040006
   48 SER   OG       493    7.339031912    7.506309307    1.286268088
   48 SER   HG       494    7.320611744    7.585148207    1.227572897
   48 SER   C        495    7.480155628    7.254485466    1.288072675
   48 SER   O        496    7.534301606    7.219710365    1.183244683
   49 MET   N        497    7.551502870    7.272219973    1.398906147
   49 MET   H        498    7.543380815    7.300026447    1.494624020
   49 MET   CA       499    7.698155878    7.281514580    1.394592416
   49 MET   CB       500    7.726646166    7.426594953    1.433964797
   49 MET   CG       501    7.856852740    7.485318756    1.379120627
   49 MET   SD       502    7.879368360    7.659836328    1.429433529
   49 MET   CE       503    7.987212516    7.715862593    1.299377015
   49 MET   C        504    7.774684158    7.183895771    1.484178085
   49 MET   O        505    7.729245487    7.145443227    1.591820152
   50 SER   N        506    7.893728399    7.139908356    1.444396479
   50 SER   H        507    7.918447751    7.149825619    1.348004883
   50 SER   CA       508    7.988743577    7.074049386    1.535204591
   50 SER   CB       509    8.080527440    6.972916533    1.466234532
   50 SER   OG       510    8.131537290    6.889035408    1.570224381
   50 SER   HG       511    8.220258110    6.853532213    1.540759627
   50 SER   C        512    8.069544835    7.179734379    1.610801504
   50 SER   O        513    8.175682935    7.227405206    1.570885748
   51 GLU   N        514    8.007226946    7.219226798    1.721475946
   51 GLU   H        515    7.940020438    7.160408552    1.766461494
   51 GLU   CA       516    8.046490470    7.338011553    1.798684878
   51 GLU   CB       517    7.936689927    7.378563520    1.897221408
   51 GLU   CG       518    7.815539832    7.423836334    1.815483436
   51 GLU   CD       519    7.695748077    7.462324186    1.902532967
   51 GLU   OE1      520    7.704062419    7.557943637    1.982597089
   51 GLU   OE2      521    7.592287208    7.392988924    1.891929854
   51 GLU   C        522    8.188988701    7.346489849    1.853772670
   51 GLU   O        523    8.263983898    7.433002706    1.808800342
   52 ASP   N        524    8.228552933    7.243691706    1.928325803
   52 ASP   H        525    8.167458564    7.173000372    1.963965859
   52 ASP   CA       526    0.117042483    7.233180044    1.994985196
   52 ASP   CB       527    0.109030163    7.119239339    2.096780767
   52 ASP   CG       528    0.011688279    7.152129653    2.210132509
   52 ASP   OD1      529    0.061884673    7.189125812    2.318461215
   52 ASP   OD2      530   -0.111306773    7.134805413    2.196093697
   52 ASP   C        531    0.232701434    7.222460229    1.895386409
   52 ASP   O        532    0.333743940    7.291585348    1.907266226
   53 GLU   N        533    0.212053769    7.153009602    1.783849274
   53 GLU   H        534    0.137713383    7.086233766    1.779851580
   53 GLU   CA       535    0.308546174    7.153287551    1.672946684
   53 GLU   CB       536    0.264739724    7.051510250    1.567423515
   53 GLU   CG       537    0.296752701    6.905354700    1.599358630
   53 GLU   CD       538    0.239049324    6.815444960    1.489847194
   53 GLU   OE1      539    0.300605721    6.800146322    1.382140194
   53 GLU   OE2      540    0.121803855    6.774071971    1.502761373
   53 GLU   C        541    0.328765578    7.290886122    1.609148134
   53 GLU   O        542    0.443167138    7.335071690    1.599659785
   54 PHE   N        543    0.219509148    7.364451551    1.590704703
   54 PHE   H        544    0.128681064    7.322947709    1.585373600
   54 PHE   CA       545    0.224389470    7.505540854    1.549679631
   54 PHE   CB       546    0.082547319    7.552329728    1.516507662
   54 PHE   CG       547    0.073323608    7.702870418    1.490789495
   54 PHE   CD1      548    0.138323315    7.763710243    1.384057836
   54 PHE   HD1      549    0.165183100    7.700753648    1.299228483
   54 PHE   CD2      550    0.031746493    7.781477740    1.597616754
   54 PHE   HD2      551   -0.010503543    7.734340610    1.686346172
   54 PHE   CE1      552    0.169168016    7.899198014    1.380990636
   54 PHE   HE1      553    0.214632318    7.948208654    1.294897927
   54 PHE   CE2      554    0.058846411    7.917782523    1.595609119
   54 PHE   HE2      555   -0.000763875    7.979880230    1.662478330
   54 PHE   CZ       556    0.129002466    7.975184924    1.490231528
   54 PHE   HZ       557    0.144795049    8.082996841    1.487233918
   54 PHE   C        558    0.299255142    7.600809770    1.643121974
   54 PHE   O        559    0.381757184    7.677746247    1.594080598
   55 ILE   N        560    0.269534176    7.594133852    1.772592418
   55 ILE   H        561    0.199617121    7.529615293    1.803397631
   55 ILE   CA       562    0.336111084    7.676370866    1.874649953
   55 ILE   CB       563    0.279871327    7.649904459    2.014455601
   55 ILE   CG1      564    0.127437491    7.663045216    2.013364648
   55 ILE   CG2      565    0.340954634    7.741252872    2.120932171
   55 ILE   CD       566    0.070987970    7.579626271    2.128537547
   55 ILE   C        567    0.488560599    7.663423651    1.876262615
   55 ILE   O        568    0.562206921    7.761750833    1.882344105
   56 GLU   N        569    0.535485173    7.540064130    1.859780644
   56 GLU   H        570    0.476913443    7.459678037    1.849353064
   56 GLU   CA       571    0.679254132    7.510214585    1.852525754
   56 GLU   CB       572    0.706301381    7.360348826    1.867399724
   56 GLU   CG       573    0.849383184    7.338885731    1.917145804
   56 GLU   CD       574    0.888061052    7.403775089    2.050187935
   56 GLU   OE1      575    0.811673444    7.393063496    2.148550508
   56 GLU   OE2      576    1.006428346    7.441076884    2.065010603
   56 GLU   C        577    0.743966118    7.566127469    1.725672522
   56 GLU   O        578    0.842158462    7.640094147    1.729814701
   57 GLU   N        579    0.672075077    7.549489104    1.615014400
   57 GLU   H        580    0.601443194    7.479067162    1.607811113
   57 GLU   CA       581    0.712168652    7.611967264    1.488127919
   57 GLU   CB       582    0.632234590    7.541964997    1.378040551
   57 GLU   CG       583    0.666803696    7.578511252    1.233550067
   57 GLU   CD       584    0.803128104    7.527615679    1.186315554
   57 GLU   OE1      585    0.835364444    7.409236306    1.210210979
   57 GLU   OE2      586    0.867279253    7.596052091    1.103695413
   57 GLU   C        587    0.699170411    7.764286158    1.481564832
   57 GLU   O        588    0.779109408    7.828264946    1.413396325
   58 ALA   N        589    0.600709115    7.819600892    1.551820689
   58 ALA   H        590    0.525235923    7.761503831    1.582318486
   58 ALA   CA       591    0.577737601    7.964255730    1.564322195
   58 ALA   CB       592    0.456728344    7.990510449    1.654202974
   58 ALA   C        593    0.702486433    8.040239396    1.609890393
   58 ALA   O        594    0.735190199    8.144792015    1.553951403
   59 LYSH  N        595    0.785901084    7.977103448    1.692017417
   59 LYSH  H        596    0.755850340    7.894977825    1.740524956
   59 LYSH  CA       597    0.918835083    8.028159558    1.728525310
   59 LYSH  CB       598    0.984016628    7.936869292    1.832589006
   59 LYSH  CG       599    0.898152195    7.926701501    1.958821482
   59 LYSH  CD       600    0.951998588    7.816443919    2.050236061
   59 LYSH  CE       601    0.854346568    7.769151117    2.158099002
   59 LYSH  NZ       602    0.918239214    7.668444812    2.244035304
   59 LYSH  HZ1      603    0.942576193    7.591490815    2.184994691
   59 LYSH  HZ2      604    0.858153380    7.635427116    2.316840086
   59 LYSH  HZ3      605    1.003907010    7.702624469    2.282656875
   59 LYSH  C        606    1.013596769    8.041007495    1.609092678
   59 LYSH  O        607    1.085807009    8.140166468    1.599867913
   60 VAL   N        608    1.014605828    7.942314827    1.519931209
   60 VAL   H        609    0.960947646    7.858580157    1.530480442
   60 VAL   CA       610    1.097795392    7.950043806    1.398977479
   60 VAL   CB       611    1.103098911    7.813002614    1.331126874
   60 VAL   CG1      612    1.180584002    7.814401889    1.199206054
   60 VAL   CG2      613    1.167883925    7.712988383    1.427108291
   60 VAL   C        614    1.040640617    8.056836129    1.305484706
   60 VAL   O        615    1.113002205    8.146848520    1.263150110
   61 MET   N        616    0.908242299    8.062091736    1.293858890
   61 MET   H        617    0.851622771    7.987963382    1.329914032
   61 MET   CA       618    0.836285299    8.168773815    1.222777286
   61 MET   CB       619    0.689952637    8.128338806    1.203758060
   61 MET   CG       620    0.677381632    8.004367158    1.114971052
   61 MET   SD       621    0.502936421    7.949105069    1.115428235
   61 MET   CE       622    0.424689747    8.066741095    1.007154363
   61 MET   C        623    0.845899026    0.071598158    1.270845022
   61 MET   O        624    0.842636900    0.161613583    1.187069920
   62 MET   N        625    0.861482400    0.090753484    1.401537121
   62 MET   H        626    0.824147586    0.022102841    1.463939614
   62 MET   CA       627    0.897204576    0.219004221    1.463897845
   62 MET   CB       628    0.916921554    0.206929088    1.615143706
   62 MET   CG       629    0.787846491    0.192321677    1.695971480
   62 MET   SD       630    0.682077913    0.341338637    1.686189452
   62 MET   CE       631    0.755040758    0.415568433    1.830585997
   62 MET   C        632    1.021031666    0.286499754    1.404546920
   62 MET   O        633    1.010266149    0.396312534    1.350193835
   63 ASN   N        634    1.119347737    0.199162665    1.384673034
   63 ASN   H        635    1.112287624    0.104235826    1.415320870
   63 ASN   CA       636    1.247190218    0.237191366    1.322866732
   63 ASN   CB       637    1.349968065    0.125076687    1.339347330
   63 ASN   CG       638    1.397488534    0.114402833    1.484376903
   63 ASN   OD1      639    1.402845057    0.205083373    1.567301176
   63 ASN   ND2      640    1.423583425   -0.008988210    1.526599022
   63 ASN   HD21     641    1.447225905   -0.029460225    1.621578746
   63 ASN   HD22     642    1.441284999   -0.088445981    1.468527435
   63 ASN   C        643    1.245459767    0.271479565    1.173777271
   63 ASN   O        644    1.338233937    0.333462951    1.122021368
   64 LEU   N        645    1.131563644    0.242347062    1.111584258
   64 LEU   H        646    1.049843048    0.205607734    1.155980351
   64 LEU   CA       647    1.119256831    0.278861316    0.969729073
   64 LEU   CB       648    1.017685202    0.186276173    0.902512852
   64 LEU   CG       649    1.050418325    0.037316514    0.914701500
   64 LEU   CD1      650    0.947013642   -0.043156014    0.835719186
   64 LEU   CD2      651    1.191325698    0.000474051    0.867845935
   64 LEU   C        652    1.072609091    0.423647897    0.953332529
   64 LEU   O        653    0.963503678    0.456742524    0.999502019
   65 SER   N        654    1.167019043    0.511427259    0.920589551
   65 SER   H        655    1.264260337    0.490794150    0.931470981
   65 SER   CA       656    1.139788352    0.652031000    0.887390381
   65 SER   CB       657    1.206166670    0.744836613    0.989340107
   65 SER   OG       658    1.347739273    0.726545212    0.997803140
   65 SER   HG       659    1.384487656    0.817145581    1.018817759
   65 SER   C        660    1.178430473    0.691466051    0.744690253
   65 SER   O        661    1.294678009    0.680216305    0.706085617
   66 HISB  N        662    1.078929615    0.747326362    0.676365988
   66 HISB  H        663    0.985947929    0.742047561    0.712798560
   66 HISB  CA       664    1.088251556    0.792150279    0.536667542
   66 HISB  CB       665    1.087321877    0.668588140    0.446428087
   66 HISB  CG       666    1.103990122    0.704373546    0.298620966
   66 HISB  ND1      667    1.009359136    0.750125596    0.217135626
   66 HISB  CD2      668    1.218522501    0.705460469    0.231018052
   66 HISB  HD2      669    1.312680319    0.665651756    0.268812688
   66 HISB  CE1      670    1.068978294    0.784496164    0.103323411
   66 HISB  HE1      671    1.016699847    0.809583434    0.011021860
   66 HISB  NE2      672    1.198687816    0.755727662    0.109494896
   66 HISB  HE2      673    1.262624324    0.750011025    0.032817367
   66 HISB  C        674    0.975697380    0.889783598    0.501858502
   66 HISB  O        675    0.858248234    0.859658960    0.522565115
   67 GLU   N        676    1.009698562    0.989477181    0.420644780
   67 GLU   H        677    1.106636837    1.002635463    0.399867017
   67 GLU   CA       678    0.918017858    1.095600549    0.376558775
   67 GLU   CB       679    0.990535326    1.213830458    0.311940623
   67 GLU   CG       680    1.063915805    1.182828123    0.181318059
   67 GLU   CD       681    1.087102726    1.312894612    0.104155403
   67 GLU   OE1      682    1.167182722    1.401895255    0.140046120
   67 GLU   OE2      683    1.022253353    1.331728700   -0.001028230
   67 GLU   C        684    0.796828086    1.056927676    0.291525383
   67 GLU   O        685    0.699820675    1.132181729    0.283952181
   68 LYSH  N        686    0.799467055    0.938653980    0.230740579
   68 LYSH  H        687    0.882676823    0.883225982    0.228772912
   68 LYSH  CA       688    0.686709736    0.885449360    0.152855713
   68 LYSH  CB       689    0.729497331    0.863262845    0.007630998
   68 LYSH  CG       690    0.791781628    0.985723163    8.182392553
   68 LYSH  CD       691    0.688059406    1.094741662    8.154721851
   68 LYSH  CE       692    0.756288731    1.225545923    8.114186969
   68 LYSH  NZ       693    0.828687059    1.211680209    7.987009146
   68 LYSH  HZ1      694    0.763535661    1.177293510    7.919386697
   68 LYSH  HZ2      695    0.908195634    1.151428762    7.993934229
   68 LYSH  HZ3      696    0.860892486    1.302553564    7.960460250
   68 LYSH  C        697    0.627613736    0.755309690    0.207485898
   68 LYSH  O        698    0.541391958    0.689669009    0.149281693
   69 LEU   N        699    0.666765493    0.722210657    0.330212143
   69 LEU   H        700    0.728626838    0.781518171    0.381763317
   69 LEU   CA       701    0.620125376    0.604590348    0.405056164
   69 LEU   CB       702    0.739950524    0.516839756    0.441831793
   69 LEU   CG       703    0.713459054    0.374705239    0.491878067
   69 LEU   CD1      704    0.662947464    0.289579793    0.375225857
   69 LEU   CD2      705    0.847363597    0.315473454    0.536264710
   69 LEU   C        706    0.540723920    0.645820921    0.529186124
   69 LEU   O        707    0.588667892    0.725464022    0.609739630
   70 VAL   N        708    0.415812228    0.603361954    0.546052681
   70 VAL   H        709    0.370636492    0.538415081    0.484873484
   70 VAL   CA       710    0.327541569    0.654174528    0.652053837
   70 VAL   CB       711    0.182835225    0.610500475    0.628262290
   70 VAL   CG1      712    0.087195029    0.653669167    0.739599677
   70 VAL   CG2      713    0.128302913    0.669897721    0.498224008
   70 VAL   C        714    0.382166820    0.613975187    0.789200092
   70 VAL   O        715    0.383718138    0.494800135    0.819614555
   71 GLN   N        716    0.418067861    0.713961061    0.869237418
   71 GLN   H        717    0.410414287    0.809475641    0.840597226
   71 GLN   CA       718    0.489985206    0.695246161    0.996086699
   71 GLN   CB       719    0.547454549    0.831493108    1.035370027
   71 GLN   CG       720    0.638522254    0.823439238    1.158036757
   71 GLN   CD       721    0.762011322    0.737867683    1.129106503
   71 GLN   OE1      722    0.842876000    0.760653807    1.039284414
   71 GLN   NE2      723    0.787938990    0.639650809    1.214950369
   71 GLN   HE21     724    0.866194797    0.581393667    1.193016617
   71 GLN   HE22     725    0.734176365    0.624546314    1.297897699
   71 GLN   C        726    0.404605780    0.636163268    1.108476324
   71 GLN   O        727    0.290320370    0.675263978    1.131741173
   72 LEU   N        728    0.456218697    0.527445410    1.165119555
   72 LEU   H        729    0.528227362    0.474153054    1.120682215
   72 LEU   CA       730    0.414552805    0.476147969    1.296436888
   72 LEU   CB       731    0.462725145    0.331496006    1.309353520
   72 LEU   CG       732    0.419879708    0.256939562    1.435902347
   72 LEU   CD1      733    0.267683433    0.253699900    1.451313835
   72 LEU   CD2      734    0.481656983    0.117227051    1.444510180
   72 LEU   C        735    0.467607884    0.557220176    1.414863543
   72 LEU   O        736    0.584158069    0.595268889    1.424799826
   73 TYR   N        737    0.374971408    0.603463271    1.498344439
   73 TYR   H        738    0.276662786    0.601015267    1.480164749
   73 TYR   CA       739    0.402739047    0.672107371    1.625347334
   73 TYR   CB       740    0.301775971    0.785246856    1.645817418
   73 TYR   CG       741    0.301633465    0.892789054    1.536982615
   73 TYR   CD1      742    0.416888526    0.935277755    1.471928933
   73 TYR   HD1      743    0.516680562    0.900560786    1.498728901
   73 TYR   CD2      744    0.179583401    0.952187394    1.507018595
   73 TYR   HD2      745    0.087542246    0.906346526    1.543182047
   73 TYR   CE1      746    0.406898386    1.032715224    1.373320503
   73 TYR   HE1      747    0.495548812    1.058593147    1.315432167
   73 TYR   CE2      748    0.170685938    1.053185774    1.411933567
   73 TYR   HE2      749    0.082632812    1.117404163    1.413170696
   73 TYR   CZ       750    0.284742361    1.091281961    1.342221149
   73 TYR   OH       751    0.275833495    1.169144023    1.231086381
   73 TYR   HH       752    0.179686834    1.182888389    1.207276447
   73 TYR   C        753    0.406453099    0.582287767    1.749152362
   73 TYR   O        754    0.465153382    0.622738448    1.849382173
   74 GLY   N        755    0.317433704    0.483472420    1.748879249
   74 GLY   H        756    0.243372136    0.475910443    1.682118386
   74 GLY   CA       757    0.318326309    0.378358377    1.851623947
   74 GLY   C        758    0.186919044    0.300058113    1.848430286
   74 GLY   O        759    0.106471799    0.309744026    1.755897515
   75 VAL   N        760    0.172804891    0.215136054    1.949816973
   75 VAL   H        761    0.245838493    0.189264352    2.013031380
   75 VAL   CA       762    0.053255923    0.130978837    1.965133871
   75 VAL   CB       763    0.076059478   -0.015986794    1.929232305
   75 VAL   CG1      764    0.099922030   -0.027620614    1.778551603
   75 VAL   CG2      765    0.196862128   -0.075675376    2.001689103
   75 VAL   C        766    8.232701243    0.145014073    2.103996866
   75 VAL   O        767    8.298017389    0.179864594    2.202208311
   76 CYSH  N        768    8.101244503    0.126547515    2.112118004
   76 CYSH  H        769    8.049838517    0.104216597    2.029300403
   76 CYSH  CA       770    8.034139459    0.127047871    2.242899264
   76 CYSH  CB       771    7.903693170    0.206645591    2.235613030
   76 CYSH  SG       772    7.927386515    0.384606004    2.200128321
   76 CYSH  HG       773    7.806015876    0.420110333    2.241324846
   76 CYSH  C        774    8.002506307    8.224291186    2.280607115
   76 CYSH  O        775    7.918469851    8.156913247    2.221198038
   77 THR   N        776    8.083746002    8.172298894    2.372188094
   77 THR   H        777    8.153578927    8.231750335    2.412048966
   77 THR   CA       778    8.097793525    8.031632151    2.412512784
   77 THR   CB       779    0.002803507    7.999017905    2.439032428
   77 THR   OG1      780    0.053245171    8.100763978    2.525936832
   77 THR   HG1      781    0.150437947    8.081115719    2.538896934
   77 THR   CG2      782    0.082139635    7.989992061    2.308516480
   77 THR   C        783    8.013512362    7.976203094    2.527567606
   77 THR   O        784    7.982729069    7.857144020    2.524619989
   78 LYSH  N        785    7.987114725    8.056540638    2.630230264
   78 LYSH  H        786    7.999089323    8.155573063    2.623216854
   78 LYSH  CA       787    7.930942430    8.007138565    2.756769325
   78 LYSH  CB       788    7.958169055    8.106189014    2.870153588
   78 LYSH  CG       789    8.097890778    8.168459342    2.872980068
   78 LYSH  CD       790    8.217566440    8.075198570    2.892668205
   78 LYSH  CE       791    0.094792828    8.156151588    2.841537488
   78 LYSH  NZ       792    0.218471914    8.079713052    2.863157867
   78 LYSH  HZ1      793    0.201035313    7.981546494    2.870887158
   78 LYSH  HZ2      794    0.262624470    8.112669464    2.946610299
   78 LYSH  HZ3      795    0.280116327    8.097911144    2.786549795
   78 LYSH  C        796    7.781650110    7.973751188    2.754627292
   78 LYSH  O        797    7.723133748    7.938710923    2.856984586
   79 GLN   N        798    7.734034110    7.948772318    2.632974656
   79 GLN   H        799    7.799345155    7.922338705    2.562011807
   79 GLN   CA       800    7.595147750    7.924243805    2.591491117
   79 GLN   CB       801    7.541111016    8.058891585    2.542912268
   79 GLN   CG       802    7.628331966    8.127498675    2.437594227
   79 GLN   CD       803    7.580587823    0.026963908    2.404710954
   79 GLN   OE1      804    7.607979860    0.118911305    2.481671506
   79 GLN   NE2      805    7.511884766    0.056421736    2.294706341
   79 GLN   HE21     806    7.496318390    0.151812785    2.269050234
   79 GLN   HE22     807    7.458659093   -0.012075793    2.244968031
   79 GLN   C        808    7.604422897    7.824091202    2.476198322
   79 GLN   O        809    7.707464080    7.805477151    2.411658289
   80 ARG   N        810    7.506143630    7.734810459    2.468438777
   80 ARG   H        811    7.458731585    7.704676468    2.551167494
   80 ARG   CA       812    7.487205748    7.653551753    2.347412045
   80 ARG   CB       813    7.465126674    7.504021890    2.371166378
   80 ARG   CG       814    7.600274136    7.434607110    2.389264788
   80 ARG   CD       815    7.684015954    7.436580385    2.261223579
   80 ARG   NE       816    7.821917267    7.392359383    2.286378396
   80 ARG   HE       817    7.837194957    7.294862551    2.270240482
   80 ARG   CZ       818    7.926353617    7.468709195    2.321303394
   80 ARG   NH1      819    8.049394469    7.415828121    2.325495497
   80 ARG   HH11     820    8.127452922    7.471984416    2.352941408
   80 ARG   HH12     821    8.064555288    7.319730869    2.302355318
   80 ARG   NH2      822    7.909011554    7.596975111    2.355970522
   80 ARG   HH21     823    7.989142535    7.652951859    2.377052156
   80 ARG   HH22     824    7.818824009    7.639625349    2.362759793
   80 ARG   C        825    7.410666224    7.709081384    2.227127590
   80 ARG   O        826    7.433795670    7.662094735    2.115821918
   81 PRO   N        827    7.325277490    7.808126623    2.251392249
   81 PRO   CA       828    7.283646186    7.901288033    2.145562683
   81 PRO   CB       829    7.167172098    7.981345340    2.204175295
   81 PRO   CG       830    7.102845427    7.875128010    2.293558700
   81 PRO   CD       831    7.222824409    7.804253660    2.356744545
   81 PRO   C        832    7.403332962    7.990465837    2.111876829
   81 PRO   O        833    7.400529992    8.109821761    2.141486988
   82 ILE   N        834    7.511834928    7.939116541    2.054585391
   82 ILE   H        835    7.508860872    7.851752796    2.006018618
   82 ILE   CA       836    7.638322048    8.011727220    2.036097250
   82 ILE   CB       837    7.752129057    7.913594446    2.007301440
   82 ILE   CG1      838    7.744249806    7.836865485    1.875151023
   82 ILE   CG2      839    7.777129355    7.823404972    2.128333231
   82 ILE   CD       840    7.851468482    7.890437795    1.780065732
   82 ILE   C        841    7.632827561    8.118773160    1.926899572
   82 ILE   O        842    7.559796700    8.115041566    1.827989206
   83 PHE   N        843    7.718286611    8.217017216    1.953989367
   83 PHE   H        844    7.801425356    8.250331525    1.998485805
   83 PHE   CA       845    7.727970548    0.080767312    1.852453795
   83 PHE   CB       846    7.692119458    0.216888540    1.912424039
   83 PHE   CG       847    7.560319241    0.225386407    1.989660628
   83 PHE   CD1      848    7.448515988    0.148797585    1.958798597
   83 PHE   HD1      849    7.449767108    0.074828450    1.878745826
   83 PHE   CD2      850    7.548982360    0.325882881    2.085018936
   83 PHE   HD2      851    7.634917947    0.386635329    2.113412922
   83 PHE   CE1      852    7.329860617    0.165078192    2.029332391
   83 PHE   HE1      853    7.254117608    0.087129702    2.021084374
   83 PHE   CE2      854    7.430252860    0.341530842    2.155584135
   83 PHE   HE2      855    7.425496723    0.410325655    2.239993210
   83 PHE   CZ       856    7.319761153    0.261550947    2.128890761
   83 PHE   HZ       857    7.229897370    0.271365827    2.189782503
   83 PHE   C        858    7.870806604    0.094514373    1.799358272
   83 PHE   O        859    7.967704464    0.075788614    1.872781417
   84 ILE   N        860    7.881329708    0.116450828    1.668594092
   84 ILE   H        861    7.801822175    0.093725003    1.612361635
   84 ILE   CA       862    8.011213030    0.148613287    1.607700173
   84 ILE   CB       863    8.041763217    0.058717254    1.487716515
   84 ILE   CG1      864    8.025025916   -0.090671360    1.516270483
   84 ILE   CG2      865    8.180745121    0.087563697    1.430596831
   84 ILE   CD       866    8.017723260   -0.172515332    1.387198305
   84 ILE   C        867    8.007598984    0.296136033    1.567253168
   84 ILE   O        868    7.907021692    0.344822123    1.515830539
   85 ILE   N        869    8.104520171    0.373181645    1.615825356
   85 ILE   H        870    8.180615340    0.339773182    1.671453328
   85 ILE   CA       871    8.109352667    0.519754654    1.605533089
   85 ILE   CB       872    8.144392009    0.584099465    1.739855204
   85 ILE   CG1      873    8.058527103    0.530253309    1.854476971
   85 ILE   CG2      874    8.125770623    0.735305538    1.725612975
   85 ILE   CD       875    7.906590433    0.544806892    1.843775859
   85 ILE   C        876    8.211579803    0.552542308    1.496502510
   85 ILE   O        877    8.332411403    0.544906107    1.518220805
   86 THR   N        878    8.157010720    0.615203971    1.392638350
   86 THR   H        879    8.060599033    0.640956012    1.386141162
   86 THR   CA       880    8.227612062    0.637498454    1.265638641
   86 THR   CB       881    8.209334313    0.522940224    1.165862274
   86 THR   OG1      882    8.077100248    0.468966089    1.173033120
   86 THR   HG1      883    8.007897699    0.526706813    1.129721342
   86 THR   CG2      884    0.065652198    0.410758386    1.199538219
   86 THR   C        885    8.196616614    0.766432882    1.189313035
   86 THR   O        886    8.089217315    0.821582264    1.212827640
   87 GLU   N        887    0.046846194    0.811816245    1.105017823
   87 GLU   H        888    0.140137361    0.775780606    1.105159783
   87 GLU   CA       889    0.038919771    0.936851337    1.028105464
   87 GLU   CB       890    0.156998494    0.950794803    0.931792991
   87 GLU   CG       891    0.161893469    1.080466924    0.850729515
   87 GLU   CD       892    0.294206951    1.100356514    0.776523403
   87 GLU   OE1      893    0.364298076    1.001212305    0.746791771
   87 GLU   OE2      894    0.330908573    1.218824494    0.760848923
   87 GLU   C        895    8.149582927    0.967480975    0.956031910
   87 GLU   O        896    8.098686883    0.887514163    0.877648864
   88 TYR   N        897    8.081788147    1.072423013    1.001666752
   88 TYR   H        898    8.128289214    1.126965155    1.071412750
   88 TYR   CA       899    7.953472158    1.119660279    0.947681270
   88 TYR   CB       900    7.901230516    1.225340372    1.045221165
   88 TYR   CG       901    7.771473340    1.292638935    1.000073250
   88 TYR   CD1      902    7.663646328    1.217150094    0.955399202
   88 TYR   HD1      903    7.665900587    1.108273525    0.959973618
   88 TYR   CD2      904    7.762858663    1.431204098    1.006707194
   88 TYR   HD2      905    7.847821235    1.490705559    1.040202535
   88 TYR   CE1      906    7.549868771    1.282731680    0.909885922
   88 TYR   HE1      907    7.479848962    1.225909321    0.848653202
   88 TYR   CE2      908    7.647939020    1.495438645    0.962134851
   88 TYR   HE2      909    7.644878336    1.604289616    0.957561470
   88 TYR   CZ       910    7.540067554    1.421269755    0.915404526
   88 TYR   OH       911    7.417729851    1.478601937    0.899928892
   88 TYR   HH       912    7.429291068    1.573173967    0.930301116
   88 TYR   C        913    7.964864074    1.175086229    0.805523315
   88 TYR   O        914    8.037789126    1.269544894    0.775715637
   89 MET   N        915    7.872271339    1.128092491    0.722400202
   89 MET   H        916    7.814493396    1.051504661    0.750638220
   89 MET   CA       917    7.856468932    1.161002440    0.579998535
   89 MET   CB       918    7.911722928    1.042070791    0.501186993
   89 MET   CG       919    8.055854552    1.004595953    0.536302298
   89 MET   SD       920    8.184589757    1.125500504    0.488343903
   89 MET   CE       921    8.207376925    1.066346601    0.322014220
   89 MET   C        922    7.709853515    1.187994991    0.545539010
   89 MET   O        923    7.636799143    1.097171116    0.506256919
   90 ALA   N        924    7.669204754    1.314616651    0.548003931
   90 ALA   H        925    7.728061578    1.390386165    0.576222965
   90 ALA   CA       926    7.527896692    1.351372970    0.531044784
   90 ALA   CB       927    7.502865446    1.502085093    0.539308742
   90 ALA   C        928    7.459455782    1.306502003    0.401762330
   90 ALA   O        929    7.343606232    1.265649732    0.407996640
   91 ASN   N        930    7.527641858    1.322922490    0.288752568
   91 ASN   H        931    7.623344786    1.351907048    0.287833375
   91 ASN   CA       932    7.472136230    1.284494078    0.158163427
   91 ASN   CB       933    7.564430879    1.339410895    0.049212394
   91 ASN   CG       934    7.531274510    1.487631812    0.030810388
   91 ASN   OD1      935    7.421406379    1.530930336   -0.003587748
   91 ASN   ND2      936    7.632881716    1.572825349    0.041026943
   91 ASN   HD21     937    7.612675830    1.670690574    0.037490069
   91 ASN   HD22     938    7.728621595    1.544746576    0.034414419
   91 ASN   C        939    7.453567185    1.133988814    0.137770378
   91 ASN   O        940    7.395300870    1.091455562    0.038133274
   92 GLY   N        941    7.494319051    1.054594213    0.236392525
   92 GLY   H        942    7.549165470    1.091800312    0.311276280
   92 GLY   CA       943    7.477312157    0.908963701    0.246956967
   92 GLY   C        944    7.564156631    0.833848274    0.145834687
   92 GLY   O        945    7.677533590    0.872033762    0.117206932
   93 CYSH  N        946    7.503023843    0.729542306    0.090399401
   93 CYSH  H        947    7.403216286    0.727511048    0.084450518
   93 CYSH  CA       948    7.572176309    0.626397393    0.011711645
   93 CYSH  CB       949    7.502656967    0.490244363    0.017906478
   93 CYSH  SG       950    7.495453896    0.415522942    0.184813554
   93 CYSH  HG       951    7.612800545    0.353240624    0.178463461
   93 CYSH  C        952    7.585766923    0.665338773    8.106473655
   93 CYSH  O        953    7.484090740    0.699953482    8.046517226
   94 LEU   N        954    7.694332021    0.624466158    8.041411141
   94 LEU   H        955    7.770583593    0.585902760    8.093377183
   94 LEU   CA       956    7.724354824    0.656039427    7.901010250
   94 LEU   CB       957    7.858110859    0.590662154    7.865688359
   94 LEU   CG       958    7.920792227    0.631581393    7.732250500
   94 LEU   CD1      959    7.935502184    0.782811134    7.714301752
   94 LEU   CD2      960    8.054794639    0.559453022    7.716411010
   94 LEU   C        961    7.616287220    0.613021191    7.801591137
   94 LEU   O        962    7.560868316    0.699216089    7.733541071
   95 LEU   N        963    7.561676146    0.494205042    7.825901410
   95 LEU   H        964    7.604735962    0.432447972    7.891718707
   95 LEU   CA       965    7.453290549    0.437246228    7.744545825
   95 LEU   CB       966    7.406673539    0.303313477    7.801992527
   95 LEU   CG       967    7.329572448    0.219050338    7.700200275
   95 LEU   CD1      968    7.417627079    0.176712667    7.582459441
   95 LEU   CD2      969    7.275017237    0.094334628    7.770040473
   95 LEU   C        970    7.329793098    0.526284693    7.729282465
   95 LEU   O        971    7.289665773    0.564400130    7.619428658
   96 ASN   N        972    7.272715958    0.570221414    7.841098925
   96 ASN   H        973    7.296656651    0.530426971    7.929661025
   96 ASN   CA       974    7.155752653    0.659147446    7.845703866
   96 ASN   CB       975    7.101906758    0.669064273    7.988568388
   96 ASN   CG       976    7.046360355    0.536265478    8.040415064
   96 ASN   OD1      977    7.085063061    0.425365640    8.003950523
   96 ASN   ND2      978    6.942928347    0.540265985    8.123923003
   96 ASN   HD21     979    6.903987742    0.456440647    8.162078374
   96 ASN   HD22     980    6.900107406    0.626931418    8.149505013
   96 ASN   C        981    7.194560413    0.798478281    7.795764570
   96 ASN   O        982    7.124889022    0.857057529    7.713023062
   97 TYR   N        983    7.312302854    0.848436135    7.832258286
   97 TYR   H        984    7.378616018    0.792821070    7.882353486
   97 TYR   CA       985    7.364279489    0.980085467    7.792524285
   97 TYR   CB       986    7.498591298    1.000742075    7.862854950
   97 TYR   CG       987    7.557772143    1.141381374    7.851639823
   97 TYR   CD1      988    7.519874233    1.237390363    7.944729936
   97 TYR   HD1      989    7.463825187    1.207607727    8.033339603
   97 TYR   CD2      990    7.649384399    1.170016609    7.751108325
   97 TYR   HD2      991    7.687821054    1.089000156    7.689152620
   97 TYR   CE1      992    7.573761243    1.364759489    7.930790916
   97 TYR   HE1      993    7.551788777    1.439456599    8.007058664
   97 TYR   CE2      994    7.707194710    1.295972278    7.740584780
   97 TYR   HE2      995    7.771871778    1.319822231    7.656151036
   97 TYR   CZ       996    7.669712762    1.391867580    7.833948630
   97 TYR   OH       997    7.746306600    1.502760921    7.852136893
   97 TYR   HH       998    7.830467132    1.485183673    7.801067869
   97 TYR   C        999    7.383538015    0.992178558    7.641213242
   97 TYR   O       1000    7.346552891    1.093439819    7.581980294
   98 LEU   N       1001    7.425950571    0.884622176    7.575472843
   98 LEU   H       1002    7.468267298    0.810413837    7.627465485
   98 LEU   CA      1003    7.439973132    0.876136107    7.429380828
   98 LEU   CB      1004    7.508451364    0.745993016    7.387148766
   98 LEU   CG      1005    7.660434465    0.748718085    7.404652195
   98 LEU   CD1     1006    7.714982879    0.605818064    7.408602937
   98 LEU   CD2     1007    7.727411369    0.832112289    7.295248436
   98 LEU   C       1008    7.308318207    0.883119350    7.351745685
   98 LEU   O       1009    7.290447137    0.953572630    7.252507862
   99 ARG   N       1010    7.208480332    0.810926797    7.401871244
   99 ARG   H       1011    7.220736274    0.760742309    7.487494309
   99 ARG   CA      1012    7.073622504    0.801549265    7.344108129
   99 ARG   CB      1013    6.992128984    0.697515452    7.421216848
   99 ARG   CG      1014    7.047809553    0.557989309    7.392156161
   99 ARG   CD      1015    6.971015633    0.450971919    7.469989317
   99 ARG   NE      1016    7.034412606    0.321280566    7.442276256
   99 ARG   HE      1017    7.088803936    0.302082459    7.360598843
   99 ARG   CZ      1018    7.007086587    0.204104174    7.501250466
   99 ARG   NH1     1019    6.925015615    0.198021532    7.607000820
   99 ARG   HH11    1020    6.904247248    0.107483783    7.644034615
   99 ARG   HH12    1021    6.887828972    0.280650981    7.649303633
   99 ARG   NH2     1022    7.075102329    0.095228230    7.462868255
   99 ARG   HH21    1023    7.054178259    0.008677807    7.508364605
   99 ARG   HH22    1024    7.140317264    0.104808060    7.387674864
   99 ARG   C       1025    6.996315569    0.933319838    7.335792210
   99 ARG   O       1026    6.906094657    0.950132132    7.253880331
  100 GLU   N       1027    7.033138917    1.023196147    7.426656947
  100 GLU   H       1028    7.089022740    1.025973123    7.509543331
  100 GLU   CA      1029    6.987324389    1.162827568    7.423530022
  100 GLU   CB      1030    7.022714687    1.236331612    7.552961981
  100 GLU   CG      1031    6.935257944    1.193595048    7.670992016
  100 GLU   CD      1032    6.798789287    1.262646101    7.675146493
  100 GLU   OE1     1033    6.706089918    1.208774737    7.610904260
  100 GLU   OE2     1034    6.786555209    1.371414917    7.735518619
  100 GLU   C       1035    7.039015183    1.241337614    7.302806863
  100 GLU   O       1036    7.115756663    1.336823501    7.313915149
  101 MET   N       1037    6.969935901    1.209699363    7.193646092
  101 MET   H       1038    6.920460330    1.122798036    7.192365917
  101 MET   CA      1039    7.000886977    1.269816904    7.063104205
  101 MET   CB      1040    6.905268006    1.219811467    6.954614710
  101 MET   CG      1041    6.907829913    1.068119115    6.934719625
  101 MET   SD      1042    7.061892310    1.006780531    6.857348151
  101 MET   CE      1043    7.024894836    1.033504518    6.685298693
  101 MET   C       1044    7.000436628    1.422695906    7.056746913
  101 MET   O       1045    7.061111545    1.483918384    6.968993392
  102 ARG   N       1046    6.917522150    1.484202930    7.140598423
  102 ARG   H       1047    6.836829698    1.436683408    7.175691083
  102 ARG   CA      1048    6.917274790    1.628542113    7.168469184
  102 ARG   CB      1049    6.826695126    1.668975955    7.284942105
  102 ARG   CG      1050    6.876988029    1.608224643    7.416062769
  102 ARG   CD      1051    6.827687893    1.688939523    7.536338304
  102 ARG   NE      1052    6.881122272    1.634858575    7.662143852
  102 ARG   HE      1053    6.847287714    1.543115059    7.683035125
  102 ARG   CZ      1054    6.974922797    1.689809799    7.740481465
  102 ARG   NH1     1055    7.048241951    1.794486271    7.700196160
  102 ARG   HH11    1056    7.109412739    1.833501386    7.769013770
  102 ARG   HH12    1057    7.045407092    1.836536719    7.609511411
  102 ARG   NH2     1058    6.983303349    1.653545797    7.869197761
  102 ARG   HH21    1059    7.054953319    1.691067784    7.927993563
  102 ARG   HH22    1060    6.911443982    1.597048725    7.909747884
  102 ARG   C       1061    7.053645280    1.694874155    7.188833774
  102 ARG   O       1062    7.065776941    1.816915303    7.179403182
  103 HISB  N       1063    7.154074321    1.618024939    7.230064644
  103 HISB  H       1064    7.136410075    1.522172913    7.252433452
  103 HISB  CA      1065    7.293564654    1.661446389    7.246427530
  103 HISB  CB      1066    7.374967828    1.553028734    7.317368808
  103 HISB  CG      1067    7.333932033    1.542865533    7.464416652
  103 HISB  ND1     1068    7.331520169    1.643100004    7.551794484
  103 HISB  CD2     1069    7.334240700    1.425953562    7.527822733
  103 HISB  HD2     1070    7.335072053    1.325157065    7.486345328
  103 HISB  CE1     1071    7.328889505    1.586738374    7.672233043
  103 HISB  HE1     1072    7.336721504    1.638422417    7.767885683
  103 HISB  NE2     1073    7.330655244    1.454549686    7.657657983
  103 HISB  HE2     1074    7.312594311    1.388878452    7.730877489
  103 HISB  C       1075    7.369500050    1.705217664    7.121008692
  103 HISB  O       1076    7.469679100    1.775989488    7.130296249
  104 ARG   N       1077    7.325010880    1.645165504    7.010985059
  104 ARG   H       1078    7.252600168    1.577458717    7.024190064
  104 ARG   CA      1079    7.370455702    1.667507409    6.872975036
  104 ARG   CB      1080    7.319190302    1.805209056    6.830304834
  104 ARG   CG      1081    7.167278244    1.801800107    6.812444877
  104 ARG   CD      1082    7.102867607    1.936360897    6.846371211
  104 ARG   NE      1083    6.962418341    1.924059852    6.804757653
  104 ARG   HE      1084    6.951184845    1.917137290    6.705640116
  104 ARG   CZ      1085    6.856371688    1.923076678    6.886658256
  104 ARG   NH1     1086    6.868116246    1.944092653    7.018465389
  104 ARG   HH11    1087    6.783599024    1.937560375    7.071497783
  104 ARG   HH12    1088    6.954983990    1.931582478    7.066378844
  104 ARG   NH2     1089    6.732244518    1.913443972    6.837117532
  104 ARG   HH21    1090    6.650625207    1.905620750    6.894350021
  104 ARG   HH22    1091    6.715272636    1.925214501    6.739280535
  104 ARG   C       1092    7.522867088    1.656458689    6.865151760
  104 ARG   O       1093    7.595167963    1.735535059    6.804736878
  105 PHE   N       1094    7.571016735    1.544199515    6.917768201
  105 PHE   H       1095    7.508342025    1.470611422    6.943412465
  105 PHE   CA      1096    7.713501606    1.512256341    6.934750638
  105 PHE   CB      1097    7.740863234    1.376185335    6.999165266
  105 PHE   CG      1098    7.682198309    1.351368163    7.138275061
  105 PHE   CD1     1099    7.728557100    1.423268370    7.247843405
  105 PHE   HD1     1100    7.794624436    1.508965420    7.234676581
  105 PHE   CD2     1101    7.599227406    1.241687612    7.158415205
  105 PHE   HD2     1102    7.572036439    1.178094409    7.074168211
  105 PHE   CE1     1103    7.690355461    1.384725212    7.375812387
  105 PHE   HE1     1104    7.727449335    1.440897428    7.461548096
  105 PHE   CE2     1105    7.556423843    1.204268740    7.285246826
  105 PHE   HE2     1106    7.477965898    1.129601342    7.297499623
  105 PHE   CZ      1107    7.604704242    1.276709969    7.393608213
  105 PHE   HZ      1108    7.575753064    1.249283402    7.495050871
  105 PHE   C       1109    7.790943962    1.518823203    6.802945810
  105 PHE   O       1110    7.756999682    1.448302570    6.708058369
  106 GLN   N       1111    7.901206198    1.593042763    6.807975472
  106 GLN   H       1112    7.910209728    1.662281630    6.879563991
  106 GLN   CA      1113    8.002236287    1.593894506    6.701190971
  106 GLN   CB      1114    8.104079132    1.706933237    6.717331216
  106 GLN   CG      1115    8.050254369    1.849173782    6.700612290
  106 GLN   CD      1116    8.154347583    1.961196261    6.705328277
  106 GLN   OE1     1117    8.126283249    2.074147156    6.745121349
  106 GLN   NE2     1118    8.275257564    1.937213869    6.655404531
  106 GLN   HE21    1119    8.339390889    2.013926209    6.654495381
  106 GLN   HE22    1120    8.300305771    1.843539549    6.630983005
  106 GLN   C       1121    8.083040595    1.463971676    6.699265239
  106 GLN   O       1122    8.110509834    1.407511644    6.805040339
  107 THR   N       1123    8.129128114    1.433289479    6.578326009
  107 THR   H       1124    8.119495156    1.496053488    6.501069782
  107 THR   CA      1125    8.212152196    1.313765980    6.557586309
  107 THR   CB      1126    8.240853864    1.293156239    6.408709834
  107 THR   OG1     1127    8.309587002    1.407213933    6.356579880
  107 THR   HG1     1128    8.277831475    1.412862339    6.261921736
  107 THR   CG2     1129    8.112318813    1.263437263    6.331215125
  107 THR   C       1130    0.101913273    1.316072751    6.635163491
  107 THR   O       1131    0.155279648    1.213106951    6.676160140
  108 GLN   N       1132    0.153767605    1.435950608    6.660285084
  108 GLN   H       1133    0.132219960    1.515419423    6.603519056
  108 GLN   CA      1134    0.257021462    1.465330634    6.760721656
  108 GLN   CB      1135    0.302192179    1.611503533    6.759275948
  108 GLN   CG      1136    0.358487977    1.663014959    6.626674577
  108 GLN   CD      1137    0.265978424    1.670207121    6.505037488
  108 GLN   OE1     1138    0.150161817    1.711243132    6.510543169
  108 GLN   NE2     1139    0.322347764    1.637945635    6.388974168
  108 GLN   HE21    1140    0.267783779    1.637845857    6.305177644
  108 GLN   HE22    1141    0.419840345    1.617330279    6.380649144
  108 GLN   C       1142    0.225137773    1.424691598    6.904754203
  108 GLN   O       1143    0.295116538    1.340623442    6.961023064
  109 GLN   N       1144    0.110308854    1.469376634    6.954830975
  109 GLN   H       1145    0.039850283    1.503997032    6.892873880
  109 GLN   CA      1146    0.068653457    1.453447876    7.094902753
  109 GLN   CB      1147   -0.067851101    1.518254523    7.118901834
  109 GLN   CG      1148   -0.068946027    1.668207633    7.088557994
  109 GLN   CD      1149    8.032699387    1.723775516    7.112832944
  109 GLN   OE1     1150    7.948228038    1.752276964    7.028090636
  109 GLN   NE2     1151    8.003150658    1.759750071    7.237409055
  109 GLN   HE21    1152    7.913040362    1.791393207    7.267028464
  109 GLN   HE22    1153    8.079143224    1.773616310    7.300904221
  109 GLN   C       1154    0.057198694    1.307304678    7.138770086
  109 GLN   O       1155    0.097751321    1.269277786    7.248501484
  110 LEU   N       1156    0.005321697    1.227188261    7.046133999
  110 LEU   H       1157   -0.045990914    1.262558906    6.967929564
  110 LEU   CA      1158    0.002711699    1.080905160    7.060401600
  110 LEU   CB      1159   -0.074426877    1.020426652    6.942908152
  110 LEU   CG      1160    8.021546141    1.062240624    6.925459140
  110 LEU   CD1     1161    7.960623741    0.995088869    6.802238080
  110 LEU   CD2     1162    7.944673383    1.016738629    7.049676665
  110 LEU   C       1163    0.135690050    1.007907101    7.080334894
  110 LEU   O       1164    0.148890574    0.919758682    7.165096928
  111 LEU   N       1165    0.238529438    1.059239774    7.013395111
  111 LEU   H       1166    0.226204547    1.142664835    6.959651679
  111 LEU   CA      1167    0.375278565    1.006347080    7.023986217
  111 LEU   CB      1168    0.451733276    1.051074764    6.899217499
  111 LEU   CG      1169    0.575396443    0.967792205    6.864838302
  111 LEU   CD1     1170    0.546859136    0.818405461    6.848236581
  111 LEU   CD2     1171    0.633414857    1.023506890    6.734686367
  111 LEU   C       1172    0.444731628    1.041524412    7.155697369
  111 LEU   O       1173    0.518537924    0.958185963    7.208033294
  112 GLU   N       1174    0.410448721    1.152846597    7.219911953
  112 GLU   H       1175    0.377308814    1.232257408    7.168946335
  112 GLU   CA      1176    0.448228464    1.181035192    7.359153581
  112 GLU   CB      1177    0.411631164    1.323207766    7.402287233
  112 GLU   CG      1178    0.492171830    1.368844411    7.524101875
  112 GLU   CD      1179    0.638132624    1.411526496    7.507373203
  112 GLU   OE1     1180    0.695920457    1.403802097    7.396806575
  112 GLU   OE2     1181    0.692584632    1.470589670    7.603141259
  112 GLU   C       1182    0.392659430    1.079546346    7.459271259
  112 GLU   O       1183    0.469628570    1.016634217    7.531713504
  113 MET   N       1184    0.266643302    1.042423403    7.438487364
  113 MET   H       1185    0.211305945    1.094275668    7.373291426
  113 MET   CA      1186    0.200602059    0.935191748    7.514314946
  113 MET   CB      1187    0.058171306    0.908399199    7.465277817
  113 MET   CG      1188    8.210706448    1.032371305    7.469125422
  113 MET   SD      1189    8.036819210    0.992100069    7.428746473
  113 MET   CE      1190    7.980049159    1.156611505    7.391388288
  113 MET   C       1191    0.275028926    0.801641332    7.508106273
  113 MET   O       1192    0.309493649    0.743337563    7.610785338
  114 CYSH  N       1193    0.322019043    0.766842333    7.388649340
  114 CYSH  H       1194    0.279786234    0.801372379    7.304835052
  114 CYSH  CA      1195    0.414078248    0.654285743    7.366994049
  114 CYSH  CB      1196    0.441197304    0.623255035    7.219644949
  114 CYSH  SG      1197    0.289489130    0.593427072    7.121741549
  114 CYSH  HG      1198    0.333502549    0.661301818    7.016174150
  114 CYSH  C       1199    0.550513792    0.675626276    7.432889289
  114 CYSH  O       1200    0.596026577    0.588187917    7.506466590
  115 LYSH  N       1201    0.614538730    0.790084495    7.410773148
  115 LYSH  H       1202    0.579357653    0.859490497    7.347954821
  115 LYSH  CA      1203    0.745648642    0.819148116    7.470574299
  115 LYSH  CB      1204    0.803718208    0.950542807    7.417877189
  115 LYSH  CG      1205    0.948290658    0.969858200    7.464093648
  115 LYSH  CD      1206    1.027737324    1.079287827    7.392531102
  115 LYSH  CE      1207    0.968027270    1.219351127    7.407563794
  115 LYSH  NZ      1208    0.949962213    1.268528651    7.544906505
  115 LYSH  HZ1     1209    0.954939060    1.192750546    7.609966789
  115 LYSH  HZ2     1210    0.859971665    1.311755156    7.550653250
  115 LYSH  HZ3     1211    1.020618097    1.335757280    7.566998534
  115 LYSH  C       1212    0.745898435    0.818294993    7.623586451
  115 LYSH  O       1213    0.831420981    0.754902271    7.685214840
  116 ASP   N       1214    0.642668427    0.877250266    7.683250596
  116 ASP   H       1215    0.585759113    0.944994756    7.636637462
  116 ASP   CA      1216    0.617665000    0.875820324    7.828114515
  116 ASP   CB      1217    0.489324719    0.951675289    7.862535632
  116 ASP   CG      1218    0.493137769    1.100868326    7.828818357
  116 ASP   OD1     1219    0.603703045    1.152965053    7.802624892
  116 ASP   OD2     1220    0.390910339    1.171592710    7.841887401
  116 ASP   C       1221    0.610142118    0.733968681    7.884979538
  116 ASP   O       1222    0.697356779    0.697988107    7.963907118
  117 VAL   N       1223    0.530472687    0.649850154    7.819666021
  117 VAL   H       1224    0.459157939    0.681092301    7.756903048
  117 VAL   CA      1225    0.517950325    0.508938607    7.859664880
  117 VAL   CB      1226    0.404236227    0.442840180    7.781496281
  117 VAL   CG1     1227    0.392743611    0.292700271    7.808646249
  117 VAL   CG2     1228    0.268571250    0.502463967    7.819578142
  117 VAL   C       1229    0.651958545    0.436410290    7.845864855
  117 VAL   O       1230    0.705195200    0.372766502    7.936678844
  118 CYSH  N       1231    0.712378428    0.458556374    7.729457933
  118 CYSH  H       1232    0.667713536    0.513737316    7.659017066
  118 CYSH  CA      1233    0.844534285    0.402376873    7.697997795
  118 CYSH  CB      1234    0.878983137    0.432931750    7.552091399
  118 CYSH  SG      1235    1.010813939    0.326848635    7.482385733
  118 CYSH  HG      1236    1.021905016    0.397944677    7.370533432
  118 CYSH  C       1237    0.960321422    0.439615763    7.790837812
  118 CYSH  O       1238    1.041246524    0.354880848    7.828274325
  119 GLU   N       1239    0.966760240    0.567511232    7.826772513
  119 GLU   H       1240    0.905734765    0.636519831    7.787846132
  119 GLU   CA      1241    1.064977352    0.615826093    7.924901150
  119 GLU   CB      1242    1.052367643    0.767140585    7.943785537
  119 GLU   CG      1243    1.094644947    0.855690073    7.826408348
  119 GLU   CD      1244    1.075505512    1.003399501    7.861409520
  119 GLU   OE1     1245    1.109292459    1.039055786    7.976342890
  119 GLU   OE2     1246    1.035096670    1.078079027    7.769675695
  119 GLU   C       1247    1.058602440    0.548704533    8.062256726
  119 GLU   O       1248    1.161319180    0.503936347    8.113013474
  120 ALA   N       1249    0.936028808    0.537277579    8.112607883
  120 ALA   H       1250    0.866366705    0.601431901    8.080463562
  120 ALA   CA      1251    0.903349330    0.465076140    8.236414201
  120 ALA   CB      1252    0.754211354    0.482991582    8.265488981
  120 ALA   C       1253    0.938436667    0.316468898    8.226534387
  120 ALA   O       1254    1.009041021    0.260947056    8.310572797
  121 MET   N       1255    0.903551864    0.253300095    8.114812621
  121 MET   H       1256    0.843356063    0.298187086    8.048759012
  121 MET   CA      1257    0.945344953    0.116192611    8.082176488
  121 MET   CB      1258    0.865803854    0.065112041    7.961854291
  121 MET   CG      1259    0.715374260    0.060661211    7.989481311
  121 MET   SD      1260    0.653016719   -0.047703403    8.123130266
  121 MET   CE      1261    0.710519425   -0.210113183    8.078403275
  121 MET   C       1262    1.096490987    0.095078153    8.071163074
  121 MET   O       1263    1.145867571   -0.007939183    8.116762967
  122 GLU   N       1264    1.168686195    0.188373517    8.009739731
  122 GLU   H       1265    1.134555873    0.263529268    7.953281902
  122 GLU   CA      1266    1.315501602    0.183096624    8.015091042
  122 GLU   CB      1267    1.394709747    0.297809060    7.952001893
  122 GLU   CG      1268    1.537530371    0.253508785    7.919679303
  122 GLU   CD      1269    1.630925772    0.371716728    7.892944709
  122 GLU   OE1     1270    1.746899454    0.340311410    7.858465564
  122 GLU   OE2     1271    1.605014126    0.482364689    7.945014141
  122 GLU   C       1272    1.371986596    0.166233998    8.156289826
  122 GLU   O       1273    1.448542156    0.074761191    8.186326945
  123 TYR   N       1274    1.317715958    0.249430328    0.002621923
  123 TYR   H       1275    1.266807036    0.327160504   -0.034351111
  123 TYR   CA      1276    1.349299665    0.241554794    0.145979199
  123 TYR   CB      1277    1.285823370    0.363062213    0.213909035
  123 TYR   CG      1278    1.305323459    0.375205383    0.365165181
  123 TYR   CD1     1279    1.423210245    0.430968668    0.413270930
  123 TYR   HD1     1280    1.498277908    0.467852561    0.343390020
  123 TYR   CD2     1281    1.206826659    0.329647440    0.452005923
  123 TYR   HD2     1282    1.110111948    0.296498963    0.414210588
  123 TYR   CE1     1283    1.448834194    0.435383221    0.549826563
  123 TYR   HE1     1284    1.542874335    0.475134510    0.588022179
  123 TYR   CE2     1285    1.234146883    0.335045591    0.588193192
  123 TYR   HE2     1286    1.156898302    0.302264024    0.657770643
  123 TYR   CZ      1287    1.357044578    0.377914485    0.636972437
  123 TYR   OH      1288    1.401227026    0.340107482    0.759925604
  123 TYR   HH      1289    1.339853463    0.269507515    0.795277616
  123 TYR   C       1290    1.309271973    0.107987475    0.208986858
  123 TYR   O       1291    1.389329550    0.039741635    0.272736509
  124 LEU   N       1292    1.190044659    0.056897306    0.179549599
  124 LEU   H       1293    1.119624173    0.109549759    0.131918995
  124 LEU   CA      1294    1.148086136    8.162446504    0.214243332
  124 LEU   CB      1295    1.001486317    8.141240691    0.175899395
  124 LEU   CG      1296    0.901772372    8.215495220    0.265085125
  124 LEU   CD1     1297    0.762562478    8.205459574    0.202422179
  124 LEU   CD2     1298    0.895573649    8.152055550    0.404174973
  124 LEU   C       1299    1.239844130    8.049645531    0.166609445
  124 LEU   O       1300    1.288081877    7.973675069    0.250466786
  125 GLU   N       1301    1.275207602    8.056806893    0.038592160
  125 GLU   H       1302    1.228341910    8.115625637   -0.027329069
  125 GLU   CA      1303    1.369528665    7.961926109    8.219791323
  125 GLU   CB      1304    1.369173688    7.984885209    8.068512725
  125 GLU   CG      1305    1.424655305    7.864482312    7.992157912
  125 GLU   CD      1306    1.426345182    7.891630546    7.841605312
  125 GLU   OE1     1307    1.454485584    8.005181471    7.797581273
  125 GLU   OE2     1308    1.400546028    7.792843920    7.769490083
  125 GLU   C       1309    1.513162646    7.967397862    0.030137053
  125 GLU   O       1310    1.571702545    7.864458679    0.063387694
  126 SER   N       1311    1.557066270    8.090250406    0.056045817
  126 SER   H       1312    1.508202080    8.169685687    0.019933019
  126 SER   CA      1313    1.685064077    8.116062318    0.123568458
  126 SER   CB      1314    1.712491419    0.024200239    0.114448987
  126 SER   OG      1315    1.752374000    0.084324534    0.237913351
  126 SER   HG      1316    1.841816385    0.049860737    0.266425370
  126 SER   C       1317    1.690773006    8.064287061    0.267438370
  126 SER   O       1318    1.795456526    8.015131257    0.309319964
  127 LYSH  N       1319    1.576970818    8.055699660    0.335714547
  127 LYSH  H       1320    1.493614228    8.100260238    0.303074210
  127 LYSH  CA      1321    1.557285430    7.984371969    0.462720734
  127 LYSH  CB      1322    1.427274521    8.034977345    0.525521771
  127 LYSH  CG      1323    1.426921926    8.182926739    0.564483894
  127 LYSH  CD      1324    1.542379404    8.221367919    0.657211786
  127 LYSH  CE      1325    1.610170818    0.101377942    0.594762317
  127 LYSH  NZ      1326    1.742557638    0.117510757    0.656573118
  127 LYSH  HZ1     1327    1.791572307    0.030647718    0.649353230
  127 LYSH  HZ2     1328    1.734541409    0.141062086    0.753428297
  127 LYSH  HZ3     1329    1.795931134    0.187025679    0.608417677
  127 LYSH  C       1330    1.546432316    7.831864174    0.457012549
  127 LYSH  O       1331    1.544693375    7.772539628    0.564732866
  128 GLN   N       1332    1.528073248    7.773958136    0.338696430
  128 GLN   H       1333    1.544516979    7.858371199    0.287666648
  128 GLN   CA      1334    1.474040924    7.637987402    0.324430737
  128 GLN   CB      1335    1.577390565    7.536253065    0.373196649
  128 GLN   CG      1336    1.715939040    7.553592710    0.310651658
  128 GLN   CD      1337    1.811523933    7.454671713    0.377637962
  128 GLN   OE1     1338    1.835388176    7.344871553    0.327632501
  128 GLN   NE2     1339    1.871955189    7.497576480    0.488069541
  128 GLN   HE21    1340    1.937210595    7.439742353    0.537016040
  128 GLN   HE22    1341    1.835224276    7.581049172    0.529084148
  128 GLN   C       1342    1.328837172    7.620204698    0.369248658
  128 GLN   O       1343    1.287146541    7.504506024    0.366870902
  129 PHE   N       1344    1.258097030    7.732011827    0.382825890
  129 PHE   H       1345    1.296682520    7.803922243    0.325039723
  129 PHE   CA      1346    1.122202383    7.720352483    0.437652694
  129 PHE   CB      1347    1.099093946    7.840614981    0.529364066
  129 PHE   CG      1348    0.974328961    7.829948953    0.617252062
  129 PHE   CD1     1349    0.985258345    7.801257582    0.752818852
  129 PHE   HD1     1350    1.082253639    7.771784031    0.792856469
  129 PHE   CD2     1351    0.848902747    7.849921216    0.560795891
  129 PHE   HD2     1352    0.840007332    7.876895690    0.455561630
  129 PHE   CE1     1353    0.871985427    7.795294514    0.833138310
  129 PHE   HE1     1354    0.882074180    7.780586680    0.940679218
  129 PHE   CE2     1355    0.735527689    7.840211025    0.640624777
  129 PHE   HE2     1356    0.638058769    7.833867561    0.592255868
  129 PHE   CZ      1357    0.746216190    7.811044388    0.776102466
  129 PHE   HZ      1358    0.657843690    7.819197523    0.839386174
  129 PHE   C       1359    1.012940776    7.712999986    0.330803068
  129 PHE   O       1360    0.983196774    7.807773665    0.258280568
  130 LEU   N       1361    0.956980707    7.592505383    0.324792467
  130 LEU   H       1362    0.993983625    7.510397732    0.368234169
  130 LEU   CA      1363    0.842805315    7.567936272    0.235543860
  130 LEU   CB      1364    0.815924435    7.418308579    0.218283302
  130 LEU   CG      1365    0.898265258    7.362343960    0.102106924
  130 LEU   CD1     1366    0.870006956    7.212991771    0.084630270
  130 LEU   CD2     1367    0.878058491    7.433823325   -0.031647489
  130 LEU   C       1368    0.714134504    7.630800183    0.289404345
  130 LEU   O       1369    0.674415253    7.615562573    0.404804953
  131 HISB  N       1370    0.646880959    7.707495554    0.204058718
  131 HISB  H       1371    0.673069475    7.714842924    0.107825498
  131 HISB  CA      1372    0.516168740    7.767223404    0.234976351
  131 HISB  CB      1373    0.490521181    7.880661021    0.135548165
  131 HISB  CG      1374    0.356871546    7.950982332    0.160116215
  131 HISB  ND1     1375    0.235478175    7.898900404    0.144669463
  131 HISB  CD2     1376    0.342576929    8.082530957    0.173463868
  131 HISB  HD2     1377    0.420425511    8.152182585    0.204566784
  131 HISB  CE1     1378    0.147295649    7.998357729    0.149246698
  131 HISB  HE1     1379    0.041487712    7.992049816    0.123832317
  131 HISB  NE2     1380    0.212931261    8.112059066    0.170448505
  131 HISB  HE2     1381    0.169790022    8.197778987    0.198543550
  131 HISB  C       1382    0.400954679    7.666566815    0.236793993
  131 HISB  O       1383    0.318580959    7.665683284    0.328147817
  132 ARG   N       1384    0.408269584    7.577492408    0.138284533
  132 ARG   H       1385    0.470481419    7.594291873    0.061815808
  132 ARG   CA      1386    0.310026487    7.469414760    0.121611484
  132 ARG   CB      1387    0.330443825    7.354847399    0.220951069
  132 ARG   CG      1388    0.436745904    7.251094447    0.184261653
  132 ARG   CD      1389    0.426751748    7.138716576    0.287617349
  132 ARG   NE      1390    0.521012682    7.028852563    0.262019016
  132 ARG   HE      1391    0.455499866    6.972496973    0.211682284
  132 ARG   CZ      1392    0.644725299    7.022219212    0.313091171
  132 ARG   NH1     1393    0.696141887    7.118861827    0.390373380
  132 ARG   HH11    1394    0.787100611    7.117874391    0.431929579
  132 ARG   HH12    1395    0.638067040    7.196970631    0.413329812
  132 ARG   NH2     1396    0.711710048    6.906752327    0.301308407
  132 ARG   HH21    1397    0.804487613    6.901485751    0.338261710
  132 ARG   HH22    1398    0.669209006    6.826653266    0.259128476
  132 ARG   C       1399    0.160835574    7.500005564    0.106867251
  132 ARG   O       1400    0.077994793    7.420870774    0.151645947
  133 ASP   N       1401    0.129241488    7.619152826    0.056919839
  133 ASP   H       1402    0.193846248    7.695367062    0.061196593
  133 ASP   CA      1403    8.240275211    7.656792764    0.002023128
  133 ASP   CB      1404    8.127554014    7.645240556    0.104852781
  133 ASP   CG      1405    7.991042474    7.627576000    0.038067920
  133 ASP   OD1     1406    7.985271104    7.542266628   -0.053113232
  133 ASP   OD2     1407    7.889725412    7.676752292    0.092294708
  133 ASP   C       1408    8.235685877    7.792293632    8.173211078
  133 ASP   O       1409    8.151878182    7.877635091    8.201900701
  134 LEU   N       1410    0.095512253    7.822618920    8.093346953
  134 LEU   H       1411    0.184712720    7.777430562    8.091899547
  134 LEU   CA      1412    0.099337057    7.944995030    8.011993274
  134 LEU   CB      1413    0.234943639    7.954357526    7.941756620
  134 LEU   CG      1414    0.286372197    8.096666301    7.919122217
  134 LEU   CD1     1415    0.303641578    8.173231020    8.050459929
  134 LEU   CD2     1416    0.416610906    8.091971333    7.838950323
  134 LEU   C       1417    8.230366367    7.954762727    7.907233587
  134 LEU   O       1418    8.215439423    7.872723048    7.816810345
  135 ALA   N       1419    8.138212418    8.045838583    7.937217658
  135 ALA   H       1420    8.153240635    8.106670368    8.015146248
  135 ALA   CA      1421    8.017153277    8.076408617    7.859628560
  135 ALA   CB      1422    7.907610198    7.975103784    7.893537088
  135 ALA   C       1423    7.967968746    8.214579115    7.903251545
  135 ALA   O       1424    7.991235912    8.259049509    8.015557635
  136 ALA   N       1425    7.892050935    0.037676596    7.815653468
  136 ALA   H       1426    7.883304075    0.008889446    7.720282678
  136 ALA   CA      1427    7.838185107    0.172475250    7.838890850
  136 ALA   CB      1428    7.774990180    0.229645916    7.711823916
  136 ALA   C       1429    7.741564377    0.187242314    7.956612937
  136 ALA   O       1430    7.700613893    0.298143181    7.990589525
  137 ARG   N       1431    7.698512043    0.076774021    8.016897653
  137 ARG   H       1432    7.697028596   -0.007081345    7.962435951
  137 ARG   CA      1433    7.640966225    0.076651306    8.152166136
  137 ARG   CB      1434    7.576233290   -0.059512212    8.178285523
  137 ARG   CG      1435    7.663634649   -0.184411867    8.165205355
  137 ARG   CD      1436    7.574182708    7.934698057    8.181857967
  137 ARG   NE      1437    7.651313006    7.810542377    8.166309889
  137 ARG   HE      1438    7.702589200    7.777190524    8.245419977
  137 ARG   CZ      1439    7.664523767    7.744416093    8.050528262
  137 ARG   NH1     1440    7.629080580    7.793164717    7.930853179
  137 ARG   HH11    1441    7.643405465    7.734527536    7.851133469
  137 ARG   HH12    1442    7.589949512    7.884548882    7.920063085
  137 ARG   NH2     1443    7.715285654    7.620465039    8.054433453
  137 ARG   HH21    1444    7.726686526    7.567766201    7.970219873
  137 ARG   HH22    1445    7.766243048    7.592609898    8.135842515
  137 ARG   C       1446    7.740110237    0.113849688    0.020509115
  137 ARG   O       1447    7.717822175    0.210907688    0.092712992
  138 ASN   N       1448    7.861042177    0.061452265    0.002649206
  138 ASN   H       1449    7.892666067    0.032481519   -0.087697999
  138 ASN   CA      1450    7.969936388    0.074167016    0.100560615
  138 ASN   CB      1451    8.035412868   -0.063491066    0.113678669
  138 ASN   CG      1452    7.948592807    8.074300604    0.184278474
  138 ASN   OD1     1453    7.865700521    8.099153476    0.271680601
  138 ASN   ND2     1454    7.954626636    7.952502005    0.131198833
  138 ASN   HD21    1455    7.912726408    7.877206915    0.181942921
  138 ASN   HD22    1456    8.038313435    7.919308832    0.087670300
  138 ASN   C       1457    8.076278047    0.179985424    0.070570610
  138 ASN   O       1458    8.194979527    0.166738233    0.099936050
  139 CYSH  N       1459    8.025721589    0.280437929    8.241672041
  139 CYSH  H       1460    7.926372480    0.278272579    8.230488753
  139 CYSH  CA      1461    8.099082600    0.402750323    8.206132658
  139 CYSH  CB      1462    8.139913919    0.406244089    8.058723034
  139 CYSH  SG      1463    8.259346475    0.276499327    8.009861368
  139 CYSH  HG      1464    8.273257592    0.317512089    7.884110625
  139 CYSH  C       1465    8.008362972    0.522909370    8.233332897
  139 CYSH  O       1466    7.893560297    0.523700704    8.189212040
  140 LEU   N       1467    8.056676541    0.610740019    0.078618475
  140 LEU   H       1468    8.153355410    0.608927667    0.104111841
  140 LEU   CA      1469    7.976325739    0.725169278    0.123978014
  140 LEU   CB      1470    7.985948731    0.740645988    0.275888744
  140 LEU   CG      1471    7.919010654    0.626279121    0.352341584
  140 LEU   CD1     1472    7.969313358    0.631281742    0.496746460
  140 LEU   CD2     1473    7.766882898    0.642436167    0.354598982
  140 LEU   C       1474    8.024255755    0.860051501    0.069928671
  140 LEU   O       1475    8.143388042    0.879384765    0.046179810
  141 VAL   N       1476    7.931660541    0.955093844    0.060800083
  141 VAL   H       1477    7.838176074    0.935366674    0.090348130
  141 VAL   CA      1478    7.960219217    1.089702905    0.009059260
  141 VAL   CB      1479    7.877370557    1.120161932   -0.115913367
  141 VAL   CG1     1480    7.916057708    1.254619256   -0.177863442
  141 VAL   CG2     1481    7.885413445    1.008209641   -0.219900621
  141 VAL   C       1482    7.940777597    1.199885758    0.113418077
  141 VAL   O       1483    7.836339159    1.213337785    0.177005296
  142 ASN   N       1484    8.039323211    1.287990384    0.128126734
  142 ASN   H       1485    8.126323024    1.276461392    0.080176197
  142 ASN   CA      1486    8.031661271    1.406896923    0.214221692
  142 ASN   CB      1487    8.166343770    1.448218413    0.273896551
  142 ASN   CG      1488    0.029901706    1.506692334    0.179960343
  142 ASN   OD1     1489   -0.003561922    1.560737306    0.074670329
  142 ASN   ND2     1490    0.156566533    1.495818281    0.219021165
  142 ASN   HD21    1491    0.232101178    1.531496584    0.164060905
  142 ASN   HD22    1492    0.174025768    1.444649660    0.303141367
  142 ASN   C       1493    7.962957779    1.528712461    0.152172924
  142 ASN   O       1494    7.910325436    1.520877226    0.041271503
  143 ASP   N       1495    7.944302844    1.631622191    0.234343028
  143 ASP   H       1496    7.955165375    1.623047073    0.333389778
  143 ASP   CA      1497    7.886907528    1.761675513    0.196896431
  143 ASP   CB      1498    7.843835035    1.831905254    0.325814741
  143 ASP   CG      1499    7.946931836    1.814368185    0.437483625
  143 ASP   OD1     1500    7.934915821    1.715209074    0.512630267
  143 ASP   OD2     1501    8.039903318    1.897583904    0.444996802
  143 ASP   C       1502    7.968745522    1.857443702    0.110042224
  143 ASP   O       1503    7.919659033    1.957042029    0.057118366
  144 GLN   N       1504    8.091696470    1.816440567    0.080195826
  144 GLN   H       1505    8.134076071    1.743061176    0.133301973
  144 GLN   CA      1506    8.181669231    1.882802509    8.226845139
  144 GLN   CB      1507    8.321552585    1.890961705    8.288306538
  144 GLN   CG      1508    8.319505352    1.943603451    8.431950736
  144 GLN   CD      1509    0.019977562    2.084512158    0.205839175
  144 GLN   OE1     1510    0.062260714    2.182383056    0.144524915
  144 GLN   NE2     1511   -0.070542813    2.100787120    0.301907220
  144 GLN   HE21    1512   -0.104549631    2.192934872    0.320643758
  144 GLN   HE22    1513   -0.108394318    2.023844725    0.353344928
  144 GLN   C       1514    8.192203522    1.808545971    8.093478982
  144 GLN   O       1515    8.287980760    1.825596662    8.018205119
  145 GLY   N       1516    8.114609642    1.701774210    8.077061689
  145 GLY   H       1517    8.031553620    1.704525973    8.132692688
  145 GLY   CA      1518    8.106743168    1.607258265    7.964750270
  145 GLY   C       1519    8.213590927    1.497975439    7.957431196
  145 GLY   O       1520    8.212480824    1.421198538    7.861336920
  146 VAL   N       1521    0.053669459    1.479937925    8.060429418
  146 VAL   H       1522    0.041035317    1.502110853    8.157122860
  146 VAL   CA      1523    0.159206545    1.377669410    8.056947620
  146 VAL   CB      1524    0.275424725    1.427003699    8.143382499
  146 VAL   CG1     1525    0.392364336    1.328336800    8.144439818
  146 VAL   CG2     1526    0.319466061    1.570289108    8.112745053
  146 VAL   C       1527    0.107655001    1.239372557    8.097319156
  146 VAL   O       1528    0.031670047    1.226372225    8.193174712
  147 VAL   N       1529    0.152534131    1.140070116    8.021055984
  147 VAL   H       1530    0.228373663    1.181194905    7.970488037
  147 VAL   CA      1531    0.113604527    1.000453211    8.045614103
  147 VAL   CB      1532    0.081216035    0.925695626    7.916105795
  147 VAL   CG1     1533    0.024613160    0.785190703    7.937579432
  147 VAL   CG2     1534   -0.027148920    1.004894908    7.842645480
  147 VAL   C       1535    0.214399008    0.920861084    8.128767975
  147 VAL   O       1536    0.336084162    0.936839067    8.120732000
  148 LYSH  N       1537    0.159077407    0.847518685    8.224935819
  148 LYSH  H       1538    0.063616908    0.836964097    8.252790696
  148 LYSH  CA      1539    0.242194534    0.767678432    0.074055108
  148 LYSH  CB      1540    0.237200568    0.829545493    0.213890300
  148 LYSH  CG      1541    0.302862599    0.967671300    0.218080963
  148 LYSH  CD      1542    0.342758807    1.002833994    0.361538594
  148 LYSH  CE      1543    0.405243853    1.142436695    0.357575607
  148 LYSH  NZ      1544    0.465577327    1.179708877    0.486333155
  148 LYSH  HZ1     1545    0.514681640    1.101737555    0.525190519
  148 LYSH  HZ2     1546    0.396834611    1.209514878    0.552559912
  148 LYSH  HZ3     1547    0.531381336    1.254006739    0.474099584
  148 LYSH  C       1548    0.196395263    0.622036956    0.084167341
  148 LYSH  O       1549    0.080478933    0.596205986    0.116185546
  149 VAL   N       1550    0.297590986    0.536072137    0.091975712
  149 VAL   H       1551    0.392546917    0.567214567    0.095903217
  149 VAL   CA      1552    0.280628706    0.392386333    0.117991076
  149 VAL   CB      1553    0.407242898    0.317322611    0.076201801
  149 VAL   CG1     1554    0.402339191    0.167819698    0.108291777
  149 VAL   CG2     1555    0.423565234    0.326789188   -0.075636846
  149 VAL   C       1556    0.241308774    0.365374659    0.263373908
  149 VAL   O       1557    0.314004130    0.401223669    0.355897177
  150 SER   N       1558    0.134425333    0.288154483    0.280794481
  150 SER   H       1559    0.083770580    0.266686410    0.197278709
  150 SER   CA      1560    0.078070779    0.248923274    0.410782708
  150 SER   CB      1561    8.198278597    0.336521763    0.440392266
  150 SER   OG      1562    8.094196832    0.323451096    0.343199316
  150 SER   HG      1563    8.039163471    0.241835866    0.360831392
  150 SER   C       1564    0.047777652    0.100137117    0.429674376
  150 SER   O       1565    0.065896926    0.024170738    0.334641766
  151 ASP   N       1566    0.027446795    0.058325684    0.554283607
  151 ASP   H       1567    0.024232916    0.130113052    0.623832185
  151 ASP   CA      1568    0.004127491    8.165393390    0.607485744
  151 ASP   CB      1569   -0.137312384    8.113143604    0.581499563
  151 ASP   CG      1570    7.993588957    8.178205244    0.664005162
  151 ASP   OD1     1571    8.012600952    8.294790744    0.704887502
  151 ASP   OD2     1572    7.885021932    8.117945590    0.678296738
  151 ASP   C       1573    0.108236030    8.057226686    0.577908935
  151 ASP   O       1574    0.075848068    7.939214783    0.565531101
  152 PHE   N       1575    0.234430218    8.099011825    0.582292738
  152 PHE   H       1576    0.262289259    8.187369849    0.619946643
  152 PHE   CA      1577    0.348760367    8.016351585    0.540952195
  152 PHE   CB      1578    0.471763862    8.103555977    0.514959935
  152 PHE   CG      1579    0.498206127    8.221523976    0.608726115
  152 PHE   CD1     1580    0.578042953    8.209912553    0.721911810
  152 PHE   HD1     1581    0.643422926    8.123525410    0.733988896
  152 PHE   CD2     1582    0.434684462    0.099716513    0.580243675
  152 PHE   HD2     1583    0.383231007    0.111003383    0.484817532
  152 PHE   CE1     1584    0.589292715    0.076118460    0.808295671
  152 PHE   HE1     1585    0.667748754    0.076512100    0.883962673
  152 PHE   CE2     1586    0.449842089    0.210656027    0.662605782
  152 PHE   HE2     1587    0.398846293    0.303989382    0.638774182
  152 PHE   CZ      1588    0.527033583    0.196462147    0.777317163
  152 PHE   HZ      1589    0.547863159    0.284608552    0.837960623
  152 PHE   C       1590    0.374116995    7.897424608    0.633793616
  152 PHE   O       1591    0.389377148    7.908439970    0.755356077
  153 GLY   N       1592    0.367599966    7.780030908    0.571621591
  153 GLY   H       1593    0.342587188    7.774388904    0.474964833
  153 GLY   CA      1594    0.387313905    7.649405806    0.636100238
  153 GLY   C       1595    0.273764369    7.591844596    0.720968694
  153 GLY   O       1596    0.290460335    7.482541740    0.774849401
  154 LEU   N       1597    0.164168111    7.666186373    0.733350480
  154 LEU   H       1598    0.161594651    7.754555087    0.686606147
  154 LEU   CA      1599    0.047840915    7.625049830    0.813268680
  154 LEU   CB      1600   -0.045911767    7.744904078    0.829243472
  154 LEU   CG      1601    0.002474542    7.848387882    0.931011651
  154 LEU   CD1     1602   -0.100643645    7.961328936    0.935479531
  154 LEU   CD2     1603    0.026278340    7.787633632    1.069408419
  154 LEU   C       1604    8.206224513    7.502272754    0.776845079
  154 LEU   O       1605    8.156277490    7.435514405    0.867275262
  155 SER   N       1606    8.207211161    7.468306557    0.648254838
  155 SER   H       1607    8.247315626    7.527266643    0.578140419
  155 SER   CA      1608    8.144987751    7.346106950    0.595286511
  155 SER   CB      1609    8.151591937    7.342512231    0.442465203
  155 SER   OG      1610    8.287718608    7.341316361    0.398666116
  155 SER   HG      1611    8.292002101    7.373697644    0.304150997
  155 SER   C       1612    8.192913808    7.213843112    0.655457694
  155 SER   O       1613    8.115446239    7.118303787    0.655572809
  156 ARG   N       1614    0.070063908    7.217837700    0.714214291
  156 ARG   H       1615    0.140194436    7.281193199    0.681517904
  156 ARG   CA      1616    0.124981055    7.109232820    0.796672488
  156 ARG   CB      1617    0.261167192    7.148143873    0.854519678
  156 ARG   CG      1618    0.373686778    7.125943353    0.753229804
  156 ARG   CD      1619    0.511699916    7.171061744    0.801453777
  156 ARG   NE      1620    0.519766237    7.314121197    0.834240179
  156 ARG   HE      1621    0.444278574    7.378926882    0.824148788
  156 ARG   CZ      1622    0.626748940    7.373102364    0.889275687
  156 ARG   NH1     1623    0.735310597    7.301315884    0.921150279
  156 ARG   HH11    1624    0.808537237    7.349255118    0.969510251
  156 ARG   HH12    1625    0.747292379    7.206691644    0.891123595
  156 ARG   NH2     1626    0.636265733    7.505771365    0.905535056
  156 ARG   HH21    1627    0.719248128    7.542779669    0.947290185
  156 ARG   HH22    1628    0.557094711    7.565665867    0.893543958
  156 ARG   C       1629    0.038308199    7.071199120    0.916881698
  156 ARG   O       1630    0.035957338    6.956254033    0.960584773
  157 TYR   N       1631    8.207074709    7.170951322    0.965478067
  157 TYR   H       1632    8.204296579    7.260159313    0.920375775
  157 TYR   CA      1633    8.132294666    7.158220748    1.091392039
  157 TYR   CB      1634    8.165056848    7.277890924    1.180910484
  157 TYR   CG      1635    8.315269055    7.295795670    1.203817204
  157 TYR   CD1     1636    0.149265351    7.186246965    1.242905788
  157 TYR   HD1     1637    0.103999716    7.097225453    1.286550056
  157 TYR   CD2     1638    0.133944405    7.412699233    1.159523351
  157 TYR   HD2     1639    0.072489673    7.497769581    1.130072511
  157 TYR   CE1     1640    0.287949816    7.193518168    1.237076945
  157 TYR   HE1     1641    0.346854960    7.103505413    1.254689411
  157 TYR   CE2     1642    0.272685769    7.419962356    1.155137532
  157 TYR   HE2     1643    0.319385937    7.515460893    1.131023476
  157 TYR   CZ      1644    0.349209085    7.310381373    1.193358599
  157 TYR   OH      1645    0.481754165    7.304405379    1.163459941
  157 TYR   HH      1646    0.528263617    7.389455099    1.188041170
  157 TYR   C       1647    7.982447585    7.131786782    1.075293992
  157 TYR   O       1648    7.905819663    7.139262938    1.171217237
  158 VAL   N       1649    7.940241676    7.093671355    0.955051552
  158 VAL   H       1650    8.019386236    7.082218560    0.895010131
  158 VAL   CA      1651    7.799105222    7.064031669    0.926504020
  158 VAL   CB      1652    7.761969056    7.083484555    0.779350585
  158 VAL   CG1     1653    7.610764700    7.071273637    0.759387803
  158 VAL   CG2     1654    7.807929125    7.213355070    0.712759390
  158 VAL   C       1655    7.770198925    6.918677177    0.964561166
  158 VAL   O       1656    7.832628346    6.824236637    0.916456937
  159 LEU   N       1657    7.671135775    6.906220494    1.052432882
  159 LEU   H       1658    7.627326999    6.984826326    1.096061377
  159 LEU   CA      1659    7.613018537    6.778489269    1.096217819
  159 LEU   CB      1660    7.554992007    6.793451657    1.237007060
  159 LEU   CG      1661    7.659262181    6.829046629    1.343177398
  159 LEU   CD1     1662    7.584912833    6.864623416    1.472078396
  159 LEU   CD2     1663    7.765591678    6.723770327    1.375163980
  159 LEU   C       1664    7.510491295    6.721970224    0.997702183
  159 LEU   O       1665    7.482579192    6.602182163    0.996242245
  160 ASP   N       1666    7.439266518    6.814372154    0.933834066
  160 ASP   H       1667    7.433188675    6.907874114    0.968790817
  160 ASP   CA      1668    7.347328916    6.788617934    0.822056628
  160 ASP   CB      1669    7.271099209    6.917198919    0.789369716
  160 ASP   CG      1670    7.149778635    6.909072531    0.696513669
  160 ASP   OD1     1671    7.137869776    6.808267816    0.623571513
  160 ASP   OD2     1672    7.069162014    7.004563971    0.699223966
  160 ASP   C       1673    7.411812129    6.729904767    0.696338295
  160 ASP   O       1674    7.457666607    6.797219172    0.604169223
  161 ASP   N       1675    7.404381851    6.597122952    0.694131449
  161 ASP   H       1676    7.373088136    6.543251038    0.772362674
  161 ASP   CA      1677    7.458248436    6.513340038    0.586028614
  161 ASP   CB      1678    7.431811216    6.365980210    0.617574689
  161 ASP   CG      1679    7.511296791    6.311544259    0.736428925
  161 ASP   OD1     1680    7.627639322    6.352804183    0.756025551
  161 ASP   OD2     1681    7.451264402    6.229208135    0.808821528
  161 ASP   C       1682    7.417739888    6.546371880    0.442238411
  161 ASP   O       1683    7.494601649    6.530879608    0.347456133
  162 GLU   N       1684    7.301362535    6.609510336    0.429501840
  162 GLU   H       1685    7.255515318    6.641464958    0.512441085
  162 GLU   CA      1686    7.255374326    6.657523748    0.298395787
  162 GLU   CB      1687    7.112275387    6.711486378    0.303294657
  162 GLU   CG      1688    7.003670353    6.607403972    0.331204482
  162 GLU   CD      1689    6.956553846    6.526363865    0.210284938
  162 GLU   OE1     1690    6.893548330    6.420720835    0.232465945
  162 GLU   OE2     1691    6.973044418    6.573530510    0.095710836
  162 GLU   C       1692    7.343608739    6.763808958    0.232584045
  162 GLU   O       1693    7.338712131    6.778377578    0.110541085
  163 TYR   N       1694    7.407369604    6.843813184    0.317583459
  163 TYR   H       1695    7.400877987    6.831031124    0.416550513
  163 TYR   CA      1696    7.508500274    6.941455831    0.274572578
  163 TYR   CB      1697    7.528976258    7.050424000    0.380011969
  163 TYR   CG      1698    7.407059365    7.142754982    0.384513217
  163 TYR   CD1     1699    7.417517244    7.266825894    0.322746836
  163 TYR   HD1     1700    7.507317445    7.296767328    0.268724633
  163 TYR   CD2     1701    7.294759387    7.114820444    0.461505101
  163 TYR   HD2     1702    7.279528650    7.017136016    0.507394220
  163 TYR   CE1     1703    7.313964894    7.359043141    0.332287605
  163 TYR   HE1     1704    7.313154709    7.454740062    0.280110567
  163 TYR   CE2     1705    7.191128185    7.206660964    0.473543485
  163 TYR   HE2     1706    7.099228709    7.184597723    0.527845418
  163 TYR   CZ      1707    7.200379678    7.327816931    0.406050512
  163 TYR   OH      1708    7.087777114    7.402812968    0.392184828
  163 TYR   HH      1709    7.035931744    7.394825726    0.477312911
  163 TYR   C       1710    7.647967795    6.884287345    0.248288069
  163 TYR   O       1711    7.730108822    6.943923343    0.178822972
  164 THR   N       1712    7.689702492    6.786512978    0.328226000
  164 THR   H       1713    7.663122473    6.732943623    0.408374780
  164 THR   CA      1714    7.821589798    6.722736299    0.316093631
  164 THR   CB      1715    7.873304378    6.675257961    0.452036303
  164 THR   OG1     1716    7.770206095    6.595431024    0.510784235
  164 THR   HG1     1717    7.799922776    6.573417486    0.603694543
  164 THR   CG2     1718    7.909276590    6.795992129    0.538853404
  164 THR   C       1719    7.835312718    6.612555427    0.210821843
  164 THR   O       1720    7.934944689    6.607822560    0.138849135
  165 SER   N       1721    7.737816119    6.522178648    0.206708842
  165 SER   H       1722    7.659639206    6.526517802    0.268914486
  165 SER   CA      1723    7.740756929    6.412673211    0.108665089
  165 SER   CB      1724    7.617907588    6.321904332    0.117599345
  165 SER   OG      1725    7.612539066    6.233387343    0.229793010
  165 SER   HG      1726    7.620731579    6.280184833    0.317786645
  165 SER   C       1727    7.737628843    6.463511815    8.206494580
  165 SER   O       1728    7.641128171    6.528673331    8.166863817
  166 SER   N       1729    7.831419293    6.416295064    8.124850895
  166 SER   H       1730    7.916455783    6.375758810    8.158424055
  166 SER   CA      1731    7.839858165    6.453372100    7.982849370
  166 SER   CB      1732    7.948982273    6.376973426    7.907560150
  166 SER   OG      1733    7.925453786    6.237032045    7.925254041
  166 SER   HG      1734    7.960878767    6.194243933    7.842090216
  166 SER   C       1735    7.713990380    6.436351178    7.897539671
  166 SER   O       1736    7.693135144    6.502485636    7.795937891
  167 VAL   N       1737    7.638488681    6.332129269    7.931099876
  167 VAL   H       1738    7.655446894    6.245324073    7.977772932
  167 VAL   CA      1739    7.503657933    6.307535615    7.877928270
  167 VAL   CB      1740    7.467374446    6.159148108    7.886705804
  167 VAL   CG1     1741    7.550338572    6.081170405    7.784497066
  167 VAL   CG2     1742    7.489347923    6.105460318    8.028281890
  167 VAL   C       1743    7.388358776    6.389291438    7.936503778
  167 VAL   O       1744    7.283259249    6.407479476    7.875231654
  168 GLY   N       1745    7.404184471    6.449457214    8.054061127
  168 GLY   H       1746    7.494245335    6.471921433    8.091277949
  168 GLY   CA      1747    7.294171913    6.505792283    8.133655946
  168 GLY   C       1748    7.235976152    6.633840006    8.073429983
  168 GLY   O       1749    7.308537260    6.712528149    8.012832442
  169 SER   N       1750    7.109001160    6.660065708    8.103118836
  169 SER   H       1751    7.068890870    6.616773315    8.183851257
  169 SER   CA      1752    7.024837509    6.764174482    8.042372296
  169 SER   CB      1753    6.883103689    6.769653946    8.099735179
  169 SER   OG      1754    6.874207548    6.800245326    8.239149421
  169 SER   HG      1755    6.908759253    6.719296227    8.286619843
  169 SER   C       1756    7.080646809    6.906387131    8.050690140
  169 SER   O       1757    7.047016758    6.987161895    7.964258033
  170 LYSH  N       1758    7.165590694    6.927841297    8.150748453
  170 LYSH  H       1759    7.179446643    6.861629504    8.224396341
  170 LYSH  CA      1760    7.219471811    7.062814868    8.172903519
  170 LYSH  CB      1761    7.212724113    7.088060666    8.323654531
  170 LYSH  CG      1762    7.071335921    7.076868103    0.138929757
  170 LYSH  CD      1763    6.984314999    7.189944985    0.083710602
  170 LYSH  CE      1764    6.842162107    7.178593629    0.139133465
  170 LYSH  NZ      1765    6.755838111    7.283249865    0.082537069
  170 LYSH  HZ1     1766    6.783255839    7.302907799   -0.011600122
  170 LYSH  HZ2     1767    6.777128118    7.369204492    0.128996009
  170 LYSH  HZ3     1768    6.659067997    7.258215126    0.085504780
  170 LYSH  C       1769    7.362653867    7.080738345    8.122016794
  170 LYSH  O       1770    7.403659699    7.195485854    8.105221980
  171 PHE   N       1771    7.432861813    6.970180835    8.098814204
  171 PHE   H       1772    7.388276785    6.880698672    8.101439991
  171 PHE   CA      1773    7.576534583    6.968320334    8.067727851
  171 PHE   CB      1774    7.624466049    6.825935546    8.038749977
  171 PHE   CG      1775    7.776303694    6.814939889    8.023439764
  171 PHE   CD1     1776    7.858587899    6.807983452    8.135268742
  171 PHE   HD1     1777    7.812486594    6.799112503    8.233644785
  171 PHE   CD2     1778    7.836851094    6.822220851    7.898524609
  171 PHE   HD2     1779    7.776889513    6.808424412    7.808541587
  171 PHE   CE1     1780    7.997086671    6.811331895    8.123964488
  171 PHE   HE1     1781    8.057457792    6.795565832    8.213338753
  171 PHE   CE2     1782    7.975123959    6.824904870    7.884542535
  171 PHE   HE2     1783    8.018113560    6.823591686    7.784384459
  171 PHE   CZ      1784    8.055222981    6.816171195    7.997806360
  171 PHE   HZ      1785    8.163722249    6.822121081    7.989232687
  171 PHE   C       1786    7.618828476    7.063981874    7.956045242
  171 PHE   O       1787    7.547493392    7.074869370    7.856427075
  172 PRO   N       1788    7.729550256    7.135256499    7.974772871
  172 PRO   CA      1789    7.786589472    7.224805412    7.873086758
  172 PRO   CB      1790    7.889533010    7.306810247    7.951111817
  172 PRO   CG      1791    7.926691487    7.213466403    8.066505769
  172 PRO   CD      1792    7.787757967    7.163602390    8.106758711
  172 PRO   C       1793    7.841818253    7.157534053    7.747247906
  172 PRO   O       1794    7.955203528    7.182023994    7.706333361
  173 VAL   N       1795    7.748693926    7.096466209    7.674531522
  173 VAL   H       1796    7.658314064    7.086892454    7.716242718
  173 VAL   CA      1797    7.759935977    7.024966114    7.546575145
  173 VAL   CB      1798    7.620857902    6.970960939    7.512612340
  173 VAL   CG1     1799    7.606776149    6.913581968    7.371472700
  173 VAL   CG2     1800    7.582299263    6.856961146    7.607097280
  173 VAL   C       1801    7.819189949    7.108058159    7.432573799
  173 VAL   O       1802    7.929048370    7.081839059    7.383851729
  174 ARG   N       1803    7.751645933    7.219390988    7.405521860
  174 ARG   H       1804    7.680570976    7.248768316    7.469443830
  174 ARG   CA      1805    7.776285856    7.312465744    7.294443056
  174 ARG   CB      1806    7.659585046    7.411158524    7.287436781
  174 ARG   CG      1807    7.530072980    7.335618364    7.256988965
  174 ARG   CD      1808    7.407419482    7.425450677    7.274196606
  174 ARG   NE      1809    7.286691439    7.343101789    7.290083716
  174 ARG   HE      1810    7.265780301    7.311962590    7.382775236
  174 ARG   CZ      1811    7.200878243    7.313335362    7.191570921
  174 ARG   NH1     1812    7.213046503    7.363992843    7.068123378
  174 ARG   HH11    1813    7.152696312    7.328527370    6.996718131
  174 ARG   HH12    1814    7.277491676    7.437601099    7.047451851
  174 ARG   NH2     1815    7.096074360    7.234272357    7.218407744
  174 ARG   HH21    1816    7.031204021    7.210938320    7.145976112
  174 ARG   HH22    1817    7.090319312    7.188180662    7.306960079
  174 ARG   C       1818    7.909449410    7.387644986    7.299315739
  174 ARG   O       1819    7.956543998    7.441140085    7.199062967
  175 TRP   N       1820    7.953010701    7.415794393    7.421790819
  175 TRP   H       1821    7.893285421    7.406009068    7.501405966
  175 TRP   CA      1822    8.082927449    7.477316666    7.452571346
  175 TRP   CB      1823    8.057196616    7.568580327    7.572655653
  175 TRP   CG      1824    7.970166382    7.693158996    7.554910396
  175 TRP   CD1     1825    8.012991377    7.816483602    7.529444543
  175 TRP   HD1     1826    8.115800607    7.852478221    7.533561928
  175 TRP   CD2     1827    7.832168524    7.702583088    7.568708182
  175 TRP   NE1     1828    7.909857094    7.899971020    7.520260584
  175 TRP   HE1     1829    7.920648280    7.999345428    7.517383522
  175 TRP   CE2     1830    7.796273521    7.834057915    7.541316523
  175 TRP   CE3     1831    7.728508503    7.614208031    7.596422133
  175 TRP   HE3     1832    7.750712646    7.520062557    7.646678379
  175 TRP   CZ2     1833    7.662599678    7.871429565    7.533633961
  175 TRP   HZ2     1834    7.636649623    7.973691420    7.506237613
  175 TRP   CZ3     1835    7.594541676    7.650707985    7.589958781
  175 TRP   HZ3     1836    7.516614477    7.577949261    7.612641813
  175 TRP   CH2     1837    7.559577536    7.780518254    7.554639045
  175 TRP   HH2     1838    7.456391612    7.803925842    7.528452213
  175 TRP   C       1839    8.189406645    7.372481736    7.485487148
  175 TRP   O       1840    8.294442573    7.404398759    7.540974478
  176 SER   N       1841    8.169738663    7.245258706    7.452073508
  176 SER   H       1842    8.081283190    7.218526727    7.413840283
  176 SER   CA      1843    0.021791167    7.134656875    7.474738575
  176 SER   CB      1844    8.208382705    7.020890235    7.560667684
  176 SER   OG      1845    8.194456440    7.056011368    7.698600223
  176 SER   HG      1846    8.117809537    7.120110269    7.702672637
  176 SER   C       1847    0.079948734    7.067161669    7.350339236
  176 SER   O       1848    0.005416087    7.044845375    7.255061931
  177 PRO   N       1849    0.209872299    7.038690653    7.350421320
  177 PRO   CA      1850    0.281019281    6.967255670    7.243429962
  177 PRO   CB      1851    0.427900679    7.003342287    7.266527995
  177 PRO   CG      1852    0.434336329    7.016732081    7.418808783
  177 PRO   CD      1853    0.303992527    7.090121721    7.450961731
  177 PRO   C       1854    0.257375955    6.816102759    7.245700763
  177 PRO   O       1855    0.216306817    6.761050124    7.347743237
  178 PRO   N       1856    0.291652333    6.747042346    7.137313765
  178 PRO   CA      1857    0.258606311    6.604385253    7.124313562
  178 PRO   CB      1858    0.306312147    6.564373953    6.984555738
  178 PRO   CG      1859    0.425807636    6.657665784    6.963868343
  178 PRO   CD      1860    0.373698628    6.788922910    7.022756250
  178 PRO   C       1861    0.320832996    6.517247925    7.233611929
  178 PRO   O       1862    0.244507712    6.440895464    7.292550480
  179 GLU   N       1863    0.442697137    6.537037325    7.283106311
  179 GLU   H       1864    0.513436853    6.605742019    7.266506375
  179 GLU   CA      1865    0.503132486    6.459385203    7.392330526
  179 GLU   CB      1866    0.651408268    6.487160074    7.417934091
  179 GLU   CG      1867    0.688074557    6.624533308    7.474417262
  179 GLU   CD      1868    0.700606882    6.738348555    7.372955307
  179 GLU   OE1     1869    0.804002007    6.807745789    7.383767750
  179 GLU   OE2     1870    0.612236458    6.757896780    7.286737355
  179 GLU   C       1871    0.424885893    6.465210649    7.523684843
  179 GLU   O       1872    0.417887721    6.368337376    7.599161170
  180 VAL   N       1873    0.360950806    6.578280602    7.552293028
  180 VAL   H       1874    0.376702418    6.658364754    7.494497597
  180 VAL   CA      1875    0.269936452    6.594624803    7.666578799
  180 VAL   CB      1876    0.259298112    6.742468852    7.704527158
  180 VAL   CG1     1877    0.167365984    6.762941316    7.825121253
  180 VAL   CG2     1878    0.398188745    6.799722071    7.733575680
  180 VAL   C       1879    0.135236924    6.524996953    7.646067841
  180 VAL   O       1880    0.094038833    6.450571705    7.734917951
  181 LEU   N       1881    0.077794770    6.538524341    7.526877199
  181 LEU   H       1882    0.113259023    6.598826475    7.455413079
  181 LEU   CA      1883    8.192663846    6.475295182    7.489140996
  181 LEU   CB      1884    8.146735287    6.527918285    7.352999434
  181 LEU   CG      1885    8.117159071    6.678001163    7.349919790
  181 LEU   CD1     1886    8.084949194    6.714682408    7.204904228
  181 LEU   CD2     1887    8.003955572    6.721041097    7.443415970
  181 LEU   C       1888    8.198468117    6.322407170    7.487518229
  181 LEU   O       1889    8.100417832    6.256201054    7.521177894
  182 MET   N       1890    0.067269568    6.275063452    7.431426853
  182 MET   H       1891    0.134245320    6.338365775    7.392605922
  182 MET   CA      1892    0.111749533    6.135283828    7.441088561
  182 MET   CB      1893    0.226196934    6.110593066    7.342584094
  182 MET   CG      1894    0.192942213    6.124288055    7.193864188
  182 MET   SD      1895    0.344644082    6.146586376    7.093955278
  182 MET   CE      1896    0.271940355    6.124181450    6.933032348
  182 MET   C       1897    0.145063026    6.081126495    7.580264968
  182 MET   O       1898    0.062456222    6.023422385    7.650809385
  183 TYR   N       1899    0.264322241    6.116014690    7.627690358
  183 TYR   H       1900    0.322289249    6.184023098    7.582805144
  183 TYR   CA      1901    0.315500536    6.055731907    7.751604274
  183 TYR   CB      1902    0.421236058    5.950197346    7.718558725
  183 TYR   CG      1903    0.360463189    5.831398881    7.643728164
  183 TYR   CD1     1904    0.252638118    5.763022530    7.698650320
  183 TYR   HD1     1905    0.230455509    5.770403328    7.805113721
  183 TYR   CD2     1906    0.392927941    5.810184948    7.510256996
  183 TYR   HD2     1907    0.488990235    5.844328354    7.471691939
  183 TYR   CE1     1908    0.167823113    5.688066749    7.617987797
  183 TYR   HE1     1909    0.077130761    5.643768313    7.659140514
  183 TYR   CE2     1910    0.311183322    5.733746082    7.427832333
  183 TYR   HE2     1911    0.340852988    5.721259142    7.323694024
  183 TYR   CZ      1912    0.198427831    5.674175313    7.483124869
  183 TYR   OH      1913    0.111879580    5.614516441    7.396833389
  183 TYR   HH      1914    0.147194847    5.631560980    7.304838975
  183 TYR   C       1915    0.362616270    6.151812210    7.860973204
  183 TYR   O       1916    0.454510890    6.119543003    7.936093623
  184 SER   N       1917    0.290266598    6.262202645    7.877399235
  184 SER   H       1918    0.210566192    6.276456631    7.818695483
  184 SER   CA      1919    0.314321818    6.355746070    7.988224386
  184 SER   CB      1920    0.262745882    6.299528612    8.120863552
  184 SER   OG      1921    0.120802599    6.285519784    8.110580814
  184 SER   HG      1922    0.087079500    6.215724796    8.173762949
  184 SER   C       1923    0.455466087    6.412742376    8.003755361
  184 SER   O       1924    0.506242183    6.432131396    8.114095082
  185 LYSH  N       1925    0.528282694    6.432915191    7.894298031
  185 LYSH  H       1926    0.492100285    6.412654904    7.803293083
  185 LYSH  CA      1927    0.668527812    6.475809945    7.904365258
  185 LYSH  CB      1928    0.752062517    6.390511524    7.808670000
  185 LYSH  CG      1929    0.826641742    6.287415612    7.893641168
  185 LYSH  CD      1930    0.888063793    6.167129900    7.821752855
  185 LYSH  CE      1931    0.999810246    6.201139706    7.722955908
  185 LYSH  NZ      1932    1.110620034    6.278937326    7.780209169
  185 LYSH  HZ1     1933    1.132307811    6.244662873    7.871614606
  185 LYSH  HZ2     1934    1.084868619    6.375207227    7.788514045
  185 LYSH  HZ3     1935    1.190953800    6.270999057    7.721198259
  185 LYSH  C       1936    0.703216149    6.624811324    7.907332709
  185 LYSH  O       1937    0.736136279    6.691966912    7.809676847
  186 PHE   N       1938    0.673832866    6.685675299    8.021886844
  186 PHE   H       1939    0.629668861    6.630737512    8.092829491
  186 PHE   CA      1940    0.696241933    6.824818344    8.063685882
  186 PHE   CB      1941    0.640786730    6.856803952    8.202662171
  186 PHE   CG      1942    0.492247633    6.828586313    8.226180027
  186 PHE   CD1     1943    0.402418517    6.933711529    8.212023081
  186 PHE   HD1     1944    0.439226891    7.036309909    8.212835082
  186 PHE   CD2     1945    0.443778978    6.698989283    8.239417722
  186 PHE   HD2     1946    0.507229669    6.618796215    8.277154729
  186 PHE   CE1     1947    0.265548434    6.911171033    8.203251719
  186 PHE   HE1     1948    0.193245255    6.991685233    8.190185954
  186 PHE   CE2     1949    0.307435140    6.674264559    8.228627765
  186 PHE   HE2     1950    0.274322454    6.570941159    8.218195753
  186 PHE   CZ      1951    0.219089464    6.780686517    8.214922122
  186 PHE   HZ      1952    0.111850696    6.761863001    8.209877364
  186 PHE   C       1953    0.841846002    6.871599156    8.058939012
  186 PHE   O       1954    0.924384957    6.812774213    8.128633741
  187 SER   N       1955    0.861889981    6.988928566    7.999589150
  187 SER   H       1956    0.784433758    7.041295281    7.964094718
  187 SER   CA      1957    0.990244207    7.060465141    7.995362684
  187 SER   CB      1958    1.085602331    6.984848548    7.902614118
  187 SER   OG      1959    1.060992844    7.015723404    7.765163425
  187 SER   HG      1960    0.993360428    6.953427828    7.725848652
  187 SER   C       1961    0.980554370    7.207047389    7.952586870
  187 SER   O       1962    0.868221741    7.250677337    7.927953392
  188 SER   N       1963    1.091018268    7.279811107    7.938638068
  188 SER   H       1964    1.181260851    7.251897777    7.971479810
  188 SER   CA      1965    1.087824458    7.417807665    7.888062255
  188 SER   CB      1966    1.221999219    7.491215775    7.883716749
  188 SER   OG      1967    1.306409295    7.446135879    7.777448392
  188 SER   HG      1968    1.344150284    7.355251685    7.795215869
  188 SER   C       1969    1.025410673    7.431792453    7.749084563
  188 SER   O       1970    0.940329888    7.518235121    7.728641323
  189 LYSH  N       1971    1.034838048    7.322145041    7.674424056
  189 LYSH  H       1972    1.084535342    7.241995832    7.707657004
  189 LYSH  CA      1973    0.977274989    7.310359078    7.539693178
  189 LYSH  CB      1974    1.036566339    7.186085768    7.472993818
  189 LYSH  CG      1975    1.188954885    7.199260212    7.469278183
  189 LYSH  CD      1976    1.230825602    7.326519589    7.395407559
  189 LYSH  CE      1977    1.381721854    7.327086420    7.370204513
  189 LYSH  NZ      1978    1.432435465    7.458974750    7.329677510
  189 LYSH  HZ1     1979    1.359311273    7.513315693    7.288434807
  189 LYSH  HZ2     1980    1.504825692    7.447881679    7.261585300
  189 LYSH  HZ3     1981    1.468587469    7.509733159    7.407886312
  189 LYSH  C       1982    0.824642163    7.313447114    7.529559838
  189 LYSH  O       1983    0.771201910    7.350100173    7.425019567
  190 SER   N       1984    0.757896812    7.272251236    7.636959292
  190 SER   H       1985    0.802375573    7.242135981    7.721297385
  190 SER   CA      1986    0.611952131    7.287940910    7.644647755
  190 SER   CB      1987    0.551819806    7.174844302    7.728327271
  190 SER   OG      1988    0.622695753    7.151333921    7.850285592
  190 SER   HG      1989    0.552470078    7.110447402    7.908566435
  190 SER   C       1990    0.557942899    7.424629486    7.687185203
  190 SER   O       1991    0.457738132    7.470292204    7.632402708
  191 ASP   N       1992    0.633725736    7.489218196    7.775376582
  191 ASP   H       1993    0.682469803    7.441743474    7.848652652
  191 ASP   CA      1994    0.613807386    7.631813636    7.805082253
  191 ASP   CB      1995    0.700155064    7.667128101    7.926356021
  191 ASP   CG      1996    0.643707324    7.617850680    8.059747863
  191 ASP   OD1     1997    0.574976320    7.513586524    8.065228415
  191 ASP   OD2     1998    0.655979611    7.693252738    8.158671692
  191 ASP   C       1999    0.644547046    7.715539165    7.680754634
  191 ASP   O       2000    0.566981827    7.803866336    7.644526205
  192 ILE   N       2001    0.748622048    7.678025377    7.606922241
  192 ILE   H       2002    0.826522148    7.632746687    7.650316050
  192 ILE   CA      2003    0.777581200    7.730349852    7.472637033
  192 ILE   CB      2004    0.909933002    7.674488860    7.419957217
  192 ILE   CG1     2005    1.031252729    7.720980035    7.500786294
  192 ILE   CG2     2006    0.932883685    7.693208319    7.269851094
  192 ILE   CD      2007    1.064616962    7.868988176    7.481052486
  192 ILE   C       2008    0.662538749    7.714495275    7.373000163
  192 ILE   O       2009    0.612063573    7.813600702    7.320451836
  193 TRP   N       2010    0.620906606    7.589563443    7.354322078
  193 TRP   H       2011    0.670209283    7.510082247    7.389733271
  193 TRP   CA      2012    0.501692220    7.559447240    7.273761885
  193 TRP   CB      2013    0.468856972    7.410549089    7.286483342
  193 TRP   CG      2014    0.349576192    7.367403371    7.200936959
  193 TRP   CD1     2015    0.221682665    7.385848285    7.232393456
  193 TRP   HD1     2016    0.186045242    7.434004871    7.323453422
  193 TRP   CD2     2017    0.355306130    7.300085816    7.079471061
  193 TRP   NE1     2018    0.143683374    7.332714412    7.138682360
  193 TRP   HE1     2019    0.044505740    7.342189218    7.130174778
  193 TRP   CE2     2020    0.222211749    7.275308637    7.047992788
  193 TRP   CE3     2021    0.457245224    7.237404780    7.008762114
  193 TRP   HE3     2022    0.560492887    7.256322782    7.038112418
  193 TRP   CZ2     2023    0.193073246    7.182361740    6.948832200
  193 TRP   HZ2     2024    0.089054734    7.165775136    6.920814488
  193 TRP   CZ3     2025    0.426638194    7.150689202    6.904534088
  193 TRP   HZ3     2026    0.504589899    7.103397582    6.844804733
  193 TRP   CH2     2027    0.293915686    7.123604659    6.873356679
  193 TRP   HH2     2028    0.270095877    7.075876107    6.778300894
  193 TRP   C       2029    0.380198941    7.644767100    7.310790467
  193 TRP   O       2030    0.326081560    7.715121367    7.225641484
  194 ALA   N       2031    0.353250142    7.652083825    7.440832073
  194 ALA   H       2032    0.401724711    7.591676421    7.504093902
  194 ALA   CA      2033    0.243967814    7.732475726    7.497431679
  194 ALA   CB      2034    0.234951381    7.700869624    7.646867023
  194 ALA   C       2035    0.255270525    7.881189866    7.463259634
  194 ALA   O       2036    0.164478252    7.932078177    7.397714663
  195 PHE   N       2037    0.374963040    7.937038670    7.478978981
  195 PHE   H       2038    0.454715167    7.887706032    7.513704898
  195 PHE   CA      2039    0.398400602    8.075790076    7.436447833
  195 PHE   CB      2040    0.540455452    8.118872424    7.473525321
  195 PHE   CG      2041    0.580980015    8.261987783    7.437693262
  195 PHE   CD1     2042    0.535283975    0.124136256    7.517450508
  195 PHE   HD1     2043    0.483915015    0.102964951    7.611231255
  195 PHE   CD2     2044    0.650629007    0.046575921    7.320402135
  195 PHE   HD2     2045    0.681976110   -0.035596848    7.256025736
  195 PHE   CE1     2046    0.559281927    0.254718513    7.476307474
  195 PHE   HE1     2047    0.525939258    0.339108809    7.536702381
  195 PHE   CE2     2048    0.674005261    0.176784035    7.277780484
  195 PHE   HE2     2049    0.713781467    0.198290224    7.178602171
  195 PHE   CZ      2050    0.624923455    0.280301175    7.356493750
  195 PHE   HZ      2051    0.643873161    0.383042364    7.325410682
  195 PHE   C       2052    0.375652899    8.106372737    7.288271441
  195 PHE   O       2053    0.323689538    8.212262943    7.253359900
  196 GLY   N       2054    0.395024634    8.005653647    7.203580054
  196 GLY   H       2055    0.458175771    7.934042355    7.233308102
  196 GLY   CA      2056    0.356751384    8.005816034    7.061637114
  196 GLY   C       2057    0.206161242    8.025164224    7.042629671
  196 GLY   O       2058    0.155949040    8.121088399    6.984250135
  197 VAL   N       2059    0.131557990    7.945594864    7.118749959
  197 VAL   H       2060    0.167047079    7.890522599    7.194298422
  197 VAL   CA      2061    8.226929202    7.944604855    7.127587297
  197 VAL   CB      2062    8.175035698    7.818223796    7.196483519
  197 VAL   CG1     2063    8.023489006    7.805416888    7.179726237
  197 VAL   CG2     2064    8.247497692    7.688349684    7.160553383
  197 VAL   C       2065    8.176982100    8.075188035    7.189734870
  197 VAL   O       2066    8.075993091    8.130630683    7.146615666
  198 LEU   N       2067    0.010095359    8.129306374    7.285145634
  198 LEU   H       2068    0.080321413    8.080362100    7.336853437
  198 LEU   CA      2069    8.228084623    0.021495339    7.339850875
  198 LEU   CB      2070    8.317591144    0.053411596    7.459765850
  198 LEU   CG      2071    0.014792416    0.015193360    7.594914991
  198 LEU   CD1     2072    0.022243685   -0.136582877    7.612703470
  198 LEU   CD2     2073    0.077463856    0.092044889    7.711417454
  198 LEU   C       2074    8.237940830    0.138731507    7.242037092
  198 LEU   O       2075    8.143995740    0.218092694    7.239209249
  199 MET   N       2076    0.104559762    0.135723243    7.165493281
  199 MET   H       2077    0.178511618    0.068905086    7.173714276
  199 MET   CA      2078    0.119630783    0.238834906    7.061806729
  199 MET   CB      2079    0.247970574    0.220683356    6.980533029
  199 MET   CG      2080    0.374653432    0.243621000    7.063213617
  199 MET   SD      2081    0.527443880    0.238421963    6.962647853
  199 MET   CE      2082    0.509476625    0.399725315    6.889556081
  199 MET   C       2083    0.004280681    0.226131019    6.962075505
  199 MET   O       2084   -0.066520035    0.324397181    6.940605260
  200 TRP   N       2085    8.199489239    0.105622076    6.930961730
  200 TRP   H       2086    8.249209767    0.027293607    6.968296541
  200 TRP   CA      2087    8.071116691    0.078651964    6.864613388
  200 TRP   CB      2088    8.063327805   -0.071256574    6.834960086
  200 TRP   CG      2089    7.954433986    8.138537774    6.732449398
  200 TRP   CD1     2090    7.973371974    8.137466399    6.600801809
  200 TRP   HD1     2091    8.069425683    8.157288803    6.553238992
  200 TRP   CD2     2092    7.817980376    8.125864342    6.755651492
  200 TRP   NE1     2093    7.857362948    8.117264682    6.538969829
  200 TRP   HE1     2094    7.848143212    8.087698764    6.443886429
  200 TRP   CE2     2095    7.760410121    8.112203941    6.629874502
  200 TRP   CE3     2096    7.743449615    8.126385623    6.872979640
  200 TRP   HE3     2097    7.788552296    8.127417497    6.972199510
  200 TRP   CZ2     2098    7.622708239    8.093989866    6.624431001
  200 TRP   HZ2     2099    7.575680215    8.080214932    6.527067679
  200 TRP   CZ3     2100    7.605141874    8.114807031    6.865608677
  200 TRP   HZ3     2101    7.544070651    8.114545007    6.955892882
  200 TRP   CH2     2102    7.546628032    8.097677814    6.740695288
  200 TRP   HH2     2103    7.448146000    8.051022792    6.743061414
  200 TRP   C       2104    7.952067409    0.143427739    6.935639462
  200 TRP   O       2105    7.880389288    0.224125536    6.876647037
  201 GLU   N       2106    7.932772672    0.105457927    7.061635520
  201 GLU   H       2107    7.961496932    0.026596070    7.116010084
  201 GLU   CA      2108    7.818713483    0.161080253    7.135821227
  201 GLU   CB      2109    7.816392049    0.123027230    7.283991660
  201 GLU   CG      2110    7.787029579   -0.022417895    7.321289225
  201 GLU   CD      2111    7.785778192    8.201014964    7.473129121
  201 GLU   OE1     2112    7.894995549    8.190214298    7.532961511
  201 GLU   OE2     2113    7.675133144    8.200281803    7.531273315
  201 GLU   C       2114    7.819210410    0.314068393    7.138054612
  201 GLU   O       2115    7.715276060    0.375678684    7.114980945
  202 ILE   N       2116    7.934147615    0.380830896    7.142816075
  202 ILE   H       2117    7.998960460    0.329352903    7.198934802
  202 ILE   CA      2118    7.953617052    0.526203036    7.132967715
  202 ILE   CB      2119    8.093643623    0.563090301    7.182410915
  202 ILE   CG1     2120    8.101672869    0.534921834    7.332583839
  202 ILE   CG2     2121    8.127074719    0.710309007    7.157484753
  202 ILE   CD      2122    8.247623926    0.526594087    7.377727380
  202 ILE   C       2123    7.920199527    0.575507789    6.992034052
  202 ILE   O       2124    7.821049674    0.646602949    6.976331757
  203 TYR   N       2125    7.978668761    0.514005347    6.889617579
  203 TYR   H       2126    8.070163811    0.473857327    6.885588636
  203 TYR   CA      2127    7.953602853    0.563136934    6.753353089
  203 TYR   CB      2128    8.055903834    0.500715531    6.658231830
  203 TYR   CG      2129    8.183426644    0.584184555    6.671543720
  203 TYR   CD1     2130    0.042857606    0.540814563    6.755964930
  203 TYR   HD1     2131    0.049737198    0.434091780    6.776988278
  203 TYR   CD2     2132    8.171528537    0.717828803    6.635242919
  203 TYR   HD2     2133    8.097488819    0.755793240    6.564843946
  203 TYR   CE1     2134    0.138146959    0.630564875    6.802705080
  203 TYR   HE1     2135    0.213546690    0.594341985    6.872575430
  203 TYR   CE2     2136    0.026927319    0.805857853    6.680661261
  203 TYR   HE2     2137    0.014449922    0.911247813    6.655826097
  203 TYR   CZ      2138    0.133533329    0.762255658    6.758475189
  203 TYR   OH      2139    0.250038032    0.832371011    6.760580348
  203 TYR   HH      2140    0.247666488    0.906466261    6.693479666
  203 TYR   C       2141    7.814180731    0.529120203    6.700312216
  203 TYR   O       2142    7.767485057    0.584480457    6.600882078
  204 SER   N       2143    7.750469409    0.424584271    6.752327985
  204 SER   H       2144    7.811882582    0.357987261    6.794674893
  204 SER   CA      2145    7.608691078    0.389896964    6.734870075
  204 SER   CB      2146    7.580209513    0.239776442    6.742846558
  204 SER   OG      2147    7.638566390    0.175198344    6.629382834
  204 SER   HG      2148    7.712494934    0.114978158    6.659528803
  204 SER   C       2149    7.512221518    0.466158881    6.825920895
  204 SER   O       2150    7.398890359    0.421248300    6.842323897
  205 LEU   N       2151    7.550915875    0.569154912    6.900644149
  205 LEU   H       2152    7.646188576    0.596520998    6.887422879
  205 LEU   CA      2153    7.468671377    0.652370922    6.989652475
  205 LEU   CB      2154    7.383778826    0.745412923    6.902769620
  205 LEU   CG      2155    7.478244567    0.847118829    6.838413496
  205 LEU   CD1     2156    7.397473129    0.939137568    6.746656728
  205 LEU   CD2     2157    7.552112492    0.933016517    6.941244026
  205 LEU   C       2158    7.387773142    0.580540584    7.097848647
  205 LEU   O       2159    7.265290336    0.569375942    7.099369582
  206 GLY   N       2160    7.460467731    0.489656469    7.162233712
  206 GLY   H       2161    7.560381652    0.489294967    7.157952028
  206 GLY   CA      2162    7.413716110    0.398702185    7.267830134
  206 GLY   C       2163    7.331561277    0.278454259    7.220918352
  206 GLY   O       2164    7.253110635    0.220107321    7.295557391
  207 LYSH  N       2165    7.320704710    0.254598267    7.090522590
  207 LYSH  H       2166    7.351521818    0.317517666    7.019159053
  207 LYSH  CA      2167    7.252312019    0.136198821    7.036518135
  207 LYSH  CB      2168    7.233064059    0.142316563    6.884850039
  207 LYSH  CG      2169    7.134381633    0.253369704    6.848267732
  207 LYSH  CD      2170    7.128922120    0.252399730    6.695377975
  207 LYSH  CE      2171    7.041210723    0.136170782    6.648404088
  207 LYSH  NZ      2172    7.073338866    0.097128006    6.510386026
  207 LYSH  HZ1     2173    7.055137172    0.170480435    6.444904005
  207 LYSH  HZ2     2174    7.017139241    0.016304889    6.492801201
  207 LYSH  HZ3     2175    7.171062526    0.076656883    6.504821001
  207 LYSH  C       2176    7.313871093    0.003171671    7.080373103
  207 LYSH  O       2177    7.429402827   -0.000203951    7.122459223
  208 MET   N       2178    7.222588925    8.152497591    7.107754548
  208 MET   H       2179    7.126921410    8.176885755    7.123705175
  208 MET   CA      2180    7.265955032    8.018944500    7.151287735
  208 MET   CB      2181    7.154091259    7.936967959    7.215904632
  208 MET   CG      2182    7.029145359    7.916541018    7.129978897
  208 MET   SD      2183    6.886444679    7.847917253    7.221741653
  208 MET   CE      2184    6.760413419    7.842250468    7.096170898
  208 MET   C       2185    7.335523552    7.935420234    7.043607558
  208 MET   O       2186    7.298325540    7.932905132    6.926394152
  209 PRO   N       2187    7.443600364    7.865216180    7.076502887
  209 PRO   CA      2188    7.516783519    7.775998221    6.985431438
  209 PRO   CB      2189    7.639955932    7.726976794    7.061817271
  209 PRO   CG      2190    7.669309432    7.843463662    7.156561666
  209 PRO   CD      2191    7.526965645    7.883126628    7.196255415
  209 PRO   C       2192    7.427690602    7.662149978    6.935299937
  209 PRO   O       2193    7.360531008    7.600368454    7.017782852
  210 TYR   N       2194    7.445748599    7.631229773    6.807206035
  210 TYR   H       2195    7.511045582    7.684852214    6.753702213
  210 TYR   CA      2196    7.372022587    7.525625748    6.736335000
  210 TYR   CB      2197    7.422105635    7.385892249    6.773443064
  210 TYR   CG      2198    7.574296900    7.370351197    6.771428009
  210 TYR   CD1     2199    7.638941804    7.323511186    6.657655096
  210 TYR   HD1     2200    7.579216857    7.285151054    6.574936107
  210 TYR   CD2     2201    7.643770215    7.405417666    6.886596813
  210 TYR   HD2     2202    7.593815099    7.444402722    6.975275373
  210 TYR   CE1     2203    7.777755965    7.316568670    6.656270866
  210 TYR   HE1     2204    7.830224884    7.289149736    6.564760621
  210 TYR   CE2     2205    7.782506502    7.396967478    6.885684499
  210 TYR   HE2     2206    7.833573431    7.396713682    6.981973425
  210 TYR   CZ      2207    7.847447304    7.353667377    6.770668006
  210 TYR   OH      2208    7.981867992    7.374273582    6.770330895
  210 TYR   HH      2209    8.002079841    7.438579471    6.844185562
  210 TYR   C       2210    7.220696890    7.534409303    6.757170719
  210 TYR   O       2211    7.149831700    7.437202452    6.782821319
  211 GLU   N       2212    7.167336582    7.654907121    6.739144063
  211 GLU   H       2213    7.218790579    7.725910639    6.691053041
  211 GLU   CA      2214    7.033952892    7.695016979    6.786166810
  211 GLU   CB      2215    7.002333598    7.839892307    6.748509051
  211 GLU   CG      2216    6.979333319    7.858954188    6.598459005
  211 GLU   CD      2217    6.967060043    8.004579410    6.553179445
  211 GLU   OE1     2218    6.930230175    8.092692949    6.633830330
  211 GLU   OE2     2219    7.014399776    8.028575661    6.440019136
  211 GLU   C       2220    6.910465149    7.609804686    6.756134203
  211 GLU   O       2221    6.814455674    7.614184599    6.832903083
  212 ARG   N       2222    6.918542966    7.541333465    6.642391410
  212 ARG   H       2223    7.001444477    7.563048023    6.590856783
  212 ARG   CA      2224    6.808281014    7.453063087    6.601611904
  212 ARG   CB      2225    6.771822647    7.481357976    6.455731834
  212 ARG   CG      2226    6.745094996    7.629745503    6.429674865
  212 ARG   CD      2227    6.742056120    7.660006239    6.279731664
  212 ARG   NE      2228    6.740906863    7.806397511    6.266417191
  212 ARG   HE      2229    6.832837888    7.845662565    6.263628758
  212 ARG   CZ      2230    6.632422186    7.884730279    6.259412781
  212 ARG   NH1     2231    6.508984529    7.837615282    6.281701118
  212 ARG   HH11    2232    6.431612115    7.899847576    6.269841458
  212 ARG   HH12    2233    6.492179922    7.742762683    6.308546811
  212 ARG   NH2     2234    6.646413694    8.011467108    6.218205799
  212 ARG   HH21    2235    6.567729751    8.071483319    6.203888080
  212 ARG   HH22    2236    6.734915066    8.044333019    6.185258266
  212 ARG   C       2237    6.824285988    7.303029843    6.627029169
  212 ARG   O       2238    6.747241515    7.218107935    6.582504687
  213 PHE   N       2239    6.940220099    7.271071691    6.683849480
  213 PHE   H       2240    7.016835368    7.316509662    6.729310947
  213 PHE   CA      2241    6.977842884    7.133335938    6.718827114
  213 PHE   CB      2242    7.125889090    7.107884963    6.689737455
  213 PHE   CG      2243    7.168746902    7.092175130    6.543716291
  213 PHE   CD1     2244    7.083637185    7.053740197    6.440769050
  213 PHE   HD1     2245    6.978695092    7.027925232    6.454902532
  213 PHE   CD2     2246    7.301025920    7.125306119    6.516799327
  213 PHE   HD2     2247    7.366417739    7.156423200    6.598250343
  213 PHE   CE1     2248    7.132470159    7.047770558    6.310763027
  213 PHE   HE1     2249    7.062617065    7.024751068    6.230316467
  213 PHE   CE2     2250    7.349900119    7.115743829    6.387026929
  213 PHE   HE2     2251    7.453185830    7.143421997    6.365904864
  213 PHE   CZ      2252    7.265916891    7.075729718    6.283754443
  213 PHE   HZ      2253    7.310577722    7.045523274    6.189017660
  213 PHE   C       2254    6.964548582    7.111634365    6.869707495
  213 PHE   O       2255    6.992776182    7.197857475    6.952770601
  214 THR   N       2256    6.931329537    6.988969976    6.908953843
  214 THR   H       2257    6.907506281    6.919219636    6.841357702
  214 THR   CA      2258    6.936087930    6.938588545    7.046968586
  214 THR   CB      2259    6.861920347    6.806125637    7.066064376
  214 THR   OG1     2260    6.935740901    6.703121229    6.999810183
  214 THR   HG1     2261    6.905982043    6.703789530    6.904332821
  214 THR   CG2     2262    6.713219685    6.814211713    7.030919409
  214 THR   C       2263    7.081416373    6.921007422    7.091512514
  214 THR   O       2264    7.175179075    6.924077408    7.011953087
  215 ASN   N       2265    7.101639282    6.882017422    7.217058572
  215 ASN   H       2266    7.025348166    6.881239929    7.281704231
  215 ASN   CA      2267    7.233090605    6.850582284    7.274879446
  215 ASN   CB      2268    7.215641193    6.837840093    7.426347410
  215 ASN   CG      2269    7.191030923    6.973357933    7.492939044
  215 ASN   OD1     2270    7.140830103    7.070514326    7.436651796
  215 ASN   ND2     2271    7.208233203    6.971762467    7.624812227
  215 ASN   HD21    2272    7.194207186    7.055067702    7.678315186
  215 ASN   HD22    2273    7.231395792    6.887265233    7.673007992
  215 ASN   C       2274    7.297932646    6.727324132    7.211509016
  215 ASN   O       2275    7.410047917    6.739843706    7.162482177
  216 SER   N       2276    7.214518817    6.632662552    7.169416955
  216 SER   H       2277    7.116270449    6.639605934    7.186758174
  216 SER   CA      2278    7.260239077    6.504941389    7.112795733
  216 SER   CB      2279    7.150767332    6.398085564    7.115104803
  216 SER   OG      2280    7.215289637    6.273697359    7.086578458
  216 SER   HG      2281    7.143524079    6.204120913    7.083607503
  216 SER   C       2282    7.309332676    6.524386876    6.969198235
  216 SER   O       2283    7.421666491    6.492801082    6.930274924
  217 GLU   N       2284    7.225265009    6.597697555    6.896760863
  217 GLU   H       2285    7.130698328    6.615221917    6.924168044
  217 GLU   CA      2286    7.262418814    6.639033128    6.760672151
  217 GLU   CB      2287    7.142933009    6.703998897    6.690589547
  217 GLU   CG      2288    7.029052749    6.601976598    6.685368320
  217 GLU   CD      2289    6.887905426    6.660677229    6.678991062
  217 GLU   OE1     2290    6.859766703    6.765612941    6.740788412
  217 GLU   OE2     2291    6.799092023    6.608171295    6.608428068
  217 GLU   C       2292    7.386042235    6.728152013    6.747104743
  217 GLU   O       2293    7.474010937    6.701725946    6.665282274
  218 THR   N       2294    7.397550640    6.818300693    6.844217139
  218 THR   H       2295    7.316297373    6.851636042    6.892045923
  218 THR   CA      2296    7.518879368    6.900239684    6.857515506
  218 THR   CB      2297    7.512984856    6.996537355    6.976261882
  218 THR   OG1     2298    7.402817267    7.086164662    6.959581157
  218 THR   HG1     2299    7.317561776    7.036766521    6.976616334
  218 THR   CG2     2300    7.642117306    7.076782204    6.993463291
  218 THR   C       2301    7.644629442    6.815284392    6.877035551
  218 THR   O       2302    7.743981863    6.839060374    6.808522169
  219 ALA   N       2303    7.638764598    6.717053497    6.966514526
  219 ALA   H       2304    7.555540571    6.711179667    7.021657178
  219 ALA   CA      2305    7.744963208    6.618546296    6.991580246
  219 ALA   CB      2306    7.701641539    6.522227965    7.102299365
  219 ALA   C       2307    7.787120460    6.537227165    6.869023437
  219 ALA   O       2308    7.903432143    6.544022234    6.829597308
  220 GLU   N       2309    7.688172373    6.486690713    6.795894829
  220 GLU   H       2310    7.594547813    6.471920048    6.827773810
  220 GLU   CA      2311    7.716032329    6.412586735    6.672030490
  220 GLU   CB      2312    7.586859656    6.346617377    6.623332806
  220 GLU   CG      2313    7.599158064    6.260069724    6.497777191
  220 GLU   CD      2314    7.666865953    6.125772550    6.525838198
  220 GLU   OE1     2315    7.635623798    6.056392435    6.625011418
  220 GLU   OE2     2316    7.747376493    6.079759189    6.442035479
  220 GLU   C       2317    7.773635373    6.500401326    6.560747981
  220 GLU   O       2318    7.882478344    6.472606914    6.510631173
  221 HISB  N       2319    7.728502467    6.625145890    6.551218267
  221 HISB  H       2320    7.643129250    6.658324211    6.591371410
  221 HISB  CA      2321    7.787206645    6.719317369    6.454808337
  221 HISB  CB      2322    7.694578792    6.840955155    6.460609981
  221 HISB  CG      2323    7.725010106    6.962416488    6.372679347
  221 HISB  ND1     2324    7.664468736    6.989459785    6.257373976
  221 HISB  CD2     2325    7.806476989    7.063977379    6.399836900
  221 HISB  HD2     2326    7.884115682    7.070458655    6.476076525
  221 HISB  CE1     2327    7.705276957    7.107757735    6.212345250
  221 HISB  HE1     2328    7.673250117    7.157394311    6.120740162
  221 HISB  NE2     2329    7.787410552    7.155638857    6.305356094
  221 HISB  HE2     2330    7.837963934    7.241597825    6.297912125
  221 HISB  C       2331    7.930777355    6.759265529    6.489506104
  221 HISB  O       2332    8.013758967    6.766604082    6.399001353
  222 ILE   N       2333    7.953267450    6.781227347    6.618745047
  222 ILE   H       2334    7.874998385    6.789355729    6.680468483
  222 ILE   CA      2335    8.088287508    6.801744937    6.673149508
  222 ILE   CB      2336    8.080598731    6.860445254    6.814235010
  222 ILE   CG1     2337    8.027070243    7.003624449    6.807453877
  222 ILE   CG2     2338    8.212984246    6.855507297    6.890787439
  222 ILE   CD      2339    8.118599687    7.094184982    6.724795468
  222 ILE   C       2340    8.180911107    6.680655734    6.660147254
  222 ILE   O       2341    8.292308626    6.697857292    6.610916171
  223 ALA   N       2342    8.126766026    6.559991962    6.674260291
  223 ALA   H       2343    8.039905968    6.540093602    6.719640745
  223 ALA   CA      2344    8.210819742    6.440739491    6.656290917
  223 ALA   CB      2345    8.134500357    6.321937545    6.715200766
  223 ALA   C       2346    0.008404143    6.413689723    6.511026428
  223 ALA   O       2347    0.125436567    6.391288260    6.480520901
  224 GLN   N       2348    8.154127631    6.440189981    6.423293908
  224 GLN   H       2349    8.058745658    6.449750487    6.451759843
  224 GLN   CA      2350    8.176108982    6.438133594    6.277951640
  224 GLN   CB      2351    8.041569438    6.444828325    6.205421450
  224 GLN   CG      2352    7.962121245    6.314615805    6.217256573
  224 GLN   CD      2353    7.823682475    6.312843855    6.152148063
  224 GLN   OE1     2354    7.800186360    6.369871341    6.045730026
  224 GLN   NE2     2355    7.729133760    6.231107237    6.197598916
  224 GLN   HE21    2356    7.637731450    6.233264704    6.157110196
  224 GLN   HE22    2357    7.751264639    6.186102663    6.284106269
  224 GLN   C       2358    0.028022117    6.540666418    6.214245775
  224 GLN   O       2359    0.048128337    6.531884667    6.093223821
  225 GLY   N       2360    0.109776843    6.606387115    6.296006905
  225 GLY   H       2361    0.132951222    6.564378133    6.383737269
  225 GLY   CA      2362    0.185468620    6.723965188    6.250685745
  225 GLY   C       2363    0.112644391    6.849426145    6.202052626
  225 GLY   O       2364    0.174486352    6.954358773    6.184979310
  226 LEU   N       2365    8.221811372    6.847840291    6.198671013
  226 LEU   H       2366    8.241151931    6.753368932    6.225154551
  226 LEU   CA      2367    8.152005406    6.966402747    6.146889950
  226 LEU   CB      2368    8.009954592    6.920527542    6.113291592
  226 LEU   CG      2369    7.983957641    6.832205820    5.991093259
  226 LEU   CD1     2370    7.837743097    6.789396978    5.976922644
  226 LEU   CD2     2371    8.050847020    6.887388063    5.865033667
  226 LEU   C       2372    8.149298453    7.080813845    6.248454018
  226 LEU   O       2373    8.148379086    7.064811524    6.370409227
  227 ARG   N       2374    8.134234752    7.199744230    6.190872681
  227 ARG   H       2375    8.138419942    7.211789630    6.091692724
  227 ARG   CA      2376    8.166242107    7.319986906    6.269134920
  227 ARG   CB      2377    8.294473549    7.393892032    6.230413730
  227 ARG   CG      2378    8.417102448    7.304646294    6.250479507
  227 ARG   CD      2379    0.189445486    7.268838043    6.398529297
  227 ARG   NE      2380    0.296978153    7.171612428    6.422878952
  227 ARG   HE      2381    0.389230193    7.209567586    6.429922220
  227 ARG   CZ      2382    0.278660438    7.046346659    6.466773102
  227 ARG   NH1     2383    0.159229130    6.995560871    6.500132928
  227 ARG   HH11    2384    0.148383280    6.907502288    6.546245714
  227 ARG   HH12    2385    0.075784005    7.044214920    6.474254468
  227 ARG   NH2     2386    0.389118618    6.971908107    6.481379252
  227 ARG   HH21    2387    0.378278008    6.875590398    6.505975750
  227 ARG   HH22    2388    0.478957792    7.007382694    6.455485621
  227 ARG   C       2389    8.054507302    7.424465054    6.271661056
  227 ARG   O       2390    7.943499736    7.383099570    6.238582693
  228 LEU   N       2391    8.062057210    7.512495020    6.371062578
  228 LEU   H       2392    8.108944739    7.489009433    6.456209433
  228 LEU   CA      2393    7.988348255    7.639547277    6.365603929
  228 LEU   CB      2394    8.017281938    7.715546228    6.495193934
  228 LEU   CG      2395    7.941202251    7.680419426    6.623192312
  228 LEU   CD1     2396    7.982468427    7.780057137    6.731730027
  228 LEU   CD2     2397    7.789180533    7.675536427    6.606622647
  228 LEU   C       2398    8.052388962    7.724249199    6.255458541
  228 LEU   O       2399    8.173786999    7.740528587    6.244211399
  229 TYR   N       2400    7.956733526    7.787474209    6.188081942
  229 TYR   H       2401    7.871951799    7.763029026    6.235133167
  229 TYR   CA      2402    8.004399215    7.883972545    6.087956721
  229 TYR   CB      2403    7.933938183    7.857894923    5.954671573
  229 TYR   CG      2404    7.784899240    7.889768217    5.941355887
  229 TYR   CD1     2405    7.747126841    8.020016603    5.910923187
  229 TYR   HD1     2406    7.817165394    8.102820957    5.900012625
  229 TYR   CD2     2407    7.688572746    7.792571481    5.965719633
  229 TYR   HD2     2408    7.705533480    7.687102182    5.987336126
  229 TYR   CE1     2409    7.613451355    8.057854168    5.906677837
  229 TYR   HE1     2410    7.590527677    8.161977810    5.884011290
  229 TYR   CE2     2411    7.554572233    7.829259453    5.969850104
  229 TYR   HE2     2412    7.474586058    7.755448170    5.975775182
  229 TYR   CZ      2413    7.521342990    7.962526507    5.948482253
  229 TYR   OH      2414    7.393692616    8.008927745    5.955173115
  229 TYR   HH      2415    7.339331124    7.936628869    5.997798226
  229 TYR   C       2416    7.985120218    8.029854948    6.129867879
  229 TYR   O       2417    7.911965023    8.064542691    6.222462291
  230 ARG   N       2418    8.050331430    8.113213689    6.049320884
  230 ARG   H       2419    8.097498310    8.076118836    5.969321489
  230 ARG   CA      2420    8.066109484    0.015052165    6.074641817
  230 ARG   CB      2421    8.143563588    0.073346943    5.956256503
  230 ARG   CG      2422    8.191667154    0.217838428    5.970925940
  230 ARG   CD      2423    0.027515155    0.248731466    5.842958909
  230 ARG   NE      2424    0.043536371    0.394232192    5.829632503
  230 ARG   HE      2425    0.024743129    0.447731269    5.912001570
  230 ARG   CZ      2426    0.075749851    0.461639561    5.718392250
  230 ARG   NH1     2427    0.106796639    0.395196029    5.606247554
  230 ARG   HH11    2428    0.128555202    0.451972609    5.526860516
  230 ARG   HH12    2429    0.110342424    0.295827719    5.595600091
  230 ARG   NH2     2430    0.064934970    0.595155276    5.715334611
  230 ARG   HH21    2431    0.089947026    0.648638189    5.634624885
  230 ARG   HH22    2432    0.031116383    0.641871229    5.797028693
  230 ARG   C       2433    7.937713478    0.095167464    6.097114131
  230 ARG   O       2434    7.845501623    0.087600608    6.016048903
  231 PRO   N       2435    7.929284729    0.166220080    6.209232856
  231 PRO   CA      2436    7.829579899    0.272493203    6.228638553
  231 PRO   CB      2437    7.860520960    0.332724091    6.365827015
  231 PRO   CG      2438    7.921725578    0.214872735    6.441817890
  231 PRO   CD      2439    8.006930344    0.149358329    6.332917256
  231 PRO   C       2440    7.851265524    0.386395258    6.128824471
  231 PRO   O       2441    7.963970262    0.430216079    6.106321629
  232 HISB  N       2442    7.742253650    0.453346524    6.092411728
  232 HISB  H       2443    7.652238761    0.429974979    6.129168917
  232 HISB  CA      2444    7.745326801    0.559558590    5.990813881
  232 HISB  CB      2445    7.601826838    0.605367461    5.964012602
  232 HISB  CG      2446    7.509329367    0.492050948    5.919162476
  232 HISB  ND1     2447    7.426289028    0.417341199    5.991347945
  232 HISB  CD2     2448    7.487375791    0.469906465    5.789870097
  232 HISB  HD2     2449    7.537732989    0.521048420    5.707835634
  232 HISB  CE1     2450    7.346831532    0.354905427    5.904865639
  232 HISB  HE1     2451    7.250263821    0.311307148    5.930456135
  232 HISB  NE2     2452    7.381661956    0.389672958    5.781303457
  232 HISB  HE2     2453    7.328658273    0.371661694    5.698440891
  232 HISB  C       2454    7.827549813    0.683639275    6.026254894
  232 HISB  O       2455    7.886631356    0.750850247    5.941868540
  233 LEU   N       2456    7.824889128    0.714516481    6.155603896
  233 LEU   H       2457    7.750555095    0.685055751    6.215658180
  233 LEU   CA      2458    7.915344371    0.814529111    6.214122416
  233 LEU   CB      2459    7.874893364    0.843643884    6.358783899
  233 LEU   CG      2460    7.742492026    0.919664900    6.368979708
  233 LEU   CD1     2461    7.687592516    0.908100819    6.511336918
  233 LEU   CD2     2462    7.751860715    1.066389475    6.326634318
  233 LEU   C       2463    8.063974920    0.779255811    6.205407774
  233 LEU   O       2464    8.143311510    0.866159341    6.169596015
  234 ALA   N       2465    8.097589299    0.652033349    6.224817536
  234 ALA   H       2466    8.036434571    0.576996613    6.199687848
  234 ALA   CA      2467    8.238494965    0.612309353    6.238106545
  234 ALA   CB      2468    8.253025179    0.469200733    6.290247850
  234 ALA   C       2469    0.069273902    0.623534057    6.104042544
  234 ALA   O       2470    0.011515721    0.591296614    6.000342303
  235 SER   N       2471    0.191385988    0.675941510    6.109890031
  235 SER   H       2472    0.222128278    0.728444312    6.189259940
  235 SER   CA      2473    0.290676549    0.677656486    6.001486642
  235 SER   CB      2474    0.405916599    0.776140878    6.022280518
  235 SER   OG      2475    0.497931973    0.744684014    6.127127724
  235 SER   HG      2476    0.548381731    0.830363609    6.137797239
  235 SER   C       2477    0.358094619    0.541474933    5.983606772
  235 SER   O       2478    0.339173650    0.451367264    6.065164145
  236 GLU   N       2479    0.431886561    0.526748219    5.873927820
  236 GLU   H       2480    0.432672364    0.586096207    5.793442648
  236 GLU   CA      2481    0.509664090    0.403890451    5.852309828
  236 GLU   CB      2482    0.558520863    0.400172512    5.707364573
  236 GLU   CG      2483    0.439893354    0.376994937    5.613582775
  236 GLU   CD      2484    0.463503095    0.423386940    5.469714213
  236 GLU   OE1     2485    0.499913342    0.340492724    5.383529279
  236 GLU   OE2     2486    0.449147318    0.544898205    5.444189480
  236 GLU   C       2487    0.622172404    0.394431849    5.955572379
  236 GLU   O       2488    0.636849797    0.286858993    6.013379431
  237 LYSH  N       2489    0.686675059    0.505555539    5.989969950
  237 LYSH  H       2490    0.674732695    0.589513066    5.936974538
  237 LYSH  CA      2491    0.779096941    0.513728391    6.104004284
  237 LYSH  CB      2492    0.819460444    0.659579529    6.126518576
  237 LYSH  CG      2493    0.916897861    0.703740553    6.017135051
  237 LYSH  CD      2494    0.955313683    0.850018288    6.040271744
  237 LYSH  CE      2495    1.008009980    0.902343156    5.906502500
  237 LYSH  NZ      2496    1.044967735    1.044459965    5.913056741
  237 LYSH  HZ1     2497    0.955043148    1.067800411    5.950049514
  237 LYSH  HZ2     2498    1.061130415    1.096808118    5.829401165
  237 LYSH  HZ3     2499    1.117802515    1.060965186    5.979559929
  237 LYSH  C       2500    0.716500872    0.456652333    6.231427866
  237 LYSH  O       2501    0.764205661    0.355366206    6.282373755
  238 VAL   N       2502    0.605058836    0.517277095    6.271356693
  238 VAL   H       2503    0.572567023    0.604086361    6.233817666
  238 VAL   CA      2504    0.543512818    0.478315999    6.399057154
  238 VAL   CB      2505    0.446162406    0.584132986    6.451355622
  238 VAL   CG1     2506    0.380955038    0.545051860    6.584132372
  238 VAL   CG2     2507    0.529273715    0.710881708    6.472214581
  238 VAL   C       2508    0.476997506    0.340547376    6.399548122
  238 VAL   O       2509    0.478112866    0.267633042    6.498599920
  239 TYR   N       2510    0.428054400    0.300772818    6.282460599
  239 TYR   H       2511    0.422318822    0.362080097    6.203666427
  239 TYR   CA      2512    0.384152479    0.162389324    6.259406884
  239 TYR   CB      2513    0.313610017    0.150593416    6.124156658
  239 TYR   CG      2514    0.257825923    0.010987230    6.095744550
  239 TYR   CD1     2515    0.176023920    8.188417396    6.187629050
  239 TYR   HD1     2516    0.145971844    8.236960052    6.280470213
  239 TYR   CD2     2517    0.290739766    8.197711852    5.972588948
  239 TYR   HD2     2518    0.352655745    8.251028977    5.900445370
  239 TYR   CE1     2519    0.129045710    8.061037950    6.157877631
  239 TYR   HE1     2520    0.099352667    7.996270110    6.240366723
  239 TYR   CE2     2521    0.238395572    8.072956213    5.940718190
  239 TYR   HE2     2522    0.268373821    8.025846383    5.847119408
  239 TYR   CZ      2523    0.157626754    8.007367463    6.032889304
  239 TYR   OH      2524    0.078630171    7.906949907    5.986314212
  239 TYR   HH      2525    0.123120220    7.842870410    5.923754968
  239 TYR   C       2526    0.497949798    0.060405708    6.267288912
  239 TYR   O       2527    0.487608087   -0.034755898    6.344543908
  240 THR   N       2528    0.614867226    0.092419100    6.212536496
  240 THR   H       2529    0.623462656    0.168744210    6.148494946
  240 THR   CA      2530    0.735593863    0.010165882    6.228977732
  240 THR   CB      2531    0.847950919    0.054604105    6.135115405
  240 THR   OG1     2532    0.803996225    0.042626576    5.999564215
  240 THR   HG1     2533    0.807131423   -0.053965204    5.973869713
  240 THR   CG2     2534    0.971197736    8.206701036    6.145966046
  240 THR   C       2535    0.779158159    8.240807377    6.375206042
  240 THR   O       2536    0.789589331    8.128713349    6.424765239
  241 ILE   N       2537    0.772960949    0.108107672    6.450579949
  241 ILE   H       2538    0.772082639    0.198993537    6.408862295
  241 ILE   CA      2539    0.793588703    0.111154879    6.596093559
  241 ILE   CB      2540    0.800346748    0.253950310    6.650637052
  241 ILE   CG1     2541    0.899489021    0.338802350    6.570738456
  241 ILE   CG2     2542    0.848755236    0.254506784    6.795783932
  241 ILE   CD      2543    0.892724081    0.487970277    6.604128242
  241 ILE   C       2544    0.694280731    0.023732186    6.672954846
  241 ILE   O       2545    0.735083958   -0.042560894    6.768192819
  242 MET   N       2546    0.565660496    0.022899199    6.639114905
  242 MET   H       2547    0.535593339    0.093157971    6.574614919
  242 MET   CA      2548    0.469322611    8.170555699    6.697489632
  242 MET   CB      2549    0.324983386    8.221322922    6.697162614
  242 MET   CG      2550    0.256106575    8.215405297    6.560660362
  242 MET   SD      2551    0.093327113    8.299026704    6.560684570
  242 MET   CE      2552    0.143741727    8.467420539    6.588718197
  242 MET   C       2553    0.484912912    8.023708611    6.657431716
  242 MET   O       2554    0.511109213    7.937532155    6.741195507
  243 TYR   N       2555    0.518648261    8.008406990    6.529691677
  243 TYR   H       2556    0.506248964    8.085898254    6.467704077
  243 TYR   CA      2557    0.528268001    7.879506318    6.459704238
  243 TYR   CB      2558    0.528698402    7.907987786    6.309387795
  243 TYR   CG      2559    0.468130104    7.792307189    6.229663848
  243 TYR   CD1     2560    0.330275589    7.783396958    6.214282629
  243 TYR   HD1     2561    0.262672778    7.844981883    6.273596683
  243 TYR   CD2     2562    0.549684098    7.698500309    6.167474952
  243 TYR   HD2     2563    0.657909244    7.711464512    6.167076855
  243 TYR   CE1     2564    0.272370216    7.683059901    6.137469036
  243 TYR   HE1     2565    0.163721689    7.677474232    6.130794797
  243 TYR   CE2     2566    0.493268680    7.599968610    6.087298221
  243 TYR   HE2     2567    0.560107353    7.525653505    6.043814538
  243 TYR   CZ      2568    0.355130945    7.590395947    6.075160234
  243 TYR   OH      2569    0.297409658    7.491794070    6.001405707
  243 TYR   HH      2570    0.309141244    7.516261514    5.905157505
  243 TYR   C       2571    0.652520603    7.796060758    6.491415310
  243 TYR   O       2572    0.643701138    7.674059795    6.504434075
  244 SER   N       2573    0.767306606    7.859445590    6.513738721
  244 SER   H       2574    0.781193391    7.958424243    6.510516329
  244 SER   CA      2575    0.881657629    7.781622092    6.563533545
  244 SER   CB      2576    1.010183916    7.864586058    6.560869600
  244 SER   OG      2577    0.982883772    8.000943707    6.594190673
  244 SER   HG      2578    0.971455172    8.011736361    6.692950062
  244 SER   C       2579    0.873398345    7.704313215    6.695317106
  244 SER   O       2580    0.913312163    7.588559428    6.707063187
  245 CYSH  N       2581    0.789998848    7.757472592    6.784241820
  245 CYSH  H       2582    0.767456618    7.854595035    6.776512652
  245 CYSH  CA      2583    0.741688577    7.691100807    6.906189884
  245 CYSH  CB      2584    0.658545552    7.790462970    6.987568664
  245 CYSH  SG      2585    0.764470756    7.930016859    7.040435426
  245 CYSH  HG      2586    0.668339996    8.021311501    7.051220168
  245 CYSH  C       2587    0.657883227    7.565614156    6.880916101
  245 CYSH  O       2588    0.655490425    7.473246149    6.962095998
  246 TRP   N       2589    0.609162080    7.552356470    6.757867816
  246 TRP   H       2590    0.616666988    7.622244156    6.686729782
  246 TRP   CA      2591    0.524394208    7.439213988    6.717559689
  246 TRP   CB      2592    0.408407088    7.495917672    6.635449754
  246 TRP   CG      2593    0.324633068    7.596045785    6.715217490
  246 TRP   CD1     2594    0.317942588    7.609543501    6.847350620
  246 TRP   HD1     2595    0.357276711    7.537604988    6.919173763
  246 TRP   CD2     2596    0.239273998    7.691130642    6.660509483
  246 TRP   NE1     2597    0.241529801    7.713736165    6.878866631
  246 TRP   HE1     2598    0.222133920    7.744523323    6.972001965
  246 TRP   CE2     2599    0.190762028    7.765565669    6.767397639
  246 TRP   CE3     2600    0.201362761    7.722980239    6.530638729
  246 TRP   HE3     2601    0.220190796    7.649538807    6.452332991
  246 TRP   CZ2     2602    0.112121775    7.877870983    6.744540760
  246 TRP   HZ2     2603    0.078328198    7.939303434    6.827992321
  246 TRP   CZ3     2604    0.119327413    7.832991678    6.508606495
  246 TRP   HZ3     2605    0.077290553    7.849527451    6.409407348
  246 TRP   CH2     2606    0.076646117    7.912141498    6.614598523
  246 TRP   HH2     2607    0.008343507    7.994323997    6.593109209
  246 TRP   C       2608    0.590619069    7.317507667    6.652652303
  246 TRP   O       2609    0.523495829    7.235081993    6.590769514
  247 HISB  N       2610    0.723083197    7.310345184    6.662317054
  247 HISB  H       2611    0.779717489    7.386883699    6.692875029
  247 HISB  CA      2612    0.798731183    7.192278572    6.618228100
  247 HISB  CB      2613    0.949062152    7.219222296    6.627280098
  247 HISB  CG      2614    0.994859174    7.302899194    6.507656337
  247 HISB  ND1     2615    0.956018820    7.286971876    6.381451845
  247 HISB  CD2     2616    1.092177470    7.393441916    6.512146916
  247 HISB  HD2     2617    1.117663023    7.456222346    6.597520899
  247 HISB  CE1     2618    1.039583249    7.358489675    6.306677579
  247 HISB  HE1     2619    1.032394545    7.371360555    6.198673024
  247 HISB  NE2     2620    1.123028371    7.424435934    6.386540273
  247 HISB  HE2     2621    1.200349464    7.480628767    6.357151278
  247 HISB  C       2622    0.769228634    7.072646608    6.708913011
  247 HISB  O       2623    0.757961049    7.090146181    6.830133363
  248 GLU   N       2624    0.733341839    6.960240557    6.647546034
  248 GLU   H       2625    0.721587342    6.964165349    6.548316865
  248 GLU   CA      2626    0.703656065    6.831199427    6.711377769
  248 GLU   CB      2627    0.663378772    6.745007020    6.591552786
  248 GLU   CG      2628    0.627158076    6.601539042    6.630444477
  248 GLU   CD      2629    0.573953034    6.544086618    6.499016714
  248 GLU   OE1     2630    0.454413574    6.561596744    6.466968130
  248 GLU   OE2     2631    0.654819636    6.480828416    6.427714590
  248 GLU   C       2632    0.819091351    6.777833833    6.796434278
  248 GLU   O       2633    0.796361123    6.750930418    6.914284928
  249 LYSH  N       2634    0.940340204    6.789142889    6.742967969
  249 LYSH  H       2635    0.957445375    6.810663414    6.646829360
  249 LYSH  CA      2636    1.058779300    6.761652189    6.825584204
  249 LYSH  CB      2637    1.181446299    6.741262338    6.736458001
  249 LYSH  CG      2638    1.169982181    6.615830757    6.649598960
  249 LYSH  CD      2639    1.305049651    6.603151864    6.578882378
  249 LYSH  CE      2640    1.298093862    6.538998961    6.440152893
  249 LYSH  NZ      2641    1.425464120    6.554685935    6.368460937
  249 LYSH  HZ1     2642    1.460477618    6.648037588    6.376217758
  249 LYSH  HZ2     2643    1.412910713    6.530508523    6.272240444
  249 LYSH  HZ3     2644    1.492882666    6.493410172    6.409704542
  249 LYSH  C       2645    1.090067107    6.883918873    6.912059052
  249 LYSH  O       2646    1.100383238    6.997752496    6.866622410
  250 ALA   N       2647    1.103109033    6.850783776    7.040216767
  250 ALA   H       2648    1.077584127    6.760148031    7.073896244
  250 ALA   CA      2649    1.130270462    6.952001533    7.143317857
  250 ALA   CB      2650    1.141094872    6.888308035    7.282022673
  250 ALA   C       2651    1.256003115    7.036925306    7.123527268
  250 ALA   O       2652    1.252835671    7.159739981    7.129604548
  251 ASP   N       2653    1.368883138    6.973275683    7.093574981
  251 ASP   H       2654    1.367861983    6.881958592    7.052812123
  251 ASP   CA      2655    1.503245338    7.028893099    7.072069112
  251 ASP   CB      2656    1.613019388    6.924020398    7.053057313
  251 ASP   CG      2657    1.572611651    6.797728059    6.976728066
  251 ASP   OD1     2658    1.619053901    6.687946001    7.014324038
  251 ASP   OD2     2659    1.494714442    6.811154743    6.879894450
  251 ASP   C       2660    1.508660449    7.134926872    6.961894276
  251 ASP   O       2661    1.578044685    7.235419140    6.976632955
  252 GLU   N       2662    1.435694856    7.102369815    6.855553170
  252 GLU   H       2663    1.424018464    7.004103369    6.841152908
  252 GLU   CA      2664    1.413719040    7.189343667    6.739098335
  252 GLU   CB      2665    1.347896650    7.114763560    6.622837523
  252 GLU   CG      2666    1.433255547    6.996031742    6.577830186
  252 GLU   CD      2667    1.378345292    6.924787261    6.454075928
  252 GLU   OE1     2668    1.258119551    6.928307114    6.420055155
  252 GLU   OE2     2669    1.463170201    6.880050123    6.373899101
  252 GLU   C       2670    1.344487955    7.322620170    6.768372940
  252 GLU   O       2671    1.364460904    7.421331874    6.697752601
  253 ARG   N       2672    1.262377893    7.323626392    6.872995717
  253 ARG   H       2673    1.241530184    7.258106028    6.945616509
  253 ARG   CA      2674    1.200285274    7.446459553    6.924635721
  253 ARG   CB      2675    1.100623188    7.410265697    7.034951674
  253 ARG   CG      2676    0.981341506    7.325120965    6.991017266
  253 ARG   CD      2677    0.896479109    7.294741903    7.114643202
  253 ARG   NE      2678    0.819338665    7.175701436    7.076117316
  253 ARG   HE      2679    0.808898393    7.164960213    6.977245545
  253 ARG   CZ      2680    0.763821255    7.083175945    7.155550926
  253 ARG   NH1     2681    0.756496617    7.100675481    7.288196729
  253 ARG   HH11    2682    0.724251390    7.024063865    7.343782402
  253 ARG   HH12    2683    0.770795239    7.190565230    7.329600202
  253 ARG   NH2     2684    0.728635276    6.964392117    7.104478925
  253 ARG   HH21    2685    0.687295013    6.895505485    7.164016757
  253 ARG   HH22    2686    0.749510462    6.940861275    7.009559510
  253 ARG   C       2687    1.298055758    7.549314294    6.981864759
  253 ARG   O       2688    1.392630510    7.497803472    7.041305257
  254 PRO   N       2689    1.259747667    7.676627183    6.985459095
  254 PRO   CA      2690    1.337998995    7.781421933    7.052596453
  254 PRO   CB      2691    1.264833090    7.909355587    7.011472360
  254 PRO   CG      2692    1.120382362    7.860117411    7.000582469
  254 PRO   CD      2693    1.139339749    7.730889127    6.920895640
  254 PRO   C       2694    1.337673327    7.775000834    7.205461307
  254 PRO   O       2695    1.275555643    7.688128422    7.266499651
  255 THR   N       2696    1.429596527    7.855036315    7.258699027
  255 THR   H       2697    1.511620105    7.884562152    7.209698254
  255 THR   CA      2698    1.429565814    7.895276342    7.400093378
  255 THR   CB      2699    1.560076255    7.854590777    7.468831550
  255 THR   OG1     2700    1.671004295    7.884433359    7.383671745
  255 THR   HG1     2701    1.677983350    7.983983964    7.377270298
  255 THR   CG2     2702    1.561059739    7.705567754    7.503475212
  255 THR   C       2703    1.399246904    8.043854798    7.420445445
  255 THR   O       2704    1.411193610    8.120020002    7.324591872
  256 PHE   N       2705    1.350729114    8.084162492    7.537549131
  256 PHE   H       2706    1.376079729    8.041462351    7.624358104
  256 PHE   CA      2707    1.282610343    8.214037001    7.547689648
  256 PHE   CB      2708    1.223073646    8.228580632    7.687893148
  256 PHE   CG      2709    1.095124382    8.145827014    7.701504299
  256 PHE   CD1     2710    0.978944474    8.195452006    7.643556282
  256 PHE   HD1     2711    0.977557484    8.281121499    7.576178133
  256 PHE   CD2     2712    1.090509904    8.032475438    7.781844053
  256 PHE   HD2     2713    1.182180454    7.996825660    7.828818556
  256 PHE   CE1     2714    0.858523487    8.130231810    7.667407331
  256 PHE   HE1     2715    0.769730048    8.178047190    7.626029833
  256 PHE   CE2     2716    0.970625011    7.964947479    7.801612089
  256 PHE   HE2     2717    0.973719719    7.874396624    7.862208836
  256 PHE   CZ      2718    0.853527559    8.016721697    7.747491764
  256 PHE   HZ      2719    0.758056480    7.965294003    7.758512910
  256 PHE   C       2720    1.359901181    0.099568136    7.513848653
  256 PHE   O       2721    1.308359625    0.191267440    7.450092647
  257 LYSH  N       2722    1.488856623    0.100981423    7.546384833
  257 LYSH  H       2723    1.530453750    0.031869516    7.605500144
  257 LYSH  CA      2724    1.581735059    0.207786443    7.506653262
  257 LYSH  CB      2725    1.717780203    0.179045650    7.570494129
  257 LYSH  CG      2726    1.832847695    0.271199147    7.529549452
  257 LYSH  CD      2727    1.950339447    0.245567965    7.624135809
  257 LYSH  CE      2728    2.062167823    0.346383298    7.596938686
  257 LYSH  NZ      2729    2.133718061    0.375024631    7.722110418
  257 LYSH  HZ1     2730    2.179748357    0.295246134    7.761057278
  257 LYSH  HZ2     2731    2.065732249    0.409477834    7.786847627
  257 LYSH  HZ3     2732    2.201524185    0.447693255    7.711084898
  257 LYSH  C       2733    1.589529027    0.234443656    7.356195137
  257 LYSH  O       2734    1.584733143    0.350972047    7.317079424
  258 ILE   N       2735    1.598802622    0.132601504    7.271141008
  258 ILE   H       2736    1.619317745    0.040921878    7.305404342
  258 ILE   CA      2737    1.606445240    0.153304094    7.125796728
  258 ILE   CB      2738    1.668857110    0.037384915    7.047824582
  258 ILE   CG1     2739    1.809044236    0.002858696    7.098465576
  258 ILE   CG2     2740    1.680135558    0.073402902    6.899539653
  258 ILE   CD      2741    1.851835526   -0.134903374    7.047443536
  258 ILE   C       2742    1.471500971    0.202401472    7.072961476
  258 ILE   O       2743    1.471500739    0.293922195    6.990778137
  259 LEU   N       2744    1.360103973    0.154997099    7.128042657
  259 LEU   H       2745    1.361699189    0.071889191    7.183648863
  259 LEU   CA      2746    1.225849480    0.210819873    7.106374890
  259 LEU   CB      2747    1.123978522    0.142585642    7.197908869
  259 LEU   CG      2748    1.073779905    0.009907913    7.140624530
  259 LEU   CD1     2749    1.067147424   -0.097325026    7.249552372
  259 LEU   CD2     2750    0.933228624    0.032612599    7.084599223
  259 LEU   C       2751    1.221263723    0.360723545    7.136672000
  259 LEU   O       2752    1.183667007    0.437672403    7.048386325
  260 LEU   N       2753    1.273488453    0.399845831    7.252579425
  260 LEU   H       2754    1.291897591    0.328311407    7.320002770
  260 LEU   CA      2755    1.295233517    0.540674609    7.288713798
  260 LEU   CB      2756    1.355085960    0.545954960    7.429422018
  260 LEU   CG      2757    1.362616434    0.681637338    7.499746933
  260 LEU   CD1     2758    1.221850792    0.740891898    7.508853657
  260 LEU   CD2     2759    1.432114085    0.667875559    7.635367847
  260 LEU   C       2760    1.382898987    0.616781547    7.189038262
  260 LEU   O       2761    1.330950060    0.715295763    7.136821883
  261 SER   N       2762    1.499454066    0.563875667    7.152898108
  261 SER   H       2763    1.539963131    0.493936669    7.211796786
  261 SER   CA      2764    1.583554915    0.617415481    7.044863962
  261 SER   CB      2765    1.704391205    0.526877700    7.020139705
  261 SER   OG      2766    1.817035670    0.602848479    6.975504609
  261 SER   HG      2767    1.814602010    0.609565880    6.875760099
  261 SER   C       2768    1.508362559    0.639374731    6.913437552
  261 SER   O       2769    1.490082675    0.757032036    6.882548422
  262 ASN   N       2770    1.437834196    0.538430875    6.863164079
  262 ASN   H       2771    1.447031884    0.445341146    6.898541192
  262 ASN   CA      2772    1.352654122    0.551172627    6.744030993
  262 ASN   CB      2773    1.293993765    0.415097196    6.705932487
  262 ASN   CG      2774    1.393058073    0.302969442    6.673981019
  262 ASN   OD1     2775    1.508197929    0.321046901    6.634674283
  262 ASN   ND2     2776    1.355647285    0.177327133    6.696347751
  262 ASN   HD21    2777    1.421991932    0.103378528    6.685024068
  262 ASN   HD22    2778    1.260360663    0.155960260    6.717847827
  262 ASN   C       2779    1.234709176    0.647977743    6.755395458
  262 ASN   O       2780    1.209209221    0.722973255    6.661291322
  263 ILE   N       2781    1.168105798    0.650664400    6.870485736
  263 ILE   H       2782    1.170801824    0.574936675    6.935745540
  263 ILE   CA      2783    1.067189356    0.753330612    6.900289404
  263 ILE   CB      2784    0.986740625    0.719545424    7.025980234
  263 ILE   CG1     2785    0.902479488    0.593510200    7.005384523
  263 ILE   CG2     2786    0.890889032    0.833388364    7.061557786
  263 ILE   CD      2787    0.853642598    0.537205954    7.139013925
  263 ILE   C       2788    1.123825691    0.895441793    6.897308581
  263 ILE   O       2789    1.070642517    0.984693289    6.831457522
  264 LEU   N       2790    1.238243264    0.917256184    6.961522281
  264 LEU   H       2791    1.289259281    0.853657498    7.019423691
  264 LEU   CA      2792    1.315719916    1.041910003    6.953284641
  264 LEU   CB      2793    1.435086022    1.034109513    7.048700475
  264 LEU   CG      2794    1.402737297    1.062428327    7.195540369
  264 LEU   CD1     2795    1.524569075    1.028235273    7.281534402
  264 LEU   CD2     2796    1.369898610    1.210957226    7.211965594
  264 LEU   C       2797    1.357785385    1.080206650    6.811237172
  264 LEU   O       2798    1.324092077    1.189408879    6.765738610
  265 ASP   N       2799    1.403593445    0.978543866    6.738749836
  265 ASP   H       2800    1.448573825    0.891887251    6.760369193
  265 ASP   CA      2801    1.437972319    1.002267673    6.597820041
  265 ASP   CB      2802    1.496287460    0.876982397    6.532180351
  265 ASP   CG      2803    1.617966384    0.816133488    6.602160529
  265 ASP   OD1     2804    1.690538737    0.889440708    6.672751483
  265 ASP   OD2     2805    1.661295430    0.706399097    6.560857290
  265 ASP   C       2806    1.318156639    1.039346931    6.510193948
  265 ASP   O       2807    1.319877561    1.143467375    6.444745753
  266 VAL   N       2808    1.203278788    0.975868539    6.531703888
  266 VAL   H       2809    1.194708209    0.900347593    6.596699397
  266 VAL   CA      2810    1.077066428    1.013348390    6.466303650
  266 VAL   CB      2811    0.979043388    0.896418183    6.477671693
  266 VAL   CG1     2812    0.841650460    0.928580595    6.418529805
  266 VAL   CG2     2813    1.029726059    0.767298306    6.413075004
  266 VAL   C       2814    1.019529412    1.147430122    6.512392196
  266 VAL   O       2815    0.964625560    1.215640874    6.426010135
  267 MET   N       2816    1.044668448    1.188189818    6.636484787
  267 MET   H       2817    1.069977004    1.123357819    6.708292093
  267 MET   CA      2818    1.007012175    1.323464306    6.680016643
  267 MET   CB      2819    1.027030228    1.329779680    6.831569437
  267 MET   CG      2820    0.910797446    1.257012928    6.899421783
  267 MET   SD      2821    0.921174244    1.263055192    7.082021375
  267 MET   CE      2822    0.758393695    1.200228923    7.117225831
  267 MET   C       2823    1.079951110    1.438253191    6.609910647
  267 MET   O       2824    1.016727000    1.534221935    6.566062570
  268 ASP   N       2825    1.209426789    1.423710448    6.583198152
  268 ASP   H       2826    1.268799148    1.377535770    6.649103040
  268 ASP   CA      2827    1.283114872    1.519686444    6.499723231
  268 ASP   CB      2828    1.432608099    1.489017390    6.510616792
  268 ASP   CG      2829    1.499132186    1.529482929    6.642310945
  268 ASP   OD1     2830    1.464638214    1.634519827    6.700641178
  268 ASP   OD2     2831    1.599275798    1.464802300    6.679883184
  268 ASP   C       2832    1.238977895    1.515441814    6.353283630
  268 ASP   O       2833    1.238154093    1.617014791    6.283920442
  269 GLU   N       2834    1.187374349    1.402170731    6.306398863
  269 GLU   H       2835    1.198730493    1.349418828    6.390598481
  269 GLU   CA      2836    1.148948489    1.378870540    6.166426271
  269 GLU   CB      2837    1.196843806    1.237635308    6.132193905
  269 GLU   CG      2838    1.348094644    1.214818481    6.136182211
  269 GLU   CD      2839    1.384199947    1.086412150    6.061242739
  269 GLU   OE1     2840    1.302526739    0.991880908    6.057289129
  269 GLU   OE2     2841    1.499586780    1.079221507    6.013711972
  269 GLU   C       2842    1.002927832    1.395422697    6.123833867
  269 GLU   O       2843    0.975831203    1.382743528    6.004527490
  270 GLU   N       2844    0.909126526    1.399817166    6.218032949
  270 GLU   H       2845    0.915484106    1.353728377    6.306559729
  270 GLU   CA      2846    0.765467044    1.404882156    6.187249835
  270 GLU   CB      2847    0.698304286    1.268370238    6.203553826
  270 GLU   CG      2848    0.746778007    1.168531916    6.098246376
  270 GLU   CD      2849    0.650959742    1.049607137    6.089187978
  270 GLU   OE1     2850    0.592687742    1.004971922    6.190361410
  270 GLU   OE2     2851    0.627064569    1.008949874    5.973425256
  270 GLU   C       2852    0.692535622    1.514038435    6.265857840
  270 GLU   O1      2853    0.759411111    1.613186302    6.302236186
  270 GLU   O2      2854    0.568638891    1.504962889    6.279722708
  271 4RV   H14     2855    7.935570783    0.818566459    0.828425687
  271 4RV   N6      2856    7.869929137    0.746528016    0.806011172
  271 4RV   H13     2857    7.909122498    0.657269064    0.783705165
  271 4RV   C17     2858    7.748663392    0.784647638    0.766858793
  271 4RV   O1      2859    7.723726316    0.905077892    0.764585020
  271 4RV   N3      2860    7.517950707    0.834280588    0.584357651
  271 4RV   H11     2861    7.436959955    0.842151664    0.526232403
  271 4RV   H12     2862    7.582086792    0.909443829    0.599813225
  271 4RV   C13     2863    7.483425468    0.603530984    0.583905635
  271 4RV   C14     2864    7.554065593    0.714368174    0.629171161
  271 4RV   C12     2865    7.370915173    0.619953056    0.503935673
  271 4RV   H10     2866    7.326911321    0.717221168    0.481945323
  271 4RV   C11     2867    7.298279504    0.510950428    0.457405347
  271 4RV   H9      2868    7.209406973    0.539267410    0.401006571
  271 4RV   C10     2869    7.342845170    0.381591247    0.481926964
  271 4RV   H8      2870    7.284600433    0.294835893    0.450878851
  271 4RV   C15     2871    7.665972230    0.689754674    0.707868372
  271 4RV   N4      2872    7.698838845    0.562826368    0.735568482
  271 4RV   C16     2873    7.521426267    0.473541689    0.615206159
  271 4RV   N5      2874    7.629577417    0.456502969    0.692479648
  271 4RV   C8      2875    7.510735593    0.222100839    0.579481684
  271 4RV   C9      2876    7.455577152    0.363651088    0.561248658
  271 4RV   C2      2877    7.619938251    0.178034534    0.505607209
  271 4RV   C1      2878    7.696068052    0.274788612    0.414765951
  271 4RV   C3      2879    7.664659674    0.047758386    0.524268776
  271 4RV   H4      2880    7.735465940   -0.000543961    0.456931148
  271 4RV   C4      2881    7.599434670    8.205357475    0.613272666
  271 4RV   N1      2882    7.490982219    8.251838522    0.676783136
  271 4RV   C7      2883    7.444400038    0.134806558    0.664932972
  271 4RV   H7      2884    7.353378317    0.161615027    0.718569982
  272 H2O   OW      2885    7.409419750    8.046765433    0.859443369
  272 H2O   HW1     2886    7.444387537    8.110162872    0.790451103
  272 H2O   HW2     2887    7.332365720    8.088841841    0.907340324
  273 NA+   NA      2888    1.755465834    1.055274745    6.839767817
  274 NA+   NA      2889    7.393672756    7.399410213    2.033566892
  275 NA+   NA      2890    1.577504740    0.876365730    6.166688574
  276 NA+   NA      2891    0.396603348    6.890899212    1.991401286
  277 NA+   NA      2892    1.480987616    0.684263766    8.026657940
  278 NA+   NA      2893    8.043620574    7.260124997    0.120920269
  279 NA+   NA      2894    4.141608588    4.233089722    6.926984291
    1 SOLV  OW      2895    0.142259120    8.053129669    5.555769061
    1 SOLV  HW1     2896    0.098010095    8.084679693    5.471824679
    1 SOLV  HW2     2897    0.207741737    8.122032042    5.586825300
    2 SOLV  OW      2898    2.003133558    8.191669708    7.388885002
    2 SOLV  HW1     2899    2.052388897    8.269606100    7.350157357
    2 SOLV  HW2     2900    2.031674719    8.178036674    7.483761283
    3 SOLV  OW      2901    7.190635591    1.920612342    2.172001144
    3 SOLV  HW1     2902    7.287468313    1.895642434    2.173148159
    3 SOLV  HW2     2903    7.161790409    1.937861846    2.077811129
    4 SOLV  OW      2904    6.621671725    1.977654763    1.380307854
    4 SOLV  HW1     2905    6.546124642    2.035285872    1.349120177
    4 SOLV  HW2     2906    6.671627748    1.942480424    1.301133899
    5 SOLV  OW      2907    6.766019401    1.884076557    1.167745512
    5 SOLV  HW1     2908    6.861375521    1.860204399    1.186163535
    5 SOLV  HW2     2909    6.761846793    1.947197163    1.090284156
    6 SOLV  OW      2910    6.744305221    1.559303666    8.029470027
    6 SOLV  HW1     2911    6.678378588    1.520758660    8.094029781
    6 SOLV  HW2     2912    6.695731167    1.612107280    7.959797218
    7 SOLV  OW      2913    0.352986584    7.554529659    5.741480490
    7 SOLV  HW1     2914    0.452852139    7.559765109    5.740281758
    7 SOLV  HW2     2915    0.319576642    7.534426581    5.649385306
    8 SOLV  OW      2916    0.214490578    7.211359529    8.124741337
    8 SOLV  HW1     2917    0.135743303    7.174591277    8.075274148
    8 SOLV  HW2     2918    0.265839134    7.272701019    8.064736776
    9 SOLV  OW      2919    0.982711225    6.840322806    6.446695730
    9 SOLV  HW1     2920    1.079986718    6.863346281    6.443668733
    9 SOLV  HW2     2921    0.935038405    6.887268256    6.372364528
   10 SOLV  OW      2922    7.319421802    7.896491126    6.559616086
   10 SOLV  HW1     2923    7.348929869    7.936337400    6.472762998
   10 SOLV  HW2     2924    7.285789742    7.968948164    6.619788255
   11 SOLV  OW      2925    7.789295285    7.954300938    0.480598783
   11 SOLV  HW1     2926    7.817320203    8.010657812    0.558306882
   11 SOLV  HW2     2927    7.812217408    8.001320424    0.395371180
   12 SOLV  OW      2928    6.949744719    8.241598374    7.153996484
   12 SOLV  HW1     2929    6.887326573    8.241306910    7.232134086
   12 SOLV  HW2     2930    6.901044998    8.273223175    7.072573062
   13 SOLV  OW      2931    6.949750959    0.263812885    6.308715107
   13 SOLV  HW1     2932    7.024970227    0.328690591    6.297183180
   13 SOLV  HW2     2933    6.897642403    0.257757647    6.223579729
   14 SOLV  OW      2934    6.613229793    6.183247422    8.033037188
   14 SOLV  HW1     2935    6.620009537    6.217207933    8.126858270
   14 SOLV  HW2     2936    6.686963402    6.117905114    8.015850640
   15 SOLV  OW      2937    6.906194991    7.390205645    7.678512764
   15 SOLV  HW1     2938    6.879590973    7.377014393    7.583023199
   15 SOLV  HW2     2939    6.890385820    7.305633959    7.729480403
   16 SOLV  OW      2940    2.283697053    8.236222174    7.628889704
   16 SOLV  HW1     2941    2.377498090    8.202229004    7.621985178
   16 SOLV  HW2     2942    2.220127739    8.159023643    7.627853152
   17 SOLV  OW      2943    2.279790882    8.062581105    6.983952104
   17 SOLV  HW1     2944    2.379499077    8.058357487    6.977476964
   17 SOLV  HW2     2945    2.247776093    8.150350331    6.948271899
   18 SOLV  OW      2946    0.435918771    2.186032055    1.842799173
   18 SOLV  HW1     2947    0.448806425    2.255860009    1.913225558
   18 SOLV  HW2     2948    0.353614950    2.132987501    1.863150677
   19 SOLV  OW      2949    6.999205945    0.054136728    2.626250202
   19 SOLV  HW1     2950    7.054103443   -0.029352013    2.622040186
   19 SOLV  HW2     2951    7.007370386    0.103767479    2.539810106
   20 SOLV  OW      2952    1.578886232    7.511597692    7.821268286
   20 SOLV  HW1     2953    1.640498768    7.589294424    7.834195518
   20 SOLV  HW2     2954    1.486027144    7.545046029    7.805132852
   21 SOLV  OW      2955    0.398686614    1.109362161    5.821496993
   21 SOLV  HW1     2956    0.450228239    1.075983736    5.900435317
   21 SOLV  HW2     2957    0.302604220    1.083293612    5.831007090
   22 SOLV  OW      2958    6.555420239    0.294628087    7.708100605
   22 SOLV  HW1     2959    6.621839845    0.255118580    7.771574045
   22 SOLV  HW2     2960    6.570975334    0.257824372    7.616422365
   23 SOLV  OW      2961    7.369598508    8.179779307    1.222674533
   23 SOLV  HW1     2962    7.301685801    8.251111925    1.240024501
   23 SOLV  HW2     2963    7.338187544    8.093517484    1.262344420
   24 SOLV  OW      2964    7.334202438    6.912668901    1.824334278
   24 SOLV  HW1     2965    7.385510030    6.984980298    1.778070302
   24 SOLV  HW2     2966    7.337287117    6.927640630    1.923167776
   25 SOLV  OW      2967    7.003841878    0.660688854    6.697862246
   25 SOLV  HW1     2968    6.949292186    0.721431055    6.640101834
   25 SOLV  HW2     2969    7.034344867    0.710452152    6.779069704
   26 SOLV  OW      2970    7.499589856    7.722195089    6.444977398
   26 SOLV  HW1     2971    7.570898835    7.776551119    6.400679054
   26 SOLV  HW2     2972    7.441476812    7.782073261    6.500107469
   27 SOLV  OW      2973    0.866197694    6.761739479    1.136181220
   27 SOLV  HW1     2974    0.809919640    6.709446255    1.200209996
   27 SOLV  HW2     2975    0.807043283    6.810221677    1.071747532
   28 SOLV  OW      2976    6.497845651    8.113464026    1.416782590
   28 SOLV  HW1     2977    6.520894548    8.137997351    1.510956135
   28 SOLV  HW2     2978    6.581258361    8.088853304    1.367402533
   29 SOLV  OW      2979    0.031193957    1.472317460    7.518250518
   29 SOLV  HW1     2980    0.081456443    1.390714014    7.546822433
   29 SOLV  HW2     2981    0.095561086    1.540862415    7.484187932
   30 SOLV  OW      2982    0.809355186    0.725641690    0.773574166
   30 SOLV  HW1     2983    0.755509754    0.781079198    0.710112413
   30 SOLV  HW2     2984    0.799786299    0.762237733    0.866143957
   31 SOLV  OW      2985    1.622567799    7.953194268    6.572069353
   31 SOLV  HW1     2986    1.653436360    7.907613254    6.655563237
   31 SOLV  HW2     2987    1.678184617    8.034770215    6.556138920
   32 SOLV  OW      2988    7.810128383    1.699875314    8.074358780
   32 SOLV  HW1     2989    7.784755574    1.633440465    8.004043703
   32 SOLV  HW2     2990    7.796359590    1.792485098    8.039210663
   33 SOLV  OW      2991    1.396732369    6.033028818    7.592629930
   33 SOLV  HW1     2992    1.327362038    6.080062737    7.538066731
   33 SOLV  HW2     2993    1.407876581    6.080144144    7.680137015
   34 SOLV  OW      2994    7.565872684    8.208796892    1.047051903
   34 SOLV  HW1     2995    7.491633800    8.197849329    1.113160769
   34 SOLV  HW2     2996    7.559836213    8.136757711    0.977946832
   35 SOLV  OW      2997    7.240629996    5.907281725    7.212793071
   35 SOLV  HW1     2998    7.327174270    5.918353313    7.163916551
   35 SOLV  HW2     2999    7.170789049    5.964923473    7.170354465
   36 SOLV  OW      3000    0.462915219    7.553874590    2.662110371
   36 SOLV  HW1     3001    0.378620496    7.589938419    2.622170273
   36 SOLV  HW2     3002    0.459055126    7.562702882    2.761651668
   37 SOLV  OW      3003    6.665680884    0.437158506    6.849988158
   37 SOLV  HW1     3004    6.632309364    0.524726898    6.884912917
   37 SOLV  HW2     3005    6.739493537    0.403838986    6.908666432
   38 SOLV  OW      3006    1.028191126    1.809626706    7.495863211
   38 SOLV  HW1     3007    0.948931478    1.755390966    7.467970250
   38 SOLV  HW2     3008    1.103721378    1.793330304    7.432371695
   39 SOLV  OW      3009    6.724337026    0.535974346    1.844264257
   39 SOLV  HW1     3010    6.636669895    0.500962060    1.877258409
   39 SOLV  HW2     3011    6.795559042    0.516289835    1.911658146
   40 SOLV  OW      3012    8.150100415    7.838006980    0.383136054
   40 SOLV  HW1     3013    8.211241929    7.891751251    0.441228017
   40 SOLV  HW2     3014    8.133427066    7.887294843    0.297730452
   41 SOLV  OW      3015    0.870224840    6.840177088    0.575289609
   41 SOLV  HW1     3016    0.889701190    6.902110532    0.651358151
   41 SOLV  HW2     3017    0.807500868    6.768540799    0.605874118
   42 SOLV  OW      3018    6.339126745    6.875362999    6.446205305
   42 SOLV  HW1     3019    6.436399661    6.861146179    6.427840021
   42 SOLV  HW2     3020    6.308153725    6.809367576    6.514664671
   43 SOLV  OW      3021    6.520427498    8.040745191    0.806036981
   43 SOLV  HW1     3022    6.486334592    8.130807751    0.833021164
   43 SOLV  HW2     3023    6.446006939    7.987783190    0.765314302
   44 SOLV  OW      3024    7.859052834    6.992459822    1.862839427
   44 SOLV  HW1     3025    7.769260261    7.032829300    1.880418021
   44 SOLV  HW2     3026    7.904682166    6.973550878    1.949797701
   45 SOLV  OW      3027    7.944262958    7.735699564    0.532571427
   45 SOLV  HW1     3028    7.880155610    7.810672094    0.516101747
   45 SOLV  HW2     3029    8.030026210    7.754040227    0.484507461
   46 SOLV  OW      3030    7.379730780    1.272282100    6.874432271
   46 SOLV  HW1     3031    7.308917513    1.281693506    6.804444243
   46 SOLV  HW2     3032    7.356677829    1.196222452    6.935135539
   47 SOLV  OW      3033    0.702741278    1.267046355    0.651162468
   47 SOLV  HW1     3034    0.772568348    1.330866627    0.618711401
   47 SOLV  HW2     3035    0.658897382    1.304391293    0.732924062
   48 SOLV  OW      3036    0.347814884    6.329619071    6.624543590
   48 SOLV  HW1     3037    0.395350082    6.416429246    6.610181741
   48 SOLV  HW2     3038    0.262039099    6.329704533    6.573120038
   49 SOLV  OW      3039    8.120003791    2.185217759    7.487812217
   49 SOLV  HW1     3040    8.214058065    2.178671798    7.454453367
   49 SOLV  HW2     3041    8.120724057    2.202819033    7.586257153
   50 SOLV  OW      3042    0.621338767    7.375012107    0.534310695
   50 SOLV  HW1     3043    0.603488370    7.460031812    0.484765823
   50 SOLV  HW2     3044    0.700667141    7.387246078    0.593967870
   51 SOLV  OW      3045    0.007776776    0.946515394    6.404748586
   51 SOLV  HW1     3046    0.102622587    0.919975066    6.387385572
   51 SOLV  HW2     3047   -0.049796665    0.915911027    6.328918326
   52 SOLV  OW      3048    7.867006638    0.523869295    1.016489446
   52 SOLV  HW1     3049    7.806851714    0.602240716    1.000970605
   52 SOLV  HW2     3050    7.841841206    0.449721640    0.954277667
   53 SOLV  OW      3051    0.027183337    7.494387548    6.858634159
   53 SOLV  HW1     3052   -0.061341311    7.522017720    6.896074909
   53 SOLV  HW2     3053    0.062943144    7.567366297    6.800349026
   54 SOLV  OW      3054    1.356519345    7.570744998    6.289357069
   54 SOLV  HW1     3055    1.394099408    7.661674364    6.307273616
   54 SOLV  HW2     3056    1.371350978    7.546884022    6.193377830
   55 SOLV  OW      3057    1.348397646    8.191619049    6.886883260
   55 SOLV  HW1     3058    1.253885035    8.215396163    6.864443703
   55 SOLV  HW2     3059    1.395052797    8.159252439    6.804559574
   56 SOLV  OW      3060    7.481136909    7.106393147    1.701067654
   56 SOLV  HW1     3061    7.446085653    7.199033599    1.687247911
   56 SOLV  HW2     3062    7.568364388    7.096294566    1.653201385
   57 SOLV  OW      3063    1.238107379    7.523393227    0.051523232
   57 SOLV  HW1     3064    1.211871649    7.592547530   -0.015791785
   57 SOLV  HW2     3065    1.175820485    7.527641345    0.129652585
   58 SOLV  OW      3066    0.376827430    2.071049911    7.287893774
   58 SOLV  HW1     3067    0.389282247    2.116688342    7.199782964
   58 SOLV  HW2     3068    0.318407259    2.127182627    7.346524811
   59 SOLV  OW      3069    0.439531030    7.026225799    6.135168574
   59 SOLV  HW1     3070    0.340537238    7.013494297    6.141471226
   59 SOLV  HW2     3071    0.459568907    7.100444674    6.071202759
   60 SOLV  OW      3072    7.649138467    6.365008405    1.632128317
   60 SOLV  HW1     3073    7.565381932    6.315042998    1.609986644
   60 SOLV  HW2     3074    7.713957892    6.303266676    1.676717943
   61 SOLV  OW      3075    1.138671774    6.542936820    7.338908992
   61 SOLV  HW1     3076    1.228310170    6.523446063    7.299072391
   61 SOLV  HW2     3077    1.080574271    6.586812138    7.270342463
   62 SOLV  OW      3078    0.438791186    1.685780011    0.227466365
   62 SOLV  HW1     3079    0.472502667    1.711751229    0.136965104
   62 SOLV  HW2     3080    0.444575352    1.764404060    0.288999009
   63 SOLV  OW      3081    7.891651649    1.077537406    3.127563027
   63 SOLV  HW1     3082    7.939671716    1.045644743    3.209285359
   63 SOLV  HW2     3083    7.927189350    1.029706288    3.047246105
   64 SOLV  OW      3084    8.198084278    1.877149741    1.091159302
   64 SOLV  HW1     3085    8.105261344    1.847564088    1.113753265
   64 SOLV  HW2     3086    8.202807372    1.900816401    0.994105752
   65 SOLV  OW      3087    1.928541671    8.151582980    0.543058524
   65 SOLV  HW1     3088    1.979665277    8.174845106    0.460322496
   65 SOLV  HW2     3089    1.908261759    8.053651057    0.543253773
   66 SOLV  OW      3090    2.248730968    1.258222416    6.421617741
   66 SOLV  HW1     3091    2.149849036    1.245738132    6.413360818
   66 SOLV  HW2     3092    2.293370060    1.226989798    6.337751432
   67 SOLV  OW      3093    7.697315803    2.137028213    1.884628243
   67 SOLV  HW1     3094    7.716932563    2.058344314    1.943155111
   67 SOLV  HW2     3095    7.756324031    2.213455973    1.910670515
   68 SOLV  OW      3096    8.121626255    1.633993567    6.354126322
   68 SOLV  HW1     3097    8.209033921    1.600847500    6.318584719
   68 SOLV  HW2     3098    8.047269530    1.600472170    6.296253018
   69 SOLV  OW      3099    7.570925565    1.807722926    7.542807366
   69 SOLV  HW1     3100    7.608857317    1.779641314    7.630980408
   69 SOLV  HW2     3101    7.482536401    1.763071450    7.528828414
   70 SOLV  OW      3102    7.462717982    0.502391157    6.250995790
   70 SOLV  HW1     3103    7.443219857    0.598500521    6.270606493
   70 SOLV  HW2     3104    7.443723804    0.483535489    6.154635154
   71 SOLV  OW      3105    6.376587782    7.721794529    5.978842546
   71 SOLV  HW1     3106    6.278554524    7.702772723    5.984246163
   71 SOLV  HW2     3107    6.427841141    7.637584857    5.995674717
   72 SOLV  OW      3108    1.129044294    6.154257885    8.055158488
   72 SOLV  HW1     3109    1.141759497    6.234787505    8.113083107
   72 SOLV  HW2     3110    1.061958484    6.093196040    8.097264793
   73 SOLV  OW      3111    7.110262288    7.703563208    1.945444179
   73 SOLV  HW1     3112    7.066478486    7.793361456    1.950017669
   73 SOLV  HW2     3113    7.071416359    7.643942431    2.015714978
   74 SOLV  OW      3114    7.926493784    7.644066305    7.853892981
   74 SOLV  HW1     3115    8.012965818    7.614301446    7.894366189
   74 SOLV  HW2     3116    7.942591272    7.675586284    7.760358146
   75 SOLV  OW      3117    6.866168757    1.608511630    6.755548625
   75 SOLV  HW1     3118    6.922872143    1.600991337    6.673512134
   75 SOLV  HW2     3119    6.913654017    1.566405524    6.832840134
   76 SOLV  OW      3120    0.273817008    2.091117935    6.607907434
   76 SOLV  HW1     3121    0.223345373    2.163312195    6.560555156
   76 SOLV  HW2     3122    0.359530986    2.073206004    6.559597559
   77 SOLV  OW      3123    7.693747354    7.473779033    6.144019602
   77 SOLV  HW1     3124    7.677279185    7.443787196    6.050045398
   77 SOLV  HW2     3125    7.789460814    7.457379255    6.167931369
   78 SOLV  OW      3126    6.801647601    0.755637147    0.000690474
   78 SOLV  HW1     3127    6.725145650    0.799742635   -0.046253989
   78 SOLV  HW2     3128    6.858899884    0.825351366    0.043860169
   79 SOLV  OW      3129    2.096742820    8.153354348    0.760462780
   79 SOLV  HW1     3130    2.075528574    8.229270858    0.822013455
   79 SOLV  HW2     3131    2.035763929    8.156643048    0.681263542
   80 SOLV  OW      3132    7.833836710    2.003693215    7.132621402
   80 SOLV  HW1     3133    7.885335555    1.928466456    7.091506373
   80 SOLV  HW2     3134    7.861385686    2.014638037    7.228135163
   81 SOLV  OW      3135    8.003608053    7.452177648    5.933495629
   81 SOLV  HW1     3136    7.907832594    7.429923104    5.915234332
   81 SOLV  HW2     3137    8.060146904    7.371116941    5.918192322
   82 SOLV  OW      3138    0.833520624    6.873804911    5.973332132
   82 SOLV  HW1     3139    0.884828104    6.959622763    5.971271452
   82 SOLV  HW2     3140    0.885693835    6.804998650    6.023780479
   83 SOLV  OW      3141    0.809634308    8.030668325    5.903550414
   83 SOLV  HW1     3142    0.716239498    7.995367825    5.897830900
   83 SOLV  HW2     3143    0.839970896    8.059508422    5.812724562
   84 SOLV  OW      3144    0.374317327    8.223397471    5.624471278
   84 SOLV  HW1     3145    0.445260302    8.232328730    5.694391382
   84 SOLV  HW2     3146    0.407164895    8.262518667    5.538494392
   85 SOLV  OW      3147    0.236355736    1.174431541    5.556272489
   85 SOLV  HW1     3148    0.186980898    1.144297323    5.637853491
   85 SOLV  HW2     3149    0.319958260    1.120499782    5.546107855
   86 SOLV  OW      3150    7.430608749    7.634278907    2.723542926
   86 SOLV  HW1     3151    7.508239936    7.658086605    2.781924940
   86 SOLV  HW2     3152    7.416221238    7.535339551    2.725958129
   87 SOLV  OW      3153    6.975125253    1.981764870    6.538194343
   87 SOLV  HW1     3154    6.975621083    2.079063498    6.515072611
   87 SOLV  HW2     3155    6.897815683    1.937191197    6.493046857
   88 SOLV  OW      3156    6.583317967    8.081275540    5.882916810
   88 SOLV  HW1     3157    6.490823317    8.076605932    5.845194434
   88 SOLV  HW2     3158    6.642201747    8.016279470    5.834872962
   89 SOLV  OW      3159    1.276158596    1.085839959    5.472917349
   89 SOLV  HW1     3160    1.254497450    1.146767021    5.396627895
   89 SOLV  HW2     3161    1.230663976    0.997838816    5.459229164
   90 SOLV  OW      3162    7.713243021    1.485613996    2.312987438
   90 SOLV  HW1     3163    7.626053349    1.489568000    2.264159001
   90 SOLV  HW2     3164    7.739104566    1.390072207    2.327298319
   91 SOLV  OW      3165    0.056977142    6.543862311    0.389595919
   91 SOLV  HW1     3166    0.017060804    6.475188203    0.450359378
   91 SOLV  HW2     3167    0.063236535    6.506753436    0.296938383
   92 SOLV  OW      3168    0.022884033    1.252644875    1.177257924
   92 SOLV  HW1     3169   -0.038701909    1.272300881    1.253563533
   92 SOLV  HW2     3170    0.035394416    1.335321824    1.122397000
   93 SOLV  OW      3171    7.135603706    0.043127401    0.256308278
   93 SOLV  HW1     3172    7.151948570    0.068218541    0.351729708
   93 SOLV  HW2     3173    7.048550992   -0.005575420    0.249114133
   94 SOLV  OW      3174    0.180328221    1.348757735    0.466460898
   94 SOLV  HW1     3175    0.192235762    1.428201735    0.526016779
   94 SOLV  HW2     3176    0.113437821    1.286458648    0.507013312
   95 SOLV  OW      3177    1.062690849    1.494481529    7.723162814
   95 SOLV  HW1     3178    1.150293927    1.471897869    7.765791651
   95 SOLV  HW2     3179    1.054375573    1.593782620    7.714700159
   96 SOLV  OW      3180    6.948012140    7.280673676    6.115042450
   96 SOLV  HW1     3181    6.980153655    7.201769526    6.062673828
   96 SOLV  HW2     3182    7.014816448    7.302994036    6.186037733
   97 SOLV  OW      3183    2.156533702    0.328612316    0.148490403
   97 SOLV  HW1     3184    2.253440242    0.318036389    0.170826662
   97 SOLV  HW2     3185    2.136500561    0.280182096    0.063315140
   98 SOLV  OW      3186    0.849734335    7.642495990    2.546042121
   98 SOLV  HW1     3187    0.754852358    7.662985759    2.521973484
   98 SOLV  HW2     3188    0.859930434    7.544060346    2.560469041
   99 SOLV  OW      3189    0.397602754    7.049557575    7.954599111
   99 SOLV  HW1     3190    0.351724991    7.026700999    8.040475209
   99 SOLV  HW2     3191    0.329160672    7.064605396    7.883247119
  100 SOLV  OW      3192    8.000923295    1.815275038    7.572953027
  100 SOLV  HW1     3193    8.094094428    1.840038526    7.546350133
  100 SOLV  HW2     3194    7.987321666    1.717153490    7.559211278
  101 SOLV  OW      3195    7.264640795    6.977922477    1.115839945
  101 SOLV  HW1     3196    7.216375576    6.891391736    1.102260541
  101 SOLV  HW2     3197    7.265992381    7.000380847    1.213283557
  102 SOLV  OW      3198    8.223818926    7.651191421    2.430973824
  102 SOLV  HW1     3199    8.184380056    7.666408329    2.521599763
  102 SOLV  HW2     3200    8.185540027    7.717318164    2.366460415
  103 SOLV  OW      3201    1.699688934    2.141559034    6.308357964
  103 SOLV  HW1     3202    1.669753257    2.088913901    6.228770351
  103 SOLV  HW2     3203    1.634104354    2.129466256    6.382884679
  104 SOLV  OW      3204    7.802840318    0.027834877    3.167342983
  104 SOLV  HW1     3205    7.727560309   -0.004853462    3.110192011
  104 SOLV  HW2     3206    7.855645637    0.096214781    3.116968640
  105 SOLV  OW      3207    7.866869946    0.080876424    2.591659685
  105 SOLV  HW1     3208    7.807150948    0.110502657    2.517111504
  105 SOLV  HW2     3209    7.812308786    0.065966870    2.674135464
  106 SOLV  OW      3210    0.616044978    1.835722398    6.938440631
  106 SOLV  HW1     3211    0.646217919    1.740396635    6.940550991
  106 SOLV  HW2     3212    0.636464888    1.875150217    6.848829049
  107 SOLV  OW      3213    1.236968800    7.830289223    5.911551067
  107 SOLV  HW1     3214    1.247002682    7.902693114    5.843295549
  107 SOLV  HW2     3215    1.259067790    7.742044977    5.870000852
  108 SOLV  OW      3216    7.830957583    7.710624545    3.336256719
  108 SOLV  HW1     3217    7.803566007    7.615815748    3.320054166
  108 SOLV  HW2     3218    7.787077529    7.744197996    3.419616670
  109 SOLV  OW      3219    6.753408134    7.966508859    0.660852063
  109 SOLV  HW1     3220    6.782228241    7.885876937    0.712522186
  109 SOLV  HW2     3221    6.664249347    7.997270916    0.694112243
  110 SOLV  OW      3222    7.298433674    6.650645138    1.809498517
  110 SOLV  HW1     3223    7.303150143    6.602534288    1.721948969
  110 SOLV  HW2     3224    7.306858392    6.749072978    1.793915801
  111 SOLV  OW      3225    7.214157249    0.740391399    0.091454310
  111 SOLV  HW1     3226    7.188735765    0.815499992    0.030509069
  111 SOLV  HW2     3227    7.160660269    0.746324531    0.175743659
  112 SOLV  OW      3228    7.796052923    5.968150968    1.670932217
  112 SOLV  HW1     3229    7.812396439    6.066782354    1.668374779
  112 SOLV  HW2     3230    7.721288201    5.948406641    1.734352376
  113 SOLV  OW      3231    0.112009023    6.403673111    0.156418712
  113 SOLV  HW1     3232    0.052248120    6.460316139    0.099655044
  113 SOLV  HW2     3233    0.088106192    6.307341061    0.144145357
  114 SOLV  OW      3234    7.355257152    7.972239081    7.793056615
  114 SOLV  HW1     3235    7.372425401    7.873741411    7.790807880
  114 SOLV  HW2     3236    7.441681999    8.021376018    7.782199150
  115 SOLV  OW      3237    1.814342906    0.740849925    7.464719567
  115 SOLV  HW1     3238    1.798674807    0.837615073    7.484534957
  115 SOLV  HW2     3239    1.779061514    0.685287347    7.540016000
  116 SOLV  OW      3240    7.999146755    7.246617475    2.981996565
  116 SOLV  HW1     3241    8.057452285    7.224428271    2.903832148
  116 SOLV  HW2     3242    7.928283488    7.176706053    2.991607860
  117 SOLV  OW      3243    1.088523662    0.125676841    2.498839651
  117 SOLV  HW1     3244    1.133848445    0.059451990    2.558516524
  117 SOLV  HW2     3245    1.149410147    0.149454209    2.423150363
  118 SOLV  OW      3246    6.868977033    6.699337683    7.610401592
  118 SOLV  HW1     3247    6.912578031    6.675481937    7.523618501
  118 SOLV  HW2     3248    6.850689476    6.615969562    7.662523677
  119 SOLV  OW      3249    7.896706005    2.159370281    1.511767079
  119 SOLV  HW1     3250    7.886149924    2.208713261    1.425423301
  119 SOLV  HW2     3251    7.942070883    2.218398699    1.578542869
  120 SOLV  OW      3252    1.233325787    2.086602475    7.211295337
  120 SOLV  HW1     3253    1.185304322    2.016315348    7.158806396
  120 SOLV  HW2     3254    1.324999550    2.054053931    7.234487347
  121 SOLV  OW      3255    0.706199221    1.201547590    2.175822497
  121 SOLV  HW1     3256    0.642458042    1.134660391    2.137552959
  121 SOLV  HW2     3257    0.783927385    1.153823164    2.216835851
  122 SOLV  OW      3258    1.140031337    8.179336027    6.481169009
  122 SOLV  HW1     3259    1.071278052    8.109350727    6.500572026
  122 SOLV  HW2     3260    1.184113422    8.159373515    6.393649327
  123 SOLV  OW      3261    0.620654228    6.949699204    6.321775029
  123 SOLV  HW1     3262    0.566174363    6.974104181    6.241539320
  123 SOLV  HW2     3263    0.631250826    6.850340474    6.325884815
  124 SOLV  OW      3264    2.511827008    0.726292780    7.812452309
  124 SOLV  HW1     3265    2.450192669    0.800417821    7.785834913
  124 SOLV  HW2     3266    2.474160141    0.678535091    7.891838330
  125 SOLV  OW      3267    6.622809714    7.369417675    1.159324314
  125 SOLV  HW1     3268    6.623905396    7.323050653    1.070722058
  125 SOLV  HW2     3269    6.692445634    7.329248847    1.218811159
  126 SOLV  OW      3270    0.893078457    0.522007348    5.240746547
  126 SOLV  HW1     3271    0.797909815    0.552745081    5.241067366
  126 SOLV  HW2     3272    0.935983891    0.545559508    5.327960869
  127 SOLV  OW      3273    7.993769748    6.540357621    1.987058013
  127 SOLV  HW1     3274    7.951492099    6.602653604    1.921228802
  127 SOLV  HW2     3275    7.931710585    6.464099025    2.005358964
  128 SOLV  OW      3276    1.239124805    6.624499871    7.585072813
  128 SOLV  HW1     3277    1.216885125    6.598509202    7.491096504
  128 SOLV  HW2     3278    1.251577285    6.723598416    7.590170749
  129 SOLV  OW      3279    0.517182664    0.967926321    2.523344655
  129 SOLV  HW1     3280    0.615533208    0.951943493    2.514873495
  129 SOLV  HW2     3281    0.468134399    0.908065161    2.460012915
  130 SOLV  OW      3282    0.425642686    7.694556802    0.959052031
  130 SOLV  HW1     3283    0.422703253    7.785402820    0.917338999
  130 SOLV  HW2     3284    0.398984311    7.701173967    1.055213855
  131 SOLV  OW      3285    1.711553593    7.881250811    1.750575831
  131 SOLV  HW1     3286    1.769631290    7.866127883    1.670575017
  131 SOLV  HW2     3287    1.768936254    7.899487573    1.830428738
  132 SOLV  OW      3288    8.029011851    1.279685439    7.715786016
  132 SOLV  HW1     3289    8.106963192    1.324354551    7.759713633
  132 SOLV  HW2     3290    8.056216445    1.188835671    7.684043530
  133 SOLV  OW      3291    6.899561809    0.545867090    2.057769819
  133 SOLV  HW1     3292    6.989257311    0.590018997    2.055138852
  133 SOLV  HW2     3293    6.833604669    0.607006549    2.101509552
  134 SOLV  OW      3294    6.520022724    7.414819248    1.704497868
  134 SOLV  HW1     3295    6.429574967    7.456193732    1.714941637
  134 SOLV  HW2     3296    6.521545853    7.358479457    1.621883373
  135 SOLV  OW      3297    1.071219241    6.702160268    0.406418685
  135 SOLV  HW1     3298    1.012070001    6.760544004    0.462043917
  135 SOLV  HW2     3299    1.053160457    6.719110993    0.309526889
  136 SOLV  OW      3300    7.236427756    0.382555261    2.433266383
  136 SOLV  HW1     3301    7.244975655    0.369046264    2.531980534
  136 SOLV  HW2     3302    7.292777125    0.460283951    2.405284256
  137 SOLV  OW      3303    7.563045980    6.173315779    7.414282892
  137 SOLV  HW1     3304    7.512536495    6.090426262    7.438327860
  137 SOLV  HW2     3305    7.650239707    6.174564208    7.463228735
  138 SOLV  OW      3306    7.156489174    7.186092919    7.805391981
  138 SOLV  HW1     3307    7.135816094    7.107378166    7.863513176
  138 SOLV  HW2     3308    7.172106298    7.266591311    7.862641887
  139 SOLV  OW      3309    8.027002619    7.547108802    6.968468246
  139 SOLV  HW1     3310    7.989003260    7.639598619    6.966630211
  139 SOLV  HW2     3311    8.006275933    7.504320734    7.056452882
  140 SOLV  OW      3312    7.063196335    1.362566193    8.063401032
  140 SOLV  HW1     3313    7.073249506    1.332808902    8.158340157
  140 SOLV  HW2     3314    6.971064779    1.340702437    8.031218107
  141 SOLV  OW      3315    0.525243778    0.733600822    2.773349035
  141 SOLV  HW1     3316    0.552261351    0.683752129    2.690968234
  141 SOLV  HW2     3317    0.542576178    0.831239042    2.760397130
  142 SOLV  OW      3318    0.257185934    0.885290975    6.322980730
  142 SOLV  HW1     3319    0.277914680    0.915293451    6.416103041
  142 SOLV  HW2     3320    0.289211944    0.954135190    6.257893512
  143 SOLV  OW      3321    8.019955561    5.815843203    0.280699241
  143 SOLV  HW1     3322    7.981343974    5.903100908    0.310644133
  143 SOLV  HW2     3323    8.027941716    5.754284549    0.359109643
  144 SOLV  OW      3324    0.074105173    7.629147661    0.437861095
  144 SOLV  HW1     3325    0.008530187    7.700383594    0.412819437
  144 SOLV  HW2     3326    0.157437613    7.640032514    0.383649431
  145 SOLV  OW      3327    7.253109947    7.986370469    7.539785275
  145 SOLV  HW1     3328    7.319181415    8.034181729    7.481902356
  145 SOLV  HW2     3329    7.275408967    8.002313284    7.635963833
  146 SOLV  OW      3330    7.083861659    7.778905541    7.579907038
  146 SOLV  HW1     3331    7.142636079    7.856818224    7.558075629
  146 SOLV  HW2     3332    7.009654112    7.808918433    7.639855641
  147 SOLV  OW      3333    6.324254773    6.907898991    0.873685490
  147 SOLV  HW1     3334    6.355340291    6.936386873    0.783009286
  147 SOLV  HW2     3335    6.348554583    6.812055341    0.888635874
  148 SOLV  OW      3336    1.565862025    0.684126382    0.241815851
  148 SOLV  HW1     3337    1.571941533    0.717716612    0.147812727
  148 SOLV  HW2     3338    1.655222566    0.649804384    0.270771105
  149 SOLV  OW      3339    0.188826925    7.543332570    7.935201415
  149 SOLV  HW1     3340    0.184560473    7.580074551    7.842285842
  149 SOLV  HW2     3341    0.248316799    7.462954945    7.936544488
  150 SOLV  OW      3342    7.597531935    1.299321067    6.128561623
  150 SOLV  HW1     3343    7.681985205    1.262096327    6.090064785
  150 SOLV  HW2     3344    7.519528225    1.267611220    6.074618070
  151 SOLV  OW      3345    7.576339359    1.844658519    8.229608732
  151 SOLV  HW1     3346    7.586128737    1.926817596    8.285785070
  151 SOLV  HW2     3347    7.626801089    1.856568921    8.144090161
  152 SOLV  OW      3348    1.666169284    7.093983394    7.473721737
  152 SOLV  HW1     3349    1.587897451    7.036780793    7.449162118
  152 SOLV  HW2     3350    1.634473439    7.173185699    7.525914596
  153 SOLV  OW      3351    1.454371450    1.265147114    0.947430070
  153 SOLV  HW1     3352    1.371554674    1.209205100    0.943730300
  153 SOLV  HW2     3353    1.437875013    1.345321011    1.004891034
  154 SOLV  OW      3354    8.097326250    0.319787487    0.936093468
  154 SOLV  HW1     3355    8.104868320    0.352348566    1.030352087
  154 SOLV  HW2     3356    8.065029158    0.394216912    0.877622108
  155 SOLV  OW      3357    8.191185982    7.580984579    5.781906269
  155 SOLV  HW1     3358    8.117699028    7.568148499    5.848501636
  155 SOLV  HW2     3359    8.209880726    7.494238334    5.735802087
  156 SOLV  OW      3360    0.835561327    7.494396054    0.669590964
  156 SOLV  HW1     3361    0.910744531    7.460206871    0.613194496
  156 SOLV  HW2     3362    0.846285388    7.592886619    0.683249240
  157 SOLV  OW      3363    0.937845134    7.141696560    0.565384141
  157 SOLV  HW1     3364    0.984585453    7.228809189    0.550260334
  157 SOLV  HW2     3365    0.968827525    7.075055310    0.497553632
  158 SOLV  OW      3366    0.433761696    0.135158959    1.065364632
  158 SOLV  HW1     3367    0.514149354    0.193063371    1.079014347
  158 SOLV  HW2     3368    0.437643910    0.093657604    0.974458265
  159 SOLV  OW      3369    0.338633067    7.692256678    8.106076205
  159 SOLV  HW1     3370    0.437457054    7.677009202    8.104333459
  159 SOLV  HW2     3371    0.294052641    7.629066232    8.042663289
  160 SOLV  OW      3372    7.688425830    5.853433454    7.478140281
  160 SOLV  HW1     3373    7.601636404    5.903119981    7.477364396
  160 SOLV  HW2     3374    7.752368328    5.899039639    7.540052527
  161 SOLV  OW      3375    7.838782039    7.551103018    0.708130835
  161 SOLV  HW1     3376    7.887121852    7.621050273    0.655480217
  161 SOLV  HW2     3377    7.822530696    7.584573695    0.800958757
  162 SOLV  OW      3378    7.224114211    1.932104725    7.869106599
  162 SOLV  HW1     3379    7.267219810    2.000316944    7.810024839
  162 SOLV  HW2     3380    7.283494255    1.913561830    7.947412089
  163 SOLV  OW      3381    0.046791428    5.518125441    8.018377819
  163 SOLV  HW1     3382    0.106710864    5.490047444    7.943391736
  163 SOLV  HW2     3383    0.067247462    5.612673101    8.043751847
  164 SOLV  OW      3384    2.080336197    0.165759823    0.870385842
  164 SOLV  HW1     3385    2.101240382    0.249257664    0.921288944
  164 SOLV  HW2     3386    2.106861867    0.177568284    0.774683710
  165 SOLV  OW      3387    1.333212194    6.869995924    0.172431526
  165 SOLV  HW1     3388    1.386650831    6.802505377    0.121527613
  165 SOLV  HW2     3389    1.367903556    6.961699049    0.152712200
  166 SOLV  OW      3390    7.484506192    2.143039982    6.851127690
  166 SOLV  HW1     3391    7.520527512    2.113352978    6.939574698
  166 SOLV  HW2     3392    7.520896153    2.084217442    6.778896297
  167 SOLV  OW      3393    8.163271180    7.402508296    6.588685700
  167 SOLV  HW1     3394    8.088971457    7.383955612    6.653007596
  167 SOLV  HW2     3395    8.247948414    7.361809322    6.622967074
  168 SOLV  OW      3396    1.759381443    0.608740888    0.597179958
  168 SOLV  HW1     3397    1.681658577    0.631539704    0.655826468
  168 SOLV  HW2     3398    1.813587097    0.691047768    0.580229303
  169 SOLV  OW      3399    1.581824852    6.605588773    7.624429988
  169 SOLV  HW1     3400    1.666667482    6.553030812    7.618015532
  169 SOLV  HW2     3401    1.554430755    6.635896660    7.533146621
  170 SOLV  OW      3402    6.512932308    1.044095574    1.210094350
  170 SOLV  HW1     3403    6.465219955    1.118419833    1.163175095
  170 SOLV  HW2     3404    6.507082840    1.057935544    1.308968488
  171 SOLV  OW      3405    7.762110501    1.626776351    0.707353801
  171 SOLV  HW1     3406    7.811742457    1.659328287    0.626864012
  171 SOLV  HW2     3407    7.814382686    1.648551092    0.789785604
  172 SOLV  OW      3408    0.317999728    6.000273301    0.114958508
  172 SOLV  HW1     3409    0.282432705    5.921834283    0.165790334
  172 SOLV  HW2     3410    0.325946254    5.976418071    0.018163287
  173 SOLV  OW      3411    2.228496563    0.447346658    6.768004981
  173 SOLV  HW1     3412    2.197957605    0.377310058    6.703489199
  173 SOLV  HW2     3413    2.269350088    0.523474151    6.717650296
  174 SOLV  OW      3414    2.315432273    1.527821255    6.439002959
  174 SOLV  HW1     3415    2.390801921    1.529708037    6.504711781
  174 SOLV  HW2     3416    2.284112987    1.433613825    6.426930438
  175 SOLV  OW      3417    7.255340699    7.819032003    6.110686199
  175 SOLV  HW1     3418    7.173996700    7.830078643    6.167804690
  175 SOLV  HW2     3419    7.253790960    7.728797672    6.067596883
  176 SOLV  OW      3420    7.338661961    7.692342003    7.858597395
  176 SOLV  HW1     3421    7.321368817    7.697149817    7.956982641
  176 SOLV  HW2     3422    7.267517663    7.637271619    7.814922026
  177 SOLV  OW      3423    7.633954293    1.565874997    2.566145079
  177 SOLV  HW1     3424    7.675583721    1.531940943    2.481782050
  177 SOLV  HW2     3425    7.700717109    1.620699957    2.616528902
  178 SOLV  OW      3426    7.126060893    7.258274208    0.799267771
  178 SOLV  HW1     3427    7.114608249    7.169340632    0.754983403
  178 SOLV  HW2     3428    7.210794006    7.258376365    0.852387212
  179 SOLV  OW      3429    6.527661026    1.059186236    7.105432529
  179 SOLV  HW1     3430    6.430799921    1.083799719    7.101714935
  179 SOLV  HW2     3431    6.567340243    1.092875062    7.190826900
  180 SOLV  OW      3432    7.119200806    7.360086758    6.320096898
  180 SOLV  HW1     3433    7.132245007    7.267123644    6.354588798
  180 SOLV  HW2     3434    7.191923592    7.381984319    6.255029491
  181 SOLV  OW      3435    8.177539453    0.923143391    5.618869061
  181 SOLV  HW1     3436    8.079573674    0.931947934    5.636942192
  181 SOLV  HW2     3437    8.199955441    0.969791674    5.533295459
  182 SOLV  OW      3438    6.898714287    1.348991849    0.679004051
  182 SOLV  HW1     3439    6.995383251    1.348351457    0.653382242
  182 SOLV  HW2     3440    6.848356432    1.409698055    0.617517591
  183 SOLV  OW      3441    1.546713584    8.238778195    6.311566711
  183 SOLV  HW1     3442    1.537837135    8.337856583    6.301250794
  183 SOLV  HW2     3443    1.459060124    8.195173123    6.291142548
  184 SOLV  OW      3444    7.545744978    7.312350349    7.613970283
  184 SOLV  HW1     3445    7.454425079    7.309324992    7.573314397
  184 SOLV  HW2     3446    7.544806890    7.372948184    7.693521639
  185 SOLV  OW      3447    6.430764541    8.137010204    6.713787253
  185 SOLV  HW1     3448    6.519401610    8.106000024    6.748189195
  185 SOLV  HW2     3449    6.441889878    8.173838002    6.621474934
  186 SOLV  OW      3450    1.048687585    7.387854424    0.523765329
  186 SOLV  HW1     3451    1.100790694    7.331341113    0.459785131
  186 SOLV  HW2     3452    1.110360054    7.425191005    0.593078750
  187 SOLV  OW      3453    1.953211983    7.268775835    7.274091064
  187 SOLV  HW1     3454    1.957390501    7.324016841    7.190838377
  187 SOLV  HW2     3455    2.006698585    7.185246949    7.261358873
  188 SOLV  OW      3456    1.342339594    1.098746095    0.691307401
  188 SOLV  HW1     3457    1.421359947    1.038927714    0.704689939
  188 SOLV  HW2     3458    1.310960941    1.091805938    0.596604248
  189 SOLV  OW      3459    7.448942279    1.260915861    6.367411826
  189 SOLV  HW1     3460    7.510486791    1.267138474    6.288839617
  189 SOLV  HW2     3461    7.499827367    1.280592843    6.451218296
  190 SOLV  OW      3462    2.370891176    0.198433252    8.088366962
  190 SOLV  HW1     3463    2.283196333    0.181186921    8.133241877
  190 SOLV  HW2     3464    2.426914938    0.115661934    8.091793084
  191 SOLV  OW      3465    0.205895858    0.649640843    5.462582194
  191 SOLV  HW1     3466    0.166645057    0.691337372    5.380592109
  191 SOLV  HW2     3467    0.298147830    0.616761102    5.442333217
  192 SOLV  OW      3468    7.367592593    6.361211080    7.453242794
  192 SOLV  HW1     3469    7.437265547    6.290812948    7.439406021
  192 SOLV  HW2     3470    7.404753223    6.450392310    7.427408519
  193 SOLV  OW      3471    1.349601732    1.907350817    6.918604535
  193 SOLV  HW1     3472    1.268951162    1.881638669    6.971857275
  193 SOLV  HW2     3473    1.333234234    1.887934371    6.821875227
  194 SOLV  OW      3474    0.241291244    0.727170483    2.793232485
  194 SOLV  HW1     3475    0.340902410    0.723548183    2.785083634
  194 SOLV  HW2     3476    0.215154356    0.713234131    2.888754320
  195 SOLV  OW      3477    1.771808184    8.167933685    6.166832531
  195 SOLV  HW1     3478    1.833989363    8.246254529    6.165843992
  195 SOLV  HW2     3479    1.685297240    8.194614384    6.209324008
  196 SOLV  OW      3480    6.668819165    0.805138261    1.766858646
  196 SOLV  HW1     3481    6.570875448    0.821651783    1.778516851
  196 SOLV  HW2     3482    6.699917864    0.739379273    1.835489236
  197 SOLV  OW      3483    7.408181706    8.190190143    6.153731825
  197 SOLV  HW1     3484    7.457412582    8.277051853    6.147957124
  197 SOLV  HW2     3485    7.427288969    8.135584546    6.072153873
  198 SOLV  OW      3486    0.865656130    2.287132025    5.824399133
  198 SOLV  HW1     3487    0.801976342    2.363807520    5.832510382
  198 SOLV  HW2     3488    0.874082137    2.241329076    5.912892592
  199 SOLV  OW      3489    0.553510915    0.206011825    4.733240405
  199 SOLV  HW1     3490    0.590458366    0.230405259    4.643566533
  199 SOLV  HW2     3491    0.621459553    0.226028578    4.803836102
  200 SOLV  OW      3492    0.490802103    1.697524213    1.462839339
  200 SOLV  HW1     3493    0.498497049    1.615602519    1.519682245
  200 SOLV  HW2     3494    0.504558312    1.672910304    1.366889436
  201 SOLV  OW      3495    1.979709942    7.635549737    7.467175805
  201 SOLV  HW1     3496    1.989274141    7.644495252    7.566322853
  201 SOLV  HW2     3497    1.957771388    7.724753272    7.427640516
  202 SOLV  OW      3498    8.000835147    2.270561984    7.976840804
  202 SOLV  HW1     3499    8.064926757    2.283021651    8.052584199
  202 SOLV  HW2     3500    8.046255748    2.221444517    7.902514204
  203 SOLV  OW      3501    0.246102265    7.187882322    5.653182835
  203 SOLV  HW1     3502    0.232020837    7.179598066    5.751839439
  203 SOLV  HW2     3503    0.237990824    7.097722067    5.610693623
  204 SOLV  OW      3504    6.652890215    1.369639421    7.226617717
  204 SOLV  HW1     3505    6.611174560    1.427602811    7.156617076
  204 SOLV  HW2     3506    6.621846925    1.399017330    7.317023761
  205 SOLV  OW      3507    7.849451073    0.307003100    3.308296732
  205 SOLV  HW1     3508    7.933144539    0.284845669    3.258236198
  205 SOLV  HW2     3509    7.825146925    0.230576284    3.368044726
  206 SOLV  OW      3510    7.673736788    7.912232194    6.310083157
  206 SOLV  HW1     3511    7.732344161    7.977601962    6.262193959
  206 SOLV  HW2     3512    7.578264441    7.940855217    6.301888800
  207 SOLV  OW      3513    1.442954176    7.128987899    0.169499580
  207 SOLV  HW1     3514    1.445491135    7.151438132    0.266921042
  207 SOLV  HW2     3515    1.418731726    7.210657338    0.117109215
  208 SOLV  OW      3516    7.166621543    0.957595022    8.186320204
  208 SOLV  HW1     3517    7.239045265    1.025087017    8.200498254
  208 SOLV  HW2     3518    7.108393984    0.986661389    8.110385672
  209 SOLV  OW      3519    1.320947157    1.458559107    7.849992144
  209 SOLV  HW1     3520    1.291086772    1.477939289    7.943450924
  209 SOLV  HW2     3521    1.413646748    1.493650357    7.836685861
  210 SOLV  OW      3522    0.156832148    7.817931427    2.981818878
  210 SOLV  HW1     3523    0.241522241    7.774413790    3.012402123
  210 SOLV  HW2     3524    0.078468616    7.766921209    3.017294983
  211 SOLV  OW      3525    6.866434353    6.448350479    1.272907112
  211 SOLV  HW1     3526    6.863355454    6.540729909    1.234741626
  211 SOLV  HW2     3527    6.833525387    6.450205265    1.367318763
  212 SOLV  OW      3528    0.417786427    1.988449507    2.647924281
  212 SOLV  HW1     3529    0.330132390    1.940914389    2.640242463
  212 SOLV  HW2     3530    0.485848359    1.942216115    2.591075337
  213 SOLV  OW      3531    2.012183685    7.336813615    6.834719744
  213 SOLV  HW1     3532    2.007190811    7.240704499    6.807521117
  213 SOLV  HW2     3533    2.036734050    7.392635142    6.755455382
  214 SOLV  OW      3534    0.772229984    0.769930629    3.288443750
  214 SOLV  HW1     3535    0.830259198    0.779971941    3.369275137
  214 SOLV  HW2     3536    0.705476057    0.844357670    3.285907221
  215 SOLV  OW      3537    7.460377131    6.831320408    6.120506213
  215 SOLV  HW1     3538    7.536848366    6.860591701    6.177923802
  215 SOLV  HW2     3539    7.402021510    6.768640805    6.172151872
  216 SOLV  OW      3540    0.567298010    1.511687953    7.179628692
  216 SOLV  HW1     3541    0.493399720    1.572325645    7.209020944
  216 SOLV  HW2     3542    0.605391934    1.464597230    7.259209556
  217 SOLV  OW      3543    7.044107620    7.817375445    6.283984952
  217 SOLV  HW1     3544    7.081884117    7.738470838    6.332449902
  217 SOLV  HW2     3545    7.039378899    7.895541068    6.346190833
  218 SOLV  OW      3546    8.041022343    6.411192978    1.739523130
  218 SOLV  HW1     3547    8.057120758    6.446003743    1.831885127
  218 SOLV  HW2     3548    8.016217558    6.487006452    1.679201566
  219 SOLV  OW      3549    7.514323008    7.888746969    0.464510293
  219 SOLV  HW1     3550    7.506757745    7.797821721    0.423556519
  219 SOLV  HW2     3551    7.610604104    7.909634690    0.481697361
  220 SOLV  OW      3552    2.069103331    0.721343659    7.560510000
  220 SOLV  HW1     3553    2.141003927    0.671231994    7.512336803
  220 SOLV  HW2     3554    1.980928093    0.703184207    7.516957114
  221 SOLV  OW      3555    7.926778297    1.726380879    0.922316601
  221 SOLV  HW1     3556    7.995187398    1.654638949    0.909089780
  221 SOLV  HW2     3557    7.917612172    1.746082306    1.019935441
  222 SOLV  OW      3558    0.212822018    7.123515927    7.766946403
  222 SOLV  HW1     3559    0.131333840    7.085228095    7.723412943
  222 SOLV  HW2     3560    0.200663316    7.221964049    7.779655863
  223 SOLV  OW      3561    6.851277420    8.188920353    8.007604208
  223 SOLV  HW1     3562    6.831737790    8.112291626    7.946384511
  223 SOLV  HW2     3563    6.948508225    8.188908921    8.031007318
  224 SOLV  OW      3564    0.260317848    0.298476573    0.932111818
  224 SOLV  HW1     3565    0.310088287    0.256166965    1.007839690
  224 SOLV  HW2     3566    0.315545905    0.372082100    0.892946436
  225 SOLV  OW      3567    2.185859696    8.106965839    7.972291637
  225 SOLV  HW1     3568    2.168076097    8.197245696    7.933112129
  225 SOLV  HW2     3569    2.263586344    8.065016355    7.925381801
  226 SOLV  OW      3570    7.108650256    1.138857390    0.319783514
  226 SOLV  HW1     3571    7.192359666    1.188739660    0.342274941
  226 SOLV  HW2     3572    7.073189409    1.094462491    0.402081536
  227 SOLV  OW      3573    2.325024865    1.853261220    6.537505475
  227 SOLV  HW1     3574    2.353594856    1.768421544    6.492919678
  227 SOLV  HW2     3575    2.231312936    1.843366991    6.571002173
  228 SOLV  OW      3576    7.588031469    0.097500484    5.543102635
  228 SOLV  HW1     3577    7.651933764    0.112696862    5.618514711
  228 SOLV  HW2     3578    7.535954939    0.013794402    5.559916254
  229 SOLV  OW      3579    7.206011260    8.091621931    6.722798698
  229 SOLV  HW1     3580    7.110061668    8.093885897    6.694682711
  229 SOLV  HW2     3581    7.212704106    8.054604704    6.815463843
  230 SOLV  OW      3582    6.804964879    1.470344207    0.449680620
  230 SOLV  HW1     3583    6.836605625    1.546592939    0.393228305
  230 SOLV  HW2     3584    6.821394178    1.384218306    0.401574222
  231 SOLV  OW      3585    0.456863529    1.288988373    3.000164683
  231 SOLV  HW1     3586    0.472870990    1.387293394    2.991139919
  231 SOLV  HW2     3587    0.359365033    1.272328009    3.014929031
  232 SOLV  OW      3588    1.275209595    7.655463480    6.585401732
  232 SOLV  HW1     3589    1.338205658    7.707640347    6.527860372
  232 SOLV  HW2     3590    1.325053228    7.581711771    6.630989278
  233 SOLV  OW      3591    1.414081800    8.129344998    6.620200877
  233 SOLV  HW1     3592    1.489289705    8.071992844    6.587727144
  233 SOLV  HW2     3593    1.341645757    8.131447867    6.551290808
  234 SOLV  OW      3594    7.270914704    1.903744192    0.366439610
  234 SOLV  HW1     3595    7.175302360    1.924650997    0.345873571
  234 SOLV  HW2     3596    7.284005082    1.901769749    0.465567891
  235 SOLV  OW      3597    1.024262544    1.077599280    1.769721733
  235 SOLV  HW1     3598    0.955942904    1.022477943    1.721807951
  235 SOLV  HW2     3599    1.011295266    1.174068970    1.746764723
  236 SOLV  OW      3600    7.023623337    0.329800422    0.386816288
  236 SOLV  HW1     3601    6.954509832    0.275265572    0.339369929
  236 SOLV  HW2     3602    7.073522011    0.385455595    0.320374560
  237 SOLV  OW      3603    7.288031506    1.855406807    1.393382984
  237 SOLV  HW1     3604    7.322654611    1.941398913    1.430910520
  237 SOLV  HW2     3605    7.363910433    1.791394721    1.381279246
  238 SOLV  OW      3606    8.237615042    8.212375956    3.197332163
  238 SOLV  HW1     3607    8.166919701    8.141667927    3.195270237
  238 SOLV  HW2     3608    8.194552789    8.302611894    3.195144462
  239 SOLV  OW      3609    0.314022735    6.556166726    2.703807522
  239 SOLV  HW1     3610    0.397325100    6.549544173    2.648865142
  239 SOLV  HW2     3611    0.240252317    6.594198115    2.648010674
  240 SOLV  OW      3612    6.839243545    6.362888717    7.240185063
  240 SOLV  HW1     3613    6.842777805    6.372217576    7.140676918
  240 SOLV  HW2     3614    6.752271220    6.398898475    7.273955766
  241 SOLV  OW      3615    7.226130507    1.296733955    7.864549190
  241 SOLV  HW1     3616    7.166063885    1.328868117    7.937757351
  241 SOLV  HW2     3617    7.291911937    1.231254108    7.901767372
  242 SOLV  OW      3618    1.014817917    6.325843134    7.439816425
  242 SOLV  HW1     3619    1.070042387    6.402038518    7.405963279
  242 SOLV  HW2     3620    0.936293610    6.312190207    7.379409385
  243 SOLV  OW      3621    1.110079782    0.350250596    2.684529870
  243 SOLV  HW1     3622    1.180320576    0.328151683    2.752202548
  243 SOLV  HW2     3623    1.098069092    0.272759529    2.622460625
  244 SOLV  OW      3624    1.633989319    0.258059382    0.896600744
  244 SOLV  HW1     3625    1.558093307    0.316052487    0.866969669
  244 SOLV  HW2     3626    1.598405222    0.181225811    0.949814589
  245 SOLV  OW      3627    0.011255489    1.501061970    6.093961115
  245 SOLV  HW1     3628   -0.040227939    1.563634008    6.035345640
  245 SOLV  HW2     3629    0.106961743    1.529862081    6.097484340
  246 SOLV  OW      3630    0.466311493    7.865460870    2.923724302
  246 SOLV  HW1     3631    0.524755311    7.855850935    3.004307191
  246 SOLV  HW2     3632    0.439645408    7.774830673    2.890911489
  247 SOLV  OW      3633    7.635512707    7.119200141    2.618074213
  247 SOLV  HW1     3634    7.718345130    7.162031271    2.581939019
  247 SOLV  HW2     3635    7.598412042    7.055859476    2.550155879
  248 SOLV  OW      3636    1.177666255    0.883454508    1.315572606
  248 SOLV  HW1     3637    1.268018747    0.926177525    1.319175449
  248 SOLV  HW2     3638    1.186245174    0.785703817    1.334884804
  249 SOLV  OW      3639    0.037659039    0.137400373    5.493333667
  249 SOLV  HW1     3640   -0.061433483    0.125814156    5.500264875
  249 SOLV  HW2     3641    0.074841214    0.069241530    5.430298392
  250 SOLV  OW      3642    0.402924567    2.183933766    7.049945152
  250 SOLV  HW1     3643    0.489921215    2.140220913    7.027088231
  250 SOLV  HW2     3644    0.408419420    2.281704199    7.029637959
  251 SOLV  OW      3645    7.497823324    7.460807423    7.846744226
  251 SOLV  HW1     3646    7.448465460    7.393733214    7.902119700
  251 SOLV  HW2     3647    7.442152605    7.543299482    7.836876745
  252 SOLV  OW      3648    7.953789712    0.300894257    0.638858567
  252 SOLV  HW1     3649    7.981163504    0.207755200    0.662883618
  252 SOLV  HW2     3650    7.921122259    0.302689585    0.544354824
  253 SOLV  OW      3651    0.182774780    1.884104703    6.043983975
  253 SOLV  HW1     3652    0.249489654    1.949360602    6.008029278
  253 SOLV  HW2     3653    0.158674184    1.909334684    6.137709809
  254 SOLV  OW      3654    8.172485653    7.241486383    5.895328542
  254 SOLV  HW1     3655    8.179505891    7.261917531    5.797690002
  254 SOLV  HW2     3656    8.263921081    7.226052631    5.932789366
  255 SOLV  OW      3657    1.504992590    6.364436287    7.883604445
  255 SOLV  HW1     3658    1.603535403    6.356390461    7.898591742
  255 SOLV  HW2     3659    1.476690225    6.459208353    7.898343226
  256 SOLV  OW      3660    7.897951429    0.571929123    3.377365808
  256 SOLV  HW1     3661    7.871956867    0.475497464    3.372339870
  256 SOLV  HW2     3662    7.946918648    0.588809465    3.462906825
  257 SOLV  OW      3663    0.216186094    0.312985786    3.332109093
  257 SOLV  HW1     3664    0.121768628    0.303900620    3.363776762
  257 SOLV  HW2     3665    0.244026425    0.408883505    3.337451702
  258 SOLV  OW      3666    1.642453075    7.308193539    7.990751211
  258 SOLV  HW1     3667    1.620538140    7.382176638    7.927128155
  258 SOLV  HW2     3668    1.674518616    7.346980924    8.077174593
  259 SOLV  OW      3669    1.700147649    7.699796909    7.045820835
  259 SOLV  HW1     3670    1.796290899    7.713426110    7.069750906
  259 SOLV  HW2     3671    1.669842780    7.610527887    7.079205677
  260 SOLV  OW      3672    1.345039772    2.124111150    6.199043286
  260 SOLV  HW1     3673    1.400192714    2.207521357    6.200685544
  260 SOLV  HW2     3674    1.359853503    2.076077190    6.112584791
  261 SOLV  OW      3675    1.023985487    6.573686231    7.740978168
  261 SOLV  HW1     3676    1.105914907    6.595542809    7.687955157
  261 SOLV  HW2     3677    0.947542561    6.629513757    7.708709405
  262 SOLV  OW      3678    8.133773305    0.698744077    5.441434702
  262 SOLV  HW1     3679    8.205656727    0.706792557    5.372372524
  262 SOLV  HW2     3680    8.144550929    0.771352524    5.509356669
  263 SOLV  OW      3681    0.750949802    0.857666190    2.948203484
  263 SOLV  HW1     3682    0.743059233    0.926176097    3.020620147
  263 SOLV  HW2     3683    0.755832589    0.903446020    2.859432060
  264 SOLV  OW      3684    7.563729752    2.024076040    7.091790855
  264 SOLV  HW1     3685    7.515834298    1.936446035    7.097153800
  264 SOLV  HW2     3686    7.660925835    2.010132267    7.110768086
  265 SOLV  OW      3687    1.493967294    7.360910510    6.447630532
  265 SOLV  HW1     3688    1.455225995    7.394125203    6.533630153
  265 SOLV  HW2     3689    1.475200680    7.426965953    6.374936015
  266 SOLV  OW      3690    0.711053183    1.434027276    1.095309212
  266 SOLV  HW1     3691    0.756549657    1.453422551    1.182230707
  266 SOLV  HW2     3692    0.749688552    1.492249706    1.023763231
  267 SOLV  OW      3693    6.757123743    8.225608911    7.350002939
  267 SOLV  HW1     3694    6.699234812    8.214162951    7.269260011
  267 SOLV  HW2     3695    6.760749549    8.139575967    7.400862757
  268 SOLV  OW      3696    0.060958419    1.493336673    1.062593725
  268 SOLV  HW1     3697    0.091796527    1.534047637    1.148579922
  268 SOLV  HW2     3698    0.134094798    1.499578217    0.994666702
  269 SOLV  OW      3699    6.809558135    6.073700375    7.244166064
  269 SOLV  HW1     3700    6.778653453    6.044335200    7.334623719
  269 SOLV  HW2     3701    6.830443852    6.171483596    7.246220863
  270 SOLV  OW      3702    6.969851053    8.146385282    7.663747344
  270 SOLV  HW1     3703    6.903288927    8.088839918    7.616228773
  270 SOLV  HW2     3704    7.012661356    8.093956994    7.737371421
  271 SOLV  OW      3705    7.731710403    1.932877912    7.973686377
  271 SOLV  HW1     3706    7.679720671    2.014600037    7.998586579
  271 SOLV  HW2     3707    7.793429397    1.954431550    7.898005057
  272 SOLV  OW      3708    0.672679245    1.887401376    1.576732679
  272 SOLV  HW1     3709    0.603032294    1.827262669    1.537560536
  272 SOLV  HW2     3710    0.732815835    1.920521849    1.504011741
  273 SOLV  OW      3711    8.227209753    1.839700649    7.403636995
  273 SOLV  HW1     3712    8.269490035    1.897290279    7.333656763
  273 SOLV  HW2     3713    8.293901912    1.772816646    7.436501008
  274 SOLV  OW      3714    0.149486248    1.937472108    7.199049172
  274 SOLV  HW1     3715    0.234082329    1.973922605    7.237970936
  274 SOLV  HW2     3716    0.171019315    1.881763523    7.118843932
  275 SOLV  OW      3717    7.160697788    1.724793364    0.940505621
  275 SOLV  HW1     3718    7.259330639    1.725944439    0.957000248
  275 SOLV  HW2     3719    7.142931275    1.694417552    0.846892086
  276 SOLV  OW      3720    1.806396651    7.422994876    7.447829513
  276 SOLV  HW1     3721    1.829048863    7.367937328    7.367472764
  276 SOLV  HW2     3722    1.872233892    7.497758757    7.456624398
  277 SOLV  OW      3723    6.626844364    6.780782798    7.694310780
  277 SOLV  HW1     3724    6.573424649    6.738705744    7.620979880
  277 SOLV  HW2     3725    6.724232690    6.765227775    7.677725634
  278 SOLV  OW      3726    7.100940675    8.020247267    7.885160940
  278 SOLV  HW1     3727    7.106515633    8.082772409    7.963003901
  278 SOLV  HW2     3728    7.192830820    8.002957948    7.849675219
  279 SOLV  OW      3729    2.257891633    0.600544293    7.407803749
  279 SOLV  HW1     3730    2.302884881    0.672037672    7.354266311
  279 SOLV  HW2     3731    2.226762847    0.527765570    7.346679454
  280 SOLV  OW      3732    6.175894132    7.601636730    1.311903175
  280 SOLV  HW1     3733    6.176123004    7.701243879    1.303048682
  280 SOLV  HW2     3734    6.265932791    7.565798108    1.287232682
  281 SOLV  OW      3735    0.942582155    8.062795635    6.845643057
  281 SOLV  HW1     3736    0.865375250    8.121780389    6.821943407
  281 SOLV  HW2     3737    0.927237344    8.022481961    6.935870871
  282 SOLV  OW      3738    0.553729132    5.791703115    8.207594471
  282 SOLV  HW1     3739    0.600399186    5.719959049    8.259326117
  282 SOLV  HW2     3740    0.600777752    5.878836099    8.221583522
  283 SOLV  OW      3741    0.499580631    1.487529285    0.394965745
  283 SOLV  HW1     3742    0.502890523    1.530723873    0.485105066
  283 SOLV  HW2     3743    0.466525449    1.553600944    0.327558931
  284 SOLV  OW      3744    0.973150089    1.028840659    1.014332136
  284 SOLV  HW1     3745    0.962061944    0.937910653    1.054465205
  284 SOLV  HW2     3746    0.883222626    1.070406115    1.000651841
  285 SOLV  OW      3747    2.206248138    7.929645139    7.434928693
  285 SOLV  HW1     3748    2.232304624    8.005579475    7.375288721
  285 SOLV  HW2     3749    2.213219341    7.843652789    7.384347663
  286 SOLV  OW      3750    0.910224475    1.478280951    7.948340741
  286 SOLV  HW1     3751    0.950638820    1.502095451    7.860016527
  286 SOLV  HW2     3752    0.830448645    1.536194641    7.965174174
  287 SOLV  OW      3753    1.741912949    8.139623443    7.395415225
  287 SOLV  HW1     3754    1.737544165    8.135721845    7.495251017
  287 SOLV  HW2     3755    1.836640533    8.153991975    7.366749360
  288 SOLV  OW      3756    1.974749698    7.696899591    6.475554818
  288 SOLV  HW1     3757    1.887419971    7.673795943    6.432643048
  288 SOLV  HW2     3758    2.047972042    7.690244936    6.407762795
  289 SOLV  OW      3759    1.328330725    7.212463625    8.049867055
  289 SOLV  HW1     3760    1.391057461    7.212245631    7.971974211
  289 SOLV  HW2     3761    1.359284784    7.279444451    8.117374966
  290 SOLV  OW      3762    6.966105587    1.575073803    1.242656625
  290 SOLV  HW1     3763    7.015941618    1.657648428    1.269073346
  290 SOLV  HW2     3764    6.915380018    1.540148909    1.321442211
  291 SOLV  OW      3765    2.216955757    0.115292339    7.854287365
  291 SOLV  HW1     3766    2.256280355    0.070175391    7.774164431
  291 SOLV  HW2     3767    2.290277488    0.155043505    7.909472088
  292 SOLV  OW      3768    0.289936937    1.014373229    6.570548483
  292 SOLV  HW1     3769    0.379153796    1.050137820    6.542927285
  292 SOLV  HW2     3770    0.234074541    1.088823070    6.607130283
  293 SOLV  OW      3771    1.252882598    0.052132911    6.035194735
  293 SOLV  HW1     3772    1.195663933    0.020540371    5.959501831
  293 SOLV  HW2     3773    1.221951900    0.142484094    6.064883209
  294 SOLV  OW      3774    6.980772422    6.253221584    6.747963784
  294 SOLV  HW1     3775    6.932055077    6.244008228    6.661110547
  294 SOLV  HW2     3776    6.972066582    6.168387582    6.800204620
  295 SOLV  OW      3777    2.007587517    0.028374617    0.315633657
  295 SOLV  HW1     3778    2.027949591   -0.011373113    0.226149892
  295 SOLV  HW2     3779    2.088479248    0.076017255    0.350108143
  296 SOLV  OW      3780    1.426100152    7.200934408    7.767951967
  296 SOLV  HW1     3781    1.487355227    7.241021187    7.699815588
  296 SOLV  HW2     3782    1.448392250    7.104185857    7.779968834
  297 SOLV  OW      3783    1.453009292    0.957912965    1.068181693
  297 SOLV  HW1     3784    1.458869148    0.960317112    1.167988803
  297 SOLV  HW2     3785    1.381017498    1.020194539    1.037526631
  298 SOLV  OW      3786    1.171208646    1.197245460    5.698765205
  298 SOLV  HW1     3787    1.154091006    1.295299569    5.689062317
  298 SOLV  HW2     3788    1.225838503    1.165149370    5.621388200
  299 SOLV  OW      3789    1.969620958    7.830294030    6.723479387
  299 SOLV  HW1     3790    1.985864861    7.766056566    6.648568509
  299 SOLV  HW2     3791    1.957413132    7.922354005    6.686359692
  300 SOLV  OW      3792    0.458851866    1.823227228    5.654550907
  300 SOLV  HW1     3793    0.506779536    1.844151317    5.569307013
  300 SOLV  HW2     3794    0.508657116    1.863278403    5.731471106
  301 SOLV  OW      3795    1.415157482    7.508462815    6.023406100
  301 SOLV  HW1     3796    1.350834610    7.432092078    6.017751505
  301 SOLV  HW2     3797    1.503530378    7.480429218    5.985906772
  302 SOLV  OW      3798    7.097074362    1.946063613    1.070087778
  302 SOLV  HW1     3799    7.051103218    1.916252959    1.153753497
  302 SOLV  HW2     3800    7.122280208    1.866074709    1.015622737
  303 SOLV  OW      3801    1.010299222    7.026710845    0.322706047
  303 SOLV  HW1     3802    1.030991642    6.950056347    0.261898552
  303 SOLV  HW2     3803    1.068633250    7.104495439    0.299291600
  304 SOLV  OW      3804    6.972814901    7.814840350    8.059488383
  304 SOLV  HW1     3805    7.033092071    7.836528679    8.136286941
  304 SOLV  HW2     3806    6.999160016    7.869503298    7.979992815
  305 SOLV  OW      3807    0.551933738    6.567457733    2.552212803
  305 SOLV  HW1     3808    0.565728738    6.663421979    2.576757487
  305 SOLV  HW2     3809    0.640486889    6.521220436    2.547491402
  306 SOLV  OW      3810    0.005456479    2.196354616    1.038922691
  306 SOLV  HW1     3811    0.074663223    2.124162860    1.038170887
  306 SOLV  HW2     3812    0.021231101    2.256812121    1.117010887
  307 SOLV  OW      3813    2.163417133    7.819358136    6.929983099
  307 SOLV  HW1     3814    2.099422854    7.821563606    6.853161332
  307 SOLV  HW2     3815    2.210699208    7.907243219    6.936486844
  308 SOLV  OW      3816    0.154235202    1.894431338    2.663993786
  308 SOLV  HW1     3817    0.123971579    1.854880934    2.750722306
  308 SOLV  HW2     3818    0.075430245    1.932030441    2.615229662
  309 SOLV  OW      3819    0.439299454    7.261308171    5.980585555
  309 SOLV  HW1     3820    0.517271447    7.271458762    5.918788269
  309 SOLV  HW2     3821    0.396629184    7.350547815    5.995318850
  310 SOLV  OW      3822    0.724461587    6.825745909    5.729236478
  310 SOLV  HW1     3823    0.774282409    6.868645523    5.653874072
  310 SOLV  HW2     3824    0.767568287    6.850486736    5.816021359
  311 SOLV  OW      3825    6.424763598    7.747473490    1.008351080
  311 SOLV  HW1     3826    6.363412474    7.826450932    1.008289829
  311 SOLV  HW2     3827    6.408054884    7.692242316    0.926670797
  312 SOLV  OW      3828    1.368542989    7.895851269    6.148040968
  312 SOLV  HW1     3829    1.326082919    7.860655163    6.064615178
  312 SOLV  HW2     3830    1.462494499    7.862169165    6.154371248
  313 SOLV  OW      3831    7.538601414    7.466744771    6.359490536
  313 SOLV  HW1     3832    7.532277843    7.557619350    6.400744197
  313 SOLV  HW2     3833    7.594917048    7.471464409    6.276990387
  314 SOLV  OW      3834    7.726289013    6.456989040    7.528919300
  314 SOLV  HW1     3835    7.758007027    6.362588519    7.519749993
  314 SOLV  HW2     3836    7.716692014    6.479642815    7.625853363
  315 SOLV  OW      3837    1.443169238    0.140439384    5.699120445
  315 SOLV  HW1     3838    1.501841779    0.220138612    5.684720194
  315 SOLV  HW2     3839    1.347690796    0.169801786    5.703961870
  316 SOLV  OW      3840    1.500147202    6.931497741    7.786340972
  316 SOLV  HW1     3841    1.593608752    6.948490399    7.755096266
  316 SOLV  HW2     3842    1.497346672    6.845937332    7.838028240
  317 SOLV  OW      3843    1.639332345    7.804677040    6.161129369
  317 SOLV  HW1     3844    1.720308726    7.833689564    6.212130735
  317 SOLV  HW2     3845    1.667395100    7.765882086    6.073337380
  318 SOLV  OW      3846    2.273831624    0.707384526    0.386976818
  318 SOLV  HW1     3847    2.301295224    0.795631376    0.425186110
  318 SOLV  HW2     3848    2.354048552    0.660905612    0.349472051
  319 SOLV  OW      3849    1.814741140    8.179168585    0.883102243
  319 SOLV  HW1     3850    1.786051952    8.084306579    0.869688878
  319 SOLV  HW2     3851    1.825003187    8.197355358    0.980906406
  320 SOLV  OW      3852    0.053288230    0.274462246    0.748616434
  320 SOLV  HW1     3853    0.135810800    0.286609850    0.803792236
  320 SOLV  HW2     3854   -0.027444529    0.289937627    0.805577528
  321 SOLV  OW      3855    2.134619178    0.170079416    7.276945067
  321 SOLV  HW1     3856    2.234237113    0.167995963    7.285527724
  321 SOLV  HW2     3857    2.103415330    0.265050065    7.274007038
  322 SOLV  OW      3858    6.685659399    0.132637304    7.899934361
  322 SOLV  HW1     3859    6.749935886    0.071480263    7.946084976
  322 SOLV  HW2     3860    6.655644475    0.203644885    7.963640781
  323 SOLV  OW      3861    1.572904377    7.697283883    5.644592199
  323 SOLV  HW1     3862    1.577091888    7.783526956    5.594130007
  323 SOLV  HW2     3863    1.622288265    7.706834046    5.731031609
  324 SOLV  OW      3864    2.413006543    0.314204263    7.752690937
  324 SOLV  HW1     3865    2.436266392    0.391994450    7.694299994
  324 SOLV  HW2     3866    2.488339085    0.248428153    7.752124874
  325 SOLV  OW      3867    0.708397578    0.989666776    3.544802831
  325 SOLV  HW1     3868    0.693251847    0.971867210    3.642043472
  325 SOLV  HW2     3869    0.800504405    1.026326840    3.531600720
  326 SOLV  OW      3870    6.714221602    0.746549446    0.428758387
  326 SOLV  HW1     3871    6.760809996    0.671253978    0.382280897
  326 SOLV  HW2     3872    6.730057048    0.739776930    0.527264081
  327 SOLV  OW      3873    0.567115149    1.877232237    2.451341223
  327 SOLV  HW1     3874    0.522069535    1.929858779    2.379210581
  327 SOLV  HW2     3875    0.664864796    1.870255391    2.431397871
  328 SOLV  OW      3876    0.470340622    0.767403810    4.601019705
  328 SOLV  HW1     3877    0.554405735    0.751915589    4.652933138
  328 SOLV  HW2     3878    0.451448632    0.865517463    4.596710252
  329 SOLV  OW      3879    7.603383438    5.611760894    7.625242072
  329 SOLV  HW1     3880    7.647564744    5.573453135    7.706374635
  329 SOLV  HW2     3881    7.660316150    5.684924691    7.587723643
  330 SOLV  OW      3882    0.170414872    2.225024959    7.410008686
  330 SOLV  HW1     3883    0.139701629    2.235264557    7.315385861
  330 SOLV  HW2     3884    0.164113239    2.313183762    7.456804511
  331 SOLV  OW      3885    1.445476088    6.482466411    6.963817252
  331 SOLV  HW1     3886    1.497188007    6.567075734    6.976817779
  331 SOLV  HW2     3887    1.450217620    6.454949900    6.867785012
  332 SOLV  OW      3888    0.670571971    1.496938311    2.743956774
  332 SOLV  HW1     3889    0.614880541    1.486209458    2.661584215
  332 SOLV  HW2     3890    0.763972583    1.521569686    2.718044653
  333 SOLV  OW      3891    0.486607283    0.720212851    5.666169240
  333 SOLV  HW1     3892    0.585642721    0.720561545    5.680075645
  333 SOLV  HW2     3893    0.463843045    0.659252703    5.590227838
  334 SOLV  OW      3894    0.719179540    2.080237347    0.094416025
  334 SOLV  HW1     3895    0.756564952    2.002308572    0.044103969
  334 SOLV  HW2     3896    0.619270665    2.077141058    0.091188379
  335 SOLV  OW      3897    0.307207632    0.567333377    3.303288780
  335 SOLV  HW1     3898    0.298305435    0.620735491    3.387377454
  335 SOLV  HW2     3899    0.282197006    0.624196497    3.224911754
  336 SOLV  OW      3900    1.345783712    8.103196160    5.465998280
  336 SOLV  HW1     3901    1.409504222    8.084878758    5.391127593
  336 SOLV  HW2     3902    1.279751801    8.172612554    5.437319087
  337 SOLV  OW      3903    1.967087157    6.175591436    7.330075422
  337 SOLV  HW1     3904    1.902769124    6.245489405    7.298786940
  337 SOLV  HW2     3905    1.998843851    6.122096149    7.251772955
  338 SOLV  OW      3906    4.027980546    5.306808312    4.386869576
  338 SOLV  HW1     3907    4.038010291    5.399982683    4.351970567
  338 SOLV  HW2     3908    4.088981117    5.245623868    4.336497886
  339 SOLV  OW      3909    5.072437659    4.549136153    5.727762319
  339 SOLV  HW1     3910    5.169588254    4.571225199    5.719169519
  339 SOLV  HW2     3911    5.060220549    4.479637864    5.798633368
  340 SOLV  OW      3912    7.232641599    7.744594792    4.477615989
  340 SOLV  HW1     3913    7.137017099    7.715596314    4.481702234
  340 SOLV  HW2     3914    7.291270052    7.670897015    4.511275242
  341 SOLV  OW      3915    5.754803948    4.922844010    4.386404017
  341 SOLV  HW1     3916    5.839927385    4.937597150    4.436780551
  341 SOLV  HW2     3917    5.772571494    4.929720550    4.288228517
  342 SOLV  OW      3918    7.855252027    4.593585745    4.987109328
  342 SOLV  HW1     3919    7.817571211    4.667544093    4.931322391
  342 SOLV  HW2     3920    7.951662022    4.580291924    4.964083305
  343 SOLV  OW      3921    6.793288121    4.809172525    7.356155964
  343 SOLV  HW1     3922    6.827607112    4.717968089    7.333670492
  343 SOLV  HW2     3923    6.830983771    4.875761922    7.291762635
  344 SOLV  OW      3924    6.798992551    4.583746308    4.663087210
  344 SOLV  HW1     3925    6.741907403    4.664894996    4.675640980
  344 SOLV  HW2     3926    6.761562087    4.527798458    4.589126262
  345 SOLV  OW      3927    4.974968988    4.734702165    5.953120510
  345 SOLV  HW1     3928    4.956699152    4.655430320    5.894952136
  345 SOLV  HW2     3929    4.896161155    4.796243277    5.951285302
  346 SOLV  OW      3930    5.149490954    5.087305078    5.310618624
  346 SOLV  HW1     3931    5.084936825    5.115530489    5.381595125
  346 SOLV  HW2     3932    5.115591814    5.116581985    5.221202700
  347 SOLV  OW      3933    5.806604437    4.747080531    5.455981823
  347 SOLV  HW1     3934    5.904322113    4.725844644    5.456558795
  347 SOLV  HW2     3935    5.762754413    4.700063707    5.379388130
  348 SOLV  OW      3936    4.282916872    5.106006052    5.491166055
  348 SOLV  HW1     3937    4.211108523    5.073086330    5.552498083
  348 SOLV  HW2     3938    4.355747341    5.037706602    5.485457417
  349 SOLV  OW      3939    6.552980905    5.528311521    4.892417039
  349 SOLV  HW1     3940    6.491190712    5.564341247    4.962301450
  349 SOLV  HW2     3941    6.511656597    5.447890556    4.849676417
  350 SOLV  OW      3942    5.375647544    5.681080082    8.082856314
  350 SOLV  HW1     3943    5.343460481    5.622916938    8.157575952
  350 SOLV  HW2     3944    5.314664087    5.759760009    8.073247395
  351 SOLV  OW      3945    6.695880360    4.788926122    5.471143901
  351 SOLV  HW1     3946    6.681127164    4.813379165    5.566988439
  351 SOLV  HW2     3947    6.631218906    4.839064304    5.413639153
  352 SOLV  OW      3948    4.850474546    7.264972952    5.317493986
  352 SOLV  HW1     3949    4.795526375    7.184924895    5.293523667
  352 SOLV  HW2     3950    4.940556073    7.257576538    5.274690474
  353 SOLV  OW      3951    6.117348778    5.630414989    6.730835306
  353 SOLV  HW1     3952    6.105709437    5.535663314    6.760641136
  353 SOLV  HW2     3953    6.061787127    5.690487783    6.788331897
  354 SOLV  OW      3954    7.390147495    5.241905108    5.246131354
  354 SOLV  HW1     3955    7.449546649    5.322344726    5.247247736
  354 SOLV  HW2     3956    7.403633926    5.191725678    5.160690491
  355 SOLV  OW      3957    4.637093105    6.422353830    7.289119646
  355 SOLV  HW1     3958    4.687258374    6.343618079    7.324954921
  355 SOLV  HW2     3959    4.670189116    6.505798358    7.333183973
  356 SOLV  OW      3960    4.518398261    4.154331686    6.685964277
  356 SOLV  HW1     3961    4.511031894    4.070076126    6.739335985
  356 SOLV  HW2     3962    4.583244472    4.216259101    6.730256054
  357 SOLV  OW      3963    4.725872960    4.786832019    5.458534254
  357 SOLV  HW1     3964    4.750654148    4.821375596    5.368011855
  357 SOLV  HW2     3965    4.808708145    4.760310333    5.507895131
  358 SOLV  OW      3966    7.288085851    5.459407899    4.956706831
  358 SOLV  HW1     3967    7.229444890    5.378584258    4.951186236
  358 SOLV  HW2     3968    7.277671860    5.502046446    5.046568683
  359 SOLV  OW      3969    6.425266160    4.927005135    6.538918716
  359 SOLV  HW1     3970    6.351902763    4.859052478    6.540327607
  359 SOLV  HW2     3971    6.419249504    4.984224866    6.620719482
  360 SOLV  OW      3972    5.996617704    5.764935890    6.913162019
  360 SOLV  HW1     3973    5.911665559    5.766416969    6.965912739
  360 SOLV  HW2     3974    6.061418013    5.830148412    6.952531057
  361 SOLV  OW      3975    5.825766196    7.545705178    5.085302534
  361 SOLV  HW1     3976    5.844674850    7.643852009    5.082194060
  361 SOLV  HW2     3977    5.890700185    7.501209354    5.146992259
  362 SOLV  OW      3978    8.140286943    5.615082058    4.864555819
  362 SOLV  HW1     3979    8.184074281    5.568820382    4.941653024
  362 SOLV  HW2     3980    8.195882745    5.602725105    4.782349560
  363 SOLV  OW      3981    7.300809581    4.306467045    8.048272470
  363 SOLV  HW1     3982    7.386169083    4.262495899    8.076231761
  363 SOLV  HW2     3983    7.320685961    4.397094486    8.010949722
  364 SOLV  OW      3984    4.019773715    5.571752574    4.276853340
  364 SOLV  HW1     3985    4.084082613    5.536000543    4.209119843
  364 SOLV  HW2     3986    4.055067995    5.657513798    4.314282786
  365 SOLV  OW      3987    6.714253666    5.848485132    5.466090467
  365 SOLV  HW1     3988    6.662964075    5.821167068    5.384699001
  365 SOLV  HW2     3989    6.722588060    5.770379895    5.527989640
  366 SOLV  OW      3990    8.115951539    4.458921580    4.649197132
  366 SOLV  HW1     3991    8.043081920    4.403847994    4.608475138
  366 SOLV  HW2     3992    8.091722800    4.481749806    4.743500825
  367 SOLV  OW      3993    5.529634973    6.720859175    6.555777023
  367 SOLV  HW1     3994    5.435027066    6.744838960    6.533954152
  367 SOLV  HW2     3995    5.556911090    6.640875167    6.502293793
  368 SOLV  OW      3996    4.404924163    0.024711479    6.837292334
  368 SOLV  HW1     3997    4.478026871   -0.023597728    6.885499705
  368 SOLV  HW2     3998    4.425915213    0.027916375    6.739563979
  369 SOLV  OW      3999    6.663393754    6.434665423    5.990239730
  369 SOLV  HW1     4000    6.733534536    6.500102269    5.961953524
  369 SOLV  HW2     4001    6.605266593    6.412242456    5.912008036
  370 SOLV  OW      4002    6.952375887    5.334178002    6.509657344
  370 SOLV  HW1     4003    6.945178791    5.390851010    6.427572624
  370 SOLV  HW2     4004    6.872046949    5.274992434    6.516426930
  371 SOLV  OW      4005    6.051627493    7.274564900    5.648874797
  371 SOLV  HW1     4006    6.025991326    7.178797381    5.662026942
  371 SOLV  HW2     4007    5.973408976    7.333193390    5.669997682
  372 SOLV  OW      4008    6.143029651    6.990019683    5.930947910
  372 SOLV  HW1     4009    6.143463657    6.890116690    5.935491461
  372 SOLV  HW2     4010    6.078474859    7.019893185    5.860651089
  373 SOLV  OW      4011    5.594872822    4.624560556    5.610906374
  373 SOLV  HW1     4012    5.658582726    4.683688497    5.561440860
  373 SOLV  HW2     4013    5.601661903    4.531277625    5.575494681
  374 SOLV  OW      4014    6.375541388    5.075428198    6.769269896
  374 SOLV  HW1     4015    6.297412364    5.123926939    6.729957237
  374 SOLV  HW2     4016    6.408605436    5.125069826    6.849545524
  375 SOLV  OW      4017    7.260991348    6.488285009    4.773364585
  375 SOLV  HW1     4018    7.355099891    6.471247782    4.744152319
  375 SOLV  HW2     4019    7.248149025    6.453562830    4.866259392
  376 SOLV  OW      4020    6.486514029    4.656115663    6.112572193
  376 SOLV  HW1     4021    6.504619166    4.751416231    6.136892371
  376 SOLV  HW2     4022    6.568583587    4.601374287    6.128984679
  377 SOLV  OW      4023    6.203303096    6.104668993    4.247206734
  377 SOLV  HW1     4024    6.239310333    6.015803004    4.275627360
  377 SOLV  HW2     4025    6.105753420    6.109510894    4.268703038
  378 SOLV  OW      4026    6.872459406    4.339252993    6.096886058
  378 SOLV  HW1     4027    6.948882739    4.329096544    6.033182350
  378 SOLV  HW2     4028    6.882938962    4.274206499    6.172125019
  379 SOLV  OW      4029    5.189554410    4.911907014    6.427884326
  379 SOLV  HW1     4030    5.246675261    4.993945498    6.424962916
  379 SOLV  HW2     4031    5.148941677    4.896365981    6.337825392
  380 SOLV  OW      4032    5.904714913    5.247153000    5.520933274
  380 SOLV  HW1     4033    5.860816041    5.160735418    5.545556503
  380 SOLV  HW2     4034    5.880902581    5.270974701    5.426769319
  381 SOLV  OW      4035    6.042593840    4.987673018    5.879817507
  381 SOLV  HW1     4036    5.964313400    4.991054082    5.817682305
  381 SOLV  HW2     4037    6.021120227    5.038466348    5.963237658
  382 SOLV  OW      4038    5.697604270    4.532206202    5.989493942
  382 SOLV  HW1     4039    5.634103035    4.456245887    6.003605424
  382 SOLV  HW2     4040    5.651230497    4.605618927    5.939880164
  383 SOLV  OW      4041    7.946720094    4.733088457    7.271223140
  383 SOLV  HW1     4042    8.044295479    4.743723294    7.290394426
  383 SOLV  HW2     4043    7.906480731    4.822713618    7.252523753
  384 SOLV  OW      4044    6.394121713    4.818806318    6.847467614
  384 SOLV  HW1     4045    6.384222126    4.914119121    6.818849097
  384 SOLV  HW2     4046    6.383222225    4.812508067    6.946680070
  385 SOLV  OW      4047    6.184918080    7.588017337    0.002062640
  385 SOLV  HW1     4048    6.123630275    7.523218560   -0.043179579
  385 SOLV  HW2     4049    6.231215415    7.643763372   -0.066863965
  386 SOLV  OW      4050    4.379778183    7.866334253    6.365494546
  386 SOLV  HW1     4051    4.329537936    7.872842530    6.451722451
  386 SOLV  HW2     4052    4.322476452    7.900315207    6.290905937
  387 SOLV  OW      4053    7.257566100    5.242750383    7.985543994
  387 SOLV  HW1     4054    7.177940434    5.218860501    8.041135930
  387 SOLV  HW2     4055    7.324786397    5.168846577    7.990131673
  388 SOLV  OW      4056    6.490144507    7.253929010    5.454283526
  388 SOLV  HW1     4057    6.537259780    7.235737709    5.540601444
  388 SOLV  HW2     4058    6.399861534    7.210942648    5.455904983
  389 SOLV  OW      4059    6.383381805    6.405158807    4.579285485
  389 SOLV  HW1     4060    6.297065998    6.437288320    4.540308709
  389 SOLV  HW2     4061    6.425111771    6.338556422    4.517442659
  390 SOLV  OW      4062    5.872809199    7.078651906    7.554305797
  390 SOLV  HW1     4063    5.961069264    7.064776995    7.509366150
  390 SOLV  HW2     4064    5.878971426    7.049119941    7.649656441
  391 SOLV  OW      4065    6.377680958    6.996883259    7.006908010
  391 SOLV  HW1     4066    6.471797549    7.022499659    6.984826575
  391 SOLV  HW2     4067    6.314895365    7.064953322    6.969143625
  392 SOLV  OW      4068    7.231749999    4.806974007    4.744889907
  392 SOLV  HW1     4069    7.180538614    4.722644825    4.728580919
  392 SOLV  HW2     4070    7.329729963    4.788460651    4.737199028
  393 SOLV  OW      4071    6.461739201    6.024855999    7.806877503
  393 SOLV  HW1     4072    6.478841872    6.098595052    7.741521165
  393 SOLV  HW2     4073    6.489021886    6.054477125    7.898417753
  394 SOLV  OW      4074    5.765315449    6.129525705    7.238688195
  394 SOLV  HW1     4075    5.679498579    6.174850766    7.262826706
  394 SOLV  HW2     4076    5.785581183    6.058487351    7.306100261
  395 SOLV  OW      4077    5.730477094    4.348331384    7.142181077
  395 SOLV  HW1     4078    5.782002620    4.374774528    7.223714570
  395 SOLV  HW2     4079    5.736192642    4.421310593    7.074040242
  396 SOLV  OW      4080    6.470292975    5.239271574    4.318193593
  396 SOLV  HW1     4081    6.551893860    5.182549108    4.329393149
  396 SOLV  HW2     4082    6.411736527    5.199789063    4.247385407
  397 SOLV  OW      4083    4.532283703    4.820415979    5.091256373
  397 SOLV  HW1     4084    4.451153999    4.815944319    5.149565004
  397 SOLV  HW2     4085    4.511174705    4.872887150    5.008775826
  398 SOLV  OW      4086    6.160947396    7.976974608    8.043873627
  398 SOLV  HW1     4087    6.084588668    7.948442813    7.985935026
  398 SOLV  HW2     4088    6.127449493    8.038552105    8.115201530
  399 SOLV  OW      4089    6.115804634    7.929867320    5.823593345
  399 SOLV  HW1     4090    6.087297142    7.883379329    5.907425999
  399 SOLV  HW2     4091    6.124334586    7.863030197    5.749689813
  400 SOLV  OW      4092    4.061000560    5.024268050    5.662402649
  400 SOLV  HW1     4093    3.974825220    5.073137651    5.648729311
  400 SOLV  HW2     4094    4.055839019    4.934651714    5.618315934
  401 SOLV  OW      4095    5.363661480    4.954774442    7.056051450
  401 SOLV  HW1     4096    5.359864152    4.952435779    6.956141128
  401 SOLV  HW2     4097    5.365041298    4.861280208    7.091531021
  402 SOLV  OW      4098    5.388017276    4.372635158    5.608087930
  402 SOLV  HW1     4099    5.305573366    4.321439281    5.632249761
  402 SOLV  HW2     4100    5.378125802    4.467632820    5.637741278
  403 SOLV  OW      4101    7.229165085    6.673325520    5.752823100
  403 SOLV  HW1     4102    7.215194782    6.682164577    5.654190418
  403 SOLV  HW2     4103    7.323421516    6.697926114    5.775455053
  404 SOLV  OW      4104    6.669503838    5.863562810    7.707731801
  404 SOLV  HW1     4105    6.594302221    5.911013860    7.753501406
  404 SOLV  HW2     4106    6.756443873    5.904686221    7.735154491
  405 SOLV  OW      4107    5.143950599    6.305023778    8.177290230
  405 SOLV  HW1     4108    5.143907001    6.220873209    8.123249554
  405 SOLV  HW2     4109    5.127205250    6.383203688    8.117213744
  406 SOLV  OW      4110    5.820029561    6.416728061    6.350128206
  406 SOLV  HW1     4111    5.862988105    6.504768852    6.329996850
  406 SOLV  HW2     4112    5.885514602    6.343062543    6.333189133
  407 SOLV  OW      4113    6.697355975    5.147159443    7.379440772
  407 SOLV  HW1     4114    6.729217539    5.090786124    7.455653615
  407 SOLV  HW2     4115    6.642388971    5.222891800    7.414721307
  408 SOLV  OW      4116    6.212858872    5.067857018    7.351398444
  408 SOLV  HW1     4117    6.282934629    5.117912173    7.402248264
  408 SOLV  HW2     4118    6.192222565    5.116468504    7.266469764
  409 SOLV  OW      4119    5.071440758    4.481714324    7.208744445
  409 SOLV  HW1     4120    5.059924121    4.558455320    7.271817653
  409 SOLV  HW2     4121    5.002429488    4.411997748    7.228162063
  410 SOLV  OW      4122    7.210922715    7.578942664    5.990859760
  410 SOLV  HW1     4123    7.265073249    7.517276454    6.048013756
  410 SOLV  HW2     4124    7.124854310    7.534440049    5.966095360
  411 SOLV  OW      4125    6.099460392    5.434251422    7.694201042
  411 SOLV  HW1     4126    6.135716015    5.517814817    7.735485331
  411 SOLV  HW2     4127    6.160955379    5.357913339    7.714013120
  412 SOLV  OW      4128    6.483281634    5.552547085    6.424842195
  412 SOLV  HW1     4129    6.530237209    5.638456127    6.404437748
  412 SOLV  HW2     4130    6.499425061    5.527622431    6.520338858
  413 SOLV  OW      4131    0.055562232    5.179813859    4.417344863
  413 SOLV  HW1     4132    0.002939951    5.258808421    4.448846564
  413 SOLV  HW2     4133   -0.005806662    5.114388394    4.373130539
  414 SOLV  OW      4134    6.236590018    4.325823556    4.381140495
  414 SOLV  HW1     4135    6.173692393    4.403172620    4.373226868
  414 SOLV  HW2     4136    6.300084827    4.342109353    4.456670226
  415 SOLV  OW      4137    7.808566674    4.619277835    5.254412363
  415 SOLV  HW1     4138    7.832481410    4.595249465    5.160324085
  415 SOLV  HW2     4139    7.750817190    4.700928508    5.254289285
  416 SOLV  OW      4140    6.607705918    4.686431853    6.736553649
  416 SOLV  HW1     4141    6.531494741    4.736338323    6.777818518
  416 SOLV  HW2     4142    6.656102590    4.746334441    6.672749372
  417 SOLV  OW      4143    8.209620953    5.349677562    6.641770021
  417 SOLV  HW1     4144    8.255790732    5.408321777    6.575204926
  417 SOLV  HW2     4145    8.163527158    5.274897958    6.593968754
  418 SOLV  OW      4146    5.291636526    6.892030664    7.762846066
  418 SOLV  HW1     4147    5.271285778    6.989323274    7.751822717
  418 SOLV  HW2     4148    5.389273005    6.876499827    7.747767123
  419 SOLV  OW      4149    6.082538706    7.027910765    4.422029883
  419 SOLV  HW1     4150    5.990474569    7.014998300    4.458893775
  419 SOLV  HW2     4151    6.149774739    7.014324259    4.494804289
  420 SOLV  OW      4152    4.690315626    7.930351538    8.157366845
  420 SOLV  HW1     4153    4.666954586    7.833343014    8.164077955
  420 SOLV  HW2     4154    4.694130723    7.957118135    8.061084068
  421 SOLV  OW      4155    6.068339016    7.071152192    6.181441127
  421 SOLV  HW1     4156    5.977254123    7.031023337    6.191167555
  421 SOLV  HW2     4157    6.103741276    7.051654257    6.089965138
  422 SOLV  OW      4158    0.018374037    5.380444527    5.627614480
  422 SOLV  HW1     4159    0.103704262    5.329538589    5.638969974
  422 SOLV  HW2     4160    0.037300044    5.478555174    5.631821467
  423 SOLV  OW      4161    7.585073933    6.545897468    5.005971947
  423 SOLV  HW1     4162    7.680511550    6.566771263    5.027359961
  423 SOLV  HW2     4163    7.547376062    6.486128962    5.076739356
  424 SOLV  OW      4164    5.148608942    7.327784432    8.106831481
  424 SOLV  HW1     4165    5.069741596    7.266677132    8.113739324
  424 SOLV  HW2     4166    5.136346312    7.389326288    8.028959844
  425 SOLV  OW      4167    5.742400059    4.749387750    4.599637044
  425 SOLV  HW1     4168    5.726582767    4.795825307    4.512487884
  425 SOLV  HW2     4169    5.813915906    4.680431449    4.588143315
  426 SOLV  OW      4170    7.373136890    4.598260647    6.982048189
  426 SOLV  HW1     4171    7.458699747    4.647596474    6.966395182
  426 SOLV  HW2     4172    7.367445556    4.520682975    6.919204624
  427 SOLV  OW      4173    7.056766759    7.944626671    5.414565465
  427 SOLV  HW1     4174    7.153421254    7.944134901    5.388886917
  427 SOLV  HW2     4175    7.000855954    7.923994022    5.334254159
  428 SOLV  OW      4176    5.083304198    7.504799966    7.912896116
  428 SOLV  HW1     4177    5.056751917    7.592688995    7.952546895
  428 SOLV  HW2     4178    5.151036070    7.519848989    7.840871491
  429 SOLV  OW      4179    6.011498494    7.432665942    7.842015419
  429 SOLV  HW1     4180    5.947031866    7.404110049    7.771092024
  429 SOLV  HW2     4181    6.042724090    7.525775739    7.823121075
  430 SOLV  OW      4182    8.239533609    7.126186639    7.975528606
  430 SOLV  HW1     4183    8.245752824    7.183562743    7.893852114
  430 SOLV  HW2     4184    8.193077338    7.040622609    7.952673667
  431 SOLV  OW      4185    5.882763080    6.284235012    5.372866836
  431 SOLV  HW1     4186    5.896158716    6.277161349    5.274020689
  431 SOLV  HW2     4187    5.948652500    6.225371677    5.419703704
  432 SOLV  OW      4188    5.517516017    6.185813148    7.310998574
  432 SOLV  HW1     4189    5.491632249    6.100670795    7.356634866
  432 SOLV  HW2     4190    5.442239852    6.216641040    7.252818407
  433 SOLV  OW      4191    5.486981500    4.252268784    7.232791730
  433 SOLV  HW1     4192    5.574973974    4.279993478    7.194184784
  433 SOLV  HW2     4193    5.491336567    4.156120661    7.259963756
  434 SOLV  OW      4194    6.494215817    6.994908410    5.022908772
  434 SOLV  HW1     4195    6.554135192    7.016786116    4.945895302
  434 SOLV  HW2     4196    6.507371935    7.062359537    5.095553538
  435 SOLV  OW      4197    5.868645876    7.155409923    6.742222183
  435 SOLV  HW1     4198    5.944798013    7.103061408    6.780459124
  435 SOLV  HW2     4199    5.870699880    7.149151982    6.642431266
  436 SOLV  OW      4200    7.074855996    6.869075975    5.922219693
  436 SOLV  HW1     4201    7.106932509    6.784467717    5.879628314
  436 SOLV  HW2     4202    7.001038997    6.848175624    5.986373012
  437 SOLV  OW      4203    6.023218456    4.175129431    6.969672779
  437 SOLV  HW1     4204    6.049528187    4.101033421    6.907873777
  437 SOLV  HW2     4205    5.936979042    4.151930948    7.014685272
  438 SOLV  OW      4206    6.894203471    3.858465313    7.756906447
  438 SOLV  HW1     4207    6.962471472    3.848480218    7.684509270
  438 SOLV  HW2     4208    6.848736181    3.770705833    7.772156245
  439 SOLV  OW      4209    7.025414561    4.893738539    6.521466784
  439 SOLV  HW1     4210    7.061654620    4.814996122    6.571347072
  439 SOLV  HW2     4211    7.008985755    4.868137382    6.426196939
  440 SOLV  OW      4212    4.810348842    4.598537788    6.566908103
  440 SOLV  HW1     4213    4.837865791    4.520999017    6.510056890
  440 SOLV  HW2     4214    4.737902341    4.569837668    6.629592067
  441 SOLV  OW      4215    7.089979429    4.936487595    5.436081466
  441 SOLV  HW1     4216    7.140711136    5.021975639    5.447014435
  441 SOLV  HW2     4217    7.105314896    4.900166414    5.344173866
  442 SOLV  OW      4218    6.419431399    4.919816044    5.056625526
  442 SOLV  HW1     4219    6.341870336    4.889045966    5.001498181
  442 SOLV  HW2     4220    6.416562472    5.019385760    5.065523070
  443 SOLV  OW      4221    4.083352867    4.763894483    5.540133888
  443 SOLV  HW1     4222    4.128258250    4.683799125    5.500532394
  443 SOLV  HW2     4223    3.999003785    4.783008303    5.489935338
  444 SOLV  OW      4224    4.773514729    6.485961217    5.690569739
  444 SOLV  HW1     4225    4.817046615    6.486956098    5.780600357
  444 SOLV  HW2     4226    4.674131903    6.487666082    5.701597542
  445 SOLV  OW      4227    6.417857514    4.609411828    7.930481962
  445 SOLV  HW1     4228    6.379361579    4.524428413    7.894483045
  445 SOLV  HW2     4229    6.496230003    4.588350563    7.988912914
  446 SOLV  OW      4230    4.548914539    7.756578351    6.825423429
  446 SOLV  HW1     4231    4.526512398    7.847055102    6.789173129
  446 SOLV  HW2     4232    4.516597986    7.686340517    6.761986911
  447 SOLV  OW      4233    5.585723326    6.337687081    6.766894253
  447 SOLV  HW1     4234    5.530966905    6.261435591    6.801381460
  447 SOLV  HW2     4235    5.530007026    6.420725894    6.765433697
  448 SOLV  OW      4236    4.706321936    7.952185545    7.887770711
  448 SOLV  HW1     4237    4.637123931    7.882260547    7.869774986
  448 SOLV  HW2     4238    4.774084545    7.951701167    7.814220020
  449 SOLV  OW      4239    5.006385053    7.728861971    8.048555133
  449 SOLV  HW1     4240    4.997065414    7.713402008    8.146919878
  449 SOLV  HW2     4241    5.036637197    7.822790044    8.032312307
  450 SOLV  OW      4242    5.452311899    5.558408053    7.594109961
  450 SOLV  HW1     4243    5.457575078    5.540135288    7.692285340
  450 SOLV  HW2     4244    5.544696653    5.563032351    7.556088471
  451 SOLV  OW      4245    4.683392655    5.095273178    8.056521073
  451 SOLV  HW1     4246    4.753947037    5.162649226    8.078523546
  451 SOLV  HW2     4247    4.658323341    5.045046634    8.139287869
  452 SOLV  OW      4248    6.530916898    6.720814004    5.136285084
  452 SOLV  HW1     4249    6.557415491    6.764921469    5.222039551
  452 SOLV  HW2     4250    6.518919289    6.790320774    5.065388724
  453 SOLV  OW      4251    4.567631434    5.602043202    4.887757303
  453 SOLV  HW1     4252    4.505831183    5.589113881    4.810200410
  453 SOLV  HW2     4253    4.514939942    5.629920104    4.968056188
  454 SOLV  OW      4254    4.445457852    7.418357738    7.493928007
  454 SOLV  HW1     4255    4.422266184    7.391617614    7.400393999
  454 SOLV  HW2     4256    4.459998829    7.517230859    7.497677726
  455 SOLV  OW      4257    7.326767857    6.016520860    5.586446309
  455 SOLV  HW1     4258    7.344073379    6.114064457    5.600138924
  455 SOLV  HW2     4259    7.330247479    5.969377367    5.674577183
  456 SOLV  OW      4260    5.906197599    4.647008070    6.153553789
  456 SOLV  HW1     4261    5.834264813    4.592366233    6.110643247
  456 SOLV  HW2     4262    5.871488207    4.687088284    6.238348829
  457 SOLV  OW      4263    6.139682531    8.192487336    6.491652147
  457 SOLV  HW1     4264    6.237529760    8.212747009    6.495777711
  457 SOLV  HW2     4265    6.090591323    8.252208993    6.555093910
  458 SOLV  OW      4266    4.462585998    5.969216206    7.208974575
  458 SOLV  HW1     4267    4.387122303    5.925171399    7.257625604
  458 SOLV  HW2     4268    4.450013844    6.068414002    7.210798531
  459 SOLV  OW      4269    7.245552965    6.725629162    7.754329454
  459 SOLV  HW1     4270    7.210752131    6.643614286    7.708898541
  459 SOLV  HW2     4271    7.268177120    6.704034559    7.849320494
  460 SOLV  OW      4272    4.630551178    6.121639623    5.635668989
  460 SOLV  HW1     4273    4.727248918    6.119537401    5.661096831
  460 SOLV  HW2     4274    4.579138150    6.172969367    5.704395667
  461 SOLV  OW      4275    4.447264264    6.262092752    7.177562615
  461 SOLV  HW1     4276    4.516817905    6.319760571    7.220437248
  461 SOLV  HW2     4277    4.475072460    6.240344692    7.083993121
  462 SOLV  OW      4278    6.829751785    5.799494634    6.898984939
  462 SOLV  HW1     4279    6.764993907    5.839871591    6.963622095
  462 SOLV  HW2     4280    6.876434574    5.722417180    6.942361735
  463 SOLV  OW      4281    6.215133985    5.575939734    4.680090563
  463 SOLV  HW1     4282    6.160379035    5.625541662    4.612699582
  463 SOLV  HW2     4283    6.249666162    5.491428000    4.639258352
  464 SOLV  OW      4284    6.115436708    7.142178552    8.154713280
  464 SOLV  HW1     4285    6.204765299    7.118064732    8.192667959
  464 SOLV  HW2     4286    6.043288306    7.103620889    8.212241409
  465 SOLV  OW      4287    5.774913745    4.622169308    8.211086906
  465 SOLV  HW1     4288    5.797636398    4.537220380    8.258718049
  465 SOLV  HW2     4289    5.702515108    4.604615579    8.144366001
  466 SOLV  OW      4290    4.953379835    4.617934443    7.864910943
  466 SOLV  HW1     4291    4.961611638    4.551709966    7.939397237
  466 SOLV  HW2     4292    4.985642007    4.707315717    7.896084935
  467 SOLV  OW      4293    7.470606076    4.945251698    7.255232253
  467 SOLV  HW1     4294    7.529137346    5.013795633    7.298543492
  467 SOLV  HW2     4295    7.485220880    4.856530319    7.298992104
  468 SOLV  OW      4296    7.065835536    4.594669413    4.637168843
  468 SOLV  HW1     4297    7.079921020    4.613348136    4.539934829
  468 SOLV  HW2     4298    6.967830866    4.588094548    4.655971967
  469 SOLV  OW      4299    5.107019898    5.622327010    7.231562267
  469 SOLV  HW1     4300    5.178219453    5.656488150    7.170201703
  469 SOLV  HW2     4301    5.032984086    5.582203049    7.177616261
  470 SOLV  OW      4302    5.371878896    4.584597803    6.798937011
  470 SOLV  HW1     4303    5.367698549    4.485797414    6.784016290
  470 SOLV  HW2     4304    5.306890219    4.610263583    6.870486420
  471 SOLV  OW      4305    6.979350166    4.214841869    6.330491986
  471 SOLV  HW1     4306    7.070996039    4.175874271    6.321312667
  471 SOLV  HW2     4307    6.940404614    4.187988750    6.418604407
  472 SOLV  OW      4308    4.794947197    6.998710872    5.820296784
  472 SOLV  HW1     4309    4.860177148    6.928942256    5.849943843
  472 SOLV  HW2     4310    4.740560500    7.028893485    5.898607720
  473 SOLV  OW      4311    8.161113705    6.648681357    5.670143992
  473 SOLV  HW1     4312    8.064111416    6.638848476    5.692399118
  473 SOLV  HW2     4313    8.174919917    6.732736714    5.617746332
  474 SOLV  OW      4314    7.208088417    5.192823416    5.436444658
  474 SOLV  HW1     4315    7.132716319    5.254200710    5.459966579
  474 SOLV  HW2     4316    7.249336408    5.222236105    5.350218765
  475 SOLV  OW      4317    4.187691868    5.619803083    7.075116783
  475 SOLV  HW1     4318    4.157949945    5.707742324    7.112319535
  475 SOLV  HW2     4319    4.237672102    5.634909395    6.989819307
  476 SOLV  OW      4320    4.859978048    5.761464522    6.440704656
  476 SOLV  HW1     4321    4.926929972    5.726002023    6.505982973
  476 SOLV  HW2     4322    4.900573319    5.836797871    6.388952334
  477 SOLV  OW      4323    7.394283452    7.495068396    4.528230707
  477 SOLV  HW1     4324    7.443705414    7.470634221    4.611669150
  477 SOLV  HW2     4325    7.319523164    7.430272454    4.513606616
  478 SOLV  OW      4326    4.719344917    6.906262185    7.533832877
  478 SOLV  HW1     4327    4.799525142    6.965669125    7.540312846
  478 SOLV  HW2     4328    4.650589804    6.935756489    7.600186630
  479 SOLV  OW      4329    6.365761811    6.433533184    4.846185548
  479 SOLV  HW1     4330    6.389660268    6.439301092    4.749245695
  479 SOLV  HW2     4331    6.441229693    6.469183829    4.901279179
  480 SOLV  OW      4332    7.993545043    4.326260984    6.476654134
  480 SOLV  HW1     4333    8.092797024    4.338418302    6.478437891
  480 SOLV  HW2     4334    7.970206470    4.237084032    6.515444452
  481 SOLV  OW      4335    4.654512183    7.866815629    6.058864356
  481 SOLV  HW1     4336    4.596853802    7.943391916    6.087384420
  481 SOLV  HW2     4337    4.706651994    7.833332968    6.137363905
  482 SOLV  OW      4338    4.478450329    5.567307237    6.662082978
  482 SOLV  HW1     4339    4.565639240    5.519385412    6.651930894
  482 SOLV  HW2     4340    4.444302064    5.593808911    6.571899675
  483 SOLV  OW      4341    5.811299190    7.779576685    6.262376786
  483 SOLV  HW1     4342    5.728754730    7.832010235    6.241427719
  483 SOLV  HW2     4343    5.889670948    7.841485508    6.267557275
  484 SOLV  OW      4344    5.097908859    7.023275163    6.834573806
  484 SOLV  HW1     4345    5.161494413    7.038085044    6.758815318
  484 SOLV  HW2     4346    5.080768029    6.925299847    6.845008787
  485 SOLV  OW      4347    7.312458013    7.462927772    8.229107346
  485 SOLV  HW1     4348    7.280358657    7.396167227    8.161930696
  485 SOLV  HW2     4349    7.407878182    7.443795222    8.252105978
  486 SOLV  OW      4350    5.272386550    4.296116752    4.679753339
  486 SOLV  HW1     4351    5.214565292    4.347004362    4.615963848
  486 SOLV  HW2     4352    5.368586066    4.313258776    4.658453855
  487 SOLV  OW      4353    4.475263605    7.015681932    4.864810922
  487 SOLV  HW1     4354    4.554309224    7.003404557    4.804788591
  487 SOLV  HW2     4355    4.392530699    7.025147309    4.809428109
  488 SOLV  OW      4356    4.989685802    4.390138706    5.244235553
  488 SOLV  HW1     4357    4.892024419    4.411671581    5.243577102
  488 SOLV  HW2     4358    5.004952845    4.303227260    5.197170596
  489 SOLV  OW      4359    7.170669443    6.170283751    7.395346419
  489 SOLV  HW1     4360    7.237962996    6.238221833    7.424631509
  489 SOLV  HW2     4361    7.180161574    6.154191333    7.297099418
  490 SOLV  OW      4362    7.584106217    4.730430728    5.535220314
  490 SOLV  HW1     4363    7.522809011    4.804499422    5.562757907
  490 SOLV  HW2     4364    7.601928780    4.736714840    5.437012623
  491 SOLV  OW      4365    6.316580615    7.430680107    4.644829034
  491 SOLV  HW1     4366    6.287408403    7.465657366    4.555803113
  491 SOLV  HW2     4367    6.246462162    7.450954907    4.713183516
  492 SOLV  OW      4368    5.357039502    7.276452097    5.121098690
  492 SOLV  HW1     4369    5.414520213    7.358291179    5.121209547
  492 SOLV  HW2     4370    5.309527340    7.269231840    5.033394432
  493 SOLV  OW      4371    5.836631099    7.388564837    6.886809959
  493 SOLV  HW1     4372    5.799022236    7.462581027    6.831054199
  493 SOLV  HW2     4373    5.854462852    7.308996168    6.828911127
  494 SOLV  OW      4374    7.168289355    4.857880156    7.686967586
  494 SOLV  HW1     4375    7.148384307    4.771279007    7.641081595
  494 SOLV  HW2     4376    7.117706880    4.931666236    7.642262996
  495 SOLV  OW      4377    4.776543998    4.161596517    5.074929512
  495 SOLV  HW1     4378    4.738038885    4.070194428    5.062097750
  495 SOLV  HW2     4379    4.867165599    4.165780282    5.032836852
  496 SOLV  OW      4380    7.760079062    5.463316751    5.585055192
  496 SOLV  HW1     4381    7.761650058    5.391806627    5.654950084
  496 SOLV  HW2     4382    7.719877785    5.546483051    5.623377237
  497 SOLV  OW      4383    7.865187126    4.850092325    5.855506843
  497 SOLV  HW1     4384    7.849093149    4.869395309    5.758709041
  497 SOLV  HW2     4385    7.910972294    4.761656396    5.864680083
  498 SOLV  OW      4386    7.008782034    7.405634172    4.935066319
  498 SOLV  HW1     4387    6.947718754    7.326481158    4.932593492
  498 SOLV  HW2     4388    7.092694271    7.384545392    4.884926517
  499 SOLV  OW      4389    7.580866324    4.203509570    4.944382154
  499 SOLV  HW1     4390    7.614240806    4.179053456    5.035428645
  499 SOLV  HW2     4391    7.594312012    4.301432648    4.929161340
  500 SOLV  OW      4392    4.856392237    4.081950899    4.699290891
  500 SOLV  HW1     4393    4.907793386    4.080467574    4.613517124
  500 SOLV  HW2     4394    4.894782102    4.014449938    4.762308730
  501 SOLV  OW      4395    7.649520385    5.441763693    6.448652791
  501 SOLV  HW1     4396    7.593857636    5.359004079    6.441301664
  501 SOLV  HW2     4397    7.638858545    5.481080062    6.539987713
  502 SOLV  OW      4398    4.960165748    4.683769188    6.786760949
  502 SOLV  HW1     4399    4.986154345    4.776920341    6.761315798
  502 SOLV  HW2     4400    4.914950662    4.639473498    6.709330653
  503 SOLV  OW      4401    6.566649715    5.382213223    7.426907428
  503 SOLV  HW1     4402    6.508253010    5.447726934    7.378951427
  503 SOLV  HW2     4403    6.645260040    5.430078762    7.466038624
  504 SOLV  OW      4404    7.999159612    4.277766883    6.866950531
  504 SOLV  HW1     4405    7.928999309    4.289081498    6.937316001
  504 SOLV  HW2     4406    8.002611159    4.359803137    6.809854990
  505 SOLV  OW      4407    7.211897120    5.645156606    7.173509031
  505 SOLV  HW1     4408    7.220736691    5.743265191    7.190772219
  505 SOLV  HW2     4409    7.137703965    5.629347363    7.108341287
  506 SOLV  OW      4410    6.265709397    4.055155826    5.934192293
  506 SOLV  HW1     4411    6.180861553    4.099685024    5.905564560
  506 SOLV  HW2     4412    6.255877562    3.956012835    5.925501064
  507 SOLV  OW      4413    5.833205635    6.944387289    6.184664938
  507 SOLV  HW1     4414    5.839289643    6.862379981    6.127747440
  507 SOLV  HW2     4415    5.762762300    6.931352950    6.254447318
  508 SOLV  OW      4416    7.289275193    5.844217591    8.183261745
  508 SOLV  HW1     4417    7.250022236    5.934945285    8.198402992
  508 SOLV  HW2     4418    7.328612223    5.839841207    8.091419852
  509 SOLV  OW      4419    7.632517091    5.753392494    7.224825984
  509 SOLV  HW1     4420    7.648466939    5.788770503    7.316989100
  509 SOLV  HW2     4421    7.586242755    5.823027350    7.169965500
  510 SOLV  OW      4422    7.035382368    4.031006423    7.326053864
  510 SOLV  HW1     4423    6.945355386    3.994769755    7.301895315
  510 SOLV  HW2     4424    7.040495207    4.127480421    7.300204914
  511 SOLV  OW      4425    5.288937781    4.425751732    8.015685253
  511 SOLV  HW1     4426    5.297748381    4.360052010    8.090558202
  511 SOLV  HW2     4427    5.331265426    4.388173508    7.933245896
  512 SOLV  OW      4428    6.669536713    4.826284001    4.748410835
  512 SOLV  HW1     4429    6.651001875    4.790362953    4.839887796
  512 SOLV  HW2     4430    6.751365528    4.883716266    4.751124854
  513 SOLV  OW      4431    5.205176257    5.667588538    4.723648496
  513 SOLV  HW1     4432    5.140984152    5.593790268    4.702834322
  513 SOLV  HW2     4433    5.288932332    5.628967260    4.762291956
  514 SOLV  OW      4434    8.041593134    7.580107954    4.484914796
  514 SOLV  HW1     4435    8.122005476    7.626466000    4.447675332
  514 SOLV  HW2     4436    7.999125143    7.637903154    4.554615406
  515 SOLV  OW      4437    5.667144134    7.070484413    4.891112270
  515 SOLV  HW1     4438    5.675114181    7.144558914    4.824393629
  515 SOLV  HW2     4439    5.585220389    7.084438510    4.946750512
  516 SOLV  OW      4440    7.615209881    4.969912178    4.699500011
  516 SOLV  HW1     4441    7.556888449    4.892881581    4.673680345
  516 SOLV  HW2     4442    7.558256416    5.049844862    4.718705015
  517 SOLV  OW      4443    4.639275653    5.188242860    6.599369009
  517 SOLV  HW1     4444    4.546783381    5.150732934    6.605687982
  517 SOLV  HW2     4445    4.704642287    5.122068873    6.636110030
  518 SOLV  OW      4446    4.329508393    7.876835451    5.920842089
  518 SOLV  HW1     4447    4.335864684    7.782443851    5.953243069
  518 SOLV  HW2     4448    4.420684021    7.909894181    5.896466517
  519 SOLV  OW      4449    5.947609452    5.252525241    7.023285982
  519 SOLV  HW1     4450    5.881176831    5.316558691    7.061859539
  519 SOLV  HW2     4451    5.911928812    5.159350864    7.030132920
  520 SOLV  OW      4452    6.338969777    8.209102975    5.064156003
  520 SOLV  HW1     4453    6.352316437    8.122030379    5.016806405
  520 SOLV  HW2     4454    6.426353302    8.240608165    5.101212655
  521 SOLV  OW      4455    5.151838023    5.876263890    8.145471419
  521 SOLV  HW1     4456    5.168585802    5.962537286    8.097741336
  521 SOLV  HW2     4457    5.166499410    5.889071186    8.243566378
  522 SOLV  OW      4458    5.762308979    5.946050039    7.479400460
  522 SOLV  HW1     4459    5.789717254    5.893803255    7.560153328
  522 SOLV  HW2     4460    5.663399589    5.960732850    7.481217655
  523 SOLV  OW      4461    4.055048931    7.038551411    7.703960022
  523 SOLV  HW1     4462    4.129936749    7.101116788    7.682068888
  523 SOLV  HW2     4463    4.035599121    6.980830085    7.624639930
  524 SOLV  OW      4464    7.959366070    4.658246077    6.999663119
  524 SOLV  HW1     4465    7.953279681    4.666024980    7.099174351
  524 SOLV  HW2     4466    7.908519934    4.733170903    6.957225625
  525 SOLV  OW      4467    4.459262595    7.694015677    7.469754081
  525 SOLV  HW1     4468    4.406581761    7.778850560    7.475156303
  525 SOLV  HW2     4469    4.552547646    7.710631829    7.501740677
  526 SOLV  OW      4470    5.150306821    4.821046987    5.367441650
  526 SOLV  HW1     4471    5.089022569    4.802094146    5.444165205
  526 SOLV  HW2     4472    5.141227392    4.916911721    5.340443729
  527 SOLV  OW      4473    4.918724601    6.179629389    7.862789780
  527 SOLV  HW1     4474    4.925641602    6.257219135    7.800084227
  527 SOLV  HW2     4475    4.849340375    6.198958248    7.932174300
  528 SOLV  OW      4476    6.509487452    4.939992784    5.319805306
  528 SOLV  HW1     4477    6.476860772    5.013572202    5.379164024
  528 SOLV  HW2     4478    6.474471315    4.953922683    5.227168007
  529 SOLV  OW      4479    4.540024203    4.714653773    5.914989852
  529 SOLV  HW1     4480    4.593203116    4.639978952    5.954957779
  529 SOLV  HW2     4481    4.442461750    4.694544941    5.923874711
  530 SOLV  OW      4482    5.973068436    6.588625701    5.420120022
  530 SOLV  HW1     4483    6.052512235    6.615559573    5.365665985
  530 SOLV  HW2     4484    5.959353085    6.489859456    5.412435819
  531 SOLV  OW      4485    6.832273607    7.102975281    5.589779581
  531 SOLV  HW1     4486    6.875315009    7.170939816    5.530368407
  531 SOLV  HW2     4487    6.751113544    7.142760403    5.632576433
  532 SOLV  OW      4488    4.652821672    6.667794144    5.233260747
  532 SOLV  HW1     4489    4.750159302    6.681940797    5.215224657
  532 SOLV  HW2     4490    4.598895873    6.712063913    5.161621401
  533 SOLV  OW      4491    6.357469594    6.274940631    7.004772080
  533 SOLV  HW1     4492    6.419433075    6.197393344    6.992649976
  533 SOLV  HW2     4493    6.410030454    6.360018252    7.003973026
  534 SOLV  OW      4494    6.540875959    7.061001513    8.000544707
  534 SOLV  HW1     4495    6.583666576    7.147195884    8.027766149
  534 SOLV  HW2     4496    6.542345156    7.053098802    7.900861291
  535 SOLV  OW      4497    5.245979043    5.196418293    7.098211176
  535 SOLV  HW1     4498    5.208086955    5.210649883    7.189653465
  535 SOLV  HW2     4499    5.285142261    5.104595708    7.092307328
  536 SOLV  OW      4500    4.707802800    5.433140693    6.673367616
  536 SOLV  HW1     4501    4.681927944    5.343752987    6.636738159
  536 SOLV  HW2     4502    4.806043295    5.434325030    6.692043208
  537 SOLV  OW      4503    7.589538292    4.851586462    6.648872678
  537 SOLV  HW1     4504    7.570251421    4.810902105    6.738171499
  537 SOLV  HW2     4505    7.523102107    4.923964048    6.630187690
  538 SOLV  OW      4506    5.939428220    7.036811255    0.092024957
  538 SOLV  HW1     4507    5.990549504    6.988522869    0.163133630
  538 SOLV  HW2     4508    5.869465135    6.976139176    0.054267733
  539 SOLV  OW      4509    7.291054416    7.855186905    4.210783958
  539 SOLV  HW1     4510    7.368082907    7.802421691    4.174952768
  539 SOLV  HW2     4511    7.265658695    7.820057643    4.300908386
  540 SOLV  OW      4512    6.318167480    5.013882974    4.174529950
  540 SOLV  HW1     4513    6.380910139    5.012457872    4.096663202
  540 SOLV  HW2     4514    6.357059669    4.960503230    4.249628669
  541 SOLV  OW      4515    7.110550608    5.024125607    4.631549499
  541 SOLV  HW1     4516    7.156558324    4.937721611    4.652021344
  541 SOLV  HW2     4517    7.178817992    5.096263416    4.619841120
  542 SOLV  OW      4518    4.930564988    0.053057936    5.977661892
  542 SOLV  HW1     4519    4.982026789   -0.029943377    5.956122636
  542 SOLV  HW2     4520    4.892895758    0.091695049    5.893462313
  543 SOLV  OW      4521    0.115946280    4.306222833    5.222994553
  543 SOLV  HW1     4522    0.065274013    4.326684134    5.306751028
  543 SOLV  HW2     4523    0.206057337    4.349395466    5.227184610
  544 SOLV  OW      4524    7.417818355    5.953717235    7.448758534
  544 SOLV  HW1     4525    7.375373905    5.908696005    7.527327090
  544 SOLV  HW2     4526    7.356110914    5.948822756    7.370211386
  545 SOLV  OW      4527    6.409896476    6.419689028    6.640406425
  545 SOLV  HW1     4528    6.319629594    6.376672809    6.642167895
  545 SOLV  HW2     4529    6.399634622    6.518071351    6.625669055
  546 SOLV  OW      4530    4.928991418    7.782777068    5.387719174
  546 SOLV  HW1     4531    5.012546950    7.756181450    5.339624386
  546 SOLV  HW2     4532    4.925407881    7.882405468    5.395667620
  547 SOLV  OW      4533    6.424868493    4.922242532    7.601170876
  547 SOLV  HW1     4534    6.463999930    4.906484252    7.691846840
  547 SOLV  HW2     4535    6.425011604    5.020277981    7.581404722
  548 SOLV  OW      4536    7.113316777    4.723994675    7.323359669
  548 SOLV  HW1     4537    7.200005160    4.684669218    7.292721891
  548 SOLV  HW2     4538    7.122806763    4.823203075    7.331583641
  549 SOLV  OW      4539    8.098278047    7.941907996    4.673794618
  549 SOLV  HW1     4540    8.060792774    8.034488557    4.678843621
  549 SOLV  HW2     4541    8.164757117    7.936905646    4.599247424
  550 SOLV  OW      4542    6.762455525    5.501140095    7.117658905
  550 SOLV  HW1     4543    6.761594961    5.575322311    7.184725657
  550 SOLV  HW2     4544    6.669913771    5.486940851    7.082501194
  551 SOLV  OW      4545    6.684323515    7.923072608    4.821661848
  551 SOLV  HW1     4546    6.709702345    7.879510779    4.908031762
  551 SOLV  HW2     4547    6.673660559    7.853155991    4.750955416
  552 SOLV  OW      4548    6.106085292    7.126073385    5.033300201
  552 SOLV  HW1     4549    6.012137010    7.123496915    5.067489895
  552 SOLV  HW2     4550    6.150059803    7.037825518    5.050046307
  553 SOLV  OW      4551    4.967965023    5.794683799    4.462414701
  553 SOLV  HW1     4552    4.986773440    5.728121002    4.390182292
  553 SOLV  HW2     4553    5.050965203    5.846923376    4.482008091
  554 SOLV  OW      4554    7.679932786    5.124823288    7.354673864
  554 SOLV  HW1     4555    7.666011564    5.221612436    7.333742957
  554 SOLV  HW2     4556    7.743857003    5.116130021    7.431081466
  555 SOLV  OW      4557    8.043543174    5.818335526    8.076556375
  555 SOLV  HW1     4558    8.142332183    5.814953705    8.061361399
  555 SOLV  HW2     4559    8.020317413    5.763636692    8.156993632
  556 SOLV  OW      4560    6.393651310    5.216807931    6.126887116
  556 SOLV  HW1     4561    6.356543536    5.135733892    6.172181447
  556 SOLV  HW2     4562    6.463740456    5.258259265    6.184945345
  557 SOLV  OW      4563    5.160303189    6.102302359    7.996019456
  557 SOLV  HW1     4564    5.213218220    6.038676482    7.939863786
  557 SOLV  HW2     4565    5.080803052    6.134135951    7.944366766
  558 SOLV  OW      4566    4.862592407    5.468343829    5.839383871
  558 SOLV  HW1     4567    4.962475579    5.470463587    5.843892402
  558 SOLV  HW2     4568    4.833961900    5.440875712    5.747583755
  559 SOLV  OW      4569    6.756453421    4.671452698    5.900346202
  559 SOLV  HW1     4570    6.734830944    4.576803245    5.876357053
  559 SOLV  HW2     4571    6.752924407    4.682277444    5.999703653
  560 SOLV  OW      4572    4.256637144    5.750379099    5.818257187
  560 SOLV  HW1     4573    4.189561939    5.714675631    5.883277912
  560 SOLV  HW2     4574    4.328798037    5.682575279    5.804224512
  561 SOLV  OW      4575    6.724260028    4.871166295    4.101384868
  561 SOLV  HW1     4576    6.732963337    4.788815262    4.157456936
  561 SOLV  HW2     4577    6.792298021    4.868932193    4.028123118
  562 SOLV  OW      4578    4.680134365    4.475728366    6.025068353
  562 SOLV  HW1     4579    4.776739444    4.450745757    6.031757179
  562 SOLV  HW2     4580    4.639557423    4.476662143    6.116468438
  563 SOLV  OW      4581    5.033996081    6.759440583    6.871108668
  563 SOLV  HW1     4582    4.937370000    6.749510332    6.894914805
  563 SOLV  HW2     4583    5.090448877    6.722064468    6.944715871
  564 SOLV  OW      4584    7.403930030    4.937498848    5.636463835
  564 SOLV  HW1     4585    7.414151185    4.987721223    5.722341048
  564 SOLV  HW2     4586    7.319309139    4.884253344    5.638878793
  565 SOLV  OW      4587    6.861766009    6.436052745    8.012167193
  565 SOLV  HW1     4588    6.777888101    6.466940919    8.057024285
  565 SOLV  HW2     4589    6.918522378    6.386649390    8.078044134
  566 SOLV  OW      4590    5.475309476    8.162885120    6.304274867
  566 SOLV  HW1     4591    5.402710774    8.211530693    6.255646403
  566 SOLV  HW2     4592    5.475072725    8.190211654    6.400476684
  567 SOLV  OW      4593    4.315406259    7.022571802    4.313966813
  567 SOLV  HW1     4594    4.398454410    7.057243873    4.357584988
  567 SOLV  HW2     4595    4.270608215    6.957133019    4.374897728
  568 SOLV  OW      4596    8.090185311    4.127411496    4.960131507
  568 SOLV  HW1     4597    8.073056673    4.115653290    4.862305959
  568 SOLV  HW2     4598    8.143118248    4.210970464    4.974878494
  569 SOLV  OW      4599    6.718752823    5.135647220    5.171998558
  569 SOLV  HW1     4600    6.709875451    5.182673937    5.259814447
  569 SOLV  HW2     4601    6.631861868    5.140436249    5.122714402
  570 SOLV  OW      4602    5.627370784    6.487269402    4.221938122
  570 SOLV  HW1     4603    5.604841800    6.403755894    4.272134446
  570 SOLV  HW2     4604    5.672462206    6.551965759    4.283442876
  571 SOLV  OW      4605    6.743395673    5.758812069    6.647978452
  571 SOLV  HW1     4606    6.783488769    5.816884521    6.577113994
  571 SOLV  HW2     4607    6.779764528    5.785316210    6.737289322
  572 SOLV  OW      4608    7.622698996    7.540444793    5.255750650
  572 SOLV  HW1     4609    7.697834027    7.513161581    5.315848757
  572 SOLV  HW2     4610    7.537365684    7.499949420    5.288610670
  573 SOLV  OW      4611    5.448163515    7.444230419    4.665286518
  573 SOLV  HW1     4612    5.454347954    7.543123715    4.651748473
  573 SOLV  HW2     4613    5.361492962    7.410878446    4.628175120
  574 SOLV  OW      4614    5.874502534    6.144324050    6.808185287
  574 SOLV  HW1     4615    5.860836963    6.222910236    6.747861218
  574 SOLV  HW2     4616    5.966689844    6.147610497    6.846814140
  575 SOLV  OW      4617    4.601964768    7.786558227    5.806326288
  575 SOLV  HW1     4618    4.587733581    7.687579074    5.807918910
  575 SOLV  HW2     4619    4.623544184    7.818597079    5.898574562
  576 SOLV  OW      4620    5.696028236    6.253819241    7.710365303
  576 SOLV  HW1     4621    5.640020868    6.294536537    7.638204365
  576 SOLV  HW2     4622    5.637267678    6.203498879    7.773744502
  577 SOLV  OW      4623    7.119317363    5.697491609    5.819714059
  577 SOLV  HW1     4624    7.137119532    5.715916332    5.723051696
  577 SOLV  HW2     4625    7.115744662    5.598672637    5.834680782
  578 SOLV  OW      4626    4.351377901    6.817855049    6.240538974
  578 SOLV  HW1     4627    4.395121078    6.866338855    6.316284993
  578 SOLV  HW2     4628    4.271481649    6.768194901    6.274480452
  579 SOLV  OW      4629    7.338146866    5.882691235    5.831765846
  579 SOLV  HW1     4630    7.377323420    5.927431110    5.912174127
  579 SOLV  HW2     4631    7.279451628    5.807162161    5.860958345
  580 SOLV  OW      4632    6.380100602    7.576847999    6.378707874
  580 SOLV  HW1     4633    6.378106448    7.516648016    6.298871715
  580 SOLV  HW2     4634    6.364954088    7.522864069    6.461521461
  581 SOLV  OW      4635    4.133476861    6.683593707    6.000349020
  581 SOLV  HW1     4636    4.080549978    6.746960729    6.056784567
  581 SOLV  HW2     4637    4.162471017    6.729857238    5.916559827
  582 SOLV  OW      4638    7.572298662    7.990344280    5.072129441
  582 SOLV  HW1     4639    7.592469080    7.992529449    4.974199454
  582 SOLV  HW2     4640    7.478156133    8.020426109    5.087428825
  583 SOLV  OW      4641    5.229442415    4.932566183    7.359273546
  583 SOLV  HW1     4642    5.326873059    4.944278331    7.339996280
  583 SOLV  HW2     4643    5.181774661    5.019103571    7.343764836
  584 SOLV  OW      4644    7.624581021    5.791870686    8.112733191
  584 SOLV  HW1     4645    7.624245455    5.844545445    8.197745779
  584 SOLV  HW2     4646    7.632135487    5.694430674    8.133950270
  585 SOLV  OW      4647    7.499391098    5.039381464    5.414916738
  585 SOLV  HW1     4648    7.452962433    4.995525194    5.491877077
  585 SOLV  HW2     4649    7.439461318    5.108807222    5.375037589
  586 SOLV  OW      4650    8.100213856    6.482802647    4.607750420
  586 SOLV  HW1     4651    8.074966648    6.570604162    4.567087508
  586 SOLV  HW2     4652    8.174219043    6.441539403    4.554623500
  587 SOLV  OW      4653    5.566896890    7.311282651    7.818041229
  587 SOLV  HW1     4654    5.511547015    7.260449191    7.884025068
  587 SOLV  HW2     4655    5.507191460    7.352448359    7.749177948
  588 SOLV  OW      4656    7.386665494    5.542294345    6.043224182
  588 SOLV  HW1     4657    7.374349175    5.556045063    5.944933871
  588 SOLV  HW2     4658    7.309053430    5.490795981    6.079639427
  589 SOLV  OW      4659    6.069891296    5.482388157    4.327664124
  589 SOLV  HW1     4660    6.143638768    5.435302628    4.376082127
  589 SOLV  HW2     4661    5.985094422    5.430276667    4.337353441
  590 SOLV  OW      4662    7.982754554    7.273345344    4.222776652
  590 SOLV  HW1     4663    7.999802082    7.179321046    4.193276689
  590 SOLV  HW2     4664    8.066920477    7.312303017    4.260190665
  591 SOLV  OW      4665    6.115042299    4.470690854    5.258128887
  591 SOLV  HW1     4666    6.053832226    4.472699169    5.179066200
  591 SOLV  HW2     4667    6.209258644    4.484759285    5.227684573
  592 SOLV  OW      4668    5.024271372    7.431810534    7.131966367
  592 SOLV  HW1     4669    5.031390077    7.363218740    7.059535497
  592 SOLV  HW2     4670    4.962124947    7.398862137    7.203057112
  593 SOLV  OW      4671    5.341974376    5.139129433    6.405832969
  593 SOLV  HW1     4672    5.391252371    5.109534351    6.323995960
  593 SOLV  HW2     4673    5.400627550    5.199241756    6.460125498
  594 SOLV  OW      4674    4.559002340    7.876953103    5.041380692
  594 SOLV  HW1     4675    4.492186694    7.802679508    5.036808461
  594 SOLV  HW2     4676    4.649849442    7.841441969    5.019301507
  595 SOLV  OW      4677    4.674297916    5.343535174    5.173342887
  595 SOLV  HW1     4678    4.694076856    5.332040377    5.075987655
  595 SOLV  HW2     4679    4.577197229    5.364211950    5.185398377
  596 SOLV  OW      4680    4.905973008    6.140484379    6.685213217
  596 SOLV  HW1     4681    4.898787824    6.042466809    6.703723618
  596 SOLV  HW2     4682    4.964678041    6.183164097    6.754015927
  597 SOLV  OW      4683    5.838222593    6.647544189    7.447161752
  597 SOLV  HW1     4684    5.884267311    6.569487847    7.404887289
  597 SOLV  HW2     4685    5.905910261    6.717108395    7.471228347
  598 SOLV  OW      4686    6.850042738    5.763613848    5.088824244
  598 SOLV  HW1     4687    6.924825002    5.826367853    5.110532977
  598 SOLV  HW2     4688    6.876692920    5.670345600    5.113164162
  599 SOLV  OW      4689    7.335622820    7.425852948    6.182254663
  599 SOLV  HW1     4690    7.376805874    7.378828187    6.104199134
  599 SOLV  HW2     4691    7.405451336    7.442127786    6.251961966
  600 SOLV  OW      4692    6.029305596    7.715534790    7.510802343
  600 SOLV  HW1     4693    6.085713357    7.721050563    7.428403559
  600 SOLV  HW2     4694    5.957259831    7.647487676    7.497358305
  601 SOLV  OW      4695    5.774451441    7.335825034    4.447686069
  601 SOLV  HW1     4696    5.724032147    7.422093542    4.443726069
  601 SOLV  HW2     4697    5.756177064    7.282738666    4.364934121
  602 SOLV  OW      4698    5.502314616    6.756210994    4.502818204
  602 SOLV  HW1     4699    5.522875299    6.732291248    4.597713647
  602 SOLV  HW2     4700    5.583660935    6.741814585    4.446466452
  603 SOLV  OW      4701    5.723360803    5.754549140    6.347075296
  603 SOLV  HW1     4702    5.738326105    5.773303230    6.249986165
  603 SOLV  HW2     4703    5.684380441    5.835493074    6.391014009
  604 SOLV  OW      4704    4.843163865    7.312606669    7.298938531
  604 SOLV  HW1     4705    4.806210478    7.306442180    7.391665740
  604 SOLV  HW2     4706    4.815059203    7.232238899    7.246468850
  605 SOLV  OW      4707    5.948910678    7.910642399    7.893340917
  605 SOLV  HW1     4708    5.873786837    7.868499769    7.944155612
  605 SOLV  HW2     4709    5.912050783    7.977456070    7.828695841
  606 SOLV  OW      4710    5.346576306    6.503739522    4.223369207
  606 SOLV  HW1     4711    5.446520339    6.501768397    4.220374786
  606 SOLV  HW2     4712    5.314837952    6.458269136    4.306596169
  607 SOLV  OW      4713    5.492566821    7.872425216    5.387905496
  607 SOLV  HW1     4714    5.467303858    7.796653801    5.327734779
  607 SOLV  HW2     4715    5.475532081    7.959175269    5.341169577
  608 SOLV  OW      4716    5.800462878    5.918285442    6.653796127
  608 SOLV  HW1     4717    5.741064492    5.956869736    6.583204873
  608 SOLV  HW2     4718    5.828994349    5.990717777    6.716561660
  609 SOLV  OW      4719    4.681048976    4.221172515    6.243261963
  609 SOLV  HW1     4720    4.698083733    4.189423589    6.336554723
  609 SOLV  HW2     4721    4.665642599    4.319984484    6.243991288
  610 SOLV  OW      4722    6.368320564    7.064100063    8.221485264
  610 SOLV  HW1     4723    6.422289691    7.047884086    8.138875240
  610 SOLV  HW2     4724    6.411405589    7.136163341    8.275804365
  611 SOLV  OW      4725    6.549474589    7.298647765    7.079595185
  611 SOLV  HW1     4726    6.498510110    7.382068844    7.058533725
  611 SOLV  HW2     4727    6.501832116    7.247708592    7.151256859
  612 SOLV  OW      4728    8.106955406    4.376281906    5.809616236
  612 SOLV  HW1     4729    8.131510799    4.299646021    5.868979663
  612 SOLV  HW2     4730    8.058317517    4.341927030    5.729278833
  613 SOLV  OW      4731    7.979734603    7.145318397    4.657366311
  613 SOLV  HW1     4732    7.948963738    7.109937310    4.745701601
  613 SOLV  HW2     4733    7.942220529    7.236948578    4.643284655
  614 SOLV  OW      4734    6.283593304    5.989033096    6.554454996
  614 SOLV  HW1     4735    6.337230836    5.938562157    6.622109599
  614 SOLV  HW2     4736    6.194162233    5.945585402    6.543696510
  615 SOLV  OW      4737    5.016994157    5.112173210    7.927123365
  615 SOLV  HW1     4738    5.069275981    5.122340234    8.011770574
  615 SOLV  HW2     4739    5.025813967    5.018368215    7.893586664
  616 SOLV  OW      4740    7.738179307    5.071142942    0.170784352
  616 SOLV  HW1     4741    7.756307679    4.998034195    0.104995320
  616 SOLV  HW2     4742    7.656965045    5.122128523    0.142387868
  617 SOLV  OW      4743    4.917069548    6.107052644    5.685720214
  617 SOLV  HW1     4744    4.922453772    6.163313899    5.603223411
  617 SOLV  HW2     4745    4.966858095    6.151915465    5.759938998
  618 SOLV  OW      4746    7.467490538    6.801998987    5.070306446
  618 SOLV  HW1     4747    7.502961907    6.716241755    5.033037865
  618 SOLV  HW2     4748    7.444339441    6.789352810    5.166771720
  619 SOLV  OW      4749    6.778140005    8.221834948    6.026977328
  619 SOLV  HW1     4750    6.856931234    8.167666951    6.056265049
  619 SOLV  HW2     4751    6.720203197    8.166631305    5.967003543
  620 SOLV  OW      4752    7.185208052    6.094873675    8.220670128
  620 SOLV  HW1     4753    7.235438928    6.114545404    8.304871799
  620 SOLV  HW2     4754    7.127733709    6.173237281    8.197093757
  621 SOLV  OW      4755    4.425426826    5.243188768    4.942439323
  621 SOLV  HW1     4756    4.358613812    5.278614244    4.876999138
  621 SOLV  HW2     4757    4.403814193    5.277348387    5.033912767
  622 SOLV  OW      4758    6.107047726    6.029722668    5.940845476
  622 SOLV  HW1     4759    6.061484333    6.099500815    5.996132739
  622 SOLV  HW2     4760    6.144329876    5.958852967    6.000754713
  623 SOLV  OW      4761    0.000803761    4.652831431    7.066814243
  623 SOLV  HW1     4762    0.056367912    4.686489206    6.990778694
  623 SOLV  HW2     4763   -0.095318674    4.650407005    7.039315467
  624 SOLV  OW      4764    8.019161360    6.724592510    4.497829998
  624 SOLV  HW1     4765    8.094559273    6.786645386    4.519385465
  624 SOLV  HW2     4766    7.932513924    6.767115866    4.523983128
  625 SOLV  OW      4767    5.161495245    4.635067656    6.975868773
  625 SOLV  HW1     4768    5.107471784    4.586691073    7.044736498
  625 SOLV  HW2     4769    5.101878967    4.663743345    6.900867698
  626 SOLV  OW      4770    7.397990963    4.595414678    4.991260287
  626 SOLV  HW1     4771    7.336510140    4.589080311    5.069885170
  626 SOLV  HW2     4772    7.349562410    4.566462924    4.908687602
  627 SOLV  OW      4773    4.906555609    4.422431345    5.541300156
  627 SOLV  HW1     4774    4.935818866    4.429615873    5.445939725
  627 SOLV  HW2     4775    4.972998078    4.468572760    5.600104024
  628 SOLV  OW      4776    5.946234841    4.455245696    7.790556468
  628 SOLV  HW1     4777    6.030265109    4.475118755    7.740099870
  628 SOLV  HW2     4778    5.885058928    4.534218594    7.785804771
  629 SOLV  OW      4779    6.167811160    5.480462544    7.262871929
  629 SOLV  HW1     4780    6.102416217    5.458610991    7.335314370
  629 SOLV  HW2     4781    6.189856198    5.397394456    7.211728977
  630 SOLV  OW      4782    4.385805519    7.817477482    7.042223811
  630 SOLV  HW1     4783    4.452742342    7.805191502    6.968941630
  630 SOLV  HW2     4784    4.380268353    7.733766408    7.096662187
  631 SOLV  OW      4785    7.886615460    5.943403762    6.709265237
  631 SOLV  HW1     4786    7.862090168    5.934991161    6.805855228
  631 SOLV  HW2     4787    7.815489927    5.994698381    6.661183084
  632 SOLV  OW      4788    5.078495821    7.895325360    7.085575264
  632 SOLV  HW1     4789    5.018268468    7.823725155    7.050248348
  632 SOLV  HW2     4790    5.055401997    7.914179024    7.181037347
  633 SOLV  OW      4791    5.255756381    6.372431855    7.499982810
  633 SOLV  HW1     4792    5.201823841    6.375801235    7.415830697
  633 SOLV  HW2     4793    5.210550790    6.426783197    7.570721767
  634 SOLV  OW      4794    4.104162990    6.889165353    4.897665404
  634 SOLV  HW1     4795    4.159622298    6.953566711    4.844953135
  634 SOLV  HW2     4796    4.119536534    6.796374956    4.863673379
  635 SOLV  OW      4797    0.118322428    5.757200394    6.165268802
  635 SOLV  HW1     4798    0.085798431    5.672446741    6.123309155
  635 SOLV  HW2     4799    0.040503345    5.808261670    6.201853562
  636 SOLV  OW      4800    5.755192695    5.783159455    4.777788997
  636 SOLV  HW1     4801    5.823382182    5.833635910    4.724834639
  636 SOLV  HW2     4802    5.737348154    5.831302143    4.863612387
  637 SOLV  OW      4803    7.767316485    4.817378288    4.855493138
  637 SOLV  HW1     4804    7.850553064    4.868838494    4.876119730
  637 SOLV  HW2     4805    7.712662136    4.867838786    4.788645983
  638 SOLV  OW      4806    4.874924230    5.452861468    4.423323951
  638 SOLV  HW1     4807    4.858054608    5.355688914    4.406754079
  638 SOLV  HW2     4808    4.901765539    5.497082368    4.337733722
  639 SOLV  OW      4809    4.346528354    6.147260311    5.299251183
  639 SOLV  HW1     4810    4.291606025    6.142270607    5.382679982
  639 SOLV  HW2     4811    4.440253079    6.173214425    5.322570938
  640 SOLV  OW      4812    5.080151185    7.626512045    7.467666728
  640 SOLV  HW1     4813    5.061471438    7.721038429    7.440882844
  640 SOLV  HW2     4814    5.141813447    7.584569743    7.401032835
  641 SOLV  OW      4815    7.204564652    4.985336546    4.960274559
  641 SOLV  HW1     4816    7.295163243    5.012582181    4.992701513
  641 SOLV  HW2     4817    7.214271840    4.917707325    4.887241063
  642 SOLV  OW      4818    4.603651613    6.214700293    5.367599878
  642 SOLV  HW1     4819    4.606802193    6.181061988    5.461726929
  642 SOLV  HW2     4820    4.682970621    6.180379189    5.317281548
  643 SOLV  OW      4821    4.531638509    6.706533564    5.854823320
  643 SOLV  HW1     4822    4.504437776    6.637925121    5.787334507
  643 SOLV  HW2     4823    4.558698348    6.660946347    5.939624944
  644 SOLV  OW      4824    5.694212251    7.863583884    7.118584026
  644 SOLV  HW1     4825    5.752648580    7.944698493    7.115886814
  644 SOLV  HW2     4826    5.636627758    7.861277527    7.036850903
  645 SOLV  OW      4827    4.139731037    7.379285556    8.107585247
  645 SOLV  HW1     4828    4.074015648    7.305682981    8.123894359
  645 SOLV  HW2     4829    4.170634004    7.375895082    8.012531358
  646 SOLV  OW      4830    6.292514371    5.239521121    7.783593748
  646 SOLV  HW1     4831    6.386172961    5.266225794    7.806321232
  646 SOLV  HW2     4832    6.264405896    5.163491551    7.842168422
  647 SOLV  OW      4833    4.511581792    5.012249508    4.524241325
  647 SOLV  HW1     4834    4.507455541    4.927860410    4.470735381
  647 SOLV  HW2     4835    4.583084743    5.004199584    4.593695203
  648 SOLV  OW      4836    5.749917311    7.816534836    4.697237611
  648 SOLV  HW1     4837    5.836423626    7.773146515    4.722455722
  648 SOLV  HW2     4838    5.768422270    7.901391914    4.647652666
  649 SOLV  OW      4839    4.517920847    8.101043245    5.884122355
  649 SOLV  HW1     4840    4.441220217    8.151184287    5.844085774
  649 SOLV  HW2     4841    4.514395685    8.108782273    5.983760103
  650 SOLV  OW      4842    5.393598144    6.021906424    4.618521536
  650 SOLV  HW1     4843    5.413344040    6.119824595    4.613620728
  650 SOLV  HW2     4844    5.333537524    6.003894841    4.696432420
  651 SOLV  OW      4845    5.215272419    7.230919739    4.888794788
  651 SOLV  HW1     4846    5.174551428    7.142612911    4.912154601
  651 SOLV  HW2     4847    5.143612876    7.300549257    4.884487284
  652 SOLV  OW      4848    4.457413601    6.788727237    7.314357803
  652 SOLV  HW1     4849    4.528441326    6.723637073    7.341160341
  652 SOLV  HW2     4850    4.374262616    6.738980586    7.289635657
  653 SOLV  OW      4851    7.846087682    6.374760361    4.588320850
  653 SOLV  HW1     4852    7.780612037    6.446288519    4.563853737
  653 SOLV  HW2     4853    7.937101127    6.414960474    4.598441053
  654 SOLV  OW      4854    7.082056742    6.508562828    4.123677758
  654 SOLV  HW1     4855    7.085504645    6.408844065    4.116910663
  654 SOLV  HW2     4856    7.174582896    6.544307901    4.136434445
  655 SOLV  OW      4857    7.534455682    5.436746111    4.293377425
  655 SOLV  HW1     4858    7.544178335    5.536279324    4.293246515
  655 SOLV  HW2     4859    7.607468596    5.396211217    4.348399320
  656 SOLV  OW      4860    5.996423506    6.407457667    0.188363016
  656 SOLV  HW1     4861    5.909383696    6.378625356    0.148432848
  656 SOLV  HW2     4862    6.049766335    6.456969709    0.119772061
  657 SOLV  OW      4863    5.991369219    4.774858983    7.128922603
  657 SOLV  HW1     4864    5.929872744    4.732179870    7.195241841
  657 SOLV  HW2     4865    6.082579618    4.783724068    7.168966952
  658 SOLV  OW      4866    5.364382078    8.190518590    7.733121102
  658 SOLV  HW1     4867    5.386120357    8.161814872    7.639828083
  658 SOLV  HW2     4868    5.449011388    8.211510205    7.782082637
  659 SOLV  OW      4869    5.300327778    5.245167552    5.564883774
  659 SOLV  HW1     4870    5.213015108    5.293788126    5.561337291
  659 SOLV  HW2     4871    5.284253566    5.147030153    5.554363758
  660 SOLV  OW      4872    5.414581170    7.718854741    5.175640373
  660 SOLV  HW1     4873    5.320058935    7.694814124    5.197763335
  660 SOLV  HW2     4874    5.415297471    7.795477612    5.111374404
  661 SOLV  OW      4875    7.524116510    5.708203758    4.319206877
  661 SOLV  HW1     4876    7.433307159    5.747983719    4.332293461
  661 SOLV  HW2     4877    7.580864541    5.771389144    4.266412291
  662 SOLV  OW      4878    7.715809675    5.304217603    4.428868279
  662 SOLV  HW1     4879    7.683640718    5.210018958    4.419187292
  662 SOLV  HW2     4880    7.770925791    5.312223431    4.511934937
  663 SOLV  OW      4881    5.007782949    6.215812835    6.435091643
  663 SOLV  HW1     4882    5.102179178    6.247423874    6.444665517
  663 SOLV  HW2     4883    4.964820141    6.211389958    6.525291912
  664 SOLV  OW      4884    7.600514399    4.829832494    5.277028428
  664 SOLV  HW1     4885    7.559425297    4.904511478    5.329340980
  664 SOLV  HW2     4886    7.584923976    4.845021446    5.179416608
  665 SOLV  OW      4887    8.144154958    5.142832438    8.127065676
  665 SOLV  HW1     4888    8.204956520    5.216325857    8.157127605
  665 SOLV  HW2     4889    8.061580755    5.182306810    8.086752479
  666 SOLV  OW      4890    5.087077126    8.183633055    4.316292388
  666 SOLV  HW1     4891    5.047120306    8.117691552    4.252600235
  666 SOLV  HW2     4892    5.186634947    8.174163111    4.315949991
  667 SOLV  OW      4893    7.785918480    7.062514524    4.476998589
  667 SOLV  HW1     4894    7.877140279    7.080738752    4.513713563
  667 SOLV  HW2     4895    7.723437473    7.135260278    4.505382027
  668 SOLV  OW      4896    4.147402621    6.598782144    6.657013007
  668 SOLV  HW1     4897    4.117256247    6.586242244    6.751532793
  668 SOLV  HW2     4898    4.246691347    6.587978627    6.652009697
  669 SOLV  OW      4899    4.952687186    5.151449684    5.503517545
  669 SOLV  HW1     4900    4.925402875    5.117149490    5.593410327
  669 SOLV  HW2     4901    4.872408399    5.156757847    5.444114221
  670 SOLV  OW      4902    7.662105003    7.187976787    5.708215236
  670 SOLV  HW1     4903    7.627193393    7.096733201    5.729596538
  670 SOLV  HW2     4904    7.604726582    7.229967829    5.637888632
  671 SOLV  OW      4905    4.231147934    7.332277336    4.895209516
  671 SOLV  HW1     4906    4.284644559    7.274132044    4.956519049
  671 SOLV  HW2     4907    4.161040175    7.277242813    4.849847388
  672 SOLV  OW      4908    4.833401524    6.972463697    4.778622000
  672 SOLV  HW1     4909    4.905725988    6.905430947    4.761973555
  672 SOLV  HW2     4910    4.754693997    6.951675724    4.720532972
  673 SOLV  OW      4911    7.706152472    5.793223846    5.453847858
  673 SOLV  HW1     4912    7.676366790    5.759968945    5.543338974
  673 SOLV  HW2     4913    7.799261638    5.761487422    5.435816351
  674 SOLV  OW      4914    5.771887597    7.835925738    5.785838090
  674 SOLV  HW1     4915    5.847965264    7.771057635    5.788272468
  674 SOLV  HW2     4916    5.778694320    7.898195400    5.863797886
  675 SOLV  OW      4917    4.727371741    5.136858102    5.343305985
  675 SOLV  HW1     4918    4.710523623    5.209115233    5.276249665
  675 SOLV  HW2     4919    4.731678552    5.048487078    5.296685625
  676 SOLV  OW      4920    4.324839193    5.679195715    6.844456455
  676 SOLV  HW1     4921    4.244312900    5.680088628    6.785159824
  676 SOLV  HW2     4922    4.399920295    5.632249327    6.797977916
  677 SOLV  OW      4923    4.421928275    4.241515949    4.826957492
  677 SOLV  HW1     4924    4.494510683    4.278145507    4.768720074
  677 SOLV  HW2     4925    4.334389193    4.282021056    4.800542273
  678 SOLV  OW      4926    5.821140247    5.022997484    4.124751996
  678 SOLV  HW1     4927    5.784525514    5.025252974    4.031714227
  678 SOLV  HW2     4928    5.917514947    5.049670729    4.123279219
  679 SOLV  OW      4929    4.716665824    5.838209654    7.108192922
  679 SOLV  HW1     4930    4.707212875    5.755368197    7.052970486
  679 SOLV  HW2     4931    4.626327937    5.877932938    7.124399296
  680 SOLV  OW      4932    7.924806304    4.288709184    4.544476064
  680 SOLV  HW1     4933    7.937952141    4.220969617    4.472084749
  680 SOLV  HW2     4934    7.827048586    4.306020788    4.556543400
  681 SOLV  OW      4935    4.320437257    6.842591536    5.216847147
  681 SOLV  HW1     4936    4.304297020    6.768926213    5.282531258
  681 SOLV  HW2     4937    4.233087940    6.883750671    5.190818803
  682 SOLV  OW      4938    4.980163724    4.637868275    4.898525103
  682 SOLV  HW1     4939    4.999488547    4.541185810    4.915276704
  682 SOLV  HW2     4940    5.003543991    4.691100822    4.979895635
  683 SOLV  OW      4941    6.888900230    4.916844429    5.074495760
  683 SOLV  HW1     4942    6.971084078    4.879050664    5.117144795
  683 SOLV  HW2     4943    6.852695907    4.990606160    5.131503627
  684 SOLV  OW      4944    5.259891269    6.306820152    5.207700203
  684 SOLV  HW1     4945    5.174667049    6.346443991    5.241887010
  684 SOLV  HW2     4946    5.298539311    6.366530368    5.137394120
  685 SOLV  OW      4947    5.655843375    7.282725582    4.691601883
  685 SOLV  HW1     4948    5.575208618    7.341745524    4.687529874
  685 SOLV  HW2     4949    5.706283913    7.289252616    4.605491313
  686 SOLV  OW      4950    4.786325541    4.670446005    7.432221442
  686 SOLV  HW1     4951    4.752244905    4.581194012    7.402651762
  686 SOLV  HW2     4952    4.875116989    4.687966747    7.389667231
  687 SOLV  OW      4953    7.998475723    4.694982137    6.538057063
  687 SOLV  HW1     4954    7.932768565    4.761733971    6.503006335
  687 SOLV  HW2     4955    8.091338599    4.725045493    6.516275237
  688 SOLV  OW      4956    5.859158753    6.691870765    6.056946242
  688 SOLV  HW1     4957    5.780378842    6.644617943    6.017419065
  688 SOLV  HW2     4958    5.931269707    6.699745598    5.988102649
  689 SOLV  OW      4959    6.300079568    7.137527922    6.397721187
  689 SOLV  HW1     4960    6.212738885    7.178364093    6.424289641
  689 SOLV  HW2     4961    6.288916205    7.038661411    6.387591681
  690 SOLV  OW      4962    8.015681309    6.485103709    4.876540728
  690 SOLV  HW1     4963    8.022499441    6.393236151    4.915472217
  690 SOLV  HW2     4964    8.042984128    6.482636615    4.780363008
  691 SOLV  OW      4965    5.177023653    6.770205377    4.956199203
  691 SOLV  HW1     4966    5.144885298    6.848811300    5.009018321
  691 SOLV  HW2     4967    5.117129967    6.756335737    4.877319894
  692 SOLV  OW      4968    6.582376414    8.235469533    7.138470444
  692 SOLV  HW1     4969    6.540586716    8.170662154    7.202149913
  692 SOLV  HW2     4970    6.512825589    8.299307869    7.105474356
  693 SOLV  OW      4971    6.340198822    4.735033593    5.874372555
  693 SOLV  HW1     4972    6.397957186    4.705978548    5.950669478
  693 SOLV  HW2     4973    6.245264980    4.709615449    5.892890358
  694 SOLV  OW      4974    7.580251900    5.074060455    7.748099031
  694 SOLV  HW1     4975    7.528286565    5.036895258    7.671155732
  694 SOLV  HW2     4976    7.623805662    5.159777917    7.720577571
  695 SOLV  OW      4977    6.771614569    4.579425187    6.448504257
  695 SOLV  HW1     4978    6.691220723    4.520387298    6.441334947
  695 SOLV  HW2     4979    6.742516468    4.673104316    6.467934169
  696 SOLV  OW      4980    4.708314212    7.338171087    7.542826109
  696 SOLV  HW1     4981    4.716681482    7.271296788    7.616703427
  696 SOLV  HW2     4982    4.611627571    7.357650261    7.526325949
  697 SOLV  OW      4983    7.861785132    7.224268721    5.519612763
  697 SOLV  HW1     4984    7.798508060    7.211539244    5.596002796
  697 SOLV  HW2     4985    7.944359694    7.170096742    5.535369606
  698 SOLV  OW      4986    7.966545094    5.009669537    6.668228061
  698 SOLV  HW1     4987    7.907791639    5.066051669    6.726285089
  698 SOLV  HW2     4988    7.914662004    4.978480012    6.588624031
  699 SOLV  OW      4989    6.095137169    6.768266783    5.606282125
  699 SOLV  HW1     4990    6.049271673    6.692272802    5.560224413
  699 SOLV  HW2     4991    6.179308667    6.790979855    5.557299727
  700 SOLV  OW      4992    4.899427252    5.865467164    6.741883311
  700 SOLV  HW1     4993    4.814982680    5.883580912    6.691456700
  700 SOLV  HW2     4994    4.952769262    5.795964800    6.693656434
  701 SOLV  OW      4995    5.985099863    7.986151754    6.806852349
  701 SOLV  HW1     4996    6.084021888    8.000049003    6.811635164
  701 SOLV  HW2     4997    5.960688717    7.902995617    6.856758694
  702 SOLV  OW      4998    5.992391286    7.159444826    4.789041984
  702 SOLV  HW1     4999    6.038471705    7.144260321    4.876491783
  702 SOLV  HW2     5000    5.951412647    7.250668096    4.788374420
  703 SOLV  OW      5001    8.150744519    6.167801062    5.418210340
  703 SOLV  HW1     5002    8.160349663    6.254180714    5.467684769
  703 SOLV  HW2     5003    8.241273506    6.133633628    5.392943246
  704 SOLV  OW      5004    7.670024088    6.571405975    4.527824052
  704 SOLV  HW1     5005    7.713182749    6.659611650    4.546721925
  704 SOLV  HW2     5006    7.647055591    6.565699884    4.430664962
  705 SOLV  OW      5007    7.042322575    4.195007717    8.033212372
  705 SOLV  HW1     5008    7.048125071    4.095432402    8.025942855
  705 SOLV  HW2     5009    7.134104441    4.234258703    8.027113345
  706 SOLV  OW      5010    6.608001489    7.375742378    4.231804504
  706 SOLV  HW1     5011    6.538739443    7.429149757    4.183304555
  706 SOLV  HW2     5012    6.579091147    7.280117644    4.236480988
  707 SOLV  OW      5013    4.742864903    5.731962274    8.070216939
  707 SOLV  HW1     5014    4.713402167    5.817662020    8.112515676
  707 SOLV  HW2     5015    4.837506340    5.712783213    8.096232128
  708 SOLV  OW      5016    5.133247809    5.492028859    7.870010850
  708 SOLV  HW1     5017    5.055843592    5.443436602    7.829422430
  708 SOLV  HW2     5018    5.138234875    5.584384813    7.831991026
  709 SOLV  OW      5019    4.169071755    5.354136665    8.015917410
  709 SOLV  HW1     5020    4.262119794    5.358197183    8.052345857
  709 SOLV  HW2     5021    4.107016157    5.320410375    8.086720012
  710 SOLV  OW      5022    4.395460918    7.614660750    7.221166899
  710 SOLV  HW1     5023    4.402857188    7.514926950    7.220702146
  710 SOLV  HW2     5024    4.415818977    7.649147958    7.312806851
  711 SOLV  OW      5025    7.214138736    6.371894614    5.020865508
  711 SOLV  HW1     5026    7.177349807    6.278950616    5.017730673
  711 SOLV  HW2     5027    7.145277689    6.433715743    5.058787933
  712 SOLV  OW      5028    6.049976486    4.964653265    6.380441522
  712 SOLV  HW1     5029    6.007037830    5.020954896    6.451055955
  712 SOLV  HW2     5030    6.090737225    4.883657295    6.422633704
  713 SOLV  OW      5031    6.735116425    6.288414370    0.039994002
  713 SOLV  HW1     5032    6.771734000    6.361266646    0.097902656
  713 SOLV  HW2     5033    6.735512867    6.202199537    0.090674360
  714 SOLV  OW      5034    7.803774839    4.899978763    6.951691589
  714 SOLV  HW1     5035    7.814532514    4.983807360    6.898239936
  714 SOLV  HW2     5036    7.819945984    4.919811941    7.048361849
  715 SOLV  OW      5037    7.631107143    4.472632890    4.879133091
  715 SOLV  HW1     5038    7.705393315    4.510578223    4.934301941
  715 SOLV  HW2     5039    7.543309741    4.503565564    4.915692766
  716 SOLV  OW      5040    7.466483599    4.415036387    7.740558843
  716 SOLV  HW1     5041    7.406405082    4.476475710    7.791721186
  716 SOLV  HW2     5042    7.531914866    4.372637894    7.803191413
  717 SOLV  OW      5043    4.788337457    7.621655329    7.904463977
  717 SOLV  HW1     5044    4.860811596    7.657696622    7.963200055
  717 SOLV  HW2     5045    4.823438923    7.610060145    7.811540524
  718 SOLV  OW      5046    7.858864947    5.963337096    7.665845034
  718 SOLV  HW1     5047    7.935994282    5.906876208    7.636430691
  718 SOLV  HW2     5048    7.839038403    5.945080255    7.762154882
  719 SOLV  OW      5049    7.806029268    6.932086853    4.233924201
  719 SOLV  HW1     5050    7.899403394    6.951869750    4.204060523
  719 SOLV  HW2     5051    7.801454296    6.935982416    4.333752970
  720 SOLV  OW      5052    5.768121935    5.232510045    7.414504717
  720 SOLV  HW1     5053    5.735707896    5.207303045    7.323313156
  720 SOLV  HW2     5054    5.710781580    5.188457764    7.483594466
  721 SOLV  OW      5055    7.712007034    5.039885900    6.256133931
  721 SOLV  HW1     5056    7.694540493    4.964126675    6.193226888
  721 SOLV  HW2     5057    7.748713336    5.117714417    6.205171444
  722 SOLV  OW      5058    6.292750852    6.776221157    4.680769387
  722 SOLV  HW1     5059    6.248882517    6.865397204    4.691940968
  722 SOLV  HW2     5060    6.271995629    6.718733498    4.759927033
  723 SOLV  OW      5061    4.699142837    6.855207245    5.447990754
  723 SOLV  HW1     5062    4.684762500    6.769727409    5.398108575
  723 SOLV  HW2     5063    4.621044760    6.872247572    5.508091436
  724 SOLV  OW      5064    4.193198203    7.144209730    5.495235718
  724 SOLV  HW1     5065    4.154488354    7.231357570    5.465089905
  724 SOLV  HW2     5066    4.264220115    7.161169537    5.563574140
  725 SOLV  OW      5067    7.254502357    4.466108553    4.799146213
  725 SOLV  HW1     5068    7.177590691    4.502113280    4.746327449
  725 SOLV  HW2     5069    7.226151816    4.382854959    4.846755702
  726 SOLV  OW      5070    6.104698954    0.049423520    6.235563648
  726 SOLV  HW1     5071    6.116100751    0.008681708    6.326184159
  726 SOLV  HW2     5072    6.190688208    0.091769436    6.207021646
  727 SOLV  OW      5073    7.789442784    6.329406276    4.319497236
  727 SOLV  HW1     5074    7.825471568    6.328625937    4.412785559
  727 SOLV  HW2     5075    7.849307489    6.275530471    4.260210056
  728 SOLV  OW      5076    0.085433079    6.277631370    6.011385620
  728 SOLV  HW1     5077    0.085667075    6.364925875    6.060183873
  728 SOLV  HW2     5078    0.003046550    6.271171642    5.955062246
  729 SOLV  OW      5079    4.604254896    8.205453963    7.854105022
  729 SOLV  HW1     5080    4.510178251    8.203964062    7.820211455
  729 SOLV  HW2     5081    4.631656262    8.112944006    7.880419477
  730 SOLV  OW      5082    5.999007854    6.532917489    5.055685150
  730 SOLV  HW1     5083    5.991683584    6.436822046    5.082402079
  730 SOLV  HW2     5084    5.965978414    6.544041985    4.961945893
  731 SOLV  OW      5085    7.742976861    5.779092712    4.565741212
  731 SOLV  HW1     5086    7.675439040    5.707006388    4.581356962
  731 SOLV  HW2     5087    7.784378767    5.805400197    4.652892675
  732 SOLV  OW      5088    7.014932617    5.995219287    6.853203119
  732 SOLV  HW1     5089    6.950627051    5.918629325    6.852685246
  732 SOLV  HW2     5090    7.104292499    5.963911960    6.821015437
  733 SOLV  OW      5091    6.829956178    6.210371743    6.056518251
  733 SOLV  HW1     5092    6.754015140    6.273949082    6.070391245
  733 SOLV  HW2     5093    6.796037042    6.116412508    6.061283478
  734 SOLV  OW      5094    8.070306054    6.383258251    5.173267447
  734 SOLV  HW1     5095    8.054884794    6.309353753    5.107678515
  734 SOLV  HW2     5096    8.168595487    6.398156544    5.184167118
  735 SOLV  OW      5097    4.772046657    6.099306240    7.081897990
  735 SOLV  HW1     5098    4.774419158    5.999433013    7.086518132
  735 SOLV  HW2     5099    4.692135139    6.128330398    7.029234902
  736 SOLV  OW      5100    5.076981959    5.196197095    5.900459719
  736 SOLV  HW1     5101    5.113261071    5.287610517    5.882326139
  736 SOLV  HW2     5102    5.147226092    5.127894253    5.880414089
  737 SOLV  OW      5103    5.658587908    6.440289942    5.374453676
  737 SOLV  HW1     5104    5.692007156    6.495548173    5.298101044
  737 SOLV  HW2     5105    5.721922196    6.364714510    5.391100660
  738 SOLV  OW      5106    5.523824470    6.360723600    7.519878453
  738 SOLV  HW1     5107    5.539274476    6.299002047    7.442718751
  738 SOLV  HW2     5108    5.426498529    6.382966861    7.525773309
  739 SOLV  OW      5109    4.491529335    7.385584569    4.472287603
  739 SOLV  HW1     5110    4.423893587    7.416268926    4.539260413
  739 SOLV  HW2     5111    4.465986828    7.418853612    4.381500969
  740 SOLV  OW      5112    5.110216673    7.231578118    4.188746302
  740 SOLV  HW1     5113    5.175813250    7.156958233    4.177312722
  740 SOLV  HW2     5114    5.080278319    7.235296959    4.284096077
  741 SOLV  OW      5115    4.354088827    4.169687964    4.218709533
  741 SOLV  HW1     5116    4.448839351    4.147218031    4.195961315
  741 SOLV  HW2     5117    4.344525502    4.177093133    4.317975370
  742 SOLV  OW      5118    4.550364318    8.129918016    5.119275259
  742 SOLV  HW1     5119    4.548561674    8.034660741    5.088864901
  742 SOLV  HW2     5120    4.501211681    8.186859980    5.053369352
  743 SOLV  OW      5121    4.384423707    7.537860581    7.880833469
  743 SOLV  HW1     5122    4.307119918    7.478154336    7.859402447
  743 SOLV  HW2     5123    4.467181301    7.482710306    7.891396681
  744 SOLV  OW      5124    7.468282483    7.233873129    5.522902361
  744 SOLV  HW1     5125    7.450387797    7.270657851    5.431644287
  744 SOLV  HW2     5126    7.419636518    7.147204833    5.534017501
  745 SOLV  OW      5127    6.198717737    4.854826457    4.936724259
  745 SOLV  HW1     5128    6.160654583    4.946640391    4.925706185
  745 SOLV  HW2     5129    6.168280480    4.796855929    4.861126759
  746 SOLV  OW      5130    6.783587126    6.308921997    7.550046078
  746 SOLV  HW1     5131    6.805691357    6.366733670    7.628599989
  746 SOLV  HW2     5132    6.748841971    6.365841973    7.475518586
  747 SOLV  OW      5133    6.360689465    4.109782907    7.906237951
  747 SOLV  HW1     5134    6.340450176    4.205192619    7.884161761
  747 SOLV  HW2     5135    6.372403355    4.057775862    7.821621090
  748 SOLV  OW      5136    4.905658480    5.043893822    5.754027298
  748 SOLV  HW1     5137    4.867482554    4.977849008    5.818700809
  748 SOLV  HW2     5138    4.968958786    5.104692393    5.801970772
  749 SOLV  OW      5139    6.125233331    4.812499390    4.340008364
  749 SOLV  HW1     5140    6.080646524    4.871430290    4.407393261
  749 SOLV  HW2     5141    6.164483983    4.868818254    4.267282514
  750 SOLV  OW      5142    5.216956703    4.087452680    7.941733547
  750 SOLV  HW1     5143    5.119173262    4.101486813    7.926132828
  750 SOLV  HW2     5144    5.269243821    4.150023667    7.883829575
  751 SOLV  OW      5145    7.579850568    4.228804676    6.401486056
  751 SOLV  HW1     5146    7.620289667    4.191242984    6.318087135
  751 SOLV  HW2     5147    7.500359086    4.284649965    6.377739089
  752 SOLV  OW      5148    4.274938984    6.349370955    5.651841378
  752 SOLV  HW1     5149    4.194118949    6.407053282    5.663778267
  752 SOLV  HW2     5150    4.248971848    6.264928511    5.604971186
  753 SOLV  OW      5151    5.839900638    7.119125341    5.101140310
  753 SOLV  HW1     5152    5.780467911    7.103198578    5.022299036
  753 SOLV  HW2     5153    5.787000572    7.161406327    5.174731796
  754 SOLV  OW      5154    4.913187120    4.228301178    6.646273580
  754 SOLV  HW1     5155    4.858598968    4.268482036    6.719796868
  754 SOLV  HW2     5156    5.001360523    4.275160705    6.640829705
  755 SOLV  OW      5157    8.007549603    4.071810706    4.700024376
  755 SOLV  HW1     5158    7.985764995    4.154923055    4.648860243
  755 SOLV  HW2     5159    7.925756505    4.039672766    4.747743192
  756 SOLV  OW      5160    4.842539162    6.241266870    4.326331502
  756 SOLV  HW1     5161    4.804244457    6.253741662    4.234792282
  756 SOLV  HW2     5162    4.818612481    6.150315463    4.360343646
  757 SOLV  OW      5163    7.330744220    4.238035642    7.579526434
  757 SOLV  HW1     5164    7.237758885    4.274769163    7.577124252
  757 SOLV  HW2     5165    7.387275951    4.294372980    7.639789243
  758 SOLV  OW      5166    7.490246486    5.207763045    4.745259066
  758 SOLV  HW1     5167    7.412621304    5.236252295    4.689007215
  758 SOLV  HW2     5168    7.569579718    5.264781622    4.723888409
  759 SOLV  OW      5169    4.679121423    5.776724497    7.799488441
  759 SOLV  HW1     5170    4.745736135    5.844924328    7.769276755
  759 SOLV  HW2     5171    4.707469423    5.739297645    7.887789312
  760 SOLV  OW      5172    6.272331233    5.362322789    6.457274302
  760 SOLV  HW1     5173    6.215026353    5.365236685    6.375362835
  760 SOLV  HW2     5174    6.353790341    5.418547528    6.442957757
  761 SOLV  OW      5175    8.017934025    5.490885691    5.502432037
  761 SOLV  HW1     5176    8.093305134    5.456936747    5.558721235
  761 SOLV  HW2     5177    7.930851023    5.466254657    5.544995266
  762 SOLV  OW      5178    6.967105422    7.040985823    5.030537474
  762 SOLV  HW1     5179    6.978743001    6.944328851    5.007653088
  762 SOLV  HW2     5180    6.932517712    7.090205212    4.950645423
  763 SOLV  OW      5181    7.372812686    4.671026281    4.397122922
  763 SOLV  HW1     5182    7.314515644    4.670617815    4.315864240
  763 SOLV  HW2     5183    7.390609839    4.576893633    4.425827938
  764 SOLV  OW      5184    6.317621557    4.665343092    5.611124577
  764 SOLV  HW1     5185    6.334922156    4.566932503    5.606904868
  764 SOLV  HW2     5186    6.340739894    4.699352099    5.702287091
  765 SOLV  OW      5187    6.612386912    5.096795222    8.029513726
  765 SOLV  HW1     5188    6.671308584    5.137653648    7.959798507
  765 SOLV  HW2     5189    6.566100411    5.016801718    7.991304301
  766 SOLV  OW      5190    7.476003304    6.339501870    5.853739023
  766 SOLV  HW1     5191    7.540709138    6.283201577    5.802311429
  766 SOLV  HW2     5192    7.518170716    6.427631615    5.875102550
  767 SOLV  OW      5193    8.007049002    4.533114715    6.759143986
  767 SOLV  HW1     5194    7.995674384    4.594678887    6.681155569
  767 SOLV  HW2     5195    7.986471768    4.582346696    6.843727992
  768 SOLV  OW      5196    6.605362228    6.865246116    5.361868642
  768 SOLV  HW1     5197    6.666602889    6.923701754    5.308631445
  768 SOLV  HW2     5198    6.656608339    6.822293360    5.436236345
  769 SOLV  OW      5199    6.605830755    6.883513886    6.128341401
  769 SOLV  HW1     5200    6.526158055    6.828712628    6.102833065
  769 SOLV  HW2     5201    6.608328278    6.894420696    6.227721287
  770 SOLV  OW      5202    4.816066661    5.982159054    5.098997049
  770 SOLV  HW1     5203    4.739349900    5.922786723    5.123316739
  770 SOLV  HW2     5204    4.834162855    6.045655009    5.174114887
  771 SOLV  OW      5205    7.877679745    7.980825827    5.377326102
  771 SOLV  HW1     5206    7.946218255    8.035345407    5.329039899
  771 SOLV  HW2     5207    7.829845545    7.922049818    5.312067404
  772 SOLV  OW      5208    8.194567397    7.367972696    4.383044195
  772 SOLV  HW1     5209    8.125753405    7.434596007    4.411784620
  772 SOLV  HW2     5210    8.285095194    7.410376907    4.385613398
  773 SOLV  OW      5211    5.451518159    6.452838821    4.862222740
  773 SOLV  HW1     5212    5.543843120    6.428973628    4.892362037
  773 SOLV  HW2     5213    5.395533889    6.476248793    4.941717834
  774 SOLV  OW      5214    6.278110419    6.730118119    4.218681759
  774 SOLV  HW1     5215    6.265691102    6.800520320    4.148744607
  774 SOLV  HW2     5216    6.375299347    6.707959118    4.226751148
  775 SOLV  OW      5217    6.927246075    5.028452101    4.428082518
  775 SOLV  HW1     5218    6.990915897    5.023002993    4.505011574
  775 SOLV  HW2     5219    6.962552297    4.974376067    4.351722657
  776 SOLV  OW      5220    4.660648197    7.697057615    5.371090259
  776 SOLV  HW1     5221    4.749085196    7.739536969    5.390490816
  776 SOLV  HW2     5222    4.672552061    7.625107825    5.302654523
  777 SOLV  OW      5223    7.143459002    5.654508140    6.640839963
  777 SOLV  HW1     5224    7.164925395    5.736256798    6.694300101
  777 SOLV  HW2     5225    7.094773996    5.588852600    6.698465131
  778 SOLV  OW      5226    7.277091405    5.248501370    4.581997128
  778 SOLV  HW1     5227    7.301763538    5.292046665    4.495413284
  778 SOLV  HW2     5228    7.197879292    5.295158427    4.621369404
  779 SOLV  OW      5229    8.214574450    4.384587326    5.443788753
  779 SOLV  HW1     5230    8.138898651    4.325345791    5.471448617
  779 SOLV  HW2     5231    8.178997690    4.474708921    5.419014979
  780 SOLV  OW      5232    7.440344465    8.215960739    4.843434160
  780 SOLV  HW1     5233    7.514197784    8.150628696    4.826722145
  780 SOLV  HW2     5234    7.381961085    8.182078046    4.917226055
  781 SOLV  OW      5235    6.209590188    7.033739214    4.661776220
  781 SOLV  HW1     5236    6.289569254    7.093426883    4.668266102
  781 SOLV  HW2     5237    6.132313919    7.076347251    4.708832215
  782 SOLV  OW      5238    5.644269021    6.001487855    6.448145094
  782 SOLV  HW1     5239    5.549161174    6.010228791    6.477801805
  782 SOLV  HW2     5240    5.665056187    6.072990322    6.381386558
  783 SOLV  OW      5241    4.506637196    7.002088366    7.702614235
  783 SOLV  HW1     5242    4.468820690    6.957167987    7.783569207
  783 SOLV  HW2     5243    4.441402611    6.995139748    7.627130855
  784 SOLV  OW      5244    5.585225203    4.549919092    7.574230127
  784 SOLV  HW1     5245    5.531672342    4.542515063    7.490095078
  784 SOLV  HW2     5246    5.531174488    4.596787447    7.644110740
  785 SOLV  OW      5247    6.897136573    4.546204111    6.740178129
  785 SOLV  HW1     5248    6.829216123    4.550218325    6.666883175
  785 SOLV  HW2     5249    6.853985893    4.570829243    6.826971314
  786 SOLV  OW      5250    7.732108889    7.419282444    5.879701019
  786 SOLV  HW1     5251    7.719092489    7.326625923    5.844388997
  786 SOLV  HW2     5252    7.712359347    7.485549740    5.807450548
  787 SOLV  OW      5253    5.805593883    5.398909350    4.373446604
  787 SOLV  HW1     5254    5.749927641    5.335659918    4.319573979
  787 SOLV  HW2     5255    5.748810752    5.475187290    4.404411640
  788 SOLV  OW      5256    6.209748319    4.756335103    6.464251523
  788 SOLV  HW1     5257    6.174626187    4.715465280    6.548501183
  788 SOLV  HW2     5258    6.261060272    4.687638854    6.412775714
  789 SOLV  OW      5259    6.560221379    7.057948062    7.729291898
  789 SOLV  HW1     5260    6.471804762    7.079862721    7.688016575
  789 SOLV  HW2     5261    6.587423803    6.965474129    7.702647064
  790 SOLV  OW      5262    6.199600247    4.681192267    6.725117904
  790 SOLV  HW1     5263    6.266597012    4.722553317    6.786781326
  790 SOLV  HW2     5264    6.209867648    4.581724490    6.726651594
  791 SOLV  OW      5265    5.998609307    5.951683366    5.704408295
  791 SOLV  HW1     5266    6.025971248    5.970289557    5.798783574
  791 SOLV  HW2     5267    6.059065681    5.882302770    5.665255870
  792 SOLV  OW      5268    6.351663207    6.849337830    5.507966113
  792 SOLV  HW1     5269    6.381921342    6.839017684    5.602726422
  792 SOLV  HW2     5270    6.430541734    6.869197738    5.449782689
  793 SOLV  OW      5271    8.056886364    6.295982792    7.045902747
  793 SOLV  HW1     5272    8.009381895    6.274535854    7.131256483
  793 SOLV  HW2     5273    7.997732747    6.352179937    6.988070389
  794 SOLV  OW      5274    4.984578099    5.798630970    4.985801892
  794 SOLV  HW1     5275    4.927741572    5.870127316    5.026537599
  794 SOLV  HW2     5276    5.060188690    5.840705781    4.935660220
  795 SOLV  OW      5277    7.001991202    6.411361590    4.738807670
  795 SOLV  HW1     5278    6.981160948    6.358930177    4.656230913
  795 SOLV  HW2     5279    7.099839233    6.431870857    4.741446438
  796 SOLV  OW      5280    5.610888729    7.960741145    6.172931190
  796 SOLV  HW1     5281    5.690358304    7.998129563    6.125091552
  796 SOLV  HW2     5282    5.558795509    8.035383196    6.214366194
  797 SOLV  OW      5283    5.092696558    6.154902643    4.434092560
  797 SOLV  HW1     5284    5.078292704    6.122649867    4.527655825
  797 SOLV  HW2     5285    5.004224016    6.172797204    4.391033580
  798 SOLV  OW      5286    5.519424597    6.116581980    7.874866319
  798 SOLV  HW1     5287    5.540455932    6.019153856    7.866664838
  798 SOLV  HW2     5288    5.436234231    6.137158183    7.823313027
  799 SOLV  OW      5289    4.238583401    5.025790103    5.855315324
  799 SOLV  HW1     5290    4.168101712    5.020534339    5.784559327
  799 SOLV  HW2     5291    4.325577181    4.993342545    5.818154664
  800 SOLV  OW      5292    5.422901728    4.750625684    4.863680173
  800 SOLV  HW1     5293    5.485459600    4.773149185    4.938387401
  800 SOLV  HW2     5294    5.369096348    4.670040812    4.888439217
  801 SOLV  OW      5295    6.431742768    7.176001191    4.662966816
  801 SOLV  HW1     5296    6.396298015    7.269516801    4.663217093
  801 SOLV  HW2     5297    6.474966457    7.156992015    4.574808878
  802 SOLV  OW      5298    4.813564318    6.649862718    4.559768689
  802 SOLV  HW1     5299    4.722137663    6.621506649    4.588731401
  802 SOLV  HW2     5300    4.806300339    6.729695291    4.499970907
  803 SOLV  OW      5301    4.803694239    7.601106776    6.769798338
  803 SOLV  HW1     5302    4.719441276    7.654969646    6.771206981
  803 SOLV  HW2     5303    4.838810412    7.596629551    6.676264859
  804 SOLV  OW      5304    4.244785314    6.637985489    7.288952686
  804 SOLV  HW1     5305    4.194480985    6.579172725    7.225611933
  804 SOLV  HW2     5306    4.246050992    6.595871608    7.379651685
  805 SOLV  OW      5307    6.096959829    7.730787278    6.018124596
  805 SOLV  HW1     5308    6.092682581    7.665238954    6.093536320
  805 SOLV  HW2     5309    6.044135121    7.695956698    5.940676488
  806 SOLV  OW      5310    5.365214387    4.335649189    5.326053065
  806 SOLV  HW1     5311    5.307804442    4.412246394    5.297097216
  806 SOLV  HW2     5312    5.397893484    4.351846227    5.419172390
  807 SOLV  OW      5313    5.839776427    6.591111454    7.858425713
  807 SOLV  HW1     5314    5.772061119    6.609890763    7.787266276
  807 SOLV  HW2     5315    5.921274704    6.646812087    7.842390550
  808 SOLV  OW      5316    4.190558558    6.525801251    5.142408593
  808 SOLV  HW1     5317    4.225502774    6.577070530    5.220841826
  808 SOLV  HW2     5318    4.116969415    6.577637328    5.098830546
  809 SOLV  OW      5319    4.894357462    7.976303055    7.682284456
  809 SOLV  HW1     5320    4.897190816    8.028365710    7.596952790
  809 SOLV  HW2     5321    4.985547831    7.974571461    7.723288336
  810 SOLV  OW      5322    7.434563646    7.057218867    5.935262286
  810 SOLV  HW1     5323    7.471106779    7.012632493    5.853541247
  810 SOLV  HW2     5324    7.441332313    6.994804447    6.013110058
  811 SOLV  OW      5325    7.037778553    6.858034490    4.146505574
  811 SOLV  HW1     5326    7.064231685    6.819030580    4.058298526
  811 SOLV  HW2     5327    6.938387859    6.853332347    4.156549653
  812 SOLV  OW      5328    7.944493633    4.856390335    4.124327195
  812 SOLV  HW1     5329    7.930649118    4.759673931    4.102971553
  812 SOLV  HW2     5330    8.022543154    4.891142291    4.072342803
  813 SOLV  OW      5331    5.562264307    7.900466411    7.627908767
  813 SOLV  HW1     5332    5.660129745    7.905653021    7.607977706
  813 SOLV  HW2     5333    5.513828673    7.970498246    7.575456065
  814 SOLV  OW      5334    4.961636984    4.023991234    4.456211938
  814 SOLV  HW1     5335    4.902474604    4.038733580    4.376938492
  814 SOLV  HW2     5336    5.051589828    4.063964373    4.438538986
  815 SOLV  OW      5337    7.964504116    8.189347261    4.652449249
  815 SOLV  HW1     5338    7.895252710    8.261397653    4.656271116
  815 SOLV  HW2     5339    7.969647162    8.152983245    4.559429258
  816 SOLV  OW      5340    5.269483232    6.289996382    6.466436329
  816 SOLV  HW1     5341    5.306205765    6.341874348    6.389234187
  816 SOLV  HW2     5342    5.285292680    6.340697128    6.551168235
  817 SOLV  OW      5343    5.361861140    7.537099190    8.141237017
  817 SOLV  HW1     5344    5.365192004    7.557652606    8.239054716
  817 SOLV  HW2     5345    5.297971569    7.461855692    8.125164733
  818 SOLV  OW      5346    4.372889418    5.668985998    7.467421585
  818 SOLV  HW1     5347    4.368053501    5.608144972    7.388194731
  818 SOLV  HW2     5348    4.467314541    5.699242893    7.480471373
  819 SOLV  OW      5349    7.409087638    6.369580050    5.426528232
  819 SOLV  HW1     5350    7.506385070    6.385473951    5.443329176
  819 SOLV  HW2     5351    7.367275477    6.329660691    5.508136312
  820 SOLV  OW      5352    4.284738768    4.551742100    5.383907164
  820 SOLV  HW1     5353    4.377720545    4.556027854    5.420480458
  820 SOLV  HW2     5354    4.275667525    4.471209441    5.325309130
  821 SOLV  OW      5355    5.307398638    7.920342454    5.804705153
  821 SOLV  HW1     5356    5.328643304    7.851810015    5.735036969
  821 SOLV  HW2     5357    5.333272721    7.885416063    5.894773520
  822 SOLV  OW      5358    7.195293546    5.215485342    6.978123025
  822 SOLV  HW1     5359    7.227859481    5.273629243    6.903555773
  822 SOLV  HW2     5360    7.254257616    5.135081300    6.985861118
  823 SOLV  OW      5361    7.437272191    7.649174770    5.688601069
  823 SOLV  HW1     5362    7.365616488    7.707689425    5.726587533
  823 SOLV  HW2     5363    7.403598108    7.555233869    5.682076143
  824 SOLV  OW      5364    4.933939852    7.555773872    6.526305559
  824 SOLV  HW1     5365    4.961954515    7.574147781    6.432075105
  824 SOLV  HW2     5366    4.942488107    7.457923845    6.545122084
  825 SOLV  OW      5367    7.233614923    6.818692205    4.933442267
  825 SOLV  HW1     5368    7.321147937    6.802923086    4.979169298
  825 SOLV  HW2     5369    7.238309501    6.784181931    4.839694833
  826 SOLV  OW      5370    5.923659683    7.720424357    6.860162592
  826 SOLV  HW1     5371    5.922841659    7.685457847    6.953855964
  826 SOLV  HW2     5372    5.838454026    7.695016445    6.814378638
  827 SOLV  OW      5373    4.812213479    4.986415033    6.696256818
  827 SOLV  HW1     5374    4.759544930    4.911093636    6.656832763
  827 SOLV  HW2     5375    4.909168224    4.973885020    6.675181488
  828 SOLV  OW      5376    5.676297814    5.619598508    5.997844759
  828 SOLV  HW1     5377    5.654583639    5.639232721    5.902215882
  828 SOLV  HW2     5378    5.772353925    5.641270752    6.015320127
  829 SOLV  OW      5379    6.791731433    8.230936182    5.350944901
  829 SOLV  HW1     5380    6.848413040    8.282181845    5.286423460
  829 SOLV  HW2     5381    6.827937835    8.242370993    5.443466213
  830 SOLV  OW      5382    4.580517345    5.896237896    5.495046798
  830 SOLV  HW1     5383    4.484331277    5.869878619    5.502478139
  830 SOLV  HW2     5384    4.596127134    5.980295072    5.546935501
  831 SOLV  OW      5385    5.969308682    7.631478731    5.792385876
  831 SOLV  HW1     5386    5.909287190    7.551880880    5.784417656
  831 SOLV  HW2     5387    6.047127128    7.620849641    5.730473002
  832 SOLV  OW      5388    6.689437636    6.661363559    5.687510333
  832 SOLV  HW1     5389    6.748026056    6.720660472    5.632257702
  832 SOLV  HW2     5390    6.602781922    6.707823128    5.705782581
  833 SOLV  OW      5391    4.545563892    5.226119729    4.348939115
  833 SOLV  HW1     5392    4.475301856    5.233486843    4.278152853
  833 SOLV  HW2     5393    4.524098336    5.149340309    4.409320029
  834 SOLV  OW      5394    6.630175792    7.763511938    5.462711221
  834 SOLV  HW1     5395    6.584240290    7.756182663    5.551244879
  834 SOLV  HW2     5396    6.585696678    7.702672452    5.396968828
  835 SOLV  OW      5397    7.426213591    4.917146853    7.574541032
  835 SOLV  HW1     5398    7.440468957    4.851669485    7.500304903
  835 SOLV  HW2     5399    7.345596629    4.890543809    7.627405620
  836 SOLV  OW      5400    6.686640047    5.621653621    5.636607443
  836 SOLV  HW1     5401    6.661805280    5.525132163    5.644883109
  836 SOLV  HW2     5402    6.622752839    5.677176146    5.689873086
  837 SOLV  OW      5403    7.755157353    7.683857900    4.880572705
  837 SOLV  HW1     5404    7.821067205    7.610325749    4.896398381
  837 SOLV  HW2     5405    7.666696990    7.658272808    4.919581996
  838 SOLV  OW      5406    6.083431670    5.715118931    4.485169735
  838 SOLV  HW1     5407    6.084064269    5.635989359    4.424018136
  838 SOLV  HW2     5408    6.160257092    5.775115126    4.462815534
  839 SOLV  OW      5409    7.852226312    5.890713010    4.805799157
  839 SOLV  HW1     5410    7.939210384    5.865129800    4.847998094
  839 SOLV  HW2     5411    7.803937760    5.954949989    4.865324798
  840 SOLV  OW      5412    6.593725492    7.112091151    6.862437078
  840 SOLV  HW1     5413    6.549558253    7.161390928    6.787466994
  840 SOLV  HW2     5414    6.595624069    7.170083073    6.943892539
  841 SOLV  OW      5415    4.345363803    4.513807995    7.106633370
  841 SOLV  HW1     5416    4.287631699    4.489032243    7.028831024
  841 SOLV  HW2     5417    4.335663220    4.611527273    7.125523623
  842 SOLV  OW      5418    5.078732108    6.411521812    7.262063957
  842 SOLV  HW1     5419    5.009136115    6.355215586    7.217481816
  842 SOLV  HW2     5420    5.035465748    6.492031002    7.302657258
  843 SOLV  OW      5421    6.721016734    5.758063081    4.559697201
  843 SOLV  HW1     5422    6.710443751    5.754273656    4.659064655
  843 SOLV  HW2     5423    6.758182671    5.671242168    4.526821339
  844 SOLV  OW      5424    6.181890371    5.030140488    7.930520524
  844 SOLV  HW1     5425    6.196505039    4.931207165    7.930820954
  844 SOLV  HW2     5426    6.117858806    5.054137277    7.857543936
  845 SOLV  OW      5427    5.438955769    5.699621384    6.111426692
  845 SOLV  HW1     5428    5.393472847    5.610555446    6.111499252
  845 SOLV  HW2     5429    5.535672816    5.687621969    6.088994061
  846 SOLV  OW      5430    7.853917846    6.288961300    5.311241537
  846 SOLV  HW1     5431    7.843766608    6.198414841    5.270009301
  846 SOLV  HW2     5432    7.942741521    6.327321840    5.285931485
  847 SOLV  OW      5433    5.184972498    7.342889710    6.383299057
  847 SOLV  HW1     5434    5.130911841    7.327930160    6.466096084
  847 SOLV  HW2     5435    5.281378040    7.324715340    6.402722967
  848 SOLV  OW      5436    6.095191470    7.525347756    6.221318249
  848 SOLV  HW1     5437    6.179262274    7.471187592    6.222062385
  848 SOLV  HW2     5438    6.093629677    7.585534290    6.301172780
  849 SOLV  OW      5439    5.506014422    5.317365850    6.539851636
  849 SOLV  HW1     5440    5.489857366    5.415132000    6.526352868
  849 SOLV  HW2     5441    5.576028661    5.285999286    6.475699004
  850 SOLV  OW      5442    4.445617389    7.463953539    4.217709835
  850 SOLV  HW1     5443    4.398437265    7.551008571    4.203673700
  850 SOLV  HW2     5444    4.459137067    7.418788448    4.129512143
  851 SOLV  OW      5445    6.314413596    5.344968841    5.248761166
  851 SOLV  HW1     5446    6.262806061    5.314519912    5.328832363
  851 SOLV  HW2     5447    6.386617698    5.407866378    5.277610496
  852 SOLV  OW      5448    7.336072634    5.815876604    5.151743041
  852 SOLV  HW1     5449    7.385859112    5.849141801    5.231844807
  852 SOLV  HW2     5450    7.393303431    5.826032005    5.070360804
  853 SOLV  OW      5451    6.134890871    4.238108949    5.423370788
  853 SOLV  HW1     5452    6.114724057    4.325537999    5.379217632
  853 SOLV  HW2     5453    6.169906757    4.173729474    5.355332777
  854 SOLV  OW      5454    4.658062379    5.329904825    7.765042703
  854 SOLV  HW1     5455    4.630892596    5.408579025    7.820483242
  854 SOLV  HW2     5456    4.591120003    5.315847017    7.692087451
  855 SOLV  OW      5457    6.369974483    5.621245938    6.834076001
  855 SOLV  HW1     5458    6.274720987    5.619839173    6.803638526
  855 SOLV  HW2     5459    6.427129406    5.574183334    6.766844748
  856 SOLV  OW      5460    7.046174448    7.503241253    4.200986439
  856 SOLV  HW1     5461    6.960463316    7.469225183    4.162281483
  856 SOLV  HW2     5462    7.122091103    7.446786127    4.168567260
  857 SOLV  OW      5463    8.113318859    4.642319690    6.136654421
  857 SOLV  HW1     5464    8.037765635    4.597809143    6.184739431
  857 SOLV  HW2     5465    8.112511452    4.740279074    6.156776142
  858 SOLV  OW      5466    5.751737145    5.208273131    6.001312287
  858 SOLV  HW1     5467    5.707736023    5.259280217    6.075230841
  858 SOLV  HW2     5468    5.763181021    5.267946309    5.921877279
  859 SOLV  OW      5469    5.403226208    5.879117423    5.056723007
  859 SOLV  HW1     5470    5.397055759    5.808169669    5.126937736
  859 SOLV  HW2     5471    5.498283052    5.888478274    5.027087213
  860 SOLV  OW      5472    4.393690493    7.168151093    5.673671229
  860 SOLV  HW1     5473    4.459894151    7.093223563    5.675770607
  860 SOLV  HW2     5474    4.379634525    7.202798245    5.766425696
  861 SOLV  OW      5475    6.996620065    5.590816595    7.001015936
  861 SOLV  HW1     5476    7.009197196    5.547476349    6.911768508
  861 SOLV  HW2     5477    6.917919230    5.549841043    7.047154272
  862 SOLV  OW      5478    7.024273388    6.840353809    5.334411489
  862 SOLV  HW1     5479    7.050463341    6.935020750    5.315595915
  862 SOLV  HW2     5480    7.007682403    6.792600854    5.248120525
  863 SOLV  OW      5481    5.589984847    4.515707068    8.025113648
  863 SOLV  HW1     5482    5.605680631    4.419551291    8.002548318
  863 SOLV  HW2     5483    5.526072172    4.555388417    7.959220130
  864 SOLV  OW      5484    6.553188030    6.693926753    4.276038688
  864 SOLV  HW1     5485    6.531681076    6.735218989    4.364539549
  864 SOLV  HW2     5486    6.592559376    6.603111811    4.290340238
  865 SOLV  OW      5487    6.241384488    6.627165215    5.361496252
  865 SOLV  HW1     5488    6.298460106    6.684769529    5.420028879
  865 SOLV  HW2     5489    6.297245289    6.554329657    5.321791779
  866 SOLV  OW      5490    6.886641653    6.044114084    5.576829421
  866 SOLV  HW1     5491    6.842866098    6.087099726    5.655806646
  866 SOLV  HW2     5492    6.827778173    5.971329810    5.541630271
  867 SOLV  OW      5493    4.373063904    7.912715943    8.010486668
  867 SOLV  HW1     5494    4.282506508    7.870492401    8.006227072
  867 SOLV  HW2     5495    4.429626813    7.877850779    7.935742791
  868 SOLV  OW      5496    5.142683291    5.892347218    6.891152873
  868 SOLV  HW1     5497    5.210101994    5.934221291    6.830302874
  868 SOLV  HW2     5498    5.053323613    5.891414071    6.846260471
  869 SOLV  OW      5499    6.929222948    4.546444341    7.247447001
  869 SOLV  HW1     5500    6.898994627    4.573223231    7.155954258
  869 SOLV  HW2     5501    7.000293644    4.609428251    7.278812996
  870 SOLV  OW      5502    4.573413781    4.487101435    6.274175073
  870 SOLV  HW1     5503    4.510867019    4.429801166    6.327146622
  870 SOLV  HW2     5504    4.566972147    4.581693264    6.305990800
  871 SOLV  OW      5505    5.066702846    7.630615632    4.690702094
  871 SOLV  HW1     5506    4.983922611    7.670148480    4.650875916
  871 SOLV  HW2     5507    5.126801225    7.704032594    4.722319126
  872 SOLV  OW      5508    5.641507685    6.593862715    7.629681330
  872 SOLV  HW1     5509    5.578886339    6.518453957    7.609837172
  872 SOLV  HW2     5510    5.711295826    6.598893524    7.558225473
  873 SOLV  OW      5511    4.797458634    5.720134830    5.949066108
  873 SOLV  HW1     5512    4.798194087    5.716273981    6.048998494
  873 SOLV  HW2     5513    4.827733411    5.632272432    5.912112658
  874 SOLV  OW      5514    4.784829099    4.073268339    5.840587550
  874 SOLV  HW1     5515    4.823915107    4.145737109    5.897353441
  874 SOLV  HW2     5516    4.857588095    4.029345369    5.787874417
  875 SOLV  OW      5517    6.898618624    7.717997483    5.944718166
  875 SOLV  HW1     5518    6.940026070    7.627129509    5.939385744
  875 SOLV  HW2     5519    6.970555673    7.786925093    5.953435202
  876 SOLV  OW      5520    5.075330735    6.616742933    8.061131948
  876 SOLV  HW1     5521    5.027784610    6.618792765    7.973174296
  876 SOLV  HW2     5522    5.171526903    6.640483713    8.047566633
  877 SOLV  OW      5523    5.662034665    5.028276633    5.806282766
  877 SOLV  HW1     5524    5.698153507    5.064656437    5.892153768
  877 SOLV  HW2     5525    5.592993434    5.090879130    5.770005116
  878 SOLV  OW      5526    8.058641385    4.105891101    7.573231343
  878 SOLV  HW1     5527    8.135824979    4.047634298    7.547726718
  878 SOLV  HW2     5528    8.092875366    4.192887319    7.608746833
  879 SOLV  OW      5529    5.728469928    6.714071255    4.353755828
  879 SOLV  HW1     5530    5.798983539    6.706726094    4.424292588
  879 SOLV  HW2     5531    5.766130932    6.760760209    4.273735009
  880 SOLV  OW      5532    7.258377358    4.564932839    5.205870638
  880 SOLV  HW1     5533    7.168306490    4.521633733    5.209646598
  880 SOLV  HW2     5534    7.323844226    4.510241678    5.258069708
  881 SOLV  OW      5535    5.938065288    6.990507922    7.807829637
  881 SOLV  HW1     5536    5.989352105    6.905578878    7.820406875
  881 SOLV  HW2     5537    5.998421427    7.068585611    7.824028514
  882 SOLV  OW      5538    7.949762420    7.185676375    5.145252077
  882 SOLV  HW1     5539    7.952144295    7.284094156    5.162859387
  882 SOLV  HW2     5540    7.882705200    7.142635940    5.205688689
  883 SOLV  OW      5541    7.158723113    6.440783211    5.395213364
  883 SOLV  HW1     5542    7.249506868    6.400688357    5.382866660
  883 SOLV  HW2     5543    7.111723421    6.394340163    5.470285114
  884 SOLV  OW      5544    6.267162713    5.119673024    4.677363508
  884 SOLV  HW1     5545    6.297171904    5.028180979    4.650335422
  884 SOLV  HW2     5546    6.205133482    5.112658265    4.755497586
  885 SOLV  OW      5547    7.471111121    7.222756301    4.205525412
  885 SOLV  HW1     5548    7.478532405    7.221287106    4.305248398
  885 SOLV  HW2     5549    7.561857560    7.210913856    4.165191702
  886 SOLV  OW      5550    7.047777710    5.914235777    6.259803131
  886 SOLV  HW1     5551    7.111308371    5.991162581    6.252887732
  886 SOLV  HW2     5552    7.098952381    5.830326916    6.278299976
  887 SOLV  OW      5553    5.933479368    7.337535800    6.146678675
  887 SOLV  HW1     5554    5.996068203    7.413332500    6.165091267
  887 SOLV  HW2     5555    5.974401612    7.252039740    6.178573410
  888 SOLV  OW      5556    6.701417745    7.561151571    4.433012888
  888 SOLV  HW1     5557    6.687368450    7.481842175    4.373731512
  888 SOLV  HW2     5558    6.617107328    7.614755900    4.437480082
  889 SOLV  OW      5559    5.030450169    5.599733311    4.243187035
  889 SOLV  HW1     5560    5.035230620    5.639003603    4.151335834
  889 SOLV  HW2     5561    5.122931274    5.580603558    4.276093975
  890 SOLV  OW      5562    4.364321623    6.882124155    6.655507535
  890 SOLV  HW1     5563    4.381392795    6.941546366    6.576899651
  890 SOLV  HW2     5564    4.394112597    6.789101355    6.634042358
  891 SOLV  OW      5565    4.738286608    7.824896287    7.292250963
  891 SOLV  HW1     5566    4.698414695    7.769318581    7.219291956
  891 SOLV  HW2     5567    4.669507509    7.888695183    7.326903133
  892 SOLV  OW      5568    7.173461107    5.255623395    4.117090497
  892 SOLV  HW1     5569    7.240006698    5.242861483    4.043534077
  892 SOLV  HW2     5570    7.103102876    5.184809711    4.111016661
  893 SOLV  OW      5571    4.719727100    5.066321170    7.778823032
  893 SOLV  HW1     5572    4.706285371    5.165411154    7.777424855
  893 SOLV  HW2     5573    4.723855070    5.034593827    7.873574200
  894 SOLV  OW      5574    4.319316914    5.823537310    4.687167813
  894 SOLV  HW1     5575    4.290548530    5.805020936    4.781141960
  894 SOLV  HW2     5576    4.263358783    5.897160293    4.649090378
  895 SOLV  OW      5577    6.070614276    6.762274738    7.543449669
  895 SOLV  HW1     5578    6.082260547    6.853073115    7.503182124
  895 SOLV  HW2     5579    6.112464335    6.693764627    7.483814612
  896 SOLV  OW      5580    4.648199488    4.177723675    4.175311177
  896 SOLV  HW1     5581    4.716150030    4.108385626    4.199323913
  896 SOLV  HW2     5582    4.675297628    4.265791806    4.214187957
  897 SOLV  OW      5583    7.865202561    7.925820448    4.938879419
  897 SOLV  HW1     5584    7.964647885    7.915365902    4.940698374
  897 SOLV  HW2     5585    7.822298100    7.835588033    4.934485919
  898 SOLV  OW      5586    4.522498538    5.250041870    5.504628410
  898 SOLV  HW1     5587    4.435286449    5.201877495    5.495924705
  898 SOLV  HW2     5588    4.587256376    5.214103269    5.437424828
  899 SOLV  OW      5589    4.239557342    5.603843941    7.907264083
  899 SOLV  HW1     5590    4.223519791    5.659565897    7.988745725
  899 SOLV  HW2     5591    4.206901447    5.510743699    7.923612420
  900 SOLV  OW      5592    8.138006082    7.117226573    5.501372782
  900 SOLV  HW1     5593    8.174351600    7.173494104    5.575634127
  900 SOLV  HW2     5594    8.152679155    7.163757934    5.414072758
  901 SOLV  OW      5595    7.017271876    4.501819533    6.361498816
  901 SOLV  HW1     5596    6.936872387    4.542750773    6.404655195
  901 SOLV  HW2     5597    7.001326841    4.404121681    6.347260406
  902 SOLV  OW      5598    8.123381381    5.465753393    4.280357868
  902 SOLV  HW1     5599    8.211653363    5.507017538    4.257846068
  902 SOLV  HW2     5600    8.123668150    5.436582397    4.376015678
  903 SOLV  OW      5601    4.265004651    6.068897062    6.739209502
  903 SOLV  HW1     5602    4.199236575    6.094138418    6.810196676
  903 SOLV  HW2     5603    4.351854752    6.043474259    6.781781910
  904 SOLV  OW      5604    4.627920399    7.652299462    8.146204072
  904 SOLV  HW1     5605    4.653151842    7.657534184    8.049581030
  904 SOLV  HW2     5606    4.652685669    7.562377880    8.182270547
  905 SOLV  OW      5607    6.256506357    5.443841211    5.705735387
  905 SOLV  HW1     5608    6.157044254    5.441542970    5.715925167
  905 SOLV  HW2     5609    6.297553224    5.373305145    5.763542311
  906 SOLV  OW      5610    5.050780033    8.018725547    6.519413698
  906 SOLV  HW1     5611    5.099561006    7.964729624    6.588017604
  906 SOLV  HW2     5612    5.048366841    8.114537656    6.547976691
  907 SOLV  OW      5613    4.921448269    4.933297930    7.627602775
  907 SOLV  HW1     5614    4.884175058    4.849939208    7.586813688
  907 SOLV  HW2     5615    4.846634982    4.989258951    7.663281431
  908 SOLV  OW      5616    5.265032742    6.433755577    5.860396767
  908 SOLV  HW1     5617    5.326209796    6.377156812    5.805116404
  908 SOLV  HW2     5618    5.283435093    6.530345548    5.842131262
  909 SOLV  OW      5619    6.579931257    5.519880695    6.676125423
  909 SOLV  HW1     5620    6.614148491    5.436389999    6.719251664
  909 SOLV  HW2     5621    6.650358702    5.590764989    6.680216463
  910 SOLV  OW      5622    4.232936795    6.852020012    4.507327053
  910 SOLV  HW1     5623    4.150752502    6.800005860    4.530606016
  910 SOLV  HW2     5624    4.309412265    6.789067947    4.493538437
  911 SOLV  OW      5625    7.773031055    6.806125457    4.598428234
  911 SOLV  HW1     5626    7.757504419    6.893185673    4.551723935
  911 SOLV  HW2     5627    7.775833078    6.821361905    4.697229847
  912 SOLV  OW      5628    7.103916933    5.967266354    5.433506806
  912 SOLV  HW1     5629    7.178173803    5.988814859    5.496933886
  912 SOLV  HW2     5630    7.018045077    6.004324977    5.468919768
  913 SOLV  OW      5631    4.885215765    7.234046540    4.716951342
  913 SOLV  HW1     5632    4.873134816    7.137244109    4.738974488
  913 SOLV  HW2     5633    4.795881351    7.278889229    4.713772786
  914 SOLV  OW      5634    5.772790679    4.666143166    4.887668563
  914 SOLV  HW1     5635    5.778108173    4.686990792    4.790001733
  914 SOLV  HW2     5636    5.794055285    4.748359782    4.940487947
  915 SOLV  OW      5637    5.800191225    8.082831166    4.252854549
  915 SOLV  HW1     5638    5.846047556    8.146095831    4.190432437
  915 SOLV  HW2     5639    5.779017075    7.997859138    4.204551966
  916 SOLV  OW      5640    4.938548783    4.405376175    6.408299574
  916 SOLV  HW1     5641    5.014915001    4.460679509    6.374962179
  916 SOLV  HW2     5642    4.961442107    4.367608690    6.498027349
  917 SOLV  OW      5643    5.460518233    7.053579459    5.294034278
  917 SOLV  HW1     5644    5.395108546    7.043380462    5.368997590
  917 SOLV  HW2     5645    5.413018975    7.087283039    5.212733889
  918 SOLV  OW      5646    5.959921918    8.207220753    5.009393332
  918 SOLV  HW1     5647    5.882255254    8.147155623    5.028412979
  918 SOLV  HW2     5648    6.024222074    8.203774620    5.085913195
  919 SOLV  OW      5649    5.814574205    8.016899340    5.999069149
  919 SOLV  HW1     5650    5.902635408    8.019969246    6.046353843
  919 SOLV  HW2     5651    5.787510148    8.109575377    5.973017488
  920 SOLV  OW      5652    4.732791718    7.361873084    4.263564786
  920 SOLV  HW1     5653    4.775270077    7.274455345    4.287127084
  920 SOLV  HW2     5654    4.636105629    7.359872816    4.289044302
  921 SOLV  OW      5655    4.566209667    6.427421769    4.198108784
  921 SOLV  HW1     5656    4.558343723    6.387190910    4.289331210
  921 SOLV  HW2     5657    4.632255978    6.375118747    4.144218132
  922 SOLV  OW      5658    6.064313553    6.113605592    5.496673081
  922 SOLV  HW1     5659    6.047774781    6.072912522    5.586518412
  922 SOLV  HW2     5660    6.091037196    6.042061674    5.432106131
  923 SOLV  OW      5661    7.062342529    5.092598177    7.598677121
  923 SOLV  HW1     5662    7.145349122    5.118624184    7.549339314
  923 SOLV  HW2     5663    7.042743787    5.160759457    7.669186415
  924 SOLV  OW      5664    8.025327841    5.927694427    7.188040746
  924 SOLV  HW1     5665    8.088362457    5.962861464    7.118818025
  924 SOLV  HW2     5666    8.069848331    5.854374875    7.239459855
  925 SOLV  OW      5667    0.074090161    6.122150867    4.278637229
  925 SOLV  HW1     5668    0.067369180    6.061832775    4.199148993
  925 SOLV  HW2     5669    0.012267097    6.089835014    4.350298584
  926 SOLV  OW      5670    7.835100583    5.675544755    6.939521497
  926 SOLV  HW1     5671    7.928217980    5.654302193    6.909859871
  926 SOLV  HW2     5672    7.826755310    5.773972832    6.955145949
  927 SOLV  OW      5673    5.344048877    4.297607943    6.815348339
  927 SOLV  HW1     5674    5.306756941    4.305988049    6.907765725
  927 SOLV  HW2     5675    5.364375228    4.201574432    6.796210835
  928 SOLV  OW      5676    8.130201017    4.902643571    6.175697654
  928 SOLV  HW1     5677    8.060274119    4.968004997    6.204673358
  928 SOLV  HW2     5678    8.215971758    4.951085724    6.158428932
  929 SOLV  OW      5679    7.655849535    7.909384468    4.070066060
  929 SOLV  HW1     5680    7.597629325    7.984394064    4.038697179
  929 SOLV  HW2     5681    7.601049389    7.826226114    4.079101125
  930 SOLV  OW      5682    8.076152171    5.313234240    7.338478912
  930 SOLV  HW1     5683    8.105964277    5.224375068    7.373362550
  930 SOLV  HW2     5684    8.018987577    5.358436143    7.406966798
  931 SOLV  OW      5685    7.916080198    7.727409839    4.656395962
  931 SOLV  HW1     5686    7.850696094    7.707220006    4.729329116
  931 SOLV  HW2     5687    7.969666709    7.808153760    4.681111547
  932 SOLV  OW      5688    4.321044020    6.941209088    7.504161672
  932 SOLV  HW1     5689    4.379375160    6.894347880    7.437804151
  932 SOLV  HW2     5690    4.236582298    6.889182758    7.516861623
  933 SOLV  OW      5691    5.944631823    6.355721331    4.691442877
  933 SOLV  HW1     5692    5.863066715    6.299926031    4.676096747
  933 SOLV  HW2     5693    5.917573330    6.445257727    4.726834217
  934 SOLV  OW      5694    5.477904200    6.456993148    7.096398592
  934 SOLV  HW1     5695    5.450300939    6.537795544    7.148461012
  934 SOLV  HW2     5696    5.423281591    6.378405327    7.125411561
  935 SOLV  OW      5697    4.465829567    0.044323641    4.441939315
  935 SOLV  HW1     5698    4.487005368    0.132363546    4.484395185
  935 SOLV  HW2     5699    4.549895687   -0.008922867    4.431959307
  936 SOLV  OW      5700    4.417420981    6.564969101    4.871566059
  936 SOLV  HW1     5701    4.435343433    6.650736815    4.919779369
  936 SOLV  HW2     5702    4.418593286    6.489196042    4.936825625
  937 SOLV  OW      5703    6.708480449    4.961348537    0.014924071
  937 SOLV  HW1     5704    6.627630555    4.902538067    0.017083314
  937 SOLV  HW2     5705    6.697853998    5.029948185   -0.057056253
  938 SOLV  OW      5706    6.249520297    5.839670158    6.123681681
  938 SOLV  HW1     5707    6.252010194    5.774468050    6.047889555
  938 SOLV  HW2     5708    6.341871910    5.873736082    6.141363049
  939 SOLV  OW      5709    4.580030550    6.369723302    6.237213737
  939 SOLV  HW1     5710    4.503678129    6.396817399    6.295846845
  939 SOLV  HW2     5711    4.656273191    6.433086164    6.250394807
[truncated: 12,673,553 more chars]
