# Supplementary material for: Accelerated Enveloping Distribution Sampling to Probe the Presence of Water Molecules
Source: J Chem Theory Comput. 2023 May 11;19(11):3379–90. doi: 10.1021/acs.jctc.3c00109 (PMC10269333; doi:10.1021/acs.jctc.3c00109)
Supplement: Supplementary file 2 — ct3c00109_si_002.zip [file ct3c00109_si_002.zip › paper_TI_AEDS/eq/4RV/eq_4zlz_4rv_1.cnf]

TITLE
	MD++
	Automatically generated input file
	ogracia Thu Dec  1 20:00:18 2022

	final configuration
END
TIMESTEP
          10000   20.000000000
END
POSITION
# first 24 chars ignored
    1 GLY   H1         1    0.680634313    0.460480812    2.941546864
    1 GLY   H2         2    0.736296794    0.588756510    3.022019842
    1 GLY   N          3    0.654099844    0.547784855    2.982452190
    1 GLY   H3         4    0.621020335    0.609396002    2.910973795
    1 GLY   CA         5    0.554929396    0.528647868    3.089260422
    1 GLY   C          6    0.616369882    0.435465330    3.193903978
    1 GLY   O          7    0.713157501    0.365765625    3.163887425
    2 LEU   N          8    0.565147063    0.444370367    3.316328408
    2 LEU   H          9    0.467621029    0.466275777    3.319299236
    2 LEU   CA        10    0.601777178    0.345454477    3.418723691
    2 LEU   CB        11    0.516377011    0.374049368    3.542418188
    2 LEU   CG        12    0.575079400    0.322214109    3.673856903
    2 LEU   CD1       13    0.716266048    0.375674045    3.698771571
    2 LEU   CD2       14    0.482952522    0.352175734    3.792284129
    2 LEU   C         15    0.586123565    0.200959679    3.370893571
    2 LEU   O         16    0.686081493    0.136682888    3.339177535
    3 GLY   N         17    0.463510076    0.174435247    3.326704676
    3 GLY   H         18    0.383750599    0.217538814    3.368911554
    3 GLY   CA        19    0.433246829    0.056300747    3.244610032
    3 GLY   C         20    0.414217528    0.081891821    3.094966097
    3 GLY   O         21    0.321029853    0.024603359    3.038724747
    4 TYR   N         22    0.490489147    0.169948467    3.030774988
    4 TYR   H         23    0.579657742    0.193599805    3.069392985
    4 TYR   CA        24    0.483104517    0.191707645    2.885571475
    4 TYR   CB        25    0.405272628    0.315735486    2.841199308
    4 TYR   CG        26    0.257183431    0.319799121    2.879421500
    4 TYR   CD1       27    0.163839224    0.263027725    2.793499892
    4 TYR   HD1       28    0.197472103    0.224357866    2.697308852
    4 TYR   CD2       29    0.215194507    0.399551874    2.985239404
    4 TYR   HD2       30    0.287603725    0.445755815    3.052338396
    4 TYR   CE1       31    0.027998858    0.282274922    2.815787780
    4 TYR   HE1       32   -0.044237962    0.238614850    2.746833446
    4 TYR   CE2       33    0.079411811    0.421289641    3.005468357
    4 TYR   HE2       34    0.047185715    0.490310039    3.083420807
    4 TYR   CZ        35    8.227915752    0.361822113    2.921668291
    4 TYR   OH        36    8.095644353    0.369673721    2.952266083
    4 TYR   HH        37    8.076638988    0.467747951    2.956715085
    4 TYR   C         38    0.621283876    0.208533263    2.822062025
    4 TYR   O         39    0.698567120    0.295187773    2.862648664
    5 GLY   N         40    0.642367926    0.131541806    2.715681677
    5 GLY   H         41    0.575987840    0.062367668    2.687231908
    5 GLY   CA        42    0.761557508    0.146600061    2.630947599
    5 GLY   C         43    0.752246099    0.258640567    2.527160768
    5 GLY   O         44    0.648529496    0.322083583    2.508506890
    6 SER   N         45    0.859284077    0.274625279    2.449853844
    6 SER   H         46    0.936193630    0.211035056    2.456330507
    6 SER   CA        47    0.869366229    0.372523980    2.340654373
    6 SER   CB        48    1.008935777    0.380130348    2.278408718
    6 SER   OG        49    1.040578546    0.261483923    2.205106720
    6 SER   HG        50    1.131342750    0.263936616    2.163203913
    6 SER   C         51    0.771851493    0.346582186    2.225628669
    6 SER   O         52    0.723766770    0.442103002    2.164861628
    7 TRP   N         53    0.745250202    0.218470862    2.201722444
    7 TRP   H         54    0.798779536    0.145525632    2.244328197
    7 TRP   CA        55    0.643422586    0.173926791    2.105501134
    7 TRP   CB        56    0.677176485    0.033240064    2.055706150
    7 TRP   CG        57    0.652498237    8.163650841    2.157309233
    7 TRP   CD1       58    0.537409574    8.098153652    2.169729244
    7 TRP   HD1       59    0.457729124    8.096551343    2.095369008
    7 TRP   CD2       60    0.734235130    8.121893304    2.261703593
    7 TRP   NE1       61    0.541110472    8.023600209    2.279811976
    7 TRP   HE1       62    0.462005452    7.977124917    2.319597468
    7 TRP   CE2       63    0.658334719    8.036829634    2.341232322
    7 TRP   CE3       64    0.868462942    8.137257084    2.294384080
    7 TRP   HE3       65    0.932281381    8.197430528    2.229674237
    7 TRP   CZ2       66    0.708381545    7.976134777    2.455824537
    7 TRP   HZ2       67    0.642317506    7.932400648    2.530698329
    7 TRP   CZ3       68    0.923886642    8.071813426    2.403787116
    7 TRP   HZ3       69    1.030838097    8.080729094    2.422896008
    7 TRP   CH2       70    0.842932826    7.994058095    2.485773567
    7 TRP   HH2       71    0.885803858    7.945970445    2.573697698
    7 TRP   C         72    0.500469356    0.184164295    2.159074968
    7 TRP   O         73    0.406468861    0.165555827    2.081960559
    8 GLU   N         74    0.489321963    0.218101887    2.287201275
    8 GLU   H         75    0.545656327    0.294561111    2.318537569
    8 GLU   CA        76    0.358573842    0.225826805    2.353948227
    8 GLU   CB        77    0.356696070    0.140549102    2.480968955
    8 GLU   CG        78    0.361944126   -0.007535821    2.442913118
    8 GLU   CD        79    0.376485390    8.138823727    2.561348037
    8 GLU   OE1       80    0.308060025    8.034237766    2.563285813
    8 GLU   OE2       81    0.447924696    8.176995729    2.656554780
    8 GLU   C         82    0.303157450    0.363945225    2.389478139
    8 GLU   O         83    0.357689156    0.434974297    2.473808505
    9 ILE   N         84    0.184240924    0.389028573    2.335437848
    9 ILE   H         85    0.134441717    0.318160474    2.285460336
    9 ILE   CA        86    0.109933452    0.513662244    2.359011204
    9 ILE   CB        87    0.067450642    0.570716145    2.223548002
    9 ILE   CG1       88    0.188831088    0.611360593    2.139734588
    9 ILE   CG2       89   -0.026631909    0.690722774    2.236170395
    9 ILE   CD        90    0.160472085    0.681833372    2.006925074
    9 ILE   C         91    8.236768002    0.489726579    2.456722877
    9 ILE   O         92    8.180783838    0.380343016    2.462460420
   10 ASP   N         93    8.212998565    0.589161759    2.541799204
   10 ASP   H         94    8.262433970    0.676053637    2.539361472
   10 ASP   CA        95    8.102601498    0.583950774    2.638742003
   10 ASP   CB        96    8.133313053    0.675441443    2.757448729
   10 ASP   CG        97    8.030785025    0.657736961    2.869610488
   10 ASP   OD1       98    7.908743086    0.668283366    2.844745341
   10 ASP   OD2       99    8.076901380    0.638021839    2.984107632
   10 ASP   C        100    7.973002813    0.627923339    2.570304796
   10 ASP   O        101    7.962686163    0.744914771    2.533729908
   11 PRO   N        102    7.871293085    0.542610065    2.562009704
   11 PRO   CA       103    7.742649687    0.576675131    2.499554878
   11 PRO   CB       104    7.659059730    0.449647716    2.516556220
   11 PRO   CG       105    7.713965358    0.388617555    2.645659470
   11 PRO   CD       106    7.864306104    0.413836001    2.632569150
   11 PRO   C        107    7.671138981    0.701101131    2.552596276
   11 PRO   O        108    7.588286073    0.757241057    2.481077281
   12 LYSH  N        109    7.702660985    0.747534779    2.673185258
   12 LYSH  H        110    7.744814983    0.686101439    2.739896347
   12 LYSH  CA       111    7.650307961    0.872222968    2.730832236
   12 LYSH  CB       112    7.658566063    0.875247106    2.883580074
   12 LYSH  CG       113    7.566158405    0.765676025    2.937086385
   12 LYSH  CD       114    7.548002853    0.758341291    3.088828199
   12 LYSH  CE       115    7.679399143    0.758664615    3.167236063
   12 LYSH  NZ       116    7.784324063    0.666309156    3.121731306
   12 LYSH  HZ1      117    7.744939204    0.586070484    3.076890274
   12 LYSH  HZ2      118    7.835329627    0.632996845    3.201033073
   12 LYSH  HZ3      119    7.848616595    0.708678579    3.057924546
   12 LYSH  C        120    7.713442369    1.001077346    2.677706742
   12 LYSH  O        121    7.649525974    1.105962204    2.684333559
   13 ASP   N        122    7.828438822    0.989816597    2.611843159
   13 ASP   H        123    7.885348496    0.907651130    2.615137951
   13 ASP   CA       124    7.884879187    1.100901486    2.533838286
   13 ASP   CB       125    8.023383546    1.067883422    2.477828769
   13 ASP   CG       126    8.137172681    1.017922448    2.567091113
   13 ASP   OD1      127    8.140983728    1.062977547    2.683626577
   13 ASP   OD2      128    8.231083431    0.953877976    2.515075360
   13 ASP   C        129    7.794319649    1.139254651    2.416629351
   13 ASP   O        130    7.814754164    1.245589294    2.358256589
   14 LEU   N        131    7.708292033    1.047798398    2.372738733
   14 LEU   H        132    7.680161228    0.972982368    2.432847587
   14 LEU   CA       133    7.626799403    1.052487082    2.250481414
   14 LEU   CB       134    7.603880344    0.911318662    2.196119718
   14 LEU   CG       135    7.717701048    0.836719763    2.126190581
   14 LEU   CD1      136    7.682728846    0.689517751    2.103517325
   14 LEU   CD2      137    7.768575101    0.900126500    1.996580744
   14 LEU   C        138    7.491885013    1.124100933    2.259583520
   14 LEU   O        139    7.402422991    1.080840303    2.332075490
   15 THR   N        140    7.472789505    1.215451855    2.164823978
   15 THR   H        141    7.550176543    1.250165892    2.111844479
   15 THR   CA       142    7.345391924    1.285867208    2.144255877
   15 THR   CB       143    7.359913305    1.437928805    2.153169390
   15 THR   OG1      144    7.469904644    1.477486256    2.235547262
   15 THR   HG1      145    7.430455557    1.516541668    2.318721355
   15 THR   CG2      146    7.233623675    1.496288153    2.216833721
   15 THR   C        147    7.284570101    1.254634226    2.007371889
   15 THR   O        148    7.335137003    1.304736890    1.907056686
   16 PHE   N        149    7.181386810    1.170723005    2.006315640
   16 PHE   H        150    7.159163684    1.119388411    2.089211662
   16 PHE   CA       151    7.117316207    1.119339990    1.884386387
   16 PHE   CB       152    7.030999300    0.996243171    1.912845283
   16 PHE   CG       153    7.108756421    0.869281367    1.948048043
   16 PHE   CD1      154    7.140851394    0.778188929    1.848091080
   16 PHE   HD1      155    7.107748317    0.793525210    1.745377961
   16 PHE   CD2      156    7.149084657    0.847905981    2.079332638
   16 PHE   HD2      157    7.110400056    0.910243362    2.159944777
   16 PHE   CE1      158    7.216427008    0.666148125    1.880566406
   16 PHE   HE1      159    7.236949046    0.591598422    1.803755666
   16 PHE   CE2      160    7.230327907    0.738729050    2.107633385
   16 PHE   HE2      161    7.275458100    0.730290282    2.206487913
   16 PHE   CZ       162    7.263297225    0.645658889    2.009811810
   16 PHE   HZ       163    7.323740061    0.558070358    2.033366667
   16 PHE   C        164    7.033234197    1.224701968    1.811981152
   16 PHE   O        165    6.935440056    1.272915264    1.868929749
   17 LEU   N        166    7.060954183    1.245862956    1.683628539
   17 LEU   H        167    7.133404232    1.196893633    1.635120848
   17 LEU   CA       168    7.000367145    1.356569234    1.608222616
   17 LEU   CB       169    7.109373833    1.451677588    1.558376323
   17 LEU   CG       170    7.174218042    1.532496747    1.670946029
   17 LEU   CD1      171    7.288789423    1.616911158    1.614762285
   17 LEU   CD2      172    7.072335690    1.622504980    1.741143278
   17 LEU   C        173    6.903199393    1.325842138    1.494092618
   17 LEU   O        174    6.823930211    1.414553569    1.462837288
   18 LYSH  N        175    6.927750990    1.219139703    1.418580815
   18 LYSH  H        176    7.019313615    1.179134528    1.422731547
   18 LYSH  CA       177    6.835903156    1.154040774    1.324050488
   18 LYSH  CB       178    6.773992907    1.250552927    1.222732021
   18 LYSH  CG       179    6.795988080    1.223534837    1.073746359
   18 LYSH  CD       180    6.715475602    1.310716960    0.977183332
   18 LYSH  CE       181    6.756195593    1.458029204    0.984389083
   18 LYSH  NZ       182    6.900627432    1.474922281    0.962865407
   18 LYSH  HZ1      183    6.931465702    1.426904286    0.880747690
   18 LYSH  HZ2      184    6.951621214    1.440947791    1.041893050
   18 LYSH  HZ3      185    6.922752153    1.571808993    0.951694140
   18 LYSH  C        186    6.897522441    1.030571142    1.257964832
   18 LYSH  O        187    7.018449692    1.009474864    1.265925906
   19 GLU   N        188    6.811941212    0.946796851    1.200105480
   19 GLU   H        189    6.713960393    0.965441617    1.207399776
   19 GLU   CA       190    6.844158315    0.832013757    1.114093838
   19 GLU   CB       191    6.712710602    0.757385880    1.090344163
   19 GLU   CG       192    6.730030121    0.610664139    1.050585892
   19 GLU   CD       193    6.628426197    0.525083012    1.126460102
   19 GLU   OE1      194    6.602432841    0.555195197    1.244955684
   19 GLU   OE2      195    6.583597488    0.423192625    1.069594153
   19 GLU   C        196    6.904800496    0.872382508    0.979538363
   19 GLU   O        197    6.853972257    0.959191765    0.908748757
   20 LEU   N        198    7.016927950    0.811208816    0.942452372
   20 LEU   H        199    7.061295538    0.745161711    1.003041113
   20 LEU   CA       200    7.082759093    0.829562078    0.812300579
   20 LEU   CB       201    7.233973862    0.812695158    0.828434557
   20 LEU   CG       202    7.300414631    0.939313882    0.882845265
   20 LEU   CD1      203    7.445020733    0.911663411    0.924458605
   20 LEU   CD2      204    7.291048867    1.050768153    0.778445893
   20 LEU   C        205    7.035708615    0.731294022    0.704874141
   20 LEU   O        206    7.054546854    0.755432294    0.585746205
   21 GLY   N        207    6.998243024    0.613335273    0.753596469
   21 GLY   H        208    7.012305668    0.594717765    0.850840167
   21 GLY   CA       209    6.955951347    0.495505604    0.676519988
   21 GLY   C        210    6.984013086    0.365531553    0.752224670
   21 GLY   O        211    7.024665682    0.371055901    0.868187106
   22 THR   N        212    7.015129750    0.264484565    0.671538489
   22 THR   H        213    7.025548463    0.277482699    0.572930709
   22 THR   CA       214    7.024826633    0.124631601    0.715809653
   22 THR   CB       215    6.883578774    0.070970966    0.739883145
   22 THR   OG1      216    6.886700508   -0.056108566    0.805406670
   22 THR   HG1      217    6.801959264   -0.101834963    0.778398653
   22 THR   CG2      218    6.801943187    0.067267388    0.610530287
   22 THR   C        219    7.103343806    0.032616073    0.622099663
   22 THR   O        220    7.160385958    0.075521845    0.521918017
   23 GLY   N        221    7.108810368    8.146912640    0.658488991
   23 GLY   H        222    7.044120551    8.120013757    0.729857948
   23 GLY   CA       223    7.171919910    8.034058547    0.588559457
   23 GLY   C        224    7.157924869    7.903320023    0.666821027
   23 GLY   O        225    7.082046478    7.897856626    0.763483845
   24 GLN   N        226    7.249338097    7.810546501    0.639845721
   24 GLN   H        227    7.341430396    7.843368955    0.618829175
   24 GLN   CA       228    7.243267898    7.676017066    0.698812680
   24 GLN   CB       229    7.335604588    7.578887688    0.624996627
   24 GLN   CG       230    7.485576679    7.608150586    0.632745143
   24 GLN   CD       231    7.551084358    7.576237597    0.498216056
   24 GLN   OE1      232    7.520688358    7.637269890    0.395843489
   24 GLN   NE2      233    7.656973114    7.495788652    0.499663981
   24 GLN   HE21     234    7.701158621    7.472070819    0.413155167
   24 GLN   HE22     235    7.705700136    7.482395542    0.585948960
   24 GLN   C        236    7.256877751    7.665110603    0.850827442
   24 GLN   O        237    7.170116940    7.607040845    0.915877633
   25 PHE   N        238    7.346501439    7.744688054    0.908499859
   25 PHE   H        239    7.396507045    7.815554750    0.858726864
   25 PHE   CA       240    7.357429158    7.755060575    1.054729244
   25 PHE   CB       241    7.498938330    7.791904313    1.099789068
   25 PHE   CG       242    7.615248074    7.695333652    1.076227421
   25 PHE   CD1      243    7.608988202    7.557950516    1.096357419
   25 PHE   HD1      244    7.528037272    7.515306832    1.155582852
   25 PHE   CD2      245    7.733823224    7.750442737    1.029090463
   25 PHE   HD2      246    7.750734368    7.856749502    1.046208383
   25 PHE   CE1      247    7.717333312    7.476700494    1.065070967
   25 PHE   HE1      248    7.715967968    7.370463397    1.089418764
   25 PHE   CE2      249    7.841192759    7.669402211    0.994087374
   25 PHE   HE2      250    7.932541124    7.714775414    0.955657261
   25 PHE   CZ       251    7.834075095    7.531996131    1.013742672
   25 PHE   HZ       252    7.923042117    7.469783764    1.004039780
   25 PHE   C        253    7.259597012    7.857073996    1.113336334
   25 PHE   O        254    7.258807305    7.877077103    1.234702698
   26 GLY   N        255    7.172775127    7.915032449    1.030917245
   26 GLY   H        256    7.166534482    7.886116185    0.935384395
   26 GLY   CA       257    7.071586757    8.013939521    1.070771253
   26 GLY   C        258    7.108103355    8.162006159    1.058450170
   26 GLY   O        259    7.199829360    8.201684994    0.986741739
   27 VAL   N        260    7.026831981    8.238871997    1.130408981
   27 VAL   H        261    6.950299539    8.196805668    1.179137227
   27 VAL   CA       262    7.021587657    0.143673551    1.128938070
   27 VAL   CB       263    6.899785765    0.190829667    1.208622452
   27 VAL   CG1      264    6.892508350    0.342913351    1.223700052
   27 VAL   CG2      265    6.769522965    0.148647012    1.140338014
   27 VAL   C        266    7.150086277    0.215475207    1.170673885
   27 VAL   O        267    7.210822133    0.188964846    1.274304063
   28 VAL   N        268    7.180437189    0.316995163    1.090290296
   28 VAL   H        269    7.123330817    0.336258509    1.010480382
   28 VAL   CA       270    7.287091305    0.414119130    1.118622922
   28 VAL   CB       271    7.391291232    0.416946071    1.006624828
   28 VAL   CG1      272    7.509906700    0.511273342    1.027538031
   28 VAL   CG2      273    7.429802569    0.275510196    0.962786781
   28 VAL   C        274    7.225033133    0.552811818    1.136487594
   28 VAL   O        275    7.135640183    0.595280234    1.063459275
   29 LYSH  N        276    7.273494119    0.616783648    1.242533478
   29 LYSH  H        277    7.337731194    0.571849723    1.304618425
   29 LYSH  CA       278    7.222862650    0.748093752    1.284953790
   29 LYSH  CB       279    7.157045058    0.738035151    1.422700224
   29 LYSH  CG       280    7.042862851    0.636382622    1.416714683
   29 LYSH  CD       281    6.920880223    0.681349780    1.497364279
   29 LYSH  CE       282    6.816423439    0.570806658    1.480717511
   29 LYSH  NZ       283    6.685088872    0.607913798    1.535337031
   29 LYSH  HZ1      284    6.698668609    0.663397702    1.617411654
   29 LYSH  HZ2      285    6.636221940    0.523764134    1.558361920
   29 LYSH  HZ3      286    6.633794076    0.659947772    1.467066950
   29 LYSH  C        287    7.330936758    0.855915333    1.294977820
   29 LYSH  O        288    7.439768384    0.832665753    1.347351248
   30 TYR   N        289    7.289811025    0.977658430    1.260682229
   30 TYR   H        290    7.194261422    0.994073565    1.236170665
   30 TYR   CA       291    7.370317170    1.097384659    1.288826608
   30 TYR   CB       292    7.339870711    1.207160552    1.186698423
   30 TYR   CG       293    7.404139471    1.343694939    1.211862902
   30 TYR   CD1      294    7.531352841    1.362453118    1.264617624
   30 TYR   HD1      295    7.605844861    1.282999956    1.260332712
   30 TYR   CD2      296    7.319465204    1.452961434    1.197358378
   30 TYR   HD2      297    7.238715305    1.447785039    1.124341723
   30 TYR   CE1      298    7.571708022    1.487690790    1.309399624
   30 TYR   HE1      299    7.674785831    1.500980961    1.342252888
   30 TYR   CE2      300    7.357619973    1.577994255    1.244582527
   30 TYR   HE2      301    7.283896798    1.658120239    1.249654037
   30 TYR   CZ       302    7.482946331    1.594415648    1.302404887
   30 TYR   OH       303    7.521993474    1.721394837    1.331518569
   30 TYR   HH       304    7.620742901    1.724821606    1.316169874
   30 TYR   C        305    7.341307787    1.143564139    1.431770918
   30 TYR   O        306    7.228512934    1.139079835    1.480619792
   31 GLY   N        307    7.452771490    1.174126278    1.497557840
   31 GLY   H        308    7.541960237    1.157123747    1.455649829
   31 GLY   CA       309    7.456470039    1.223517854    1.635951638
   31 GLY   C        310    7.578248957    1.311412933    1.665101132
   31 GLY   O        311    7.659893858    1.341794627    1.578260553
   32 LYSH  N        312    7.580195049    1.355283165    1.790648651
   32 LYSH  H        313    7.496947223    1.348870958    1.845697109
   32 LYSH  CA       314    7.690378167    1.433023003    1.849173848
   32 LYSH  CB       315    7.637892026    1.561860951    1.912844716
   32 LYSH  CG       316    7.592686095    1.663509569    1.807806711
   32 LYSH  CD       317    7.712578146    1.705376629    1.722485336
   32 LYSH  CE       318    7.672330915    1.805339820    1.613873543
   32 LYSH  NZ       319    7.794233595    1.864336380    1.556716381
   32 LYSH  HZ1      320    7.867214081    1.867298784    1.625017045
   32 LYSH  HZ2      321    7.776720515    1.959328404    1.530830840
   32 LYSH  HZ3      322    7.822734950    1.813730022    1.475312022
   32 LYSH  C        323    7.773397005    1.358942844    1.954195642
   32 LYSH  O        324    7.716344299    1.303363822    2.047923766
   33 TRP   N        325    7.904406427    1.379402214    1.943700258
   33 TRP   H        326    7.938929624    1.410304424    1.855071268
   33 TRP   CA       327    8.003307468    1.341367201    2.045604983
   33 TRP   CB       328    8.116186103    1.257192753    1.985741572
   33 TRP   CG       329    8.209006900    1.189976515    2.087087278
   33 TRP   CD1      330    8.198743990    1.070969566    2.145559238
   33 TRP   HD1      331    8.126928368    0.993840872    2.117726137
   33 TRP   CD2      332    8.326388654    1.244354959    2.137908587
   33 TRP   NE1      333    8.293312450    1.049883429    2.236665208
   33 TRP   HE1      334    8.286281012    0.986045312    2.313315413
   33 TRP   CE2      335    8.377189779    1.152832776    2.229346265
   33 TRP   CE3      336    0.157083208    1.357100661    2.101730543
   33 TRP   HE3      337    0.114726521    1.430418531    2.033098757
   33 TRP   CZ2      338    0.262542595    1.169673504    2.282170244
   33 TRP   HZ2      339    0.308962392    1.089202606    2.339184605
   33 TRP   CZ3      340    0.283891572    1.373549561    2.156215928
   33 TRP   HZ3      341    0.346857771    1.453953339    2.118131124
   33 TRP   CH2      342    0.337163726    1.280928735    2.245105466
   33 TRP   HH2      343    0.440636186    1.290936834    2.277866613
   33 TRP   C        344    8.051185386    1.463699499    2.124044016
   33 TRP   O        345    8.084015217    1.566860875    2.065657947
   34 ARG   N        346    8.023087903    1.458802737    2.253963518
   34 ARG   H        347    7.978375177    1.376592255    2.289208502
   34 ARG   CA       348    8.059717571    1.559035799    2.355073624
   34 ARG   CB       349    8.206066583    1.543227450    2.396799674
   34 ARG   CG       350    8.216902256    1.412134524    2.474947434
   34 ARG   CD       351    0.117582593    1.390028615    2.525248887
   34 ARG   NE       352    0.118765421    1.258951513    2.591753876
   34 ARG   HE       353    0.031657696    1.211796379    2.605488425
   34 ARG   CZ       354    0.226764226    1.192615091    2.635209344
   34 ARG   NH1      355    0.351046324    1.240009420    2.619007667
   34 ARG   HH11     356    0.429366513    1.183495640    2.644908638
   34 ARG   HH12     357    0.366019267    1.336089921    2.595701898
   34 ARG   NH2      358    0.211991382    1.076080254    2.699687209
   34 ARG   HH21     359    0.290379923    1.025306563    2.735412618
   34 ARG   HH22     360    0.120184985    1.036870174    2.705462665
   34 ARG   C        361    8.022611544    1.704445642    2.325231111
   34 ARG   O        362    8.106988181    1.792196760    2.307643486
   35 GLY   N        363    7.892648555    1.719574693    2.301311112
   35 GLY   H        364    7.835140507    1.637846489    2.305094672
   35 GLY   CA       365    7.823812078    1.843069474    2.261041348
   35 GLY   C        366    7.844905119    1.885781503    2.115644602
   35 GLY   O        367    7.749553101    1.900939881    2.039447316
   36 GLN   N        368    7.969429098    1.864788459    2.073878417
   36 GLN   H        369    8.030567238    1.811262451    2.132167333
   36 GLN   CA       370    8.036973424    1.932750541    1.962394658
   36 GLN   CB       371    8.174212856    1.972530283    2.017119128
   36 GLN   CG       372    8.208943794    2.116560847    1.978995104
   36 GLN   CD       373    0.107964560    2.153865994    2.024798891
   36 GLN   OE1      374    0.167530440    2.104105604    2.120218017
   36 GLN   NE2      375    0.171941258    2.246996778    1.954653178
   36 GLN   HE21     376    0.260678012    2.286056248    1.979118843
   36 GLN   HE22     377    0.123374021    2.280026721    1.873726450
   36 GLN   C        378    8.051399230    1.857099534    1.830181731
   36 GLN   O        379    8.012193577    1.907970992    1.725269602
   37 TYR   N        380    8.096365551    1.732211261    1.838657430
   37 TYR   H        381    8.093332954    1.680231332    1.924032429
   37 TYR   CA       382    8.154240793    1.662506628    1.722894089
   37 TYR   CB       383    8.277865929    1.583949558    1.767114235
   37 TYR   CG       384    8.383171314    1.676070754    1.829000188
   37 TYR   CD1      385    0.231277412    1.743072423    1.747191615
   37 TYR   HD1      386    0.212300738    1.750303353    1.640107911
   37 TYR   CD2      387    0.149070592    1.690651791    1.967001055
   37 TYR   HD2      388    0.074179735    1.648391941    2.033965254
   37 TYR   CE1      389    0.333957779    1.819222886    1.801744030
   37 TYR   HE1      390    0.399456883    1.874518911    1.734414859
   37 TYR   CE2      391    0.248982694    1.769889506    2.022287471
   37 TYR   HE2      392    0.242074064    1.799206602    2.127043277
   37 TYR   CZ       393    0.342507570    1.831449326    1.939927854
   37 TYR   OH       394    0.450468270    1.887290102    2.000938471
   37 TYR   HH       395    0.472434231    1.963841351    1.940464697
   37 TYR   C        396    8.058679024    1.569012869    1.648472459
   37 TYR   O        397    7.992333150    1.485169120    1.709279126
   38 ASP   N        398    8.048932316    1.588081590    1.517196681
   38 ASP   H        399    8.099965887    1.661302180    1.472075718
   38 ASP   CA       400    7.964083163    1.506812553    1.428844762
   38 ASP   CB       401    7.974232689    1.558850488    1.285327201
   38 ASP   CG       402    7.904559670    1.693120541    1.262414640
   38 ASP   OD1      403    7.787325722    1.708952830    1.302794588
   38 ASP   OD2      404    7.966795720    1.784598950    1.204269758
   38 ASP   C        405    8.001233560    1.358385173    1.430221961
   38 ASP   O        406    8.115803832    1.322429674    1.403533503
   39 VAL   N        407    7.904187822    1.273822165    1.463691700
   39 VAL   H        408    7.816634518    1.306719589    1.499100376
   39 VAL   CA       409    7.921043551    1.127847359    1.459333432
   39 VAL   CB       410    7.945694678    1.063112955    1.595767563
   39 VAL   CG1      411    8.083959755    1.101626718    1.648762523
   39 VAL   CG2      412    7.839693442    1.094230273    1.701605973
   39 VAL   C        413    7.808851388    1.052318407    1.387796887
   39 VAL   O        414    7.691868457    1.090027237    1.392350487
   40 ALA   N        415    7.849987539    0.945967391    1.319352064
   40 ALA   H        416    7.943790114    0.935037710    1.286492120
   40 ALA   CA       417    7.755678112    0.843986476    1.271250238
   40 ALA   CB       418    7.774865415    0.815174369    1.122215633
   40 ALA   C        419    7.769504148    0.717503316    1.356219947
   40 ALA   O        420    7.877957003    0.667561911    1.385742563
   41 ILE   N        421    7.655759362    0.693448599    1.420824727
   41 ILE   H        422    7.575130867    0.748986928    1.400464470
   41 ILE   CA       423    7.633270438    0.586764639    1.519409931
   41 ILE   CB       424    7.550232414    0.641038821    1.635891690
   41 ILE   CG1      425    7.617673424    0.766532026    1.691671136
   41 ILE   CG2      426    7.532725689    0.537563769    1.747213367
   41 ILE   CD       427    7.508544855    0.859854523    1.744484623
   41 ILE   C        428    7.556592497    0.472356895    1.452808302
   41 ILE   O        429    7.439156804    0.482719847    1.417730278
   42 LYSH  N        430    7.635353905    0.371152565    1.417590956
   42 LYSH  H        431    7.734401358    0.376966237    1.430042981
   42 LYSH  CA       432    7.584063216    0.246831242    1.358240520
   42 LYSH  CB       433    7.698826323    0.177807857    1.284276628
   42 LYSH  CG       434    7.752284100    0.270176024    1.174648118
   42 LYSH  CD       435    7.896870981    0.232717828    1.141492964
   42 LYSH  CE       436    7.909601778    0.091753675    1.083389307
   42 LYSH  NZ       437    7.854956516    0.083577698    0.947173351
   42 LYSH  HZ1      438    7.784978548    0.153655779    0.933299351
   42 LYSH  HZ2      439    7.812734710   -0.005854103    0.932388390
   42 LYSH  HZ3      440    7.924092144    0.099398631    0.876675384
   42 LYSH  C        441    7.529780925    0.155990353    1.468736813
   42 LYSH  O        442    7.606208208    0.097248994    1.545131258
   43 MET   N        443    7.398080217    0.165610088    1.484657942
   43 MET   H        444    7.340742015    0.202023476    1.411266544
   43 MET   CA       445    7.324741019    0.090911118    1.587866982
   43 MET   CB       446    7.193303849    0.160836291    1.623145684
   43 MET   CG       447    7.216289531    0.302793559    1.675411689
   43 MET   SD       448    7.063435158    0.385833986    1.732234471
   43 MET   CE       449    7.031510201    0.289696431    1.878603399
   43 MET   C        450    7.300912403    8.191973065    1.533568412
   43 MET   O        451    7.218072557    8.171527770    1.444976368
   44 ILE   N        452    7.391673037    8.102479381    1.571581202
   44 ILE   H        453    7.455514866    8.123735839    1.645561109
   44 ILE   CA       454    7.389606389    7.963217916    1.524516272
   44 ILE   CB       455    7.521330663    7.894116396    1.560344877
   44 ILE   CG1      456    7.643185719    7.974081751    1.513757647
   44 ILE   CG2      457    7.534000552    7.752054636    1.504940535
   44 ILE   CD       458    7.647615428    8.003920103    1.363751212
   44 ILE   C        459    7.262697099    7.892179448    1.572055664
   44 ILE   O        460    7.182820932    7.942948035    1.650626879
   45 LYSH  N        461    7.222545936    7.795019438    1.490579241
   45 LYSH  H        462    7.261647903    7.790913999    1.398632617
   45 LYSH  CA       463    7.109007684    7.704652871    1.514101293
   45 LYSH  CB       464    7.058297627    7.663580619    1.375705836
   45 LYSH  CG       465    6.916547704    7.606032466    1.372996245
   45 LYSH  CD       466    6.821007299    7.707566006    1.436019825
   45 LYSH  CE       467    6.674715935    7.684365578    1.397719981
   45 LYSH  NZ       468    6.627726307    7.549586665    1.432871368
   45 LYSH  HZ1      469    6.619107195    7.539647797    1.531998374
   45 LYSH  HZ2      470    6.689165445    7.479395738    1.396843030
   45 LYSH  HZ3      471    6.537442311    7.535408179    1.392288584
   45 LYSH  C        472    7.140705061    7.579470779    1.596184140
   45 LYSH  O        473    7.224415972    7.496489147    1.561009464
   46 GLU   N        474    7.063563516    7.558909870    1.702563819
   46 GLU   H        475    7.052473008    7.633170293    1.768625380
   46 GLU   CA       476    7.042837315    7.426651993    1.763299650
   46 GLU   CB       477    6.927485056    7.437097248    1.863272336
   46 GLU   CG       478    6.937863810    7.337223764    1.978699261
   46 GLU   CD       479    7.016264376    7.395097164    2.096647807
   46 GLU   OE1      480    7.096470211    7.318806140    2.154714183
   46 GLU   OE2      481    6.995644765    7.512309602    2.134838544
   46 GLU   C        482    7.008266086    7.325727216    1.653627320
   46 GLU   O        483    6.919262000    7.348194566    1.571752173
   47 GLY   N        484    7.083539730    7.216062589    1.653508844
   47 GLY   H        485    7.122927677    7.182465841    1.739075192
   47 GLY   CA       486    7.083422277    7.117272625    1.544647597
   47 GLY   C        487    7.186370851    7.129682438    1.432135126
   47 GLY   O        488    7.211802673    7.032340921    1.361368198
   48 SER   N        489    7.254919291    7.242855277    1.418594933
   48 SER   H        490    7.251065779    7.318288445    1.484143703
   48 SER   CA       491    7.335111890    7.268994776    1.298200273
   48 SER   CB       492    7.288681814    7.397672466    1.229664484
   48 SER   OG       493    7.340306275    7.512319575    1.297804889
   48 SER   HG       494    7.317590893    7.595689868    1.247457978
   48 SER   C        495    7.487880410    7.264143761    1.291195466
   48 SER   O        496    7.539302071    7.254493650    1.179864376
   49 MET   N        497    7.560299985    7.263092473    1.402750186
   49 MET   H        498    7.520210238    7.272705223    1.493864424
   49 MET   CA       499    7.706583651    7.277625220    1.401160856
   49 MET   CB       500    7.731962246    7.424314238    1.436498978
   49 MET   CG       501    7.872883056    7.473044803    1.402211108
   49 MET   SD       502    7.881050236    7.653595049    1.430852579
   49 MET   CE       503    7.969603143    7.690506996    1.280919518
   49 MET   C        504    7.781117296    7.185666563    1.498121499
   49 MET   O        505    7.730448734    7.153349149    1.605445694
   50 SER   N        506    7.898591294    7.140263267    1.455356644
   50 SER   H        507    7.910762386    7.124558040    1.357342187
   50 SER   CA       508    7.997500759    7.079033144    1.545236267
   50 SER   CB       509    8.091281497    6.976395960    1.481363096
   50 SER   OG       510    8.151414553    6.905892601    1.590284278
   50 SER   HG       511    8.233970125    6.861903186    1.554935635
   50 SER   C        512    8.081104396    7.186303033    1.615300410
   50 SER   O        513    8.189880842    7.228151056    1.576010307
   51 GLU   N        514    8.017685715    7.231689657    1.723025671
   51 GLU   H        515    7.930786352    7.190897239    1.751034232
   51 GLU   CA       516    8.057848364    7.350332784    1.799948889
   51 GLU   CB       517    7.943419379    7.391392400    1.892836437
   51 GLU   CG       518    7.827168523    7.436806340    1.804356095
   51 GLU   CD       519    7.700193191    7.480317527    1.877769394
   51 GLU   OE1      520    7.710376513    7.540509779    1.986841976
   51 GLU   OE2      521    7.591214057    7.440869945    1.830945928
   51 GLU   C        522    8.197103284    7.358373452    1.862809068
   51 GLU   O        523    8.276100563    7.444795320    1.825158488
   52 ASP   N        524    8.231246491    7.254096539    1.937980888
   52 ASP   H        525    8.165042033    7.184345435    1.965368752
   52 ASP   CA       526    0.121593747    7.240563204    2.000289569
   52 ASP   CB       527    0.110026882    7.125721324    2.100744407
   52 ASP   CG       528    0.008181535    7.157282922    2.210468263
   52 ASP   OD1      529    0.053565246    7.207797285    2.315414049
   52 ASP   OD2      530   -0.113218609    7.137933934    2.187893363
   52 ASP   C        531    0.237287865    7.229761293    1.900740302
   52 ASP   O        532    0.335903429    7.301150446    1.918313204
   53 GLU   N        533    0.219324217    7.156293132    1.791338580
   53 GLU   H        534    0.141049981    7.094300928    1.785780110
   53 GLU   CA       535    0.314214167    7.153412170    1.679089640
   53 GLU   CB       536    0.263319870    7.063318771    1.566383822
   53 GLU   CG       537    0.286443795    6.914639736    1.594071219
   53 GLU   CD       538    0.232568029    6.831533990    1.477458294
   53 GLU   OE1      539    0.300115002    6.824103782    1.372543097
   53 GLU   OE2      540    0.120120969    6.779027002    1.492327736
   53 GLU   C        541    0.338867054    7.291494596    1.617955287
   53 GLU   O        542    0.452536149    7.338106707    1.611984677
   54 PHE   N        543    0.229111656    7.361433478    1.590500623
   54 PHE   H        544    0.139798276    7.316944689    1.583758153
   54 PHE   CA       545    0.233577661    7.500906898    1.544280061
   54 PHE   CB       546    0.092727236    7.544479550    1.503408770
   54 PHE   CG       547    0.079781037    7.695783535    1.484810944
   54 PHE   CD1      548    0.155173641    7.756782137    1.385236234
   54 PHE   HD1      549    0.186743709    7.694992351    1.301180406
   54 PHE   CD2      550    0.025719762    7.776307162    1.584381643
   54 PHE   HD2      551   -0.031966802    7.732767497    1.665970264
   54 PHE   CE1      552    0.182149882    7.893068139    1.389454970
   54 PHE   HE1      553    0.246065731    7.937660523    1.313254283
   54 PHE   CE2      554    0.048005257    7.913464505    1.587693972
   54 PHE   HE2      555   -0.005565215    7.972783556    1.661798912
   54 PHE   CZ       556    0.128414586    7.971891624    1.490534164
   54 PHE   HZ       557    0.149702667    8.078661554    1.495825656
   54 PHE   C        558    0.298177850    7.598700078    1.642644820
   54 PHE   O        559    0.381323971    7.678608689    1.599840173
   55 ILE   N        560    0.266788264    7.591685777    1.771697112
   55 ILE   H        561    0.194101527    7.531326272    1.804479263
   55 ILE   CA       562    0.328273149    7.680253706    1.871635087
   55 ILE   CB       563    0.261865367    7.663279591    2.008409306
   55 ILE   CG1      564    0.114968411    7.705392168    2.000871708
   55 ILE   CG2      565    0.327015828    7.743008944    2.121576851
   55 ILE   CD       566    0.045888126    7.608958861    2.097500007
   55 ILE   C        567    0.479390336    7.660729714    1.885470184
   55 ILE   O        568    0.551449162    7.758214569    1.906313086
   56 GLU   N        569    0.528207859    7.538516577    1.866149454
   56 GLU   H        570    0.470431828    7.457222665    1.873445369
   56 GLU   CA       571    0.672960771    7.514654802    1.856859083
   56 GLU   CB       572    0.699122915    7.364817797    1.873501410
   56 GLU   CG       573    0.841474735    7.329774450    1.917284168
   56 GLU   CD       574    0.885018861    7.385287213    2.053031955
   56 GLU   OE1      575    0.805050689    7.385164331    2.149099727
   56 GLU   OE2      576    1.001786790    7.428950226    2.062185764
   56 GLU   C        577    0.733677536    7.573020633    1.729110582
   56 GLU   O        578    0.820208235    7.660139301    1.736393649
   57 GLU   N        579    0.669062178    7.549895049    1.615179597
   57 GLU   H        580    0.606141794    7.472769574    1.605471488
   57 GLU   CA       581    0.707713343    7.611432671    1.487397717
   57 GLU   CB       582    0.628717477    7.542694868    1.375837265
   57 GLU   CG       583    0.667515347    7.588732830    1.235187348
   57 GLU   CD       584    0.797581538    7.531629790    1.178353988
   57 GLU   OE1      585    0.819272653    7.410145013    1.198252347
   57 GLU   OE2      586    0.862975918    7.601878612    1.098281435
   57 GLU   C        587    0.691558519    7.763496878    1.482100972
   57 GLU   O        588    0.771344502    7.832365432    1.418687249
   58 ALA   N        589    0.595224812    7.820284331    1.554100990
   58 ALA   H        590    0.517718269    7.766086856    1.586597878
   58 ALA   CA       591    0.578756136    7.965165310    1.572803429
   58 ALA   CB       592    0.465147726    7.992794477    1.671498491
   58 ALA   C        593    0.703913708    8.040893572    1.617661969
   58 ALA   O        594    0.735278830    8.145262055    1.560631721
   59 LYSH  N        595    0.790800853    7.973668214    1.692638582
   59 LYSH  H        596    0.770829015    7.882111735    1.727567459
   59 LYSH  CA       597    0.920481493    8.030673130    1.731927418
   59 LYSH  CB       598    0.986189457    7.944559014    1.839994021
   59 LYSH  CG       599    0.896725374    7.927561801    1.962938406
   59 LYSH  CD       600    0.957715615    7.820713444    2.053884503
   59 LYSH  CE       601    0.850023120    7.769067796    2.149509051
   59 LYSH  NZ       602    0.905089497    7.658162761    2.228724033
   59 LYSH  HZ1      603    0.947939569    7.592264225    2.166909158
   59 LYSH  HZ2      604    0.832629282    7.609276707    2.277299184
   59 LYSH  HZ3      605    0.975204700    7.689049195    2.292988232
   59 LYSH  C        606    1.017833430    8.044559776    1.614697410
   59 LYSH  O        607    1.087734627    8.145319675    1.605125780
   60 VAL   N        608    1.021699889    7.946273250    1.525177526
   60 VAL   H        609    0.966554533    7.863562250    1.536076896
   60 VAL   CA       610    1.098960001    7.952931718    1.400286286
   60 VAL   CB       611    1.099976524    7.819074373    1.326161130
   60 VAL   CG1      612    1.186839050    7.826449925    1.200425942
   60 VAL   CG2      613    1.155899092    7.706612270    1.413546566
   60 VAL   C        614    1.040162259    8.062703350    1.311369184
   60 VAL   O        615    1.111044505    8.152876374    1.266925007
   61 MET   N        616    0.907734512    8.060966154    1.299115177
   61 MET   H        617    0.853747730    7.986370706    1.338138910
   61 MET   CA       618    0.832449006    8.162199827    1.223649263
   61 MET   CB       619    0.686719024    8.118662542    1.206954075
   61 MET   CG       620    0.680404720    7.996256828    1.115379127
   61 MET   SD       621    0.508348076    7.938061587    1.093168456
   61 MET   CE       622    0.432338009    8.074227733    1.007347287
   61 MET   C        623    0.842026927    0.065290942    1.270936609
   61 MET   O        624    0.843773907    0.156933913    1.188908711
   62 MET   N        625    0.860612323    0.085493993    1.401072769
   62 MET   H        626    0.831330948    0.015762002    1.466500060
   62 MET   CA       627    0.893731485    0.216659515    1.458615222
   62 MET   CB       628    0.912159443    0.207612386    1.610246100
   62 MET   CG       629    0.783284963    0.186497141    1.689967863
   62 MET   SD       630    0.670443930    0.330548981    1.687821043
   62 MET   CE       631    0.759789959    0.438779781    1.797307943
   62 MET   C        632    1.019421545    0.279986399    1.398585384
   62 MET   O        633    1.013481683    0.391060291    1.346070568
   63 ASN   N        634    1.122567688    0.198091501    1.380062448
   63 ASN   H        635    1.116417603    0.102089337    1.407389183
   63 ASN   CA       636    1.250704647    0.235226465    1.318302483
   63 ASN   CB       637    1.356682067    0.129852691    1.351048571
   63 ASN   CG       638    1.383379025    0.118422908    1.501262943
   63 ASN   OD1      639    1.390403843    0.215336341    1.576678052
   63 ASN   ND2      640    1.407886949   -0.004645633    1.545312123
   63 ASN   HD21     641    1.424446890   -0.014982167    1.643381720
   63 ASN   HD22     642    1.422432180   -0.081682019    1.483243838
   63 ASN   C        643    1.249019911    0.265960218    1.168418057
   63 ASN   O        644    1.350049952    0.305674983    1.110567226
   64 LEU   N        645    1.133280760    0.248630626    1.105213335
   64 LEU   H        646    1.051650352    0.217450935    1.153837438
   64 LEU   CA       647    1.110965683    0.283072294    0.964054419
   64 LEU   CB       648    1.009260070    0.189341041    0.898614317
   64 LEU   CG       649    1.049460837    0.041743135    0.901065797
   64 LEU   CD1      650    0.943824357   -0.042668956    0.829509740
   64 LEU   CD2      651    1.187432666    0.019463162    0.838805193
   64 LEU   C        652    1.068218441    0.428838595    0.945710602
   64 LEU   O        653    0.954770219    0.464026254    0.977653204
   65 SER   N        654    1.165186862    0.515668141    0.918337985
   65 SER   H        655    1.261100877    0.496502084    0.939190265
   65 SER   CA       656    1.137878841    0.656878827    0.887942996
   65 SER   CB       657    1.190305051    0.750796795    0.996769232
   65 SER   OG       658    1.330486081    0.733915219    1.019486005
   65 SER   HG       659    1.368694034    0.825386514    1.032645049
   65 SER   C        660    1.178697028    0.704085116    0.748241119
   65 SER   O        661    1.295345523    0.696062704    0.710046368
   66 HISB  N        662    1.077767916    0.748121859    0.673655063
   66 HISB  H        663    0.983867106    0.729746484    0.702734709
   66 HISB  CA       664    1.087972448    0.796906312    0.535348749
   66 HISB  CB       665    1.074453014    0.674904546    0.444006012
   66 HISB  CG       666    1.094301217    0.706494546    0.295633327
   66 HISB  ND1      667    1.003153040    0.758993237    0.214243385
   66 HISB  CD2      668    1.211072245    0.702971497    0.232063559
   66 HISB  HD2      669    1.304631392    0.665633430    0.273689296
   66 HISB  CE1      670    1.063270594    0.788584855    0.099358076
   66 HISB  HE1      671    1.022167422    0.843492501    0.014651190
   66 HISB  NE2      672    1.191118726    0.753780993    0.110785011
   66 HISB  HE2      673    1.261491041    0.761947658    0.040216673
   66 HISB  C        674    0.975856353    0.894107246    0.498015821
   66 HISB  O        675    0.857833420    0.863520457    0.514301152
   67 GLU   N        676    1.012145533    0.994863670    0.419147332
   67 GLU   H        677    1.104885580    0.999314751    0.381995523
   67 GLU   CA       678    0.919048950    1.099882086    0.375366062
   67 GLU   CB       679    0.986792896    1.218941261    0.307207569
   67 GLU   CG       680    1.049359536    1.194473909    0.169756950
   67 GLU   CD       681    1.069975397    1.329046947    0.099953493
   67 GLU   OE1      682    1.138181735    1.418617787    0.154267030
   67 GLU   OE2      683    1.016273932    1.347476089   -0.011394795
   67 GLU   C        684    0.795539722    1.060243620    0.294212884
   67 GLU   O        685    0.700786951    1.138496714    0.288861366
   68 LYSH  N        686    0.795251911    0.942261761    0.232819085
   68 LYSH  H        687    0.878527658    0.887069241    0.228372988
   68 LYSH  CA       688    0.682203530    0.887750086    0.156267675
   68 LYSH  CB       689    0.724293671    0.863234919    0.011214594
   68 LYSH  CG       690    0.789487323    0.983801090    8.185326567
   68 LYSH  CD       691    0.691805195    1.100353049    8.168582348
   68 LYSH  CE       692    0.762703282    1.225642145    8.116764359
   68 LYSH  NZ       693    0.830568292    1.204131316    7.988157467
   68 LYSH  HZ1      694    0.762156637    1.170634214    7.923367578
   68 LYSH  HZ2      695    0.904911724    1.137971833    7.997905711
   68 LYSH  HZ3      696    0.867767080    1.290231903    7.953474050
   68 LYSH  C        697    0.624402305    0.757757131    0.212596606
   68 LYSH  O        698    0.546204042    0.689064103    0.147045593
   69 LEU   N        699    0.662815949    0.721488380    0.334653847
   69 LEU   H        700    0.738461911    0.767950865    0.380697867
   69 LEU   CA       701    0.614551707    0.600274833    0.402411082
   69 LEU   CB       702    0.737128609    0.512891811    0.429750716
   69 LEU   CG       703    0.707210751    0.370085271    0.475796504
   69 LEU   CD1      704    0.648876600    0.286413614    0.361771623
   69 LEU   CD2      705    0.834268830    0.304547134    0.530282242
   69 LEU   C        706    0.542099558    0.640127458    0.531158422
   69 LEU   O        707    0.603608998    0.696334578    0.621652204
   70 VAL   N        708    0.413277738    0.608299109    0.540233395
   70 VAL   H        709    0.371400340    0.543638443    0.476473831
   70 VAL   CA       710    0.326471723    0.654195778    0.649632600
   70 VAL   CB       711    0.181996215    0.607858002    0.629848748
   70 VAL   CG1      712    0.089612087    0.656320121    0.741751989
   70 VAL   CG2      713    0.122929827    0.662549581    0.499731075
   70 VAL   C        714    0.378690312    0.613490187    0.787564736
   70 VAL   O        715    0.373624817    0.497449222    0.828069920
   71 GLN   N        716    0.421420307    0.715145285    0.861930620
   71 GLN   H        717    0.408725756    0.809308772    0.830734306
   71 GLN   CA       718    0.489808920    0.698591969    0.991011351
   71 GLN   CB       719    0.552246828    0.831554755    1.033789452
   71 GLN   CG       720    0.647443396    0.821123573    1.153111722
   71 GLN   CD       721    0.765404279    0.728529901    1.122844095
   71 GLN   OE1      722    0.839141600    0.748467009    1.026443169
   71 GLN   NE2      723    0.787663696    0.630290203    1.209691549
   71 GLN   HE21     724    0.870143470    0.575704558    1.194970186
   71 GLN   HE22     725    0.726564258    0.606005917    1.285032437
   71 GLN   C        726    0.406389947    0.639751052    1.104971677
   71 GLN   O        727    0.293374957    0.682101472    1.128741323
   72 LEU   N        728    0.455921663    0.528187919    1.157796581
   72 LEU   H        729    0.553860277    0.511884261    1.145801264
   72 LEU   CA       730    0.412605280    0.477498036    1.288821463
   72 LEU   CB       731    0.452680006    0.330450766    1.302269232
   72 LEU   CG       732    0.415874372    0.252376292    1.428597068
   72 LEU   CD1      733    0.264797670    0.233212614    1.443205532
   72 LEU   CD2      734    0.486644957    0.116739689    1.427107827
   72 LEU   C        735    0.469453644    0.557661094    1.406098615
   72 LEU   O        736    0.588234560    0.589584552    1.407092142
   73 TYR   N        737    0.376633878    0.598484471    1.492177339
   73 TYR   H        738    0.279446366    0.596927137    1.468679202
   73 TYR   CA       739    0.412278760    0.665249914    1.618211035
   73 TYR   CB       740    0.313121559    0.778195018    1.646878514
   73 TYR   CG       741    0.308896715    0.887983959    1.540400632
   73 TYR   CD1      742    0.422069093    0.931625659    1.472525536
   73 TYR   HD1      743    0.520886837    0.898084596    1.503992128
   73 TYR   CD2      744    0.186698449    0.949341470    1.515437069
   73 TYR   HD2      745    0.095790570    0.906131974    1.557265790
   73 TYR   CE1      746    0.413667905    1.035462519    1.380515992
   73 TYR   HE1      747    0.504565464    1.077010790    1.337014555
   73 TYR   CE2      748    0.177747378    1.055173483    1.425783306
   73 TYR   HE2      749    0.088007045    1.116987127    1.428182077
   73 TYR   CZ       750    0.290798607    1.095500342    1.355682198
   73 TYR   OH       751    0.279956676    1.168174041    1.241256225
   73 TYR   HH       752    0.183822692    1.180214224    1.216490956
   73 TYR   C        753    0.414969952    0.573073049    1.740291290
   73 TYR   O        754    0.478770779    0.603604799    1.840920644
   74 GLY   N        755    0.322130333    0.477832541    1.739589641
   74 GLY   H        756    0.244092226    0.481275489    1.677159273
   74 GLY   CA       757    0.315900372    0.370853473    1.840222408
   74 GLY   C        758    0.183626722    0.294000399    1.838887147
   74 GLY   O        759    0.101737930    0.306113752    1.747911905
   75 VAL   N        760    0.172510595    0.209794240    1.941246419
   75 VAL   H        761    0.250866707    0.188021424    1.999438038
   75 VAL   CA       762    0.052799809    0.126767733    1.960924837
   75 VAL   CB       763    0.080318478   -0.020285362    1.928876256
   75 VAL   CG1      764    0.104400372   -0.036394817    1.778637775
   75 VAL   CG2      765    0.199653091   -0.079508792    2.004139981
   75 VAL   C        766    8.237461263    0.139128272    2.102204734
   75 VAL   O        767    8.305678831    0.171303375    2.199374290
   76 CYSH  N        768    8.105456058    0.126170039    2.112080144
   76 CYSH  H        769    8.051129470    0.114245220    2.028975267
   76 CYSH  CA       770    8.028826980    0.119302675    2.237339522
   76 CYSH  CB       771    7.901157390    0.203632401    2.236537347
   76 CYSH  SG       772    7.923528454    0.382591893    2.205454944
   76 CYSH  HG       773    7.802944386    0.405154997    2.154064888
   76 CYSH  C        774    7.997407670    8.216349188    2.274515622
   76 CYSH  O        775    7.914701508    8.152991173    2.209136322
   77 THR   N        776    8.080675943    8.168869062    2.366724372
   77 THR   H        777    8.154867354    8.226709631    2.400637545
   77 THR   CA       778    8.092339032    8.028134763    2.407562966
   77 THR   CB       779    8.240389758    7.998361485    2.432085338
   77 THR   OG1      780    8.291008066    8.094405575    2.525149663
   77 THR   HG1      781    8.389676496    8.079798581    2.532303704
   77 THR   CG2      782    0.080104197    7.993512457    2.302894821
   77 THR   C        783    8.019365707    7.966084586    2.526880252
   77 THR   O        784    7.987466513    7.847447342    2.520716249
   78 LYSH  N        785    7.991507521    8.041340631    2.632943675
   78 LYSH  H        786    8.000232498    8.140854690    2.628282604
   78 LYSH  CA       787    7.936243430    7.987146133    2.757921241
   78 LYSH  CB       788    7.962197406    8.079946314    2.876775909
   78 LYSH  CG       789    8.095546334    8.154938277    2.878583978
   78 LYSH  CD       790    8.223195134    8.071811168    2.892870884
   78 LYSH  CE       791    0.094531868    8.157023690    2.835620699
   78 LYSH  NZ       792    0.227498789    8.096828016    2.853022858
   78 LYSH  HZ1      793    0.222970863    7.996929913    2.854220944
   78 LYSH  HZ2      794    0.272107760    8.133709822    2.934565481
   78 LYSH  HZ3      795    0.285333153    8.119884937    2.774769646
   78 LYSH  C        796    7.786163729    7.958107896    2.751776930
   78 LYSH  O        797    7.723977855    7.918860992    2.850370017
   79 GLN   N        798    7.743392189    7.931036662    2.628773482
   79 GLN   H        799    7.809772828    7.897453325    2.561940912
   79 GLN   CA       800    7.604658680    7.921979786    2.581019752
   79 GLN   CB       801    7.551828205    8.059276641    2.538993497
   79 GLN   CG       802    7.639652200    8.132762721    2.437546218
   79 GLN   CD       803    7.590255588    0.032597666    2.408901768
   79 GLN   OE1      804    7.604184430    0.123808200    2.490219810
   79 GLN   NE2      805    7.523803774    0.052773671    2.295478117
   79 GLN   HE21     806    7.494141895    0.145084676    2.271033970
   79 GLN   HE22     807    7.492946831   -0.024776885    2.240409816
   79 GLN   C        808    7.607961440    7.829683019    2.459050442
   79 GLN   O        809    7.713292196    7.813361137    2.397666174
   80 ARG   N        810    7.512736155    7.736892846    2.456035096
   80 ARG   H        811    7.469391672    7.706290730    2.540787015
   80 ARG   CA       812    7.494578272    7.650218169    2.338697077
   80 ARG   CB       813    7.472575132    7.503238140    2.375055704
   80 ARG   CG       814    7.609731714    7.438617038    2.395522728
   80 ARG   CD       815    7.693914831    7.448466007    2.268153216
   80 ARG   NE       816    7.829432152    7.394447267    2.286131025
   80 ARG   HE       817    7.840196068    7.298019022    2.261929129
   80 ARG   CZ       818    7.935259257    7.469442095    2.319737927
   80 ARG   NH1      819    8.057736725    7.415792755    2.328452278
   80 ARG   HH11     820    8.133759982    7.472159780    2.360734523
   80 ARG   HH12     821    8.074894514    7.320837665    2.302220733
   80 ARG   NH2      822    7.922894509    7.599099972    2.351233134
   80 ARG   HH21     823    8.004059993    7.652314599    2.375306941
   80 ARG   HH22     824    7.836454389    7.648357293    2.341182444
   80 ARG   C        825    7.409205417    7.698654143    2.221319204
   80 ARG   O        826    7.437776036    7.655792701    2.109619250
   81 PRO   N        827    7.324115086    7.798005351    2.245360282
   81 PRO   CA       828    7.293302393    7.894690968    2.138986156
   81 PRO   CB       829    7.173882503    7.974078650    2.192365775
   81 PRO   CG       830    7.102188843    7.873533446    2.282707286
   81 PRO   CD       831    7.217784941    7.796533057    2.346873354
   81 PRO   C        832    7.414126822    7.982939891    2.106984665
   81 PRO   O        833    7.414145266    8.102600692    2.135450306
   82 ILE   N        834    7.523622131    7.924447314    2.059241309
   82 ILE   H        835    7.525927535    7.825790059    2.043046805
   82 ILE   CA       836    7.648475717    7.997313799    2.032575636
   82 ILE   CB       837    7.768292480    7.909570294    1.995834050
   82 ILE   CG1      838    7.746120817    7.833534529    1.864939219
   82 ILE   CG2      839    7.797203192    7.810506026    2.108785306
   82 ILE   CD       840    7.868345822    7.852584099    1.774919307
   82 ILE   C        841    7.637683296    8.107270936    1.926758392
   82 ILE   O        842    7.558487258    8.101653649    1.832824046
   83 PHE   N        843    7.724206023    8.206636992    1.944902400
   83 PHE   H        844    7.783375511    8.195605382    2.024754537
   83 PHE   CA       845    7.733526990    0.075747440    1.849225865
   83 PHE   CB       846    7.694657491    0.209177401    1.913219164
   83 PHE   CG       847    7.559704682    0.223909175    1.983766400
   83 PHE   CD1      848    7.450299870    0.141329783    1.960763891
   83 PHE   HD1      849    7.452235725    0.065635707    1.882371867
   83 PHE   CD2      850    7.552678938    0.321735176    2.082265337
   83 PHE   HD2      851    7.638354791    0.387434362    2.097240827
   83 PHE   CE1      852    7.332571491    0.158998347    2.032518549
   83 PHE   HE1      853    7.250481618    0.087868471    2.023419449
   83 PHE   CE2      854    7.434969056    0.340614229    2.153753884
   83 PHE   HE2      855    7.424053841    0.424677541    2.222292637
   83 PHE   CZ       856    7.324368760    0.260887343    2.126699955
   83 PHE   HZ       857    7.234392200    0.267461853    2.187871804
   83 PHE   C        858    7.876826104    0.090111901    1.797592403
   83 PHE   O        859    7.973839027    0.084474865    1.872996095
   84 ILE   N        860    7.886238700    0.117993884    1.667879939
   84 ILE   H        861    7.806126310    0.108937991    1.608708049
   84 ILE   CA       862    8.011661086    0.155670393    1.601106396
   84 ILE   CB       863    8.033355497    0.070647518    1.475752401
   84 ILE   CG1      864    8.020706391   -0.078705985    1.506439497
   84 ILE   CG2      865    8.172394645    0.096501884    1.417368607
   84 ILE   CD       866    7.991844652   -0.154307561    1.376591870
   84 ILE   C        867    8.003261451    0.303949168    1.564287082
   84 ILE   O        868    7.906385517    0.348140345    1.502703148
   85 ILE   N        869    8.101580710    0.379068030    1.613079269
   85 ILE   H        870    8.181655285    0.337779752    1.656494631
   85 ILE   CA       871    8.106154786    0.525694032    1.603650930
   85 ILE   CB       872    8.135118989    0.586497229    1.741043097
   85 ILE   CG1      873    8.055078351    0.525664456    1.856388667
   85 ILE   CG2      874    8.118590497    0.738599878    1.739687815
   85 ILE   CD       875    7.903110663    0.533161968    1.840256450
   85 ILE   C        876    8.211351244    0.565848078    1.500045506
   85 ILE   O        877    8.331319707    0.549328330    1.521607370
   86 THR   N        878    8.162676580    0.624227429    1.390905098
   86 THR   H        879    8.063915844    0.639230580    1.386220361
   86 THR   CA       880    8.237595682    0.641198873    1.265561529
   86 THR   CB       881    8.221495128    0.517565523    1.176867944
   86 THR   OG1      882    8.086829776    0.469676196    1.181434832
   86 THR   HG1      883    8.024005536    0.526467513    1.128268837
   86 THR   CG2      884    0.065769163    0.399414693    1.221411648
   86 THR   C        885    8.197808780    0.759848309    1.177518478
   86 THR   O        886    8.080206093    0.795433678    1.171704321
   87 GLU   N        887    0.048037730    0.806512280    1.093935993
   87 GLU   H        888    0.139657991    0.767685475    1.083944454
   87 GLU   CA       889    0.036225658    0.930886646    1.016463731
   87 GLU   CB       890    0.161122498    0.948414470    0.929826760
   87 GLU   CG       891    0.161648493    1.074475429    0.843112345
   87 GLU   CD       892    0.293504168    1.097890030    0.769120199
   87 GLU   OE1      893    0.365221506    1.001298809    0.735201831
   87 GLU   OE2      894    0.322515015    1.217025854    0.744809285
   87 GLU   C        895    8.148827546    0.961583675    0.940983253
   87 GLU   O        896    8.107583106    0.890564927    0.849409454
   88 TYR   N        897    8.079266188    1.060876429    0.995685221
   88 TYR   H        898    8.113539462    1.102568355    1.079879263
   88 TYR   CA       899    7.955459723    1.120337484    0.943274705
   88 TYR   CB       900    7.903777390    1.223776721    1.043481957
   88 TYR   CG       901    7.769775479    1.288319538    1.007612780
   88 TYR   CD1      902    7.665835659    1.211892630    0.955890382
   88 TYR   HD1      903    7.668289471    1.103249525    0.964355299
   88 TYR   CD2      904    7.755160656    1.426509150    1.010755694
   88 TYR   HD2      905    7.835873947    1.489544804    1.048066830
   88 TYR   CE1      906    7.552344449    1.272541886    0.903345982
   88 TYR   HE1      907    7.486969329    1.213394992    0.839261067
   88 TYR   CE2      908    7.639078931    1.488188381    0.965582958
   88 TYR   HE2      909    7.637228026    1.596774006    0.956269715
   88 TYR   CZ       910    7.536466378    1.410258811    0.913444145
   88 TYR   OH       911    7.410632065    1.460753492    0.902964818
   88 TYR   HH       912    7.408962845    1.547853353    0.952059934
   88 TYR   C        913    7.959613041    1.180615091    0.802698489
   88 TYR   O        914    8.023295858    1.283356059    0.779906520
   89 MET   N        915    7.870813899    1.127508853    0.719131508
   89 MET   H        916    7.815997447    1.049593268    0.749550754
   89 MET   CA       917    7.853752317    1.159939744    0.576761661
   89 MET   CB       918    7.913222212    1.046210671    0.493439960
   89 MET   CG       919    8.054298724    1.003803183    0.534820471
   89 MET   SD       920    8.187660774    1.120644740    0.489535639
   89 MET   CE       921    8.206625356    1.066802416    0.320937439
   89 MET   C        922    7.705279120    1.177146659    0.544005307
   89 MET   O        923    7.634082548    1.083995718    0.506798729
   90 ALA   N        924    7.660766368    1.302464895    0.545724383
   90 ALA   H        925    7.724605860    1.377426326    0.563223285
   90 ALA   CA       926    7.520926052    1.344970444    0.529917885
   90 ALA   CB       927    7.511362600    1.496337738    0.550119789
   90 ALA   C        928    7.452997025    1.311557547    0.396952573
   90 ALA   O        929    7.337284764    1.269824672    0.397730984
   91 ASN   N        930    7.525902537    1.323886646    0.286400413
   91 ASN   H        931    7.615924760    1.367437862    0.285337091
   91 ASN   CA       932    7.475064093    1.280295451    0.155535160
   91 ASN   CB       933    7.562828523    1.335880445    0.043228244
   91 ASN   CG       934    7.530237397    1.483970384    0.022827543
   91 ASN   OD1      935    7.424895324    1.521225263   -0.028566612
   91 ASN   ND2      936    7.626339303    1.570669100    0.053417563
   91 ASN   HD21     937    7.605755560    1.668439298    0.057431836
   91 ASN   HD22     938    7.721681680    1.547743664    0.033843055
   91 ASN   C        939    7.451579744    1.130224012    0.137165503
   91 ASN   O        940    7.386685349    1.086958217    0.042040731
   92 GLY   N        941    7.495399354    1.054577915    0.237403231
   92 GLY   H        942    7.552945443    1.093372863    0.309399663
   92 GLY   CA       943    7.476784076    0.909008114    0.245700241
   92 GLY   C        944    7.573094112    0.833294417    0.154056976
   92 GLY   O        945    7.684945434    0.877405347    0.128124223
   93 CYSH  N        946    7.512815287    0.737398752    0.084354638
   93 CYSH  H        947    7.416831458    0.749026742    0.058852176
   93 CYSH  CA       948    7.584804157    0.633861466    0.008838934
   93 CYSH  CB       949    7.513804940    0.498722044    0.019107822
   93 CYSH  SG       950    7.484323292    0.442329148    0.190677784
   93 CYSH  HG       951    7.597430844    0.373317201    0.202195487
   93 CYSH  C        952    7.586119786    0.670559508    8.102417841
   93 CYSH  O        953    7.481492891    0.698284572    8.043980007
   94 LEU   N        954    7.697624670    0.632286345    8.040837119
   94 LEU   H        955    7.771916868    0.590235829    8.092924931
   94 LEU   CA       956    7.727408856    0.658332935    7.899257951
   94 LEU   CB       957    7.865172288    0.599160162    7.868729386
   94 LEU   CG       958    7.923513829    0.635384454    7.732013591
   94 LEU   CD1      959    7.942318694    0.786464242    7.716808543
   94 LEU   CD2      960    8.055979878    0.561220922    7.712999937
   94 LEU   C        961    7.619677845    0.611051932    7.801431675
   94 LEU   O        962    7.566787789    0.694711435    7.728398268
   95 LEU   N        963    7.563115864    0.493139836    7.825649032
   95 LEU   H        964    7.602862149    0.429405200    7.891671088
   95 LEU   CA       965    7.456203258    0.436309742    7.742267970
   95 LEU   CB       966    7.416950033    0.300441767    7.800686364
   95 LEU   CG       967    7.329331215    0.219123962    7.705213507
   95 LEU   CD1      968    7.410105790    0.168559272    7.585515217
   95 LEU   CD2      969    7.263357091    0.104084267    7.781510285
   95 LEU   C        970    7.332541190    0.524988650    7.726293596
   95 LEU   O        971    7.293121298    0.557824636    7.614498555
   96 ASN   N        972    7.274011859    0.567352481    7.837956587
   96 ASN   H        973    7.299591348    0.531890872    7.927895626
   96 ASN   CA       974    7.159051314    0.658964084    7.839645915
   96 ASN   CB       975    7.099767557    0.665798911    7.980515514
   96 ASN   CG       976    7.038484780    0.534159099    8.028727352
   96 ASN   OD1      977    7.078492757    0.422317614    7.996836197
   96 ASN   ND2      978    6.941209576    0.543048149    8.118984952
   96 ASN   HD21     979    6.892636494    0.460773450    8.148485890
   96 ASN   HD22     980    6.922901887    0.628417387    8.167726587
   96 ASN   C        981    7.192778709    0.799068009    7.788199442
   96 ASN   O        982    7.121161628    0.856781270    7.706521459
   97 TYR   N        983    7.312147225    0.844516876    7.825298391
   97 TYR   H        984    7.367284706    0.792414442    7.890453550
   97 TYR   CA       985    7.370445382    0.973876570    7.786856016
   97 TYR   CB       986    7.505384925    0.983747134    7.858311715
   97 TYR   CG       987    7.566862699    1.123748771    7.853138910
   97 TYR   CD1      988    7.533409154    1.214882029    7.952614337
   97 TYR   HD1      989    7.474489326    1.183645383    8.038833396
   97 TYR   CD2      990    7.649676558    1.161375851    7.748045371
   97 TYR   HD2      991    7.687858235    1.085416490    7.679846468
   97 TYR   CE1      992    7.581163393    1.345190352    7.944940723
   97 TYR   HE1      993    7.545004583    1.421093176    8.014298063
   97 TYR   CE2      994    7.699183556    1.291063171    7.741061546
   97 TYR   HE2      995    7.759542542    1.319459018    7.654861965
   97 TYR   CZ       996    7.666848222    1.381372421    7.841645184
   97 TYR   OH       997    7.732750553    1.499336092    7.857019183
   97 TYR   HH       998    7.810777893    1.497483458    7.794493781
   97 TYR   C        999    7.386076836    0.988964446    7.635396525
   97 TYR   O       1000    7.343614196    1.089420664    7.578513297
   98 LEU   N       1001    7.435079842    0.882725498    7.572143132
   98 LEU   H       1002    7.481196149    0.808792628    7.621214756
   98 LEU   CA      1003    7.445748336    0.869728967    7.426109611
   98 LEU   CB      1004    7.512835806    0.736357445    7.392638598
   98 LEU   CG      1005    7.664303900    0.737716151    7.414169226
   98 LEU   CD1     1006    7.711867446    0.592307710    7.413739837
   98 LEU   CD2     1007    7.734325958    0.818233213    7.304525035
   98 LEU   C       1008    7.314100025    0.876177553    7.348387239
   98 LEU   O       1009    7.304629221    0.948140747    7.249086670
   99 ARG   N       1010    7.213167130    0.807449485    7.401113009
   99 ARG   H       1011    7.227501501    0.749648372    7.481447046
   99 ARG   CA      1012    7.078824072    0.801966529    7.341693033
   99 ARG   CB      1013    6.992212048    0.698189170    7.413367338
   99 ARG   CG      1014    7.048004742    0.559694820    7.379984021
   99 ARG   CD      1015    6.971233011    0.456350229    7.462649630
   99 ARG   NE      1016    7.030271584    0.325088648    7.432822001
   99 ARG   HE      1017    7.103660332    0.326673758    7.364913390
   99 ARG   CZ      1018    7.004919041    0.209544126    7.495748275
   99 ARG   NH1     1019    6.921806064    0.204990736    7.600753927
   99 ARG   HH11    1020    6.905931046    0.116809907    7.645150358
   99 ARG   HH12    1021    6.884044939    0.287161427    7.643426636
   99 ARG   NH2     1022    7.068263796    0.099468375    7.453007526
   99 ARG   HH21    1023    7.053214288    0.011204465    7.497528969
   99 ARG   HH22    1024    7.133867169    0.107465522    7.377964722
   99 ARG   C       1025    7.001235449    0.933661103    7.334822643
   99 ARG   O       1026    6.907132658    0.947365554    7.256799441
  100 GLU   N       1027    7.034227163    1.024498338    7.426215138
  100 GLU   H       1028    7.079951135    0.997982906    7.511108475
  100 GLU   CA      1029    6.986839189    1.163641911    7.424651091
  100 GLU   CB      1030    7.021409097    1.230453795    7.557894530
  100 GLU   CG      1031    6.927399606    1.182933766    7.668862518
  100 GLU   CD      1032    6.794996817    1.259574508    7.669746467
  100 GLU   OE1     1033    6.696466842    1.209855747    7.611065180
  100 GLU   OE2     1034    6.789504641    1.363770871    7.738579266
  100 GLU   C       1035    7.036879846    1.245250402    7.305283467
  100 GLU   O       1036    7.108036071    1.344239899    7.321657290
  101 MET   N       1037    6.980706607    1.211921277    7.189426931
  101 MET   H       1038    6.921225143    1.131549001    7.187704226
  101 MET   CA      1039    7.009490572    1.271262622    7.058038040
  101 MET   CB      1040    6.910107739    1.221853601    6.952710461
  101 MET   CG      1041    6.911618207    1.069795180    6.935829838
  101 MET   SD      1042    7.060713995    1.009160095    6.848757673
  101 MET   CE      1043    6.998484775    1.008404722    6.681986405
  101 MET   C       1044    7.006364228    1.424108186    7.051808279
  101 MET   O       1045    7.074785885    1.484637788    6.969445397
  102 ARG   N       1046    6.926245945    1.484438470    7.139173259
  102 ARG   H       1047    6.848680631    1.433175742    7.176015059
  102 ARG   CA      1048    6.921455046    1.629348350    7.163462417
  102 ARG   CB      1049    6.832661450    1.664492895    7.282991191
  102 ARG   CG      1050    6.879241198    1.602414744    7.414852447
  102 ARG   CD      1051    6.843750184    1.694316560    7.531920911
  102 ARG   NE      1052    6.887460353    1.633887182    7.658585512
  102 ARG   HE      1053    6.850395270    1.542860394    7.677032837
  102 ARG   CZ      1054    6.981262821    1.681585382    7.741533424
  102 ARG   NH1     1055    7.058311755    1.787115168    7.711819349
  102 ARG   HH11    1056    7.120851737    1.820158911    7.782501482
  102 ARG   HH12    1057    7.057935516    1.831427127    7.622179106
  102 ARG   NH2     1058    6.980378404    1.642541738    7.869702689
  102 ARG   HH21    1059    7.051521721    1.675743288    7.931625869
  102 ARG   HH22    1060    6.906606076    1.585627386    7.905990093
  102 ARG   C       1061    7.056064059    1.698440972    7.186145846
  102 ARG   O       1062    7.067990991    1.819245757    7.166345612
  103 HISB  N       1063    7.153516993    1.622435932    7.235290123
  103 HISB  H       1064    7.130464401    1.533805210    7.275446098
  103 HISB  CA      1065    7.293473215    1.665452326    7.248396458
  103 HISB  CB      1066    7.370598417    1.550293978    7.313204059
  103 HISB  CG      1067    7.327402077    1.537248247    7.459398743
  103 HISB  ND1     1068    7.314534246    1.638898769    7.544178113
  103 HISB  CD2     1069    7.338094141    1.423739460    7.527875397
  103 HISB  HD2     1070    7.334515660    1.322976005    7.486491705
  103 HISB  CE1     1071    7.328927736    1.589260844    7.666722775
  103 HISB  HE1     1072    7.347575901    1.646372451    7.757670621
  103 HISB  NE2     1073    7.341060042    1.457219466    7.656547525
  103 HISB  HE2     1074    7.346040381    1.393336831    7.733321258
  103 HISB  C       1075    7.367582952    1.703864882    7.120155602
  103 HISB  O       1076    7.476520073    1.760412593    7.128281477
  104 ARG   N       1077    7.325877253    1.643805944    7.009053659
  104 ARG   H       1078    7.251912053    1.576950842    7.016889265
  104 ARG   CA      1079    7.377920668    1.671186888    6.874328876
  104 ARG   CB      1080    7.327354046    1.809991536    6.834490123
  104 ARG   CG      1081    7.176513226    1.802347484    6.810040089
  104 ARG   CD      1082    7.104153641    1.929591119    6.854538554
  104 ARG   NE      1083    6.963159697    1.920840408    6.813901071
  104 ARG   HE      1084    6.949130052    1.919009231    6.714914725
  104 ARG   CZ      1085    6.853817772    1.921972974    6.891354678
  104 ARG   NH1     1086    6.858599798    1.937344645    7.024372445
  104 ARG   HH11    1087    6.775149967    1.944979674    7.078926837
  104 ARG   HH12    1088    6.946958444    1.930723286    7.070713960
  104 ARG   NH2     1089    6.733118942    1.913328509    6.833807874
  104 ARG   HH21    1090    6.648744871    1.909541556    6.887338194
  104 ARG   HH22    1091    6.729709607    1.918991323    6.734031240
  104 ARG   C       1092    7.529836766    1.656056478    6.864091525
  104 ARG   O       1093    7.598705535    1.734555347    6.799100252
  105 PHE   N       1094    7.574043875    1.541827532    6.915942255
  105 PHE   H       1095    7.512136120    1.464036879    6.926714647
  105 PHE   CA      1096    7.716877983    1.513413019    6.936049702
  105 PHE   CB      1097    7.742603114    1.377215034    7.000836483
  105 PHE   CG      1098    7.679488206    1.352957287    7.138081760
  105 PHE   CD1     1099    7.721194249    1.423096352    7.250597990
  105 PHE   HD1     1100    7.789574108    1.507429906    7.240835937
  105 PHE   CD2     1101    7.595064386    1.243653374    7.153653934
  105 PHE   HD2     1102    7.573505496    1.180233989    7.067671634
  105 PHE   CE1     1103    7.679885938    1.383223367    7.377182820
  105 PHE   HE1     1104    7.712284752    1.439783431    7.464550893
  105 PHE   CE2     1105    7.552150658    1.205191070    7.280145292
  105 PHE   HE2     1106    7.480642181    1.123560739    7.290284102
  105 PHE   CZ      1107    7.595404731    1.273969123    7.392912926
  105 PHE   HZ      1108    7.564177687    1.241204842    7.492067069
  105 PHE   C       1109    7.795700743    1.513757025    6.804923457
  105 PHE   O       1110    7.761942133    1.448579808    6.706220210
  106 GLN   N       1111    7.897601374    1.599227847    6.805252330
  106 GLN   H       1112    7.908236579    1.666373096    6.878589960
  106 GLN   CA      1113    8.002898847    1.598454345    6.702671568
  106 GLN   CB      1114    8.103365367    1.712462372    6.720511043
  106 GLN   CG      1115    8.043724705    1.852855847    6.708713878
  106 GLN   CD      1116    8.149248200    1.963546757    6.712881953
  106 GLN   OE1     1117    8.123274192    2.073828438    6.760746203
  106 GLN   NE2     1118    8.264648424    1.944144017    6.649673391
  106 GLN   HE21    1119    8.329344088    2.020364467    6.651676111
  106 GLN   HE22    1120    8.293008533    1.855127415    6.614025867
  106 GLN   C       1121    8.078642472    1.465661583    6.709013622
  106 GLN   O       1122    8.109523187    1.414395673    6.816471466
  107 THR   N       1123    8.126410322    1.425087120    6.591695771
  107 THR   H       1124    8.113045765    1.481428735    6.510166566
  107 THR   CA      1125    8.207406988    1.304076772    6.571568135
  107 THR   CB      1126    8.235185903    1.283618956    6.422501344
  107 THR   OG1     1127    8.301591090    1.399303311    6.370942055
  107 THR   HG1     1128    8.278340542    1.406623114    6.273954741
  107 THR   CG2     1129    8.105354125    1.257071763    6.346022604
  107 THR   C       1130    0.097265622    1.309870418    6.648794348
  107 THR   O       1131    0.155573227    1.205915342    6.679193012
  108 GLN   N       1132    0.145919498    1.431657667    6.670953821
  108 GLN   H       1133    0.125306486    1.503593666    6.604607000
  108 GLN   CA      1134    0.252773437    1.467432982    6.765353836
  108 GLN   CB      1135    0.287726182    1.616265832    6.759185247
  108 GLN   CG      1136    0.355145144    1.659310084    6.628775542
  108 GLN   CD      1137    0.259885636    1.667815257    6.509356349
  108 GLN   OE1     1138    0.142088901    1.702021704    6.518458460
  108 GLN   NE2     1139    0.311210161    1.635280090    6.391060321
  108 GLN   HE21    1140    0.249583010    1.637466873    6.312346055
  108 GLN   HE22    1141    0.406546299    1.607163520    6.380150489
  108 GLN   C       1142    0.220871287    1.426371664    6.909258766
  108 GLN   O       1143    0.275615265    1.326403537    6.955513557
  109 GLN   N       1144    0.105723428    1.470661257    6.958941789
  109 GLN   H       1145    0.036275856    1.512276687    6.900239832
  109 GLN   CA      1146    0.062373100    1.450880902    7.098016225
  109 GLN   CB      1147   -0.074351640    1.516638776    7.117755033
  109 GLN   CG      1148   -0.078669134    1.664915007    7.080278120
  109 GLN   CD      1149    8.024631579    1.724229045    7.105179543
  109 GLN   OE1     1150    7.943285828    1.749626489    7.016484341
  109 GLN   NE2     1151    8.003928957    1.775068913    7.226311701
  109 GLN   HE21    1152    7.914023753    1.812737651    7.248591339
  109 GLN   HE22    1153    8.081908651    1.788994935    7.287333257
  109 GLN   C       1154    0.051044173    1.304512716    7.141159094
  109 GLN   O       1155    0.083334718    1.268608171    7.254294608
  110 LEU   N       1156    0.006937332    1.221200800    7.047323119
  110 LEU   H       1157   -0.033199480    1.258281059    6.963572949
  110 LEU   CA      1158    0.000987886    1.074931628    7.060818732
  110 LEU   CB      1159   -0.074401448    1.017476348    6.940717361
  110 LEU   CG      1160    8.023322687    1.065971998    6.926082161
  110 LEU   CD1     1161    7.967358979    1.018093468    6.791978773
  110 LEU   CD2     1162    7.935346019    1.014013952    7.039965732
  110 LEU   C       1163    0.135815651    1.005100700    7.079726722
  110 LEU   O       1164    0.148573441    0.915195632    7.162699470
  111 LEU   N       1165    0.241761864    1.058716041    7.019801764
  111 LEU   H       1166    0.235404069    1.146074130    6.971535657
  111 LEU   CA      1167    0.378370419    1.005383743    7.030044607
  111 LEU   CB      1168    0.457418250    1.059024808    6.910532780
  111 LEU   CG      1169    0.580413941    0.977638799    6.869794245
  111 LEU   CD1     1170    0.549503782    0.829922198    6.844638440
  111 LEU   CD2     1171    0.642495394    1.039495282    6.744376194
  111 LEU   C       1172    0.445197011    1.031909660    7.165112971
  111 LEU   O       1173    0.522312137    0.948931096    7.213050579
  112 GLU   N       1174    0.416464183    1.145979448    7.227182485
  112 GLU   H       1175    0.389034251    1.227052300    7.175450358
  112 GLU   CA      1176    0.454070101    1.174178624    7.366464938
  112 GLU   CB      1177    0.424027949    1.318165662    7.408609638
  112 GLU   CG      1178    0.501918385    1.364006868    7.532066887
  112 GLU   CD      1179    0.649231529    1.401106368    7.513868033
  112 GLU   OE1     1180    0.701505870    1.395660698    7.400442462
  112 GLU   OE2     1181    0.713613974    1.440320031    7.613578568
  112 GLU   C       1182    0.393494697    1.076618333    7.467583149
  112 GLU   O       1183    0.471997091    1.011059488    7.535916854
  113 MET   N       1184    0.267831679    1.038918848    7.445724704
  113 MET   H       1185    0.208940682    1.093074111    7.385720469
  113 MET   CA      1186    0.202029510    0.931463485    7.521437450
  113 MET   CB      1187    0.060398940    0.905203706    7.469850302
  113 MET   CG      1188    8.208262999    1.025718200    7.467841028
  113 MET   SD      1189    8.044184326    0.977524773    7.402702848
  113 MET   CE      1190    7.965724602    1.136293696    7.384902964
  113 MET   C       1191    0.279825887    0.799988424    7.512824713
  113 MET   O       1192    0.319305276    0.744873674    7.615453863
  114 CYSH  N       1193    0.326677376    0.768239818    7.392457239
  114 CYSH  H       1194    0.272928968    0.796118790    7.312863334
  114 CYSH  CA      1195    0.417170226    0.655087389    7.367575596
  114 CYSH  CB      1196    0.440534952    0.632694124    7.218052683
  114 CYSH  SG      1197    0.286275627    0.590903936    7.128908698
  114 CYSH  HG      1198    0.330422397    0.631782044    7.010298326
  114 CYSH  C       1199    0.554631392    0.670158504    7.433077840
  114 CYSH  O       1200    0.600870276    0.576316154    7.497780076
  115 LYSH  N       1201    0.619658405    0.784409524    7.412866277
  115 LYSH  H       1202    0.578897232    0.858595328    7.359603196
  115 LYSH  CA      1203    0.750011938    0.814367497    7.473865530
  115 LYSH  CB      1204    0.806742148    0.944181792    7.416047883
  115 LYSH  CG      1205    0.952219529    0.964410699    7.458912787
  115 LYSH  CD      1206    1.026773500    1.078141809    7.388809752
  115 LYSH  CE      1207    0.966809006    1.217212002    7.410552366
  115 LYSH  NZ      1208    0.951836414    1.256073420    7.551524592
  115 LYSH  HZ1     1209    0.969850839    1.178449094    7.611938641
  115 LYSH  HZ2     1210    0.858823895    1.289682588    7.566301443
  115 LYSH  HZ3     1211    1.015521954    1.329621718    7.574650342
  115 LYSH  C       1212    0.749632686    0.818567782    7.626817573
  115 LYSH  O       1213    0.828579033    0.747183271    7.688467603
  116 ASP   N       1214    0.645594297    0.877555707    7.685028728
  116 ASP   H       1215    0.591227172    0.944786724    7.634769477
  116 ASP   CA      1216    0.619039006    0.879136758    7.829610554
  116 ASP   CB      1217    0.486553416    0.950161550    7.858173537
  116 ASP   CG      1218    0.481577446    1.100629962    7.830906399
  116 ASP   OD1     1219    0.590260051    1.161610688    7.821148494
  116 ASP   OD2     1220    0.370552386    1.158021244    7.832818627
  116 ASP   C       1221    0.610451491    0.738084117    7.888285980
  116 ASP   O       1222    0.695156477    0.700784091    7.969307135
  117 VAL   N       1223    0.530622942    0.653519908    7.823737014
  117 VAL   H       1224    0.461129274    0.688094352    7.760673076
  117 VAL   CA      1225    0.519644971    0.510927891    7.857756538
  117 VAL   CB      1226    0.404798041    0.445603443    7.780579585
  117 VAL   CG1     1227    0.395937538    0.294532754    7.803202968
  117 VAL   CG2     1228    0.270281985    0.506977261    7.819941055
  117 VAL   C       1229    0.652273496    0.436765495    7.839827706
  117 VAL   O       1230    0.702053946    0.371112153    7.931160633
  118 CYSH  N       1231    0.719119657    0.461540814    7.727542534
  118 CYSH  H       1232    0.688832285    0.532639604    7.664067388
  118 CYSH  CA      1233    0.850354526    0.403394154    7.695834879
  118 CYSH  CB      1234    0.891489625    0.440976346    7.553337895
  118 CYSH  SG      1235    1.013223379    0.327013414    7.477938255
  118 CYSH  HG      1236    1.034877796    0.401987547    7.370241525
  118 CYSH  C       1237    0.962391518    0.439580824    7.793560618
  118 CYSH  O       1238    1.032311473    0.349929907    7.840495820
  119 GLU   N       1239    0.970588012    0.566344401    7.832996307
  119 GLU   H       1240    0.928247098    0.639465964    7.779499850
  119 GLU   CA      1241    1.068840384    0.613766582    7.931538441
  119 GLU   CB      1242    1.057865712    0.765220866    7.950349611
  119 GLU   CG      1243    1.113354144    0.844789535    7.832037007
  119 GLU   CD      1244    1.087668262    0.994406493    7.851081434
  119 GLU   OE1     1245    1.086734657    1.042129197    7.966609233
  119 GLU   OE2     1246    1.065823696    1.062806467    7.748775278
  119 GLU   C       1247    1.058419869    0.549502757    8.070001369
  119 GLU   O       1248    1.157322936    0.506128071    8.128872585
  120 ALA   N       1249    0.933854185    0.536391461    8.114755034
  120 ALA   H       1250    0.858697744    0.587797217    8.073415490
  120 ALA   CA      1251    0.899863761    0.461284771    8.236462698
  120 ALA   CB      1252    0.749924437    0.476669493    8.262773518
  120 ALA   C       1253    0.934213341    0.312592386    8.225474656
  120 ALA   O       1254    0.998143458    0.256409426    8.314287384
  121 MET   N       1255    0.908943678    0.256235479    8.107680206
  121 MET   H       1256    0.849799393    0.300006713    8.039959952
  121 MET   CA      1257    0.947024300    0.117448996    8.077665959
  121 MET   CB      1258    0.861514363    0.061954072    7.963562356
  121 MET   CG      1259    0.712556913    0.053036834    7.997343437
  121 MET   SD      1260    0.669785021   -0.045779751    8.145316001
  121 MET   CE      1261    0.709559203   -0.209068469    8.086674636
  121 MET   C       1262    1.096260329    0.090529901    8.057344282
  121 MET   O       1263    1.142168806   -0.013511173    8.104244266
  122 GLU   N       1264    1.174190962    0.186454594    8.008180010
  122 GLU   H       1265    1.137069846    0.253398313    7.943817694
  122 GLU   CA      1266    1.320878898    0.177001042    8.010226540
  122 GLU   CB      1267    1.396080311    0.291622018    7.942287012
  122 GLU   CG      1268    1.542881072    0.253401205    7.922287710
  122 GLU   CD      1269    1.641930043    0.366660185    7.894577609
  122 GLU   OE1     1270    1.755514664    0.331730238    7.855803441
  122 GLU   OE2     1271    1.616416666    0.482610713    7.933710367
  122 GLU   C       1272    1.373214919    0.167208592    8.153673071
  122 GLU   O       1273    1.446935779    0.074235735    8.186096423
  123 TYR   N       1274    1.317901920    0.251260768    8.240654671
  123 TYR   H       1275    1.264890541    0.332426225    8.216093815
  123 TYR   CA      1276    1.345377153    0.246447352    0.142873593
  123 TYR   CB      1277    1.270587481    0.362703562    0.208473636
  123 TYR   CG      1278    1.297509248    0.379918828    0.358089638
  123 TYR   CD1     1279    1.416931749    0.431712506    0.406828238
  123 TYR   HD1     1280    1.493862587    0.464857479    0.337092975
  123 TYR   CD2     1281    1.201239502    0.334825727    0.447642687
  123 TYR   HD2     1282    1.104557912    0.300510873    0.410829937
  123 TYR   CE1     1283    1.443473375    0.430167174    0.543249873
  123 TYR   HE1     1284    1.536074383    0.474621555    0.579717141
  123 TYR   CE2     1285    1.226953971    0.334240301    0.584231869
  123 TYR   HE2     1286    1.148082159    0.299882793    0.651163171
  123 TYR   CZ      1287    1.350782081    0.376049047    0.631555246
  123 TYR   OH      1288    1.396108637    0.332373907    0.752107060
  123 TYR   HH      1289    1.325835602    0.280142992    0.800412774
  123 TYR   C       1290    1.309792369    0.111205170    0.204972596
  123 TYR   O       1291    1.396421131    0.048053092    0.265285485
  124 LEU   N       1292    1.191441331    0.059357289    0.173447538
  124 LEU   H       1293    1.115662015    0.120857648    0.151629036
  124 LEU   CA      1294    1.150923478    8.166400744    0.215012123
  124 LEU   CB      1295    1.003026573    8.138755757    0.187220740
  124 LEU   CG      1296    0.905096037    8.217737908    0.274277142
  124 LEU   CD1     1297    0.761072589    8.190183072    0.230608182
  124 LEU   CD2     1298    0.909786769    8.174438148    0.420936201
  124 LEU   C       1299    1.237062453    8.052842710    0.159361616
  124 LEU   O       1300    1.278380741    7.966309287    0.236392557
  125 GLU   N       1301    1.275038344    8.059755434    0.032074625
  125 GLU   H       1302    1.254911334    8.140891534   -0.022823054
  125 GLU   CA      1303    1.368140323    7.964440077    8.212062306
  125 GLU   CB      1304    1.370363161    7.992997259    8.061764043
  125 GLU   CG      1305    1.436472484    7.876891611    7.987239264
  125 GLU   CD      1306    1.427290594    7.892796351    7.835356186
  125 GLU   OE1     1307    1.460598714    8.000670924    7.781715148
  125 GLU   OE2     1308    1.393507896    7.790288767    7.772301251
  125 GLU   C       1309    1.509615767    7.966133061    0.028205585
  125 GLU   O       1310    1.560752482    7.862648258    0.070704418
  126 SER   N       1311    1.558778317    8.087153251    0.053228725
  126 SER   H       1312    1.518513823    8.168769782    0.011776171
  126 SER   CA      1313    1.685403265    8.113406414    0.123146122
  126 SER   CB      1314    1.712677074    0.021609574    0.114523830
  126 SER   OG      1315    1.739958314    0.083933028    0.240318205
  126 SER   HG      1316    1.826829148    0.043813147    0.269367362
  126 SER   C       1317    1.691392286    8.060638771    0.266648248
  126 SER   O       1318    1.799134093    8.042479779    0.323149276
  127 LYSH  N       1319    1.575737303    8.056030763    0.332149969
  127 LYSH  H       1320    1.497605993    8.109880144    0.300590682
  127 LYSH  CA      1321    1.555615605    7.985673395    0.459645364
  127 LYSH  CB      1322    1.420024695    8.021812286    0.520618027
  127 LYSH  CG      1323    1.405318591    8.170621278    0.552946056
  127 LYSH  CD      1324    1.507171724    8.216368460    0.657541014
  127 LYSH  CE      1325    1.585807079    0.086317551    0.589217063
  127 LYSH  NZ      1326    1.720209408    0.080720697    0.648466374
  127 LYSH  HZ1     1327    1.762297064   -0.009147790    0.636149254
  127 LYSH  HZ2     1328    1.711777623    0.100182566    0.746189787
  127 LYSH  HZ3     1329    1.778874545    0.149231706    0.605284815
  127 LYSH  C       1330    1.550838762    7.832768957    0.457112652
  127 LYSH  O       1331    1.555557596    7.770488152    0.563085067
  128 GLN   N       1332    1.521935845    7.778375429    0.339231479
  128 GLN   H       1333    1.543778134    7.834948378    0.259713690
  128 GLN   CA      1334    1.475742136    7.640651769    0.316628532
  128 GLN   CB      1335    1.573451910    7.535703109    0.369990996
  128 GLN   CG      1336    1.712245335    7.552143031    0.307747035
  128 GLN   CD      1337    1.813705303    7.462476502    0.378984586
  128 GLN   OE1     1338    1.847398592    7.353286634    0.333500180
  128 GLN   NE2     1339    1.862354901    7.504687704    0.495343280
  128 GLN   HE21    1340    1.926639268    7.442583804    0.540173267
  128 GLN   HE22    1341    1.829158473    7.590972253    0.533449201
  128 GLN   C       1342    1.334584704    7.614882289    0.369762303
  128 GLN   O       1343    1.285662189    7.502084019    0.373450211
  129 PHE   N       1344    1.257471964    7.722373982    0.383533211
  129 PHE   H       1345    1.290617500    7.805327057    0.338566644
  129 PHE   CA      1346    1.121722112    7.720032846    0.439891893
  129 PHE   CB      1347    1.099621671    7.844589488    0.525951255
  129 PHE   CG      1348    0.972649891    7.840133491    0.611225039
  129 PHE   CD1     1349    0.979182035    7.806572238    0.745963511
  129 PHE   HD1     1350    1.075947010    7.787048335    0.792184256
  129 PHE   CD2     1351    0.847413536    7.864303102    0.555992249
  129 PHE   HD2     1352    0.839616239    7.896203046    0.452059406
  129 PHE   CE1     1353    0.864096012    7.796984709    0.823322981
  129 PHE   HE1     1354    0.871340348    7.769669211    0.928600276
  129 PHE   CE2     1355    0.730702048    7.853515454    0.630712099
  129 PHE   HE2     1356    0.633696354    7.858920781    0.581313911
  129 PHE   CZ      1357    0.739931124    7.820137460    0.765321433
  129 PHE   HZ      1358    0.649305781    7.811209801    0.825207826
  129 PHE   C       1359    1.017551265    7.715690242    0.327910498
  129 PHE   O       1360    1.000940861    7.811284194    0.252310178
  130 LEU   N       1361    0.965999523    7.595208697    0.305203334
  130 LEU   H       1362    1.006507138    7.510711392    0.340111218
  130 LEU   CA      1363    0.845193379    7.579391744    0.222962594
  130 LEU   CB      1364    0.809472507    7.432466797    0.199626574
  130 LEU   CG      1365    0.893511913    7.367914652    0.089271297
  130 LEU   CD1     1366    0.853453375    7.220768068    0.077086877
  130 LEU   CD2     1367    0.874214444    7.439975156   -0.044303518
  130 LEU   C       1368    0.722088943    7.639898111    0.290729854
  130 LEU   O       1369    0.694068194    7.614647305    0.407793563
  131 HISB  N       1370    0.645910253    7.711612820    0.208620602
  131 HISB  H       1371    0.670779798    7.728596236    0.113267381
  131 HISB  CA      1372    0.516637719    7.768149487    0.249874197
  131 HISB  CB      1373    0.494192095    7.890189039    0.160386286
  131 HISB  CG      1374    0.359272914    7.960422751    0.176865884
  131 HISB  ND1     1375    0.238632195    7.905210233    0.167570995
  131 HISB  CD2     1376    0.343921998    8.092412436    0.171516579
  131 HISB  HD2     1377    0.424771382    8.163188303    0.189823785
  131 HISB  CE1     1378    0.148986673    8.002559460    0.154333209
  131 HISB  HE1     1379    0.043570099    7.991602505    0.128907440
  131 HISB  NE2     1380    0.214053551    8.118433662    0.159436315
  131 HISB  HE2     1381    0.171086748    8.205618635    0.182924440
  131 HISB  C       1382    0.402826462    7.666233348    0.241451559
  131 HISB  O       1383    0.313173415    7.664582306    0.325653186
  132 ARG   N       1384    0.408222321    7.575853615    0.144027800
  132 ARG   H       1385    0.476207785    7.584373641    0.071183681
  132 ARG   CA      1386    0.311635395    7.466757036    0.124509187
  132 ARG   CB      1387    0.332846212    7.352539235    0.224094835
  132 ARG   CG      1388    0.448013571    7.257178527    0.191654033
  132 ARG   CD      1389    0.418574152    7.125911123    0.264507109
  132 ARG   NE      1390    0.524491941    7.025286283    0.248293970
  132 ARG   HE      1391    0.493344271    6.939845649    0.206726024
  132 ARG   CZ      1392    0.645924156    7.020792688    0.304764128
  132 ARG   NH1     1393    0.696744615    7.121140940    0.377587835
  132 ARG   HH11    1394    0.791895853    7.114157322    0.407544218
  132 ARG   HH12    1395    0.635348016    7.189705381    0.416695063
  132 ARG   NH2     1396    0.719607793    6.909301164    0.295090787
  132 ARG   HH21    1397    0.812236731    6.910058591    0.332746419
  132 ARG   HH22    1398    0.678304379    6.822275281    0.268273267
  132 ARG   C       1399    0.162479411    7.497730740    0.110205419
  132 ARG   O       1400    0.079562047    7.420828062    0.158587710
  133 ASP   N       1401    0.130056562    7.614636639    0.055700650
  133 ASP   H       1402    0.194963052    7.690710925    0.054920003
  133 ASP   CA      1403    8.241617000    7.652008533    8.241494004
  133 ASP   CB      1404    8.123694311    7.635275194    8.337552414
  133 ASP   CG      1405    7.988088129    7.622249177    0.025817609
  133 ASP   OD1     1406    7.979532941    7.545448834   -0.072434795
  133 ASP   OD2     1407    7.888485029    7.675604231    0.079268354
  133 ASP   C       1408    8.235100064    7.789404073    8.174485351
  133 ASP   O       1409    8.151487467    7.873787671    8.206381152
  134 LEU   N       1410    0.095511807    7.823676400    8.096988436
  134 LEU   H       1411    0.184804263    7.779208989    8.104118446
  134 LEU   CA      1412    0.100250295    7.945448511    8.014755339
  134 LEU   CB      1413    0.236821252    7.953657600    7.946271865
  134 LEU   CG      1414    0.290660719    8.095324672    7.925263127
  134 LEU   CD1     1415    0.314520291    8.167916982    8.057823037
  134 LEU   CD2     1416    0.420032303    8.088008564    7.843909151
  134 LEU   C       1417    8.229688885    7.949838708    7.911358261
  134 LEU   O       1418    8.223559026    7.873672306    7.814967691
  135 ALA   N       1419    8.140652379    8.044172002    7.940692446
  135 ALA   H       1420    8.158471663    8.105070859    8.017979108
  135 ALA   CA      1421    8.016923773    8.073374664    7.866900952
  135 ALA   CB      1422    7.906621650    7.975175369    7.906875643
  135 ALA   C       1423    7.972718203    8.215075752    7.903964121
  135 ALA   O       1424    7.990961832    8.254666388    8.018988858
  136 ALA   N       1425    7.896268674    0.036800490    7.815799649
  136 ALA   H       1426    7.880669070    0.001905393    7.723389744
  136 ALA   CA      1427    7.842980125    0.171416049    7.841275467
  136 ALA   CB      1428    7.776825389    0.223707268    7.713599664
  136 ALA   C       1429    7.748433642    0.188950916    7.960301384
  136 ALA   O       1430    7.704936600    0.300338315    7.989148709
  137 ARG   N       1431    7.708137721    0.077701295    8.021053226
  137 ARG   H       1432    7.723468827   -0.011855957    7.979286540
  137 ARG   CA      1433    7.644938247    0.074959575    8.153746185
  137 ARG   CB      1434    7.574801257   -0.058752250    8.178521306
  137 ARG   CG      1435    7.661806086   -0.183744048    8.163676361
  137 ARG   CD      1436    7.582769765    7.930828914    8.193631786
  137 ARG   NE      1437    7.660799168    7.809516536    8.165350586
  137 ARG   HE      1438    7.721483058    7.775506976    8.237189404
  137 ARG   CZ      1439    7.672124351    7.747182348    8.047288704
  137 ARG   NH1     1440    7.627550818    7.795998125    7.930734060
  137 ARG   HH11    1441    7.647408483    7.746224372    7.846313039
  137 ARG   HH12    1442    7.564571381    7.873652749    7.929278239
  137 ARG   NH2     1443    7.718819568    7.621581577    8.047230091
  137 ARG   HH21    1444    7.724344868    7.569274843    7.962185799
  137 ARG   HH22    1445    7.778675763    7.591134538    8.121320302
  137 ARG   C       1446    7.739780935    0.108966045    0.026796478
  137 ARG   O       1447    7.713021652    0.203182878    0.101212318
  138 ASN   N       1448    7.863258139    0.063046570    0.008462322
  138 ASN   H       1449    7.893419313    0.026259325   -0.079497910
  138 ASN   CA      1450    7.972567363    0.072016638    0.106336502
  138 ASN   CB      1451    8.034011426   -0.066590356    0.126872538
  138 ASN   CG      1452    7.933171452    8.070600195    0.174107987
  138 ASN   OD1     1453    7.838347291    8.095496203    0.248368730
  138 ASN   ND2     1454    7.954311251    7.947770869    0.127696076
  138 ASN   HD21    1455    7.896211429    7.869061144    0.148379988
  138 ASN   HD22    1456    8.026532206    7.930965042    0.060609895
  138 ASN   C       1457    8.078604580    0.176670917    0.071510084
  138 ASN   O       1458    8.198406731    0.160727671    0.094385160
  139 CYSH  N       1459    8.029049054    0.278693943    0.002041594
  139 CYSH  H       1460    7.931779597    0.278479248   -0.021195075
  139 CYSH  CA      1461    8.100934682    0.402717864    8.211613538
  139 CYSH  CB      1462    8.143443547    0.410815524    8.064850946
  139 CYSH  SG      1463    8.260448794    0.280308946    8.012250509
  139 CYSH  HG      1464    8.265319681    0.315798380    7.884164457
  139 CYSH  C       1465    8.007221200    0.519638499    0.000366518
  139 CYSH  O       1466    7.895995046    0.525577875   -0.051820642
  140 LEU   N       1467    8.056877948    0.611780892    0.082421298
  140 LEU   H       1468    8.152346987    0.606997166    0.111809878
  140 LEU   CA      1469    7.982104802    0.727714583    0.133193660
  140 LEU   CB      1470    7.999196155    0.734650402    0.285068648
  140 LEU   CG      1471    7.925519350    0.623913285    0.360679011
  140 LEU   CD1     1472    7.973696955    0.627267853    0.505857059
  140 LEU   CD2     1473    7.774036682    0.645272553    0.359337388
  140 LEU   C       1474    8.028636793    0.861253534    0.074786502
  140 LEU   O       1475    8.148654506    0.881698576    0.057272247
  141 VAL   N       1476    7.935989586    0.955882552    0.062395167
  141 VAL   H       1477    7.841370108    0.939810826    0.090511053
  141 VAL   CA      1478    7.963572953    1.088753320    0.005852244
  141 VAL   CB      1479    7.872072222    1.114476690   -0.114047665
  141 VAL   CG1     1480    7.905096920    1.248812769   -0.179417659
  141 VAL   CG2     1481    7.882379119    1.003730490   -0.219127623
  141 VAL   C       1482    7.945534478    1.199659999    0.109708959
  141 VAL   O       1483    7.848580261    1.198797637    0.185402294
  142 ASN   N       1484    8.042192147    1.290809731    0.115875137
  142 ASN   H       1485    8.126739598    1.282752101    0.063076311
  142 ASN   CA      1486    8.033160416    1.408019961    0.204124719
  142 ASN   CB      1487    8.169439450    1.449187544    0.260165260
  142 ASN   CG      1488    0.027798812    1.513025688    0.164051102
  142 ASN   OD1     1489   -0.004323776    1.569943339    0.059851675
  142 ASN   ND2     1490    0.156453308    1.498582040    0.194473169
  142 ASN   HD21    1491    0.225628859    1.541429694    0.136359469
  142 ASN   HD22    1492    0.180585329    1.439725507    0.271623194
  142 ASN   C       1493    7.960987393    1.529832911    0.146142880
  142 ASN   O       1494    7.903504132    1.525273055    0.037497206
  143 ASP   N       1495    7.943043937    1.629582951    0.232284221
  143 ASP   H       1496    7.987464897    1.625191765    0.321779520
  143 ASP   CA      1497    7.888049989    1.762862517    0.203599028
  143 ASP   CB      1498    7.856620231    1.832105935    0.336369111
  143 ASP   CG      1499    7.963521277    1.809009248    0.443363082
  143 ASP   OD1     1500    7.948528567    1.710190950    0.518411486
  143 ASP   OD2     1501    8.063526441    1.883992911    0.443880926
  143 ASP   C       1502    7.963916601    1.854707921    0.107576351
  143 ASP   O       1503    7.908662234    1.952715461    0.057859782
  144 GLN   N       1504    8.091886591    1.823874488    0.088517004
  144 GLN   H       1505    8.140078645    1.763805218    0.152319240
  144 GLN   CA      1506    8.177378814    1.885758747    8.228302305
  144 GLN   CB      1507    8.320139187    1.902001129    8.280898387
  144 GLN   CG      1508    8.331114600    1.959189483    8.422371279
  144 GLN   CD      1509    0.022198709    2.095700822    0.197886924
  144 GLN   OE1     1510    0.061946139    2.198147782    0.142652196
  144 GLN   NE2     1511   -0.073888171    2.102555154    0.289583554
  144 GLN   HE21    1512   -0.117526875    2.190963706    0.306268464
  144 GLN   HE22    1513   -0.099040009    2.022964640    0.344642911
  144 GLN   C       1514    8.189167169    1.804111733    8.099432174
  144 GLN   O       1515    8.263102869    1.841104756    8.008355206
  145 GLY   N       1516    8.110015190    1.698303099    8.084316046
  145 GLY   H       1517    8.033813038    1.684529919    8.147594706
  145 GLY   CA      1518    8.108682610    1.606471616    7.969531610
  145 GLY   C       1519    8.219785074    1.502708604    7.952150252
  145 GLY   O       1520    8.223618023    1.433678105    7.850414433
  146 VAL   N       1521    0.057886689    1.478588876    8.055461806
  146 VAL   H       1522    0.041690490    1.517586695    8.146112917
  146 VAL   CA      1523    0.165982160    1.379016367    8.051826805
  146 VAL   CB      1524    0.282666515    1.424781819    8.139572375
  146 VAL   CG1     1525    0.400627678    1.327420896    8.143281383
  146 VAL   CG2     1526    0.332473731    1.563026942    8.096917916
  146 VAL   C       1527    0.112710381    1.243206989    8.097971302
  146 VAL   O       1528    0.042488494    1.234194849    8.198552951
  147 VAL   N       1529    0.153784284    1.139261362    8.025859588
  147 VAL   H       1530    0.228309362    1.146095728    7.959523028
  147 VAL   CA      1531    0.110018917    1.001272199    8.051444456
  147 VAL   CB      1532    0.080146129    0.927118967    7.920999221
  147 VAL   CG1     1533    0.029265358    0.784126925    7.940277046
  147 VAL   CG2     1534   -0.024828269    1.004693002    7.841165948
  147 VAL   C       1535    0.213182270    0.926166063    8.135829679
  147 VAL   O       1536    0.334141414    0.946124522    8.125902676
  148 LYSH  N       1537    0.158973497    0.847230158    8.228124970
  148 LYSH  H       1538    0.062690346    0.859311685    8.252255512
  148 LYSH  CA      1539    0.239788860    0.764985153    0.077193751
  148 LYSH  CB      1540    0.239128847    0.825202894    0.217834377
  148 LYSH  CG      1541    0.306239837    0.962686149    0.217475566
  148 LYSH  CD      1542    0.331644045    1.003172176    0.362810929
  148 LYSH  CE      1543    0.412006540    1.132948954    0.352377303
  148 LYSH  NZ      1544    0.461865879    1.166671132    0.486475364
  148 LYSH  HZ1     1545    0.503861213    1.086757102    0.529483088
  148 LYSH  HZ2     1546    0.385546339    1.193810361    0.545114195
  148 LYSH  HZ3     1547    0.529642976    1.240101606    0.482702501
  148 LYSH  C       1548    0.191701659    0.620454034    0.091457980
  148 LYSH  O       1549    0.077516733    0.594718770    0.129238920
  149 VAL   N       1550    0.293876905    0.535690469    0.099403569
  149 VAL   H       1551    0.388575156    0.565954552    0.088650577
  149 VAL   CA      1552    0.273831152    0.391648128    0.120809819
  149 VAL   CB      1553    0.400837047    0.318327556    0.077202016
  149 VAL   CG1     1554    0.398463340    0.169046747    0.110620836
  149 VAL   CG2     1555    0.415393120    0.328824392   -0.074741847
  149 VAL   C       1556    0.236628394    0.362875542    0.266391256
  149 VAL   O       1557    0.304058223    0.406102909    0.359737991
  150 SER   N       1558    0.124637063    0.292414165    0.279838089
  150 SER   H       1559    0.066333922    0.268977513    0.202048658
  150 SER   CA      1560    0.072640781    0.253349006    0.411663089
  150 SER   CB      1561    8.188941461    0.334556673    0.443028038
  150 SER   OG      1562    8.085674441    0.314708581    0.346111574
  150 SER   HG      1563    8.030299016    0.237133781    0.376372644
  150 SER   C       1564    0.050690037    0.102810147    0.428003390
  150 SER   O       1565    0.088509326    0.023974407    0.341485380
  151 ASP   N       1566    0.019264820    0.065588810    0.551769363
  151 ASP   H       1567   -0.001806487    0.137880172    0.617586429
  151 ASP   CA      1568    8.240600649    8.172856879    0.606495726
  151 ASP   CB      1569    8.099130407    8.119429707    0.583278512
  151 ASP   CG      1570    7.993359820    8.191839659    0.666800139
  151 ASP   OD1     1571    8.006372313    8.314425150    0.687476223
  151 ASP   OD2     1572    7.891696127    8.127827027    0.701323707
  151 ASP   C       1573    0.104259508    8.064080197    0.586764966
  151 ASP   O       1574    0.077378833    7.946007835    0.608372433
  152 PHE   N       1575    0.229217086    8.107274404    0.572275914
  152 PHE   H       1576    0.251941772    8.204060994    0.583119528
  152 PHE   CA      1577    0.342863546    8.019855621    0.539850017
  152 PHE   CB      1578    0.467860448    8.103247661    0.510998785
  152 PHE   CG      1579    0.491284633    8.222542933    0.603884229
  152 PHE   CD1     1580    0.573503506    8.208106610    0.715024654
  152 PHE   HD1     1581    0.625459290    8.113981885    0.732972746
  152 PHE   CD2     1582    0.427812754    0.101423639    0.578378618
  152 PHE   HD2     1583    0.380557972    0.120476627    0.482020072
  152 PHE   CE1     1584    0.590201992    0.072620371    0.802623911
  152 PHE   HE1     1585    0.658177789    0.063386862    0.887329482
  152 PHE   CE2     1586    0.441703972    0.207020515    0.667684378
  152 PHE   HE2     1587    0.393044373    0.302585585    0.648176403
  152 PHE   CZ      1588    0.523797776    0.192396829    0.778893351
  152 PHE   HZ      1589    0.540546761    0.279338821    0.842466629
  152 PHE   C       1590    0.369965587    7.900397531    0.631528605
  152 PHE   O       1591    0.390551134    7.911181375    0.752313307
  153 GLY   N       1592    0.360526440    7.783510041    0.568771328
  153 GLY   H       1593    0.348070880    7.779699916    0.469619166
  153 GLY   CA      1594    0.381911896    7.651271579    0.629329755
  153 GLY   C       1595    0.264395587    7.584783805    0.701309219
  153 GLY   O       1596    0.271798326    7.465220900    0.729240540
  154 LEU   N       1597    0.160200022    7.660757081    0.733872172
  154 LEU   H       1598    0.152305969    7.753379280    0.696999308
  154 LEU   CA      1599    0.048113232    7.617102705    0.818347979
  154 LEU   CB      1600   -0.047832492    7.734280402    0.840065764
  154 LEU   CG      1601    0.011658290    7.839978175    0.933322740
  154 LEU   CD1     1602   -0.082483781    7.960393645    0.940133419
  154 LEU   CD2     1603    0.032451422    7.781344057    1.073095249
  154 LEU   C       1604    8.205853938    7.495996891    0.778061091
  154 LEU   O       1605    8.148324677    7.431238634    0.865371539
  155 SER   N       1606    8.207742947    7.461455142    0.649638743
  155 SER   H       1607    8.187183045    7.538818779    0.589712301
  155 SER   CA      1608    8.138611806    7.342333745    0.598268680
  155 SER   CB      1609    8.143480908    7.337340126    0.445438199
  155 SER   OG      1610    8.279682256    7.348803033    0.403400784
  155 SER   HG      1611    8.285309905    7.370787588    0.306009757
  155 SER   C       1612    8.192554994    7.210222743    0.653467069
  155 SER   O       1613    8.121265424    7.110095416    0.658211033
  156 ARG   N       1614    0.070045051    7.213292641    0.711564533
  156 ARG   H       1615    0.135676168    7.281715308    0.679758327
  156 ARG   CA      1616    0.126056353    7.106630488    0.795794169
  156 ARG   CB      1617    0.259106735    7.151010599    0.856926935
  156 ARG   CG      1618    0.375775822    7.135561535    0.759158581
  156 ARG   CD      1619    0.508747745    7.176216314    0.822996115
  156 ARG   NE      1620    0.522355053    7.321196556    0.843107468
  156 ARG   HE      1621    0.443716275    7.376092301    0.814780802
  156 ARG   CZ      1622    0.632802865    7.377164619    0.894315538
  156 ARG   NH1     1623    0.739354345    7.304051418    0.929773149
  156 ARG   HH11    1624    0.809081082    7.348892352    0.985690024
  156 ARG   HH12    1625    0.758300841    7.213180213    0.892588828
  156 ARG   NH2     1626    0.645470711    7.510492088    0.898372915
  156 ARG   HH21    1627    0.732003008    7.549388151    0.929958719
  156 ARG   HH22    1628    0.566307160    7.570989056    0.889897474
  156 ARG   C       1629    0.036560993    7.069816539    0.914291155
  156 ARG   O       1630    0.029343087    6.953853464    0.954657826
  157 TYR   N       1631    8.207012818    7.169535028    0.965400387
  157 TYR   H       1632    8.202551410    7.258202039    0.919364604
  157 TYR   CA      1633    8.132214525    7.158305558    1.091465403
  157 TYR   CB      1634    8.166356661    7.279415638    1.178514768
  157 TYR   CG      1635    8.316855364    7.294478915    1.201615299
  157 TYR   CD1     1636    0.154059083    7.186098215    1.237426921
  157 TYR   HD1     1637    0.108874155    7.099045726    1.284958677
  157 TYR   CD2     1638    0.139352445    7.411126759    1.162346356
  157 TYR   HD2     1639    0.080517259    7.498814582    1.135322909
  157 TYR   CE1     1640    0.292683185    7.190343067    1.228134937
  157 TYR   HE1     1641    0.350257268    7.102188348    1.256294919
  157 TYR   CE2     1642    0.278106078    7.418076957    1.157845978
  157 TYR   HE2     1643    0.323761045    7.516097119    1.144064666
  157 TYR   CZ      1644    0.356373504    7.307330735    1.188383421
  157 TYR   OH      1645    0.485447359    7.296946859    1.146820181
  157 TYR   HH      1646    0.539894251    7.373165049    1.181839087
  157 TYR   C       1647    7.981688057    7.134863470    1.077239452
  157 TYR   O       1648    7.911607336    7.138269581    1.178264652
  158 VAL   N       1649    7.934361806    7.102933629    0.957106740
  158 VAL   H       1650    7.999082173    7.102581500    0.880866970
  158 VAL   CA      1651    7.794141913    7.065383687    0.933904614
  158 VAL   CB      1652    7.753228579    7.074142870    0.786751019
  158 VAL   CG1     1653    7.602085270    7.093747844    0.773321741
  158 VAL   CG2     1654    7.820378170    7.183317005    0.703205901
  158 VAL   C       1655    7.776073222    6.918282712    0.971924947
  158 VAL   O       1656    7.849482505    6.830853526    0.926134542
  159 LEU   N       1657    7.669231512    6.895203426    1.047718519
  159 LEU   H       1658    7.598569456    6.965966666    1.047675778
  159 LEU   CA      1659    7.617882551    6.762140381    1.083306584
  159 LEU   CB      1660    7.564665784    6.772709768    1.226375480
  159 LEU   CG      1661    7.658716824    6.831564361    1.331741325
  159 LEU   CD1     1662    7.576004385    6.870048514    1.454568940
  159 LEU   CD2     1663    7.776700475    6.740883843    1.367370537
  159 LEU   C       1664    7.502934197    6.715158912    0.993915621
  159 LEU   O       1665    7.456229527    6.602181249    1.007470019
  160 ASP   N       1666    7.440972757    6.808650644    0.922414615
  160 ASP   H       1667    7.427512465    6.898255087    0.964743513
  160 ASP   CA      1668    7.338788409    6.783100971    0.819874020
  160 ASP   CB      1669    7.271557527    6.917822034    0.792735823
  160 ASP   CG      1670    7.149278125    6.918926196    0.700788631
  160 ASP   OD1     1671    7.132795424    6.831946264    0.612540050
  160 ASP   OD2     1672    7.074042142    7.017998589    0.712907727
  160 ASP   C       1673    7.401216140    6.727614925    0.691687494
  160 ASP   O       1674    7.449165546    6.797506012    0.602546856
  161 ASP   N       1675    7.403007263    6.594678703    0.687534614
  161 ASP   H       1676    7.404164222    6.549204035    0.776593160
  161 ASP   CA      1677    7.460889272    6.512992661    0.579896035
  161 ASP   CB      1678    7.439002182    6.364663207    0.610424684
  161 ASP   CG      1679    7.511617761    6.323819545    0.738746886
  161 ASP   OD1     1680    7.628170627    6.365036217    0.757165697
  161 ASP   OD2     1681    7.448772833    6.249528903    0.817209716
  161 ASP   C       1682    7.415102093    6.546095444    0.437696979
  161 ASP   O       1683    7.490538508    6.525511963    0.342745294
  162 GLU   N       1684    7.301193983    6.613098840    0.422664682
  162 GLU   H       1685    7.242911450    6.638990701    0.499699622
  162 GLU   CA      1686    7.252427854    6.663923447    0.293628084
  162 GLU   CB      1687    7.109723270    6.717462125    0.306970195
  162 GLU   CG      1688    7.006445981    6.608752549    0.337389369
  162 GLU   CD      1689    6.962779614    6.529074068    0.214304777
  162 GLU   OE1     1690    6.914130239    6.415675314    0.234243334
  162 GLU   OE2     1691    6.972321968    6.580397785    0.100727403
  162 GLU   C       1692    7.339871883    6.773733951    0.232730554
  162 GLU   O       1693    7.340224227    6.791436176    0.111005404
  163 TYR   N       1694    7.410803470    6.845750408    0.319167469
  163 TYR   H       1695    7.395310770    6.842326933    0.417905846
  163 TYR   CA      1696    7.508756720    6.947481518    0.278317565
  163 TYR   CB      1697    7.525640415    7.056939804    0.383890381
  163 TYR   CG      1698    7.406203875    7.152285451    0.390958050
  163 TYR   CD1     1699    7.409430874    7.274099648    0.324093936
  163 TYR   HD1     1700    7.498006741    7.304917024    0.268562275
  163 TYR   CD2     1701    7.294660422    7.120345141    0.467479126
  163 TYR   HD2     1702    7.292235111    7.027151686    0.523960078
  163 TYR   CE1     1703    7.301011973    7.360912483    0.329559643
  163 TYR   HE1     1704    7.308138427    7.459145817    0.282888418
  163 TYR   CE2     1705    7.186112245    7.206944235    0.473556294
  163 TYR   HE2     1706    7.100650377    7.178877411    0.535115394
  163 TYR   CZ      1707    7.188399056    7.327071998    0.403663911
  163 TYR   OH      1708    7.077349886    7.405557531    0.402758420
  163 TYR   HH      1709    7.020984439    7.377415104    0.480417580
  163 TYR   C       1710    7.648559501    6.892354643    0.249591089
  163 TYR   O       1711    7.722013298    6.953351172    0.172028488
  164 THR   N       1712    7.691487978    6.789977716    0.322857266
  164 THR   H       1713    7.630659611    6.758933439    0.395906310
  164 THR   CA      1714    7.826666312    6.733341099    0.311410347
  164 THR   CB      1715    7.878923712    6.678531402    0.444354175
  164 THR   OG1     1716    7.783211969    6.585583820    0.495830224
  164 THR   HG1     1717    7.780044092    6.590142938    0.595673232
  164 THR   CG2     1718    7.903659592    6.791886013    0.544092666
  164 THR   C       1719    7.842185042    6.619723991    0.210102638
  164 THR   O       1720    7.945294685    6.610862970    0.143617721
  165 SER   N       1721    7.746109665    6.527811091    0.206678607
  165 SER   H       1722    7.665862792    6.539335695    0.265238043
  165 SER   CA      1723    7.741566868    6.418585129    0.108403215
  165 SER   CB      1724    7.619288987    6.327583384    0.121729881
  165 SER   OG      1725    7.624459196    6.246123182    0.239149467
  165 SER   HG      1726    7.622968133    6.303871973    0.320769793
  165 SER   C       1727    7.735573904    6.470146525    8.206576392
  165 SER   O       1728    7.637513284    6.533376615    8.167637844
  166 SER   N       1729    7.827293563    6.417862870    8.125688050
  166 SER   H       1730    7.882921921    6.339117980    8.152249044
  166 SER   CA      1731    7.836816549    6.455980773    7.984027799
  166 SER   CB      1732    7.953620206    6.386130741    7.914100560
  166 SER   OG      1733    7.934742303    6.244390788    7.916498272
  166 SER   HG      1734    7.989955247    6.205417153    7.842792188
  166 SER   C       1735    7.711764985    6.439764390    7.897364011
  166 SER   O       1736    7.687009773    6.517460583    7.805273121
  167 VAL   N       1737    7.638750212    6.332476411    7.926490047
  167 VAL   H       1738    7.682758945    6.257612053    7.976087659
  167 VAL   CA      1739    7.502034213    6.304672574    7.880142861
  167 VAL   CB      1740    7.473296444    6.154608558    7.888306743
  167 VAL   CG1     1741    7.554213123    6.079843697    7.782127914
  167 VAL   CG2     1742    7.505498420    6.097913438    8.026718074
  167 VAL   C       1743    7.384739190    6.381287195    7.941658210
  167 VAL   O       1744    7.280461056    6.389216738    7.876902448
  168 GLY   N       1745    7.402178176    6.440735023    8.059353934
  168 GLY   H       1746    7.494375188    6.460793841    8.092502218
  168 GLY   CA      1747    7.296471347    6.504232875    8.139379719
  168 GLY   C       1748    7.233704560    6.627039769    8.073139265
  168 GLY   O       1749    7.302623290    6.705611748    8.008265990
  169 SER   N       1750    7.109041053    6.657305970    8.108276179
  169 SER   H       1751    7.065911759    6.611393621    8.185953905
  169 SER   CA      1752    7.026640916    6.758674021    8.040859491
  169 SER   CB      1753    6.882397676    6.761661427    8.091822180
  169 SER   OG      1754    6.869559079    6.805708225    8.227271281
  169 SER   HG      1755    6.900550061    6.727690705    8.281611232
  169 SER   C       1756    7.081378821    6.901362072    8.048375939
  169 SER   O       1757    7.048782002    6.982084204    7.961471470
  170 LYSH  N       1758    7.160625588    6.930034830    8.151276015
  170 LYSH  H       1759    7.185798737    6.860449896    8.218538558
  170 LYSH  CA      1760    7.216875463    7.063584622    8.176031764
  170 LYSH  CB      1761    7.211808549    7.095148047    8.325654880
  170 LYSH  CG      1762    7.073691474    7.076757455    0.146721886
  170 LYSH  CD      1763    6.978837861    7.185212360    0.095259052
  170 LYSH  CE      1764    6.833535638    7.158357279    0.134946191
  170 LYSH  NZ      1765    6.752527278    7.269853916    0.083811981
  170 LYSH  HZ1     1766    6.766214817    7.276380722   -0.015031599
  170 LYSH  HZ2     1767    6.778848105    7.356169240    0.126923371
  170 LYSH  HZ3     1768    6.656205319    7.251598044    0.103480254
  170 LYSH  C       1769    7.359474399    7.083855228    8.124387898
  170 LYSH  O       1770    7.396190445    7.197486304    8.094888147
  171 PHE   N       1771    7.433649613    6.975318129    8.104187470
  171 PHE   H       1772    7.395131637    6.883776195    8.115935416
  171 PHE   CA      1773    7.577670411    6.976465630    8.074733375
  171 PHE   CB      1774    7.620946367    6.833327200    8.042294872
  171 PHE   CG      1775    7.772132918    6.816448268    8.025885104
  171 PHE   CD1     1776    7.852198786    6.810433754    8.139357859
  171 PHE   HD1     1777    7.806227146    6.799267249    8.237556221
  171 PHE   CD2     1778    7.832385716    6.821505452    7.900725104
  171 PHE   HD2     1779    7.772728865    6.803379064    7.811313192
  171 PHE   CE1     1780    7.990769299    6.813043078    8.128881722
  171 PHE   HE1     1781    8.051007860    6.798594757    8.218567632
  171 PHE   CE2     1782    7.970804371    6.827662995    7.889547119
  171 PHE   HE2     1783    8.017109864    6.835199337    7.791149172
  171 PHE   CZ      1784    8.050137781    6.822974757    8.003592280
  171 PHE   HZ      1785    8.158002189    6.836644137    7.995988965
  171 PHE   C       1786    7.623142405    7.070952220    7.963297642
  171 PHE   O       1787    7.557730250    7.081134481    7.859621917
  172 PRO   N       1788    7.739922991    7.132311797    7.980264292
  172 PRO   CA      1789    7.810422448    7.210232066    7.877460031
  172 PRO   CB      1790    7.922070615    7.284474340    7.951188412
  172 PRO   CG      1791    7.940765745    7.200423153    8.077659321
  172 PRO   CD      1792    7.798144268    7.157652213    8.112855247
  172 PRO   C       1793    7.857913895    7.145673004    7.747122010
  172 PRO   O       1794    7.966007729    7.176254153    7.697016039
  173 VAL   N       1795    7.763250482    7.083654438    7.677243027
  173 VAL   H       1796    7.673768732    7.074997187    7.721053862
  173 VAL   CA      1797    7.766575441    7.022061513    7.543810435
  173 VAL   CB      1798    7.622410971    6.976861642    7.519614884
  173 VAL   CG1     1799    7.581413141    6.954180757    7.373965457
  173 VAL   CG2     1800    7.590668730    6.852536285    7.602968262
  173 VAL   C       1801    7.825368889    7.106141988    7.430302222
  173 VAL   O       1802    7.935065429    7.077795420    7.382395415
  174 ARG   N       1803    7.760618548    7.217523254    7.397261448
  174 ARG   H       1804    7.703022775    7.260752202    7.466652456
  174 ARG   CA      1805    7.787102180    7.303713696    7.281153394
  174 ARG   CB      1806    7.669741672    7.400269787    7.263383755
  174 ARG   CG      1807    7.536696603    7.326968317    7.245132546
  174 ARG   CD      1808    7.417195530    7.421420235    7.259513073
  174 ARG   NE      1809    7.296838148    7.338426749    7.274765585
  174 ARG   HE      1810    7.282659500    7.304763084    7.367855454
  174 ARG   CZ      1811    7.202928270    7.314174442    7.182313795
  174 ARG   NH1     1812    7.208974808    7.371195776    7.061202246
  174 ARG   HH11    1813    7.141305007    7.348185904    6.991270601
  174 ARG   HH12    1814    7.281178696    7.437602794    7.041814087
  174 ARG   NH2     1815    7.101465533    7.230713497    7.208622919
  174 ARG   HH21    1816    7.034241242    7.218264239    7.135654775
  174 ARG   HH22    1817    7.099219154    7.187590267    7.298810912
  174 ARG   C       1818    7.918841971    7.380718268    7.292434629
  174 ARG   O       1819    7.984332143    7.416026895    7.194474977
  175 TRP   N       1820    7.948898127    7.416789399    7.416876156
  175 TRP   H       1821    7.888813972    7.394152271    7.493540717
  175 TRP   CA      1822    8.078308316    7.475975291    7.453742542
  175 TRP   CB      1823    8.058769834    7.572304002    7.571006017
  175 TRP   CG      1824    7.971265068    7.696987663    7.556547956
  175 TRP   CD1     1825    8.014169789    7.820659745    7.533023472
  175 TRP   HD1     1826    8.118193956    7.853167179    7.530977163
  175 TRP   CD2     1827    7.832699689    7.705958454    7.563114850
  175 TRP   NE1     1828    7.911739658    7.903414923    7.514349864
  175 TRP   HE1     1829    7.918693806    8.003083773    7.518697954
  175 TRP   CE2     1830    7.797950737    7.836948087    7.532237683
  175 TRP   CE3     1831    7.733313839    7.614997814    7.597285553
  175 TRP   HE3     1832    7.756296937    7.538064347    7.671001355
  175 TRP   CZ2     1833    7.666002861    7.880588458    7.530037440
  175 TRP   HZ2     1834    7.639928775    7.984526739    7.510088108
  175 TRP   CZ3     1835    7.601101320    7.656953953    7.588469011
  175 TRP   HZ3     1836    7.521669940    7.584230299    7.605289424
  175 TRP   CH2     1837    7.566118770    7.787628920    7.556542832
  175 TRP   HH2     1838    7.461679523    7.810392694    7.535231476
  175 TRP   C       1839    8.186276260    7.372495316    7.486122422
  175 TRP   O       1840    8.295677572    7.409955836    7.528057435
  176 SER   N       1841    8.161041500    7.244349802    7.460979007
  176 SER   H       1842    8.070100563    7.211300285    7.435694795
  176 SER   CA      1843    0.019085187    7.139354839    7.484577083
  176 SER   CB      1844    8.209584583    7.021299577    7.567117344
  176 SER   OG      1845    8.195410334    7.052366312    7.705991302
  176 SER   HG      1846    8.113534473    7.109468305    7.711967908
  176 SER   C       1847    0.079268021    7.076698611    7.358631657
  176 SER   O       1848    0.006881526    7.056099097    7.261333084
  177 PRO   N       1849    0.207528321    7.041835901    7.363415699
  177 PRO   CA      1850    0.279075062    6.970884221    7.256368790
  177 PRO   CB      1851    0.424794937    7.009649195    7.282377137
  177 PRO   CG      1852    0.432873388    7.016842427    7.434999080
  177 PRO   CD      1853    0.300547162    7.086058172    7.468305725
  177 PRO   C       1854    0.258171295    6.819346854    7.252900304
  177 PRO   O       1855    0.214022186    6.766444948    7.354793839
  178 PRO   N       1856    0.299253839    6.749425261    7.147478682
  178 PRO   CA      1857    0.261766389    6.608717826    7.127257489
  178 PRO   CB      1858    0.308605290    6.571106063    6.986539545
  178 PRO   CG      1859    0.432070198    6.659695955    6.968688138
  178 PRO   CD      1860    0.394660609    6.788328605    7.042630800
  178 PRO   C       1861    0.316346667    6.512302194    7.232786185
  178 PRO   O       1862    0.234190075    6.443204500    7.292835647
  179 GLU   N       1863    0.437653389    6.535747780    7.282020158
  179 GLU   H       1864    0.496071214    6.612130461    7.254563079
  179 GLU   CA      1865    0.499964381    6.455631560    7.388372685
  179 GLU   CB      1866    0.648127898    6.490588932    7.403714541
  179 GLU   CG      1867    0.686234048    6.625544194    7.464890225
  179 GLU   CD      1868    0.692927315    6.743525175    7.367729609
  179 GLU   OE1     1869    0.789408015    6.821478198    7.383157643
  179 GLU   OE2     1870    0.602963394    6.759603336    7.282447805
  179 GLU   C       1871    0.429174413    6.462950182    7.523813515
  179 GLU   O       1872    0.430691200    6.368711837    7.602859201
  180 VAL   N       1873    0.359352411    6.573877492    7.546449374
  180 VAL   H       1874    0.387786072    6.658985076    7.502310659
  180 VAL   CA      1875    0.272125008    6.591549938    7.663454978
  180 VAL   CB      1876    0.256929222    6.740287229    7.695963206
  180 VAL   CG1     1877    0.166531581    6.766216260    7.816656847
  180 VAL   CG2     1878    0.395508499    6.798554389    7.724432674
  180 VAL   C       1879    0.138378551    6.519673102    7.644559067
  180 VAL   O       1880    0.106220301    6.432546391    7.725212802
  181 LEU   N       1881    0.073112113    6.544482331    7.531361034
  181 LEU   H       1882    0.115737830    6.598626619    7.458888782
  181 LEU   CA      1883    8.189739232    6.478793669    7.491980989
  181 LEU   CB      1884    8.142443200    6.530222165    7.355857591
  181 LEU   CG      1885    8.127436292    6.682291214    7.348444073
  181 LEU   CD1     1886    8.078623512    6.718568725    7.208050766
  181 LEU   CD2     1887    8.032235959    6.739206256    7.453839242
  181 LEU   C       1888    8.198662297    6.326152828    7.486255745
  181 LEU   O       1889    8.105874952    6.258543392    7.530412627
  182 MET   N       1890    0.069938804    6.276947418    7.437138930
  182 MET   H       1891    0.127703586    6.339491688    7.384670962
  182 MET   CA      1892    0.112094187    6.136167286    7.440727587
  182 MET   CB      1893    0.230580929    6.115102528    7.346239519
  182 MET   CG      1894    0.194521035    6.128348866    7.198137515
  182 MET   SD      1895    0.342222777    6.142264303    7.090986716
  182 MET   CE      1896    0.266653525    6.096470941    6.936467279
  182 MET   C       1897    0.145817046    6.082982975    7.580174473
  182 MET   O       1898    0.062987712    6.018838666    7.644624525
  183 TYR   N       1899    0.263702653    6.118139290    7.630753844
  183 TYR   H       1900    0.316627977    6.194358287    7.593458540
  183 TYR   CA      1901    0.314245172    6.058290378    7.755152457
  183 TYR   CB      1902    0.424688067    5.956936461    7.724516149
  183 TYR   CG      1903    0.371287738    5.831324945    7.655414433
  183 TYR   CD1     1904    0.258122515    5.765741201    7.702461274
  183 TYR   HD1     1905    0.226340203    5.778813857    7.805894276
  183 TYR   CD2     1906    0.409645999    5.808357611    7.523808823
  183 TYR   HD2     1907    0.502604197    5.852421816    7.487802828
  183 TYR   CE1     1908    0.176860562    5.691215873    7.617838583
  183 TYR   HE1     1909    0.082634504    5.651266257    7.655315459
  183 TYR   CE2     1910    0.332687409    5.733498537    7.435528152
  183 TYR   HE2     1911    0.364270353    5.722435471    7.331800716
  183 TYR   CZ      1912    0.213796637    5.680487501    7.484270480
  183 TYR   OH      1913    0.123475744    5.625066587    7.399039724
  183 TYR   HH      1914    0.147051428    5.654043465    7.306289823
  183 TYR   C       1915    0.366814931    6.155331929    7.861123256
  183 TYR   O       1916    0.472438809    6.137458471    7.921573118
  184 SER   N       1917    0.294730841    6.265551307    7.879720558
  184 SER   H       1918    0.210612606    6.278951201    7.827318620
  184 SER   CA      1919    0.315554549    6.362907303    7.987874076
  184 SER   CB      1920    0.271092649    6.301227133    8.120650915
  184 SER   OG      1921    0.129447520    6.281701536    8.117972680
  184 SER   HG      1922    0.100922713    6.226848419    8.196569633
  184 SER   C       1923    0.456889814    6.419823040    8.001793288
  184 SER   O       1924    0.504040117    6.450489379    8.111179872
  185 LYSH  N       1925    0.525541401    6.437115175    7.889196905
  185 LYSH  H       1926    0.495168101    6.400289573    7.801321816
  185 LYSH  CA      1927    0.665943221    6.480268436    7.895038601
  185 LYSH  CB      1928    0.750010072    6.393930079    7.800744455
  185 LYSH  CG      1929    0.827912123    6.301429748    7.894486582
  185 LYSH  CD      1930    0.887254091    6.173573405    7.834973602
  185 LYSH  CE      1931    0.996899983    6.191554158    7.729798089
  185 LYSH  NZ      1932    1.107812304    6.275895533    7.776638937
  185 LYSH  HZ1     1933    1.122554370    6.265728369    7.875022373
  185 LYSH  HZ2     1934    1.086909926    6.371773249    7.757381325
  185 LYSH  HZ3     1935    1.191848153    6.251506492    7.728241085
  185 LYSH  C       1936    0.698395007    6.629491598    7.904644971
  185 LYSH  O       1937    0.756773847    6.688124312    7.813633344
  186 PHE   N       1938    0.673816687    6.679558551    8.025391444
  186 PHE   H       1939    0.625393587    6.621829143    8.091143113
  186 PHE   CA      1940    0.695572803    6.818426351    8.068437188
  186 PHE   CB      1941    0.644150677    6.835608042    8.211522914
  186 PHE   CG      1942    0.493297414    6.820975935    8.232502856
  186 PHE   CD1     1943    0.408533762    6.930177395    8.217950371
  186 PHE   HD1     1944    0.451072494    7.030124565    8.209002226
  186 PHE   CD2     1945    0.437224310    6.694242936    0.001093647
  186 PHE   HD2     1946    0.497082413    6.610596041    0.037165862
  186 PHE   CE1     1947    0.271068138    6.911673338    8.209098885
  186 PHE   HE1     1948    0.204161050    6.997324198    8.200830149
  186 PHE   CE2     1949    0.300153012    6.675499389    8.229817736
  186 PHE   HE2     1950    0.258912145    6.575187405    8.218968910
  186 PHE   CZ      1951    0.215496540    6.784307905    8.212079584
  186 PHE   HZ      1952    0.107799687    6.771278703    8.201466952
  186 PHE   C       1953    0.837235119    6.875761681    8.060860011
  186 PHE   O       1954    0.928012509    6.820155752    8.122485766
  187 SER   N       1955    0.850053119    6.995768171    8.004963407
  187 SER   H       1956    0.771348505    7.044762291    7.967456765
  187 SER   CA      1957    0.978385105    7.066047238    7.990750703
  187 SER   CB      1958    1.075984023    6.991250212    7.899684501
  187 SER   OG      1959    1.060292938    7.024122600    7.761393654
  187 SER   HG      1960    1.012045295    6.947559637    7.718841065
  187 SER   C       1961    0.970779403    7.212084287    7.945745473
  187 SER   O       1962    0.861224196    7.261455317    7.919493653
  188 SER   N       1963    1.082404927    7.283777572    7.936194563
  188 SER   H       1964    1.173179673    7.244393744    7.950696628
  188 SER   CA      1965    1.083577697    7.422539169    7.887664697
  188 SER   CB      1966    1.220051785    7.491716038    7.886938248
  188 SER   OG      1967    1.299421264    7.469367382    7.770087717
  188 SER   HG      1968    1.313606120    7.371159921    7.757674404
  188 SER   C       1969    1.023269903    7.438057029    7.747904560
  188 SER   O       1970    0.938298378    7.524205355    7.725822018
  189 LYSH  N       1971    1.035594607    7.328849833    7.672998684
  189 LYSH  H       1972    1.082521371    7.247835458    7.708128583
  189 LYSH  CA      1973    0.978107939    7.314426432    7.538488282
  189 LYSH  CB      1974    1.027499447    7.185346117    7.472862395
  189 LYSH  CG      1975    1.178516794    7.194459920    7.450144451
  189 LYSH  CD      1976    1.218371986    7.328388013    7.387842841
  189 LYSH  CE      1977    1.370630584    7.329038475    7.372812912
  189 LYSH  NZ      1978    1.409686604    7.466119125    7.336905443
  189 LYSH  HZ1     1979    1.329098660    7.521565892    7.316150271
  189 LYSH  HZ2     1980    1.466751905    7.460469598    7.254982375
  189 LYSH  HZ3     1981    1.461939701    7.510226985    7.409871968
  189 LYSH  C       1982    0.825567070    7.321016365    7.528783075
  189 LYSH  O       1983    0.769191864    7.361379576    7.427193528
  190 SER   N       1984    0.760351394    7.275359097    7.635325695
  190 SER   H       1985    0.803764756    7.265260746    7.724838125
  190 SER   CA      1986    0.613779123    7.284643582    7.641499988
  190 SER   CB      1987    0.555914615    7.171499202    7.726679908
  190 SER   OG      1988    0.624869836    7.159310326    7.851350344
  190 SER   HG      1989    0.586330914    7.077008985    7.893067647
  190 SER   C       1990    0.558836563    7.420236968    7.686249588
  190 SER   O       1991    0.461276919    7.466845272    7.627595365
  191 ASP   N       1992    0.628111731    7.483421493    7.780588763
  191 ASP   H       1993    0.694131227    7.437031017    7.839659483
  191 ASP   CA      1994    0.609033592    7.627199168    7.804605262
  191 ASP   CB      1995    0.685193332    7.670411598    7.930069920
  191 ASP   CG      1996    0.627527705    7.623005535    8.063615536
  191 ASP   OD1     1997    0.572228139    7.511331140    8.073402654
  191 ASP   OD2     1998    0.637367827    7.700177736    8.161448521
  191 ASP   C       1999    0.642044782    7.713538178    7.682665074
  191 ASP   O       2000    0.565603429    7.804296098    7.650256707
  192 ILE   N       2001    0.744936317    7.675251229    7.607588832
  192 ILE   H       2002    0.817895756    7.623192008    7.651947576
  192 ILE   CA      2003    0.775771344    7.730807439    7.475020296
  192 ILE   CB      2004    0.905358299    7.670874571    7.420026910
  192 ILE   CG1     2005    1.027784828    7.718057385    7.498728061
  192 ILE   CG2     2006    0.926877398    7.686721290    7.269375327
  192 ILE   CD      2007    1.055863575    7.867603763    7.482713328
  192 ILE   C       2008    0.660384943    7.714110208    7.375923306
  192 ILE   O       2009    0.610336761    7.811739853    7.320285508
  193 TRP   N       2010    0.612643538    7.590996491    7.360024527
  193 TRP   H       2011    0.662932624    7.511209327    7.393277430
  193 TRP   CA      2012    0.496242731    7.559832356    7.275812608
  193 TRP   CB      2013    0.470208522    7.409800575    7.290734280
  193 TRP   CG      2014    0.349234322    7.363852804    7.209121187
  193 TRP   CD1     2015    0.221401789    7.387492080    7.237195093
  193 TRP   HD1     2016    0.184151165    7.424224234    7.332813713
  193 TRP   CD2     2017    0.355384349    7.297794325    7.086980716
  193 TRP   NE1     2018    0.145373331    7.342634222    7.137719361
  193 TRP   HE1     2019    0.047375505    7.359591783    7.127332030
  193 TRP   CE2     2020    0.223057448    7.285027294    7.046419744
  193 TRP   CE3     2021    0.456541460    7.235097103    7.015185647
  193 TRP   HE3     2022    0.560084952    7.263027891    7.034669393
  193 TRP   CZ2     2023    0.193281300    7.204791745    6.936904107
  193 TRP   HZ2     2024    0.089625916    7.187094735    6.908246124
  193 TRP   CZ3     2025    0.427290176    7.156529349    6.904325965
  193 TRP   HZ3     2026    0.506160817    7.107629839    6.847148519
  193 TRP   CH2     2027    0.294792898    7.143461798    6.864412498
  193 TRP   HH2     2028    0.272018067    7.098783917    6.767637860
  193 TRP   C       2029    0.373431931    7.643592625    7.312016543
  193 TRP   O       2030    0.317222725    7.713399652    7.227761295
  194 ALA   N       2031    0.346117680    7.649541786    7.442049468
  194 ALA   H       2032    0.386608972    7.583360183    7.505146786
  194 ALA   CA      2033    0.238958803    7.731791659    7.500036992
  194 ALA   CB      2034    0.231535638    7.709761930    7.651257060
  194 ALA   C       2035    0.255364257    7.880590559    7.468382988
  194 ALA   O       2036    0.164434306    7.936005986    7.406805071
  195 PHE   N       2037    0.376123754    7.935175752    7.479742767
  195 PHE   H       2038    0.450591797    7.885845566    7.524698786
  195 PHE   CA      2039    0.406316421    8.072525050    7.436891454
  195 PHE   CB      2040    0.552307923    8.105178122    7.468974683
  195 PHE   CG      2041    0.591466396    8.248792632    7.433629629
  195 PHE   CD1     2042    0.548500528    0.113062112    7.512103454
  195 PHE   HD1     2043    0.503293235    0.093153955    7.609268088
  195 PHE   CD2     2044    0.659491685    0.034687984    7.315701763
  195 PHE   HD2     2045    0.705706345   -0.046536562    7.259604413
  195 PHE   CE1     2046    0.568839346    0.244222620    7.470835721
  195 PHE   HE1     2047    0.532440570    0.327616101    7.530842950
  195 PHE   CE2     2048    0.678292422    0.165110020    7.271499926
  195 PHE   HE2     2049    0.718396644    0.184170866    7.171954278
  195 PHE   CZ      2050    0.632680511    0.270247055    7.350152787
  195 PHE   HZ      2051    0.651749874    0.372908080    7.318878614
  195 PHE   C       2052    0.374132732    8.103397817    7.290531557
  195 PHE   O       2053    0.312337589    8.205563028    7.260991243
  196 GLY   N       2054    0.394188300    8.005143407    7.203152835
  196 GLY   H       2055    0.448056494    7.924735699    7.228335071
  196 GLY   CA      2056    0.353278073    8.011977158    7.062110582
  196 GLY   C       2057    0.202130482    8.027575836    7.044189313
  196 GLY   O       2058    0.153335141    8.122455659    6.982966938
  197 VAL   N       2059    0.130419236    7.942636582    7.117208630
  197 VAL   H       2060    0.175202934    7.888466279    7.188347525
  197 VAL   CA      2061    8.225598456    7.943854312    7.121872808
  197 VAL   CB      2062    8.174930583    7.817783379    7.192244042
  197 VAL   CG1     2063    8.025610575    7.796281282    7.166672242
  197 VAL   CG2     2064    8.251303763    7.691163549    7.152945081
  197 VAL   C       2065    8.171754304    8.070578820    7.188617661
  197 VAL   O       2066    8.068585670    8.123656003    7.147764052
  198 LEU   N       2067    0.008888991    8.127821689    7.278797902
  198 LEU   H       2068    0.070784159    8.069673697    7.331603180
  198 LEU   CA      2069    8.227090768    0.018013633    7.338216713
  198 LEU   CB      2070    8.317464307    0.049577821    7.457559303
  198 LEU   CG      2071    0.004599712    0.009765287    7.587232246
  198 LEU   CD1     2072   -0.005434472   -0.142664715    7.595740196
  198 LEU   CD2     2073    0.078207539    0.070448541    7.706850099
  198 LEU   C       2074    8.240875657    0.136669001    7.242610699
  198 LEU   O       2075    8.150963870    0.220510973    7.238687103
  199 MET   N       2076    0.108490785    0.140286293    7.167513746
  199 MET   H       2077    0.183000903    0.075161106    7.181899593
  199 MET   CA      2078    0.123537081    0.239296682    7.059898477
  199 MET   CB      2079    0.252761545    0.220959573    6.980062464
  199 MET   CG      2080    0.379522747    0.233106201    7.064882269
  199 MET   SD      2081    0.530262130    0.239969873    6.961319547
  199 MET   CE      2082    0.512181651    0.405024315    6.897178079
  199 MET   C       2083    0.005534168    0.233440835    6.962695100
  199 MET   O       2084   -0.058009184    0.335354580    6.936179996
  200 TRP   N       2085    8.203784494    0.110869017    6.935417476
  200 TRP   H       2086    8.258125005    0.029419914    6.955760634
  200 TRP   CA      2087    8.076596709    0.084419793    6.866610498
  200 TRP   CB      2088    8.069968562   -0.065995835    6.839403760
  200 TRP   CG      2089    7.957868560    8.149362458    6.738783094
  200 TRP   CD1     2090    7.971848141    8.151342411    6.606534649
  200 TRP   HD1     2091    8.066742843    8.157062738    6.553233920
  200 TRP   CD2     2092    7.822452060    8.134204851    6.766224446
  200 TRP   NE1     2093    7.853175830    8.135068167    6.548727750
  200 TRP   HE1     2094    7.838604569    8.107978829    6.453576037
  200 TRP   CE2     2095    7.759411550    8.126104953    6.642619550
  200 TRP   CE3     2096    7.750268338    8.125210121    6.884658111
  200 TRP   HE3     2097    7.800875249    8.122794407    6.981167722
  200 TRP   CZ2     2098    7.622383685    8.103090629    6.638863137
  200 TRP   HZ2     2099    7.576792926    8.070166974    6.545495320
  200 TRP   CZ3     2100    7.612186674    8.110125729    6.879482486
  200 TRP   HZ3     2101    7.555260576    8.111529655    6.972421489
  200 TRP   CH2     2102    7.548838725    8.095871539    6.756585688
  200 TRP   HH2     2103    7.444036664    8.066141691    6.753188056
  200 TRP   C       2104    7.951326451    0.136754873    6.937167874
  200 TRP   O       2105    7.878588264    0.213235011    6.873989561
  201 GLU   N       2106    7.930226354    0.109944042    7.065726475
  201 GLU   H       2107    7.976985337    0.032443978    7.108259455
  201 GLU   CA      2108    7.818877031    0.165236081    7.144168293
  201 GLU   CB      2109    7.821053695    0.125880838    7.292010210
  201 GLU   CG      2110    7.779105399   -0.016671140    7.328471592
  201 GLU   CD      2111    7.775234067    8.206911925    7.480291774
  201 GLU   OE1     2112    7.882920818    8.185744492    7.540118621
  201 GLU   OE2     2113    7.664582543    8.211676571    7.538244675
  201 GLU   C       2114    7.815305212    0.318147819    7.139944005
  201 GLU   O       2115    7.710033794    0.376480670    7.114537198
  202 ILE   N       2116    7.932044681    0.380642114    7.152455367
  202 ILE   H       2117    8.011468735    0.326632308    7.180316807
  202 ILE   CA      2118    7.949692091    0.526004674    7.139475860
  202 ILE   CB      2119    8.091149144    0.563941675    7.183796447
  202 ILE   CG1     2120    8.108223509    0.534694248    7.333006566
  202 ILE   CG2     2121    8.120896480    0.711943461    7.158820984
  202 ILE   CD      2122    8.255044243    0.528870281    7.375644422
  202 ILE   C       2123    7.914670792    0.577204645    6.999609871
  202 ILE   O       2124    7.815897523    0.648417615    6.982244551
  203 TYR   N       2125    7.978629227    0.519280311    6.898394595
  203 TYR   H       2126    8.053182461    0.453087109    6.906246896
  203 TYR   CA      2127    7.954498047    0.553067972    6.757380126
  203 TYR   CB      2128    8.062954576    0.495116161    6.666352695
  203 TYR   CG      2129    8.188004035    0.582300374    6.679364861
  203 TYR   CD1     2130    0.052318205    0.544995578    6.760608144
  203 TYR   HD1     2131    0.072143869    0.439361168    6.778704450
  203 TYR   CD2     2132    8.173940191    0.715857376    6.643522190
  203 TYR   HD2     2133    8.094007306    0.746823154    6.576208636
  203 TYR   CE1     2134    0.142700330    0.639798023    6.807119784
  203 TYR   HE1     2135    0.215844732    0.611736381    6.882893992
  203 TYR   CE2     2136    0.021205103    0.811924010    6.689394427
  203 TYR   HE2     2137   -0.005785745    0.917076134    6.679659563
  203 TYR   CZ      2138    0.129938815    0.772026319    6.766221795
  203 TYR   OH      2139    0.244808745    0.844613974    6.760649950
  203 TYR   HH      2140    0.240358686    0.900300038    6.677711215
  203 TYR   C       2141    7.816193461    0.522342320    6.699623521
  203 TYR   O       2142    7.773509336    0.580810282    6.600175030
  204 SER   N       2143    7.752428034    0.421315359    6.758084832
  204 SER   H       2144    7.815698776    0.361188422    6.806902473
  204 SER   CA      2145    7.609228743    0.394077562    6.739045128
  204 SER   CB      2146    7.582386952    0.243672022    6.747425968
  204 SER   OG      2147    7.638350986    0.174945432    6.635199467
  204 SER   HG      2148    7.732703496    0.143807589    6.646514882
  204 SER   C       2149    7.511044388    0.466878566    6.831087603
  204 SER   O       2150    7.396429329    0.423892112    6.843164179
  205 LEU   N       2151    7.555912827    0.567788287    6.905202728
  205 LEU   H       2152    7.652496158    0.593504327    6.908559769
  205 LEU   CA      2153    7.470800073    0.651240442    6.991238059
  205 LEU   CB      2154    7.387771733    0.752791558    6.912458089
  205 LEU   CG      2155    7.477982183    0.853025758    6.840210907
  205 LEU   CD1     2156    7.392127913    0.944864750    6.753012001
  205 LEU   CD2     2157    7.558884000    0.935338602    6.940635611
  205 LEU   C       2158    7.388658650    0.575088141    7.095476676
  205 LEU   O       2159    7.265653305    0.574811700    7.094313690
  206 GLY   N       2160    7.461455559    0.486023153    7.162227713
  206 GLY   H       2161    7.557587828    0.472716133    7.138110808
  206 GLY   CA      2162    7.407843533    0.398696234    7.267625817
  206 GLY   C       2163    7.324348305    0.282246388    7.213998617
  206 GLY   O       2164    7.244193491    0.224451517    7.287250299
  207 LYSH  N       2165    7.328696933    0.250459551    7.084917669
  207 LYSH  H       2166    7.357955926    0.315002540    7.014357162
  207 LYSH  CA      2167    7.259257535    0.130711047    7.035432072
  207 LYSH  CB      2168    7.243301147    0.135902336    6.883345188
  207 LYSH  CG      2169    7.151581134    0.251708966    6.843488459
  207 LYSH  CD      2170    7.132966889    0.266284218    6.692330769
  207 LYSH  CE      2171    7.030761773    0.163579696    6.643230156
  207 LYSH  NZ      2172    7.074272817    0.091967600    6.522450028
  207 LYSH  HZ1     2173    7.082356533    0.155976466    6.446045788
  207 LYSH  HZ2     2174    7.005977873    0.020820435    6.505900653
  207 LYSH  HZ3     2175    7.163250116    0.051566038    6.543662204
  207 LYSH  C       2176    7.319713473    8.239389964    7.079606949
  207 LYSH  O       2177    7.433664557    8.235012345    7.125733640
  208 MET   N       2178    7.231716265    8.143693791    7.107673553
  208 MET   H       2179    7.135218848    8.162644928    7.125864010
  208 MET   CA      2180    7.273580823    8.008459860    7.147325271
  208 MET   CB      2181    7.156641072    7.928739676    7.205452606
  208 MET   CG      2182    7.031136265    7.914464300    7.119102989
  208 MET   SD      2183    6.887891885    7.855122176    7.216308733
  208 MET   CE      2184    6.768049192    7.838281085    7.085778628
  208 MET   C       2185    7.348753040    7.927340787    7.041586848
  208 MET   O       2186    7.303631866    7.923979396    6.927211234
  209 PRO   N       2187    7.455649640    7.860863271    7.084556416
  209 PRO   CA      2188    7.529886984    7.768816557    6.997216640
  209 PRO   CB      2189    7.651244336    7.722750374    7.078188601
  209 PRO   CG      2190    7.675930786    7.847874808    7.162699756
  209 PRO   CD      2191    7.536348002    7.896570865    7.202137059
  209 PRO   C       2192    7.441537577    7.652688695    6.951198141
  209 PRO   O       2193    7.356916927    7.605691314    7.027108786
  210 TYR   N       2194    7.448041816    7.625778893    6.821100442
  210 TYR   H       2195    7.512893505    7.673538246    6.761827323
  210 TYR   CA      2196    7.371760584    7.521076828    6.751588623
  210 TYR   CB      2197    7.427764755    7.383017932    6.786422671
  210 TYR   CG      2198    7.579495324    7.366104365    6.776364169
  210 TYR   CD1     2199    7.643357009    7.315189560    6.663890948
  210 TYR   HD1     2200    7.585959485    7.276856525    6.579528025
  210 TYR   CD2     2201    7.656320161    7.406990784    6.884733967
  210 TYR   HD2     2202    7.607995037    7.437177515    6.977643255
  210 TYR   CE1     2203    7.782102083    7.308454343    6.658973998
  210 TYR   HE1     2204    7.831913915    7.278295959    6.566839996
  210 TYR   CE2     2205    7.795147435    7.401097052    6.881422211
  210 TYR   HE2     2206    7.850810121    7.429418152    6.970756308
  210 TYR   CZ      2207    7.857517904    7.353534478    6.766678193
  210 TYR   OH      2208    7.990967232    7.376118685    6.753402001
  210 TYR   HH      2209    8.018636717    7.440898747    6.824368691
  210 TYR   C       2210    7.220084348    7.532065384    6.768464192
  210 TYR   O       2211    7.148655776    7.433528688    6.786308850
  211 GLU   N       2212    7.168039958    7.653265317    6.751403447
  211 GLU   H       2213    7.229823590    7.728605802    6.728895795
  211 GLU   CA      2214    7.032944113    7.695964410    6.790616533
  211 GLU   CB      2215    7.006877670    7.840513086    6.747735086
  211 GLU   CG      2216    6.991736597    7.861016464    6.596883691
  211 GLU   CD      2217    6.975265237    8.005887936    6.550530708
  211 GLU   OE1     2218    6.925044916    8.089044817    6.629193613
  211 GLU   OE2     2219    7.019401377    8.032143093    6.436579288
  211 GLU   C       2220    6.907727654    7.612742441    6.762240540
  211 GLU   O       2221    6.804877279    7.635809244    6.825633939
  212 ARG   N       2222    6.907995067    7.537536997    6.652533794
  212 ARG   H       2223    6.969282605    7.559094672    6.576502973
  212 ARG   CA      2224    6.795873331    7.450189011    6.614982588
  212 ARG   CB      2225    6.757092859    7.480157384    6.470055277
  212 ARG   CG      2226    6.730769757    7.629420318    6.449158596
  212 ARG   CD      2227    6.738720662    7.664262135    6.300404929
  212 ARG   NE      2228    6.738454610    7.810535127    6.285859108
  212 ARG   HE      2229    6.828057494    7.853556748    6.274953073
  212 ARG   CZ      2230    6.629578767    7.888141085    6.276950312
  212 ARG   NH1     2231    6.504544254    7.840945025    6.286533208
  212 ARG   HH11    2232    6.425180189    7.901767586    6.286033887
  212 ARG   HH12    2233    6.490003330    7.742149322    6.281378954
  212 ARG   NH2     2234    6.646405871    8.011526971    6.227478332
  212 ARG   HH21    2235    6.568151043    8.073180356    6.218880187
  212 ARG   HH22    2236    6.734846542    8.037450624    6.188681527
  212 ARG   C       2237    6.825649138    7.300626023    6.627317111
  212 ARG   O       2238    6.760627016    7.216366406    6.565682062
  213 PHE   N       2239    6.940320657    7.269077220    6.686840289
  213 PHE   H       2240    7.000137179    7.343520136    6.716484113
  213 PHE   CA      2241    6.976120824    7.130443517    6.720110464
  213 PHE   CB      2242    7.122882185    7.105191346    6.685004508
  213 PHE   CG      2243    7.164718411    7.106403542    6.537846745
  213 PHE   CD1     2244    7.080123395    7.068753871    6.434173507
  213 PHE   HD1     2245    6.979991270    7.031669163    6.456091864
  213 PHE   CD2     2246    7.298773863    7.131383620    6.510952954
  213 PHE   HD2     2247    7.369475630    7.148907518    6.592040397
  213 PHE   CE1     2248    7.128574367    7.056723484    6.304444781
  213 PHE   HE1     2249    7.068124410    7.003522144    6.230997506
  213 PHE   CE2     2250    7.349744266    7.117262304    6.382415149
  213 PHE   HE2     2251    7.457392898    7.116594689    6.365317589
  213 PHE   CZ      2252    7.263046724    7.081746738    6.279736501
  213 PHE   HZ      2253    7.305997442    7.049245819    6.184974028
  213 PHE   C       2254    6.964218242    7.110461404    6.871335994
  213 PHE   O       2255    6.986242090    7.202743981    6.949624171
  214 THR   N       2256    6.928616126    6.988149977    6.909564316
  214 THR   H       2257    6.903784191    6.918382105    6.842352878
  214 THR   CA      2258    6.932194327    6.943642117    7.049626218
  214 THR   CB      2259    6.857836099    6.812272022    7.074582156
  214 THR   OG1     2260    6.929982854    6.702002828    7.019043422
  214 THR   HG1     2261    6.901124973    6.693870699    6.923641383
  214 THR   CG2     2262    6.712668987    6.816890310    7.026455233
  214 THR   C       2263    7.077782153    6.923774830    7.092263666
  214 THR   O       2264    7.171745091    6.945391183    7.015884897
  215 ASN   N       2265    7.095087489    6.891268150    7.220063671
  215 ASN   H       2266    7.019291536    6.880565812    7.284420434
  215 ASN   CA      2267    7.227836965    6.855398520    7.272034247
  215 ASN   CB      2268    7.218345122    6.839811724    7.423955581
  215 ASN   CG      2269    7.184853902    6.971571886    7.494176250
  215 ASN   OD1     2270    7.163954123    7.077175851    7.434668373
  215 ASN   ND2     2271    7.192152963    6.976872112    7.626870001
  215 ASN   HD21    2272    7.185725264    7.061054300    7.680477723
  215 ASN   HD22    2273    7.200358859    6.894531663    7.683027767
  215 ASN   C       2274    7.292595193    6.735251507    7.202888803
  215 ASN   O       2275    7.404981761    6.749036960    7.154814286
  216 SER   N       2276    7.212711103    6.633584514    7.171705497
  216 SER   H       2277    7.113468572    6.645904863    7.171096073
  216 SER   CA      2278    7.261252623    6.508164612    7.112335814
  216 SER   CB      2279    7.152529009    6.400521509    7.112743119
  216 SER   OG      2280    7.217247324    6.275654200    7.086881605
  216 SER   HG      2281    7.145722817    6.207749073    7.070354683
  216 SER   C       2282    7.309441437    6.525928718    6.968197348
  216 SER   O       2283    7.424835853    6.496950906    6.936977391
  217 GLU   N       2284    7.229050962    6.600564410    6.892971360
  217 GLU   H       2285    7.133523701    6.614267627    6.919177548
  217 GLU   CA      2286    7.261283158    6.643605723    6.756151794
  217 GLU   CB      2287    7.134195682    6.708556025    6.701011429
  217 GLU   CG      2288    7.024031735    6.604585779    6.679536244
  217 GLU   CD      2289    6.883125605    6.663396851    6.689189019
  217 GLU   OE1     2290    6.865357161    6.771666416    6.749072294
  217 GLU   OE2     2291    6.788626665    6.594680339    6.644770651
  217 GLU   C       2292    7.385254800    6.732646383    6.745477985
  217 GLU   O       2293    7.474658338    6.702086430    6.666718292
  218 THR   N       2294    7.402503748    6.824201927    6.840394656
  218 THR   H       2295    7.323510040    6.859056424    6.890844218
  218 THR   CA      2296    7.525550116    6.902833080    6.857372845
  218 THR   CB      2297    7.519828583    7.002206886    6.973586373
  218 THR   OG1     2298    7.409587535    7.092586601    6.962202243
  218 THR   HG1     2299    7.331202363    7.055881720    7.012294111
  218 THR   CG2     2300    7.650437634    7.080244662    6.989760162
  218 THR   C       2301    7.647951980    6.813372596    6.878028249
  218 THR   O       2302    7.747481797    6.831604697    6.808087083
  219 ALA   N       2303    7.639538964    6.714477499    6.966560623
  219 ALA   H       2304    7.557526141    6.701929162    7.022393807
  219 ALA   CA      2305    7.747320830    6.618110078    6.993168955
  219 ALA   CB      2306    7.707288000    6.517492153    7.101269766
  219 ALA   C       2307    7.792940318    6.540055668    6.869732722
  219 ALA   O       2308    7.910802100    6.545305420    6.834913961
  220 GLU   N       2309    7.696429905    6.487282137    6.794960014
  220 GLU   H       2310    7.601396234    6.485469217    6.826029532
  220 GLU   CA      2311    7.720033577    6.417948038    6.667505010
  220 GLU   CB      2312    7.586668445    6.356250719    6.624847421
  220 GLU   CG      2313    7.597255543    6.259678466    6.506658673
  220 GLU   CD      2314    7.675953382    6.132157200    6.537545194
  220 GLU   OE1     2315    7.654684160    6.068573617    6.643028109
  220 GLU   OE2     2316    7.747517173    6.086011501    6.446041104
  220 GLU   C       2317    7.782370573    6.508710157    6.561256491
  220 GLU   O       2318    7.892227688    6.479957048    6.513983211
  221 HISB  N       2319    7.728327890    6.629245309    6.545775340
  221 HISB  H       2320    7.638655515    6.650965796    6.584347688
  221 HISB  CA      2321    7.783042241    6.732124723    6.456140876
  221 HISB  CB      2322    7.693184632    6.855039128    6.471196087
  221 HISB  CG      2323    7.720055526    6.972399057    6.376777990
  221 HISB  ND1     2324    7.654580229    6.996159363    6.263468797
  221 HISB  CD2     2325    7.807548988    7.070672146    6.396202226
  221 HISB  HD2     2326    7.881934668    7.074990420    6.475755233
  221 HISB  CE1     2327    7.701845428    7.110006638    6.213516920
  221 HISB  HE1     2328    7.679607473    7.151242407    6.115099002
  221 HISB  NE2     2329    7.796252725    7.156235652    6.295007946
  221 HISB  HE2     2330    7.849596881    7.239881301    6.282412078
  221 HISB  C       2331    7.928255812    6.767683768    6.488728207
  221 HISB  O       2332    8.014486760    6.764016804    6.401081102
  222 ILE   N       2333    7.955709918    6.783859360    6.617860276
  222 ILE   H       2334    7.883833562    6.789645612    6.687144538
  222 ILE   CA      2335    8.091258969    6.810884529    6.667928339
  222 ILE   CB      2336    8.076469236    6.871409624    6.807670930
  222 ILE   CG1     2337    8.036476449    7.018580019    6.795280853
  222 ILE   CG2     2338    8.195036118    6.849961006    6.901967704
  222 ILE   CD      2339    8.133607250    7.102275512    6.711787548
  222 ILE   C       2340    8.187962229    6.692767794    6.657459102
  222 ILE   O       2341    8.305033641    6.712673959    6.625388822
  223 ALA   N       2342    8.139196945    6.570825861    6.678461781
  223 ALA   H       2343    8.050815850    6.558924475    6.723717778
  223 ALA   CA      2344    8.217832989    6.447867900    6.660886098
  223 ALA   CB      2345    8.140644500    6.328855504    6.718208617
  223 ALA   C       2346    0.007974988    6.417411726    6.514443937
  223 ALA   O       2347    0.123611345    6.390732989    6.482084173
  224 GLN   N       2348    8.155038222    6.444941460    6.425570643
  224 GLN   H       2349    8.059977662    6.454900036    6.455000955
  224 GLN   CA      2350    8.174556125    6.438816940    6.279990374
  224 GLN   CB      2351    8.038312270    6.444981577    6.210648919
  224 GLN   CG      2352    7.964700685    6.311132591    6.219229225
  224 GLN   CD      2353    7.828163865    6.313162817    6.150227094
  224 GLN   OE1     2354    7.799688579    6.387743717    6.056654408
  224 GLN   NE2     2355    7.736624183    6.231256244    6.201202627
  224 GLN   HE21    2356    7.645135028    6.233672548    6.160919380
  224 GLN   HE22    2357    7.751695458    6.180018623    6.285738660
  224 GLN   C       2358    0.024331317    6.543705369    6.217026397
  224 GLN   O       2359    0.018285451    6.566457087    6.096295391
  225 GLY   N       2360    0.104385614    6.611590467    6.298714026
  225 GLY   H       2361    0.125815967    6.573208266    6.388536935
  225 GLY   CA      2362    0.186831530    6.726777337    6.259455732
  225 GLY   C       2363    0.115972762    6.848612875    6.199894276
  225 GLY   O       2364    0.179642384    6.952788096    6.184934551
  226 LEU   N       2365    8.225108246    6.845954882    6.198792386
  226 LEU   H       2366    8.173313951    6.784628698    6.258442595
  226 LEU   CA      2367    8.146686028    6.960606800    6.150689435
  226 LEU   CB      2368    8.003733632    6.918842391    6.115577880
  226 LEU   CG      2369    7.994592926    6.826910540    5.993618942
  226 LEU   CD1     2370    7.848221102    6.785046411    5.978421344
  226 LEU   CD2     2371    8.038519762    6.898532801    5.865759876
  226 LEU   C       2372    8.142044573    7.077302023    6.249531295
  226 LEU   O       2373    8.135186456    7.062087840    6.371397893
  227 ARG   N       2374    8.136996994    7.196228688    6.190176722
  227 ARG   H       2375    8.130958778    7.207177795    6.090961516
  227 ARG   CA      2376    8.164179657    7.318431818    6.267248336
  227 ARG   CB      2377    8.292460108    7.383262180    6.214806417
  227 ARG   CG      2378    8.416963780    7.297705503    6.239046424
  227 ARG   CD      2379    0.193695135    7.269663428    6.388275343
  227 ARG   NE      2380    0.296781100    7.173131739    6.429066265
  227 ARG   HE      2381    0.382723316    7.214347936    6.459293276
  227 ARG   CZ      2382    0.272371245    7.048279078    6.471161071
  227 ARG   NH1     2383    0.149238530    6.998393974    6.488554319
  227 ARG   HH11    2384    0.140745637    6.903808247    6.519880401
  227 ARG   HH12    2385    0.067971734    7.047923622    6.457853798
  227 ARG   NH2     2386    0.377249750    6.966024685    6.484920206
  227 ARG   HH21    2387    0.358532436    6.871425034    6.511366297
  227 ARG   HH22    2388    0.471110097    6.999255414    6.475700993
  227 ARG   C       2389    8.049298965    7.418426555    6.281737322
  227 ARG   O       2390    7.935548164    7.387010774    6.247075369
  228 LEU   N       2391    8.070092639    7.512244745    6.373687150
  228 LEU   H       2392    8.128243275    7.491235747    6.452281444
  228 LEU   CA      2393    8.002458254    7.642748017    6.373939041
  228 LEU   CB      2394    8.021907396    7.723930972    6.502154954
  228 LEU   CG      2395    7.941784484    7.678662436    6.624380798
  228 LEU   CD1     2396    7.945426280    7.785045817    6.734282181
  228 LEU   CD2     2397    7.797454850    7.643363933    6.587920104
  228 LEU   C       2398    8.063654420    7.727890395    6.262534620
  228 LEU   O       2399    8.185032995    7.740022391    6.246800967
  229 TYR   N       2400    7.967557506    7.786699333    6.191852993
  229 TYR   H       2401    7.868234561    7.780407446    6.201561153
  229 TYR   CA      2402    8.005069960    7.884718531    6.088944627
  229 TYR   CB      2403    7.939959857    7.858430079    5.953020403
  229 TYR   CG      2404    7.792058548    7.897263749    5.948375068
  229 TYR   CD1     2405    7.756463495    8.027214221    5.914251787
  229 TYR   HD1     2406    7.831820686    8.101605097    5.888420571
  229 TYR   CD2     2407    7.696336886    7.799774628    5.973953080
  229 TYR   HD2     2408    7.728023470    7.700229996    6.005028947
  229 TYR   CE1     2409    7.621729260    8.061002234    5.909147220
  229 TYR   HE1     2410    7.593593899    8.161446588    5.877553273
  229 TYR   CE2     2411    7.561564642    7.832787280    5.965955587
  229 TYR   HE2     2412    7.489052502    7.752166065    5.954880432
  229 TYR   CZ      2413    7.526385851    7.964778893    5.940284158
  229 TYR   OH      2414    7.405415128    8.016215383    5.975160682
  229 TYR   HH      2415    7.359384017    7.949997546    6.034287412
  229 TYR   C       2416    7.991349430    8.029538605    6.136344434
  229 TYR   O       2417    7.919008476    8.058559568    6.231494685
  230 ARG   N       2418    8.060530482    8.114047019    6.060444429
  230 ARG   H       2419    8.118398034    8.077430465    5.987572702
  230 ARG   CA      2420    8.071359286    0.017123681    6.080859110
  230 ARG   CB      2421    8.147409244    0.068328180    5.958354139
  230 ARG   CG      2422    8.186938733    0.215745037    5.969004932
  230 ARG   CD      2423    0.046891171    0.242859359    5.858303296
  230 ARG   NE      2424    0.055232348    0.388908989    5.843948354
  230 ARG   HE      2425    0.027960713    0.442316232    5.923972878
  230 ARG   CZ      2426    0.087116859    0.457557738    5.733385489
  230 ARG   NH1     2427    0.116822771    0.397500656    5.617343481
  230 ARG   HH11    2428    0.146169299    0.453852161    5.540127586
  230 ARG   HH12    2429    0.100886537    0.299583948    5.604797846
  230 ARG   NH2     2430    0.066883246    0.590018772    5.734140540
  230 ARG   HH21    2431    0.090851977    0.644628040    5.653875592
  230 ARG   HH22    2432    0.029143315    0.634990569    5.815092596
  230 ARG   C       2433    7.939324411    0.091542625    6.101852278
  230 ARG   O       2434    7.846014522    0.077476011    6.022949451
  231 PRO   N       2435    7.934118416    0.167360445    6.211008581
  231 PRO   CA      2436    7.833339034    0.272175404    6.232658254
  231 PRO   CB      2437    7.871575078    0.333630798    6.367467103
  231 PRO   CG      2438    7.937493938    0.218065142    6.443004131
  231 PRO   CD      2439    8.012839053    0.143303696    6.332800758
  231 PRO   C       2440    7.851920157    0.380378936    6.126090790
  231 PRO   O       2441    7.966453767    0.418873685    6.103037391
  232 HISB  N       2442    7.744705864    0.449883062    6.089151290
  232 HISB  H       2443    7.656580705    0.438690084    6.135079740
  232 HISB  CA      2444    7.747446251    0.552381930    5.983801363
  232 HISB  CB      2445    7.605621436    0.604605456    5.959963437
  232 HISB  CG      2446    7.503349674    0.501168442    5.912526398
  232 HISB  ND1     2447    7.413709697    0.437419776    5.987308949
  232 HISB  CD2     2448    7.490101358    0.462312303    5.786018924
  232 HISB  HD2     2449    7.555638226    0.487989323    5.702792657
  232 HISB  CE1     2450    7.340893105    0.360466248    5.906894495
  232 HISB  HE1     2451    7.248586441    0.308688739    5.932963071
  232 HISB  NE2     2452    7.388590339    0.376405331    5.783767203
  232 HISB  HE2     2453    7.352134490    0.332435062    5.701693418
  232 HISB  C       2454    7.833737426    0.672699184    6.022401802
  232 HISB  O       2455    7.899224747    0.734609227    5.938679928
  233 LEU   N       2456    7.822895447    0.706242355    6.150644960
  233 LEU   H       2457    7.748793607    0.670716666    6.207635997
  233 LEU   CA      2458    7.906120207    0.809922412    6.213366113
  233 LEU   CB      2459    7.864344374    0.830796192    6.359059636
  233 LEU   CG      2460    7.737442896    0.914849982    6.374470235
  233 LEU   CD1     2461    7.697260322    0.911860906    6.522073627
  233 LEU   CD2     2462    7.760689816    1.059180950    6.329335403
  233 LEU   C       2463    8.055335106    0.776058200    6.213415733
  233 LEU   O       2464    8.137925403    0.866149690    6.199537878
  234 ALA   N       2465    8.090291930    0.648368147    6.226154306
  234 ALA   H       2466    8.027509432    0.574839229    6.200606732
  234 ALA   CA      2467    8.230759800    0.606271545    6.236376557
  234 ALA   CB      2468    8.240649390    0.460031508    6.280248860
  234 ALA   C       2469    0.060387895    0.620367800    6.101965413
  234 ALA   O       2470   -0.002264985    0.601020889    5.997901421
  235 SER   N       2471    0.182199938    0.673592933    6.106580311
  235 SER   H       2472    0.210471340    0.723095048    6.188740331
  235 SER   CA      2473    0.279507905    0.672265021    5.996406283
  235 SER   CB      2474    0.392429432    0.773636483    6.016037117
  235 SER   OG      2475    0.480629354    0.737149286    6.122520548
  235 SER   HG      2476    0.533139178    0.820312562    6.140592432
  235 SER   C       2477    0.347359729    0.535585166    5.985282085
  235 SER   O       2478    0.335170598    0.455773077    6.078080448
  236 GLU   N       2479    0.422991934    0.514772996    5.877866256
  236 GLU   H       2480    0.441253317    0.588479309    5.812797819
  236 GLU   CA      2481    0.506613243    0.395120285    5.860552590
  236 GLU   CB      2482    0.557314245    0.382403746    5.716770068
  236 GLU   CG      2483    0.437981419    0.354009948    5.625323531
  236 GLU   CD      2484    0.455864900    0.415307900    5.486288461
  236 GLU   OE1     2485    0.478418220    0.338837426    5.390028956
  236 GLU   OE2     2486    0.441465442    0.539066629    5.476264972
  236 GLU   C       2487    0.623642414    0.389682553    5.958981376
  236 GLU   O       2488    0.634440052    0.284715943    6.022200216
  237 LYSH  N       2489    0.682151186    0.503918697    5.993850101
  237 LYSH  H       2490    0.670110460    0.587602802    5.940432567
  237 LYSH  CA      2491    0.780929420    0.512507799    6.102395226
  237 LYSH  CB      2492    0.826008737    0.657181976    6.123545009
  237 LYSH  CG      2493    0.928842930    0.702735327    6.019825718
  237 LYSH  CD      2494    0.970765662    0.847543314    6.045943375
  237 LYSH  CE      2495    1.015394579    0.907625978    5.912512407
  237 LYSH  NZ      2496    1.055206670    1.048366373    5.927226313
  237 LYSH  HZ1     2497    0.981095755    1.104905240    5.963433875
  237 LYSH  HZ2     2498    1.081046050    1.084972098    5.837826382
  237 LYSH  HZ3     2499    1.136508585    1.055281056    5.985032905
  237 LYSH  C       2500    0.730049683    0.460964919    6.237182351
  237 LYSH  O       2501    0.777160008    0.358834910    6.286993359
  238 VAL   N       2502    0.619381839    0.519479457    6.282119936
  238 VAL   H       2503    0.579254675    0.597383190    6.233945054
  238 VAL   CA      2504    0.552016774    0.480021579    6.406675636
  238 VAL   CB      2505    0.457146195    0.589403812    6.456147814
  238 VAL   CG1     2506    0.387932562    0.551134753    6.587124898
  238 VAL   CG2     2507    0.538710829    0.716721093    6.479569521
  238 VAL   C       2508    0.484763582    0.342807092    6.398823094
  238 VAL   O       2509    0.488087104    0.267309920    6.495880002
  239 TYR   N       2510    0.432951160    0.306068920    6.281963667
  239 TYR   H       2511    0.417215933    0.369454349    6.206235929
  239 TYR   CA      2512    0.385052441    0.168792570    6.260330915
  239 TYR   CB      2513    0.310353113    0.156963158    6.127346765
  239 TYR   CG      2514    0.254503055    0.017148087    6.100175725
  239 TYR   CD1     2515    0.176170814    8.191646811    6.192970502
  239 TYR   HD1     2516    0.146587770    8.237766760    6.287197855
  239 TYR   CD2     2517    0.288212644    8.198334540    5.979880359
  239 TYR   HD2     2518    0.349072801    8.252432325    5.907420225
  239 TYR   CE1     2519    0.129094327    8.064092790    6.164124666
  239 TYR   HE1     2520    0.074296517    8.009763654    6.241108724
  239 TYR   CE2     2521    0.241262328    8.071001175    5.949864249
  239 TYR   HE2     2522    0.268082677    8.025399016    5.854564133
  239 TYR   CZ      2523    0.159825450    8.005828740    6.041736141
  239 TYR   OH      2524    0.074206149    7.912217737    5.992722718
  239 TYR   HH      2525    0.124456084    7.850268839    5.932423403
  239 TYR   C       2526    0.496591138    0.064576379    6.270680889
  239 TYR   O       2527    0.482275117   -0.030635644    6.347240385
  240 THR   N       2528    0.613125868    0.092131782    6.212796803
  240 THR   H       2529    0.621915746    0.163517606    6.143310505
  240 THR   CA      2530    0.733150211    0.009431936    6.231976157
  240 THR   CB      2531    0.847286919    0.059130981    6.143027761
  240 THR   OG1     2532    0.810855054    0.052764053    6.004902183
  240 THR   HG1     2533    0.799742407   -0.044425103    5.984146942
  240 THR   CG2     2534    0.974605134    8.218297171    6.160984853
  240 THR   C       2535    0.777181482    0.001481281    6.378303053
  240 THR   O       2536    0.817104030   -0.106511711    6.421597858
  241 ILE   N       2537    0.767936967    0.112085802    6.451592823
  241 ILE   H       2538    0.755554068    0.201822582    6.409215406
  241 ILE   CA      2539    0.795690727    0.113046290    6.595950636
  241 ILE   CB      2540    0.802144256    0.254421454    6.654127823
  241 ILE   CG1     2541    0.899425997    0.342067669    6.574967047
  241 ILE   CG2     2542    0.845183082    0.253743517    6.800953785
  241 ILE   CD      2543    0.895055351    0.489503536    6.615649190
  241 ILE   C       2544    0.700311888    0.023042934    6.674782568
  241 ILE   O       2545    0.743881936   -0.046434758    6.766460611
  242 MET   N       2546    0.570664218    0.025792034    6.645237273
  242 MET   H       2547    0.530626149    0.098736482    6.589766364
  242 MET   CA      2548    0.477132983    8.170679041    6.703633055
  242 MET   CB      2549    0.333044646    8.222143836    6.702307433
  242 MET   CG      2550    0.262754256    8.221000843    6.566407772
  242 MET   SD      2551    0.094676578    8.293015488    6.558944286
  242 MET   CE      2552    0.134408198    8.464084931    6.587938164
  242 MET   C       2553    0.491839550    8.025904504    6.656375657
  242 MET   O       2554    0.499986962    7.935019765    6.738864119
  243 TYR   N       2555    0.513538152    8.012581201    6.525835417
  243 TYR   H       2556    0.562877005    8.085754283    6.478810129
  243 TYR   CA      2557    0.526729559    7.882646783    6.458365474
  243 TYR   CB      2558    0.527150795    7.909034986    6.307664754
  243 TYR   CG      2559    0.465366784    7.793565009    6.228574741
  243 TYR   CD1     2560    0.326795752    7.784986468    6.222028479
  243 TYR   HD1     2561    0.263213906    7.858654734    6.271111463
  243 TYR   CD2     2562    0.547592220    7.698146161    6.169802413
  243 TYR   HD2     2563    0.653710449    7.693843856    6.194285784
  243 TYR   CE1     2564    0.268900474    7.680539752    6.150904193
  243 TYR   HE1     2565    0.160433567    7.676374945    6.141076347
  243 TYR   CE2     2566    0.488415237    7.594291753    6.098863552
  243 TYR   HE2     2567    0.551679662    7.526479337    6.041605749
  243 TYR   CZ      2568    0.349978400    7.585473759    6.090004356
  243 TYR   OH      2569    0.296103054    7.485225975    6.015563056
  243 TYR   HH      2570    0.318281023    7.503137973    5.919715206
  243 TYR   C       2571    0.641216731    7.787364593    6.493354473
  243 TYR   O       2572    0.626303390    7.665291301    6.491185635
  244 SER   N       2573    0.757594865    7.844277755    6.523452483
  244 SER   H       2574    0.770069757    7.943448191    6.526551186
  244 SER   CA      2575    0.877472608    7.769815023    6.564601130
  244 SER   CB      2576    0.990455818    7.869746121    6.590280962
  244 SER   OG      2577    0.929543021    7.988077899    6.642589868
  244 SER   HG      2578    0.968958375    8.014451063    6.730632062
  244 SER   C       2579    0.861720089    7.688622863    6.693317942
  244 SER   O       2580    0.910437537    7.576422163    6.706225821
  245 CYSH  N       2581    0.789074819    7.749114329    6.786861412
  245 CYSH  H       2582    0.775738099    7.848223223    6.786438863
  245 CYSH  CA      2583    0.741658524    7.683302435    6.909452516
  245 CYSH  CB      2584    0.652818365    7.781692229    6.985820296
  245 CYSH  SG      2585    0.749915216    7.935885578    7.002662044
  245 CYSH  HG      2586    0.654826027    8.013852179    7.053328071
  245 CYSH  C       2587    0.661061679    7.555269368    6.886634044
  245 CYSH  O       2588    0.659385441    7.465798881    6.971005576
  246 TRP   N       2589    0.607482223    7.546808665    6.765201731
  246 TRP   H       2590    0.609388918    7.623226958    6.700738272
  246 TRP   CA      2591    0.523821696    7.434096125    6.721529578
  246 TRP   CB      2592    0.405163116    7.492483161    6.644588884
  246 TRP   CG      2593    0.322077624    7.591229743    6.726754561
  246 TRP   CD1     2594    0.312997444    7.607517706    6.858436959
  246 TRP   HD1     2595    0.350374321    7.538896522    6.934426503
  246 TRP   CD2     2596    0.251985962    7.696912028    6.669867380
  246 TRP   NE1     2597    0.248086161    7.720037684    6.886985267
  246 TRP   HE1     2598    0.231440994    7.752569369    6.980069251
  246 TRP   CE2     2599    0.208801987    7.778198773    6.774015089
  246 TRP   CE3     2600    0.211315354    7.718269432    6.538677580
  246 TRP   HE3     2601    0.245825743    7.652390720    6.458999304
  246 TRP   CZ2     2602    0.125200666    7.884834972    6.743035457
  246 TRP   HZ2     2603    0.081822606    7.946775465    6.821546727
  246 TRP   CZ3     2604    0.127385246    7.825085000    6.509286057
  246 TRP   HZ3     2605    0.089725543    7.839258293    6.407985195
  246 TRP   CH2     2606    0.085411363    7.908772730    6.612025553
  246 TRP   HH2     2607    0.018636327    7.991968603    6.589696373
  246 TRP   C       2608    0.594675734    7.321698620    6.645649194
  246 TRP   O       2609    0.533837752    7.251798115    6.564763509
  247 HISB  N       2610    0.725629882    7.311140414    6.666325604
  247 HISB  H       2611    0.780634217    7.393187036    6.681935579
  247 HISB  CA      2612    0.797121542    7.187511856    6.631525690
  247 HISB  CB      2613    0.948321036    7.210850545    6.631147726
  247 HISB  CG      2614    0.987762100    7.303414724    6.515885956
  247 HISB  ND1     2615    0.949982959    7.290475153    6.389029437
  247 HISB  CD2     2616    1.080038151    7.398942891    6.522731556
  247 HISB  HD2     2617    1.115281685    7.447559879    6.613694525
  247 HISB  CE1     2618    1.025687771    7.371560442    6.315656892
  247 HISB  HE1     2619    1.036397906    7.371548356    6.207184338
  247 HISB  NE2     2620    1.105875362    7.438106193    6.398287340
  247 HISB  HE2     2621    1.181083136    7.498291490    6.371419293
  247 HISB  C       2622    0.764177587    7.074727858    6.729507774
  247 HISB  O       2623    0.742994271    7.097133433    6.848580263
  248 GLU   N       2624    0.734576315    6.959182714    6.670691636
  248 GLU   H       2625    0.723167624    6.957853160    6.571361589
  248 GLU   CA      2626    0.706093925    6.831009207    6.736792361
  248 GLU   CB      2627    0.670742292    6.741947457    6.617520295
  248 GLU   CG      2628    0.618162025    6.599605236    6.637042318
  248 GLU   CD      2629    0.573479786    6.558298005    6.496673277
  248 GLU   OE1     2630    0.462722521    6.599138611    6.455578010
  248 GLU   OE2     2631    0.654372495    6.497729097    6.423101699
  248 GLU   C       2632    0.826699145    6.777576406    6.814291321
  248 GLU   O       2633    0.814914517    6.745989214    6.932576343
  249 LYSH  N       2634    0.942178459    6.782472978    6.748501307
  249 LYSH  H       2635    0.946806416    6.808657635    6.652111408
  249 LYSH  CA      2636    1.070272514    6.768430764    6.819238354
  249 LYSH  CB      2637    1.187912120    6.751791025    6.722860587
  249 LYSH  CG      2638    1.180774111    6.620956891    6.643874580
  249 LYSH  CD      2639    1.318095213    6.605159897    6.578297451
  249 LYSH  CE      2640    1.308255338    6.532337924    6.444099320
  249 LYSH  NZ      2641    1.440388549    6.548699661    6.381809941
  249 LYSH  HZ1     2642    1.479853708    6.636091046    6.410180692
  249 LYSH  HZ2     2643    1.428827295    6.552175449    6.282542314
  249 LYSH  HZ3     2644    1.503625709    6.475008738    6.405699509
  249 LYSH  C       2645    1.099803234    6.891068427    6.905808970
  249 LYSH  O       2646    1.102922315    7.004763747    6.858983273
  250 ALA   N       2647    1.111077023    6.860943095    7.034850244
  250 ALA   H       2648    1.098083824    6.767376078    7.067640361
  250 ALA   CA      2649    1.128981293    6.963891687    7.138239819
  250 ALA   CB      2650    1.109807405    6.897109338    7.274553722
  250 ALA   C       2651    1.259806703    7.042876174    7.130958939
  250 ALA   O       2652    1.258416349    7.165683327    7.124215782
  251 ASP   N       2653    1.365418538    6.973793602    7.088989202
  251 ASP   H       2654    1.362179929    6.875056245    7.073489880
  251 ASP   CA      2655    1.499145169    7.031615525    7.069418823
  251 ASP   CB      2656    1.603041379    6.920103553    7.055979432
  251 ASP   CG      2657    1.557884835    6.797498508    6.976383667
  251 ASP   OD1     2658    1.594745747    6.684805112    7.015962347
  251 ASP   OD2     2659    1.480842777    6.811258581    6.878930279
  251 ASP   C       2660    1.508578991    7.131464308    6.953875654
  251 ASP   O       2661    1.582109573    7.229489422    6.964573876
  252 GLU   N       2662    1.437455586    7.104968965    6.844648097
  252 GLU   H       2663    1.415871462    7.008964669    6.826793101
  252 GLU   CA      2664    1.419795418    7.198911319    6.732955919
  252 GLU   CB      2665    1.349156173    7.126410098    6.618222514
  252 GLU   CG      2666    1.432527218    7.007200399    6.570831127
  252 GLU   CD      2667    1.371749973    6.927853307    6.454995470
  252 GLU   OE1     2668    1.248404484    6.926790320    6.434752928
  252 GLU   OE2     2669    1.453165822    6.868369357    6.381132507
  252 GLU   C       2670    1.351419529    7.331426170    6.767213071
  252 GLU   O       2671    1.369695409    7.430810612    6.697065718
  253 ARG   N       2672    1.270630323    7.332385900    6.872875005
  253 ARG   H       2673    1.256758835    7.250701056    6.928867577
  253 ARG   CA      2674    1.206047513    7.451310844    6.930301990
  253 ARG   CB      2675    1.108847277    7.413808717    7.042349769
  253 ARG   CG      2676    0.985574956    7.336745552    6.994682534
  253 ARG   CD      2677    0.897823657    7.307734332    7.116610362
  253 ARG   NE      2678    0.818345363    7.189622304    7.080002749
  253 ARG   HE      2679    0.803419146    7.177100806    6.981926510
  253 ARG   CZ      2680    0.764116808    7.096324231    7.159442876
  253 ARG   NH1     2681    0.756636536    7.111108641    7.292403775
  253 ARG   HH11    2682    0.728111306    7.032139870    7.346707497
  253 ARG   HH12    2683    0.771631992    7.200610192    7.334395250
  253 ARG   NH2     2684    0.727300281    6.978994102    7.106218356
  253 ARG   HH21    2685    0.691929653    6.905559341    7.164142579
  253 ARG   HH22    2686    0.737446842    6.964127270    7.007856278
  253 ARG   C       2687    1.302371554    7.556018253    6.986611462
  253 ARG   O       2688    1.406918488    7.518584305    7.039513184
  254 PRO   N       2689    1.257535831    7.680426703    7.000847271
  254 PRO   CA      2690    1.335021981    7.787554798    7.065121831
  254 PRO   CB      2691    1.258785780    7.915567250    7.030375912
  254 PRO   CG      2692    1.113575834    7.867416004    7.031248271
  254 PRO   CD      2693    1.127463854    7.733823514    6.957962990
  254 PRO   C       2694    1.338317308    7.774539811    7.217531646
  254 PRO   O       2695    1.267357645    7.692844276    7.275992509
  255 THR   N       2696    1.436044789    7.843422045    7.275787699
  255 THR   H       2697    1.523596668    7.861684869    7.231053619
  255 THR   CA      2698    1.427864891    7.887321214    7.415848229
  255 THR   CB      2699    1.558173049    7.854122481    7.488837575
  255 THR   OG1     2700    1.667394791    7.881177239    7.400589905
  255 THR   HG1     2701    1.668345176    7.979204660    7.380837356
  255 THR   CG2     2702    1.558720167    7.708084052    7.534500052
  255 THR   C       2703    1.382311396    8.033215306    7.423157289
  255 THR   O       2704    1.378118892    8.101597161    7.320995494
  256 PHE   N       2705    1.344288950    8.082658147    7.540629751
  256 PHE   H       2706    1.365405533    8.036111519    7.626591089
  256 PHE   CA      2707    1.279472275    8.213884367    7.554259466
  256 PHE   CB      2708    1.218066185    8.231787386    7.693246466
  256 PHE   CG      2709    1.088872053    8.151366827    7.709151166
  256 PHE   CD1     2710    0.971699298    8.197056539    7.649966373
  256 PHE   HD1     2711    0.971542810    8.288969122    7.591381233
  256 PHE   CD2     2712    1.086176288    8.036477373    7.787347414
  256 PHE   HD2     2713    1.179299993    7.999160672    7.829957790
  256 PHE   CE1     2714    0.852599940    8.127689416    7.667981514
  256 PHE   HE1     2715    0.758969604    8.170131710    7.631770246
  256 PHE   CE2     2716    0.967324298    7.966704497    7.805429188
  256 PHE   HE2     2717    0.965501254    7.873506351    7.861923502
  256 PHE   CZ      2718    0.850543806    8.012252995    7.745377378
  256 PHE   HZ      2719    0.757509897    7.957377018    7.759985215
  256 PHE   C       2720    1.358305633    0.096578603    7.514012708
  256 PHE   O       2721    1.303811595    0.189981909    7.455402607
  257 LYSH  N       2722    1.487790885    0.098071472    7.544391510
  257 LYSH  H       2723    1.521964324    0.037601354    7.616332744
  257 LYSH  CA      2724    1.576893903    0.208218230    7.505166215
  257 LYSH  CB      2725    1.709981701    0.177380306    7.574067108
  257 LYSH  CG      2726    1.821557073    0.276153334    7.539380894
  257 LYSH  CD      2727    1.946293794    0.232460740    7.616456888
  257 LYSH  CE      2728    2.055170479    0.336776165    7.590488544
  257 LYSH  NZ      2729    2.119854011    0.369932859    7.718262748
  257 LYSH  HZ1     2730    2.172834233    0.292147153    7.752065625
  257 LYSH  HZ2     2731    2.052436361    0.389700921    7.789425515
  257 LYSH  HZ3     2732    2.179478378    0.450010643    7.712563315
  257 LYSH  C       2733    1.591505788    0.239133354    7.356036244
  257 LYSH  O       2734    1.597708113    0.356325972    7.319172861
  258 ILE   N       2735    1.603402349    0.140216333    7.267914578
  258 ILE   H       2736    1.603486600    0.044329189    7.296330186
  258 ILE   CA      2737    1.608018293    0.164825407    7.123055542
  258 ILE   CB      2738    1.674909369    0.056281675    7.038481064
  258 ILE   CG1     2739    1.809406116    0.012852505    7.097106455
  258 ILE   CG2     2740    1.698535731    0.105825594    6.895658131
  258 ILE   CD      2741    1.846503986   -0.126037078    7.044739105
  258 ILE   C       2742    1.468263079    0.196037783    7.069165762
  258 ILE   O       2743    1.455459887    0.283929320    6.984058959
  259 LEU   N       2744    1.363669592    0.147488304    7.135449376
  259 LEU   H       2745    1.368852078    0.064093340    7.190400696
  259 LEU   CA      2746    1.227487493    0.198678930    7.114399171
  259 LEU   CB      2747    1.130188524    0.134215326    7.213301928
  259 LEU   CG      2748    1.063248186    0.006611926    7.161889774
  259 LEU   CD1     2749    1.024158922   -0.068681154    7.289212446
  259 LEU   CD2     2750    0.935334929    0.045425912    7.087454074
  259 LEU   C       2751    1.217859013    0.349366295    7.139174435
  259 LEU   O       2752    1.180257370    0.425219220    7.049947474
  260 LEU   N       2753    1.271650869    0.390800292    7.253550060
  260 LEU   H       2754    1.284749880    0.324263253    7.327043180
  260 LEU   CA      2755    1.289242732    0.531847320    7.291070881
  260 LEU   CB      2756    1.355471962    0.536558040    7.428917165
  260 LEU   CG      2757    1.375936834    0.675578191    7.489416147
  260 LEU   CD1     2758    1.243706096    0.752205039    7.496481455
  260 LEU   CD2     2759    1.435883832    0.661399254    7.629467270
  260 LEU   C       2760    1.375643901    0.609048146    7.191140265
  260 LEU   O       2761    1.327770547    0.708395675    7.136658736
  261 SER   N       2762    1.489660029    0.552115702    7.153087413
  261 SER   H       2763    1.527454358    0.477427983    7.207804539
  261 SER   CA      2764    1.580166914    0.609021578    7.052189529
  261 SER   CB      2765    1.698020330    0.516242168    7.021980279
  261 SER   OG      2766    1.807924869    0.590126156    6.968004445
  261 SER   HG      2767    1.786304259    0.620884593    6.875341243
  261 SER   C       2768    1.506958853    0.638497753    6.921102134
  261 SER   O       2769    1.487527547    0.755368991    6.888048568
  262 ASN   N       2770    1.437737821    0.538132651    6.867927561
  262 ASN   H       2771    1.444597656    0.444501538    6.902368201
  262 ASN   CA      2772    1.353310675    0.554812524    6.748747719
  262 ASN   CB      2773    1.296250316    0.420097463    6.703980770
  262 ASN   CG      2774    1.399278313    0.310932792    6.674391183
  262 ASN   OD1     2775    1.515377174    0.330010306    6.638528902
  262 ASN   ND2     2776    1.357403186    0.186972464    6.698189879
  262 ASN   HD21    2777    1.415758489    0.106879843    6.684847389
  262 ASN   HD22    2778    1.266494453    0.173196028    6.737487417
  262 ASN   C       2779    1.233910415    0.649597063    6.761727289
  262 ASN   O       2780    1.203584500    0.722265294    6.667229379
  263 ILE   N       2781    1.166570865    0.649032982    6.876429400
  263 ILE   H       2782    1.182705771    0.573810600    6.940324907
  263 ILE   CA      2783    1.059712281    0.745604290    6.905883961
  263 ILE   CB      2784    0.982046182    0.708021044    7.032234572
  263 ILE   CG1     2785    0.905224217    0.577306485    7.011612291
  263 ILE   CG2     2786    0.883834338    0.817971372    7.073187651
  263 ILE   CD      2787    0.850245647    0.517360069    7.141208364
  263 ILE   C       2788    1.114368181    0.888522608    6.906199369
  263 ILE   O       2789    1.055572618    0.975662982    6.842325749
  264 LEU   N       2790    1.235808975    0.907668928    6.956939417
  264 LEU   H       2791    1.284022377    0.837579164    7.009517432
  264 LEU   CA      2792    1.309269056    1.034644127    6.947389427
  264 LEU   CB      2793    1.432893469    1.037651748    7.037490443
  264 LEU   CG      2794    1.395123221    1.052094249    7.185037330
  264 LEU   CD1     2795    1.517145785    1.022802383    7.272557197
  264 LEU   CD2     2796    1.348676330    1.195425216    7.211644119
  264 LEU   C       2797    1.351344990    1.070847719    6.804799436
  264 LEU   O       2798    1.318822855    1.179854882    6.757998900
  265 ASP   N       2799    1.408169225    0.975502076    6.731516923
  265 ASP   H       2800    1.445472857    0.894961714    6.777596185
  265 ASP   CA      2801    1.442240838    0.989466132    6.589193832
  265 ASP   CB      2802    1.499609574    0.857969102    6.536014924
  265 ASP   CG      2803    1.613427027    0.791491670    6.613709934
  265 ASP   OD1     2804    1.688742091    0.858884127    6.687248561
  265 ASP   OD2     2805    1.636464669    0.670892255    6.590284496
  265 ASP   C       2806    1.322486515    1.030177766    6.503086405
  265 ASP   O       2807    1.327134982    1.133855848    6.437056754
  266 VAL   N       2808    1.207459532    0.968091300    6.527643779
  266 VAL   H       2809    1.211149123    0.872020295    6.555171739
  266 VAL   CA      2810    1.080801200    1.004118217    6.462277407
  266 VAL   CB      2811    0.975131338    0.894992821    6.480664261
  266 VAL   CG1     2812    0.838418264    0.926992223    6.419888093
  266 VAL   CG2     2813    1.022841931    0.766357503    6.412922198
  266 VAL   C       2814    1.024522685    1.138854497    6.508020159
  266 VAL   O       2815    0.969125356    1.211834814    6.425949150
  267 MET   N       2816    1.054611426    1.183450803    6.629659276
  267 MET   H       2817    1.102723749    1.126241263    6.696098690
  267 MET   CA      2818    1.014285378    1.316587997    6.677182267
  267 MET   CB      2819    1.028445724    1.331444296    6.828802170
  267 MET   CG      2820    0.921935740    1.248399367    6.900692111
  267 MET   SD      2821    0.920543488    1.275748138    7.081625330
  267 MET   CE      2822    0.781858818    1.171159228    7.120506218
  267 MET   C       2823    1.084066734    1.436320295    6.612325583
  267 MET   O       2824    1.018832107    1.535364012    6.579692488
  268 ASP   N       2825    1.213830695    1.420758140    6.587665211
  268 ASP   H       2826    1.268278575    1.356032274    6.641019739
  268 ASP   CA      2827    1.290386167    1.512902825    6.502453158
  268 ASP   CB      2828    1.441005850    1.491002516    6.518044436
  268 ASP   CG      2829    1.496511491    1.541512062    6.651384408
  268 ASP   OD1     2830    1.442328199    1.635292427    6.713789650
  268 ASP   OD2     2831    1.606912181    1.495408384    6.687554978
  268 ASP   C       2832    1.249013560    1.505267631    6.355336954
  268 ASP   O       2833    1.258499974    1.603577193    6.282017424
  269 GLU   N       2834    1.196358707    1.390209651    6.314355919
  269 GLU   H       2835    1.236498502    1.308242095    6.355242347
  269 GLU   CA      2836    1.151082618    1.367371424    6.176374587
  269 GLU   CB      2837    1.198855723    1.229958642    6.128961504
  269 GLU   CG      2838    1.351301260    1.219207857    6.121395500
  269 GLU   CD      2839    1.399661146    1.088159478    6.058981750
  269 GLU   OE1     2840    1.323022906    0.990050386    6.047748476
  269 GLU   OE2     2841    1.514796896    1.087695226    6.010338246
  269 GLU   C       2842    1.006638490    1.388559054    6.130592728
  269 GLU   O       2843    0.984219347    1.385230963    6.009688417
  270 GLU   N       2844    0.907157434    1.394053915    6.218703753
  270 GLU   H       2845    0.922281413    1.384021112    6.317048543
  270 GLU   CA      2846    0.764613975    1.403797813    6.184086395
  270 GLU   CB      2847    0.694926762    1.268023122    6.194945773
  270 GLU   CG      2848    0.741776054    1.167412397    6.089623365
  270 GLU   CD      2849    0.657159334    1.040515210    6.077701520
  270 GLU   OE1     2850    0.599817140    0.992648717    6.177929622
  270 GLU   OE2     2851    0.644526336    0.994783590    5.962064716
  270 GLU   C       2852    0.681484113    1.507353443    6.260101688
  270 GLU   O1      2853    0.736953016    1.616369001    6.285909837
  270 GLU   O2      2854    0.558140264    1.494524107    6.275808483
  271 4RV   H14     2855    7.945011026    0.819904125    0.807237192
  271 4RV   N6      2856    7.872085937    0.751529815    0.804350261
  271 4RV   H13     2857    7.895961048    0.654502704    0.808314966
  271 4RV   C17     2858    7.752059473    0.789281907    0.761218825
  271 4RV   O1      2859    7.725860728    0.909463218    0.762048614
  271 4RV   N3      2860    7.514501700    0.832442084    0.588715638
  271 4RV   H11     2861    7.437491458    0.843002871    0.525803299
  271 4RV   H12     2862    7.571713173    0.911396866    0.610919010
  271 4RV   C13     2863    7.483552988    0.603206852    0.588004297
  271 4RV   C14     2864    7.553958805    0.713823417    0.634149264
  271 4RV   C12     2865    7.364242115    0.620456972    0.518789319
  271 4RV   H10     2866    7.313940119    0.717081535    0.522792283
  271 4RV   C11     2867    7.292579171    0.511478855    0.470724005
  271 4RV   H9      2868    7.189154508    0.527188932    0.440069830
  271 4RV   C10     2869    7.341434223    0.383129056    0.492186638
  271 4RV   H8      2870    7.284937659    0.297532463    0.455276455
  271 4RV   C15     2871    7.669334080    0.690943430    0.708224464
  271 4RV   N4      2872    7.706686087    0.563912616    0.728883630
  271 4RV   C16     2873    7.527654674    0.473176915    0.609671710
  271 4RV   N5      2874    7.639713604    0.457924423    0.681563147
  271 4RV   C8      2875    7.513284248    0.218638997    0.572872134
  271 4RV   C9      2876    7.461342206    0.361912301    0.559225861
  271 4RV   C2      2877    7.628433377    0.179053746    0.505805297
  271 4RV   C1      2878    7.700941363    0.273884476    0.410099424
  271 4RV   C3      2879    7.671861105    0.048149892    0.523092865
  271 4RV   H4      2880    7.753211333    0.006036117    0.464020278
  271 4RV   C4      2881    7.604927464    8.203300505    0.608414688
  271 4RV   N1      2882    7.494542030    8.244947609    0.671948733
  271 4RV   C7      2883    7.449370491    0.128087996    0.656766285
  271 4RV   H7      2884    7.357195581    0.157522927    0.706962291
  272 H2O   OW      2885    7.388117310    8.034516421    0.852912288
  272 H2O   HW1     2886    7.449142849    8.091557471    0.797923543
  272 H2O   HW2     2887    7.322668052    8.092693523    0.901216326
  273 NA+   NA      2888    1.765608838    1.120670060    6.873740145
  274 NA+   NA      2889    7.388440476    7.401535404    2.044204447
  275 NA+   NA      2890    1.547625205    0.841044486    6.223578659
  276 NA+   NA      2891    0.367795911    6.972608072    1.987717337
  277 NA+   NA      2892    1.475152905    0.681814503    8.015804806
  278 NA+   NA      2893    8.038331838    7.268947489    0.136984494
  279 NA+   NA      2894    4.102356687    4.233235752    6.917423610
    1 SOLV  OW      2895    0.180157963    8.058651910    5.576849862
    1 SOLV  HW1     2896    0.126538336    8.103505912    5.505334006
    1 SOLV  HW2     2897    0.237313166    8.126440822    5.623102808
    2 SOLV  OW      2898    1.996207516    8.160055050    7.385488964
    2 SOLV  HW1     2899    2.036779492    8.231148843    7.328030238
    2 SOLV  HW2     2900    2.048879651    8.151497887    7.470072046
    3 SOLV  OW      2901    7.173276024    1.969817920    2.228978567
    3 SOLV  HW1     2902    7.265385402    1.931185332    2.233991060
    3 SOLV  HW2     2903    7.142793195    1.971018964    2.133736402
    4 SOLV  OW      2904    6.684849063    1.973217732    1.332830498
    4 SOLV  HW1     2905    6.668546318    2.069418400    1.310895287
    4 SOLV  HW2     2906    6.681821956    1.918932080    1.248893765
    5 SOLV  OW      2907    6.678292129    1.869799070    1.070450088
    5 SOLV  HW1     2908    6.700350693    1.815897517    0.989149302
    5 SOLV  HW2     2909    6.694457694    1.966673232    1.051587433
    6 SOLV  OW      2910    6.740508620    1.593165144    8.030296312
    6 SOLV  HW1     2911    6.670994863    1.535249904    8.072906402
    6 SOLV  HW2     2912    6.697784199    1.650554353    7.960417382
    7 SOLV  OW      2913    0.386691547    7.550339343    5.772486915
    7 SOLV  HW1     2914    0.485245102    7.567114216    5.769801907
    7 SOLV  HW2     2915    0.351201082    7.545280080    5.679126470
    8 SOLV  OW      2916    0.211542007    7.225292761    8.136395012
    8 SOLV  HW1     2917    0.139678259    7.188303222    8.077498319
    8 SOLV  HW2     2918    0.274739190    7.280004611    8.081493804
    9 SOLV  OW      2919    0.979083391    6.847261942    6.459044454
    9 SOLV  HW1     2920    1.078038358    6.861577053    6.461218952
    9 SOLV  HW2     2921    0.939842916    6.897491953    6.381980681
   10 SOLV  OW      2922    7.333115112    7.910596916    6.550728328
   10 SOLV  HW1     2923    7.364838875    7.954553086    6.466695608
   10 SOLV  HW2     2924    7.290185935    7.978860701    6.609864961
   11 SOLV  OW      2925    7.787055385    7.966213832    0.485307865
   11 SOLV  HW1     2926    7.828031136    8.023216806    0.556523652
   11 SOLV  HW2     2927    7.804019773    8.007427567    0.395788941
   12 SOLV  OW      2928    6.958893685    8.237890885    7.155025237
   12 SOLV  HW1     2929    6.897338559    8.225070131    7.232796539
   12 SOLV  HW2     2930    6.908457669    8.278912517    7.079030722
   13 SOLV  OW      2931    6.885974810    0.179280759    6.275795221
   13 SOLV  HW1     2932    6.968361622    0.146294183    6.229690205
   13 SOLV  HW2     2933    6.828139219    0.227660523    6.210100407
   14 SOLV  OW      2934    6.626000374    6.185229574    8.044829177
   14 SOLV  HW1     2935    6.660517491    6.223171543    8.130672145
   14 SOLV  HW2     2936    6.670776279    6.097665539    8.026727850
   15 SOLV  OW      2937    7.076489435    7.369890688    7.604202840
   15 SOLV  HW1     2938    7.009772889    7.353808874    7.531458115
   15 SOLV  HW2     2939    7.067018991    7.299208118    7.674315404
   16 SOLV  OW      2940    2.341154607    0.060942280    7.624659556
   16 SOLV  HW1     2941    2.412634631    0.058905712    7.554743500
   16 SOLV  HW2     2942    2.270258194   -0.005777700    7.601770834
   17 SOLV  OW      2943    2.272501590    8.035837235    6.978173073
   17 SOLV  HW1     2944    2.371846736    8.033208606    6.966982504
   17 SOLV  HW2     2945    2.238454628    8.126270208    6.952400064
   18 SOLV  OW      2946    0.447169093    2.141213264    1.873364645
   18 SOLV  HW1     2947    0.459397957    2.208399083    1.946428636
   18 SOLV  HW2     2948    0.353275029    2.106823625    1.875106030
   19 SOLV  OW      2949    6.949471409    0.076234092    2.605327558
   19 SOLV  HW1     2950    7.010001951   -0.000086639    2.582716936
   19 SOLV  HW2     2951    6.954756794    0.145403891    2.533302537
   20 SOLV  OW      2952    1.566019780    7.472786369    7.784649521
   20 SOLV  HW1     2953    1.620451632    7.554089671    7.805313239
   20 SOLV  HW2     2954    1.470420044    7.499114186    7.771705926
   21 SOLV  OW      2955    0.409385088    1.104973340    5.863015845
   21 SOLV  HW1     2956    0.496729221    1.064556133    5.890197752
   21 SOLV  HW2     2957    0.346691406    1.104325416    5.940928626
   22 SOLV  OW      2958    6.557561613    0.288703899    7.688148093
   22 SOLV  HW1     2959    6.606078612    0.237824785    7.759273598
   22 SOLV  HW2     2960    6.578274034    0.248961360    7.598744953
   23 SOLV  OW      2961    7.423904726    8.175126898    1.157148065
   23 SOLV  HW1     2962    7.350859144    8.211480221    1.099317257
   23 SOLV  HW2     2963    7.384802623    8.140731652    1.242527047
   24 SOLV  OW      2964    7.389311066    6.852987526    1.857393942
   24 SOLV  HW1     2965    7.423363226    6.923291327    1.794947785
   24 SOLV  HW2     2966    7.352283304    6.896459249    1.939496213
   25 SOLV  OW      2967    6.997823360    0.630443457    6.658556328
   25 SOLV  HW1     2968    6.940301701    0.684266977    6.596958221
   25 SOLV  HW2     2969    7.047213966    0.691826623    6.720141026
   26 SOLV  OW      2970    7.512015620    7.733596547    6.456360938
   26 SOLV  HW1     2971    7.592281765    7.783992004    6.424459797
   26 SOLV  HW2     2972    7.449833339    7.796270923    6.503321418
   27 SOLV  OW      2973    0.866708883    6.729530086    1.140103559
   27 SOLV  HW1     2974    0.803483283    6.683393162    1.202360064
   27 SOLV  HW2     2975    0.815190824    6.788892889    1.078266127
   28 SOLV  OW      2976    6.517147098    8.137217608    1.365885294
   28 SOLV  HW1     2977    6.572742169    8.172293474    1.441254132
   28 SOLV  HW2     2978    6.573501552    8.079114767    1.307150755
   29 SOLV  OW      2979    8.209824397    1.511554469    7.545939235
   29 SOLV  HW1     2980    8.250176958    1.420401624    7.553963316
   29 SOLV  HW2     2981    8.282379728    1.579030779    7.532368488
   30 SOLV  OW      2982    0.825533524    0.707262575    0.766053837
   30 SOLV  HW1     2983    0.744706371    0.736531089    0.714946099
   30 SOLV  HW2     2984    0.814175047    0.730679355    0.862616083
   31 SOLV  OW      2985    1.585014232    7.942273406    6.576393603
   31 SOLV  HW1     2986    1.621887287    7.881091608    6.646383523
   31 SOLV  HW2     2987    1.646913337    8.019834740    6.563978404
   32 SOLV  OW      2988    7.788515325    1.691514446    8.066648288
   32 SOLV  HW1     2989    7.777053103    1.621599332    7.996075669
   32 SOLV  HW2     2990    7.754562433    1.779174998    8.032518869
   33 SOLV  OW      2991    1.354435174    6.004378303    7.561036526
   33 SOLV  HW1     2992    1.293218711    6.058423370    7.503300407
   33 SOLV  HW2     2993    1.386016184    6.060358954    7.637656079
   34 SOLV  OW      2994    7.649464000    8.130087220    0.997785561
   34 SOLV  HW1     2995    7.568257311    8.137147713    1.055725212
   34 SOLV  HW2     2996    7.637615466    8.054980453    0.932824637
   35 SOLV  OW      2997    7.282192393    5.996913132    7.224132373
   35 SOLV  HW1     2998    7.361596241    5.970891831    7.169179067
   35 SOLV  HW2     2999    7.205027823    6.016973280    7.163757395
   36 SOLV  OW      3000    0.469217466    7.555706654    2.657136144
   36 SOLV  HW1     3001    0.390996596    7.586815962    2.603139185
   36 SOLV  HW2     3002    0.459289414    7.587397039    2.751470966
   37 SOLV  OW      3003    6.654711071    0.430638901    6.857776612
   37 SOLV  HW1     3004    6.605192202    0.506748933    6.899694505
   37 SOLV  HW2     3005    6.725398010    0.398224804    6.920662133
   38 SOLV  OW      3006    0.974712571    1.811378931    7.474543671
   38 SOLV  HW1     3007    0.886452800    1.764531096    7.470602423
   38 SOLV  HW2     3008    1.036474341    1.771836080    7.406559505
   39 SOLV  OW      3009    6.694747353    0.498317261    1.844091748
   39 SOLV  HW1     3010    6.615604402    0.451536931    1.883460447
   39 SOLV  HW2     3011    6.768128153    0.502462802    1.911914359
   40 SOLV  OW      3012    8.150898307    7.852579086    0.396114725
   40 SOLV  HW1     3013    8.205688351    7.893175125    0.469271067
   40 SOLV  HW2     3014    8.153753937    7.911798610    0.315574787
   41 SOLV  OW      3015    0.849037150    6.799725725    0.551062344
   41 SOLV  HW1     3016    0.861172309    6.876255918    0.614290406
   41 SOLV  HW2     3017    0.796631167    6.727370721    0.596009185
   42 SOLV  OW      3018    6.358614058    6.891156282    6.459204095
   42 SOLV  HW1     3019    6.455074510    6.875423075    6.438040764
   42 SOLV  HW2     3020    6.330209954    6.829706690    6.532805418
   43 SOLV  OW      3021    6.513725916    8.047433635    0.772300269
   43 SOLV  HW1     3022    6.471047031    8.131441997    0.805813033
   43 SOLV  HW2     3023    6.444801004    7.990796659    0.727094553
   44 SOLV  OW      3024    7.849935076    6.990028240    1.871225160
   44 SOLV  HW1     3025    7.777794842    7.054201868    1.897255398
   44 SOLV  HW2     3026    7.901097785    6.962612903    1.952654741
   45 SOLV  OW      3027    7.933644178    7.731104252    0.515035780
   45 SOLV  HW1     3028    7.868256640    7.806730356    0.512470214
   45 SOLV  HW2     3029    8.021777795    7.762036370    0.479299954
   46 SOLV  OW      3030    7.386137166    1.296830713    6.867268257
   46 SOLV  HW1     3031    7.314319319    1.306384980    6.798328023
   46 SOLV  HW2     3032    7.359656347    1.226691842    6.933458040
   47 SOLV  OW      3033    0.685439975    1.280556367    0.643783160
   47 SOLV  HW1     3034    0.765653117    1.328425377    0.608083708
   47 SOLV  HW2     3035    0.640292178    1.337723095    0.712293317
   48 SOLV  OW      3036    0.366344860    6.356997469    6.598695633
   48 SOLV  HW1     3037    0.416637063    6.432053689    6.555811618
   48 SOLV  HW2     3038    0.269269002    6.364631793    6.575899087
   49 SOLV  OW      3039    8.047145592    2.166275934    7.534635875
   49 SOLV  HW1     3040    8.124159814    2.223966739    7.507393727
   49 SOLV  HW2     3041    8.053828638    2.145710136    7.632277647
   50 SOLV  OW      3042    0.548284775    7.316739504    0.511669803
   50 SOLV  HW1     3043    0.454017333    7.347333264    0.525053997
   50 SOLV  HW2     3044    0.610563663    7.378991788    0.559076756
   51 SOLV  OW      3045    0.001536713    0.952945522    6.422138350
   51 SOLV  HW1     3046    0.096495924    0.924694186    6.408488431
   51 SOLV  HW2     3047   -0.053043288    0.925708043    6.342886907
   52 SOLV  OW      3048    7.896452063    0.541391472    1.012976129
   52 SOLV  HW1     3049    7.962033740    0.546375580    0.937638629
   52 SOLV  HW2     3050    7.824948614    0.475157628    0.990574774
   53 SOLV  OW      3051    0.043833421    7.477967888    6.866480660
   53 SOLV  HW1     3052   -0.043468356    7.507050800    6.905650357
   53 SOLV  HW2     3053    0.086847683    7.555296587    6.819879512
   54 SOLV  OW      3054    1.320513100    7.604768100    6.327022370
   54 SOLV  HW1     3055    1.393823142    7.670259950    6.345405988
   54 SOLV  HW2     3056    1.333697502    7.564573102    6.236402496
   55 SOLV  OW      3057    1.363319078    8.181163042    6.881675803
   55 SOLV  HW1     3058    1.274272609    8.225144360    6.869921215
   55 SOLV  HW2     3059    1.399272754    8.154320471    6.792297093
   56 SOLV  OW      3060    7.492749273    7.076075754    1.728125555
   56 SOLV  HW1     3061    7.441432990    7.158228334    1.703238123
   56 SOLV  HW2     3062    7.578906140    7.073969984    1.677388028
   57 SOLV  OW      3063    1.189329330    7.642465391    0.046969436
   57 SOLV  HW1     3064    1.167008547    7.676562037   -0.044359407
   57 SOLV  HW2     3065    1.152471263    7.704969206    0.115791346
   58 SOLV  OW      3066    0.273020669    2.059590042    7.395120115
   58 SOLV  HW1     3067    0.298756695    2.140429327    7.342166112
   58 SOLV  HW2     3068    0.258120573    2.085613580    7.490525484
   59 SOLV  OW      3069    0.445187689    7.044308424    6.173045808
   59 SOLV  HW1     3070    0.354853314    7.002751693    6.162426011
   59 SOLV  HW2     3071    0.454951255    7.119803286    6.108198305
   60 SOLV  OW      3072    7.635509022    6.329939035    1.625510796
   60 SOLV  HW1     3073    7.559576474    6.268578289    1.603850940
   60 SOLV  HW2     3074    7.713734723    6.276258323    1.657119669
   61 SOLV  OW      3075    1.110239728    6.542466327    7.362387683
   61 SOLV  HW1     3076    1.198191158    6.517704438    7.321730342
   61 SOLV  HW2     3077    1.054553953    6.590503381    7.294615193
   62 SOLV  OW      3078    0.457511027    1.900463458    0.043718446
   62 SOLV  HW1     3079    0.425636907    1.992443234    0.020801136
   62 SOLV  HW2     3080    0.479761149    1.896219772    0.141126426
   63 SOLV  OW      3081    7.884043811    1.042969869    3.138832422
   63 SOLV  HW1     3082    7.924323292    0.995798727    3.217281568
   63 SOLV  HW2     3083    7.908425313    0.994600428    3.054762701
   64 SOLV  OW      3084    8.216552609    1.844602824    1.104214541
   64 SOLV  HW1     3085    8.123748483    1.819974271    1.132191782
   64 SOLV  HW2     3086    8.219374176    1.856479789    1.004953274
   65 SOLV  OW      3087    1.943106813    0.163849606    0.467791099
   65 SOLV  HW1     3088    1.884569824    0.236045629    0.430871408
   65 SOLV  HW2     3089    1.984246100    0.112534294    0.392450656
   66 SOLV  OW      3090    2.244402793    1.227253089    6.418710458
   66 SOLV  HW1     3091    2.145150835    1.229144558    6.430836475
   66 SOLV  HW2     3092    2.266546517    1.182172454    6.332229814
   67 SOLV  OW      3093    7.696810443    2.069870359    1.836691941
   67 SOLV  HW1     3094    7.712444942    2.006777442    1.912694084
   67 SOLV  HW2     3095    7.734142509    2.159731839    1.859772143
   68 SOLV  OW      3096    8.119496854    1.610923106    6.365638543
   68 SOLV  HW1     3097    8.209271488    1.572649904    6.343792310
   68 SOLV  HW2     3098    8.055135279    1.588839259    6.292348190
   69 SOLV  OW      3099    7.556708308    1.790701984    7.528449275
   69 SOLV  HW1     3100    7.582272155    1.775720656    7.623967617
   69 SOLV  HW2     3101    7.472319149    1.740941046    7.508350668
   70 SOLV  OW      3102    7.491041269    0.516476214    6.256134877
   70 SOLV  HW1     3103    7.471781781    0.610534606    6.284132590
   70 SOLV  HW2     3104    7.446356565    0.497962313    6.168600772
   71 SOLV  OW      3105    6.387197352    7.734664083    5.983462955
   71 SOLV  HW1     3106    6.291438708    7.705865143    5.984988064
   71 SOLV  HW2     3107    6.445019592    7.659816537    6.015955815
   72 SOLV  OW      3108    1.138611455    6.167966422    8.058332319
   72 SOLV  HW1     3109    1.162410857    6.244107253    8.118632919
   72 SOLV  HW2     3110    1.076892081    6.105552090    8.106260549
   73 SOLV  OW      3111    7.162640332    7.771643105    1.864806999
   73 SOLV  HW1     3112    7.166242377    7.843259278    1.795095316
   73 SOLV  HW2     3113    7.077168780    7.779397528    1.916149580
   74 SOLV  OW      3114    7.929770630    7.653981250    7.854018900
   74 SOLV  HW1     3115    8.010450389    7.608739686    7.892038632
   74 SOLV  HW2     3116    7.952702749    7.693918432    7.765246066
   75 SOLV  OW      3117    6.911899153    1.600121478    6.771207126
   75 SOLV  HW1     3118    6.960436823    1.579221394    6.686302238
   75 SOLV  HW2     3119    6.960910059    1.559664391    6.848425227
   76 SOLV  OW      3120    0.219144237    2.140995400    6.615146316
   76 SOLV  HW1     3121    0.166481726    2.207426931    6.562086364
   76 SOLV  HW2     3122    0.297154200    2.109497171    6.561071300
   77 SOLV  OW      3123    7.700053436    7.467250759    6.146852045
   77 SOLV  HW1     3124    7.695298801    7.416444150    6.060840288
   77 SOLV  HW2     3125    7.794453949    7.468100481    6.179863160
   78 SOLV  OW      3126    6.795037626    0.760320765    0.001673516
   78 SOLV  HW1     3127    6.698184189    0.784861100   -0.002476585
   78 SOLV  HW2     3128    6.843459017    0.825562213    0.059973795
   79 SOLV  OW      3129    1.979920828    8.179394507    0.689120057
   79 SOLV  HW1     3130    2.018807211    8.255830549    0.740567778
   79 SOLV  HW2     3131    2.043565377    8.151952060    0.617024844
   80 SOLV  OW      3132    7.817475166    2.006594551    7.108321695
   80 SOLV  HW1     3133    7.867570281    1.929619496    7.068733657
   80 SOLV  HW2     3134    7.836254707    2.011642589    7.206422113
   81 SOLV  OW      3135    7.990650915    7.437086905    5.882527446
   81 SOLV  HW1     3136    7.899981373    7.403776600    5.908429894
   81 SOLV  HW2     3137    8.057651141    7.363751556    5.894118921
   82 SOLV  OW      3138    0.802209900    6.856588230    5.970598095
   82 SOLV  HW1     3139    0.848828382    6.944984815    5.966840907
   82 SOLV  HW2     3140    0.851812916    6.795352808    6.032170216
   83 SOLV  OW      3141    0.810641350    8.033778590    5.913001540
   83 SOLV  HW1     3142    0.716635738    8.001007047    5.903482306
   83 SOLV  HW2     3143    0.844132006    8.065181069    5.824154124
   84 SOLV  OW      3144    0.348931081    0.011016132    5.653556758
   84 SOLV  HW1     3145    0.429302953    0.020409422    5.712323139
   84 SOLV  HW2     3146    0.374673181    0.029483976    5.558700861
   85 SOLV  OW      3147    0.191945344    1.175673901    5.592698845
   85 SOLV  HW1     3148    0.141232055    1.155813909    5.676575042
   85 SOLV  HW2     3149    0.279332866    1.127070557    5.594303848
   86 SOLV  OW      3150    7.433997004    7.632741558    2.708385399
   86 SOLV  HW1     3151    7.514264088    7.638361305    2.767778062
   86 SOLV  HW2     3152    7.401831705    7.538117353    2.704717192
   87 SOLV  OW      3153    6.995738577    2.029873423    6.533030107
   87 SOLV  HW1     3154    6.994773936    2.129772547    6.528445543
   87 SOLV  HW2     3155    6.902554750    1.995138890    6.522448537
   88 SOLV  OW      3156    6.591138751    8.018868918    5.911848871
   88 SOLV  HW1     3157    6.501306321    8.031413925    5.869744745
   88 SOLV  HW2     3158    6.640733203    7.946638673    5.863629877
   89 SOLV  OW      3159    1.261004770    1.101474860    5.452304711
   89 SOLV  HW1     3160    1.185896470    1.133033233    5.394314601
   89 SOLV  HW2     3161    1.240341257    1.009856907    5.486643755
   90 SOLV  OW      3162    7.722127204    1.489581467    2.299803332
   90 SOLV  HW1     3163    7.632657200    1.489483482    2.255136691
   90 SOLV  HW2     3164    7.758588624    1.396471362    2.301548718
   91 SOLV  OW      3165    0.055089490    6.569002223    0.408099620
   91 SOLV  HW1     3166    0.008863326    6.500676498    0.464634114
   91 SOLV  HW2     3167    0.071189120    6.531373306    0.316851283
   92 SOLV  OW      3168    0.013535814    1.235425934    1.190561891
   92 SOLV  HW1     3169   -0.030478044    1.266688971    1.274745455
   92 SOLV  HW2     3170    0.028379585    1.313437813    1.129773427
   93 SOLV  OW      3171    7.075416431    0.047954091    0.263207352
   93 SOLV  HW1     3172    7.097770022    0.053064590    0.360550845
   93 SOLV  HW2     3173    6.980931516    0.017048383    0.252300395
   94 SOLV  OW      3174    0.196435436    1.369433625    0.455160396
   94 SOLV  HW1     3175    0.194916741    1.448533822    0.516336152
   94 SOLV  HW2     3176    0.135507765    1.298584577    0.490794787
   95 SOLV  OW      3177    1.118678039    1.470805820    7.666065574
   95 SOLV  HW1     3178    1.187140503    1.448283640    7.735398197
   95 SOLV  HW2     3179    1.094426827    1.567551391    7.673382541
   96 SOLV  OW      3180    6.954296720    7.307865408    6.211151020
   96 SOLV  HW1     3181    7.021623613    7.272374014    6.146274141
   96 SOLV  HW2     3182    6.970859534    7.268142808    6.301424614
   97 SOLV  OW      3183    2.176955485    0.397448588    0.093724958
   97 SOLV  HW1     3184    2.267054436    0.383184166    0.134718779
   97 SOLV  HW2     3185    2.152409458    0.317666423    0.038643193
   98 SOLV  OW      3186    0.861163181    7.613558004    2.539411888
   98 SOLV  HW1     3187    0.767660384    7.640137387    2.515909394
   98 SOLV  HW2     3188    0.862851616    7.516944970    2.565192467
   99 SOLV  OW      3189    0.401785775    7.040733035    7.951561545
   99 SOLV  HW1     3190    0.361994298    6.988550852    8.027027122
   99 SOLV  HW2     3191    0.330809950    7.061218699    7.884151357
  100 SOLV  OW      3192    7.912852317    1.793912162    7.576286935
  100 SOLV  HW1     3193    8.002056114    1.810505022    7.534227712
  100 SOLV  HW2     3194    7.901677808    1.695973935    7.593163181
  101 SOLV  OW      3195    7.327917425    7.009844446    1.097402591
  101 SOLV  HW1     3196    7.268096854    7.068652394    1.042955140
  101 SOLV  HW2     3197    7.286958177    6.994841984    1.187394877
  102 SOLV  OW      3198    8.223067558    7.647680797    2.425612085
  102 SOLV  HW1     3199    8.180726622    7.674678217    2.512100219
  102 SOLV  HW2     3200    8.190796918    7.707828663    2.352518889
  103 SOLV  OW      3201    1.713558334    2.147951262    6.335492210
  103 SOLV  HW1     3202    1.730477517    2.066542054    6.279920741
  103 SOLV  HW2     3203    1.650574397    2.125100425    6.409739740
  104 SOLV  OW      3204    7.774133560    0.069629140    3.156505545
  104 SOLV  HW1     3205    7.710991432    0.011777521    3.104856409
  104 SOLV  HW2     3206    7.836532369    0.115565809    3.093279364
  105 SOLV  OW      3207    7.965017320    0.084548299    2.611274791
  105 SOLV  HW1     3208    7.992121857    0.175562984    2.579916467
  105 SOLV  HW2     3209    7.874546746    0.089472188    2.653612002
  106 SOLV  OW      3210    0.533121695    1.829408383    6.977699821
  106 SOLV  HW1     3211    0.594810060    1.754882637    7.003007972
  106 SOLV  HW2     3212    0.561960023    1.868248975    6.890179770
  107 SOLV  OW      3213    1.236006704    7.821938120    5.911830204
  107 SOLV  HW1     3214    1.244660179    7.885376460    5.835001772
  107 SOLV  HW2     3215    1.270518397    7.732035110    5.884844995
  108 SOLV  OW      3216    7.868857324    7.714355464    3.365654822
  108 SOLV  HW1     3217    7.835335273    7.621223870    3.351358826
  108 SOLV  HW2     3218    7.825871384    7.753080733    3.447227310
  109 SOLV  OW      3219    6.753862830    7.974423431    0.651527181
  109 SOLV  HW1     3220    6.772040892    7.887175669    0.696906229
  109 SOLV  HW2     3221    6.662446851    8.006481997    0.676370640
  110 SOLV  OW      3222    7.225736748    6.625781285    1.814769211
  110 SOLV  HW1     3223    7.235835690    6.566621033    1.734771195
  110 SOLV  HW2     3224    7.275546461    6.711159138    1.799565907
  111 SOLV  OW      3225    7.224612654    0.746879457    0.071001678
  111 SOLV  HW1     3226    7.194894134    0.823228809    0.013649883
  111 SOLV  HW2     3227    7.187062715    0.757770935    0.163050350
  112 SOLV  OW      3228    7.805985655    5.956810339    1.608960697
  112 SOLV  HW1     3229    7.821310439    6.050299377    1.640997813
  112 SOLV  HW2     3230    7.733276170    5.914545518    1.663075426
  113 SOLV  OW      3231    0.098046011    6.426067208    0.177345335
  113 SOLV  HW1     3232    0.041481180    6.479189540    0.114258529
  113 SOLV  HW2     3233    0.065772840    6.331432928    0.179408069
  114 SOLV  OW      3234    7.355068701    7.971349475    7.801289416
  114 SOLV  HW1     3235    7.365677790    7.872555110    7.812641143
  114 SOLV  HW2     3236    7.445284653    8.013998770    7.794668875
  115 SOLV  OW      3237    1.840493798    0.733961449    7.419760965
  115 SOLV  HW1     3238    1.836693045    0.830067121    7.447164605
  115 SOLV  HW2     3239    1.807598756    0.676600672    7.494789548
  116 SOLV  OW      3240    8.014832539    7.283359682    3.014230007
  116 SOLV  HW1     3241    8.091973311    7.260681505    2.954761813
  116 SOLV  HW2     3242    7.953022154    7.204950999    3.019978761
  117 SOLV  OW      3243    1.103825149    0.149690604    2.519573208
  117 SOLV  HW1     3244    1.138615087    0.076555318    2.578232669
  117 SOLV  HW2     3245    1.172713052    0.172928964    2.450911460
  118 SOLV  OW      3246    6.845809274    6.697634895    7.574402031
  118 SOLV  HW1     3247    6.894280034    6.653616582    7.498817560
  118 SOLV  HW2     3248    6.823460504    6.629317007    7.643923241
  119 SOLV  OW      3249    7.853848092    2.133403699    1.488848193
  119 SOLV  HW1     3250    7.855958082    2.191972771    1.407812435
  119 SOLV  HW2     3251    7.900647189    2.179319965    1.564367071
  120 SOLV  OW      3252    1.158705287    2.063947555    7.237618957
  120 SOLV  HW1     3253    1.086463990    2.015243383    7.188516364
  120 SOLV  HW2     3254    1.241040725    2.007254056    7.240562185
  121 SOLV  OW      3255    0.727697655    1.238236157    2.222932756
  121 SOLV  HW1     3256    0.672037780    1.161163569    2.191894547
  121 SOLV  HW2     3257    0.804790908    1.204123642    2.276733235
  122 SOLV  OW      3258    1.141948018    8.176537399    6.480995730
  122 SOLV  HW1     3259    1.054887105    8.127686490    6.486941454
  122 SOLV  HW2     3260    1.188529411    8.151399838    6.396145118
  123 SOLV  OW      3261    0.627467168    6.931613538    6.336927032
  123 SOLV  HW1     3262    0.579340886    6.973701404    6.260025000
  123 SOLV  HW2     3263    0.635813095    6.833208376    6.321173689
  124 SOLV  OW      3264    2.519316449    0.751710277    7.790045143
  124 SOLV  HW1     3265    2.458539364    0.828183340    7.768599935
  124 SOLV  HW2     3266    2.479996210    0.697783823    7.864527688
  125 SOLV  OW      3267    6.632536001    7.379839282    1.178001626
  125 SOLV  HW1     3268    6.628330055    7.345051796    1.084331638
  125 SOLV  HW2     3269    6.703648080    7.330938108    1.228534838
  126 SOLV  OW      3270    0.863361595    0.511390685    5.246762636
  126 SOLV  HW1     3271    0.776036628    0.558242647    5.233372950
  126 SOLV  HW2     3272    0.912669104    0.553897175    5.322670264
  127 SOLV  OW      3273    7.985215257    6.557913164    1.975839292
  127 SOLV  HW1     3274    7.942450934    6.617491258    1.907845771
  127 SOLV  HW2     3275    7.925277028    6.480010350    1.994278522
  128 SOLV  OW      3276    1.176210467    6.662603832    7.597976824
  128 SOLV  HW1     3277    1.150894185    6.638480897    7.504282834
  128 SOLV  HW2     3278    1.219594412    6.752708136    7.598617241
  129 SOLV  OW      3279    0.516282286    0.997707924    2.520152470
  129 SOLV  HW1     3280    0.616285920    0.996907297    2.519508604
  129 SOLV  HW2     3281    0.482010566    0.917625438    2.471020668
  130 SOLV  OW      3282    0.421006768    7.679127506    0.950806453
  130 SOLV  HW1     3283    0.415879462    7.770405264    0.910261087
  130 SOLV  HW2     3284    0.408648826    7.685915274    1.049816536
  131 SOLV  OW      3285    1.652064531    7.781101573    1.861697278
  131 SOLV  HW1     3286    1.686739338    7.687384222    1.857855676
  131 SOLV  HW2     3287    1.728790228    7.844684890    1.870083532
  132 SOLV  OW      3288    8.038957586    1.268458519    7.729568412
  132 SOLV  HW1     3289    8.109463527    1.323350116    7.774487349
  132 SOLV  HW2     3290    8.076723483    1.179077028    7.705350315
  133 SOLV  OW      3291    6.883578966    0.539528371    2.050729647
  133 SOLV  HW1     3292    6.975875111    0.574513436    2.034631203
  133 SOLV  HW2     3293    6.823238554    0.615148512    2.076073161
  134 SOLV  OW      3294    6.477738918    7.501492543    1.675246274
  134 SOLV  HW1     3295    6.383855669    7.527346268    1.697996237
  134 SOLV  HW2     3296    6.480409883    7.404849059    1.649694308
  135 SOLV  OW      3297    1.051470610    6.690876224    0.397445605
  135 SOLV  HW1     3298    0.975073337    6.725949370    0.451618625
  135 SOLV  HW2     3299    1.043845978    6.724349630    0.303516200
  136 SOLV  OW      3300    7.224488291    0.389546187    2.419490271
  136 SOLV  HW1     3301    7.224744468    0.371346237    2.517828091
  136 SOLV  HW2     3302    7.273683491    0.474683414    2.401239226
  137 SOLV  OW      3303    7.609263134    6.224082017    7.493268673
  137 SOLV  HW1     3304    7.548323106    6.146282285    7.477930721
  137 SOLV  HW2     3305    7.703589199    6.191619172    7.500371104
  138 SOLV  OW      3306    7.113754578    7.197339389    7.813511108
  138 SOLV  HW1     3307    7.087826535    7.120945268    7.872616922
  138 SOLV  HW2     3308    7.138261262    7.276236489    7.869871210
  139 SOLV  OW      3309    8.050291412    7.545358665    6.962485638
  139 SOLV  HW1     3310    8.025546740    7.640569840    6.980493633
  139 SOLV  HW2     3311    8.039353372    7.491697471    7.046166752
  140 SOLV  OW      3312    7.066473260    1.286224313    8.077905522
  140 SOLV  HW1     3313    7.071017230    1.300002357    8.176854806
  140 SOLV  HW2     3314    6.972335227    1.265219263    8.051481115
  141 SOLV  OW      3315    0.531189858    0.688060096    2.767822293
  141 SOLV  HW1     3316    0.567954080    0.661346483    2.678736511
  141 SOLV  HW2     3317    0.576033496    0.771999096    2.798558403
  142 SOLV  OW      3318    0.249062206    0.876103416    6.320529157
  142 SOLV  HW1     3319    0.277875601    0.902326192    6.412635994
  142 SOLV  HW2     3320    0.288815343    0.939249214    6.253942654
  143 SOLV  OW      3321    8.003621358    5.834729052    0.293299210
  143 SOLV  HW1     3322    7.966888900    5.919424003    0.331761404
  143 SOLV  HW2     3323    7.988825632    5.759706512    0.357754991
  144 SOLV  OW      3324    0.071332981    7.643059056    0.440965268
  144 SOLV  HW1     3325    0.009133878    7.713451679    0.406669628
  144 SOLV  HW2     3326    0.155240373    7.643379727    0.386564469
  145 SOLV  OW      3327    7.270267702    7.993698596    7.537077762
  145 SOLV  HW1     3328    7.325365110    8.052606864    7.477954129
  145 SOLV  HW2     3329    7.302329515    8.001872282    7.631453078
  146 SOLV  OW      3330    7.078243952    7.802839689    7.545106783
  146 SOLV  HW1     3331    7.156406603    7.865217461    7.544058715
  146 SOLV  HW2     3332    6.993438504    7.855607967    7.540106520
  147 SOLV  OW      3333    6.313950017    6.867356632    0.866760166
  147 SOLV  HW1     3334    6.352830070    6.896900516    0.779485372
  147 SOLV  HW2     3335    6.329627122    6.769314542    0.878732569
  148 SOLV  OW      3336    1.562514299    0.667959950    0.191011404
  148 SOLV  HW1     3337    1.572307134    0.685266577    0.092998599
  148 SOLV  HW2     3338    1.644910433    0.622794881    0.225258238
  149 SOLV  OW      3339    0.203690628    7.554330814    7.944707211
  149 SOLV  HW1     3340    0.194804233    7.591725386    7.852378501
  149 SOLV  HW2     3341    0.258170131    7.470520345    7.941601059
  150 SOLV  OW      3342    7.559133933    1.263739458    6.122717439
  150 SOLV  HW1     3343    7.634308335    1.226253637    6.068445924
  150 SOLV  HW2     3344    7.472708044    1.248918497    6.074627656
  151 SOLV  OW      3345    7.551861154    1.851450549    0.026841835
  151 SOLV  HW1     3346    7.568873156    1.939200025    0.071682241
  151 SOLV  HW2     3347    7.586702530    1.854610836   -0.066838959
  152 SOLV  OW      3348    1.634504574    7.019606011    7.559977410
  152 SOLV  HW1     3349    1.561307722    6.991063672    7.498096285
  152 SOLV  HW2     3350    1.640265424    7.119443416    7.560952362
  153 SOLV  OW      3351    1.454419468    1.275677629    0.935449554
  153 SOLV  HW1     3352    1.372996693    1.218855994    0.923546834
  153 SOLV  HW2     3353    1.428766836    1.361904825    0.979116626
  154 SOLV  OW      3354    8.119397434    0.319163958    0.938191590
  154 SOLV  HW1     3355    8.118883363    0.341589123    1.035643568
  154 SOLV  HW2     3356    8.092788197    0.399768450    0.885325112
  155 SOLV  OW      3357    8.202862416    7.576600448    5.778415433
  155 SOLV  HW1     3358    8.128735761    7.553511374    5.841452005
  155 SOLV  HW2     3359    8.226650076    7.496103687    5.724047967
  156 SOLV  OW      3360    0.758240411    7.456214485    0.615764979
  156 SOLV  HW1     3361    0.854314377    7.429232736    0.609169282
  156 SOLV  HW2     3362    0.740598857    7.532178387    0.553155558
  157 SOLV  OW      3363    0.932784880    7.112012956    0.582323907
  157 SOLV  HW1     3364    0.957537940    7.208815767    0.586616077
  157 SOLV  HW2     3365    0.964586008    7.073305195    0.495765796
  158 SOLV  OW      3366    0.441880520    0.143588920    1.056676986
  158 SOLV  HW1     3367    0.524329376    0.198043406    1.072069665
  158 SOLV  HW2     3368    0.445826813    0.102150163    0.965752532
  159 SOLV  OW      3369    0.349124542    7.709261481    8.121839474
  159 SOLV  HW1     3370    0.449108876    7.708853488    8.124063418
  159 SOLV  HW2     3371    0.317063371    7.643856057    8.053311158
  160 SOLV  OW      3372    7.660299937    5.825953389    7.485159557
  160 SOLV  HW1     3373    7.596770266    5.902940813    7.478948535
  160 SOLV  HW2     3374    7.743763040    5.855312761    7.531780882
  161 SOLV  OW      3375    7.842637111    7.542502451    0.701586080
  161 SOLV  HW1     3376    7.887354147    7.613848822    0.647626940
  161 SOLV  HW2     3377    7.838796403    7.570715715    0.797454321
  162 SOLV  OW      3378    7.205672902    1.883923861    7.931651880
  162 SOLV  HW1     3379    7.261331510    1.955984956    7.890289736
  162 SOLV  HW2     3380    7.244034123    1.859123327    8.020616974
  163 SOLV  OW      3381    0.027585465    5.603950107    8.012925623
  163 SOLV  HW1     3382    0.088726925    5.597432197    7.934052201
  163 SOLV  HW2     3383    0.042898596    5.690930717    8.059847092
  164 SOLV  OW      3384    2.065812100    0.175957719    0.826289401
  164 SOLV  HW1     3385    2.058479137    0.251943246    0.890896036
  164 SOLV  HW2     3386    2.096254343    0.210525077    0.737520246
  165 SOLV  OW      3387    1.323405567    6.840889691    0.169555809
  165 SOLV  HW1     3388    1.377401210    6.760673537    0.144063054
  165 SOLV  HW2     3389    1.354959575    6.920205094    0.117465393
  166 SOLV  OW      3390    7.461927630    2.118929610    6.845595549
  166 SOLV  HW1     3391    7.486004139    2.098589968    6.940508364
  166 SOLV  HW2     3392    7.526896344    2.073866168    6.784357395
  167 SOLV  OW      3393    8.183369715    7.420288565    6.591146237
  167 SOLV  HW1     3394    8.109718036    7.393814533    6.653407496
  167 SOLV  HW2     3395    8.266418231    7.369623619    6.614338167
  168 SOLV  OW      3396    1.778364424    0.660886488    0.544362032
  168 SOLV  HW1     3397    1.685784281    0.671339201    0.580689688
  168 SOLV  HW2     3398    1.825470405    0.749045686    0.547359123
  169 SOLV  OW      3399    1.562207805    6.611740287    7.686456773
  169 SOLV  HW1     3400    1.631675215    6.540099384    7.679872832
  169 SOLV  HW2     3401    1.514062116    6.619585642    7.599153209
  170 SOLV  OW      3402    6.530044297    1.030653826    1.207344341
  170 SOLV  HW1     3403    6.481887355    1.100817550    1.154814772
  170 SOLV  HW2     3404    6.519405762    1.049029498    1.305070989
  171 SOLV  OW      3405    7.752500639    1.671045645    0.713567734
  171 SOLV  HW1     3406    7.816350608    1.686559646    0.638174628
  171 SOLV  HW2     3407    7.799759708    1.684834792    0.800619482
  172 SOLV  OW      3408    0.313110139    6.042987785    0.127515508
  172 SOLV  HW1     3409    0.292741237    5.963730450    0.185005501
  172 SOLV  HW2     3410    0.326072321    6.013105151    0.032960305
  173 SOLV  OW      3411    2.244186300    0.422518994    6.782086910
  173 SOLV  HW1     3412    2.202749931    0.367061819    6.709913371
  173 SOLV  HW2     3413    2.295081007    0.498132161    6.740931134
  174 SOLV  OW      3414    2.295882287    1.494147004    6.478019238
  174 SOLV  HW1     3415    2.383818992    1.502483479    6.524898221
  174 SOLV  HW2     3416    2.278829321    1.398085217    6.456034694
  175 SOLV  OW      3417    7.280726344    7.847738311    6.142815131
  175 SOLV  HW1     3418    7.187660869    7.876601154    6.165339565
  175 SOLV  HW2     3419    7.277561395    7.761370220    6.092495272
  176 SOLV  OW      3420    7.350016429    7.694622230    7.852320893
  176 SOLV  HW1     3421    7.335146408    7.702317212    7.950917321
  176 SOLV  HW2     3422    7.265988533    7.662908592    7.808331512
  177 SOLV  OW      3423    7.657476032    1.542509965    2.556951062
  177 SOLV  HW1     3424    7.701992562    1.519049265    2.470523307
  177 SOLV  HW2     3425    7.718097870    1.601013497    2.610840974
  178 SOLV  OW      3426    7.181419596    7.206827781    0.927960664
  178 SOLV  HW1     3427    7.165547913    7.151447919    0.846213604
  178 SOLV  HW2     3428    7.267439204    7.256877645    0.918111458
  179 SOLV  OW      3429    6.545135658    1.068507032    7.097399541
  179 SOLV  HW1     3430    6.456828681    1.115257069    7.101656439
  179 SOLV  HW2     3431    6.589128707    1.072173257    7.187137736
  180 SOLV  OW      3432    7.243893888    7.418652477    6.412874801
  180 SOLV  HW1     3433    7.231860400    7.319395960    6.410566568
  180 SOLV  HW2     3434    7.339137046    7.441147595    6.392268355
  181 SOLV  OW      3435    8.096662561    0.933887492    5.614759699
  181 SOLV  HW1     3436    7.997208114    0.944336604    5.613725564
  181 SOLV  HW2     3437    8.137142800    0.993444054    5.545363983
  182 SOLV  OW      3438    6.862358969    1.339020134    0.681289363
  182 SOLV  HW1     3439    6.939301395    1.382179554    0.634183167
  182 SOLV  HW2     3440    6.777283029    1.384249261    0.654489060
  183 SOLV  OW      3441    1.538073654    8.209476514    6.313469157
  183 SOLV  HW1     3442    1.515612957    8.305112049    6.332210933
  183 SOLV  HW2     3443    1.453925122    8.158261894    6.296208061
  184 SOLV  OW      3444    7.580055469    7.328985558    7.609321642
  184 SOLV  HW1     3445    7.488369227    7.296783858    7.585697832
  184 SOLV  HW2     3446    7.576710376    7.378128824    7.696356775
  185 SOLV  OW      3447    6.437254331    8.074811121    6.890215544
  185 SOLV  HW1     3448    6.490067005    8.101181969    6.970944473
  185 SOLV  HW2     3449    6.484015718    8.000257525    6.842709523
  186 SOLV  OW      3450    1.018982457    7.373814028    0.579935057
  186 SOLV  HW1     3451    1.072777733    7.341164327    0.502207069
  186 SOLV  HW2     3452    1.075507604    7.433567767    0.636820278
  187 SOLV  OW      3453    1.896905915    7.183075073    7.345696994
  187 SOLV  HW1     3454    1.891644607    7.250433191    7.271960638
  187 SOLV  HW2     3455    1.963476343    7.112438334    7.321601195
  188 SOLV  OW      3456    1.334933979    1.077703908    0.665596155
  188 SOLV  HW1     3457    1.417192415    1.030390531    0.697169761
  188 SOLV  HW2     3458    1.322927381    1.061836559    0.567586527
  189 SOLV  OW      3459    7.437777250    1.247712930    6.371573034
  189 SOLV  HW1     3460    7.496672053    1.249260523    6.290758812
  189 SOLV  HW2     3461    7.492224399    1.268398956    6.452871436
  190 SOLV  OW      3462    2.362052038    0.198257703    8.101924040
  190 SOLV  HW1     3463    2.272595429    0.178785940    8.142153455
  190 SOLV  HW2     3464    2.419823241    0.116875735    8.108206026
  191 SOLV  OW      3465    0.186890891    0.652328751    5.478299171
  191 SOLV  HW1     3466    0.143440174    0.675584400    5.391275634
  191 SOLV  HW2     3467    0.280412219    0.621106745    5.461542325
  192 SOLV  OW      3468    7.387382968    6.376834327    7.460125466
  192 SOLV  HW1     3469    7.465478201    6.317951673    7.481003535
  192 SOLV  HW2     3470    7.420275868    6.466144802    7.429407899
  193 SOLV  OW      3471    1.233649016    1.901723441    6.965827664
  193 SOLV  HW1     3472    1.138913395    1.887318523    6.994446630
  193 SOLV  HW2     3473    1.246593814    1.864935810    6.873738282
  194 SOLV  OW      3474    0.254219656    0.694354089    2.752335059
  194 SOLV  HW1     3475    0.352756567    0.677543031    2.755146742
  194 SOLV  HW2     3476    0.216551803    0.687137151    2.844687908
  195 SOLV  OW      3477    1.770714658    8.233756226    6.176667938
  195 SOLV  HW1     3478    1.834206127    8.284380765    6.235041548
  195 SOLV  HW2     3479    1.688638053    8.210631126    6.228918622
  196 SOLV  OW      3480    6.662539471    0.771844453    1.773112251
  196 SOLV  HW1     3481    6.567629962    0.803327427    1.774748643
  196 SOLV  HW2     3482    6.669289690    0.683918128    1.820281957
  197 SOLV  OW      3483    7.383949055    8.214007653    6.150839737
  197 SOLV  HW1     3484    7.438866361    8.297272985    6.143570799
  197 SOLV  HW2     3485    7.397194145    8.158114866    6.068971816
  198 SOLV  OW      3486    0.884531273    2.277899770    5.833535526
  198 SOLV  HW1     3487    0.812533061    2.339342503    5.865826206
  198 SOLV  HW2     3488    0.888043476    2.196969644    5.892183559
  199 SOLV  OW      3489    0.533488359    0.210882971    4.743022375
  199 SOLV  HW1     3490    0.583605705    0.237954484    4.660819567
  199 SOLV  HW2     3491    0.588277903    0.232121626    4.823947469
  200 SOLV  OW      3492    0.514691294    1.743566858    1.428439776
  200 SOLV  HW1     3493    0.542594394    1.663728215    1.481817080
  200 SOLV  HW2     3494    0.520999106    1.722300621    1.330921484
  201 SOLV  OW      3495    1.905504576    7.643751336    7.479073723
  201 SOLV  HW1     3496    1.917590581    7.652422488    7.577968948
  201 SOLV  HW2     3497    1.900352604    7.734802517    7.438029866
  202 SOLV  OW      3498    7.962275914    2.241986125    7.999765488
  202 SOLV  HW1     3499    8.041089500    2.264521747    8.057042050
  202 SOLV  HW2     3500    7.993126191    2.192012771    7.918827707
  203 SOLV  OW      3501    0.263003596    7.170219500    5.666834094
  203 SOLV  HW1     3502    0.236229649    7.161175255    5.762766761
  203 SOLV  HW2     3503    0.242942273    7.085011212    5.618473507
  204 SOLV  OW      3504    6.662860919    1.373643567    7.217011678
  204 SOLV  HW1     3505    6.619562213    1.428374051    7.145378283
  204 SOLV  HW2     3506    6.629509949    1.403454024    7.306457762
  205 SOLV  OW      3507    7.639740657    0.293289865    3.260750966
  205 SOLV  HW1     3508    7.676006925    0.201977725    3.242088152
  205 SOLV  HW2     3509    7.576670710    0.288892282    3.338237723
  206 SOLV  OW      3510    7.691460757    7.908893136    6.328946397
  206 SOLV  HW1     3511    7.756507291    7.958175315    6.271137179
  206 SOLV  HW2     3512    7.598947753    7.942396785    6.311044497
  207 SOLV  OW      3513    1.447950771    7.255463283    0.164317485
  207 SOLV  HW1     3514    1.442881468    7.254073927    0.264179249
  207 SOLV  HW2     3515    1.407655178    7.340358121    0.130096397
  208 SOLV  OW      3516    7.140857614    0.980501114    8.195452028
  208 SOLV  HW1     3517    7.216281183    1.044458163    8.210358065
  208 SOLV  HW2     3518    7.099926839    0.997565593    8.105814691
  209 SOLV  OW      3519    1.320646222    1.421727445    7.841949350
  209 SOLV  HW1     3520    1.271346998    1.452195477    7.923455019
  209 SOLV  HW2     3521    1.408944486    1.468428670    7.837025980
  210 SOLV  OW      3522    0.243605694    7.822882980    2.772423284
  210 SOLV  HW1     3523    0.287007270    7.744203752    2.816327526
  210 SOLV  HW2     3524    0.292356676    7.844978951    2.687944090
  211 SOLV  OW      3525    6.985913449    6.473057393    1.203920244
  211 SOLV  HW1     3526    6.907026879    6.529558151    1.179708215
  211 SOLV  HW2     3527    7.009377189    6.488014763    1.299979262
  212 SOLV  OW      3528    0.493841908    1.956472100    2.588824958
  212 SOLV  HW1     3529    0.541606254    1.907270204    2.516027364
  212 SOLV  HW2     3530    0.395161553    1.951039161    2.573514684
  213 SOLV  OW      3531    2.054386404    7.338093477    6.855945125
  213 SOLV  HW1     3532    2.087323980    7.243936425    6.863116447
  213 SOLV  HW2     3533    2.078605079    7.375115737    6.766252970
  214 SOLV  OW      3534    0.677975860    0.765794680    3.264723296
  214 SOLV  HW1     3535    0.666483666    0.750503221    3.362886448
  214 SOLV  HW2     3536    0.638040375    0.854048264    3.239858129
  215 SOLV  OW      3537    7.459283370    6.844063521    6.109693106
  215 SOLV  HW1     3538    7.527324718    6.887610993    6.168634046
  215 SOLV  HW2     3539    7.404222478    6.780451001    6.163746279
  216 SOLV  OW      3540    0.563285859    1.520168414    7.188966225
  216 SOLV  HW1     3541    0.485303373    1.564977431    7.232698953
  216 SOLV  HW2     3542    0.615757206    1.470000118    7.257752325
  217 SOLV  OW      3543    7.023235384    7.875635805    6.224970360
  217 SOLV  HW1     3544    7.048746651    7.783518936    6.254383713
  217 SOLV  HW2     3545    7.033659287    7.939136195    6.301523970
  218 SOLV  OW      3546    8.034132379    6.398563884    1.723467051
  218 SOLV  HW1     3547    8.070496263    6.428956428    1.811523862
  218 SOLV  HW2     3548    8.021612522    6.477623049    1.663526233
  219 SOLV  OW      3549    7.516756109    7.902431442    0.449177014
  219 SOLV  HW1     3550    7.510918501    7.808040655    0.416653974
  219 SOLV  HW2     3551    7.612669363    7.926863487    0.463499040
  220 SOLV  OW      3552    2.098819357    0.731064141    7.529356410
  220 SOLV  HW1     3553    2.148763214    0.660345555    7.479297529
  220 SOLV  HW2     3554    2.003691550    0.732803301    7.498549827
  221 SOLV  OW      3555    7.923475903    1.724338800    0.923632901
  221 SOLV  HW1     3556    7.986950413    1.648762785    0.907477683
  221 SOLV  HW2     3557    7.924249629    1.748317429    1.020720998
  222 SOLV  OW      3558    0.213978425    7.121555132    7.779447161
  222 SOLV  HW1     3559    0.129209593    7.076824529    7.750901390
  222 SOLV  HW2     3560    0.199078667    7.220243708    7.785769936
  223 SOLV  OW      3561    6.836749206    8.210414984    8.023871307
  223 SOLV  HW1     3562    6.817442505    8.129983017    7.967659250
  223 SOLV  HW2     3563    6.930644147    8.205481224    8.057947526
  224 SOLV  OW      3564    0.244234069    0.298822197    0.946791781
  224 SOLV  HW1     3565    0.304071222    0.240137266    1.001358724
  224 SOLV  HW2     3566    0.297370445    0.374679341    0.909054371
  225 SOLV  OW      3567    2.164392141    8.124726709    7.910572051
  225 SOLV  HW1     3568    2.167283270    8.221807701    7.886723416
  225 SOLV  HW2     3569    2.247300839    8.079768760    7.877305798
  226 SOLV  OW      3570    7.082934836    1.204557170    0.345511415
  226 SOLV  HW1     3571    7.178288968    1.231470338    0.359108320
  226 SOLV  HW2     3572    7.065723058    1.117988166    0.392534000
  227 SOLV  OW      3573    2.277156768    1.775902434    6.528636429
  227 SOLV  HW1     3574    2.293790809    1.681654652    6.499641491
  227 SOLV  HW2     3575    2.206884310    1.776953538    6.599774865
  228 SOLV  OW      3576    7.520466248    0.093637320    5.564755736
  228 SOLV  HW1     3577    7.592224686    0.135951949    5.620088643
  228 SOLV  HW2     3578    7.512706222   -0.003166882    5.588635051
  229 SOLV  OW      3579    7.204697356    8.093281935    6.721128655
  229 SOLV  HW1     3580    7.110477366    8.080055260    6.690317430
  229 SOLV  HW2     3581    7.220751307    8.038902416    6.803510473
  230 SOLV  OW      3582    6.802941911    1.507513272    0.397153471
  230 SOLV  HW1     3583    6.862143335    1.577476927    0.357125972
  230 SOLV  HW2     3584    6.821180325    1.419442585    0.353418901
  231 SOLV  OW      3585    0.452925814    1.339298209    3.046728444
  231 SOLV  HW1     3586    0.461305062    1.433826383    3.015173932
  231 SOLV  HW2     3587    0.356684534    1.312144771    3.045417840
  232 SOLV  OW      3588    1.273125851    7.662604005    6.594381520
  232 SOLV  HW1     3589    1.287324474    7.658290627    6.495478676
  232 SOLV  HW2     3590    1.324822500    7.589344799    6.638681102
  233 SOLV  OW      3591    1.397607830    8.144032161    6.614978119
  233 SOLV  HW1     3592    1.459485977    8.070085811    6.588431810
  233 SOLV  HW2     3593    1.315650890    8.141052509    6.557743715
  234 SOLV  OW      3594    7.255159925    1.957836035    0.360619202
  234 SOLV  HW1     3595    7.159439267    1.968922994    0.333885777
  234 SOLV  HW2     3596    7.260045040    1.907224673    0.446727423
  235 SOLV  OW      3597    0.963521599    1.124881926    1.842939471
  235 SOLV  HW1     3598    0.863812021    1.117337910    1.844511770
  235 SOLV  HW2     3599    0.991371611    1.182421221    1.766030708
  236 SOLV  OW      3600    7.011573797    0.350582574    0.387646181
  236 SOLV  HW1     3601    6.918754147    0.382935119    0.369225519
  236 SOLV  HW2     3602    7.073293208    0.384147793    0.316473535
  237 SOLV  OW      3603    7.319775218    1.881155389    1.374353246
  237 SOLV  HW1     3604    7.346969597    1.944764582    1.446574693
  237 SOLV  HW2     3605    7.392296232    1.813742726    1.360288350
  238 SOLV  OW      3606    8.187521869    8.209542220    3.309418014
  238 SOLV  HW1     3607    8.104065337    8.158671139    3.288271350
  238 SOLV  HW2     3608    8.172916195    8.264890210    3.391413589
  239 SOLV  OW      3609    0.249443564    6.595191405    2.693129919
  239 SOLV  HW1     3610    0.333338542    6.570542961    2.644590698
  239 SOLV  HW2     3611    0.170179771    6.569206032    2.637958051
  240 SOLV  OW      3612    6.819869539    6.386926755    7.204879018
  240 SOLV  HW1     3613    6.823166105    6.405091608    7.106587766
  240 SOLV  HW2     3614    6.727617633    6.404990420    7.239015268
  241 SOLV  OW      3615    7.233481453    1.300172429    7.868653268
  241 SOLV  HW1     3616    7.170434457    1.294602248    7.946083613
  241 SOLV  HW2     3617    7.237076530    1.211690323    7.822184419
  242 SOLV  OW      3618    0.980966737    6.322187316    7.438223387
  242 SOLV  HW1     3619    1.022121286    6.410867470    7.417195483
  242 SOLV  HW2     3620    0.906065973    6.304263350    7.374437754
  243 SOLV  OW      3621    1.095732856    0.373494505    2.687945344
  243 SOLV  HW1     3622    1.175046328    0.359292449    2.747183877
  243 SOLV  HW2     3623    1.086927780    0.296295508    2.624982933
  244 SOLV  OW      3624    1.623073844    0.268284870    0.877456021
  244 SOLV  HW1     3625    1.546473099    0.312720359    0.831003326
  244 SOLV  HW2     3626    1.588289705    0.196867971    0.938198843
  245 SOLV  OW      3627    0.002460318    1.471373678    6.108937394
  245 SOLV  HW1     3628   -0.063238443    1.527405961    6.058484779
  245 SOLV  HW2     3629    0.092782642    1.514109109    6.104822436
  246 SOLV  OW      3630    0.428004885    7.930093789    2.999770168
  246 SOLV  HW1     3631    0.501189675    7.939826937    3.067228708
  246 SOLV  HW2     3632    0.353486428    7.876158286    3.039004300
  247 SOLV  OW      3633    7.608355383    7.148848891    2.623819235
  247 SOLV  HW1     3634    7.689541819    7.095148613    2.646771811
  247 SOLV  HW2     3635    7.555131681    7.100664821    2.554197247
  248 SOLV  OW      3636    1.173561298    0.890817568    1.482641792
  248 SOLV  HW1     3637    1.252838540    0.910127907    1.424816335
  248 SOLV  HW2     3638    1.147150108    0.794945707    1.472034760
  249 SOLV  OW      3639    8.220666055    0.150852315    5.537020832
  249 SOLV  HW1     3640    8.122795462    0.135110400    5.523847400
  249 SOLV  HW2     3641    8.272546839    0.080196682    5.488874458
  250 SOLV  OW      3642    0.299465265    2.201454318    7.123520977
  250 SOLV  HW1     3643    0.367699766    2.132631649    7.148206018
  250 SOLV  HW2     3644    0.343583583    2.290885957    7.115948500
  251 SOLV  OW      3645    7.509987989    7.457980031    7.850473135
  251 SOLV  HW1     3646    7.461991352    7.388495665    7.904043335
  251 SOLV  HW2     3647    7.454976702    7.541435265    7.847238077
  252 SOLV  OW      3648    7.945210045    0.333324930    0.650306356
  252 SOLV  HW1     3649    7.970858743    0.236663564    0.651105514
  252 SOLV  HW2     3650    7.886922481    0.351668602    0.571136087
  253 SOLV  OW      3651    0.131686956    1.845080989    6.030212488
  253 SOLV  HW1     3652    0.203522787    1.909750757    6.004543769
  253 SOLV  HW2     3653    0.099108042    1.866319353    6.122348004
  254 SOLV  OW      3654    8.196950498    7.246530901    5.892920433
  254 SOLV  HW1     3655    8.209555702    7.274906355    5.797855503
  254 SOLV  HW2     3656    8.282234316    7.207498713    5.927626811
  255 SOLV  OW      3657    1.333204935    6.433974192    7.888555147
  255 SOLV  HW1     3658    1.429693728    6.420462413    7.911119657
  255 SOLV  HW2     3659    1.292783090    6.499121036    7.952771330
  256 SOLV  OW      3660    7.840239750    0.471085658    3.327460255
  256 SOLV  HW1     3661    7.765655503    0.406151348    3.312537699
  256 SOLV  HW2     3662    7.926009503    0.431388925    3.294755022
  257 SOLV  OW      3663    0.255514052    0.366676954    3.320663042
  257 SOLV  HW1     3664    0.158939531    0.344089800    3.333508266
  257 SOLV  HW2     3665    0.264981255    0.465076722    3.305510383
  258 SOLV  OW      3666    1.612387739    7.266237268    7.962448171
  258 SOLV  HW1     3667    1.601610692    7.333023490    7.888791144
  258 SOLV  HW2     3668    1.670064596    7.304989650    8.034375245
  259 SOLV  OW      3669    1.672370664    7.692979177    7.031292052
  259 SOLV  HW1     3670    1.765308253    7.716300087    7.059937400
  259 SOLV  HW2     3671    1.656963601    7.595076017    7.044682070
  260 SOLV  OW      3672    1.298440446    2.158271238    6.224064269
  260 SOLV  HW1     3673    1.359973718    2.236388346    6.213508899
  260 SOLV  HW2     3674    1.334783804    2.080149240    6.173308836
  261 SOLV  OW      3675    1.029741435    6.577994604    7.807772227
  261 SOLV  HW1     3676    1.088487582    6.616269232    7.736470155
  261 SOLV  HW2     3677    0.943591268    6.628684777    7.810714221
  262 SOLV  OW      3678    8.109927324    0.688901787    5.485895008
  262 SOLV  HW1     3679    8.176312582    0.701682602    5.412196850
  262 SOLV  HW2     3680    8.099867903    0.774360477    5.536859200
  263 SOLV  OW      3681    0.667815423    0.857650745    2.945764279
  263 SOLV  HW1     3682    0.633171711    0.909105508    3.024210301
  263 SOLV  HW2     3683    0.721223989    0.918445816    2.887001998
  264 SOLV  OW      3684    7.547225946    2.027372252    7.094467726
  264 SOLV  HW1     3685    7.517605122    1.932824992    7.108064613
  264 SOLV  HW2     3686    7.646346295    2.033271093    7.106374907
  265 SOLV  OW      3687    1.630683144    7.341714191    6.414515195
  265 SOLV  HW1     3688    1.602858269    7.404881703    6.486884175
  265 SOLV  HW2     3689    1.629271794    7.389183283    6.326501978
  266 SOLV  OW      3690    0.715983843    1.442958951    1.091626654
  266 SOLV  HW1     3691    0.770537569    1.451743600    1.174981980
  266 SOLV  HW2     3692    0.752077049    1.504500630    1.021546428
  267 SOLV  OW      3693    6.760563831    8.194768857    7.335933900
  267 SOLV  HW1     3694    6.693892760    8.170863110    7.265327664
  267 SOLV  HW2     3695    6.775365740    8.116036423    7.395798932
  268 SOLV  OW      3696    0.072876566    1.464894162    1.049699740
  268 SOLV  HW1     3697    0.109705114    1.509997319    1.131007665
  268 SOLV  HW2     3698    0.137746392    1.474233532    0.974159962
  269 SOLV  OW      3699    6.813574777    6.111613695    7.175991742
  269 SOLV  HW1     3700    6.774322409    6.067641731    7.256784944
  269 SOLV  HW2     3701    6.815691930    6.210657283    7.189690394
  270 SOLV  OW      3702    6.968391737    8.154869707    7.659566712
  270 SOLV  HW1     3703    6.924317630    8.085720049    7.602317291
  270 SOLV  HW2     3704    7.011201527    8.110549788    7.738336541
  271 SOLV  OW      3705    7.653660002    1.922439227    7.984579805
  271 SOLV  HW1     3706    7.580689071    1.989153558    7.999562540
  271 SOLV  HW2     3707    7.715465313    1.956073454    7.913524598
  272 SOLV  OW      3708    0.686695562    1.905918510    1.570536943
  272 SOLV  HW1     3709    0.621817450    1.849918858    1.518996924
  272 SOLV  HW2     3710    0.756978442    1.940971006    1.508625025
  273 SOLV  OW      3711    8.164447779    1.838832974    7.471332758
  273 SOLV  HW1     3712    8.230749296    1.866510276    7.401765024
  273 SOLV  HW2     3713    8.207119067    1.843300228    7.561669588
  274 SOLV  OW      3714    0.090280415    1.914184682    7.259994875
  274 SOLV  HW1     3715    0.159858327    1.957780189    7.317093318
  274 SOLV  HW2     3716    0.134082850    1.871486038    7.180874714
  275 SOLV  OW      3717    7.084312747    1.689543068    0.878111890
  275 SOLV  HW1     3718    7.183077612    1.704136286    0.883977241
  275 SOLV  HW2     3719    7.052433271    1.713838260    0.786486258
  276 SOLV  OW      3720    1.713655122    7.457874514    7.399293122
  276 SOLV  HW1     3721    1.718255792    7.445672956    7.300139724
  276 SOLV  HW2     3722    1.783584415    7.523312465    7.428088312
  277 SOLV  OW      3723    6.598088415    6.792144085    7.652073664
  277 SOLV  HW1     3724    6.544059763    6.729280500    7.596120074
  277 SOLV  HW2     3725    6.695426463    6.776077383    7.635676843
  278 SOLV  OW      3726    7.095863641    8.034593009    7.884747286
  278 SOLV  HW1     3727    7.106116601    8.093013577    7.965267863
  278 SOLV  HW2     3728    7.186209911    8.011619971    7.848534378
  279 SOLV  OW      3729    2.226577200    0.535839928    7.387866354
  279 SOLV  HW1     3730    2.286285841    0.484318080    7.449362402
  279 SOLV  HW2     3731    2.180021029    0.472619824    7.325922117
  280 SOLV  OW      3732    6.246574552    7.696244089    1.339061800
  280 SOLV  HW1     3733    6.272873465    7.792267765    1.348507310
  280 SOLV  HW2     3734    6.310100551    7.650250469    1.277010488
  281 SOLV  OW      3735    0.968121796    8.090441611    6.868217681
  281 SOLV  HW1     3736    0.882526176    8.134201679    6.840646445
  281 SOLV  HW2     3737    0.958146185    8.052846055    6.960352086
  282 SOLV  OW      3738    0.581119327    5.810540161    8.169486347
  282 SOLV  HW1     3739    0.633255135    5.742665657    8.221220342
  282 SOLV  HW2     3740    0.634516076    5.894744478    8.161747608
  283 SOLV  OW      3741    0.473822348    1.467734351    0.440493368
  283 SOLV  HW1     3742    0.497817830    1.509051403    0.528349220
  283 SOLV  HW2     3743    0.374787703    1.454644599    0.435774649
  284 SOLV  OW      3744    0.973656221    1.020859200    1.002842377
  284 SOLV  HW1     3745    0.940513665    0.926515206    1.001345507
  284 SOLV  HW2     3746    0.895996756    1.083325158    1.011115229
  285 SOLV  OW      3747    2.233944580    7.874601424    7.436220975
  285 SOLV  HW1     3748    2.258632161    7.939515467    7.364258415
  285 SOLV  HW2     3749    2.203444882    7.788873437    7.394719977
  286 SOLV  OW      3750    0.864445779    1.476484929    7.859254403
  286 SOLV  HW1     3751    0.825608006    1.461814878    7.768269338
  286 SOLV  HW2     3752    0.819721565    1.554887420    7.902319387
  287 SOLV  OW      3753    1.724594199    8.139652006    7.408187012
  287 SOLV  HW1     3754    1.708724454    8.141604474    7.506908627
  287 SOLV  HW2     3755    1.820563532    8.160637335    7.389450827
  288 SOLV  OW      3756    1.981813664    7.634238051    6.480967957
  288 SOLV  HW1     3757    1.895142225    7.657141086    6.436638442
  288 SOLV  HW2     3758    2.057270861    7.652051301    6.417797975
  289 SOLV  OW      3759    1.351741174    7.234637493    8.048906621
  289 SOLV  HW1     3760    1.435232371    7.226223898    7.994502383
  289 SOLV  HW2     3761    1.362693329    7.308392718    8.115551696
  290 SOLV  OW      3762    6.967380875    1.540314101    1.241546566
  290 SOLV  HW1     3763    7.015402712    1.622960944    1.270955191
  290 SOLV  HW2     3764    6.904915812    1.510595264    1.313770639
  291 SOLV  OW      3765    2.239601276    0.150788053    7.851155426
  291 SOLV  HW1     3766    2.288511596    0.128863852    7.766724034
  291 SOLV  HW2     3767    2.305220410    0.177881437    7.921593837
  292 SOLV  OW      3768    0.290679704    1.008111768    6.557366279
  292 SOLV  HW1     3769    0.377479685    1.046240030    6.525530224
  292 SOLV  HW2     3770    0.237271270    1.079777277    6.602233660
  293 SOLV  OW      3771    1.260478881    0.069528283    6.034357041
  293 SOLV  HW1     3772    1.202035988    0.029991403    5.963484393
  293 SOLV  HW2     3773    1.227678142    0.161180019    6.057285197
  294 SOLV  OW      3774    6.989907246    6.262499965    6.710672239
  294 SOLV  HW1     3775    6.920050321    6.265490619    6.639170395
  294 SOLV  HW2     3776    6.994780398    6.170111096    6.748645167
  295 SOLV  OW      3777    2.032709494    0.043708615    0.237560354
  295 SOLV  HW1     3778    2.055012275   -0.045464672    0.198156291
  295 SOLV  HW2     3779    2.117197828    0.092150938    0.260296976
  296 SOLV  OW      3780    1.378426515    7.217649674    7.726341079
  296 SOLV  HW1     3781    1.459753682    7.242559645    7.673739486
  296 SOLV  HW2     3782    1.391570682    7.127336452    7.767234182
  297 SOLV  OW      3783    1.468954282    0.966403863    1.040141064
  297 SOLV  HW1     3784    1.527889792    1.004688492    1.111292457
  297 SOLV  HW2     3785    1.390192793    1.026447067    1.026247384
  298 SOLV  OW      3786    1.159074222    1.188586672    5.702686973
  298 SOLV  HW1     3787    1.143193191    1.287198515    5.707698964
  298 SOLV  HW2     3788    1.217628673    1.168219429    5.624213037
  299 SOLV  OW      3789    1.972269379    7.816270187    6.706991246
  299 SOLV  HW1     3790    1.978806951    7.753469936    6.629432753
  299 SOLV  HW2     3791    1.960829387    7.909736127    6.673299011
  300 SOLV  OW      3792    0.393664098    1.839008466    5.673098322
  300 SOLV  HW1     3793    0.448241783    1.865910961    5.593732085
  300 SOLV  HW2     3794    0.448095047    1.850077963    5.756261646
  301 SOLV  OW      3795    1.405384613    7.483343504    6.093057670
  301 SOLV  HW1     3796    1.374683498    7.390987402    6.070045377
  301 SOLV  HW2     3797    1.502707787    7.481349993    6.115990423
  302 SOLV  OW      3798    7.028168442    1.881814575    1.058596764
  302 SOLV  HW1     3799    7.042663114    1.850601143    1.152497901
  302 SOLV  HW2     3800    7.051096114    1.808061522    0.995062743
  303 SOLV  OW      3801    0.998681410    7.035846638    0.328220039
  303 SOLV  HW1     3802    1.022831771    6.967425699    0.259391915
  303 SOLV  HW2     3803    1.064747497    7.110867860    0.325224901
  304 SOLV  OW      3804    6.990114228    7.842545005    8.070011811
  304 SOLV  HW1     3805    7.042452127    7.875545252    8.148572409
  304 SOLV  HW2     3806    7.005235910    7.903286099    7.992025567
  305 SOLV  OW      3807    0.482647515    6.609174109    2.552087947
  305 SOLV  HW1     3808    0.509601176    6.703939053    2.569260718
  305 SOLV  HW2     3809    0.563664922    6.550580562    2.554265771
  306 SOLV  OW      3810    0.090230846    2.264345875    0.988651877
  306 SOLV  HW1     3811    0.140680480    2.186654336    1.026339731
  306 SOLV  HW2     3812    0.071500212    2.330359485    1.061403731
  307 SOLV  OW      3813    2.120051851    7.816329109    6.943758082
  307 SOLV  HW1     3814    2.071953381    7.808300093    6.856453370
  307 SOLV  HW2     3815    2.166774545    7.904638798    6.948046288
  308 SOLV  OW      3816    0.041672114    1.982738488    2.777358910
  308 SOLV  HW1     3817    0.044372848    1.896439721    2.827809171
  308 SOLV  HW2     3818    0.027581117    1.964055539    2.680135271
  309 SOLV  OW      3819    0.438168191    7.254433552    6.000400552
  309 SOLV  HW1     3820    0.514121705    7.275641498    5.938896386
  309 SOLV  HW2     3821    0.388659744    7.338490684    6.022417879
  310 SOLV  OW      3822    0.762336342    6.742076249    5.721584681
  310 SOLV  HW1     3823    0.799188661    6.804216928    5.652432970
  310 SOLV  HW2     3824    0.776292415    6.781348255    5.812493426
  311 SOLV  OW      3825    6.421382817    7.747807068    0.987220272
  311 SOLV  HW1     3826    6.344173083    7.810924544    0.994737229
  311 SOLV  HW2     3827    6.406880438    7.686535583    0.909521400
  312 SOLV  OW      3828    1.392160813    7.921198854    6.117243332
  312 SOLV  HW1     3829    1.331904394    7.876065239    6.051411843
  312 SOLV  HW2     3830    1.485995821    7.920173412    6.082666682
  313 SOLV  OW      3831    7.503015292    7.485884431    6.332140073
  313 SOLV  HW1     3832    7.504860589    7.575610355    6.376271834
  313 SOLV  HW2     3833    7.580568039    7.477972471    6.269492672
  314 SOLV  OW      3834    7.709288691    6.486154356    7.535948927
  314 SOLV  HW1     3835    7.680484881    6.392154597    7.517661626
  314 SOLV  HW2     3836    7.705803837    6.503508246    7.634369953
  315 SOLV  OW      3837    1.406596824    0.136809755    5.593488747
  315 SOLV  HW1     3838    1.490547366    0.183483536    5.621340469
  315 SOLV  HW2     3839    1.328998412    0.175072464    5.643650849
  316 SOLV  OW      3840    1.484329378    6.971527532    7.783444864
  316 SOLV  HW1     3841    1.551338532    6.985818738    7.710593117
  316 SOLV  HW2     3842    1.511002443    6.892162270    7.838139304
  317 SOLV  OW      3843    1.654419814    7.924489466    6.019970313
  317 SOLV  HW1     3844    1.731618760    7.931528616    6.083157281
  317 SOLV  HW2     3845    1.659290431    7.837430312    5.970993624
  318 SOLV  OW      3846    2.250939746    0.715409015    0.401028678
  318 SOLV  HW1     3847    2.272257112    0.812427255    0.412564270
  318 SOLV  HW2     3848    2.326171244    0.670251199    0.353060007
  319 SOLV  OW      3849    1.749865074    8.204155379    0.916699478
  319 SOLV  HW1     3850    1.750158589    8.104889289    0.904553264
  319 SOLV  HW2     3851    1.801606165    8.227810060    0.998947091
  320 SOLV  OW      3852    0.061646942    0.268815694    0.750664805
  320 SOLV  HW1     3853    0.145756950    0.268465404    0.804768812
  320 SOLV  HW2     3854   -0.016125554    0.289247748    0.810127287
  321 SOLV  OW      3855    2.121870082    0.118766420    7.241216227
  321 SOLV  HW1     3856    2.218400557    0.120621514    7.267298081
  321 SOLV  HW2     3857    2.085604124    0.211968382    7.241079369
  322 SOLV  OW      3858    6.656300255    0.134216021    7.897205474
  322 SOLV  HW1     3859    6.735977529    0.086227371    7.933952363
  322 SOLV  HW2     3860    6.622540144    0.199512900    7.965015402
  323 SOLV  OW      3861    1.595899295    7.678087262    5.578671420
  323 SOLV  HW1     3862    1.573051237    7.766070266    5.536976961
  323 SOLV  HW2     3863    1.583969989    7.684088416    5.677782930
  324 SOLV  OW      3864    2.395078062    0.401840278    7.578257825
  324 SOLV  HW1     3865    2.447140491    0.487118494    7.573936636
  324 SOLV  HW2     3866    2.451394146    0.330504463    7.619985691
  325 SOLV  OW      3867    0.664479101    0.982768884    3.485436660
  325 SOLV  HW1     3868    0.593491591    1.052790169    3.493157306
  325 SOLV  HW2     3869    0.752131390    1.020794452    3.514980510
  326 SOLV  OW      3870    6.764384408    0.701263797    0.437186625
  326 SOLV  HW1     3871    6.764841605    0.615633810    0.385527472
  326 SOLV  HW2     3872    6.724544073    0.685451910    0.527541928
  327 SOLV  OW      3873    0.564146857    1.850362321    2.340260898
  327 SOLV  HW1     3874    0.506755440    1.923219427    2.302844837
  327 SOLV  HW2     3875    0.660440534    1.875724991    2.330982612
  328 SOLV  OW      3876    0.473388978    0.779879503    4.650613381
  328 SOLV  HW1     3877    0.563310964    0.742969074    4.674140466
  328 SOLV  HW2     3878    0.480255015    0.878858771    4.638053578
  329 SOLV  OW      3879    7.582903427    5.601682672    7.632739876
  329 SOLV  HW1     3880    7.638276235    5.581964545    7.713651608
  329 SOLV  HW2     3881    7.626534804    5.674128342    7.579358878
  330 SOLV  OW      3882    0.042025528    2.302226949    7.482169966
  330 SOLV  HW1     3883    0.050199505    2.285751680    7.383868107
  330 SOLV  HW2     3884    0.067436188    2.396829691    7.502321203
  331 SOLV  OW      3885    1.330790510    6.569427173    6.988778669
  331 SOLV  HW1     3886    1.407652611    6.632699522    6.979248526
  331 SOLV  HW2     3887    1.317915725    6.519508724    6.903079645
  332 SOLV  OW      3888    0.673335172    1.522612184    2.748030165
  332 SOLV  HW1     3889    0.611916267    1.509740103    2.670162058
  332 SOLV  HW2     3890    0.760187545    1.560498201    2.716051133
  333 SOLV  OW      3891    0.488015875    0.726202164    5.671716224
  333 SOLV  HW1     3892    0.584731708    0.721191235    5.696672511
  333 SOLV  HW2     3893    0.469972384    0.663853243    5.595631845
  334 SOLV  OW      3894    0.713367944    2.086640694    0.166467223
  334 SOLV  HW1     3895    0.642637112    2.030670060    0.209662831
  334 SOLV  HW2     3896    0.689737347    2.101976552    0.070509981
  335 SOLV  OW      3897    0.293256726    0.630834991    3.280750126
  335 SOLV  HW1     3898    0.263051657    0.704304507    3.341508082
  335 SOLV  HW2     3899    0.273033056    0.655548227    3.185977505
  336 SOLV  OW      3900    1.265415759    8.154645933    5.483433955
  336 SOLV  HW1     3901    1.317584880    8.238109467    5.501148786
  336 SOLV  HW2     3902    1.188822369    8.175512571    5.422609572
  337 SOLV  OW      3903    1.959036338    6.169605129    7.359159891
  337 SOLV  HW1     3904    1.922877897    6.260207809    7.337124339
  337 SOLV  HW2     3905    2.005251751    6.131770030    7.278944883
  338 SOLV  OW      3906    4.006727902    5.330075684    4.380603914
  338 SOLV  HW1     3907    4.022976070    5.422028105    4.344815793
  338 SOLV  HW2     3908    4.078729245    5.268600420    4.348407663
  339 SOLV  OW      3909    5.094325950    4.607480821    5.701289991
  339 SOLV  HW1     3910    5.191920121    4.626085889    5.712735677
  339 SOLV  HW2     3911    5.056563330    4.573503991    5.787436728
  340 SOLV  OW      3912    7.207331462    7.756037841    4.448279747
  340 SOLV  HW1     3913    7.113394587    7.722708387    4.456342702
  340 SOLV  HW2     3914    7.270315525    7.687153603    4.484195022
  341 SOLV  OW      3915    5.724941828    5.000874581    4.376190597
  341 SOLV  HW1     3916    5.798122711    4.966543984    4.435074892
  341 SOLV  HW2     3917    5.761320622    5.018618208    4.284740448
  342 SOLV  OW      3918    7.852396400    4.573371823    4.962667479
  342 SOLV  HW1     3919    7.828653307    4.665223934    4.931027225
  342 SOLV  HW2     3920    7.948189264    4.554423370    4.941074807
  343 SOLV  OW      3921    6.822780036    4.734706486    7.466296120
  343 SOLV  HW1     3922    6.874087418    4.701580145    7.545492600
  343 SOLV  HW2     3923    6.870309315    4.708252381    7.382373714
  344 SOLV  OW      3924    6.769250126    4.581117941    4.691506274
  344 SOLV  HW1     3925    6.717685194    4.662482374    4.718390162
  344 SOLV  HW2     3926    6.722977157    4.536081181    4.615136602
  345 SOLV  OW      3927    5.023066943    4.765633818    5.990532486
  345 SOLV  HW1     3928    5.020165445    4.667491758    5.971529652
  345 SOLV  HW2     3929    4.943790397    4.810019318    5.948741269
  346 SOLV  OW      3930    5.147927534    5.123963421    5.266434646
  346 SOLV  HW1     3931    5.084037201    5.146151964    5.340094216
  346 SOLV  HW2     3932    5.112704876    5.159653032    5.179915191
  347 SOLV  OW      3933    5.787575640    4.758769519    5.468470756
  347 SOLV  HW1     3934    5.883662144    4.732640899    5.459178660
  347 SOLV  HW2     3935    5.736324202    4.726039497    5.389075051
  348 SOLV  OW      3936    4.311288616    5.059043161    5.402373266
  348 SOLV  HW1     3937    4.226614032    5.029626976    5.446716911
  348 SOLV  HW2     3938    4.383526206    4.992435414    5.420989081
  349 SOLV  OW      3939    6.567105354    5.507122598    4.966364715
  349 SOLV  HW1     3940    6.555917572    5.513090704    5.065564829
  349 SOLV  HW2     3941    6.527749608    5.421257822    4.933504801
  350 SOLV  OW      3942    5.336022360    5.694168729    8.108701376
  350 SOLV  HW1     3943    5.309134175    5.623568456    8.174233722
  350 SOLV  HW2     3944    5.268299696    5.767755653    8.109355673
  351 SOLV  OW      3945    6.647759356    4.710647371    5.476636992
  351 SOLV  HW1     3946    6.554192707    4.714758884    5.511711224
  351 SOLV  HW2     3947    6.662811191    4.786265761    5.412942022
  352 SOLV  OW      3948    4.830752410    7.275777299    5.304569773
  352 SOLV  HW1     3949    4.794742487    7.182799793    5.296804962
  352 SOLV  HW2     3950    4.928704452    7.275356531    5.284395047
  353 SOLV  OW      3951    6.114820609    5.635627497    6.764578964
  353 SOLV  HW1     3952    6.094425555    5.537797584    6.768431303
  353 SOLV  HW2     3953    6.039841986    5.686960524    6.806347198
  354 SOLV  OW      3954    7.362268854    5.182520775    5.228545561
  354 SOLV  HW1     3955    7.423432310    5.261461102    5.233927964
  354 SOLV  HW2     3956    7.371803151    5.139032984    5.138994568
  355 SOLV  OW      3957    4.639226649    6.425009374    7.322962306
  355 SOLV  HW1     3958    4.643551109    6.327041902    7.342550973
  355 SOLV  HW2     3959    4.685624585    6.475594998    7.395683186
  356 SOLV  OW      3960    4.439455540    4.240946358    6.711076456
  356 SOLV  HW1     3961    4.493422178    4.160355867    6.735451545
  356 SOLV  HW2     3962    4.500665311    4.318303884    6.694628454
  357 SOLV  OW      3963    4.707163653    4.738293929    5.379651312
  357 SOLV  HW1     3964    4.725094757    4.651010511    5.334242565
  357 SOLV  HW2     3965    4.760043752    4.810523718    5.335060189
  358 SOLV  OW      3966    7.254249720    5.434055321    4.954669268
  358 SOLV  HW1     3967    7.215098109    5.342699050    4.943584760
  358 SOLV  HW2     3968    7.226507886    5.471685815    5.043077449
  359 SOLV  OW      3969    6.434864644    4.989763048    6.500905913
  359 SOLV  HW1     3970    6.351045233    4.935633146    6.494149443
  359 SOLV  HW2     3971    6.439552062    5.032806534    6.591053713
  360 SOLV  OW      3972    5.929627324    5.774874427    6.900250543
  360 SOLV  HW1     3973    5.839187273    5.763226368    6.941315796
  360 SOLV  HW2     3974    5.976253285    5.851961610    6.943667157
  361 SOLV  OW      3975    5.821425315    7.571288522    5.112347629
  361 SOLV  HW1     3976    5.819052949    7.670721864    5.122712096
  361 SOLV  HW2     3977    5.902551502    7.534952836    5.158154394
  362 SOLV  OW      3978    8.110674121    5.597102353    4.881232890
  362 SOLV  HW1     3979    8.143801730    5.563790625    4.969519868
  362 SOLV  HW2     3980    8.169126114    5.561710286    4.808209882
  363 SOLV  OW      3981    7.320266794    4.354492026    8.047993079
  363 SOLV  HW1     3982    7.406135015    4.311910986    8.076539765
  363 SOLV  HW2     3983    7.339570277    4.442291129    8.004174595
  364 SOLV  OW      3984    4.031052598    5.567645566    4.249095325
  364 SOLV  HW1     3985    4.067515830    5.526414133    4.165606154
  364 SOLV  HW2     3986    4.058612356    5.663667040    4.253604895
  365 SOLV  OW      3987    6.806308717    5.861043553    5.376122026
  365 SOLV  HW1     3988    6.744664806    5.855921698    5.297548526
  365 SOLV  HW2     3989    6.776460920    5.796191352    5.446159851
  366 SOLV  OW      3990    8.098460892    4.408677880    4.632753751
  366 SOLV  HW1     3991    8.034173938    4.332114798    4.630158089
  366 SOLV  HW2     3992    8.103699147    4.444638731    4.725924332
  367 SOLV  OW      3993    5.530374509    6.731923709    6.526635268
  367 SOLV  HW1     3994    5.434408054    6.754692884    6.510083189
  367 SOLV  HW2     3995    5.554891517    6.650584725    6.473864544
  368 SOLV  OW      3996    4.454785534    0.130577835    6.851548399
  368 SOLV  HW1     3997    4.522119410    0.155537683    6.921153726
  368 SOLV  HW2     3998    4.494797340    0.063577578    6.789004539
  369 SOLV  OW      3999    6.697182028    6.412280923    6.034196310
  369 SOLV  HW1     4000    6.771746321    6.477024413    6.018382351
  369 SOLV  HW2     4001    6.651476849    6.392288248    5.947519102
  370 SOLV  OW      4002    6.985813168    5.341086477    6.481460791
  370 SOLV  HW1     4003    6.984490934    5.393039504    6.396015188
  370 SOLV  HW2     4004    6.903981588    5.283853585    6.486917577
  371 SOLV  OW      4005    6.044159010    7.240528482    5.652837901
  371 SOLV  HW1     4006    6.016177214    7.146755018    5.673460193
  371 SOLV  HW2     4007    5.973257656    7.303984505    5.683626989
  372 SOLV  OW      4008    6.158112683    6.994340802    5.934081008
  372 SOLV  HW1     4009    6.177426189    6.896587255    5.942625056
  372 SOLV  HW2     4010    6.095061668    7.009306718    5.857908045
  373 SOLV  OW      4011    5.620027451    4.616830191    5.638266888
  373 SOLV  HW1     4012    5.681515168    4.676450161    5.586629168
  373 SOLV  HW2     4013    5.627962429    4.523174559    5.604100797
  374 SOLV  OW      4014    6.422783881    5.096526321    6.759194072
  374 SOLV  HW1     4015    6.346224204    5.133373668    6.706459555
  374 SOLV  HW2     4016    6.433791831    5.149428796    6.843337719
  375 SOLV  OW      4017    7.203393133    6.464117810    4.780191000
  375 SOLV  HW1     4018    7.298909229    6.465683916    4.750595622
  375 SOLV  HW2     4019    7.196349171    6.415810750    4.867474472
  376 SOLV  OW      4020    6.445195535    4.610366928    6.061703391
  376 SOLV  HW1     4021    6.447533592    4.704672167    6.094908740
  376 SOLV  HW2     4022    6.524314594    4.560568471    6.097225282
  377 SOLV  OW      4023    6.168899314    6.104103844    4.237296040
  377 SOLV  HW1     4024    6.172729178    6.020118398    4.291456890
  377 SOLV  HW2     4025    6.086405797    6.155375511    4.261119599
  378 SOLV  OW      4026    6.785652613    4.265694057    6.016064409
  378 SOLV  HW1     4027    6.883012863    4.273593275    6.037515365
  378 SOLV  HW2     4028    6.737652376    4.224775563    6.093673386
  379 SOLV  OW      4029    5.220094526    4.879722415    6.410552732
  379 SOLV  HW1     4030    5.247953973    4.974672632    6.396070838
  379 SOLV  HW2     4031    5.128531223    4.865745322    6.372841299
  380 SOLV  OW      4032    5.912968371    5.238287646    5.512247437
  380 SOLV  HW1     4033    5.879027740    5.148656751    5.540815414
  380 SOLV  HW2     4034    5.891372841    5.252859865    5.415691981
  381 SOLV  OW      4035    6.066860561    5.046747429    5.911376375
  381 SOLV  HW1     4036    6.012967153    5.097898522    5.844437744
  381 SOLV  HW2     4037    6.067520359    5.096121260    5.998344706
  382 SOLV  OW      4038    5.746487509    4.573728443    6.009094536
  382 SOLV  HW1     4039    5.668725125    4.516069198    6.034193388
  382 SOLV  HW2     4040    5.714280726    4.651349984    5.954881599
  383 SOLV  OW      4041    8.038008037    4.726237718    7.275197457
  383 SOLV  HW1     4042    8.135675932    4.736467597    7.294113838
  383 SOLV  HW2     4043    7.999160592    4.815287198    7.251480562
  384 SOLV  OW      4044    6.515063339    4.846580650    6.856810403
  384 SOLV  HW1     4045    6.490777055    4.941183080    6.835303974
  384 SOLV  HW2     4046    6.527957965    4.837120062    6.955533056
  385 SOLV  OW      4047    6.214445118    7.604747161    8.222250337
  385 SOLV  HW1     4048    6.142895419    7.539262242    8.197878523
  385 SOLV  HW2     4049    6.235233500    7.662339717    8.143177720
  386 SOLV  OW      4050    4.395747820    7.852768220    6.470417245
  386 SOLV  HW1     4051    4.319823717    7.861932101    6.534860669
  386 SOLV  HW2     4052    4.361748668    7.864079669    6.377049865
  387 SOLV  OW      4053    7.222721372    5.247814371    7.956888426
  387 SOLV  HW1     4054    7.140281868    5.201707104    7.989741790
  387 SOLV  HW2     4055    7.303301408    5.194748904    7.983201392
  388 SOLV  OW      4056    6.484601228    7.207313274    5.479891302
  388 SOLV  HW1     4057    6.521741055    7.192168436    5.571504706
  388 SOLV  HW2     4058    6.387625467    7.182896052    5.478803057
  389 SOLV  OW      4059    6.509549966    6.378986054    4.564656035
  389 SOLV  HW1     4060    6.424153177    6.400957183    4.517469528
  389 SOLV  HW2     4061    6.564245860    6.317619975    4.507696414
  390 SOLV  OW      4062    5.821344032    7.045799325    7.600677977
  390 SOLV  HW1     4063    5.875556986    7.006360626    7.526466578
  390 SOLV  HW2     4064    5.853067776    7.009220767    7.688184292
  391 SOLV  OW      4065    6.291939755    6.994686218    6.966863360
  391 SOLV  HW1     4066    6.384223415    7.006395619    6.930144382
  391 SOLV  HW2     4067    6.230849317    7.062274390    6.925615296
  392 SOLV  OW      4068    7.207118485    4.791095381    4.707966413
  392 SOLV  HW1     4069    7.147449657    4.725994384    4.661031406
  392 SOLV  HW2     4070    7.302043681    4.774593149    4.681166235
  393 SOLV  OW      4071    6.393414719    6.004189985    7.758803944
  393 SOLV  HW1     4072    6.446099584    6.070997697    7.706258029
  393 SOLV  HW2     4073    6.335652779    6.051953028    7.825002509
  394 SOLV  OW      4074    5.776749451    6.145392718    7.220282406
  394 SOLV  HW1     4075    5.696740584    6.199772613    7.245638355
  394 SOLV  HW2     4076    5.803642838    6.087719340    7.297431557
  395 SOLV  OW      4077    5.682808282    4.420006158    7.146919945
  395 SOLV  HW1     4078    5.738132709    4.453559805    7.223174883
  395 SOLV  HW2     4079    5.642853957    4.497590141    7.098075512
  396 SOLV  OW      4080    6.475940301    5.217302060    4.264487957
  396 SOLV  HW1     4081    6.551634704    5.155120085    4.284626873
  396 SOLV  HW2     4082    6.389760050    5.166597213    4.266421490
  397 SOLV  OW      4083    4.518503636    4.855536049    5.092952690
  397 SOLV  HW1     4084    4.434287101    4.840066234    5.144624247
  397 SOLV  HW2     4085    4.500151804    4.918432107    5.017395341
  398 SOLV  OW      4086    6.162053285    7.983576711    8.012391322
  398 SOLV  HW1     4087    6.093142035    7.946289602    7.950239084
  398 SOLV  HW2     4088    6.116689788    8.031626009    8.087460674
  399 SOLV  OW      4089    6.124047731    7.940982151    5.825972581
  399 SOLV  HW1     4090    6.112438476    7.857694943    5.880101416
  399 SOLV  HW2     4091    6.104141384    7.921356438    5.729951704
  400 SOLV  OW      4092    4.094469095    4.961855417    5.553016686
  400 SOLV  HW1     4093    4.000299398    4.995034112    5.558609947
  400 SOLV  HW2     4094    4.094107979    4.863237462    5.536452611
  401 SOLV  OW      4095    5.382896219    4.963927124    7.067056867
  401 SOLV  HW1     4096    5.380012415    4.948592559    6.968272863
  401 SOLV  HW2     4097    5.356610712    4.879952234    7.114585645
  402 SOLV  OW      4098    5.380300964    4.368363704    5.643654236
  402 SOLV  HW1     4099    5.292994108    4.319614753    5.645213006
  402 SOLV  HW2     4100    5.368234112    4.459576347    5.682846207
  403 SOLV  OW      4101    7.241043218    6.699689235    5.772269405
  403 SOLV  HW1     4102    7.232540229    6.703468529    5.672693896
  403 SOLV  HW2     4103    7.334554873    6.723395081    5.798640349
  404 SOLV  OW      4104    6.569713323    5.805617308    7.829008383
  404 SOLV  HW1     4105    6.504205095    5.867843784    7.786133181
  404 SOLV  HW2     4106    6.630045052    5.857394331    7.889678716
  405 SOLV  OW      4107    5.138596725    6.324873050    8.152021407
  405 SOLV  HW1     4108    5.133323440    6.249464270    8.086544234
  405 SOLV  HW2     4109    5.109009170    6.409540763    8.107778558
  406 SOLV  OW      4110    5.863098765    6.446409514    6.375235079
  406 SOLV  HW1     4111    5.922174880    6.524205747    6.353800418
  406 SOLV  HW2     4112    5.917546500    6.362528770    6.376288127
  407 SOLV  OW      4113    6.741322411    5.205040667    7.384137137
  407 SOLV  HW1     4114    6.767807112    5.123781054    7.436069074
  407 SOLV  HW2     4115    6.760758846    5.286914255    7.438177247
  408 SOLV  OW      4116    6.179932484    5.032899849    7.296383274
  408 SOLV  HW1     4117    6.244072619    5.056169451    7.369502110
  408 SOLV  HW2     4118    6.174754545    5.108625013    7.231263250
  409 SOLV  OW      4119    5.043711954    4.511731475    7.153831786
  409 SOLV  HW1     4120    5.036580627    4.591964191    7.213106720
  409 SOLV  HW2     4121    4.975115323    4.444154999    7.180841833
  410 SOLV  OW      4122    7.214769811    7.605473416    6.036054919
  410 SOLV  HW1     4123    7.274949945    7.529768555    6.061520560
  410 SOLV  HW2     4124    7.120005685    7.573566087    6.034306296
  411 SOLV  OW      4125    6.070223182    5.391652725    7.641815010
  411 SOLV  HW1     4126    6.096924887    5.466238527    7.702851903
  411 SOLV  HW2     4127    6.122020322    5.309346966    7.665144862
  412 SOLV  OW      4128    6.383102871    5.593409902    6.457535152
  412 SOLV  HW1     4129    6.447191523    5.646104197    6.401699219
  412 SOLV  HW2     4130    6.419785811    5.583606463    6.550055291
  413 SOLV  OW      4131    8.241343806    5.171734049    4.357143135
  413 SOLV  HW1     4132    8.203802107    5.208520334    4.442226926
  413 SOLV  HW2     4133    8.183220504    5.097142190    4.324592447
  414 SOLV  OW      4134    6.201569712    4.290583639    4.386934337
  414 SOLV  HW1     4135    6.124009369    4.353626059    4.383508618
  414 SOLV  HW2     4136    6.249909991    4.301926144    4.473745617
  415 SOLV  OW      4137    7.827980723    4.591744783    5.242429933
  415 SOLV  HW1     4138    7.850957809    4.579096538    5.145922311
  415 SOLV  HW2     4139    7.767513371    4.670801565    5.252194497
  416 SOLV  OW      4140    6.676149972    4.691087301    6.684569983
  416 SOLV  HW1     4141    6.629238152    4.757141281    6.743200737
  416 SOLV  HW2     4142    6.670252268    4.720999388    6.589323612
  417 SOLV  OW      4143    8.189433796    5.382909963    6.613251044
  417 SOLV  HW1     4144    8.239234845    5.445363840    6.553074472
  417 SOLV  HW2     4145    8.154826675    5.305737480    6.559879200
  418 SOLV  OW      4146    5.225620714    6.899691719    7.781183726
  418 SOLV  HW1     4147    5.216596752    6.996674249    7.758494021
  418 SOLV  HW2     4148    5.316722977    6.867717442    7.755110981
  419 SOLV  OW      4149    6.058077392    7.048624338    4.481969960
  419 SOLV  HW1     4150    5.973176343    7.038194780    4.533785508
  419 SOLV  HW2     4151    6.135945220    7.045594291    4.544653061
  420 SOLV  OW      4152    4.651507924    7.962144681    8.124939499
  420 SOLV  HW1     4153    4.657005974    7.862354095    8.128625409
  420 SOLV  HW2     4154    4.650093039    7.991924330    8.029477391
  421 SOLV  OW      4155    6.068658311    7.088231665    6.179893490
  421 SOLV  HW1     4156    5.978869290    7.046368408    6.193572701
  421 SOLV  HW2     4157    6.097163267    7.075624642    6.084865886
  422 SOLV  OW      4158    0.007020048    5.382183081    5.648332827
  422 SOLV  HW1     4159    0.102579118    5.352882473    5.651711704
  422 SOLV  HW2     4160    0.002612241    5.482004469    5.652546854
  423 SOLV  OW      4161    7.553136318    6.539298236    4.997835375
  423 SOLV  HW1     4162    7.649587464    6.563205407    5.009045342
  423 SOLV  HW2     4163    7.536870569    6.448027085    5.035318738
  424 SOLV  OW      4164    5.158985177    7.415178571    8.087457546
  424 SOLV  HW1     4165    5.083597052    7.361933180    8.125966845
  424 SOLV  HW2     4166    5.122227875    7.493339554    8.037047847
  425 SOLV  OW      4167    5.757528128    4.723589760    4.677937860
  425 SOLV  HW1     4168    5.801681591    4.808467709    4.648818616
  425 SOLV  HW2     4169    5.812584475    4.645533880    4.648310463
  426 SOLV  OW      4170    7.393803295    4.615544628    6.967596627
  426 SOLV  HW1     4171    7.475559212    4.657923863    6.928591033
  426 SOLV  HW2     4172    7.385093265    4.522051047    6.933179474
  427 SOLV  OW      4173    7.085212790    7.927267629    5.419752541
  427 SOLV  HW1     4174    7.183468734    7.943096998    5.409922227
  427 SOLV  HW2     4175    7.046013279    7.904708572    5.330556679
  428 SOLV  OW      4176    5.033346782    7.607616776    7.921031908
  428 SOLV  HW1     4177    4.998924219    7.663838910    7.996235435
  428 SOLV  HW2     4178    5.077068551    7.666299130    7.852868861
  429 SOLV  OW      4179    5.983479106    7.415719739    7.849372974
  429 SOLV  HW1     4180    5.897879907    7.391427728    7.803716000
  429 SOLV  HW2     4181    6.005557233    7.511333420    7.830074723
  430 SOLV  OW      4182    0.004138994    7.147441488    7.976226815
  430 SOLV  HW1     4183    0.017219316    7.219122604    7.907724406
  430 SOLV  HW2     4184   -0.035768455    7.066700504    7.932751660
  431 SOLV  OW      4185    5.887942027    6.292114067    5.405295534
  431 SOLV  HW1     4186    5.948957532    6.293859610    5.326074672
  431 SOLV  HW2     4187    5.865390867    6.197336746    5.427890747
  432 SOLV  OW      4188    5.540169292    6.219053022    7.358459651
  432 SOLV  HW1     4189    5.516960184    6.126211184    7.387504192
  432 SOLV  HW2     4190    5.470043611    6.252820341    7.295659103
  433 SOLV  OW      4191    5.457256091    4.324348787    7.257280556
  433 SOLV  HW1     4192    5.541131000    4.348010391    7.208219681
  433 SOLV  HW2     4193    5.464657996    4.231196317    7.292912749
  434 SOLV  OW      4194    6.478638778    6.932045389    5.059781194
  434 SOLV  HW1     4195    6.531224994    6.942628220    4.975376858
  434 SOLV  HW2     4196    6.497316645    7.009227760    5.120570828
  435 SOLV  OW      4197    5.803066496    7.192096282    6.704570007
  435 SOLV  HW1     4198    5.847825895    7.122399594    6.648526651
  435 SOLV  HW2     4199    5.792199597    7.275910668    6.651101377
  436 SOLV  OW      4200    7.091857326    6.915634891    5.858753908
  436 SOLV  HW1     4201    7.129794362    6.830249979    5.823113463
  436 SOLV  HW2     4202    7.027520906    6.895254845    5.932547395
  437 SOLV  OW      4203    6.028443899    4.221568770    7.014819936
  437 SOLV  HW1     4204    6.062324538    4.153115415    6.950260319
  437 SOLV  HW2     4205    5.928477980    4.219185036    7.016490735
  438 SOLV  OW      4206    6.871146465    3.873204470    7.731098681
  438 SOLV  HW1     4207    6.946147673    3.850367919    7.669023308
  438 SOLV  HW2     4208    6.811232802    3.793827029    7.741566487
  439 SOLV  OW      4209    7.047192644    4.897510852    6.490686359
  439 SOLV  HW1     4210    7.077661543    4.824230035    6.551540304
  439 SOLV  HW2     4211    7.027055182    4.859595147    6.400362036
  440 SOLV  OW      4212    4.774829188    4.601365193    6.533136258
  440 SOLV  HW1     4213    4.812784637    4.538304863    6.465439740
  440 SOLV  HW2     4214    4.682037570    4.572720115    6.556993650
  441 SOLV  OW      4215    7.036074545    4.884122598    5.392275628
  441 SOLV  HW1     4216    7.083085737    4.970218445    5.411742148
  441 SOLV  HW2     4217    7.082791356    4.836804422    5.317576468
  442 SOLV  OW      4218    6.391819330    4.841634927    5.104642452
  442 SOLV  HW1     4219    6.340642316    4.877273670    5.026461390
  442 SOLV  HW2     4220    6.384593344    4.905623310    5.181158412
  443 SOLV  OW      4221    4.148357009    4.695303727    5.491159216
  443 SOLV  HW1     4222    4.218696268    4.633808373    5.455484638
  443 SOLV  HW2     4223    4.060914330    4.646959872    5.495465409
  444 SOLV  OW      4224    4.755225404    6.479855026    5.628141515
  444 SOLV  HW1     4225    4.693446762    6.450571121    5.701129917
  444 SOLV  HW2     4226    4.712657408    6.462210616    5.539383087
  445 SOLV  OW      4227    6.410336347    4.583184546    7.927384735
  445 SOLV  HW1     4228    6.369236800    4.494091067    7.908025261
  445 SOLV  HW2     4229    6.481518949    4.572651575    7.996837026
  446 SOLV  OW      4230    4.483197821    7.719869625    6.872863860
  446 SOLV  HW1     4231    4.501016561    7.808838708    6.830809943
  446 SOLV  HW2     4232    4.474529950    7.650399862    6.801447466
  447 SOLV  OW      4233    5.457382081    6.337966241    6.669788878
  447 SOLV  HW1     4234    5.451354614    6.254517888    6.724576102
  447 SOLV  HW2     4235    5.462062955    6.417360563    6.730420599
  448 SOLV  OW      4236    4.649078777    8.000966373    7.845863379
  448 SOLV  HW1     4237    4.605679521    7.912097338    7.831008085
  448 SOLV  HW2     4238    4.733706650    8.005993622    7.792809838
  449 SOLV  OW      4239    5.000651141    7.773240667    8.135799387
  449 SOLV  HW1     4240    4.962855899    7.781475549    8.228025347
  449 SOLV  HW2     4241    5.051315163    7.856402364    8.113014500
  450 SOLV  OW      4242    5.387127334    5.582746100    7.575615756
  450 SOLV  HW1     4243    5.405321048    5.580820383    7.673936523
  450 SOLV  HW2     4244    5.431146286    5.662913881    7.535155118
  451 SOLV  OW      4245    4.636911526    5.139656397    8.098230970
  451 SOLV  HW1     4246    4.695236839    5.215757754    8.126665910
  451 SOLV  HW2     4247    4.635449834    5.070140447    8.170113325
  452 SOLV  OW      4248    6.529314982    6.689563007    5.179014123
  452 SOLV  HW1     4249    6.586634373    6.712839115    5.257589777
  452 SOLV  HW2     4250    6.505644408    6.772969537    5.129170457
  453 SOLV  OW      4251    4.528384071    5.639472732    4.858800283
  453 SOLV  HW1     4252    4.455692985    5.594439520    4.806936513
  453 SOLV  HW2     4253    4.492693132    5.668973825    4.947443418
  454 SOLV  OW      4254    4.457468587    7.346253812    7.454593246
  454 SOLV  HW1     4255    4.440075116    7.326977505    7.358022592
  454 SOLV  HW2     4256    4.442857621    7.443595074    7.472288462
  455 SOLV  OW      4257    7.400335224    5.984135838    5.626897630
  455 SOLV  HW1     4258    7.381962891    6.080546287    5.646113319
  455 SOLV  HW2     4259    7.410167571    5.934285049    5.713036485
  456 SOLV  OW      4260    5.926787194    4.686259291    6.172144798
  456 SOLV  HW1     4261    5.846287182    4.654535798    6.121993290
  456 SOLV  HW2     4262    5.897664588    4.739391384    6.251710118
  457 SOLV  OW      4263    6.100163839    8.159893473    6.476915272
  457 SOLV  HW1     4264    6.177086794    8.209859676    6.437069347
  457 SOLV  HW2     4265    6.069402242    8.206658472    6.559789979
  458 SOLV  OW      4266    4.429410638    5.844803316    7.168568199
  458 SOLV  HW1     4267    4.352616970    5.871743332    7.226695868
  458 SOLV  HW2     4268    4.395320639    5.819102069    7.078129863
  459 SOLV  OW      4269    7.285032278    6.737019467    7.744759970
  459 SOLV  HW1     4270    7.309861946    6.654105439    7.694654480
  459 SOLV  HW2     4271    7.301021106    6.722938964    7.842473116
  460 SOLV  OW      4272    4.642559198    6.102262643    5.536980417
  460 SOLV  HW1     4273    4.730484949    6.081322603    5.579783191
  460 SOLV  HW2     4274    4.576134613    6.126807916    5.607597285
  461 SOLV  OW      4275    4.448573523    6.288353188    7.155635366
  461 SOLV  HW1     4276    4.516818957    6.350688105    7.193827332
  461 SOLV  HW2     4277    4.483291376    6.249079135    7.070465741
  462 SOLV  OW      4278    6.833643782    5.819148633    6.839980293
  462 SOLV  HW1     4279    6.771405394    5.866601145    6.902240988
  462 SOLV  HW2     4280    6.881176045    5.746379271    6.889447664
  463 SOLV  OW      4281    6.154246527    5.602549015    4.679811849
  463 SOLV  HW1     4282    6.094141330    5.648987221    4.614751784
  463 SOLV  HW2     4283    6.206635446    5.531908893    4.632196063
  464 SOLV  OW      4284    6.099015318    7.145125441    8.151486599
  464 SOLV  HW1     4285    6.187309467    7.108045926    8.180314238
  464 SOLV  HW2     4286    6.025724288    7.100153011    8.202551493
  465 SOLV  OW      4287    5.767446449    4.587784209    8.222574715
  465 SOLV  HW1     4288    5.784701190    4.516591795    8.290661410
  465 SOLV  HW2     4289    5.696387945    4.556886430    8.159346228
  466 SOLV  OW      4290    4.927793927    4.613002141    7.903315907
  466 SOLV  HW1     4291    4.942781633    4.545287628    7.975371601
  466 SOLV  HW2     4292    4.950598792    4.704033567    7.937885835
  467 SOLV  OW      4293    7.567080011    4.971463092    7.206136063
  467 SOLV  HW1     4294    7.647577854    5.027201977    7.226504343
  467 SOLV  HW2     4295    7.554058371    4.903955673    7.278763492
  468 SOLV  OW      4296    7.029404192    4.587427889    4.615270310
  468 SOLV  HW1     4297    7.022210963    4.552202445    4.521946808
  468 SOLV  HW2     4298    6.939447539    4.584806798    4.658891087
  469 SOLV  OW      4299    5.088378476    5.616272827    7.221299114
  469 SOLV  HW1     4300    5.180846268    5.634834507    7.188025640
  469 SOLV  HW2     4301    5.039223001    5.561005892    7.153985225
  470 SOLV  OW      4302    5.370317767    4.562190645    6.762708641
  470 SOLV  HW1     4303    5.389332154    4.465718689    6.780959186
  470 SOLV  HW2     4304    5.283928203    4.587897354    6.806037955
  471 SOLV  OW      4305    7.003004609    4.214963954    6.406767200
  471 SOLV  HW1     4306    7.081218825    4.152718343    6.403928277
  471 SOLV  HW2     4307    6.936886626    4.182312961    6.474312185
  472 SOLV  OW      4308    4.724886319    6.960573876    5.768075996
  472 SOLV  HW1     4309    4.786783698    6.882231259    5.762353379
  472 SOLV  HW2     4310    4.689510692    6.968342214    5.861294924
  473 SOLV  OW      4311    8.162573388    6.655286825    5.665200720
  473 SOLV  HW1     4312    8.063541410    6.654569033    5.679113523
  473 SOLV  HW2     4313    8.186668584    6.728065084    5.600981627
  474 SOLV  OW      4314    7.155116352    5.136572158    5.405502811
  474 SOLV  HW1     4315    7.083788384    5.206256952    5.397897417
  474 SOLV  HW2     4316    7.230709348    5.159438828    5.344149327
  475 SOLV  OW      4317    4.179759359    5.650784301    7.118011870
  475 SOLV  HW1     4318    4.127367318    5.734091631    7.135760177
  475 SOLV  HW2     4319    4.236114679    5.663630126    7.036408789
  476 SOLV  OW      4320    4.939387290    5.714773539    6.376726700
  476 SOLV  HW1     4321    4.963047486    5.712380149    6.473865114
  476 SOLV  HW2     4322    4.930314420    5.809821290    6.346978021
  477 SOLV  OW      4323    7.363956509    7.533570946    4.549200299
  477 SOLV  HW1     4324    7.411119147    7.520573628    4.636427680
  477 SOLV  HW2     4325    7.298422617    7.459301875    4.535374089
  478 SOLV  OW      4326    4.664674174    6.828790769    7.566799064
  478 SOLV  HW1     4327    4.741891650    6.888335945    7.544586240
  478 SOLV  HW2     4328    4.606019383    6.873978249    7.634024192
  479 SOLV  OW      4329    6.403543988    6.422003095    4.829859040
  479 SOLV  HW1     4330    6.442710377    6.402810727    4.739862964
  479 SOLV  HW2     4331    6.476372804    6.449184074    4.892777703
  480 SOLV  OW      4332    8.033094647    4.403081774    6.409138846
  480 SOLV  HW1     4333    8.132859239    4.399025238    6.414671535
  480 SOLV  HW2     4334    7.993398774    4.347422609    6.482120318
  481 SOLV  OW      4335    4.684528775    7.821699811    6.102885379
  481 SOLV  HW1     4336    4.628205594    7.903161702    6.116788721
  481 SOLV  HW2     4337    4.704317476    7.779390719    6.191315825
  482 SOLV  OW      4338    4.423574006    5.527193515    6.711356931
  482 SOLV  HW1     4339    4.521554314    5.511934412    6.698369697
  482 SOLV  HW2     4340    4.375328396    5.508601887    6.625751248
  483 SOLV  OW      4341    5.792337790    7.774046821    6.289688784
  483 SOLV  HW1     4342    5.721951772    7.832178348    6.248842871
  483 SOLV  HW2     4343    5.877845772    7.825397981    6.296984861
  484 SOLV  OW      4344    5.077913688    7.063848157    6.866991503
  484 SOLV  HW1     4345    5.141726302    7.059138219    6.790131550
  484 SOLV  HW2     4346    5.020304431    6.982101290    6.867517626
  485 SOLV  OW      4347    7.277987843    7.470706239    8.239493799
  485 SOLV  HW1     4348    7.248288089    7.417859105    8.159954456
  485 SOLV  HW2     4349    7.372402283    7.446688778    8.262087118
  486 SOLV  OW      4350    5.246002582    4.353598886    4.732104008
  486 SOLV  HW1     4351    5.188139831    4.404052105    4.668011830
  486 SOLV  HW2     4352    5.341997235    4.375658882    4.714790969
  487 SOLV  OW      4353    4.433853635    7.025548665    4.867337503
  487 SOLV  HW1     4354    4.498276495    7.006436127    4.793267841
  487 SOLV  HW2     4355    4.341114927    7.030863378    4.830282905
  488 SOLV  OW      4356    5.030086515    4.476290362    5.232557009
  488 SOLV  HW1     4357    4.931460859    4.490612433    5.240797243
  488 SOLV  HW2     4358    5.051260070    4.442256030    5.140941809
  489 SOLV  OW      4359    7.118643661    6.087217415    7.428354339
  489 SOLV  HW1     4360    7.124588683    6.181321578    7.461684735
  489 SOLV  HW2     4361    7.189025354    6.071946294    7.358964111
  490 SOLV  OW      4362    7.568266646    4.687257740    5.519801222
  490 SOLV  HW1     4363    7.514062247    4.759313175    5.563065672
  490 SOLV  HW2     4364    7.580118885    4.708221254    5.422734991
  491 SOLV  OW      4365    6.340805132    7.449263278    4.741296424
  491 SOLV  HW1     4366    6.293184459    7.475986319    4.657510495
  491 SOLV  HW2     4367    6.276961920    7.452033857    4.818226620
  492 SOLV  OW      4368    5.348472134    7.298384031    5.125037348
  492 SOLV  HW1     4369    5.409618617    7.376136787    5.139788425
  492 SOLV  HW2     4370    5.299550739    7.310402096    5.038642112
  493 SOLV  OW      4371    5.786150833    7.355059389    6.936091256
  493 SOLV  HW1     4372    5.755226256    7.435652474    6.885590548
  493 SOLV  HW2     4373    5.810405235    7.282599437    6.871568698
  494 SOLV  OW      4374    7.190123661    4.870970145    7.700615540
  494 SOLV  HW1     4375    7.165438941    4.794568348    7.640991893
  494 SOLV  HW2     4376    7.144416463    4.954082408    7.668918293
  495 SOLV  OW      4377    4.796866381    4.149083380    5.080205935
  495 SOLV  HW1     4378    4.776014040    4.061379430    5.036905511
  495 SOLV  HW2     4379    4.895922880    4.162763706    5.081734771
  496 SOLV  OW      4380    7.772837930    5.428328259    5.549435150
  496 SOLV  HW1     4381    7.768385128    5.349319894    5.610587190
  496 SOLV  HW2     4382    7.708887347    5.498473465    5.580925935
  497 SOLV  OW      4383    7.839189401    4.852595199    5.862872804
  497 SOLV  HW1     4384    7.813484567    4.859993079    5.766508307
  497 SOLV  HW2     4385    7.908966344    4.781728588    5.873393589
  498 SOLV  OW      4386    6.980607970    7.426818954    4.959320619
  498 SOLV  HW1     4387    6.918095117    7.350080854    4.945003926
  498 SOLV  HW2     4388    7.065589657    7.410351573    4.909235718
  499 SOLV  OW      4389    7.589523676    4.157254761    4.940799486
  499 SOLV  HW1     4390    7.605271684    4.153286342    5.039481549
  499 SOLV  HW2     4391    7.621006567    4.245395936    4.905560677
  500 SOLV  OW      4392    4.840222780    4.228080368    4.687460996
  500 SOLV  HW1     4393    4.906852434    4.190833796    4.622846560
  500 SOLV  HW2     4394    4.769377987    4.159791157    4.705331072
  501 SOLV  OW      4395    7.648745889    5.427797063    6.399970617
  501 SOLV  HW1     4396    7.620410418    5.333359395    6.383231397
  501 SOLV  HW2     4397    7.569879807    5.481396573    6.430116525
  502 SOLV  OW      4398    4.945056157    4.689188553    6.736284610
  502 SOLV  HW1     4399    5.004157448    4.766111974    6.711961916
  502 SOLV  HW2     4400    4.886713422    4.666081898    6.658413352
  503 SOLV  OW      4401    6.501649325    5.377859167    7.480045539
  503 SOLV  HW1     4402    6.451366150    5.448913270    7.430802868
  503 SOLV  HW2     4403    6.598319022    5.402963128    7.485208765
  504 SOLV  OW      4404    8.032619463    4.346507430    7.038766705
  504 SOLV  HW1     4405    7.943579313    4.301623777    7.046460744
  504 SOLV  HW2     4406    8.020415804    4.445676347    7.043058575
  505 SOLV  OW      4407    7.168361622    5.659393251    7.162117549
  505 SOLV  HW1     4408    7.123829331    5.724074354    7.224044576
  505 SOLV  HW2     4409    7.110495680    5.644896381    7.081848844
  506 SOLV  OW      4410    6.308192453    4.146841070    6.017685159
  506 SOLV  HW1     4411    6.224197516    4.178394101    5.973518330
  506 SOLV  HW2     4412    6.360411871    4.090555594    5.953603263
  507 SOLV  OW      4413    5.827804912    6.955248931    6.196109839
  507 SOLV  HW1     4414    5.837803855    6.869269468    6.146033969
  507 SOLV  HW2     4415    5.766254436    6.941618897    6.273735616
  508 SOLV  OW      4416    7.237929408    5.871978092    8.110010638
  508 SOLV  HW1     4417    7.211253745    5.965241886    8.134336057
  508 SOLV  HW2     4418    7.303887054    5.874712394    8.034887353
  509 SOLV  OW      4419    7.602728249    5.730616321    7.231458893
  509 SOLV  HW1     4420    7.622724593    5.770614459    7.320913534
  509 SOLV  HW2     4421    7.571419249    5.802311287    7.169158348
  510 SOLV  OW      4422    7.022138425    4.045011921    7.350632992
  510 SOLV  HW1     4423    6.939948983    3.994777309    7.323745821
  510 SOLV  HW2     4424    7.014830826    4.139839486    7.319716171
  511 SOLV  OW      4425    5.272742628    4.421535077    8.001595334
  511 SOLV  HW1     4426    5.320544140    4.363793055    8.067798030
  511 SOLV  HW2     4427    5.265445782    4.373173403    7.914361581
  512 SOLV  OW      4428    6.667755613    4.820759401    4.801566936
  512 SOLV  HW1     4429    6.660777411    4.798208022    4.898748513
  512 SOLV  HW2     4430    6.759221267    4.856191675    4.782072608
  513 SOLV  OW      4431    5.147510899    5.714665213    4.816399266
  513 SOLV  HW1     4432    5.059063772    5.705976888    4.862261836
  513 SOLV  HW2     4433    5.196565159    5.627686384    4.821882022
  514 SOLV  OW      4434    8.152209951    7.546249204    4.369993762
  514 SOLV  HW1     4435    8.219092969    7.618254603    4.351451137
  514 SOLV  HW2     4436    8.078823486    7.582884705    4.427213968
  515 SOLV  OW      4437    5.670436553    7.088003317    4.912559768
  515 SOLV  HW1     4438    5.678274187    7.169253899    4.854778521
  515 SOLV  HW2     4439    5.583995110    7.041578887    4.893211721
  516 SOLV  OW      4440    7.619663998    4.967973174    4.710313965
  516 SOLV  HW1     4441    7.554670714    4.893180119    4.696772704
  516 SOLV  HW2     4442    7.569929509    5.054440040    4.717484317
  517 SOLV  OW      4443    4.585069536    5.245413486    6.554783156
  517 SOLV  HW1     4444    4.489299068    5.224688778    6.574785107
  517 SOLV  HW2     4445    4.642320836    5.168169485    6.582299898
  518 SOLV  OW      4446    4.337688999    7.816920817    5.968724334
  518 SOLV  HW1     4447    4.285719343    7.731521043    5.971474917
  518 SOLV  HW2     4448    4.432410423    7.797470273    5.943208509
  519 SOLV  OW      4449    5.955347974    5.189153899    7.001659386
  519 SOLV  HW1     4450    5.892623244    5.256462615    7.040864555
  519 SOLV  HW2     4451    5.914197826    5.098163458    7.007063988
  520 SOLV  OW      4452    6.366881534    8.159478080    5.078714732
  520 SOLV  HW1     4453    6.373027575    8.063502950    5.051278027
  520 SOLV  HW2     4454    6.453571039    8.188060620    5.119576644
  521 SOLV  OW      4455    5.148078993    5.896926721    8.114907012
  521 SOLV  HW1     4456    5.137138476    5.979289309    8.059243259
  521 SOLV  HW2     4457    5.173292505    5.922843244    8.208150250
  522 SOLV  OW      4458    5.765172239    5.963273210    7.456648115
  522 SOLV  HW1     4459    5.797348977    5.901687864    7.528576228
  522 SOLV  HW2     4460    5.666927620    5.978581882    7.467386819
  523 SOLV  OW      4461    4.099867769    6.956617264    7.819701471
  523 SOLV  HW1     4462    4.184210477    6.912346275    7.850161306
  523 SOLV  HW2     4463    4.076963134    6.924914708    7.727659854
  524 SOLV  OW      4464    8.007593506    4.631897198    7.014310345
  524 SOLV  HW1     4465    8.000041414    4.639576703    7.113737244
  524 SOLV  HW2     4466    7.947046024    4.698707837    6.971043300
  525 SOLV  OW      4467    4.407459221    7.618672940    7.496277946
  525 SOLV  HW1     4468    4.353596327    7.702295043    7.506653915
  525 SOLV  HW2     4469    4.499548486    7.633680007    7.532276325
  526 SOLV  OW      4470    5.157620942    4.853297413    5.328806356
  526 SOLV  HW1     4471    5.121099728    4.848888387    5.421804688
  526 SOLV  HW2     4472    5.175089510    4.948688849    5.304367321
  527 SOLV  OW      4473    4.844145617    6.144869208    7.866123066
  527 SOLV  HW1     4474    4.829552694    6.218864863    7.800446243
  527 SOLV  HW2     4475    4.766133172    6.139820753    7.928495283
  528 SOLV  OW      4476    6.389901906    5.027635333    5.308234872
  528 SOLV  HW1     4477    6.390818745    5.066415412    5.400413098
  528 SOLV  HW2     4478    6.400910853    5.100965405    5.241130296
  529 SOLV  OW      4479    4.570849243    4.753566999    5.935253763
  529 SOLV  HW1     4480    4.596691495    4.659753015    5.958300551
  529 SOLV  HW2     4481    4.471732267    4.763829701    5.943650319
  530 SOLV  OW      4482    6.014975752    6.471279308    5.566825350
  530 SOLV  HW1     4483    6.112540448    6.473970407    5.545015672
  530 SOLV  HW2     4484    5.967753947    6.412539506    5.501087580
  531 SOLV  OW      4485    6.847899889    7.127532774    5.656992703
  531 SOLV  HW1     4486    6.876036599    7.177047124    5.574784518
  531 SOLV  HW2     4487    6.754780564    7.154296542    5.681770259
  532 SOLV  OW      4488    4.617349992    6.673748692    5.231991815
  532 SOLV  HW1     4489    4.716854300    6.670482741    5.222511318
  532 SOLV  HW2     4490    4.578654136    6.729074993    5.158213370
  533 SOLV  OW      4491    6.211581073    6.323932545    7.053666839
  533 SOLV  HW1     4492    6.262171837    6.242035254    7.080785126
  533 SOLV  HW2     4493    6.275483492    6.399733766    7.040529153
  534 SOLV  OW      4494    6.529536500    7.024722623    7.983067989
  534 SOLV  HW1     4495    6.628551712    7.035245252    7.973755713
  534 SOLV  HW2     4496    6.487218919    7.026102740    7.892465986
  535 SOLV  OW      4497    5.223740990    5.193027180    7.069638258
  535 SOLV  HW1     4498    5.201941767    5.216309211    7.164415799
  535 SOLV  HW2     4499    5.278590882    5.109435781    7.067646406
  536 SOLV  OW      4500    4.698087313    5.453062001    6.691982849
  536 SOLV  HW1     4501    4.657327625    5.393984910    6.622337813
  536 SOLV  HW2     4502    4.797471157    5.454000908    6.680856480
  537 SOLV  OW      4503    7.625958380    4.836340811    6.625969911
  537 SOLV  HW1     4504    7.613012711    4.799073982    6.717869551
  537 SOLV  HW2     4505    7.556455671    4.906018165    6.608184515
  538 SOLV  OW      4506    5.923911721    7.028697205    0.089293320
  538 SOLV  HW1     4507    5.976264259    6.965869735    0.146856538
  538 SOLV  HW2     4508    5.837278718    6.985906504    0.063501207
  539 SOLV  OW      4509    7.249349458    7.811919260    4.183418326
  539 SOLV  HW1     4510    7.333227668    7.762825983    4.159874012
  539 SOLV  HW2     4511    7.235087787    7.807967211    4.282317195
  540 SOLV  OW      4512    6.280711418    5.020757878    4.224200087
  540 SOLV  HW1     4513    6.326352303    4.983727564    4.143285563
  540 SOLV  HW2     4514    6.290183921    4.956410575    4.300168303
  541 SOLV  OW      4515    7.093675422    5.013708973    4.588739844
  541 SOLV  HW1     4516    7.135771767    4.927607802    4.617303733
  541 SOLV  HW2     4517    7.164176783    5.084165964    4.580571449
  542 SOLV  OW      4518    4.940141874    0.026904036    6.017189886
  542 SOLV  HW1     4519    4.991818335   -0.033146060    5.956153087
  542 SOLV  HW2     4520    4.878393756    0.084122028    5.963197547
  543 SOLV  OW      4521    0.094850454    4.266665569    5.208214532
  543 SOLV  HW1     4522    0.046665875    4.312163446    5.283112005
  543 SOLV  HW2     4523    0.189239368    4.299503751    5.204504786
  544 SOLV  OW      4524    7.441102851    5.998691525    7.459748373
  544 SOLV  HW1     4525    7.384262541    5.952474259    7.527815859
  544 SOLV  HW2     4526    7.389530176    6.008904368    7.374683943
  545 SOLV  OW      4527    6.396226381    6.434161290    6.642636736
  545 SOLV  HW1     4528    6.312784372    6.379131873    6.639380087
  545 SOLV  HW2     4529    6.372183850    6.531228984    6.641555993
  546 SOLV  OW      4530    4.894838094    7.780629768    5.412152785
  546 SOLV  HW1     4531    4.939023072    7.730712684    5.337614123
  546 SOLV  HW2     4532    4.922626379    7.876639955    5.409013472
  547 SOLV  OW      4533    6.413851140    4.854582520    7.584487731
  547 SOLV  HW1     4534    6.467907101    4.854094799    7.668626651
  547 SOLV  HW2     4535    6.405749653    4.948338387    7.550638679
  548 SOLV  OW      4536    7.185710122    4.781872243    7.339775610
  548 SOLV  HW1     4537    7.260861580    4.727074648    7.303018705
  548 SOLV  HW2     4538    7.202887888    4.878640930    7.321274579
  549 SOLV  OW      4539    8.074269976    7.928497496    4.643061515
  549 SOLV  HW1     4540    8.017796144    8.004716613    4.674732107
  549 SOLV  HW2     4541    8.142316305    7.962237802    4.578001326
  550 SOLV  OW      4542    6.766487732    5.526249374    7.097711607
  550 SOLV  HW1     4543    6.769668972    5.582919801    7.180052030
  550 SOLV  HW2     4544    6.673697345    5.526860247    7.060413670
  551 SOLV  OW      4545    6.723989312    7.926019932    4.827952080
  551 SOLV  HW1     4546    6.740044821    7.913370428    4.925849381
  551 SOLV  HW2     4547    6.731973351    7.837956602    4.781232058
  552 SOLV  OW      4548    6.080078413    7.085640755    5.084235170
  552 SOLV  HW1     4549    5.987169131    7.084147321    5.121190220
  552 SOLV  HW2     4550    6.123597675    6.996986689    5.099936456
  553 SOLV  OW      4551    4.967294974    5.835400581    4.492981920
  553 SOLV  HW1     4552    4.973434484    5.792716021    4.402749599
  553 SOLV  HW2     4553    5.059365652    5.851605499    4.528505026
  554 SOLV  OW      4554    7.793719338    5.114552398    7.272478009
  554 SOLV  HW1     4555    7.784907927    5.204945178    7.230604125
  554 SOLV  HW2     4556    7.849871233    5.121377991    7.354953867
  555 SOLV  OW      4557    8.041828322    5.866213124    8.092795095
  555 SOLV  HW1     4558    8.141636817    5.871754846    8.089771555
  555 SOLV  HW2     4559    8.014225860    5.800321492    8.162780374
  556 SOLV  OW      4560    6.402568395    5.301319776    6.127392004
  556 SOLV  HW1     4561    6.366196467    5.214390045    6.160888396
  556 SOLV  HW2     4562    6.486498003    5.323637612    6.176984159
  557 SOLV  OW      4563    5.097886483    6.122604117    7.962748991
  557 SOLV  HW1     4564    5.154182783    6.106422428    7.881700365
  557 SOLV  HW2     4565    5.001660617    6.127731935    7.935986225
  558 SOLV  OW      4566    4.823578150    5.491777369    5.890958511
  558 SOLV  HW1     4567    4.910610782    5.532440577    5.918769229
  558 SOLV  HW2     4568    4.830629276    5.459251327    5.796651023
  559 SOLV  OW      4569    6.723678682    4.653006269    5.888000626
  559 SOLV  HW1     4570    6.682113680    4.578685891    5.835571320
  559 SOLV  HW2     4571    6.724457512    4.628917774    5.985063121
  560 SOLV  OW      4572    4.264205800    5.751624074    5.809592495
  560 SOLV  HW1     4573    4.188305906    5.707671853    5.857644156
  560 SOLV  HW2     4574    4.345262998    5.693291422    5.814933057
  561 SOLV  OW      4575    6.686648938    4.837682203    4.125361068
  561 SOLV  HW1     4576    6.736854509    4.761515994    4.166345668
  561 SOLV  HW2     4577    6.746385193    4.886595806    4.061795342
  562 SOLV  OW      4578    4.630014068    4.504457736    6.044051020
  562 SOLV  HW1     4579    4.707598198    4.443675963    6.061015510
  562 SOLV  HW2     4580    4.568998299    4.503504258    6.123282730
  563 SOLV  OW      4581    4.969013879    6.812202625    6.856227997
  563 SOLV  HW1     4582    4.883772911    6.759980044    6.859150365
  563 SOLV  HW2     4583    5.035538070    6.770893483    6.918436090
  564 SOLV  OW      4584    7.398225257    4.902121188    5.604931320
  564 SOLV  HW1     4585    7.412567018    4.981312960    5.664299324
  564 SOLV  HW2     4586    7.329888562    4.841695153    5.645922583
  565 SOLV  OW      4587    6.847508311    6.442161342    7.991517687
  565 SOLV  HW1     4588    6.768464729    6.465670441    8.048097121
  565 SOLV  HW2     4589    6.914414410    6.392434613    8.046767461
  566 SOLV  OW      4590    5.487977568    8.213780607    6.303241030
  566 SOLV  HW1     4591    5.395372198    8.203226898    6.266985887
  566 SOLV  HW2     4592    5.484035680    8.221910564    6.402839747
  567 SOLV  OW      4593    4.354644967    7.086151132    4.321353391
  567 SOLV  HW1     4594    4.431310926    7.113086446    4.379647683
  567 SOLV  HW2     4595    4.301397163    7.014942487    4.367128046
  568 SOLV  OW      4596    8.069799227    4.108633073    4.988288369
  568 SOLV  HW1     4597    8.025303027    4.088717751    4.900966417
  568 SOLV  HW2     4598    8.130974831    4.186994797    4.977397143
  569 SOLV  OW      4599    6.682470410    5.149892866    5.227032318
  569 SOLV  HW1     4600    6.669868018    5.223865561    5.293144877
  569 SOLV  HW2     4601    6.608267141    5.152103935    5.160020256
  570 SOLV  OW      4602    5.491839735    6.545696247    4.312989940
  570 SOLV  HW1     4603    5.523547351    6.454232579    4.338099686
  570 SOLV  HW2     4604    5.567620960    6.610501775    4.320663543
  571 SOLV  OW      4605    6.737267996    5.794911080    6.581624832
  571 SOLV  HW1     4606    6.775500770    5.872819173    6.531921799
  571 SOLV  HW2     4607    6.762534490    5.801346073    6.678175126
  572 SOLV  OW      4608    7.645382993    7.551857520    5.249275353
  572 SOLV  HW1     4609    7.719821954    7.511704681    5.302642507
  572 SOLV  HW2     4610    7.558008739    7.514879224    5.280894649
  573 SOLV  OW      4611    5.459428183    7.463854267    4.760219682
  573 SOLV  HW1     4612    5.484396230    7.558925666    4.741787396
  573 SOLV  HW2     4613    5.364462498    7.448455911    4.732904994
  574 SOLV  OW      4614    5.813680008    6.154262740    6.767343555
  574 SOLV  HW1     4615    5.779560039    6.233062032    6.716080016
  574 SOLV  HW2     4616    5.899063750    6.178820170    6.813256388
  575 SOLV  OW      4617    4.582834569    7.726869235    5.866698702
  575 SOLV  HW1     4618    4.575048659    7.627334813    5.860845000
  575 SOLV  HW2     4619    4.637135620    7.751366243    5.947030717
  576 SOLV  OW      4620    5.658560657    6.265703065    7.741021029
  576 SOLV  HW1     4621    5.596841472    6.333151785    7.700482186
  576 SOLV  HW2     4622    5.605337509    6.198809476    7.792929605
  577 SOLV  OW      4623    7.106211582    5.714949082    5.825040659
  577 SOLV  HW1     4624    7.103523880    5.722306543    5.725340798
  577 SOLV  HW2     4625    7.075811152    5.623732062    5.852547874
  578 SOLV  OW      4626    4.318454802    6.857316490    6.247826438
  578 SOLV  HW1     4627    4.381252754    6.907705139    6.307147967
  578 SOLV  HW2     4628    4.225740581    6.863141447    6.284863328
  579 SOLV  OW      4629    7.365125686    5.843832304    5.867040138
  579 SOLV  HW1     4630    7.378956542    5.856235780    5.965308397
  579 SOLV  HW2     4631    7.281678964    5.790929458    5.851559898
  580 SOLV  OW      4632    6.393549943    7.565081341    6.397093037
  580 SOLV  HW1     4633    6.389489495    7.500537946    6.320806481
  580 SOLV  HW2     4634    6.378775768    7.516074325    6.483011293
  581 SOLV  OW      4635    4.181052755    6.586953066    6.000846520
  581 SOLV  HW1     4636    4.139390982    6.675045816    6.023295663
  581 SOLV  HW2     4637    4.236191123    6.596344289    5.917939809
  582 SOLV  OW      4638    7.556800832    7.969644597    5.068257393
  582 SOLV  HW1     4639    7.526669103    7.959599618    4.973425121
  582 SOLV  HW2     4640    7.489001267    8.022531766    5.119326604
  583 SOLV  OW      4641    5.187561489    4.975249653    7.372987894
  583 SOLV  HW1     4642    5.287285646    4.967902290    7.371234283
  583 SOLV  HW2     4643    5.160946872    5.070681236    7.359336114
  584 SOLV  OW      4644    7.649875176    5.796365484    8.064237499
  584 SOLV  HW1     4645    7.660131892    5.853724500    8.145516009
  584 SOLV  HW2     4646    7.650468599    5.700047388    8.091142031
  585 SOLV  OW      4647    7.500976541    5.002273389    5.382226511
  585 SOLV  HW1     4648    7.450271038    4.972965107    5.463293042
  585 SOLV  HW2     4649    7.447100704    5.069811493    5.331849935
  586 SOLV  OW      4650    8.146235962    6.422305475    4.631529633
  586 SOLV  HW1     4651    8.096716022    6.502746144    4.598684484
  586 SOLV  HW2     4652    8.205762993    6.387883404    4.558911717
  587 SOLV  OW      4653    5.534254075    7.368801563    7.831884336
  587 SOLV  HW1     4654    5.464323487    7.320921171    7.884977982
  587 SOLV  HW2     4655    5.493157303    7.406199182    7.748732484
  588 SOLV  OW      4656    7.365488952    5.481286078    5.997994318
  588 SOLV  HW1     4657    7.370859807    5.509587498    5.902223210
  588 SOLV  HW2     4658    7.273700555    5.446638381    6.017392878
  589 SOLV  OW      4659    6.045387867    5.509361273    4.345029334
  589 SOLV  HW1     4660    6.109197521    5.463748020    4.407073080
  589 SOLV  HW2     4661    5.953136701    5.473785975    4.360053683
  590 SOLV  OW      4662    7.950360270    7.311802508    4.225921443
  590 SOLV  HW1     4663    8.010945126    7.279672379    4.298703100
  590 SOLV  HW2     4664    8.004515523    7.356964006    4.155015535
  591 SOLV  OW      4665    6.127571405    4.458790647    5.260925759
  591 SOLV  HW1     4666    6.072452121    4.453094325    5.177682388
  591 SOLV  HW2     4667    6.218931193    4.492467351    5.238138286
  592 SOLV  OW      4668    4.964828942    7.462210094    7.118906988
  592 SOLV  HW1     4669    4.993496686    7.413735091    7.036261422
  592 SOLV  HW2     4670    4.901692524    7.404758937    7.171013003
  593 SOLV  OW      4671    5.290681047    5.146036075    6.400123743
  593 SOLV  HW1     4672    5.354943283    5.136003555    6.324155920
  593 SOLV  HW2     4673    5.334134928    5.197679140    6.473921397
  594 SOLV  OW      4674    4.450816775    7.926958204    5.054757801
  594 SOLV  HW1     4675    4.371867968    7.926753034    5.116146624
  594 SOLV  HW2     4676    4.483193932    7.833227011    5.041809712
  595 SOLV  OW      4677    4.659336865    5.357390916    5.092513129
  595 SOLV  HW1     4678    4.664896558    5.360831129    4.992719896
  595 SOLV  HW2     4679    4.567821708    5.385157647    5.121759649
  596 SOLV  OW      4680    4.898948920    6.131368627    6.712585152
  596 SOLV  HW1     4681    4.886024331    6.034725843    6.734833053
  596 SOLV  HW2     4682    4.963636593    6.172042778    6.777105503
  597 SOLV  OW      4683    5.810535000    6.656280944    7.512380887
  597 SOLV  HW1     4684    5.838798970    6.572276657    7.466054573
  597 SOLV  HW2     4685    5.891515826    6.705971263    7.543599718
  598 SOLV  OW      4686    6.860750008    5.752233004    5.032139445
  598 SOLV  HW1     4687    6.921404851    5.815498600    5.080309620
  598 SOLV  HW2     4688    6.871354605    5.660383983    5.070260120
  599 SOLV  OW      4689    7.356023810    7.392942433    6.125146532
  599 SOLV  HW1     4690    7.411873995    7.352202221    6.052877228
  599 SOLV  HW2     4691    7.414401331    7.417370009    6.202588069
  600 SOLV  OW      4692    6.108857920    7.605019597    7.524743651
  600 SOLV  HW1     4693    6.107035222    7.647486942    7.434218206
  600 SOLV  HW2     4694    6.147032150    7.512864645    7.517546753
  601 SOLV  OW      4695    5.757210770    7.361968707    4.488672956
  601 SOLV  HW1     4696    5.693520806    7.438996934    4.485210955
  601 SOLV  HW2     4697    5.768897312    7.324250877    4.396789867
  602 SOLV  OW      4698    5.511994498    6.820220137    4.534044601
  602 SOLV  HW1     4699    5.518272854    6.773066290    4.622013902
  602 SOLV  HW2     4700    5.565608754    6.770599329    4.465745574
  603 SOLV  OW      4701    5.709654919    5.722711995    6.357045413
  603 SOLV  HW1     4702    5.763237784    5.756240389    6.279546271
  603 SOLV  HW2     4703    5.664133061    5.799661376    6.401855043
  604 SOLV  OW      4704    4.802737149    7.275247980    7.257021382
  604 SOLV  HW1     4705    4.770714258    7.274946629    7.351765268
  604 SOLV  HW2     4706    4.792984850    7.183567008    7.218272386
  605 SOLV  OW      4707    5.955614174    7.879049582    7.863831619
  605 SOLV  HW1     4708    5.887451542    7.822126153    7.909805737
  605 SOLV  HW2     4709    5.909327018    7.948518693    7.808772179
  606 SOLV  OW      4710    5.237812755    6.651572180    4.315360924
  606 SOLV  HW1     4711    5.323644920    6.601006586    4.306549546
  606 SOLV  HW2     4712    5.165245266    6.589209871    4.344456680
  607 SOLV  OW      4713    5.507888031    7.870921743    5.429500879
  607 SOLV  HW1     4714    5.512032998    7.795592416    5.363851963
  607 SOLV  HW2     4715    5.503751052    7.957855900    5.380238992
  608 SOLV  OW      4716    5.802526396    5.914348341    6.626938302
  608 SOLV  HW1     4717    5.728983095    5.933359561    6.561886933
  608 SOLV  HW2     4718    5.805925882    5.987028765    6.695550644
  609 SOLV  OW      4719    4.506579964    4.236728443    6.288497477
  609 SOLV  HW1     4720    4.562893437    4.178854115    6.347483879
  609 SOLV  HW2     4721    4.541803518    4.330303813    6.290215458
  610 SOLV  OW      4722    6.362334991    7.083257240    8.202917205
  610 SOLV  HW1     4723    6.425086549    7.058050332    8.129238147
  610 SOLV  HW2     4724    6.400229522    7.160429290    8.254006896
  611 SOLV  OW      4725    6.545006902    7.264355348    7.092379192
  611 SOLV  HW1     4726    6.509206121    7.355332402    7.071323731
  611 SOLV  HW2     4727    6.495106786    7.226099030    7.170149377
  612 SOLV  OW      4728    8.102223303    4.407841052    5.724211949
  612 SOLV  HW1     4729    8.061340943    4.384110217    5.812342436
  612 SOLV  HW2     4730    8.059496518    4.353488419    5.651950830
  613 SOLV  OW      4731    7.976252881    7.184240405    4.646369394
  613 SOLV  HW1     4732    7.955657280    7.131866434    4.729040357
  613 SOLV  HW2     4733    7.933333474    7.274364406    4.652473135
  614 SOLV  OW      4734    6.298126085    6.007766389    6.571437765
  614 SOLV  HW1     4735    6.362022631    5.985488178    6.645064873
  614 SOLV  HW2     4736    6.221956689    5.942985026    6.572702003
  615 SOLV  OW      4737    4.989092317    5.142809526    7.974199761
  615 SOLV  HW1     4738    5.070472576    5.139861336    8.032253797
  615 SOLV  HW2     4739    4.971115020    5.051580606    7.937379392
  616 SOLV  OW      4740    7.801711265    5.120406627    0.087314075
  616 SOLV  HW1     4741    7.812901921    5.027983326    0.050780932
  616 SOLV  HW2     4742    7.774089412    5.182206609    0.013695464
  617 SOLV  OW      4743    4.888636670    6.059891844    5.657295453
  617 SOLV  HW1     4744    4.960450787    6.035722665    5.592023032
  617 SOLV  HW2     4745    4.924107809    6.126848749    5.722567234
  618 SOLV  OW      4746    7.443867599    6.782917947    5.070616042
  618 SOLV  HW1     4747    7.495145589    6.700934173    5.045101142
  618 SOLV  HW2     4748    7.437263109    6.788413260    5.170255413
  619 SOLV  OW      4749    6.749910180    8.214331845    5.997859134
  619 SOLV  HW1     4750    6.836334226    8.169066354    6.019849305
  619 SOLV  HW2     4751    6.689969630    8.150208209    5.949932645
  620 SOLV  OW      4752    7.143531371    6.102564825    8.226301282
  620 SOLV  HW1     4753    7.181062505    6.114982608    8.318155808
  620 SOLV  HW2     4754    7.094174193    6.185153498    8.199043622
  621 SOLV  OW      4755    4.375697869    5.260873669    4.924902339
  621 SOLV  HW1     4756    4.290926114    5.271753040    4.872967968
  621 SOLV  HW2     4757    4.369390310    5.312698149    5.010202919
  622 SOLV  OW      4758    6.049228802    6.015017279    5.940311526
  622 SOLV  HW1     4759    6.020425905    6.089235733    6.000839921
  622 SOLV  HW2     4760    6.103353994    5.948827037    5.992185798
  623 SOLV  OW      4761    0.035464137    4.677012744    7.052378107
  623 SOLV  HW1     4762    0.096196128    4.705069740    6.978041323
  623 SOLV  HW2     4763   -0.055208197    4.656642003    7.015431806
  624 SOLV  OW      4764    7.994341625    6.643299789    4.544402090
  624 SOLV  HW1     4765    8.074022079    6.700240321    4.524141711
  624 SOLV  HW2     4766    7.916242766    6.701837316    4.566209534
  625 SOLV  OW      4767    5.146011772    4.611756988    6.915033060
  625 SOLV  HW1     4768    5.098461384    4.561161230    6.987009826
  625 SOLV  HW2     4769    5.081390671    4.634841886    6.842281406
  626 SOLV  OW      4770    7.411825529    4.566653173    4.933308322
  626 SOLV  HW1     4771    7.352703116    4.543797620    5.010663462
  626 SOLV  HW2     4772    7.363418102    4.548151239    4.847774547
  627 SOLV  OW      4773    5.024340982    4.425195323    5.509409582
  627 SOLV  HW1     4774    5.034701342    4.452254558    5.413699285
  627 SOLV  HW2     4775    5.048199280    4.502218941    5.568571488
  628 SOLV  OW      4776    5.870406145    4.449288250    7.811064835
  628 SOLV  HW1     4777    5.957484246    4.444649365    7.762098253
  628 SOLV  HW2     4778    5.829317686    4.539451009    7.797489563
  629 SOLV  OW      4779    6.134639174    5.460256107    7.231368481
  629 SOLV  HW1     4780    6.064882245    5.436675608    7.299043471
  629 SOLV  HW2     4781    6.156153395    5.379641582    7.176229543
  630 SOLV  OW      4782    4.361649718    7.793312073    7.107487802
  630 SOLV  HW1     4783    4.391876172    7.778310493    7.013344176
  630 SOLV  HW2     4784    4.365293831    7.706961532    7.157806174
  631 SOLV  OW      4785    7.887515827    5.966213547    6.750658631
  631 SOLV  HW1     4786    7.874660190    5.966511083    6.849837195
  631 SOLV  HW2     4787    7.812670182    6.016337754    6.707214947
  632 SOLV  OW      4788    5.055134541    7.904988020    7.085309410
  632 SOLV  HW1     4789    4.993478922    7.842950066    7.036813301
  632 SOLV  HW2     4790    5.027827785    7.910750565    7.181346383
  633 SOLV  OW      4791    5.213334771    6.354925541    7.533669394
  633 SOLV  HW1     4792    5.169596050    6.345201173    7.444259728
  633 SOLV  HW2     4793    5.178561103    6.436999590    7.579015961
  634 SOLV  OW      4794    4.126256103    6.854299567    4.912467643
  634 SOLV  HW1     4795    4.142447999    6.921487428    4.840179813
  634 SOLV  HW2     4796    4.156277165    6.764091668    4.881433817
  635 SOLV  OW      4797    0.106347573    5.774932936    6.151160693
  635 SOLV  HW1     4798    0.076536953    5.693179650    6.101871299
  635 SOLV  HW2     4799    0.028749370    5.814217565    6.200525919
  636 SOLV  OW      4800    5.724394039    5.802668381    4.796627454
  636 SOLV  HW1     4801    5.786560283    5.857783557    4.740958241
  636 SOLV  HW2     4802    5.702802809    5.851802342    4.881013495
  637 SOLV  OW      4803    7.797573257    4.821665042    4.861049484
  637 SOLV  HW1     4804    7.886417717    4.864289189    4.878118972
  637 SOLV  HW2     4805    7.746883314    4.875968946    4.794093396
  638 SOLV  OW      4806    4.788568789    5.521175329    4.408150535
  638 SOLV  HW1     4807    4.798778662    5.427271492    4.375290762
  638 SOLV  HW2     4808    4.858028281    5.579127476    4.365502677
  639 SOLV  OW      4809    4.297991079    6.141353857    5.299556772
  639 SOLV  HW1     4810    4.272488149    6.097889596    5.385922630
  639 SOLV  HW2     4811    4.397450432    6.150595084    5.294965920
  640 SOLV  OW      4812    5.076740918    7.633781128    7.309943948
  640 SOLV  HW1     4813    5.015071316    7.711869019    7.319984330
  640 SOLV  HW2     4814    5.033845055    7.564729226    7.251690904
  641 SOLV  OW      4815    7.168813666    4.944327959    4.933310520
  641 SOLV  HW1     4816    7.258319803    4.985448508    4.950621804
  641 SOLV  HW2     4817    7.174482408    4.884686664    4.853231322
  642 SOLV  OW      4818    4.589310769    6.204561601    5.278434216
  642 SOLV  HW1     4819    4.607795427    6.162582141    5.367302964
  642 SOLV  HW2     4820    4.644371382    6.159453405    5.208183593
  643 SOLV  OW      4821    4.407496287    6.601138710    5.834646770
  643 SOLV  HW1     4822    4.398894203    6.616917713    5.736265558
  643 SOLV  HW2     4823    4.480818528    6.535255917    5.851531858
  644 SOLV  OW      4824    5.696960656    7.912493000    7.160575721
  644 SOLV  HW1     4825    5.742843140    8.000673271    7.149601531
  644 SOLV  HW2     4826    5.627882004    7.901751307    7.089062734
  645 SOLV  OW      4827    4.111536963    7.338857410    8.065477986
  645 SOLV  HW1     4828    4.025452521    7.289991137    8.079724768
  645 SOLV  HW2     4829    4.140869146    7.327685271    7.970524408
  646 SOLV  OW      4830    6.245242138    5.171986642    7.719994794
  646 SOLV  HW1     4831    6.326111606    5.215181365    7.759924570
  646 SOLV  HW2     4832    6.205111889    5.108754527    7.786261398
  647 SOLV  OW      4833    4.448908031    5.030491525    4.486835816
  647 SOLV  HW1     4834    4.435734198    4.963145306    4.414083404
  647 SOLV  HW2     4835    4.513284616    4.994435572    4.554345358
  648 SOLV  OW      4836    5.746069570    7.796918539    4.836054110
  648 SOLV  HW1     4837    5.800358436    7.738365265    4.896270159
  648 SOLV  HW2     4838    5.806917414    7.857486920    4.784764217
  649 SOLV  OW      4839    4.540314350    8.177486309    5.868750803
  649 SOLV  HW1     4840    4.446491479    8.198825899    5.841478610
  649 SOLV  HW2     4841    4.539009197    8.121708858    5.951750991
  650 SOLV  OW      4842    5.467341616    6.084497781    4.714091287
  650 SOLV  HW1     4843    5.446331132    6.180573806    4.695927183
  650 SOLV  HW2     4844    5.392431027    6.043245111    4.765942695
  651 SOLV  OW      4845    5.181538682    7.272169264    4.895745627
  651 SOLV  HW1     4846    5.158953921    7.181962935    4.932544150
  651 SOLV  HW2     4847    5.109180203    7.336951652    4.919596630
  652 SOLV  OW      4848    4.472591512    6.777493990    7.363797640
  652 SOLV  HW1     4849    4.547441180    6.786738925    7.429477115
  652 SOLV  HW2     4850    4.453643788    6.680525529    7.348314762
  653 SOLV  OW      4851    7.800869498    6.424243774    4.558885079
  653 SOLV  HW1     4852    7.722030143    6.485466412    4.565029620
  653 SOLV  HW2     4853    7.885085564    6.477297859    4.568602899
  654 SOLV  OW      4854    7.000108286    6.428463620    4.230529170
  654 SOLV  HW1     4855    6.994499834    6.332881640    4.201646196
  654 SOLV  HW2     4856    7.086221276    6.467951055    4.198484898
  655 SOLV  OW      4857    7.511872849    5.408847204    4.311431301
  655 SOLV  HW1     4858    7.525343097    5.507252967    4.323122394
  655 SOLV  HW2     4859    7.574084388    5.359275790    4.372046880
  656 SOLV  OW      4860    5.974761774    6.412100673    0.114786790
  656 SOLV  HW1     4861    5.888318101    6.377838430    0.077975750
  656 SOLV  HW2     4862    6.019591748    6.469696079    0.046416826
  657 SOLV  OW      4863    5.903936820    4.696007157    7.067743184
  657 SOLV  HW1     4864    5.934517050    4.621008243    7.009078655
  657 SOLV  HW2     4865    5.867714116    4.658805820    7.153214962
  658 SOLV  OW      4866    5.336725448    8.202573512    7.797043794
  658 SOLV  HW1     4867    5.364394962    8.152517244    7.715014483
  658 SOLV  HW2     4868    5.417834859    8.239155595    7.842683850
  659 SOLV  OW      4869    5.208738069    5.284176983    5.545650890
  659 SOLV  HW1     4870    5.110939409    5.273748158    5.527537492
  659 SOLV  HW2     4871    5.249500063    5.194207301    5.561312641
  660 SOLV  OW      4872    5.413749608    7.705627019    5.229436700
  660 SOLV  HW1     4873    5.329677121    7.659015064    5.257017168
  660 SOLV  HW2     4874    5.392665779    7.773506507    5.159085038
  661 SOLV  OW      4875    7.517242723    5.668272284    4.379835942
  661 SOLV  HW1     4876    7.463473115    5.751512788    4.366371960
  661 SOLV  HW2     4877    7.614546069    5.689707765    4.371236674
  662 SOLV  OW      4878    7.737795721    5.287221681    4.429490375
  662 SOLV  HW1     4879    7.720740928    5.188989629    4.421677774
  662 SOLV  HW2     4880    7.785461140    5.306034447    4.515370722
  663 SOLV  OW      4881    5.024790920    6.171078274    6.464016325
  663 SOLV  HW1     4882    5.118249750    6.200317812    6.484316635
  663 SOLV  HW2     4883    4.971211701    6.169768933    6.548450414
  664 SOLV  OW      4884    7.621562898    4.785127397    5.254263964
  664 SOLV  HW1     4885    7.594566915    4.873270447    5.293038353
  664 SOLV  HW2     4886    7.590853978    4.779721637    5.159242247
  665 SOLV  OW      4887    8.167079164    5.176541996    8.122207210
  665 SOLV  HW1     4888    8.226779257    5.255683743    8.135403868
  665 SOLV  HW2     4889    8.077490782    5.207365324    8.090183902
  666 SOLV  OW      4890    5.090976950    8.168708953    4.258908767
  666 SOLV  HW1     4891    5.081221834    8.070353595    4.274110852
  666 SOLV  HW2     4892    5.185944312    8.195628731    4.274925192
  667 SOLV  OW      4893    7.787262869    7.052542173    4.487832154
  667 SOLV  HW1     4894    7.880301756    7.071229354    4.519393793
  667 SOLV  HW2     4895    7.726699385    7.126608865    4.516947284
  668 SOLV  OW      4896    4.162194759    6.513048754    6.617449903
  668 SOLV  HW1     4897    4.134789677    6.520352326    6.713352672
  668 SOLV  HW2     4898    4.259423622    6.534819736    6.608836464
  669 SOLV  OW      4899    4.960580567    5.178595638    5.467443607
  669 SOLV  HW1     4900    4.944379261    5.131228469    5.554019547
  669 SOLV  HW2     4901    4.874524235    5.186325994    5.417084884
  670 SOLV  OW      4902    7.737156200    7.163021511    5.674377122
  670 SOLV  HW1     4903    7.702597522    7.069925092    5.686215663
  670 SOLV  HW2     4904    7.665588966    7.220292449    5.634383352
  671 SOLV  OW      4905    4.196608445    7.362420860    4.890902508
  671 SOLV  HW1     4906    4.256105242    7.306639705    4.948781989
  671 SOLV  HW2     4907    4.102093886    7.331124022    4.900330114
  672 SOLV  OW      4908    4.816852568    6.968367806    4.804620800
  672 SOLV  HW1     4909    4.896093778    6.919972649    4.767466162
  672 SOLV  HW2     4910    4.736840226    6.950065193    4.747483447
  673 SOLV  OW      4911    7.711776973    5.751555316    5.428333497
  673 SOLV  HW1     4912    7.670543756    5.686185443    5.491800068
  673 SOLV  HW2     4913    7.810753003    5.737486275    5.425647553
  674 SOLV  OW      4914    5.781791843    7.817677058    5.796217206
  674 SOLV  HW1     4915    5.861550609    7.759748028    5.779358145
  674 SOLV  HW2     4916    5.804357781    7.886068092    5.865606539
  675 SOLV  OW      4917    4.731857109    5.182548238    5.303843409
  675 SOLV  HW1     4918    4.708579846    5.248953901    5.232779067
  675 SOLV  HW2     4919    4.741811104    5.091909564    5.262767788
  676 SOLV  OW      4920    4.339443765    5.715933741    6.895163706
  676 SOLV  HW1     4921    4.251574612    5.732408968    6.850337517
  676 SOLV  HW2     4922    4.394744375    5.654748838    6.838594981
  677 SOLV  OW      4923    4.474794075    4.389050687    4.830090289
  677 SOLV  HW1     4924    4.511781177    4.455770409    4.765422325
  677 SOLV  HW2     4925    4.376324932    4.379512148    4.815450787
  678 SOLV  OW      4926    5.795815190    5.086553835    4.118153685
  678 SOLV  HW1     4927    5.751919430    5.093953541    4.028598113
  678 SOLV  HW2     4928    5.895147598    5.089430990    4.106903937
  679 SOLV  OW      4929    4.695170522    5.816282485    7.104966180
  679 SOLV  HW1     4930    4.705599789    5.772901285    7.015463431
  679 SOLV  HW2     4931    4.598307933    5.818713009    7.129727630
  680 SOLV  OW      4932    7.910272452    4.227545110    4.546206829
  680 SOLV  HW1     4933    7.922774010    4.198434905    4.451348259
  680 SOLV  HW2     4934    7.827610301    4.283388400    4.553295971
  681 SOLV  OW      4935    4.277197256    6.897941040    5.244031747
  681 SOLV  HW1     4936    4.291167178    6.805123358    5.278546489
  681 SOLV  HW2     4937    4.183095982    6.907606799    5.211581389
  682 SOLV  OW      4938    5.019126282    4.712076627    4.844442361
  682 SOLV  HW1     4939    4.986493173    4.617665543    4.839619671
  682 SOLV  HW2     4940    5.019943031    4.742212587    4.939798035
  683 SOLV  OW      4941    6.762390841    4.907463280    5.305562158
  683 SOLV  HW1     4942    6.858555181    4.908584652    5.332997126
  683 SOLV  HW2     4943    6.735577349    4.998622675    5.274378264
  684 SOLV  OW      4944    5.250387955    6.301545860    5.205247768
  684 SOLV  HW1     4945    5.164345552    6.339384578    5.239401233
  684 SOLV  HW2     4946    5.292023835    6.366031942    5.141142707
  685 SOLV  OW      4947    5.681381322    7.301005516    4.747861200
  685 SOLV  HW1     4948    5.604049033    7.363214601    4.760171253
  685 SOLV  HW2     4949    5.719245178    7.312690891    4.656037844
  686 SOLV  OW      4950    4.723424163    4.593007022    7.534977526
  686 SOLV  HW1     4951    4.703510814    4.561109453    7.442306885
  686 SOLV  HW2     4952    4.821520959    4.610306374    7.543893462
  687 SOLV  OW      4953    7.958732094    4.640127859    6.549362625
  687 SOLV  HW1     4954    7.927822502    4.721494092    6.500107959
  687 SOLV  HW2     4955    7.980800398    4.567889170    6.483815800
  688 SOLV  OW      4956    5.900021624    6.726684283    6.071170172
  688 SOLV  HW1     4957    5.820781225    6.682133350    6.029485707
  688 SOLV  HW2     4958    5.975298058    6.729142511    6.005376565
  689 SOLV  OW      4959    6.311460074    7.156791287    6.438575699
  689 SOLV  HW1     4960    6.220877541    7.184125797    6.470943412
  689 SOLV  HW2     4961    6.320782632    7.057477311    6.445634336
  690 SOLV  OW      4962    8.010356372    6.467833700    4.880997081
  690 SOLV  HW1     4963    8.018495143    6.389136152    4.942156694
  690 SOLV  HW2     4964    8.067876529    6.453513991    4.800459031
  691 SOLV  OW      4965    5.190800368    6.830063616    4.945542572
  691 SOLV  HW1     4966    5.149716711    6.905390582    4.996918684
  691 SOLV  HW2     4967    5.131315175    6.805625143    4.868954609
  692 SOLV  OW      4968    6.561853677    8.153258072    7.137849478
  692 SOLV  HW1     4969    6.515350945    8.138836234    7.225204743
  692 SOLV  HW2     4970    6.558371989    8.250286015    7.113873257
  693 SOLV  OW      4971    6.344552089    4.765936661    5.851027901
  693 SOLV  HW1     4972    6.403918823    4.708172248    5.907053824
  693 SOLV  HW2     4973    6.252152226    4.765721264    5.889266873
  694 SOLV  OW      4974    7.660235936    5.055005422    7.768161621
  694 SOLV  HW1     4975    7.584894200    5.015147322    7.715864419
  694 SOLV  HW2     4976    7.682013530    5.145469161    7.731527640
  695 SOLV  OW      4977    6.713293757    4.548763529    6.394727626
  695 SOLV  HW1     4978    6.649120318    4.484674279    6.436868311
  695 SOLV  HW2     4979    6.674977853    4.641090930    6.397730312
  696 SOLV  OW      4980    4.696022836    7.234837364    7.522989814
  696 SOLV  HW1     4981    4.691868117    7.202698535    7.617602665
  696 SOLV  HW2     4982    4.608631200    7.276631079    7.498136525
  697 SOLV  OW      4983    7.908985927    7.157800359    5.462376705
  697 SOLV  HW1     4984    7.854693095    7.153142714    5.546236039
  697 SOLV  HW2     4985    8.006215521    7.153271569    5.485346782
  698 SOLV  OW      4986    7.991165622    5.011262699    6.631098622
  698 SOLV  HW1     4987    7.924808079    5.051572133    6.694135407
  698 SOLV  HW2     4988    7.942782636    4.960767143    6.559606849
  699 SOLV  OW      4989    6.024177470    6.742167747    5.612133616
  699 SOLV  HW1     4990    6.019166863    6.642434102    5.606651745
  699 SOLV  HW2     4991    6.075310554    6.777312431    5.533697743
  700 SOLV  OW      4992    4.842855783    5.862627312    6.731008150
  700 SOLV  HW1     4993    4.763379987    5.876266768    6.671851566
  700 SOLV  HW2     4994    4.910604065    5.806561676    6.683376964
  701 SOLV  OW      4995    5.999359068    7.947856871    6.842084398
  701 SOLV  HW1     4996    6.066615737    7.984545003    6.906368424
  701 SOLV  HW2     4997    5.967507370    7.858748447    6.874441603
  702 SOLV  OW      4998    5.987710076    7.153681081    4.838377259
  702 SOLV  HW1     4999    6.013143628    7.132736481    4.932801599
  702 SOLV  HW2     5000    5.962451661    7.250187562    4.831302182
  703 SOLV  OW      5001    8.139786006    6.150330615    5.448650172
  703 SOLV  HW1     5002    8.121137354    6.241273071    5.485840510
  703 SOLV  HW2     5003    8.233723816    6.146916994    5.414511812
  704 SOLV  OW      5004    7.585979354    6.605293090    4.545778936
  704 SOLV  HW1     5005    7.648921941    6.682469625    4.554928379
  704 SOLV  HW2     5006    7.530163281    6.617379136    4.463680515
  705 SOLV  OW      5007    7.051572752    4.253840891    8.012522568
  705 SOLV  HW1     5008    7.062783027    4.162053489    7.974431100
  705 SOLV  HW2     5009    7.141521041    4.294895142    8.027534623
  706 SOLV  OW      5010    6.617796565    7.400693596    4.298411672
  706 SOLV  HW1     5011    6.554626272    7.452435475    4.240669742
  706 SOLV  HW2     5012    6.616822924    7.304521424    4.270994221
  707 SOLV  OW      5013    4.716869987    5.734953347    8.083665611
  707 SOLV  HW1     5014    4.672661634    5.809080034    8.134185890
  707 SOLV  HW2     5015    4.811875090    5.726227217    8.113653280
  708 SOLV  OW      5016    5.055173719    5.517972994    7.895437154
  708 SOLV  HW1     5017    4.991823160    5.455298774    7.850045079
  708 SOLV  HW2     5018    5.068194222    5.599179171    7.838536132
  709 SOLV  OW      5019    4.177883263    5.391120883    8.105455101
  709 SOLV  HW1     5020    4.272130074    5.368081065    8.129712238
  709 SOLV  HW2     5021    4.117199197    5.316587890    8.133094555
  710 SOLV  OW      5022    4.329903845    7.558889664    7.234632723
  710 SOLV  HW1     5023    4.363834612    7.467036386    7.214299413
  710 SOLV  HW2     5024    4.355075853    7.583751677    7.328173855
  711 SOLV  OW      5025    7.203284783    6.319834382    5.019137024
  711 SOLV  HW1     5026    7.166933871    6.227425591    5.007256251
  711 SOLV  HW2     5027    7.143439705    6.371558499    5.080333559
  712 SOLV  OW      5028    6.025329168    5.008908066    6.377629343
  712 SOLV  HW1     5029    5.996389321    5.050869475    6.463671075
  712 SOLV  HW2     5030    6.087733880    4.933157787    6.396837748
  713 SOLV  OW      5031    6.732667979    6.269982711    0.044210575
  713 SOLV  HW1     5032    6.777116874    6.336076902    0.104690215
  713 SOLV  HW2     5033    6.727439562    6.181214620    0.089979597
  714 SOLV  OW      5034    7.859054121    4.855221643    6.937703189
  714 SOLV  HW1     5035    7.836937723    4.933507361    6.879531845
  714 SOLV  HW2     5036    7.904163519    4.887300388    7.020996228
  715 SOLV  OW      5037    7.640754766    4.418177981    4.874625332
  715 SOLV  HW1     5038    7.724081370    4.465670888    4.902960001
  715 SOLV  HW2     5039    7.561318885    4.475664232    4.894295690
  716 SOLV  OW      5040    7.511299251    4.461469212    7.728316970
  716 SOLV  HW1     5041    7.457737499    4.526300069    7.782443002
  716 SOLV  HW2     5042    7.575736758    4.413549478    7.787924152
  717 SOLV  OW      5043    4.758350077    7.535963954    7.895971355
  717 SOLV  HW1     5044    4.848467585    7.571334044    7.921056768
  717 SOLV  HW2     5045    4.758980527    7.508321209    7.799862656
  718 SOLV  OW      5046    7.878352350    5.897108845    7.624360314
  718 SOLV  HW1     5047    7.960034456    5.851328369    7.589235067
  718 SOLV  HW2     5048    7.867254968    5.875629210    7.721401627
  719 SOLV  OW      5049    7.796447019    6.901458748    4.260455541
  719 SOLV  HW1     5050    7.891868498    6.871660109    4.263329775
  719 SOLV  HW2     5051    7.779271995    6.965494562    4.335327598
  720 SOLV  OW      5052    5.744158803    5.160448295    7.398742805
  720 SOLV  HW1     5053    5.697578624    5.137481112    7.313278189
  720 SOLV  HW2     5054    5.679364759    5.154365944    7.474677449
  721 SOLV  OW      5055    7.717835904    5.023762362    6.241930353
  721 SOLV  HW1     5056    7.706615205    4.951449152    6.173762808
  721 SOLV  HW2     5057    7.743833778    5.108850774    6.196258835
  722 SOLV  OW      5058    6.264352621    6.778164855    4.703411057
  722 SOLV  HW1     5059    6.260867370    6.875488700    4.726124980
  722 SOLV  HW2     5060    6.262116566    6.724212226    4.787589858
  723 SOLV  OW      5061    4.675743862    6.835356737    5.450878279
  723 SOLV  HW1     5062    4.645743171    6.762345472    5.389468929
  723 SOLV  HW2     5063    4.599631543    6.862830303    5.509648296
  724 SOLV  OW      5064    4.103457672    7.111101521    5.499171146
  724 SOLV  HW1     5065    4.064498833    7.186645881    5.446476050
  724 SOLV  HW2     5066    4.188271790    7.141172109    5.542803382
  725 SOLV  OW      5067    7.238153013    4.455633145    4.751823131
  725 SOLV  HW1     5068    7.170434321    4.495569697    4.690006940
  725 SOLV  HW2     5069    7.199977697    4.373685635    4.794591969
  726 SOLV  OW      5070    6.112188016    0.072429001    6.180112323
  726 SOLV  HW1     5071    6.180763370    0.077639889    6.252708932
  726 SOLV  HW2     5072    6.156714870    0.084123183    6.091328436
  727 SOLV  OW      5073    7.655368765    6.350261671    4.329082161
  727 SOLV  HW1     5074    7.708781824    6.365061949    4.412325919
  727 SOLV  HW2     5075    7.687155984    6.267148786    4.283438762
  728 SOLV  OW      5076    0.148018559    6.370823719    5.954579996
  728 SOLV  HW1     5077    0.101676988    6.443981553    6.004599938
  728 SOLV  HW2     5078    0.081695722    6.322152338    5.897712356
  729 SOLV  OW      5079    4.588505524    0.024953583    7.870859458
  729 SOLV  HW1     5080    4.529949639    0.056855207    7.796326211
  729 SOLV  HW2     5081    4.601472135   -0.073903290    7.863059350
  730 SOLV  OW      5082    6.036888901    6.460576500    5.031108000
  730 SOLV  HW1     5083    6.054085618    6.392983890    5.102770488
  730 SOLV  HW2     5084    6.004422075    6.414193083    4.948667395
  731 SOLV  OW      5085    7.768393722    5.643279753    4.586870844
  731 SOLV  HW1     5086    7.745077868    5.570335261    4.651178808
  731 SOLV  HW2     5087    7.767841310    5.731168339    4.634570858
  732 SOLV  OW      5088    7.033846593    6.011195387    6.808501969
  732 SOLV  HW1     5089    6.963758631    5.940100194    6.802614868
  732 SOLV  HW2     5090    7.118737939    5.977761870    6.767549561
  733 SOLV  OW      5091    6.826608263    6.173069818    6.014805741
  733 SOLV  HW1     5092    6.766529551    6.252352327    6.025115928
  733 SOLV  HW2     5093    6.800053214    6.102393375    6.080388346
  734 SOLV  OW      5094    8.067563930    6.282533553    5.091558418
  734 SOLV  HW1     5095    8.072396642    6.206260447    5.027056555
  734 SOLV  HW2     5096    8.156895593    6.295462955    5.134617716
  735 SOLV  OW      5097    4.750033512    6.094439639    7.093093816
  735 SOLV  HW1     5098    4.752273831    5.995389447    7.079464889
  735 SOLV  HW2     5099    4.689445882    6.136037533    7.025267764
  736 SOLV  OW      5100    5.057284868    5.205468509    5.891541525
  736 SOLV  HW1     5101    5.081747724    5.298896061    5.865563927
  736 SOLV  HW2     5102    5.137446332    5.146338991    5.882610022
  737 SOLV  OW      5103    5.651241863    6.426660100    5.394583993
  737 SOLV  HW1     5104    5.669267632    6.501659349    5.330942617
  737 SOLV  HW2     5105    5.733828258    6.371244301    5.405004014
  738 SOLV  OW      5106    5.488496342    6.398331937    7.569722806
  738 SOLV  HW1     5107    5.538410909    6.345318931    7.501169463
  738 SOLV  HW2     5108    5.390185207    6.389124109    7.553864922
  739 SOLV  OW      5109    4.505260091    7.441885146    4.532322812
  739 SOLV  HW1     5110    4.426568161    7.466013501    4.589131716
  739 SOLV  HW2     5111    4.487133300    7.467967671    4.437491981
  740 SOLV  OW      5112    5.157606294    7.204750449    4.212489660
  740 SOLV  HW1     5113    5.171773653    7.124158840    4.154994781
  740 SOLV  HW2     5114    5.169971425    7.179751846    4.308528925
  741 SOLV  OW      5115    4.394259803    4.208391431    4.277775426
  741 SOLV  HW1     5116    4.460134251    4.141514433    4.312266744
  741 SOLV  HW2     5117    4.355109276    4.259213543    4.354495145
  742 SOLV  OW      5118    4.505429370    8.190387277    5.129622108
  742 SOLV  HW1     5119    4.486795119    8.096066410    5.102089176
  742 SOLV  HW2     5120    4.448640247    8.252648633    5.075768519
  743 SOLV  OW      5121    4.343333310    7.521244748    7.836502776
  743 SOLV  HW1     5122    4.282026809    7.467314282    7.778757634
  743 SOLV  HW2     5123    4.408625166    7.460435013    7.881675540
  744 SOLV  OW      5124    7.537392654    7.254416032    5.504734006
  744 SOLV  HW1     5125    7.513369414    7.320961950    5.434048561
  744 SOLV  HW2     5126    7.495167588    7.166331130    5.483288455
  745 SOLV  OW      5127    6.197311714    4.880456420    4.906423815
  745 SOLV  HW1     5128    6.157286315    4.972096744    4.906181017
  745 SOLV  HW2     5129    6.146372200    4.821695968    4.843555896
  746 SOLV  OW      5130    6.767473799    6.295933969    7.534222557
  746 SOLV  HW1     5131    6.787270965    6.364363977    7.604416966
  746 SOLV  HW2     5132    6.730609134    6.341206531    7.453024319
  747 SOLV  OW      5133    6.354033341    4.099315354    7.882870782
  747 SOLV  HW1     5134    6.323469420    4.194526327    7.884417658
  747 SOLV  HW2     5135    6.375809594    4.072840157    7.788921343
  748 SOLV  OW      5136    4.915063775    5.047916289    5.713507305
  748 SOLV  HW1     5137    4.871845922    4.987611116    5.780566396
  748 SOLV  HW2     5138    4.970653800    5.116144775    5.761004557
  749 SOLV  OW      5139    6.241560778    4.653266207    4.423138320
  749 SOLV  HW1     5140    6.254912620    4.615926727    4.514939906
  749 SOLV  HW2     5141    6.298940392    4.734332708    4.411484895
  750 SOLV  OW      5142    5.188772134    4.082365313    7.911876325
  750 SOLV  HW1     5143    5.090356358    4.099379428    7.917034515
  750 SOLV  HW2     5144    5.228855379    4.140003109    7.840651916
  751 SOLV  OW      5145    7.620183986    4.243580714    6.361091126
  751 SOLV  HW1     5146    7.652597158    4.191426298    6.282164920
  751 SOLV  HW2     5147    7.535568199    4.291166307    6.337095709
  752 SOLV  OW      5148    4.246993176    6.306481593    5.622727476
  752 SOLV  HW1     5149    4.162628592    6.352851398    5.649792155
  752 SOLV  HW2     5150    4.225158063    6.215451339    5.587560434
  753 SOLV  OW      5151    5.814002276    7.131283203    5.149059354
  753 SOLV  HW1     5152    5.769691836    7.122474057    5.059845988
  753 SOLV  HW2     5153    5.761779352    7.194709041    5.206067506
  754 SOLV  OW      5154    4.870366064    4.243793623    6.592571183
  754 SOLV  HW1     5155    4.822528336    4.248919971    6.680236868
  754 SOLV  HW2     5156    4.968102407    4.230045276    6.608710417
  755 SOLV  OW      5157    7.965675823    4.054766500    4.743084443
  755 SOLV  HW1     5158    7.937918079    4.121954705    4.674402834
  755 SOLV  HW2     5159    7.885381805    4.004043493    4.774420084
  756 SOLV  OW      5160    4.878954654    6.268463121    4.341034247
  756 SOLV  HW1     5161    4.835518390    6.288835052    4.253285620
  756 SOLV  HW2     5162    4.824630137    6.200303937    4.390071041
  757 SOLV  OW      5163    7.340295461    4.293016111    7.579739597
  757 SOLV  HW1     5164    7.246987071    4.327706743    7.570165806
  757 SOLV  HW2     5165    7.393397738    4.355579708    7.636900941
  758 SOLV  OW      5166    7.476044693    5.197022100    4.749625473
  758 SOLV  HW1     5167    7.397807851    5.212861061    4.689380075
  758 SOLV  HW2     5168    7.541720590    5.271728746    4.739282808
  759 SOLV  OW      5169    4.709848132    5.727585547    7.807353894
  759 SOLV  HW1     5170    4.762882640    5.804936438    7.772632323
  759 SOLV  HW2     5171    4.692620951    5.740179543    7.905057408
  760 SOLV  OW      5172    6.172150132    5.413336724    6.499231980
  760 SOLV  HW1     5173    6.086564452    5.457267842    6.471903617
  760 SOLV  HW2     5174    6.248662178    5.474999249    6.480649367
  761 SOLV  OW      5175    8.036610410    5.480656644    5.488322979
  761 SOLV  HW1     5176    8.094115874    5.423732994    5.547096577
  761 SOLV  HW2     5177    7.940357543    5.464384923    5.510051202
  762 SOLV  OW      5178    6.970561905    7.045888460    5.031303489
  762 SOLV  HW1     5179    7.024259331    6.974282553    4.986681932
  762 SOLV  HW2     5180    6.940890967    7.112694456    4.963050916
  763 SOLV  OW      5181    7.381214695    4.660773575    4.391704487
  763 SOLV  HW1     5182    7.320202789    4.664884692    4.312568172
  763 SOLV  HW2     5183    7.381678467    4.567825967    4.428615183
  764 SOLV  OW      5184    6.388231786    4.692709604    5.584404307
  764 SOLV  HW1     5185    6.352606069    4.599275699    5.582853012
  764 SOLV  HW2     5186    6.371275603    4.733343525    5.674197581
  765 SOLV  OW      5187    6.637970160    5.034873673    7.962377375
  765 SOLV  HW1     5188    6.684675746    5.093877068    7.896505882
  765 SOLV  HW2     5189    6.606677782    4.951787613    7.916341914
  766 SOLV  OW      5190    7.508790426    6.324712226    5.850492599
  766 SOLV  HW1     5191    7.568030990    6.261750633    5.800212476
  766 SOLV  HW2     5192    7.554355722    6.413276581    5.859537328
  767 SOLV  OW      5193    8.071512450    4.521421006    6.759878238
  767 SOLV  HW1     5194    8.029746685    4.573740888    6.685581292
  767 SOLV  HW2     5195    8.036300254    4.554163107    6.847569949
  768 SOLV  OW      5196    6.654777346    6.819151014    5.397935704
  768 SOLV  HW1     5197    6.693197066    6.862390909    5.316350945
  768 SOLV  HW2     5198    6.720462663    6.825523562    5.473079851
  769 SOLV  OW      5199    6.651588941    6.901166806    6.144929478
  769 SOLV  HW1     5200    6.570462232    6.850415107    6.115868088
  769 SOLV  HW2     5201    6.658529620    6.898605238    6.244664091
  770 SOLV  OW      5202    4.785079081    6.060386582    5.111267799
  770 SOLV  HW1     5203    4.743685698    5.978308835    5.150655452
  770 SOLV  HW2     5204    4.848723316    6.100502242    5.177158920
  771 SOLV  OW      5205    7.873591895    7.981841354    5.371912126
  771 SOLV  HW1     5206    7.941972364    8.033214125    5.320095257
  771 SOLV  HW2     5207    7.811615608    7.935568747    5.308526119
  772 SOLV  OW      5208    8.194074420    7.277054211    4.373898844
  772 SOLV  HW1     5209    8.190499344    7.376538398    4.364326104
  772 SOLV  HW2     5210    8.207186539    7.253296874    4.470154399
  773 SOLV  OW      5211    5.446733368    6.465356732    4.895799184
  773 SOLV  HW1     5212    5.528569412    6.447126491    4.950302041
  773 SOLV  HW2     5213    5.375618276    6.504135717    4.954440758
  774 SOLV  OW      5214    6.277496401    6.691209002    4.246595186
  774 SOLV  HW1     5215    6.265532851    6.753872348    4.169575935
  774 SOLV  HW2     5216    6.374668679    6.670396746    4.257824213
  775 SOLV  OW      5217    6.920669345    5.025141182    4.381715648
  775 SOLV  HW1     5218    6.993285028    5.026248693    4.450469889
  775 SOLV  HW2     5219    6.940213007    4.954427407    4.313752563
  776 SOLV  OW      5220    4.626053251    7.702313866    5.411456490
  776 SOLV  HW1     5221    4.716135301    7.743446272    5.397549971
  776 SOLV  HW2     5222    4.631080687    7.604135535    5.393133274
  777 SOLV  OW      5223    7.202169847    5.664378495    6.614541338
  777 SOLV  HW1     5224    7.212918400    5.754947350    6.655573507
  777 SOLV  HW2     5225    7.136063332    5.611372810    6.667665404
  778 SOLV  OW      5226    7.256903345    5.236228563    4.584182229
  778 SOLV  HW1     5227    7.281418397    5.244608834    4.487596386
  778 SOLV  HW2     5228    7.191951502    5.308292279    4.608432571
  779 SOLV  OW      5229    8.179618730    4.358628889    5.417770029
  779 SOLV  HW1     5230    8.099610465    4.308297431    5.450438304
  779 SOLV  HW2     5231    8.152684786    4.451802620    5.393377449
  780 SOLV  OW      5232    7.465699458    8.232675462    4.893489904
  780 SOLV  HW1     5233    7.476921598    8.153158775    4.833886551
  780 SOLV  HW2     5234    7.420455128    8.204711383    4.978179413
  781 SOLV  OW      5235    6.210969517    7.045808086    4.720344020
  781 SOLV  HW1     5236    6.296706948    7.094598041    4.736783477
  781 SOLV  HW2     5237    6.136405479    7.092540886    4.767860332
  782 SOLV  OW      5238    5.592732199    5.962293014    6.447606574
  782 SOLV  HW1     5239    5.506556076    5.969824473    6.497776218
  782 SOLV  HW2     5240    5.596521805    6.033104550    6.377098664
  783 SOLV  OW      5241    4.490052631    6.953618522    7.740305225
  783 SOLV  HW1     5242    4.433090289    6.897737951    7.800588228
  783 SOLV  HW2     5243    4.433364351    7.022852351    7.695645980
  784 SOLV  OW      5244    5.525940323    4.543336549    7.596008639
  784 SOLV  HW1     5245    5.455618774    4.552119382    7.525444014
  784 SOLV  HW2     5246    5.484864841    4.558076268    7.685992283
  785 SOLV  OW      5247    6.914144842    4.552891451    6.739809022
  785 SOLV  HW1     5248    6.825244232    4.577063166    6.700899136
  785 SOLV  HW2     5249    6.909712975    4.559256577    6.839515588
  786 SOLV  OW      5250    7.736502469    7.315176220    5.906995563
  786 SOLV  HW1     5251    7.637306627    7.304715908    5.914123568
  786 SOLV  HW2     5252    7.767993756    7.276030744    5.820532098
  787 SOLV  OW      5253    5.776447183    5.458661014    4.388379214
  787 SOLV  HW1     5254    5.737569553    5.394441001    4.322303568
  787 SOLV  HW2     5255    5.708048728    5.527716793    4.411928608
  788 SOLV  OW      5256    6.218392959    4.824502881    6.462003177
  788 SOLV  HW1     5257    6.240935099    4.793339914    6.554320936
  788 SOLV  HW2     5258    6.225403188    4.747734668    6.398290538
  789 SOLV  OW      5259    6.455426737    7.026032046    7.727973013
  789 SOLV  HW1     5260    6.372369667    7.050837682    7.678110775
  789 SOLV  HW2     5261    6.499065903    6.947963025    7.683242137
  790 SOLV  OW      5262    6.295224977    4.742319571    6.714727882
  790 SOLV  HW1     5263    6.378958403    4.769812630    6.761999010
  790 SOLV  HW2     5264    6.283032286    4.643432954    6.723360667
  791 SOLV  OW      5265    5.953019192    5.956859789    5.698798812
  791 SOLV  HW1     5266    5.988588150    5.984337099    5.788139883
  791 SOLV  HW2     5267    6.023462714    5.906229855    5.649037089
  792 SOLV  OW      5268    6.412202690    6.792992251    5.535497652
  792 SOLV  HW1     5269    6.436705752    6.771918361    5.630140033
  792 SOLV  HW2     5270    6.495458148    6.804068118    5.481206783
  793 SOLV  OW      5271    8.057607228    6.293813792    7.045074978
  793 SOLV  HW1     5272    8.001062520    6.260402914    7.120495230
  793 SOLV  HW2     5273    8.002196968    6.351248914    6.984803369
  794 SOLV  OW      5274    5.013468825    5.870232410    5.090385135
  794 SOLV  HW1     5275    4.931833397    5.926589492    5.077690137
  794 SOLV  HW2     5276    5.089422725    5.927914735    5.120473445
  795 SOLV  OW      5277    6.927975955    6.395744130    4.770569038
  795 SOLV  HW1     5278    6.869405251    6.435540229    4.699948477
  795 SOLV  HW2     5279    7.023916180    6.408902198    4.745592225
  796 SOLV  OW      5280    5.618848950    7.978761918    6.197913604
  796 SOLV  HW1     5281    5.665709786    8.008430200    6.114693232
  796 SOLV  HW2     5282    5.579203687    8.058204652    6.243944006
  797 SOLV  OW      5283    5.119783306    6.141066858    4.434442027
  797 SOLV  HW1     5284    5.110141664    6.102369516    4.526145650
  797 SOLV  HW2     5285    5.031023264    6.174761938    4.403004862
  798 SOLV  OW      5286    5.486837012    6.105469790    7.879830226
  798 SOLV  HW1     5287    5.533571476    6.017187785    7.874926521
  798 SOLV  HW2     5288    5.398940390    6.099303640    7.832523444
  799 SOLV  OW      5289    4.249451146    4.992946904    5.784869816
  799 SOLV  HW1     5290    4.190914674    5.001023783    5.704184374
  799 SOLV  HW2     5291    4.344301203    4.979777315    5.756027641
  800 SOLV  OW      5292    5.438804534    4.774004122    4.957528687
  800 SOLV  HW1     5293    5.478560412    4.821583897    5.035998699
  800 SOLV  HW2     5294    5.393356728    4.690549954    4.988701744
  801 SOLV  OW      5295    6.443112036    7.193659439    4.710010563
  801 SOLV  HW1     5296    6.419400624    7.290748955    4.713620987
  801 SOLV  HW2     5297    6.473349430    7.170164229    4.617624039
  802 SOLV  OW      5298    4.850253606    6.685480559    4.552902386
  802 SOLV  HW1     5299    4.777621275    6.635442357    4.600045654
  802 SOLV  HW2     5300    4.810156763    6.759848591    4.499392315
  803 SOLV  OW      5301    4.801436771    7.658689756    6.718150876
  803 SOLV  HW1     5302    4.736785216    7.730236479    6.691634181
  803 SOLV  HW2     5303    4.840685832    7.617171805    6.636067957
  804 SOLV  OW      5304    4.186053808    6.667437767    7.242314087
  804 SOLV  HW1     5305    4.130985101    6.607855721    7.183855406
  804 SOLV  HW2     5306    4.223136052    6.614316877    7.318504966
  805 SOLV  OW      5307    6.112198036    7.700959310    5.989853333
  805 SOLV  HW1     5308    6.096181080    7.654891249    6.077160592
  805 SOLV  HW2     5309    6.046395535    7.667914149    5.922181989
  806 SOLV  OW      5310    5.362832283    4.353182748    5.376348063
  806 SOLV  HW1     5311    5.329766074    4.444502160    5.352495431
  806 SOLV  HW2     5312    5.381678915    4.349154721    5.474481031
  807 SOLV  OW      5313    5.780565855    6.611130814    7.940695681
  807 SOLV  HW1     5314    5.710444466    6.612584749    7.869404184
  807 SOLV  HW2     5315    5.863759471    6.654840313    7.906492461
  808 SOLV  OW      5316    4.153589897    6.518378969    5.104239339
  808 SOLV  HW1     5317    4.210300807    6.568808150    5.169374259
  808 SOLV  HW2     5318    4.077543364    6.576157048    5.074569097
  809 SOLV  OW      5319    4.863528568    8.036663572    7.678640697
  809 SOLV  HW1     5320    4.877803687    8.074567009    7.587201263
  809 SOLV  HW2     5321    4.951625138    8.027721279    7.725123106
  810 SOLV  OW      5322    7.330483548    7.021432372    5.936688925
  810 SOLV  HW1     5323    7.255840075    6.979464889    5.885030648
  810 SOLV  HW2     5324    7.375281876    6.951920580    5.992926574
  811 SOLV  OW      5325    7.073849549    6.786323044    4.272308439
  811 SOLV  HW1     5326    7.064954984    6.759277550    4.176437356
  811 SOLV  HW2     5327    7.009023517    6.734156573    4.327788509
  812 SOLV  OW      5328    7.959286463    4.805716697    4.079055913
  812 SOLV  HW1     5329    7.971504701    4.706560623    4.074721420
  812 SOLV  HW2     5330    8.032683151    4.850584665    4.028048749
  813 SOLV  OW      5331    5.443229510    7.872784059    7.749225186
  813 SOLV  HW1     5332    5.527988899    7.825168959    7.725764437
  813 SOLV  HW2     5333    5.431402521    7.951518648    7.688705139
  814 SOLV  OW      5334    5.003991701    4.078204165    4.506222610
  814 SOLV  HW1     5335    4.926861975    4.053704882    4.447463780
  814 SOLV  HW2     5336    5.084804613    4.095120870    4.449788149
  815 SOLV  OW      5337    7.973847462    8.214476794    4.620274806
  815 SOLV  HW1     5338    7.911647942    8.292582125    4.614574916
  815 SOLV  HW2     5339    7.975320416    8.166588408    4.532489819
  816 SOLV  OW      5340    5.293149759    6.256803367    6.465834461
  816 SOLV  HW1     5341    5.305186342    6.296759422    6.374957432
  816 SOLV  HW2     5342    5.347188239    6.308385332    6.532325645
  817 SOLV  OW      5343    5.366468436    7.602441934    8.150377856
  817 SOLV  HW1     5344    5.348749766    7.618770563    8.247431787
  817 SOLV  HW2     5345    5.305542371    7.530492202    8.117042427
  818 SOLV  OW      5346    4.349780801    5.660557661    7.485911498
  818 SOLV  HW1     5347    4.338956092    5.589306186    7.416574403
  818 SOLV  HW2     5348    4.444389182    5.661411397    7.518315574
  819 SOLV  OW      5349    7.429395863    6.311651322    5.404311023
  819 SOLV  HW1     5350    7.529030775    6.318060240    5.410079993
  819 SOLV  HW2     5351    7.393116395    6.277673334    5.491090750
  820 SOLV  OW      5352    4.368188879    4.578274700    5.378671625
  820 SOLV  HW1     5353    4.441569848    4.566003767    5.445502819
  820 SOLV  HW2     5354    4.378618359    4.511359371    5.305083219
  821 SOLV  OW      5355    5.286967059    7.938000836    5.815091455
  821 SOLV  HW1     5356    5.308379538    7.869706435    5.745252912
  821 SOLV  HW2     5357    5.325754041    7.909345981    5.902695504
  822 SOLV  OW      5358    7.232172011    5.220279630    6.899834313
  822 SOLV  HW1     5359    7.260885718    5.257230638    6.811459059
  822 SOLV  HW2     5360    7.295235927    5.147859733    6.927732363
  823 SOLV  OW      5361    7.407116604    7.619488265    5.651093711
  823 SOLV  HW1     5362    7.342417524    7.665178294    5.712151835
  823 SOLV  HW2     5363    7.383177121    7.522677018    5.643605460
  824 SOLV  OW      5364    4.911236261    7.551132437    6.490175206
  824 SOLV  HW1     5365    4.985100475    7.572823900    6.426339365
  824 SOLV  HW2     5366    4.927881775    7.461436364    6.531150628
  825 SOLV  OW      5367    7.197599822    6.842516824    4.963766678
  825 SOLV  HW1     5368    7.287165433    6.837513885    5.007981628
  825 SOLV  HW2     5369    7.205674528    6.812594050    4.868680522
  826 SOLV  OW      5370    5.935355122    7.686510171    6.896564907
  826 SOLV  HW1     5371    5.922098333    7.693374020    6.995451776
  826 SOLV  HW2     5372    5.852833400    7.648888762    6.854419884
  827 SOLV  OW      5373    4.754434401    5.027626096    6.637011453
  827 SOLV  HW1     5374    4.686557337    4.956231394    6.619773755
  827 SOLV  HW2     5375    4.806381869    5.045100422    6.553358839
  828 SOLV  OW      5376    5.675875466    5.616580601    5.993628562
  828 SOLV  HW1     5377    5.641740816    5.639486318    5.902458128
  828 SOLV  HW2     5378    5.775695306    5.610860044    5.991358605
  829 SOLV  OW      5379    6.777658943    8.189021565    5.331064250
  829 SOLV  HW1     5380    6.844406330    8.212170379    5.260278322
  829 SOLV  HW2     5381    6.808444959    8.225307602    5.419025785
  830 SOLV  OW      5382    4.567578843    5.850653953    5.469493285
  830 SOLV  HW1     5383    4.469553522    5.838457555    5.485104363
  830 SOLV  HW2     5384    4.591493969    5.947012540    5.481511853
  831 SOLV  OW      5385    5.974308012    7.625509506    5.763384138
  831 SOLV  HW1     5386    5.927466070    7.540157405    5.740561125
  831 SOLV  HW2     5387    6.060485845    7.630729876    5.712924956
  832 SOLV  OW      5388    6.736034241    6.657716032    5.713091189
  832 SOLV  HW1     5389    6.782572993    6.735579006    5.670984981
  832 SOLV  HW2     5390    6.642679257    6.683947882    5.737547233
  833 SOLV  OW      5391    4.489339091    5.253969757    4.336448662
  833 SOLV  HW1     5392    4.438617828    5.237684190    4.251808163
  833 SOLV  HW2     5393    4.473495243    5.178279442    4.399866279
  834 SOLV  OW      5394    6.591229869    7.733420240    5.463827758
  834 SOLV  HW1     5395    6.536865875    7.752757312    5.545510878
  834 SOLV  HW2     5396    6.584935841    7.636049862    5.441900004
  835 SOLV  OW      5397    7.449813077    4.937025921    7.618534639
  835 SOLV  HW1     5398    7.468326817    4.873350913    7.543672277
  835 SOLV  HW2     5399    7.364565477    4.911142700    7.663971608
  836 SOLV  OW      5400    6.708330273    5.670797610    5.560000949
  836 SOLV  HW1     5401    6.675875468    5.576562770    5.568263044
  836 SOLV  HW2     5402    6.630947339    5.733559219    5.568639724
  837 SOLV  OW      5403    7.734319918    7.710374175    4.823176100
  837 SOLV  HW1     5404    7.803694687    7.641819470    4.845288649
  837 SOLV  HW2     5405    7.654872467    7.697740337    4.882589684
  838 SOLV  OW      5406    6.028463503    5.754434308    4.480951045
  838 SOLV  HW1     5407    6.016597514    5.676502326    4.419409637
  838 SOLV  HW2     5408    6.108505337    5.807314159    4.452692964
  839 SOLV  OW      5409    7.785382415    5.879940413    4.723102425
  839 SOLV  HW1     5410    7.883059909    5.864675576    4.738187560
  839 SOLV  HW2     5411    7.751273057    5.946024850    4.789966752
  840 SOLV  OW      5412    6.542731480    7.081928004    6.876662030
  840 SOLV  HW1     5413    6.524020602    7.138213597    6.796142584
  840 SOLV  HW2     5414    6.569461305    7.140783932    6.952970833
  841 SOLV  OW      5415    4.352272013    4.521979762    7.074811895
  841 SOLV  HW1     5416    4.284112021    4.493681795    7.007321494
  841 SOLV  HW2     5417    4.315113341    4.596212668    7.130580985
  842 SOLV  OW      5418    5.100990117    6.391332010    7.282247528
  842 SOLV  HW1     5419    5.037207794    6.357737641    7.212929071
  842 SOLV  HW2     5420    5.074645826    6.483811190    7.309729989
  843 SOLV  OW      5421    6.705298315    5.739839742    4.561102714
  843 SOLV  HW1     5422    6.685619591    5.717125685    4.656487654
  843 SOLV  HW2     5423    6.738306500    5.658282089    4.513560803
  844 SOLV  OW      5424    6.143924139    4.973443893    7.877933620
  844 SOLV  HW1     5425    6.143858390    4.875464680    7.897975705
  844 SOLV  HW2     5426    6.054042141    5.000439784    7.843378740
  845 SOLV  OW      5427    5.446110288    5.706084793    6.122447701
  845 SOLV  HW1     5428    5.385282937    5.628198633    6.137794474
  845 SOLV  HW2     5429    5.527613824    5.675506179    6.073215233
  846 SOLV  OW      5430    7.853629584    6.196972001    5.276779464
  846 SOLV  HW1     5431    7.832945587    6.099928721    5.264267004
  846 SOLV  HW2     5432    7.931682796    6.222050505    5.219503206
  847 SOLV  OW      5433    5.174509260    7.312167020    6.358553753
  847 SOLV  HW1     5434    5.116640303    7.304270731    6.439737332
  847 SOLV  HW2     5435    5.270529335    7.303406121    6.385111495
  848 SOLV  OW      5436    6.109830728    7.555021630    6.228713098
  848 SOLV  HW1     5437    6.192537271    7.498807659    6.229799036
  848 SOLV  HW2     5438    6.114749828    7.622942845    6.301952574
  849 SOLV  OW      5439    5.466616218    5.314694263    6.545803667
  849 SOLV  HW1     5440    5.456289796    5.414069258    6.550214715
  849 SOLV  HW2     5441    5.506630143    5.289232834    6.457757804
  850 SOLV  OW      5442    4.484376102    7.479432343    4.263993406
  850 SOLV  HW1     5443    4.431383744    7.558302259    4.232797176
  850 SOLV  HW2     5444    4.497900803    7.416126948    4.187761349
  851 SOLV  OW      5445    6.263533181    5.386202830    5.247725043
  851 SOLV  HW1     5446    6.241797121    5.352390230    5.339298921
  851 SOLV  HW2     5447    6.265855851    5.486177372    5.248807255
  852 SOLV  OW      5448    7.295724854    5.792468764    5.206926297
  852 SOLV  HW1     5449    7.349990770    5.815282447    5.287775663
  852 SOLV  HW2     5450    7.354968003    5.791017363    5.126366256
  853 SOLV  OW      5451    6.099668246    4.220428130    5.391096076
  853 SOLV  HW1     5452    6.121719191    4.311917751    5.357255888
  853 SOLV  HW2     5453    6.160833375    4.153601677    5.348731501
  854 SOLV  OW      5454    4.643306403    5.281401967    7.709461276
  854 SOLV  HW1     5455    4.602726296    5.349185420    7.770769516
  854 SOLV  HW2     5456    4.592959641    5.280265311    7.623067342
  855 SOLV  OW      5457    6.379090628    5.668892758    6.852040630
  855 SOLV  HW1     5458    6.289790736    5.667886341    6.807029806
  855 SOLV  HW2     5459    6.450534063    5.649669480    6.784752183
  856 SOLV  OW      5460    7.012926303    7.459012228    4.242111648
  856 SOLV  HW1     5461    6.951921087    7.386241876    4.210760688
  856 SOLV  HW2     5462    7.107933779    7.431366530    4.227644616
  857 SOLV  OW      5463    8.136324702    4.637858615    6.094868174
  857 SOLV  HW1     5464    8.058856578    4.586765656    6.132145621
  857 SOLV  HW2     5465    8.132707400    4.732335822    6.127460911
  858 SOLV  OW      5466    5.758338223    5.225541609    6.004836520
  858 SOLV  HW1     5467    5.698957891    5.281084481    6.063051712
  858 SOLV  HW2     5468    5.777439508    5.274916196    5.919999669
  859 SOLV  OW      5469    5.412563333    5.896879459    5.095637066
  859 SOLV  HW1     5470    5.400226270    5.809693914    5.143049014
  859 SOLV  HW2     5471    5.508761826    5.907873705    5.070610589
  860 SOLV  OW      5472    4.366372823    7.166249068    5.595149579
  860 SOLV  HW1     5473    4.422031589    7.083262220    5.591050506
  860 SOLV  HW2     5474    4.338288397    7.182892150    5.689678690
  861 SOLV  OW      5475    6.979151425    5.620191865    6.957130595
  861 SOLV  HW1     5476    7.000832508    5.565379119    6.876338053
  861 SOLV  HW2     5477    6.903032196    5.578104949    7.006490718
  862 SOLV  OW      5478    7.033254957    6.857282525    5.383570324
  862 SOLV  HW1     5479    7.066771680    6.944428902    5.347741184
  862 SOLV  HW2     5480    7.007003061    6.797880396    5.307519156
  863 SOLV  OW      5481    5.597312403    4.485411363    8.030883043
  863 SOLV  HW1     5482    5.578763984    4.388864895    8.012536374
  863 SOLV  HW2     5483    5.542881190    4.542123966    7.969054814
  864 SOLV  OW      5484    6.545246826    6.658986741    4.314732867
  864 SOLV  HW1     5485    6.537189115    6.689905348    4.409500523
  864 SOLV  HW2     5486    6.609544668    6.582534048    4.309988505
  865 SOLV  OW      5487    6.280324133    6.545285536    5.520430785
  865 SOLV  HW1     5488    6.315265237    6.638782897    5.526659026
  865 SOLV  HW2     5489    6.327159623    6.497079328    5.446377111
  866 SOLV  OW      5490    6.946226467    6.045076154    5.529574825
  866 SOLV  HW1     5491    6.892975847    6.075494470    5.608572219
  866 SOLV  HW2     5492    6.889015022    5.987746739    5.470908821
  867 SOLV  OW      5493    4.347119039    7.909923276    7.974017019
  867 SOLV  HW1     5494    4.273215703    7.843311299    7.984168760
  867 SOLV  HW2     5495    4.417849121    7.872336221    7.914130967
  868 SOLV  OW      5496    5.178721442    5.903313312    7.033094687
  868 SOLV  HW1     5497    5.180106236    5.952460901    6.946007967
  868 SOLV  HW2     5498    5.085750021    5.903433065    7.069942385
  869 SOLV  OW      5499    6.972119478    4.631689259    7.258257139
  869 SOLV  HW1     5500    6.956175172    4.630042094    7.159540451
  869 SOLV  HW2     5501    7.057300601    4.680457752    7.277432235
  870 SOLV  OW      5502    4.485975850    4.516785961    6.287091410
  870 SOLV  HW1     5503    4.399766060    4.477299338    6.318872884
  870 SOLV  HW2     5504    4.489348152    4.613647458    6.311745276
  871 SOLV  OW      5505    5.051148217    7.656738146    4.778605341
  871 SOLV  HW1     5506    4.989691305    7.702779750    4.714538071
  871 SOLV  HW2     5507    5.103246629    7.725083386    4.829752220
  872 SOLV  OW      5508    5.622843329    6.606922286    7.704676370
  872 SOLV  HW1     5509    5.558279563    6.541554807    7.665172155
  872 SOLV  HW2     5510    5.687548871    6.636462442    7.634373601
  873 SOLV  OW      5511    4.709944732    5.715930814    6.021582603
  873 SOLV  HW1     5512    4.723719666    5.683429545    6.115152497
  873 SOLV  HW2     5513    4.726337087    5.640919324    5.957505442
  874 SOLV  OW      5514    4.828731459    4.038879128    5.879220942
  874 SOLV  HW1     5515    4.883969783    4.063397920    5.958902158
  874 SOLV  HW2     5516    4.877459385    3.970738900    5.824594733
  875 SOLV  OW      5517    6.864688272    7.770168154    5.960831753
  875 SOLV  HW1     5518    6.892314849    7.683351870    6.002076801
  875 SOLV  HW2     5519    6.946042307    7.824165557    5.939216404
  876 SOLV  OW      5520    5.041468862    6.602995015    8.080343425
  876 SOLV  HW1     5521    4.966425817    6.635549789    8.022805382
  876 SOLV  HW2     5522    5.117582774    6.667692803    8.075578151
  877 SOLV  OW      5523    5.639197274    5.047948118    5.810034422
  877 SOLV  HW1     5524    5.690651870    5.092819247    5.883103206
  877 SOLV  HW2     5525    5.572503465    5.112051566    5.772051741
  878 SOLV  OW      5526    8.077574977    4.195401088    7.611453224
  878 SOLV  HW1     5527    8.162255893    4.146585861    7.590284889
  878 SOLV  HW2     5528    8.099495314    4.283293802    7.653834967
  879 SOLV  OW      5529    5.697807103    6.723376146    4.360875262
  879 SOLV  HW1     5530    5.763329744    6.721086762    4.436396448
  879 SOLV  HW2     5531    5.737827535    6.772550684    4.283531586
  880 SOLV  OW      5532    7.225725884    4.504116053    5.127894230
  880 SOLV  HW1     5533    7.136133150    4.502189572    5.172291652
  880 SOLV  HW2     5534    7.266724177    4.412974334    5.131632228
  881 SOLV  OW      5535    5.892626360    6.970116296    7.848874826
  881 SOLV  HW1     5536    5.929331865    6.877475900    7.857357342
  881 SOLV  HW2     5537    5.961114050    7.036057919    7.879900626
  882 SOLV  OW      5538    7.962714852    7.156378802    5.105665901
  882 SOLV  HW1     5539    7.949521714    7.253214742    5.126894915
  882 SOLV  HW2     5540    7.893632822    7.102091136    5.153440185
  883 SOLV  OW      5541    7.173454474    6.435132144    5.388554898
  883 SOLV  HW1     5542    7.268450297    6.410360943    5.369477924
  883 SOLV  HW2     5543    7.139281778    6.379969766    5.464653730
  884 SOLV  OW      5544    6.301706384    5.167698105    4.673740580
  884 SOLV  HW1     5545    6.339511929    5.076594453    4.657229170
  884 SOLV  HW2     5546    6.227563639    5.161389577    4.740559424
  885 SOLV  OW      5547    7.465547982    7.220480936    4.237028557
  885 SOLV  HW1     5548    7.445025582    7.216094507    4.334809289
  885 SOLV  HW2     5549    7.564551931    7.225890271    4.223975817
  886 SOLV  OW      5550    7.043646741    5.930808006    6.224155286
  886 SOLV  HW1     5551    7.117468268    5.997818422    6.216297458
  886 SOLV  HW2     5552    7.077865530    5.848768544    6.269984706
  887 SOLV  OW      5553    5.946277819    7.344789817    6.163556187
  887 SOLV  HW1     5554    6.011630073    7.418977815    6.178625851
  887 SOLV  HW2     5555    5.990982804    7.257003807    6.180788020
  888 SOLV  OW      5556    6.683141515    7.589774013    4.479943676
  888 SOLV  HW1     5557    6.674650419    7.508585824    4.422182276
  888 SOLV  HW2     5558    6.611683849    7.655448693    4.455805829
  889 SOLV  OW      5559    4.974662707    5.665839345    4.267268150
  889 SOLV  HW1     5560    4.965368797    5.680453383    4.168770981
  889 SOLV  HW2     5561    5.066434375    5.631540130    4.287345035
  890 SOLV  OW      5562    4.352478517    6.887360631    6.649627249
  890 SOLV  HW1     5563    4.379426510    6.945217854    6.572632011
  890 SOLV  HW2     5564    4.357448559    6.791253085    6.622415377
  891 SOLV  OW      5565    4.699452051    7.792536833    7.333540674
  891 SOLV  HW1     5566    4.671887681    7.752252025    7.246252118
  891 SOLV  HW2     5567    4.627934394    7.854647069    7.365625177
  892 SOLV  OW      5568    7.168644612    5.230071641    4.073394669
  892 SOLV  HW1     5569    7.232652525    5.264521394    4.004706842
  892 SOLV  HW2     5570    7.154072255    5.132152853    4.059207063
  893 SOLV  OW      5571    4.729587096    5.058384271    7.847823345
  893 SOLV  HW1     5572    4.688748848    5.127433567    7.788105809
  893 SOLV  HW2     5573    4.718228585    5.085971761    7.943278060
  894 SOLV  OW      5574    4.306267735    5.965383816    4.749361623
  894 SOLV  HW1     5575    4.274805522    5.899483161    4.817691013
  894 SOLV  HW2     5576    4.227609398    6.001678373    4.699389583
  895 SOLV  OW      5577    6.051560787    6.769957056    7.569439207
  895 SOLV  HW1     5578    6.062197098    6.855040842    7.517969439
  895 SOLV  HW2     5579    6.101069740    6.696515812    7.522998961
  896 SOLV  OW      5580    4.614298675    4.107633066    4.421148420
  896 SOLV  HW1     5581    4.697999228    4.088508117    4.369864485
  896 SOLV  HW2     5582    4.627737786    4.189015201    4.477698707
  897 SOLV  OW      5583    7.860905702    7.951525096    4.879411090
  897 SOLV  HW1     5584    7.956803216    7.925311183    4.890294401
  897 SOLV  HW2     5585    7.804793624    7.869309652    4.869715862
  898 SOLV  OW      5586    4.494643351    5.264768514    5.444584237
  898 SOLV  HW1     5587    4.419695720    5.200668700    5.427981692
  898 SOLV  HW2     5588    4.577369062    5.231809206    5.399068896
  899 SOLV  OW      5589    4.316027504    5.585476793    7.959247641
  899 SOLV  HW1     5590    4.329091705    5.658400923    8.026414583
  899 SOLV  HW2     5591    4.255994857    5.515262938    7.997563352
  900 SOLV  OW      5592    8.173890138    7.133873414    5.491002110
  900 SOLV  HW1     5593    8.213881630    7.208893950    5.543674603
  900 SOLV  HW2     5594    8.193692264    7.147105984    5.393870729
  901 SOLV  OW      5595    6.976763373    4.477909171    6.389978869
  901 SOLV  HW1     5596    6.880367206    4.504514034    6.389992939
  901 SOLV  HW2     5597    6.984104004    4.379305910    6.404929191
  902 SOLV  OW      5598    8.174109821    5.385187123    4.194825976
  902 SOLV  HW1     5599    8.206108017    5.472232300    4.232233099
  902 SOLV  HW2     5600    8.201663019    5.310687844    4.255576932
  903 SOLV  OW      5601    4.245493022    6.070313365    6.705171598
  903 SOLV  HW1     5602    4.185775997    6.126555577    6.762376590
  903 SOLV  HW2     5603    4.331601190    6.053632606    6.753221410
  904 SOLV  OW      5604    4.673621566    7.691637803    8.114268469
  904 SOLV  HW1     5605    4.679512101    7.659704375    8.019680209
  904 SOLV  HW2     5606    4.741230089    7.643409580    8.169986341
  905 SOLV  OW      5607    6.263783340    5.472730638    5.694728334
  905 SOLV  HW1     5608    6.176758923    5.484220727    5.742649783
  905 SOLV  HW2     5609    6.325100816    5.416352458    5.750075718
  906 SOLV  OW      5610    5.063594682    8.019017005    6.514159239
  906 SOLV  HW1     5611    5.123204198    7.961532933    6.570230768
  906 SOLV  HW2     5612    5.054700280    8.109139636    6.556591177
  907 SOLV  OW      5613    4.845680911    4.913410615    7.648480184
  907 SOLV  HW1     5614    4.762106991    4.901697825    7.594815002
  907 SOLV  HW2     5615    4.822642952    4.951062982    7.738220171
  908 SOLV  OW      5616    5.341664065    6.437338537    5.924060199
  908 SOLV  HW1     5617    5.355875322    6.379921401    5.843420329
  908 SOLV  HW2     5618    5.303445869    6.525378057    5.895956768
  909 SOLV  OW      5619    6.566200979    5.578031507    6.666637038
  909 SOLV  HW1     5620    6.621774483    5.497593149    6.687683781
  909 SOLV  HW2     5621    6.624147607    5.648988670    6.626525556
  910 SOLV  OW      5622    4.200066066    6.899512858    4.459746378
  910 SOLV  HW1     5623    4.136685898    6.832707057    4.498752942
  910 SOLV  HW2     5624    4.294013275    6.867658876    4.472427464
  911 SOLV  OW      5625    7.768490164    6.795576717    4.592089847
  911 SOLV  HW1     5626    7.775730000    6.885616886    4.549171487
  911 SOLV  HW2     5627    7.765737154    6.806178888    4.691496155
  912 SOLV  OW      5628    7.172908257    5.901928825    5.483196876
  912 SOLV  HW1     5629    7.258525421    5.936220543    5.521871272
  912 SOLV  HW2     5630    7.098025862    5.963198472    5.508505382
  913 SOLV  OW      5631    4.875504595    7.244688258    4.798530644
  913 SOLV  HW1     5632    4.849696412    7.149811466    4.816802367
  913 SOLV  HW2     5633    4.932710111    7.248463211    4.716586984
  914 SOLV  OW      5634    5.788454698    4.654145810    4.945982269
  914 SOLV  HW1     5635    5.785743505    4.682532873    4.850125895
  914 SOLV  HW2     5636    5.797133243    4.734856438    5.004395407
  915 SOLV  OW      5637    5.824442356    8.035882317    4.361755537
  915 SOLV  HW1     5638    5.866992402    8.073219680    4.279312826
  915 SOLV  HW2     5639    5.887740794    7.972409528    4.406093666
  916 SOLV  OW      5640    4.894361472    4.408943551    6.372328592
  916 SOLV  HW1     5641    4.991451129    4.427611012    6.357278355
  916 SOLV  HW2     5642    4.884481463    4.338583071    6.442707155
  917 SOLV  OW      5643    5.417318369    7.062393187    5.252803129
  917 SOLV  HW1     5644    5.353154420    7.031549317    5.323040299
  917 SOLV  HW2     5645    5.374032905    7.133106699    5.196878693
  918 SOLV  OW      5646    5.991285212    8.184408815    5.065924134
  918 SOLV  HW1     5647    5.901048107    8.145728132    5.084971288
  918 SOLV  HW2     5648    6.049594919    8.174202832    5.146531016
  919 SOLV  OW      5649    5.804700297    8.017449148    6.000625526
  919 SOLV  HW1     5650    5.886941472    7.991259653    6.051141793
  919 SOLV  HW2     5651    5.811200948    8.113610418    5.973939287
  920 SOLV  OW      5652    4.767920896    7.449021662    4.301375271
  920 SOLV  HW1     5653    4.793437699    7.356357908    4.328986161
  920 SOLV  HW2     5654    4.668468844    7.458732908    4.305245835
  921 SOLV  OW      5655    4.559780754    6.459908823    4.235448959
  921 SOLV  HW1     5656    4.557547789    6.419588894    4.326940612
  921 SOLV  HW2     5657    4.622828165    6.408024078    4.177704922
  922 SOLV  OW      5658    5.851820577    6.027131319    5.447202160
  922 SOLV  HW1     5659    5.896554958    6.007071135    5.534370539
  922 SOLV  HW2     5660    5.851315873    5.944879963    5.390314136
  923 SOLV  OW      5661    7.065141572    5.096539236    7.613695834
  923 SOLV  HW1     5662    7.151277346    5.122134999    7.569796144
  923 SOLV  HW2     5663    7.040608906    5.165615557    7.681726933
  924 SOLV  OW      5664    8.035803411    5.954043371    7.185098904
  924 SOLV  HW1     5665    8.099230033    5.977799595    7.111516918
  924 SOLV  HW2     5666    8.048779333    5.858223175    7.210626809
  925 SOLV  OW      5667    8.133865370    6.171916251    4.260803430
  925 SOLV  HW1     5668    8.147759890    6.099023869    4.193754776
  925 SOLV  HW2     5669    8.062601000    6.144590523    4.325429403
  926 SOLV  OW      5670    7.825611570    5.639154589    6.962576780
  926 SOLV  HW1     5671    7.912606855    5.619071491    6.917518122
  926 SOLV  HW2     5672    7.820276755    5.736991445    6.982607299
  927 SOLV  OW      5673    5.324989903    4.286114590    6.824417098
  927 SOLV  HW1     5674    5.300975213    4.308686981    6.918837703
  927 SOLV  HW2     5675    5.335940262    4.187101895    6.815585218
  928 SOLV  OW      5676    8.132325393    4.897200203    6.137845879
  928 SOLV  HW1     5677    8.078206258    4.969053506    6.181550064
  928 SOLV  HW2     5678    8.223100014    4.932764425    6.115554111
  929 SOLV  OW      5679    7.649551417    7.914053125    4.126022924
  929 SOLV  HW1     5680    7.611924499    7.997115322    4.084958652
  929 SOLV  HW2     5681    7.579921157    7.842269411    4.125764209
  930 SOLV  OW      5682    8.107543020    5.305073296    7.311735886
  930 SOLV  HW1     5683    8.141172192    5.219350216    7.350756589
  930 SOLV  HW2     5684    8.037229170    5.343570624    7.371534041
  931 SOLV  OW      5685    7.999876962    7.668120313    4.580566869
  931 SOLV  HW1     5686    8.041864883    7.613834473    4.653312026
  931 SOLV  HW2     5687    8.017829082    7.765153112    4.596818542
  932 SOLV  OW      5688    4.262557534    6.929659347    7.482621309
  932 SOLV  HW1     5689    4.317331349    6.869836702    7.424117614
  932 SOLV  HW2     5690    4.179439720    6.881704471    7.510787209
  933 SOLV  OW      5691    5.939559405    6.385250996    4.776041871
  933 SOLV  HW1     5692    5.870017722    6.313692547    4.769322423
  933 SOLV  HW2     5693    5.894957438    6.474289130    4.785238194
  934 SOLV  OW      5694    5.503105235    6.502434743    7.101304262
  934 SOLV  HW1     5695    5.457655946    6.586996116    7.129328944
  934 SOLV  HW2     5696    5.448741122    6.423949977    7.131074288
  935 SOLV  OW      5697    4.457557894    0.054419280    4.475600682
  935 SOLV  HW1     5698    4.484033733    0.149032745    4.494279211
  935 SOLV  HW2     5699    4.538177208    0.002107842    4.447931389
  936 SOLV  OW      5700    4.459866249    6.607129957    4.913752904
  936 SOLV  HW1     5701    4.469048036    6.695778955    4.959124198
  936 SOLV  HW2     5702    4.482735149    6.534179599    4.978225894
  937 SOLV  OW      5703    6.713530349    4.918420359    8.220214879
  937 SOLV  HW1     5704    6.621592860    4.879389109    8.225295709
  937 SOLV  HW2     5705    6.729503426    4.954172598    8.128191109
  938 SOLV  OW      5706    6.215127176    5.851091941    6.100912898
  938 SOLV  HW1     5707    6.197822723    5.763704504    6.146344509
  938 SOLV  HW2     5708    6.309306927    5.879719443    6.118537901
  939 SOLV  OW      5709    4.640882555    6.377399411    6.118924401
  939 SOLV  HW1     5710    4.542008262    6.371181956    6.132595734
  939 SOLV  HW2     5711    4.677691124    6.451481312    6.175124996
[truncated: 12,673,553 more chars]
