# Supplementary material for: Accelerated Enveloping Distribution Sampling to Probe the Presence of Water Molecules
Source: J Chem Theory Comput. 2023 May 11;19(11):3379–90. doi: 10.1021/acs.jctc.3c00109 (PMC10269333; doi:10.1021/acs.jctc.3c00109)
Supplement: Supplementary file 2 — ct3c00109_si_002.zip [file ct3c00109_si_002.zip › paper_TI_AEDS/eq/4RV/README.txt]

Equilibration run for smith-8 with protein 

Parameters: equilibration.imd
job files: equilibration.jobs
restrains: 4RV_res.dis
Input configuration: 4zlz_4rv_ions.cnf
Topologies: 4zv3_4rv_ions.top
Final configurations for every step: eq_4zlz_4rv_*.cnf 
