# Supplementary material for: Accelerated Enveloping Distribution Sampling to Probe the Presence of Water Molecules
Source: J Chem Theory Comput. 2023 May 11;19(11):3379–90. doi: 10.1021/acs.jctc.3c00109 (PMC10269333; doi:10.1021/acs.jctc.3c00109)
Supplement: Supplementary file 2 — ct3c00109_si_002.zip [file ct3c00109_si_002.zip › paper_TI_AEDS/eq/3RQ/eq_3rlr_3rq_1.cnf]

TITLE
	MD++
	Automatically generated input file
	ogracia Thu Nov  3 19:00:37 2022

	final configuration
END
TIMESTEP
          10000   20.000000000
END
POSITION
# first 24 chars ignored
    1 GLU   H1         1    6.331972533    2.323338892    0.573979936
    1 GLU   H2         2    6.436281332    2.425872841    0.647215191
    1 GLU   N          3    6.420374355    2.330937067    0.620111040
    1 GLU   H3         4    6.417832329    2.276435345    0.703919422
    1 GLU   CA         5    6.532648858    2.294254526    0.532604864
    1 GLU   CB         6    6.667318547    2.304183608    0.604533451
    1 GLU   CG         7    6.680401815    2.421520956    0.701846220
    1 GLU   CD         8    6.630708870    2.552639985    0.640661323
    1 GLU   OE1        9    6.675316886    2.594256484    0.531564334
    1 GLU   OE2       10    6.525496260    2.599197435    0.689525530
    1 GLU   C         11    6.503094122    2.153651571    0.480008969
    1 GLU   O         12    6.457603701    2.069449572    0.557256848
    2 VAL   N         13    6.479755265    2.153928219    0.349064438
    2 VAL   H         14    6.519083033    2.228276602    0.294975207
    2 VAL   CA        15    6.453174712    2.035083835    0.266721195
    2 VAL   CB        16    6.308659330    2.037165116    0.216521852
    2 VAL   CG1       17    6.285429789    1.925439399    0.114603573
    2 VAL   CG2       18    6.211516992    2.016680346    0.332946290
    2 VAL   C         19    6.557106935    2.045146941    0.154904682
    2 VAL   O         20    6.539743753    2.121170676    0.059775459
    3 GLU   N         21    6.673100872    1.987381373    0.184891003
    3 GLU   H         22    6.679840269    1.910121650    0.248037156
    3 GLU   CA        23    6.793595903    2.008888898    0.103474394
    3 GLU   CB        24    6.914881287    1.973880588    0.189943160
    3 GLU   CG        25    6.914177625    2.049924600    0.322705404
    3 GLU   CD        26    0.086783428    1.966879573    0.437004333
    3 GLU   OE1       27    0.176206907    1.882411772    0.414815167
    3 GLU   OE2       28    0.044332989    1.988329927    0.552602096
    3 GLU   C         29    6.798188834    1.933842732    6.856296029
    3 GLU   O         30    6.820390765    1.812901872    6.859359163
    4 THR   N         31    6.747389235    1.998313565    6.751632714
    4 THR   H         32    6.683779024    2.074474166    6.764071685
    4 THR   CA        33    6.748601572    1.943676167    6.615159055
    4 THR   CB        34    6.657624696    2.022049264    6.520342243
    4 THR   OG1       35    6.537880031    2.058601963    6.589437220
    4 THR   HG1       36    6.471490646    2.080282629    6.517862758
    4 THR   CG2       37    6.622004645    1.938108796    6.397473412
    4 THR   C         38    0.002593834    1.937121553    6.553988633
    4 THR   O         39    0.058582463    2.040465816    6.517736190
    5 PHE   N         40    0.042205398    1.814386615    6.521520581
    5 PHE   H         41   -0.015094676    1.734448577    6.539592993
    5 PHE   CA        42    0.170718190    1.788463340    6.455044702
    5 PHE   CB        43    0.261323822    1.702066217    6.542975201
    5 PHE   CG        44    0.303308026    1.766130011    6.675408480
    5 PHE   CD1       45    0.231911199    1.737370212    6.791145907
    5 PHE   HD1       46    0.143817485    1.673205484    6.789912241
    5 PHE   CD2       47    0.419188846    1.842876585    6.676680925
    5 PHE   HD2       48    0.477122904    1.860882956    6.586134524
    5 PHE   CE1       49    0.274809454    1.792391453    0.025280660
    5 PHE   HE1       50    0.221511471    1.772499743    0.118251628
    5 PHE   CE2       51    0.460237265    1.897062156    6.797924281
    5 PHE   HE2       52    0.547517798    1.962348427    6.798128162
    5 PHE   CZ        53    0.388386256    1.872478111    0.028261614
    5 PHE   HZ        54    0.417193502    1.920580413    0.121737571
    5 PHE   C         55    0.149698978    1.710674900    6.324982595
    5 PHE   O         56    0.070583821    1.616881386    6.316443068
    6 ALA   N         57    0.217803275    1.756645656    6.220411237
    6 ALA   H         58    0.275880181    1.837451590    6.230289170
    6 ALA   CA        59    0.224237133    1.685268086    6.092059980
    6 ALA   CB        60    0.273001520    1.776465975    5.979317542
    6 ALA   C         61    0.319243911    1.565568469    6.099319717
    6 ALA   O         62    0.421775737    1.569609960    6.167142218
    7 PHE   N         63    0.284070461    1.466092278    6.018334821
    7 PHE   H         64    0.200026763    1.468734268    5.964208331
    7 PHE   CA        65    0.367119917    1.345824294    6.002632447
    7 PHE   CB        66    0.288741931    1.227305406    5.945881552
    7 PHE   CG        67    0.200860603    1.162442602    6.053005728
    7 PHE   CD1       68    0.253637873    1.064022533    6.135744612
    7 PHE   HD1       69    0.359141134    1.038663859    6.125400545
    7 PHE   CD2       70    0.067403251    1.197682939    6.069336545
    7 PHE   HD2       71    0.025152010    1.275994001    6.006398380
    7 PHE   CE1       72    0.175029363    0.996902348    6.228668776
    7 PHE   HE1       73    0.216503009    0.914173981    6.286261780
    7 PHE   CE2       74    6.872322106    1.132786769    6.161655266
    7 PHE   HE2       75    6.764262762    1.146956778    6.160174608
    7 PHE   CZ        76    0.041401108    1.033055433    6.241210765
    7 PHE   HZ        77   -0.021829154    0.978367284    6.311146640
    7 PHE   C         78    0.486097599    1.373394143    5.910451243
    7 PHE   O         79    0.475206760    1.452308421    5.816727343
    8 GLN   N         80    0.594819231    1.301843507    5.937821183
    8 GLN   H         81    0.602378766    1.251236927    6.023743228
    8 GLN   CA        82    0.712332206    1.295661059    5.849706196
    8 GLN   CB        83    0.818087488    1.215496820    5.925854179
    8 GLN   CG        84    0.957906336    1.216889177    5.863745940
    8 GLN   CD        85    0.979281576    1.099301829    5.768228188
    8 GLN   OE1       86    0.901100119    1.005023245    5.756905254
    8 GLN   NE2       87    1.079152521    1.112350886    5.681386412
    8 GLN   HE21      88    1.104411065    1.029865801    5.630822197
    8 GLN   HE22      89    1.107381928    1.201942462    5.647110449
    8 GLN   C         90    0.667478812    1.231303987    5.718342111
    8 GLN   O         91    0.583628256    1.141300092    5.718317948
    9 ALA   N         92    0.718556276    1.276415018    5.604122414
    9 ALA   H         93    0.805065746    1.325993796    5.596423395
    9 ALA   CA        94    0.655013427    1.245121443    5.475299866
    9 ALA   CB        95    0.707189650    1.336102812    5.363885726
    9 ALA   C         96    0.664967164    1.097169544    5.437561823
    9 ALA   O         97    0.564200228    1.036831114    5.401003086
   10 GLU   N         98    0.780086111    1.035783540    5.463447655
   10 GLU   H         99    0.862965247    1.091568739    5.467813492
   10 GLU   CA       100    0.798801701    0.890304107    5.453514802
   10 GLU   CB       101    0.944617023    0.853707781    5.481944608
   10 GLU   CG       102    1.032299501    0.890601190    5.362112811
   10 GLU   CD       103    1.174000956    0.931439657    5.402835039
   10 GLU   OE1      104    1.253379405    0.844863756    5.445586707
   10 GLU   OE2      105    1.207119261    1.051185356    5.389082014
   10 GLU   C        106    0.700001587    0.809991930    5.538375621
   10 GLU   O        107    0.632466239    0.723860039    5.482241066
   11 ILE   N        108    0.675670466    0.852042343    5.662189934
   11 ILE   H        109    0.734008000    0.922367965    5.702845873
   11 ILE   CA       110    0.568831798    0.798809971    5.747991844
   11 ILE   CB       111    0.577024874    0.856732432    5.889379404
   11 ILE   CG1      112    0.711494006    0.832679442    5.958307522
   11 ILE   CG2      113    0.462009915    0.811403542    5.979529824
   11 ILE   CD       114    0.747337498    0.684051553    5.964231782
   11 ILE   C        115    0.428586381    0.820058360    5.690619996
   11 ILE   O        116    0.354374874    0.723677298    5.672353092
   12 ALA   N        117    0.399138007    0.942026394    5.646496844
   12 ALA   H        118    0.460365311    1.018455680    5.666779231
   12 ALA   CA       119    0.270309687    0.978443730    5.585784063
   12 ALA   CB       120    0.270250783    1.128649757    5.556620897
   12 ALA   C        121    0.234758918    0.899962538    5.459339147
   12 ALA   O        122    0.128801361    0.838585204    5.447727978
   13 GLN   N        123    0.335057515    0.883470412    5.373544637
   13 GLN   H        124    0.421362020    0.932745259    5.384658686
   13 GLN   CA       125    0.329360585    0.798539229    5.253693258
   13 GLN   CB       126    0.457176610    0.812542469    5.170757571
   13 GLN   CG       127    0.468244894    0.948810464    5.102073317
   13 GLN   CD       128    0.605941914    0.975381073    5.040915507
   13 GLN   OE1      129    0.690698346    1.043720767    5.098143417
   13 GLN   NE2      130    0.635674549    0.918768099    4.924306840
   13 GLN   HE21     131    0.726249330    0.937515987    4.886315712
   13 GLN   HE22     132    0.573116444    0.854398225    4.880243733
   13 GLN   C        133    0.305547956    0.651067263    5.286815178
   13 GLN   O        134    0.208921761    0.592973825    5.237632333
   14 LEU   N        135    0.378294866    0.601289579    5.386409704
   14 LEU   H        136    0.475787144    0.623480727    5.384515227
   14 LEU   CA       137    0.361087531    0.465429928    5.439866859
   14 LEU   CB       138    0.466870157    0.447673841    5.548981094
   14 LEU   CG       139    0.462424163    0.309360772    5.614210547
   14 LEU   CD1      140    0.563257368    0.214449095    5.549155529
   14 LEU   CD2      141    0.476496185    0.324151262    5.765842404
   14 LEU   C        142    0.220636687    0.443989573    5.496655978
   14 LEU   O        143    0.151504187    0.351039791    5.455291200
   15 MET   N        144    0.171665772    0.541796972    5.572317613
   15 MET   H        145    0.229963602    0.617729056    5.601225776
   15 MET   CA       146    0.034192508    0.546426304    5.624172834
   15 MET   CB       147    0.013785378    0.669891528    5.712214925
   15 MET   CG       148    0.089669550    0.660293908    5.844723338
   15 MET   SD       149    0.075753358    0.803491886    5.957828996
   15 MET   CE       150   -0.077394919    0.772962135    6.043275738
   15 MET   C        151    6.814089539    0.536833798    5.514433726
   15 MET   O        152    6.741156205    0.438323466    5.504074505
   16 SER   N        153    6.832071306    0.618467523    5.410974907
   16 SER   H        154    6.902661614    0.689275656    5.412955307
   16 SER   CA       155    6.745529718    0.612198355    5.292314673
   16 SER   CB       156    6.781141841    0.721173640    5.190984894
   16 SER   OG       157    6.678997301    0.722822562    5.090910561
   16 SER   HG       158    6.721150863    0.750081249    5.004423323
   16 SER   C        159    6.746017332    0.477793835    5.219181001
   16 SER   O        160    6.639647447    0.422818630    5.191013261
   17 LEU   N        161    6.864360587    0.419810256    5.201208345
   17 LEU   H        162    6.944351970    0.454955003    5.249859121
   17 LEU   CA       163    6.878806446    0.284824728    5.144815743
   17 LEU   CB       164    7.026399845    0.247171428    5.130354390
   17 LEU   CG       165    0.213691843    0.327107098    5.022486308
   17 LEU   CD1      166    0.363645375    0.299702074    5.035563802
   17 LEU   CD2      167    0.166293071    0.285813602    4.882997227
   17 LEU   C        168    6.805319201    0.176895351    5.224564565
   17 LEU   O        169    6.707334315    0.121412379    5.175047736
   18 ILE   N        170    6.832611949    0.171805625    5.354644693
   18 ILE   H        171    6.905358649    0.227610691    5.394588565
   18 ILE   CA       172    6.773462179    0.074464257    5.447574735
   18 ILE   CB       173    6.845517185    0.087355461    5.581943258
   18 ILE   CG1      174    6.989940279    0.038540854    5.568881363
   18 ILE   CG2      175    6.775762764    0.016263986    5.698092780
   18 ILE   CD       176    7.068762671    0.059528214    5.698324958
   18 ILE   C        177    6.620991828    0.081086975    5.458434390
   18 ILE   O        178    6.555227745   -0.022035691    5.471567956
   19 ILE   N        179    6.562820928    0.200075002    5.446263567
   19 ILE   H        180    6.617838868    0.283581468    5.445398483
   19 ILE   CA       181    6.418210448    0.221750841    5.431136004
   19 ILE   CB       182    6.387554647    0.371649973    5.432472416
   19 ILE   CG1      183    6.404150321    0.428920711    5.573380903
   19 ILE   CG2      184    6.247738316    0.408646617    5.382532600
   19 ILE   CD       185    6.411329141    0.581526763    5.565081475
   19 ILE   C        186    6.363694148    0.161714316    5.301384012
   19 ILE   O        187    6.267305945    0.085352797    5.304561369
   20 ASN   N        188    6.417101301    0.211862311    5.190379532
   20 ASN   H        189    6.497840398    0.270815493    5.192771359
   20 ASN   CA       190    6.360332648    0.191063045    5.056380340
   20 ASN   CB       191    6.396621984    0.308902147    4.965793196
   20 ASN   CG       192    6.333909989    0.440858767    5.011193397
   20 ASN   OD1      193    6.212166507    0.455450707    5.020919664
   20 ASN   ND2      194    6.417462185    0.531664082    5.060789653
   20 ASN   HD21     195    6.361511603    0.606920838    5.095516489
   20 ASN   HD22     196    6.515972068    0.522893985    5.075516926
   20 ASN   C        197    6.390703585    0.056908263    4.989355592
   20 ASN   O        198    6.301120080   -0.000068258    4.927236477
   21 THR   N        199    6.511421783    0.003483212    5.005571679
   21 THR   H        200    6.574712462    0.040982020    5.073318225
   21 THR   CA       201    6.555391072    6.763204634    4.944663392
   21 THR   CB       202    6.707449114    6.747526005    4.951174992
   21 THR   OG1      203    6.773592790    6.867816453    4.911159126
   21 THR   HG1      204    6.721752888    6.902921197    4.833182954
   21 THR   CG2      205    6.755253915    6.630995823    4.864308703
   21 THR   C        206    6.494027071    6.641794425    5.014694647
   21 THR   O        207    6.499943329    6.627674494    5.136745574
   22 PHE   N        208    6.441720476    6.554195333    4.929374338
   22 PHE   H        209    6.419281492    6.579500382    4.835267236
   22 PHE   CA       210    6.394680320    6.421349222    4.971202061
   22 PHE   CB       211    6.319340204    6.355218992    4.855633210
   22 PHE   CG       212    6.263514109    6.215490371    4.883352517
   22 PHE   CD1      213    6.135680221    6.202783494    4.936412357
   22 PHE   HD1      214    6.072917194    6.291609582    4.943704779
   22 PHE   CD2      215    6.341906353    6.103558367    4.857943530
   22 PHE   HD2      216    6.440764386    6.114384186    4.813343654
   22 PHE   CE1      217    6.089235186    6.076288870    4.970514696
   22 PHE   HE1      218    5.986814649    6.064576990    5.005943674
   22 PHE   CE2      219    6.294728323    5.977711085    4.893369181
   22 PHE   HE2      220    6.358812984    5.890510967    4.880319413
   22 PHE   CZ       221    6.168700231    5.964025398    4.950379267
   22 PHE   HZ       222    6.134630188    5.866126243    4.984083690
   22 PHE   C        223    6.508927171    6.329560307    5.015178276
   22 PHE   O        224    6.599398193    6.299617949    4.937412926
   23 TYR   N        225    6.487484839    6.269303440    5.131801333
   23 TYR   H        226    6.411826682    6.304302578    5.187049084
   23 TYR   CA       227    6.567577726    6.158537775    5.185898624
   23 TYR   CB       228    6.676255793    6.207622188    5.281773673
   23 TYR   CG       229    6.768840546    6.317168586    5.228513453
   23 TYR   CD1      230    0.002105629    6.289300208    5.162912793
   23 TYR   HD1      231    0.026798517    6.186360699    5.136937439
   23 TYR   CD2      232    6.738072970    6.449660901    5.257098279
   23 TYR   HD2      233    6.637756924    6.476879778    5.289913279
   23 TYR   CE1      234    0.090137591    6.391533292    5.129418240
   23 TYR   HE1      235    0.180822832    6.366633222    5.074315856
   23 TYR   CE2      236    6.827024110    6.552326614    5.227692348
   23 TYR   HE2      237    6.805443393    6.652475811    5.264899598
   23 TYR   CZ       238    0.059482363    6.523347625    5.161139510
   23 TYR   OH       239    0.139620551    6.624003190    5.117094938
   23 TYR   HH       240    0.090173224    6.710320939    5.127232540
   23 TYR   C        241    6.472475323    6.068294818    5.264785173
   23 TYR   O        242    6.377294918    6.117950457    5.324827519
   24 SER   N        243    6.480016391    5.937535888    5.241671656
   24 SER   H        244    6.523180692    5.906023344    5.157146576
   24 SER   CA       245    6.396745045    5.836634728    5.308727475
   24 SER   CB       246    6.386285353    5.705714460    5.230220494
   24 SER   OG       247    6.512099461    5.637898525    5.225402939
   24 SER   HG       248    6.565235601    5.679741225    5.151743292
   24 SER   C        249    6.436481914    5.799973500    5.451856564
   24 SER   O        250    6.352946880    5.800342275    5.542151578
   25 ASN   N        251    6.567491011    5.792347919    5.473507055
   25 ASN   H        252    6.632505328    5.802193098    5.398162091
   25 ASN   CA       253    6.636112245    5.765662797    5.600746236
   25 ASN   CB       254    6.779483300    5.720660755    5.571982877
   25 ASN   CG       255    6.855421215    5.810218930    5.473898563
   25 ASN   OD1      256    6.803254837    5.859770318    5.374137202
   25 ASN   ND2      257    6.986408451    5.823343774    5.492785938
   25 ASN   HD21     258    7.035608568    5.881451839    5.427966158
   25 ASN   HD22     259    7.038343533    5.772141731    5.561194738
   25 ASN   C        260    6.633697064    5.878076611    5.704510518
   25 ASN   O        261    6.708809146    5.875156314    5.801868863
   26 LYSH  N        262    6.525991134    5.956057811    5.701492491
   26 LYSH  H        263    6.455552799    5.938076880    5.632831058
   26 LYSH  CA       264    6.502490043    6.073902831    5.786177127
   26 LYSH  CB       265    6.364299634    6.130740221    5.753296028
   26 LYSH  CG       266    6.371032162    6.213095801    5.624531988
   26 LYSH  CD       267    6.229069653    6.248546873    5.579823286
   26 LYSH  CE       268    6.218773906    6.399535321    5.557436732
   26 LYSH  NZ       269    6.079316198    6.435517484    5.528009917
   26 LYSH  HZ1      270    6.023435019    6.418205264    5.609111931
   26 LYSH  HZ2      271    6.045218748    6.377451933    5.454073459
   26 LYSH  HZ3      272    6.071304275    6.531530815    5.501228403
   26 LYSH  C        273    6.509708407    6.050344436    5.937185051
   26 LYSH  O        274    6.562188639    6.137159245    6.006740890
   27 GLU   N        275    6.481516481    5.927636035    5.980073834
   27 GLU   H        276    6.442268077    5.859687704    5.918073839
   27 GLU   CA       277    6.496054314    5.882042312    6.119070208
   27 GLU   CB       278    6.456276370    5.734881344    6.132292095
   27 GLU   CG       279    6.542769639    5.631947797    6.059268357
   27 GLU   CD       280    6.504376929    5.487154026    6.090346281
   27 GLU   OE1      281    6.594667166    5.412800937    6.134424665
   27 GLU   OE2      282    6.395527060    5.444093899    6.046499595
   27 GLU   C        283    6.632354310    5.909849634    6.182809774
   27 GLU   O        284    6.639478671    5.928560052    6.304176170
   28 ILE   N        285    6.731923011    5.937366707    6.099027429
   28 ILE   H        286    6.723298275    5.916060120    6.001695295
   28 ILE   CA       287    6.865352081    5.984825079    6.138465229
   28 ILE   CB       288    0.076674771    5.993090277    6.020758807
   28 ILE   CG1      289    0.039922656    6.096892581    5.914525709
   28 ILE   CG2      290    0.096723042    5.856303455    5.955205016
   28 ILE   CD       291    0.121896028    6.225106817    5.930381368
   28 ILE   C        292    6.869195521    6.111471431    6.224226116
   28 ILE   O        293    6.957666259    6.123420503    6.308852004
   29 PHE   N        294    6.762744051    6.191182332    6.222137866
   29 PHE   H        295    6.691470327    6.179256302    6.153009553
   29 PHE   CA       296    6.748634872    6.308518779    6.309580506
   29 PHE   CB       297    6.625533182    6.391708006    6.273029524
   29 PHE   CG       298    6.492246589    6.343975972    6.331007835
   29 PHE   CD1      299    6.453913643    6.389975833    6.456448902
   29 PHE   HD1      300    6.510246982    6.469862900    6.504673496
   29 PHE   CD2      301    6.421498880    6.240453470    6.271044140
   29 PHE   HD2      302    6.428350265    6.224394267    6.163451572
   29 PHE   CE1      303    6.350535989    6.328066758    6.525719079
   29 PHE   HE1      304    6.325076022    6.360254756    6.626697903
   29 PHE   CE2      305    6.317809543    6.178415524    6.339741603
   29 PHE   HE2      306    6.263623853    6.095695887    6.293889963
   29 PHE   CZ       307    6.283515389    6.221117997    6.467496380
   29 PHE   HZ       308    6.195186013    6.179158073    6.515621364
   29 PHE   C        309    6.752464847    6.275954425    6.459038542
   29 PHE   O        310    6.834940158    6.330510969    6.532198878
   30 LEU   N        311    6.682696720    6.169019207    6.496294498
   30 LEU   H        312    6.627252533    6.119395073    6.429485909
   30 LEU   CA       313    6.674280150    6.118480067    6.634082112
   30 LEU   CB       314    6.565849697    6.010726070    6.640671782
   30 LEU   CG       315    6.504055404    5.991410298    6.779307816
   30 LEU   CD1      316    6.421191762    6.112240382    6.823345206
   30 LEU   CD2      317    6.416500515    5.865981246    6.782578649
   30 LEU   C        318    6.808218733    6.066254548    6.686479782
   30 LEU   O        319    6.844091283    6.097688735    6.799862564
   31 ARG   N        320    0.003652153    6.007899666    6.599074619
   31 ARG   H        321   -0.030820189    5.977908930    6.510118109
   31 ARG   CA       322    0.142619323    5.970424512    6.629020942
   31 ARG   CB       323    0.201517337    5.896306248    6.508824281
   31 ARG   CG       324    0.343761929    5.844807287    6.531691932
   31 ARG   CD       325    0.408355293    5.795495241    6.402048729
   31 ARG   NE       326    0.429624188    5.906187657    6.307703003
   31 ARG   HE       327    0.454269488    5.992959609    6.350868241
   31 ARG   CZ       328    0.427160603    5.895814374    6.174137852
   31 ARG   NH1      329    0.403450866    5.780453992    6.110224483
   31 ARG   HH11     330    0.403268901    5.777726549    6.010266834
   31 ARG   HH12     331    0.386585715    5.696422242    6.161734922
   31 ARG   NH2      332    0.455427477    6.002187246    6.097706871
   31 ARG   HH21     333    0.461956897    5.995869437    5.998124301
   31 ARG   HH22     334    0.480208927    6.088899912    6.140913276
   31 ARG   C        335    0.230265779    6.092265380    6.658782178
   31 ARG   O        336    0.274760026    6.106497286    6.772574248
   32 GLU   N        337    0.229509868    6.188723145    6.567206973
   32 GLU   H        338    0.180564573    6.177122595    6.480779052
   32 GLU   CA       339    0.307777818    6.312674803    6.578226820
   32 GLU   CB       340    0.286558218    6.399404349    6.453977063
   32 GLU   CG       341    0.332618962    6.331669265    6.324763948
   32 GLU   CD       342    0.484984117    6.327648004    6.311433928
   32 GLU   OE1      343    0.547449711    6.435072472    6.324850119
   32 GLU   OE2      344    0.541720999    6.222499807    6.274709411
   32 GLU   C        345    0.276772561    6.391820983    6.705456786
   32 GLU   O        346    0.367653979    6.417277554    6.784346598
   33 LEU   N        347    0.148088185    6.399644509    6.738186759
   33 LEU   H        348    0.076676500    6.371426526    6.674118318
   33 LEU   CA       349    0.100351084    6.461241471    6.862840289
   33 LEU   CB       350   -0.050889504    6.482742985    6.854231749
   33 LEU   CG       351    6.794378564    6.583682262    6.746738474
   33 LEU   CD1      352    6.642269734    6.585387011    6.730337302
   33 LEU   CD2      353    6.846742461    6.724523177    6.775516131
   33 LEU   C        354    0.136371133    6.388124721    0.106254663
   33 LEU   O        355    0.196534655    6.447953601    0.195311612
   34 ILE   N        356    0.114717689    6.257068569    0.112998097
   34 ILE   H        357    0.061266854    6.209841282    0.042897514
   34 ILE   CA       358    0.160601168    6.172489625    0.224129140
   34 ILE   CB       359    0.099636528    6.032155289    0.222325815
   34 ILE   CG1      360   -0.051615847    6.040556171    0.243820342
   34 ILE   CG2      361    0.158336704    5.935128863    0.325034930
   34 ILE   CD       362   -0.126694073    5.913472626    0.203497640
   34 ILE   C        363    0.312945859    6.167510484    0.237524964
   34 ILE   O        364    0.363906647    6.184573880    0.348169538
   35 SER   N        365    0.383245851    6.168675546    0.124628754
   35 SER   H        366    0.340503748    6.146952633    0.036866887
   35 SER   CA       367    0.530068275    6.174576388    0.120057233
   35 SER   CB       368    0.581635757    6.162404423    6.862591903
   35 SER   OG       369    0.714398758    6.109326282    6.859792226
   35 SER   HG       370    0.779161439    6.178160416    6.892467642
   35 SER   C        371    0.581277808    6.304706319    0.182145534
   35 SER   O        372    0.638614170    6.298281990    0.290779261
   36 ASN   N        373    0.532954162    6.419722601    0.136046941
   36 ASN   H        374    0.491244278    6.426674829    0.045423167
   36 ASN   CA       375    0.565943624    6.549441961    0.196857184
   36 ASN   CB       376    0.494352152    6.663374696    0.124049100
   36 ASN   CG       377    0.523874762    6.681660718    6.861134659
   36 ASN   OD1      378    0.634929258    6.662743948    6.811773024
   36 ASN   ND2      379    0.423761577    6.730223306    6.788278462
   36 ASN   HD21     380    0.443315222    6.737528772    6.690486051
   36 ASN   HD22     381    0.338472866    6.764311223    6.827810045
   36 ASN   C        382    0.529037218    6.559300555    0.345011582
   36 ASN   O        383    0.608870067    6.610200943    0.423545690
   37 SER   N        384    0.413612870    6.505365519    0.383218954
   37 SER   H        385    0.348911157    6.467437113    0.317059268
   37 SER   CA       386    0.372048220    6.496148374    0.523918722
   37 SER   CB       387    0.233043012    6.433532935    0.536844772
   37 SER   OG       388    0.130004764    6.516728367    0.482884560
   37 SER   HG       389    0.104587210    6.482430115    0.392454593
   37 SER   C        390    0.463978258    6.415106154    0.615522838
   37 SER   O        391    0.499720423    6.460172935    0.724243755
   38 SER   N        392    0.511342809    6.302880686    0.562126663
   38 SER   H        393    0.473375955    6.266097466    0.477241371
   38 SER   CA       394    0.602669173    6.214167216    0.635623443
   38 SER   CB       395    0.584099485    6.073072531    0.579427501
   38 SER   OG       396    0.678808943    5.982206842    0.636217266
   38 SER   HG       397    0.694893288    5.915506508    0.563468660
   38 SER   C        398    0.745163030    6.269056680    0.645251239
   38 SER   O        399    0.803960261    6.263427888    0.753141009
   39 ASP   N        400    0.792769653    6.339671263    0.543081578
   39 ASP   H        401    0.746365049    6.334320636    0.454656140
   39 ASP   CA       402    0.912475313    6.424881029    0.547652223
   39 ASP   CB       403    0.932164025    6.505753464    0.419284411
   39 ASP   CG       404    0.966966814    6.431274353    0.290251917
   39 ASP   OD1      405    0.954178744    6.307396126    0.279497828
   39 ASP   OD2      406    1.012037393    6.501713196    0.197355747
   39 ASP   C        407    0.906291093    6.527108093    0.661313190
   39 ASP   O        408    0.999492467    6.540366969    0.740483233
   40 ALA   N        409    0.790855204    6.592708046    0.669169685
   40 ALA   H        410    0.730638741    6.567703166    0.593337739
   40 ALA   CA       411    0.760940257    6.689704005    0.775517601
   40 ALA   CB       412    0.624911134    6.751669849    0.742860605
   40 ALA   C        413    0.760241968    6.629565487    0.916210750
   40 ALA   O        414    0.806179093    6.693861850    1.010476569
   41 LEU   N        415    0.704365932    6.509531390    0.928807753
   41 LEU   H        416    0.646958884    6.474972134    0.854572543
   41 LEU   CA       417    0.709247747    6.428070010    1.051088903
   41 LEU   CB       418    0.617230619    6.306369001    1.039503350
   41 LEU   CG       419    0.468049910    6.340286011    1.037844342
   41 LEU   CD1      420    0.391120839    6.215218779    0.994843109
   41 LEU   CD2      421    0.420378231    6.386998442    1.175509007
   41 LEU   C        422    0.848915525    6.382401409    1.093759033
   41 LEU   O        423    0.890391031    6.414336818    1.205072837
   42 ASP   N        424    0.925110208    6.330287106    0.998012125
   42 ASP   H        425    0.884919376    6.314167347    0.907868017
   42 ASP   CA       426    1.066459486    6.295239119    1.018053522
   42 ASP   CB       427    1.128346907    6.238444309    0.890176631
   42 ASP   CG       428    1.136524547    6.085803992    0.896738658
   42 ASP   OD1      429    1.034869308    6.017782008    0.922454166
   42 ASP   OD2      430    1.248868885    6.036158938    0.873544873
   42 ASP   C        431    1.149780726    6.411746401    1.071822258
   42 ASP   O        432    1.217227526    6.394913702    1.173301864
   43 LYSH  N        433    1.122825545    6.530941626    1.019354573
   43 LYSH  H        434    1.068673754    6.539172885    0.935689585
   43 LYSH  CA       435    1.190000850    6.652435922    1.067647130
   43 LYSH  CB       436    1.163209992    6.768177716    0.971244303
   43 LYSH  CG       437    1.258053059    6.726333944    0.858729786
   43 LYSH  CD       438    1.259982797    6.821575959    0.739011325
   43 LYSH  CE       439    1.366461376    6.756184856    0.650720221
   43 LYSH  NZ       440    1.393372129    6.847663202    0.538858995
   43 LYSH  HZ1      441    1.401005813    6.940691247    0.574733067
   43 LYSH  HZ2      442    1.318943962    6.843147386    0.472227269
   43 LYSH  HZ3      443    1.479616174    6.821126469    0.495757139
   43 LYSH  C        444    1.172648134    6.695781210    1.213349120
   43 LYSH  O        445    1.274753501    6.707290338    1.280945897
   44 ILE   N        446    1.048205588    6.694184337    1.260296271
   44 ILE   H        447    0.972401143    6.703197667    1.195701795
   44 ILE   CA       448    1.023357110    6.719200141    1.403015155
   44 ILE   CB       449    0.876506314    6.755245171    1.426372321
   44 ILE   CG1      450    0.855020535    6.820945764    1.562858890
   44 ILE   CG2      451    0.779437103    6.639522477    1.401937741
   44 ILE   CD       452    0.913763132    6.962218883    1.563320988
   44 ILE   C        453    1.075164193    6.608439626    1.494996984
   44 ILE   O        454    1.136658233    6.636344102    1.597810001
   45 ARG   N        455    1.068938589    6.485192324    1.445378809
   45 ARG   H        456    1.017528257    6.467814545    1.361374145
   45 ARG   CA       457    1.129353934    6.368708427    1.511664350
   45 ARG   CB       458    1.075279119    6.244255335    1.440972885
   45 ARG   CG       459    1.102216715    6.116971535    1.521493617
   45 ARG   CD       460    1.030044812    5.996260501    1.461270826
   45 ARG   NE       461    1.067322165    5.968088922    1.321894496
   45 ARG   HE       462    0.992532705    5.985500174    1.257846870
   45 ARG   CZ       463    1.184223631    5.920000447    1.277440431
   45 ARG   NH1      464    1.289179447    5.896275805    1.357284416
   45 ARG   HH11     465    1.372539770    5.858654007    1.316857495
   45 ARG   HH12     466    1.283150245    5.913601133    1.455581161
   45 ARG   NH2      467    1.198307433    5.893781866    1.146790993
   45 ARG   HH21     468    1.283918649    5.857743043    1.109765029
   45 ARG   HH22     469    1.127303789    5.919853426    1.081385694
   45 ARG   C        470    1.282208277    6.370984327    1.518108155
   45 ARG   O        471    1.340634854    6.303136775    1.602447183
   46 TYR   N        472    1.345390329    6.431887102    1.418162502
   46 TYR   H        473    1.305146528    6.435871372    1.326696886
   46 TYR   CA       474    1.489064691    6.462641795    1.422726153
   46 TYR   CB       475    1.547329553    6.463683869    1.281244060
   46 TYR   CG       476    1.545421939    6.326084917    1.214379455
   46 TYR   CD1      477    1.573294669    6.208190627    1.282514432
   46 TYR   HD1      478    1.619094005    6.212377062    1.381332947
   46 TYR   CD2      479    1.499608352    6.318747197    1.083359243
   46 TYR   HD2      480    1.478772559    6.409373690    1.026493535
   46 TYR   CE1      481    1.551844596    6.084368622    1.223108997
   46 TYR   HE1      482    1.584486340    5.994525549    1.275482131
   46 TYR   CE2      483    1.475113557    6.195885047    1.023156771
   46 TYR   HE2      484    1.432563191    6.192412012    0.922865174
   46 TYR   CZ       485    1.498895320    6.079112059    1.094706553
   46 TYR   OH       486    1.452178277    5.960997258    1.046130225
   46 TYR   HH       487    1.385183708    5.985083007    0.975908827
   46 TYR   C        488    1.527492380    6.585559339    1.505352555
   46 TYR   O        489    1.624008999    6.578970698    1.581320877
   47 GLU   N        490    1.446065868    6.690668024    1.501859524
   47 GLU   H        491    1.366200273    6.694211410    1.441772407
   47 GLU   CA       492    1.463989542    6.806838659    1.590140166
   47 GLU   CB       493    1.360647708    6.916572217    1.563831230
   47 GLU   CG       494    1.385501002    7.000053884    1.438049987
   47 GLU   CD       495    1.305313326    0.244064575    1.445446778
   47 GLU   OE1      496    1.180971187    0.241262122    1.457943932
   47 GLU   OE2      497    1.371859072    0.349854397    1.447107752
   47 GLU   C        498    1.456219289    6.774308577    1.739444591
   47 GLU   O        499    1.541763188    6.815539499    1.817619092
   48 SER   N        500    1.359945664    6.689355633    1.774173003
   48 SER   H        501    1.294702140    6.651358760    1.708590172
   48 SER   CA       502    1.340382913    6.638711619    1.910793892
   48 SER   CB       503    1.213590923    6.555178171    1.929684306
   48 SER   OG       504    1.220725160    6.434947023    1.852595183
   48 SER   HG       505    1.148457391    6.370064281    1.876419543
   48 SER   C        506    1.456243160    6.562233396    1.975135688
   48 SER   O        507    1.467989452    6.564172416    2.097565612
   49 LEU   N        508    1.541382695    6.502749065    1.892051743
   49 LEU   H        509    1.518246626    6.486100881    1.796190745
   49 LEU   CA       510    1.666466379    6.439194608    1.935957457
   49 LEU   CB       511    1.728859589    6.362779133    1.819009765
   49 LEU   CG       512    1.650394899    6.239225857    1.774412837
   49 LEU   CD1      513    1.713181059    6.182931915    1.646749646
   49 LEU   CD2      514    1.638779728    6.133596515    1.884500899
   49 LEU   C        515    1.771300731    6.535815258    1.991515007
   49 LEU   O        516    1.847359310    6.500773548    2.081611336
   50 THR   N        517    1.774819288    6.658146298    1.939429394
   50 THR   H        518    1.747736121    6.674222905    1.844510927
   50 THR   CA       519    1.855939854    6.765714854    1.998229563
   50 THR   CB       520    1.936017010    6.841755708    1.892322109
   50 THR   OG1      521    1.852349328    6.885098912    1.784757775
   50 THR   HG1      522    1.785201965    6.952333476    1.815922391
   50 THR   CG2      523    2.055208917    6.761107938    1.840335966
   50 THR   C        524    1.784458519    6.868727027    2.085932173
   50 THR   O        525    1.847479642    6.933564327    2.169319600
   51 ASP   N        526    1.655909042    0.005249956    2.060317532
   51 ASP   H        527    1.613255234   -0.037870087    1.980800648
   51 ASP   CA       528    1.566584962    0.083608147    2.146871301
   51 ASP   CB       529    1.542888482    0.224302078    2.091590694
   51 ASP   CG       530    1.440935273    0.310018985    2.166863932
   51 ASP   OD1      531    1.410712506    0.281312674    2.284709306
   51 ASP   OD2      532    1.384713985    0.401469913    2.102845642
   51 ASP   C        533    1.432667484    0.015499472    2.175868960
   51 ASP   O        534    1.340956613    0.020894643    2.094073217
   52 PRO   N        535    1.414558891    6.850231735    2.297221236
   52 PRO   CA       536    1.288436922    6.790580378    2.343551418
   52 PRO   CB       537    1.313725971    6.756560922    2.490562101
   52 PRO   CG       538    1.462712058    6.721754624    2.490613114
   52 PRO   CD       539    1.521338863    6.826154546    2.395354723
   52 PRO   C        540    1.162674267    6.876822802    2.330937096
   52 PRO   O        541    1.064330292    6.826034254    2.277276141
   53 SER   N        542    1.175344943    0.122064366    2.347781463
   53 SER   H        543    1.264127894    0.168079187    2.346652602
   53 SER   CA       544    1.061064331    0.214522064    2.349593070
   53 SER   CB       545    1.097640938    0.356961807    2.391855372
   53 SER   OG       546    1.154379874    0.434079343    2.285621809
   53 SER   HG       547    1.248610057    0.405121054    2.268826019
   53 SER   C        548    0.983234327    0.223903944    2.218191299
   53 SER   O        549    0.862085469    0.245182048    2.217437083
   54 LYSH  N        550    1.053277905    0.190284652    2.110243901
   54 LYSH  H        551    1.152968103    0.184510547    2.115663773
   54 LYSH  CA       552    0.999497142    0.172228383    1.974625942
   54 LYSH  CB       553    1.109784005    0.119170752    1.882796189
   54 LYSH  CG       554    1.209288894    0.230432654    1.849170043
   54 LYSH  CD       555    1.142620105    0.340972962    1.767068106
   54 LYSH  CE       556    1.240615463    0.453517746    1.733350085
   54 LYSH  NZ       557    1.284631112    0.524040678    1.854587098
   54 LYSH  HZ1      558    1.208666510    0.575634933    1.894178747
   54 LYSH  HZ2      559    1.358513707    0.587561011    1.832080882
   54 LYSH  HZ3      560    1.317921364    0.461740389    1.925370244
   54 LYSH  C        561    0.878171126    0.080109372    1.960339426
   54 LYSH  O        562    0.804058872    0.093877911    1.863137212
   55 LEU   N        563    0.859336835    6.874528510    2.054861032
   55 LEU   H        564    0.915305479    6.872330113    2.137713330
   55 LEU   CA       565    0.737590205    6.792174198    2.057263219
   55 LEU   CB       566    0.771468678    6.644932246    2.081443482
   55 LEU   CG       567    0.815280597    6.571465202    1.954583562
   55 LEU   CD1      568    0.849676075    6.426328254    1.988660208
   55 LEU   CD2      569    0.707757072    6.579534237    1.846022756
   55 LEU   C        570    0.619854371    6.838587143    2.143264683
   55 LEU   O        571    0.506627528    6.805038856    2.108843884
   56 ASP   N        572    0.638768935    0.035230975    2.245684333
   56 ASP   H        573    0.730408053    0.064308465    2.273227946
   56 ASP   CA       574    0.534498235    0.069233579    2.343584383
   56 ASP   CB       575    0.599660805    0.152568438    2.454116156
   56 ASP   CG       576    0.692062272    0.063054089    2.536908165
   56 ASP   OD1      577    0.654374945   -0.054320814    2.557556615
   56 ASP   OD2      578    0.803491541    0.106276803    2.573518482
   56 ASP   C        579    0.401280572    0.128929597    2.297739987
   56 ASP   O        580    0.299886498    0.101629006    2.361807178
   57 SER   N        581    0.397952280    0.185133731    2.177240641
   57 SER   H        582    0.481673325    0.204457423    2.126063282
   57 SER   CA       583    0.273428128    0.219939071    2.107302639
   57 SER   CB       584    0.295150477    0.329092229    2.002304945
   57 SER   OG       585    0.391249665    0.286711552    1.905239045
   57 SER   HG       586    0.424695413    0.369636889    1.860464380
   57 SER   C        587    0.192409850    0.106965346    2.043393111
   57 SER   O        588    0.098814383    0.126344645    1.965958700
   58 GLY   N        589    0.235433368    6.871404132    2.075672781
   58 GLY   H        590    0.322489327    6.856159226    2.122474714
   58 GLY   CA       591    0.171298968    6.745668168    2.034590006
   58 GLY   C        592    0.274408493    6.633315624    2.022039826
   58 GLY   O        593    0.347623200    6.628063337    1.923333670
   59 LYSH  N        594    0.273603012    6.541333211    2.118110764
   59 LYSH  H        595    0.216553991    6.552717550    2.199448370
   59 LYSH  CA       596    0.365615770    6.426836539    2.124137841
   59 LYSH  CB       597    0.344746441    6.348823251    2.254092326
   59 LYSH  CG       598    0.341532947    6.431014404    2.383109173
   59 LYSH  CD       599    0.478756455    6.444124536    2.449493158
   59 LYSH  CE       600    0.475669696    6.531126603    2.575314922
   59 LYSH  NZ       601    0.609775732    6.546674864    2.633507470
   59 LYSH  HZ1      602    0.673946081    6.474934443    2.606379641
   59 LYSH  HZ2      603    0.610855779    6.545656132    2.733497359
   59 LYSH  HZ3      604    0.653574167    6.632943712    2.608221395
   59 LYSH  C        605    0.345882864    6.331418039    2.006171558
   59 LYSH  O        606    0.441316462    6.269367419    1.959575968
   60 GLU   N        607    0.221221804    6.316458624    1.962260504
   60 GLU   H        608    0.144954504    6.353838512    2.015061994
   60 GLU   CA       609    0.178833189    6.232999802    1.848916645
   60 GLU   CB       610    0.025910920    6.228264097    1.847170242
   60 GLU   CG       611   -0.031512863    6.152951892    1.967347535
   60 GLU   CD       612    6.722816438    6.214004026    2.015511025
   60 GLU   OE1      613    6.634141613    6.241240220    1.931733265
   60 GLU   OE2      614    6.715143468    6.240533272    2.137422160
   60 GLU   C        615    0.231858256    6.275973637    1.711974392
   60 GLU   O        616    0.204303743    6.385850025    1.664048112
   61 LEU   N        617    0.301872748    6.183454967    1.646939217
   61 LEU   H        618    0.335340128    6.100893816    1.692382182
   61 LEU   CA       619    0.343614368    6.199661519    1.506914677
   61 LEU   CB       620    0.495546830    6.186689099    1.494263453
   61 LEU   CG       621    0.573208317    6.284600456    1.582530435
   61 LEU   CD1      622    0.723253633    6.257604187    1.569791086
   61 LEU   CD2      623    0.543987017    6.429703039    1.543810720
   61 LEU   C        624    0.272848248    6.098291573    1.416759602
   61 LEU   O        625    0.306785721    5.980061902    1.417311524
   62 HISB  N        626    0.179677586    6.147591207    1.335656124
   62 HISB  H        627    0.158473051    6.245318593    1.336407399
   62 HISB  CA       628    0.096638282    6.066108530    1.245777783
   62 HISB  CB       629   -0.007107839    5.985443239    1.324142849
   62 HISB  CG       630    6.791736427    6.061457498    1.424248687
   62 HISB  ND1      631    6.757111570    6.018300862    1.545196597
   62 HISB  CD2      632    6.744150861    6.184862101    1.410183262
   62 HISB  HD2      633    6.740981570    6.241749800    1.317270165
   62 HISB  CE1      634    6.694318716    6.116884359    1.608658018
   62 HISB  HE1      635    6.659486864    6.119802071    1.711896278
   62 HISB  NE2      636    6.688108932    6.220431185    1.525435781
   62 HISB  HE2      637    6.647496405    6.309000683    1.547897335
   62 HISB  C        638    0.030752698    6.145573772    1.132840479
   62 HISB  O        639    0.023777800    6.268341792    1.136211295
   63 ILE   N        640    6.859672689    6.071309081    1.038464823
   63 ILE   H        641    6.845155152    5.973141221    1.050847971
   63 ILE   CA       642    6.792468505    6.130193450    0.921725934
   63 ILE   CB       643    6.860732275    6.079635856    0.794474263
   63 ILE   CG1      644    7.011048975    6.107731832    0.789999865
   63 ILE   CG2      645    6.797345918    6.147857902    0.673074101
   63 ILE   CD       646    7.083968178    6.031669724    0.679065889
   63 ILE   C        647    6.644665655    6.090618093    0.920483895
   63 ILE   O        648    6.612156836    5.973908284    0.941720593
   64 ASN   N        649    6.557664458    6.187343660    0.892799505
   64 ASN   H        650    6.590632717    6.281268874    0.883252343
   64 ASN   CA       651    6.413470973    6.161927060    0.879610619
   64 ASN   CB       652    6.333094008    6.210598186    1.000358068
   64 ASN   CG       653    6.363559918    6.118767803    1.118882367
   64 ASN   OD1      654    6.339716626    5.998121078    1.117367423
   64 ASN   ND2      655    6.439900563    6.168667818    1.215681108
   64 ASN   HD21     656    6.447616871    6.117012199    1.300952264
   64 ASN   HD22     657    6.487255152    6.255760571    1.202588069
   64 ASN   C        658    6.351016439    6.205138589    0.746787112
   64 ASN   O        659    6.381328088    6.311397710    0.692736554
   65 LEU   N        660    6.263041376    6.117917860    0.698393590
   65 LEU   H        661    6.246720108    6.032647219    0.748036979
   65 LEU   CA       662    6.184705428    6.133763085    0.575019069
   65 LEU   CB       663    6.199596936    6.011745298    0.483929392
   65 LEU   CG       664    6.343229248    5.984194160    0.439008742
   65 LEU   CD1      665    6.362071960    5.850473121    0.367087697
   65 LEU   CD2      666    6.403389118    6.097445959    0.355576042
   65 LEU   C        667    6.036671288    6.151531060    0.609372280
   65 LEU   O        668    5.974702278    6.065591647    0.671858982
   66 ILE   N        669    5.986380366    6.270544332    0.577765020
   66 ILE   H        670    6.047035184    6.337248725    0.534495841
   66 ILE   CA       671    5.846033140    6.305940889    0.603469683
   66 ILE   CB       672    5.833868708    6.417548851    0.707415291
   66 ILE   CG1      673    5.916857323    6.390973455    0.833190374
   66 ILE   CG2      674    5.687415755    6.437311510    0.747069606
   66 ILE   CD       675    5.925667674    6.513790867    0.924014343
   66 ILE   C        676    5.774197044    6.342496704    0.473413215
   66 ILE   O        677    5.804052834    6.446418204    0.414779146
   67 PRO   N        678    5.701230742    6.246711281    0.416907021
   67 PRO   CA       679    5.605148564    6.273078523    0.308804509
   67 PRO   CB       680    5.592447126    6.139058317    0.236084048
   67 PRO   CG       681    5.618113111    6.034798557    0.345071282
   67 PRO   CD       682    5.728452968    6.102565986    0.426573003
   67 PRO   C        683    5.470735491    6.327074075    0.358074075
   67 PRO   O        684    5.398043141    6.259999545    0.431197358
   68 ASN   N        685    5.435401496    6.441783196    0.300794765
   68 ASN   H        686    5.503146610    6.495104981    0.250120023
   68 ASN   CA       687    5.304297833    6.505748706    0.319032563
   68 ASN   CB       688    5.324384172    6.645334570    0.378362818
   68 ASN   CG       689    5.189099002    6.711390576    0.405598297
   68 ASN   OD1      690    5.095365057    6.715133442    0.326043669
   68 ASN   ND2      691    5.181051308    6.778578397    0.520082025
   68 ASN   HD21     692    5.105964916    6.844367977    0.514271166
   68 ASN   HD22     693    5.245432236    6.750315746    0.591183691
   68 ASN   C        694    5.223349398    6.510989240    0.189306655
   68 ASN   O        695    5.264676069    6.573205207    0.091567738
   69 LYSH  N        696    5.120175360    6.427054646    0.188417121
   69 LYSH  H        697    5.101984648    6.365676540    0.265240466
   69 LYSH  CA       698    5.027050767    6.417167293    0.075102434
   69 LYSH  CB       699    4.964826415    6.277415377    0.072917711
   69 LYSH  CG       700    5.077168767    6.184633580    0.026245515
   69 LYSH  CD       701    5.021983790    6.044035947    0.001878617
   69 LYSH  CE       702    5.123657379    5.969600324    6.801175906
   69 LYSH  NZ       703    5.078570351    5.833288444    6.769679480
   69 LYSH  HZ1      704    4.982034448    5.835005939    6.743648438
   69 LYSH  HZ2      705    5.089297305    5.771403899    6.847493814
   69 LYSH  HZ3      706    5.129183099    5.797262401    6.691318294
   69 LYSH  C        707    4.922818094    6.526825152    0.052345243
   69 LYSH  O        708    4.873949790    6.543501088   -0.059302403
   70 GLN   N        709    4.906840179    6.615421573    0.150255337
   70 GLN   H        710    4.967965848    6.620029150    0.229264344
   70 GLN   CA       711    4.809758017    6.725416910    0.140867394
   70 GLN   CB       712    4.756826699    6.752182084    0.281916488
   70 GLN   CG       713    4.611702853    6.800103669    0.274941575
   70 GLN   CD       714    4.537286190    6.796173755    0.408561191
   70 GLN   OE1      715    4.431790662    6.856546865    0.427396834
   70 GLN   NE2      716    4.578747769    6.710152729    0.501120312
   70 GLN   HE21     717    4.531806440    6.714858900    0.589284064
   70 GLN   HE22     718    4.639200939    6.634188386    0.477173336
   70 GLN   C        719    4.872246385    6.851129526    0.080026014
   70 GLN   O        720    4.831838803    6.896162976   -0.027074694
   71 ASP   N        721    4.985484578    0.004445722    0.137608985
   71 ASP   H        722    5.001634341   -0.014390488    0.234489911
   71 ASP   CA       723    5.077960564    0.105276581    0.083836680
   71 ASP   CB       724    5.181197948    0.139507365    0.191458451
   71 ASP   CG       725    5.129079119    0.201994223    0.321020676
   71 ASP   OD1      726    5.044164964    0.142164461    0.390554746
   71 ASP   OD2      727    5.179616589    0.312171191    0.351505255
   71 ASP   C        728    5.150790891    0.070357012    6.839961888
   71 ASP   O        729    5.204386415    0.158396563    6.772830084
   72 ARG   N        730    5.152200321    6.828135999    6.804923489
   72 ARG   H        731    5.101067633    6.762306752    6.860179686
   72 ARG   CA       732    5.222980241    6.766639774    6.691701255
   72 ARG   CB       733    5.162775954    6.816649256    6.560234545
   72 ARG   CG       734    5.184478426    6.722555664    6.441541213
   72 ARG   CD       735    5.111533823    6.768469069    6.315133473
   72 ARG   NE       736    5.178080781    6.884531396    6.254237223
   72 ARG   HE       737    5.258563581    6.918411486    6.302967694
   72 ARG   CZ       738    5.138557937    6.947126576    6.142542887
   72 ARG   NH1      739    5.023086933    6.917162867    6.081535570
   72 ARG   HH11     740    4.998038934    6.960368686    5.994907143
   72 ARG   HH12     741    4.961499039    6.851277411    6.124719751
   72 ARG   NH2      742    5.217902883    7.039050698    6.085895385
   72 ARG   HH21     743    5.189148959    7.084429160    6.001556271
   72 ARG   HH22     744    5.304534466    7.066245094    6.127782709
   72 ARG   C        745    5.374423493    6.784658058    6.704062027
   72 ARG   O        746    5.444188735    6.816913937    6.608028488
   73 THR   N        747    5.425194978    6.762719256    6.825016338
   73 THR   H        748    5.373424982    6.712335165    6.894168556
   73 THR   CA       749    5.566370136    6.787092063    6.857990553
   73 THR   CB       750    5.592571108    0.029177173    0.051291043
   73 THR   OG1      751    5.569527846    0.014297175    0.191643010
   73 THR   HG1      752    5.519926407   -0.071711004    0.203645095
   73 THR   CG2      753    5.515987357    0.149613647    6.882200506
   73 THR   C        754    5.642056822    6.674067136    0.041976435
   73 THR   O        755    5.587975647    6.612624004    0.133793596
   74 LEU   N        756    5.772212358    6.665730478    0.015894204
   74 LEU   H        757    5.816845531    6.721529879   -0.054076873
   74 LEU   CA       758    5.862496685    6.568082111    0.078524363
   74 LEU   CB       759    5.918665989    6.476314496   -0.030263196
   74 LEU   CG       760    6.013205927    6.365201329    0.015835224
   74 LEU   CD1      761    5.945960298    6.264029533    0.108836889
   74 LEU   CD2      762    6.074001589    6.295670704   -0.106145488
   74 LEU   C        763    5.976787613    6.634498242    0.155589425
   74 LEU   O        764    6.051873018    6.713359951    0.098387911
   75 THR   N        765    5.978210400    6.613939620    0.286993158
   75 THR   H        766    5.904949779    6.553619699    0.318551987
   75 THR   CA       767    6.086536290    6.661135257    0.374461114
   75 THR   CB       768    6.038865902    6.715477092    0.509324400
   75 THR   OG1      769    6.030937783    6.857746157    0.497255503
   75 THR   HG1      770    5.950952667    6.876557587    0.440260800
   75 THR   CG2      771    6.119507149    6.686752346    0.636138864
   75 THR   C        772    6.191999436    6.552466442    0.396349806
   75 THR   O        773    6.159453817    6.439417411    0.432302383
   76 ILE   N        774    6.315841406    6.598172324    0.380064172
   76 ILE   H        775    6.332981789    6.685501113    0.334458361
   76 ILE   CA       776    6.437057456    6.527279610    0.423577135
   76 ILE   CB       777    6.527506407    6.492031204    0.305301127
   76 ILE   CG1      778    6.450506681    6.422148043    0.193062823
   76 ILE   CG2      779    6.642136321    6.399814368    0.347313486
   76 ILE   CD       780    6.390759266    6.515682529    0.087746077
   76 ILE   C        781    6.508329141    6.615673864    0.526140430
   76 ILE   O        782    6.523491182    6.735481708    0.502754469
   77 VAL   N        783    6.521362281    6.561787164    0.647040102
   77 VAL   H        784    6.489221885    6.468922428    0.665613916
   77 VAL   CA       785    6.578085583    6.630760174    0.763811852
   77 VAL   CB       786    6.465753375    6.680175181    0.855205724
   77 VAL   CG1      787    6.375091092    6.566450425    0.902735529
   77 VAL   CG2      788    6.520178976    6.766366777    0.969308188
   77 VAL   C        789    6.686053529    6.555280149    0.841643897
   77 VAL   O        790    6.666388872    6.439957570    0.879650743
   78 ASP   N        791    6.796497660    6.623519298    0.870531833
   78 ASP   H        792    6.814317896    6.712816292    0.829185914
   78 ASP   CA       793    0.020967544    6.576810076    0.955441201
   78 ASP   CB       794    0.152826514    6.586489359    0.878440469
   78 ASP   CG       795    0.193480102    6.730069155    0.844700431
   78 ASP   OD1      796    0.259700623    6.795458230    0.928145247
   78 ASP   OD2      797    0.146494648    6.779764569    0.740069015
   78 ASP   C        798    0.031664250    6.653558002    1.087378631
   78 ASP   O        799   -0.047669778    6.743012459    1.116262720
   79 THR   N        800    0.113937651    6.597908862    1.175834639
   79 THR   H        801    0.122335786    6.498574953    1.183818446
   79 THR   CA       802    0.164287029    6.669049759    1.294210790
   79 THR   CB       803    0.126952019    6.599120082    1.425078614
   79 THR   OG1      804    0.135714933    6.456900284    1.413006301
   79 THR   HG1      805    0.156215602    6.426388202    1.506002299
   79 THR   CG2      806    6.876892726    6.649220387    1.473712871
   79 THR   C        807    0.315059850    6.695114138    1.295404754
   79 THR   O        808    0.379586182    6.695790769    1.400126221
   80 GLY   N        809    0.368781418    6.725373389    1.177554723
   80 GLY   H        810    0.310614795    6.735735664    1.096863594
   80 GLY   CA       811    0.511239811    6.753515478    1.154619523
   80 GLY   C        812    0.562271787    6.885139255    1.213633037
   80 GLY   O        813    0.507717897    6.940518858    1.308960146
   81 ILE   N        814    0.673818513    0.042723275    1.155840378
   81 ILE   H        815    0.732022743    0.009759870    1.081497882
   81 ILE   CA       816    0.745546746    0.163426450    1.199398262
   81 ILE   CB       817    0.880594004    0.171506337    1.127942302
   81 ILE   CG1      818    0.967906543    0.283856403    1.184203612
   81 ILE   CG2      819    0.864615571    0.182194062    0.976150537
   81 ILE   CD       820    1.110148679    0.283579243    1.127832154
   81 ILE   C        821    0.668100641    0.295227370    1.192833856
   81 ILE   O        822    0.661559851    0.367768224    1.291963850
   82 GLY   N        823    0.589157160    0.304292891    1.086186122
   82 GLY   H        824    0.571614536    0.225047234    1.027770292
   82 GLY   CA       825    0.517126565    0.423278435    1.038628379
   82 GLY   C        826    0.589295707    0.495991102    0.924995875
   82 GLY   O        827    0.682198489    0.443483004    0.863852160
   83 MET   N        828    0.526030691    0.604042461    0.880146775
   83 MET   H        829    0.426461170    0.612030846    0.884760779
   83 MET   CA       830    0.593039661    0.708700341    0.801602662
   83 MET   CB       831    0.538505303    0.707080057    0.658660790
   83 MET   CG       832    0.597976427    0.592055010    0.577178361
   83 MET   SD       833    0.528872054    0.576103709    0.408479984
   83 MET   CE       834    0.362888360    0.530077964    0.453350767
   83 MET   C        835    0.567291153    0.846489792    0.862927391
   83 MET   O        836    0.460578111    0.874411512    0.917365471
   84 THR   N        837    0.668950882    0.931552720    0.851933926
   84 THR   H        838    0.757472167    0.902311374    0.815754845
   84 THR   CA       839    0.659495709    1.074500810    0.884944525
   84 THR   CB       840    0.795816578    1.139575299    0.909321930
   84 THR   OG1      841    0.868406690    1.146332327    0.786301531
   84 THR   HG1      842    0.909304756    1.056351713    0.771091940
   84 THR   CG2      843    0.876798705    1.069364598    1.018517597
   84 THR   C        844    0.592938342    1.155951566    0.773821883
   84 THR   O        845    0.574700156    1.107377123    0.662294090
   85 LYSH  N        846    0.564266672    1.282212850    0.804236091
   85 LYSH  H        847    0.561942181    1.310108178    0.900243443
   85 LYSH  CA       848    0.521243211    1.384475399    0.707776026
   85 LYSH  CB       849    0.524737133    1.518310306    0.781847313
   85 LYSH  CG       850    0.493933248    1.645603875    0.702734183
   85 LYSH  CD       851    0.485938278    1.766231286    0.796517390
   85 LYSH  CE       852    0.457114657    1.897994712    0.724291366
   85 LYSH  NZ       853    0.314784555    1.920916435    0.695526188
   85 LYSH  HZ1      854    0.271446979    1.975936045    0.766904449
   85 LYSH  HZ2      855    0.265212628    1.834145243    0.691859401
   85 LYSH  HZ3      856    0.300195316    1.964561273    0.606743969
   85 LYSH  C        857    0.609304012    1.387479077    0.582680793
   85 LYSH  O        858    0.561533907    1.357259825    0.473432407
   86 ALA   N        859    0.740089928    1.384981148    0.606743060
   86 ALA   H        860    0.773157111    1.378468898    0.700901058
   86 ALA   CA       861    0.844211764    1.386954028    0.502994560
   86 ALA   CB       862    0.980286707    1.403541701    0.570959200
   86 ALA   C        863    0.846067760    1.259007499    0.419094372
   86 ALA   O        864    0.841465037    1.266123540    0.296380434
   87 ASP   N        865    0.836727750    1.145890462    0.488431159
   87 ASP   H        866    0.842298542    1.146523291    0.588282585
   87 ASP   CA       867    0.831457489    1.013335709    0.425079047
   87 ASP   CB       868    0.832885105    0.901303855    0.529273328
   87 ASP   CG       869    0.958628130    0.890717833    0.615792851
   87 ASP   OD1      870    1.070300947    0.900248236    0.560470774
   87 ASP   OD2      871    0.941965076    0.888262285    0.739649105
   87 ASP   C        872    0.710736049    0.993226045    0.333253320
   87 ASP   O        873    0.729183071    0.938391894    0.224708751
   88 LEU   N        874    0.592971956    1.042221814    0.370965051
   88 LEU   H        875    0.575904805    1.073666612    0.464353281
   88 LEU   CA       876    0.475576234    1.040203850    0.282507535
   88 LEU   CB       877    0.345668497    1.090231064    0.345966231
   88 LEU   CG       878    0.268642495    0.980518052    0.419716151
   88 LEU   CD1      879    0.135007716    1.036992576    0.468272952
   88 LEU   CD2      880    0.237511260    0.858520282    0.332798332
   88 LEU   C        881    0.495751319    1.117384853    0.151936739
   88 LEU   O        882    0.503125212    1.051989206    0.048017433
   89 ILE   N        883    0.536389705    1.243723582    0.160724703
   89 ILE   H        884    0.543693265    1.289770614    0.249199021
   89 ILE   CA       885    0.559108242    1.327611234    0.042163476
   89 ILE   CB       886    0.606368046    1.466431459    0.085848499
   89 ILE   CG1      887    0.507658191    1.531442348    0.183000021
   89 ILE   CG2      888    0.625018699    1.556788685   -0.036211374
   89 ILE   CD       889    0.576366919    1.646513381    0.256802284
   89 ILE   C        890    0.664409478    1.265494839    6.836237029
   89 ILE   O        891    0.632993233    1.234665617    6.721376152
   90 ASN   N        892    0.777430065    1.228152784    0.009518779
   90 ASN   H        893    0.791803849    1.239553781    0.107821432
   90 ASN   CA       894    0.892824966    1.179445068    6.818629375
   90 ASN   CB       895    1.023626512    1.227104488    6.882125404
   90 ASN   CG       896    1.033865113    1.379638707    6.876359856
   90 ASN   OD1      897    0.996165762    1.447545947    6.780991652
   90 ASN   ND2      898    1.095413486    1.441099081    6.976975068
   90 ASN   HD21     899    1.098697435    1.541040182    6.977044190
   90 ASN   HD22     900    1.142984631    1.389584658    7.048265132
   90 ASN   C        901    0.887996243    1.036045628    6.765481044
   90 ASN   O        902    0.901201658    1.016901831    6.644695027
   91 ASN   N        903    0.836076537    0.943195768    6.845307405
   91 ASN   H        904    0.820970783    0.957420590    6.943135288
   91 ASN   CA       905    0.816428923    0.804485310    6.800773145
   91 ASN   CB       906    0.820747714    0.703405474    6.915545792
   91 ASN   CG       907    0.953574837    0.700393098    0.105332681
   91 ASN   OD1      908    1.058032825    0.654922401    0.058965185
   91 ASN   ND2      909    0.948719760    0.736778945    0.233156027
   91 ASN   HD21     910    1.033002662    0.733618455    0.286868499
   91 ASN   HD22     911    0.863941377    0.773796616    0.271116886
   91 ASN   C        912    0.687833246    0.780374678    6.721458395
   91 ASN   O        913    0.682661399    0.686893945    6.641670417
   92 LEU   N        914    0.586426623    0.864625064    6.739036791
   92 LEU   H        915    0.589687782    0.933564909    6.811406772
   92 LEU   CA       916    0.453909768    0.850076008    6.677066962
   92 LEU   CB       917    0.348565135    0.827585934    6.785725124
   92 LEU   CG       918    0.342043938    0.689322826    6.850927158
   92 LEU   CD1      919    0.443180766    0.673405989    6.964618611
   92 LEU   CD2      920    0.198885168    0.662118623    6.897524804
   92 LEU   C        921    0.408046004    0.961084061    6.582273721
   92 LEU   O        922    0.289804444    0.994325808    6.575603700
   93 GLY   N        923    0.499230928    1.009695736    6.498534147
   93 GLY   H        924    0.588563948    0.965704796    6.489253874
   93 GLY   CA       925    0.468944661    1.113455627    6.398906704
   93 GLY   C        926    0.585803538    1.180047567    6.325953579
   93 GLY   O        927    0.599909566    1.170692655    6.204119222
   94 THR   N        928    0.663033745    1.258561944    6.400518906
   94 THR   H        929    0.658387630    1.257726387    6.500411237
   94 THR   CA       930    0.767858017    1.346779808    6.347216728
   94 THR   CB       931    0.809983297    1.450464455    6.451558216
   94 THR   OG1      932    0.848549237    1.377029764    6.568056865
   94 THR   HG1      933    0.903211764    1.430671097    6.632357845
   94 THR   CG2      934    0.697249143    1.547751799    6.486738674
   94 THR   C        935    0.895332626    1.281684753    6.293122977
   94 THR   O        936    0.954912782    1.333445946    6.198769355
   95 ILE   N        937    0.947629231    1.183345841    6.365828669
   95 ILE   H        938    0.912599212    1.162376448    6.457114937
   95 ILE   CA       939    1.072808261    1.115922435    6.328463920
   95 ILE   CB       940    1.166406932    1.108183073    6.449251106
   95 ILE   CG1      941    1.203208665    1.250099876    6.493043124
   95 ILE   CG2      942    1.291823734    1.022865014    6.429189292
   95 ILE   CD       943    1.286689300    1.255716246    6.621151963
   95 ILE   C        944    1.053153854    0.982600459    6.256021147
   95 ILE   O        945    0.956281639    0.910549680    6.279587364
   96 ALA   N        946    1.143795914    0.960657472    6.161185877
   96 ALA   H        947    1.216150250    1.028112201    6.146465367
   96 ALA   CA       948    1.164563205    0.832761952    6.091763220
   96 ALA   CB       949    1.087065508    0.828544051    5.959909804
   96 ALA   C        950    1.311864000    0.797817976    6.069562177
   96 ALA   O        951    1.392532209    0.879015992    6.024503253
   97 LYSH  N        952    1.346522616    0.684340252    6.129650335
   97 LYSH  H        953    1.279685416    0.631037102    6.181543719
   97 LYSH  CA       954    1.479462034    0.621942530    6.123037034
   97 LYSH  CB       955    1.490118335    0.527211593    6.242718993
   97 LYSH  CG       956    1.383170227    0.417868437    6.238775478
   97 LYSH  CD       957    1.429971565    0.291506992    6.311230396
   97 LYSH  CE       958    1.556419291    0.240743445    6.241638471
   97 LYSH  NZ       959    1.551821208    0.098155857    6.206219609
   97 LYSH  HZ1      960    1.577760819    0.041867985    6.284697217
   97 LYSH  HZ2      961    1.612146430    0.080773285    6.128383670
   97 LYSH  HZ3      962    1.459065826    0.073515026    6.178125679
   97 LYSH  C        963    1.511033402    0.550765794    5.991316902
   97 LYSH  O        964    1.441296599    0.567597262    5.891399011
   98 SER   N        965    1.618666703    0.472813202    5.985960120
   98 SER   H        966    1.692821186    0.484614140    6.052014877
   98 SER   CA       967    1.654787338    0.383453150    5.874968763
   98 SER   CB       968    1.553238218    0.269018625    5.873455838
   98 SER   OG       969    1.613825615    0.159771503    5.943061348
   98 SER   HG       970    1.598854133    0.074326884    5.893311211
   98 SER   C        971    1.677529233    0.458676119    5.743684944
   98 SER   O        972    1.751505225    0.556431008    5.753838618
   99 GLY   N        973    1.649436956    0.419388820    5.619750484
   99 GLY   H        974    1.670903034    0.490845993    5.553156060
   99 GLY   CA       975    1.582354771    0.306407676    5.553824088
   99 GLY   C        976    1.430177242    0.290571758    5.555562499
   99 GLY   O        977    1.378956609    0.200386379    5.489433753
  100 THR   N        978    1.356726151    0.373385262    5.629299871
  100 THR   H        979    1.396054318    0.432097385    5.700064672
  100 THR   CA       980    1.209782168    0.372636123    5.625311788
  100 THR   CB       981    1.156264031    0.475006745    5.725648044
  100 THR   OG1      982    1.198480712    0.431141333    5.855041158
  100 THR   HG1      983    1.150851122    0.485039253    5.924509020
  100 THR   CG2      984    1.004439196    0.492158805    5.733483822
  100 THR   C        985    1.158455840    0.400076348    5.483798461
  100 THR   O        986    1.071453531    0.328342472    5.434652036
  101 LYSH  N        987    1.226319435    0.491976681    5.415696612
  101 LYSH  H        988    1.276638999    0.564258541    5.463070093
  101 LYSH  CA       989    1.209930450    0.515247893    5.271466153
  101 LYSH  CB       990    1.308652100    0.622488322    5.224960372
  101 LYSH  CG       991    1.291034121    0.662741781    5.078416982
  101 LYSH  CD       992    1.379608175    0.782494149    5.043491811
  101 LYSH  CE       993    1.309305699    0.911702602    5.085530118
  101 LYSH  NZ       994    1.404621306    1.009694025    5.139582314
  101 LYSH  HZ1      995    1.477272225    1.031502225    5.074419585
  101 LYSH  HZ2      996    1.446040618    0.971812696    5.222340886
  101 LYSH  HZ3      997    1.356629045    1.093041865    5.166966261
  101 LYSH  C        998    1.225871244    0.388970360    5.186561054
  101 LYSH  O        999    1.126921022    0.352920266    5.122990506
  102 ALA   N       1000    1.329228595    0.308519403    5.209731921
  102 ALA   H       1001    1.400978712    0.332647611    5.275075249
  102 ALA   CA      1002    1.349660413    0.182497700    5.136836420
  102 ALA   CB      1003    1.482542257    0.118648295    5.177771039
  102 ALA   C       1004    1.235960746    0.081458966    5.153437947
  102 ALA   O       1005    1.190643527    0.019780596    5.057143435
  103 PHE   N       1006    1.185326814    0.072122562    5.276067621
  103 PHE   H       1007    1.236427443    0.105782993    5.355166808
  103 PHE   CA      1008    1.067642368    6.875910793    5.307561101
  103 PHE   CB      1009    1.051315199    6.859751936    5.458831140
  103 PHE   CG      1010    0.934075467    6.769296512    5.497321982
  103 PHE   CD1     1011    0.928777920    6.635277544    5.460856811
  103 PHE   HD1     1012    1.018322748    6.586725440    5.422046696
  103 PHE   CD2     1013    0.822798484    6.825552993    5.558738545
  103 PHE   HD2     1014    0.823843255    6.931139339    5.585783544
  103 PHE   CE1     1015    0.813315382    6.560266399    5.479972716
  103 PHE   HE1     1016    0.810209840    6.455274840    5.450850073
  103 PHE   CE2     1017    0.706251061    6.753069196    5.580730958
  103 PHE   HE2     1018    0.620771462    6.802022769    5.627385953
  103 PHE   CZ      1019    0.702732390    6.620641211    5.538665151
  103 PHE   HZ      1020    0.610956237    6.562763803    5.549024023
  103 PHE   C       1021    0.939211249    0.039021281    5.240485070
  103 PHE   O       1022    0.871580043   -0.034141348    5.168347925
  104 MET   N       1023    0.916154382    0.169936860    5.244785365
  104 MET   H       1024    0.966744160    0.227017710    5.309465194
  104 MET   CA      1025    0.803507131    0.237197370    5.178476050
  104 MET   CB      1026    0.804368059    0.382736069    5.225644099
  104 MET   CG      1027    0.689593934    0.472904780    5.179709803
  104 MET   SD      1028    0.704030444    0.538590194    5.009511756
  104 MET   CE      1029    0.864610750    0.615171162    5.015284449
  104 MET   C       1030    0.811049897    0.230845713    5.025780571
  104 MET   O       1031    0.711769372    0.192469412    4.964126334
  105 GLU   N       1032    0.930910860    0.249000480    4.971057847
  105 GLU   H       1033    1.003954231    0.285347335    5.028881477
  105 GLU   CA      1034    0.961020499    0.226985105    4.828855224
  105 GLU   CB      1035    1.106116907    0.265296266    4.799008666
  105 GLU   CG      1036    1.128389579    0.416651677    4.801159278
  105 GLU   CD      1037    1.273482714    0.460391585    4.780136587
  105 GLU   OE1     1038    1.297553650    0.582994669    4.776385005
  105 GLU   OE2     1039    1.361109366    0.373910287    4.758578862
  105 GLU   C       1040    0.933579279    0.083220450    4.784241852
  105 GLU   O       1041    0.864604596    0.062205004    4.684593247
  106 ALA   N       1042    0.974930322    6.872460680    4.865500818
  106 ALA   H       1043    1.041427259    6.891828100    4.937643710
  106 ALA   CA      1044    0.941569394    6.730566499    4.846440829
  106 ALA   CB      1045    1.012792655    6.645265895    4.951619285
  106 ALA   C       1046    0.791234014    6.702149895    4.848730502
  106 ALA   O       1047    0.741383616    6.633877925    4.759375711
  107 LEU   N       1048    0.719571504    6.757915307    4.945909223
  107 LEU   H       1049    0.763438250    6.796630977    5.027012471
  107 LEU   CA      1050    0.572768367    6.751888307    4.950812912
  107 LEU   CB      1051    0.510688733    6.815308923    5.075452811
  107 LEU   CG      1052    0.536142486    6.743645406    5.208218086
  107 LEU   CD1     1053    0.466979886    6.821956055    5.319969712
  107 LEU   CD2     1054    0.481621980    6.600721489    5.205173588
  107 LEU   C       1055    0.505032079    6.814430739    4.828701224
  107 LEU   O       1056    0.437830808    6.742970384    4.754489637
  108 GLN   N       1057    0.552755216    0.046344804    4.790091151
  108 GLN   H       1058    0.615049727    0.098317375    4.848562797
  108 GLN   CA      1059    0.505213083    0.116495689    4.669976210
  108 GLN   CB      1060    0.567276546    0.256314841    4.666903100
  108 GLN   CG      1061    0.525656648    0.346866678    4.550817555
  108 GLN   CD      1062    0.375867346    0.378014615    4.550061862
  108 GLN   OE1     1063    0.323528438    0.470319060    4.612267396
  108 GLN   NE2     1064    0.297814151    0.295810169    4.480516382
  108 GLN   HE21    1065    0.199920231    0.316125601    4.478837875
  108 GLN   HE22    1066    0.337497727    0.213046194    4.440841135
  108 GLN   C       1067    0.532056587    0.040817826    4.539724955
  108 GLN   O       1068    0.450595670    0.049817509    4.447999519
  109 ALA   N       1069    0.644129731    6.855552000    4.533400651
  109 ALA   H       1070    0.719857816    6.876158043    4.595385936
  109 ALA   CA      1071    0.680165694    6.760717692    4.427010567
  109 ALA   CB      1072    0.829676405    6.729775693    4.436957997
  109 ALA   C       1073    0.600291916    6.630275643    4.423262025
  109 ALA   O       1074    0.607319977    6.559143375    4.323152181
  110 GLY   N       1075    0.526359513    6.597238311    4.528773274
  110 GLY   H       1076    0.511874110    6.662040576    4.603550406
  110 GLY   CA      1077    0.443100200    6.476471166    4.538500844
  110 GLY   C       1078    0.484997407    6.368323509    4.638310382
  110 GLY   O       1079    0.449289571    6.251817719    4.621517288
  111 ALA   N       1080    0.567967891    6.403617952    4.736081552
  111 ALA   H       1081    0.624478805    6.485876630    4.729666459
  111 ALA   CA      1082    0.600028588    6.314231634    4.848309133
  111 ALA   CB      1083    0.731274712    6.359297848    4.912748969
  111 ALA   C       1084    0.491236010    6.294066860    4.953987576
  111 ALA   O       1085    0.409255106    6.382976329    4.976444252
  112 ASP   N       1086    0.500354515    6.178690629    5.019517557
  112 ASP   H       1087    0.576823164    6.119272329    4.994566040
  112 ASP   CA      1088    0.410471422    6.138990426    5.128845337
  112 ASP   CB      1089    0.414618927    5.986589061    5.141714777
  112 ASP   CG      1090    0.325277539    5.929878419    5.252206590
  112 ASP   OD1     1091    0.367191683    5.832136072    5.317892498
  112 ASP   OD2     1092    0.216287265    5.983589173    5.281503328
  112 ASP   C       1093    0.443415661    6.205704310    5.262536379
  112 ASP   O       1094    0.555735365    6.197956056    5.312062972
  113 ILE   N       1095    0.336418926    6.226964700    5.338641732
  113 ILE   H       1096    0.251197553    6.184273344    5.308384317
  113 ILE   CA      1097    0.336368371    6.283503701    5.474343758
  113 ILE   CB      1098    0.194394677    6.332224363    5.504020859
  113 ILE   CG1     1099    0.187207097    6.439172416    5.613212421
  113 ILE   CG2     1100    0.093672250    6.219919716    5.529593343
  113 ILE   CD      1101    0.251301612    6.569767392    5.565810037
  113 ILE   C       1102    0.390920221    6.189345407    5.581908243
  113 ILE   O       1103    0.431135917    6.240461540    5.686310818
  114 SER   N       1104    0.403548011    6.059286066    5.557124615
  114 SER   H       1105    0.372516821    6.019657323    5.470714961
  114 SER   CA      1106    0.450445232    5.964082772    5.658827006
  114 SER   CB      1107    0.478919882    5.822348444    5.608747866
  114 SER   OG      1108    0.357452522    5.754921646    5.574861179
  114 SER   HG      1109    0.378307604    5.749796971    5.477194993
  114 SER   C       1110    0.580457326    6.002815364    5.729586138
  114 SER   O       1111    0.589748813    5.982933812    5.850615227
  115 MET   N       1112    0.669714779    6.068391346    5.655945056
  115 MET   H       1113    0.649002338    6.100461289    5.563519336
  115 MET   CA      1114    0.798600156    6.111786268    5.711762793
  115 MET   CB      1115    0.911856740    6.071374501    5.617154972
  115 MET   CG      1116    0.914261249    5.922743352    5.580920246
  115 MET   SD      1117    0.904324870    5.808318692    5.723396258
  115 MET   CE      1118    1.064724537    5.834493406    5.795982955
  115 MET   C       1119    0.806274304    6.258683823    5.753848613
  115 MET   O       1120    0.903102343    6.327063249    5.720980325
  116 ILE   N       1121    0.702276769    6.310103069    5.818906022
  116 ILE   H       1122    0.610730036    6.271291088    5.808284071
  116 ILE   CA      1123    0.705639233    6.445655728    5.875710161
  116 ILE   CB      1124    0.563201517    6.501436728    5.879246551
  116 ILE   CG1     1125    0.563030214    6.652449712    5.903823971
  116 ILE   CG2     1126    0.472051702    6.426929422    5.976987851
  116 ILE   CD      1127    0.425832191    6.716568667    5.881983873
  116 ILE   C       1128    0.791174594    6.472477549    5.999716931
  116 ILE   O       1129    0.882977503    6.553889114    5.991048516
  117 GLY   N       1130    0.774918011    6.399231754    6.109539254
  117 GLY   H       1131    0.689634293    6.348984602    6.123809351
  117 GLY   CA      1132    0.848842353    6.415299641    6.235584708
  117 GLY   C       1133    0.998894909    6.444304760    6.242975533
  117 GLY   O       1134    1.039773428    6.538429594    6.310796784
  118 GLN   N       1135    1.077941313    6.378128231    6.158943793
  118 GLN   H       1136    1.037205829    6.319021448    6.089317503
  118 GLN   CA      1137    1.224021451    6.389992672    6.147406152
  118 GLN   CB      1138    1.275610934    6.295873760    6.038369472
  118 GLN   CG      1139    1.266229413    6.148563974    6.078615629
  118 GLN   CD      1140    1.307004517    6.056122041    5.963720545
  118 GLN   OE1     1141    1.275813120    6.069292079    5.845484719
  118 GLN   NE2     1142    1.363250439    5.940026436    5.996060398
  118 GLN   HE21    1143    1.387438487    5.876586208    5.922649540
  118 GLN   HE22    1144    1.384655810    5.914115966    6.090237279
  118 GLN   C       1145    1.274348968    6.530994041    6.115866406
  118 GLN   O       1146    1.386353466    6.566055824    6.152711496
  119 PHE   N       1147    1.189103180    6.612514711    6.054387721
  119 PHE   H       1148    1.099784683    6.580343867    6.022937326
  119 PHE   CA      1149    1.225249180    6.749552591    6.015334188
  119 PHE   CB      1150    1.159472874    6.784595952    5.881699782
  119 PHE   CG      1151    1.198968213    6.688898665    5.769055082
  119 PHE   CD1     1152    1.123497149    6.575045146    5.743353685
  119 PHE   HD1     1153    1.019157042    6.569460524    5.774385189
  119 PHE   CD2     1154    1.318920365    6.709480841    5.701907128
  119 PHE   HD2     1155    1.365334940    6.808052243    5.705126799
  119 PHE   CE1     1156    1.173635492    6.478649371    5.656666265
  119 PHE   HE1     1157    1.113187399    6.390248139    5.636362316
  119 PHE   CE2     1158    1.366176223    6.611744903    5.615109669
  119 PHE   HE2     1159    1.459004282    6.630041970    5.560969168
  119 PHE   CZ      1160    1.294661220    6.495154313    5.590351536
  119 PHE   HZ      1161    1.329590846    6.421390220    5.518103489
  119 PHE   C       1162    1.201852457    6.860781783    6.117772115
  119 PHE   O       1163    1.288449005    6.947885625    6.124449507
  120 GLY   N       1164    1.102809166    6.852494100    6.206157286
  120 GLY   H       1165    1.059341711    6.764307019    6.224469978
  120 GLY   CA      1166    1.070930039    0.071775420    6.303591301
  120 GLY   C       1167    0.928608939    0.127140743    6.312992675
  120 GLY   O       1168    0.883194112    0.163892440    6.421245625
  121 VAL   N       1169    0.852232618    0.116214781    6.204647895
  121 VAL   H       1170    0.895295842    0.087785993    6.118979518
  121 VAL   CA      1171    0.719125424    0.175954335    6.186646157
  121 VAL   CB      1172    0.723861054    0.278052716    6.072777876
  121 VAL   CG1     1173    0.829157188    0.385934591    6.098933633
  121 VAL   CG2     1174    0.749269371    0.216683061    5.934931459
  121 VAL   C       1175    0.600052384    0.080783393    6.173388559
  121 VAL   O       1176    0.502598050    0.107149501    6.103120639
  122 GLY   N       1177    0.605848579    6.853068954    6.241994514
  122 GLY   H       1178    0.693829977    6.823028595    6.278839793
  122 GLY   CA      1179    0.504186351    6.746932164    6.245517128
  122 GLY   C       1180    0.363837948    6.768396225    6.302564367
  122 GLY   O       1181    0.269160571    6.712619055    6.247284852
  123 PHE   N       1182    0.347723124    6.850718619    6.405774524
  123 PHE   H       1183    0.427268806    6.893242494    6.448963981
  123 PHE   CA      1184    0.217995417    0.004286195    6.462431606
  123 PHE   CB      1185    0.241461890    0.097976946    6.581094848
  123 PHE   CG      1186    0.142153159    0.209745791    6.613547925
  123 PHE   CD1     1187    0.043950300    0.194248705    6.710692349
  123 PHE   HD1     1188    0.032880710    0.098955355    6.762429759
  123 PHE   CD2     1189    0.156870307    0.333621817    6.552264248
  123 PHE   HD2     1190    0.242270612    0.351433354    6.486931627
  123 PHE   CE1     1191    6.848133028    0.301047872    6.745414941
  123 PHE   HE1     1192    6.768737399    0.286318427    6.818615811
  123 PHE   CE2     1193    0.074392537    0.440074769    6.586705311
  123 PHE   HE2     1194    0.084699771    0.535643737    6.535320617
  123 PHE   CZ      1195    6.862315936    0.424903128    6.683935505
  123 PHE   HZ      1196    6.805703951    0.511673026    6.717790384
  123 PHE   C       1197    0.122707174    0.063392093    6.358319932
  123 PHE   O       1198    0.002234886    0.038857042    6.362347082
  124 TYR   N       1199    0.179330958    0.126684498    6.255947350
  124 TYR   H       1200    0.269537229    0.168255526    6.267578352
  124 TYR   CA      1201    0.108709110    0.165789969    6.133096558
  124 TYR   CB      1202    0.206838032    0.232970398    6.036823275
  124 TYR   CG      1203    0.232072834    0.379481191    6.072934827
  124 TYR   CD1     1204    0.134117521    0.461622826    6.127488778
  124 TYR   HD1     1205    0.029251035    0.445297378    6.102679220
  124 TYR   CD2     1206    0.365812566    0.415403275    6.084946839
  124 TYR   HD2     1207    0.442834697    0.348967323    6.045781139
  124 TYR   CE1     1208    0.168709548    0.574522083    6.200816206
  124 TYR   HE1     1209    0.095927117    0.654700817    6.213193903
  124 TYR   CE2     1210    0.402453498    0.526389377    6.160158347
  124 TYR   HE2     1211    0.507519409    0.545262037    6.182203243
  124 TYR   CZ      1212    0.303344149    0.603131031    6.220208284
  124 TYR   OH      1213    0.334208165    0.704993919    6.304861737
  124 TYR   HH      1214    0.433798518    0.709434720    6.312737469
  124 TYR   C       1215    0.028989093    0.059101909    6.057758941
  124 TYR   O       1216   -0.081819793    0.085115102    6.011119415
  125 SER   N       1217    0.068699451    6.819535964    6.075842171
  125 SER   H       1218    0.153461174    6.798357391    6.124511797
  125 SER   CA      1219    6.876696725    6.703960953    6.029404875
  125 SER   CB      1220    0.059078738    6.568290301    6.047241911
  125 SER   OG      1221    0.079418605    6.541065639    6.186155391
  125 SER   HG      1222    0.163483378    6.582624040    6.220883151
  125 SER   C       1223    6.737910337    6.694777572    6.093181519
  125 SER   O       1224    6.644593060    6.651225673    6.025906765
  126 ALA   N       1225    6.716406770    6.760114164    6.207013531
  126 ALA   H       1226    6.791348912    6.791108327    6.265531085
  126 ALA   CA      1227    6.583716265    6.779898138    6.267110628
  126 ALA   CB      1228    6.595212728    6.862121958    6.395615911
  126 ALA   C       1229    6.485493837    6.849880165    6.172975444
  126 ALA   O       1230    6.371958683    6.805593125    6.156353566
  127 TYR   N       1231    6.537503113    0.051230335    6.087299186
  127 TYR   H       1232    6.634447803    0.075740920    6.087647736
  127 TYR   CA      1233    6.454771025    0.116431855    5.984785628
  127 TYR   CB      1234    6.521291930    0.248047249    5.944053588
  127 TYR   CG      1235    6.532517273    0.358595205    6.049214199
  127 TYR   CD1     1236    6.433446549    0.456011909    6.052922063
  127 TYR   HD1     1237    6.347428615    0.447402486    5.986548410
  127 TYR   CD2     1238    6.643666043    0.366470743    6.132310090
  127 TYR   HD2     1239    6.729882596    0.302690176    6.112846655
  127 TYR   CE1     1240    6.442342366    0.559452036    6.145334800
  127 TYR   HE1     1241    6.356297150    0.625099490    6.158190813
  127 TYR   CE2     1242    6.652806882    0.469502637    6.225145724
  127 TYR   HE2     1243    6.739923048    0.475329514    6.290397708
  127 TYR   CZ      1244    6.551938947    0.564981713    6.230646025
  127 TYR   OH      1245    6.556590627    0.663470019    6.324303147
  127 TYR   HH      1246    6.609551264    0.628987879    6.401798648
  127 TYR   C       1247    6.425653632    0.033092324    5.859811499
  127 TYR   O       1248    6.363571223    0.083344676    5.766263881
  128 LEU   N       1249    6.470423133    6.794041329    5.854452675
  128 LEU   H       1250    6.553576782    6.765186706    5.901933702
  128 LEU   CA      1251    6.408689815    6.693699624    5.766524592
  128 LEU   CB      1252    6.484063186    6.560704810    5.773164121
  128 LEU   CG      1253    6.624814569    6.557094049    5.713301107
  128 LEU   CD1     1254    6.694797557    6.426624398    5.751889343
  128 LEU   CD2     1255    6.615224111    6.569214963    5.561087524
  128 LEU   C       1256    6.264123254    6.668409946    5.809798184
  128 LEU   O       1257    6.172002581    6.685335840    5.730063369
  129 VAL   N       1258    6.245966661    6.651325921    5.940440729
  129 VAL   H       1259    6.318559207    6.674926829    6.005048630
  129 VAL   CA      1260    6.116274271    6.620020485    6.002184310
  129 VAL   CB      1261    6.133725577    6.503655051    6.099981906
  129 VAL   CG1     1262    6.193489439    6.381863186    6.029211719
  129 VAL   CG2     1263    6.217650739    6.539563384    6.222769192
  129 VAL   C       1264    6.036924579    6.733251717    6.067700436
  129 VAL   O       1265    5.913956060    6.733744905    6.064605521
  130 ALA   N       1266    6.107990769    6.832190133    6.121083829
  130 ALA   H       1267    6.207896513    6.831510331    6.125386077
  130 ALA   CA      1268    6.046317777    0.061439212    6.188231028
  130 ALA   CB      1269    6.120551898    0.085076927    6.319903225
  130 ALA   C       1270    6.040438543    0.187055665    6.101082066
  130 ALA   O       1271    6.134275958    0.216804295    6.027320513
  131 GLU   N       1272    5.923189370    0.249845417    6.101098050
  131 GLU   H       1273    5.846101847    0.214431412    6.154051873
  131 GLU   CA      1274    5.901307393    0.379947703    6.036234234
  131 GLU   CB      1275    5.752654207    0.395552484    6.003537736
  131 GLU   CG      1276    5.660795707    0.372301687    6.123662013
  131 GLU   CD      1277    5.514730409    0.344548276    6.087604588
  131 GLU   OE1     1278    5.488346479    0.300119881    5.973790293
  131 GLU   OE2     1279    5.428365871    0.374530413    6.172852686
  131 GLU   C       1280    5.960980522    0.499862195    6.110212638
  131 GLU   O       1281    6.014368514    0.593990212    6.051724582
  132 LYSH  N       1282    5.966608112    0.484881416    6.242258942
  132 LYSH  H       1283    5.921030078    0.407855871    6.286871954
  132 LYSH  CA      1284    6.033647544    0.576510911    6.335633192
  132 LYSH  CB      1285    5.928281525    0.674295110    6.388043226
  132 LYSH  CG      1286    5.990874571    0.788151619    6.468836329
  132 LYSH  CD      1287    5.886632235    0.869579236    6.545726375
  132 LYSH  CE      1288    5.813269936    0.776017257    6.642012752
  132 LYSH  NZ      1289    5.731190254    0.852084246    6.737331897
  132 LYSH  HZ1     1290    5.663952138    0.902305639    6.682965916
  132 LYSH  HZ2     1291    5.790431430    0.919814997    6.780944476
  132 LYSH  HZ3     1292    5.690278288    0.784529856    6.798667833
  132 LYSH  C       1293    6.098937113    0.502048955    6.452263500
  132 LYSH  O       1294    6.045302043    0.403392384    6.502481304
  133 VAL   N       1295    6.216692859    0.547633486    6.494044209
  133 VAL   H       1296    6.254645345    0.631751962    6.455511596
  133 VAL   CA      1297    6.287564943    0.495982973    6.612037128
  133 VAL   CB      1298    6.425041828    0.437122305    6.579702535
  133 VAL   CG1     1299    6.494823306    0.377947224    6.702337362
  133 VAL   CG2     1300    6.419570989    0.324924498    6.475824134
  133 VAL   C       1301    6.301011968    0.605956305    6.717569351
  133 VAL   O       1302    6.353153487    0.714026917    6.690513574
  134 THR   N       1303    6.262370630    0.571049435    6.839951811
  134 THR   H       1304    6.214165207    0.484509233    6.853627726
  134 THR   CA      1305    6.277274118    0.656300042    0.072703351
  134 THR   CB      1306    6.146062262    0.673938573    0.149399734
  134 THR   OG1     1307    6.033418827    0.688565103    0.062521676
  134 THR   HG1     1308    6.016854851    0.786233166    0.048861867
  134 THR   CG2     1309    6.154713107    0.795537326    0.241868383
  134 THR   C       1310    6.374155244    0.585339582    0.167519557
  134 THR   O       1311    6.351429629    0.471606491    0.208474786
  135 VAL   N       1312    6.478803545    0.656388856    0.208643493
  135 VAL   H       1313    6.485492561    0.753837034    0.187193262
  135 VAL   CA      1314    6.581185969    0.602891400    0.299575090
  135 VAL   CB      1315    6.718896593    0.595213102    0.233349499
  135 VAL   CG1     1316    6.827014684    0.536762564    0.324461933
  135 VAL   CG2     1317    6.712686441    0.508838737    0.107207861
  135 VAL   C       1318    6.585252265    0.681135768    0.431001109
  135 VAL   O       1319    6.621179349    0.798767175    0.432955564
  136 ILE   N       1320    6.560724692    0.608176369    0.539469617
  136 ILE   H       1321    6.543228717    0.509990458    0.532071183
  136 ILE   CA      1322    6.565372446    0.663883652    0.675425850
  136 ILE   CB      1323    6.435664616    0.636372178    0.751767543
  136 ILE   CG1     1324    6.308128186    0.668421385    0.673535844
  136 ILE   CG2     1325    6.437011530    0.713768131    0.883756169
  136 ILE   CD      1326    6.287740877    0.815050947    0.634896778
  136 ILE   C       1327    6.683545819    0.599229782    0.747998816
  136 ILE   O       1328    6.690627211    0.476536329    0.753208442
  137 THR   N       1329    6.773840650    0.682407545    0.799169237
  137 THR   H       1330    6.790459814    0.762239824    0.741271421
  137 THR   CA      1331    0.011933816    0.631216763    0.858930707
  137 THR   CB      1332    0.133882202    0.652181516    0.768934537
  137 THR   OG1     1333    0.249749792    0.582341036    0.815259584
  137 THR   HG1     1334    0.239158378    0.486152185    0.790066025
  137 THR   CG2     1335    0.164500905    0.801045240    0.751301954
  137 THR   C       1336    0.041733796    0.683915117    0.999448061
  137 THR   O       1337   -0.001706384    0.792605109    1.037242726
  138 LYSH  N       1338    0.120369280    0.604860684    1.071962475
  138 LYSH  H       1339    0.140404747    0.511852824    1.041150611
  138 LYSH  CA      1340    0.161252638    0.634359045    1.210057046
  138 LYSH  CB      1341    0.050977057    0.584019508    1.303397683
  138 LYSH  CG      1342    0.047471167    0.659212528    1.436589922
  138 LYSH  CD      1343   -0.008322098    0.799835011    1.413822379
  138 LYSH  CE      1344    0.001061708    0.893639717    1.534328071
  138 LYSH  NZ      1345    0.139611671    0.907666510    1.581388134
  138 LYSH  HZ1     1346    0.202483371    0.909573423    1.503653144
  138 LYSH  HZ2     1347    0.161717370    0.829605267    1.639849128
  138 LYSH  HZ3     1348    0.150853750    0.991823393    1.634220275
  138 LYSH  C       1349    0.294131621    0.572163439    1.253489345
  138 LYSH  O       1350    0.309502389    0.450117808    1.253739257
  139 HISA  N       1351    0.370507371    0.655200468    1.323939205
  139 HISA  H       1352    0.337619545    0.748995488    1.334933994
  139 HISA  CA      1353    0.505715791    0.636615458    1.378588855
  139 HISA  CB      1354    0.596500779    0.711252124    1.280627361
  139 HISA  CG      1355    0.748547519    0.694115225    1.279389797
  139 HISA  ND1     1356    0.837870134    0.768485282    1.344048594
  139 HISA  HD1     1357    0.819683510    0.836350882    1.415219155
  139 HISA  CD2     1358    0.815886787    0.618150530    1.193460824
  139 HISA  HD2     1359    0.772314426    0.560019946    1.112188490
  139 HISA  CE1     1360    0.958805844    0.734831923    1.300105387
  139 HISA  HE1     1361    1.051667246    0.776498149    1.339108218
  139 HISA  NE2     1362    0.946202869    0.641511241    1.206176688
  139 HISA  C       1363    0.510776212    0.701173262    1.517225688
  139 HISA  O       1364    0.412828227    0.762273043    1.559695103
  140 ASN   N       1365    0.615910192    0.677854987    1.595284664
  140 ASN   H       1366    0.678300622    0.601702312    1.577676731
  140 ASN   CA      1367    0.644212214    0.757446943    1.715588930
  140 ASN   CB      1368    0.732147452    0.679701666    1.813735193
  140 ASN   CG      1369    0.681136841    0.545429906    1.866405158
  140 ASN   OD1     1370    0.575670658    0.530784273    1.927969682
  140 ASN   ND2     1371    0.754494110    0.438968225    1.835204054
  140 ASN   HD21    1372    0.735462424    0.351236085    1.879248744
  140 ASN   HD22    1373    0.799923741    0.440347025    1.746129660
  140 ASN   C       1374    0.709403297    0.889727329    1.674785807
  140 ASN   O       1375    0.766298428    0.900602612    1.566273548
  141 ASP   N       1376    0.696051202    0.993598191    1.756780509
  141 ASP   H       1377    0.671080590    0.969724447    1.850623533
  141 ASP   CA      1378    0.739746148    1.132219080    1.734723828
  141 ASP   CB      1379    0.884349188    1.150124726    1.781396616
  141 ASP   CG      1380    0.900455351    1.147866294    1.933537739
  141 ASP   OD1     1381    0.998908621    1.207600941    1.982173867
  141 ASP   OD2     1382    0.820806114    1.081377184    2.003252856
  141 ASP   C       1383    0.701025741    1.213401661    1.610939994
  141 ASP   O       1384    0.781458944    1.292850892    1.562480278
  142 ASP   N       1385    0.574470342    1.202627342    1.571484324
  142 ASP   H       1386    0.512468865    1.147409357    1.627222921
  142 ASP   CA      1387    0.507050791    1.278170672    1.464904664
  142 ASP   CB      1388    0.577745235    1.255999945    1.331023110
  142 ASP   CG      1389    0.547792279    1.354293555    1.217671067
  142 ASP   OD1     1390    0.489931939    1.462457683    1.241706532
  142 ASP   OD2     1391    0.580476731    1.321627660    1.101537444
  142 ASP   C       1392    0.357456005    1.247952196    1.453966478
  142 ASP   O       1393    0.310235117    1.148748997    1.509274111
  143 GLU   N       1394    0.280500980    1.329122452    1.382005975
  143 GLU   H       1395    0.325381166    1.396328015    1.323100693
  143 GLU   CA      1396    0.134624509    1.316875656    1.368538182
  143 GLU   CB      1397    0.068749287    1.442377543    1.310898210
  143 GLU   CG      1398    0.091738999    1.564307604    1.400404050
  143 GLU   CD      1399    0.004310177    1.685334937    1.367030345
  143 GLU   OE1     1400   -0.032499707    1.703635755    1.248989820
  143 GLU   OE2     1401   -0.024028303    1.766371404    1.457887497
  143 GLU   C       1402    0.082218758    1.197601760    1.288311158
  143 GLU   O       1403    0.157183556    1.108142642    1.249470367
  144 GLN   N       1404    6.836338812    1.181210522    1.285900496
  144 GLN   H       1405    6.775321882    1.243955222    1.334267305
  144 GLN   CA      1406    6.766930639    1.083969223    1.200258260
  144 GLN   CB      1407    6.635587868    1.039329586    1.264798011
  144 GLN   CG      1408    6.568117685    0.919706858    1.197399575
  144 GLN   CD      1409    6.451268076    0.872944761    1.284396560
  144 GLN   OE1     1410    6.465671508    0.841383172    1.402390450
  144 GLN   NE2     1411    6.329697983    0.877169540    1.230630612
  144 GLN   HE21    1412    6.249685751    0.856250361    1.286837025
  144 GLN   HE22    1413    6.313407479    0.896910749    1.133968141
  144 GLN   C       1414    6.732533796    1.146680549    1.065019300
  144 GLN   O       1415    6.661519956    1.247029945    1.061015094
  145 TYR   N       1416    6.792824203    1.090602649    0.960585885
  145 TYR   H       1417    6.762525244    0.995740247    0.951541810
  145 TYR   CA      1418    6.769115280    1.155154046    0.830672899
  145 TYR   CB      1419    6.905070196    1.198824804    0.775773253
  145 TYR   CG      1420    6.977139882    1.297227537    0.868141337
  145 TYR   CD1     1421    0.050085549    1.429926898    0.873601534
  145 TYR   HD1     1422   -0.037874499    1.461754991    0.817646172
  145 TYR   CD2     1423    0.199676846    1.253869106    0.943251223
  145 TYR   HD2     1424    0.215114286    1.147052368    0.958439380
  145 TYR   CE1     1425    0.123149918    1.522143555    0.947596422
  145 TYR   HE1     1426    0.076120963    1.617279280    0.972434569
  145 TYR   CE2     1427    0.272746355    1.346627937    1.016575811
  145 TYR   HE2     1428    0.351895714    1.306505797    1.079859070
  145 TYR   CZ      1429    0.237207598    1.481004080    1.015551418
  145 TYR   OH      1430    0.324928554    1.576372880    1.056843275
  145 TYR   HH      1431    0.393095377    1.531361216    1.114525499
  145 TYR   C       1432    6.690721841    1.076712184    0.725246960
  145 TYR   O       1433    6.709408983    0.956193309    0.709243896
  146 ALA   N       1434    6.610260198    1.155802826    0.654804688
  146 ALA   H       1435    6.606707155    1.253785719    0.674470111
  146 ALA   CA      1436    6.518248932    1.111855281    0.548935315
  146 ALA   CB      1437    6.379038930    1.167038550    0.580324642
  146 ALA   C       1438    6.559706061    1.156058161    0.408448974
  146 ALA   O       1439    6.540198424    1.270464643    0.367725294
  147 TRP   N       1440    6.630039445    1.062982690    0.344575126
  147 TRP   H       1441    6.649325636    0.975055816    0.388128640
  147 TRP   CA      1442    6.663043810    1.070802701    0.201530976
  147 TRP   CB      1443    6.784246633    0.980033549    0.179541248
  147 TRP   CG      1444    6.841180328    0.983658281    0.037574871
  147 TRP   CD1     1445    6.943754440    1.058255442   -0.002454606
  147 TRP   HD1     1446    7.002577386    1.126292473    0.059107151
  147 TRP   CD2     1447    6.797461511    0.907100388   -0.069886097
  147 TRP   NE1     1448    6.967925840    1.034302729   -0.131020065
  147 TRP   HE1     1449    7.047056093    1.066410697   -0.183046426
  147 TRP   CE2     1450    6.879119673    0.945846169   -0.175479894
  147 TRP   CE3     1451    6.698441311    0.811774799    6.795550685
  147 TRP   HE3     1452    6.627892986    0.787910048    6.875125360
  147 TRP   CZ2     1453    6.860920634    0.890652333    6.584330383
  147 TRP   HZ2     1454    6.932595341    0.913621717    6.505492568
  147 TRP   CZ3     1455    6.679458787    0.756387240    6.669494589
  147 TRP   HZ3     1456    6.600326724    0.683454165    6.652177450
  147 TRP   CH2     1457    6.760659273    0.796539856    6.564071901
  147 TRP   HH2     1458    6.752571371    0.747050747    6.467295671
  147 TRP   C       1459    6.544732788    1.019946430    0.118896203
  147 TRP   O       1460    6.483704393    0.920017318    0.156580725
  148 GLU   N       1461    6.522869230    1.080573981    0.002549571
  148 GLU   H       1462    6.580402962    1.157946411   -0.024003435
  148 GLU   CA      1463    6.413624299    1.041863765    6.798182090
  148 GLU   CB      1464    6.279865447    1.094670919    6.850432982
  148 GLU   CG      1465    6.159933692    1.030259624    6.780606282
  148 GLU   CD      1466    6.032558728    1.054272320    6.861877744
  148 GLU   OE1     1467    5.994068257    1.171114887    6.884017427
  148 GLU   OE2     1468    5.969165146    0.952947182    6.898476519
  148 GLU   C       1469    6.436025918    1.082442994    6.652362921
  148 GLU   O       1470    6.476737179    1.195280347    6.625147536
  149 SER   N       1471    6.402879607    0.990180181    6.562485807
  149 SER   H       1472    6.389989892    0.895431394    6.591766148
  149 SER   CA      1473    6.401937950    1.014151190    6.417447076
  149 SER   CB      1474    6.541157517    1.009611322    6.354122198
  149 SER   OG      1475    6.535035673    1.065195075    6.222500469
  149 SER   HG      1476    6.564480643    1.160693615    6.226109298
  149 SER   C       1477    6.317365271    0.912783618    6.340095029
  149 SER   O       1478    6.296788085    0.797850980    6.378787736
  150 SER   N       1479    6.278212976    0.960999774    6.222488026
  150 SER   H       1480    6.296894772    1.056912757    6.201235021
  150 SER   CA      1481    6.195432794    0.896117012    6.119778073
  150 SER   CB      1482    6.063426698    0.971330171    6.101626205
  150 SER   OG      1483    6.003095129    1.018629944    6.222344080
  150 SER   HG      1484    5.921088683    0.962648496    6.210468866
  150 SER   C       1485    6.263168462    0.893364733    5.982616472
  150 SER   O       1486    6.198821538    0.896469113    5.877822609
  151 ALA   N       1487    6.392641591    0.923803006    5.983472222
  151 ALA   H       1488    6.437538313    0.948778417    6.069270278
  151 ALA   CA      1489    6.487020179    0.915388102    5.871067990
  151 ALA   CB      1490    6.492773710    0.769825937    5.824296683
  151 ALA   C       1491    6.492829406    1.006294864    5.748126133
  151 ALA   O       1492    6.587486148    0.993050894    5.670695685
  152 GLY   N       1493    6.407270319    1.107244525    5.734741847
  152 GLY   H       1494    6.330142159    1.121309445    5.796817809
  152 GLY   CA      1495    6.418358882    1.203636271    5.624304443
  152 GLY   C       1496    6.482098598    1.340162234    5.650948543
  152 GLY   O       1497    6.412516272    1.440873179    5.638871743
  153 GLY   N       1498    6.607238585    1.345050831    5.695726727
  153 GLY   H       1499    6.654476875    1.262761614    5.727315835
  153 GLY   CA      1500    6.679509949    1.471096107    5.718123945
  153 GLY   C       1501    6.757028040    1.484216521    5.849390437
  153 GLY   O       1502    6.879475584    1.473834658    5.854787568
  154 SER   N       1503    6.681879414    1.496043942    5.958485792
  154 SER   H       1504    6.582509903    1.496076755    5.947238414
  154 SER   CA      1505    6.727850002    1.525766507    6.094913392
  154 SER   CB      1506    6.683822331    1.666445749    6.135896364
  154 SER   OG      1507    6.541199610    1.670947601    6.145250134
  154 SER   HG      1508    6.499512811    1.665715215    6.054501471
  154 SER   C       1509    6.678931944    1.432172884    6.205625879
  154 SER   O       1510    6.591054205    1.347796482    6.188621167
  155 PHE   N       1511    6.743292913    1.444675656    6.321342544
  155 PHE   H       1512    6.822450935    1.505781484    6.320158618
  155 PHE   CA      1513    6.699700716    1.386535781    6.449133443
  155 PHE   CB      1514    6.792415432    1.271571369    6.489136931
  155 PHE   CG      1515    6.935116254    1.312088537    6.526604717
  155 PHE   CD1     1516    0.085076452    1.327103658    6.659995014
  155 PHE   HD1     1517    0.008416176    1.318557185    6.737011649
  155 PHE   CD2     1518    0.145249244    1.329644214    6.427848244
  155 PHE   HD2     1519    0.121290049    1.306298641    6.324108465
  155 PHE   CE1     1520    0.216320713    1.355368944    6.696009146
  155 PHE   HE1     1521    0.243049700    1.371033679    6.800508843
  155 PHE   CE2     1522    0.275660108    1.363713692    6.461785818
  155 PHE   HE2     1523    0.348633983    1.388020843    6.384552558
  155 PHE   CZ      1524    0.311175934    1.372540855    6.595880063
  155 PHE   HZ      1525    0.415298641    1.389649924    6.623206643
  155 PHE   C       1526    6.697529990    1.493134926    6.558864526
  155 PHE   O       1527    6.760040098    1.598048077    6.544135647
  156 THR   N       1528    6.618214603    1.471587598    6.663434784
  156 THR   H       1529    6.562281322    1.389190179    6.672538316
  156 THR   CA      1530    6.630644449    1.557789593    6.781848599
  156 THR   CB      1531    6.513570068    1.649516709    6.817712613
  156 THR   OG1     1532    6.407692501    1.583376737    6.887458188
  156 THR   HG1     1533    6.325524505    1.591345029    6.831028029
  156 THR   CG2     1534    6.458435629    1.725824440    6.697115439
  156 THR   C       1535    6.665504521    1.479750740    0.022665536
  156 THR   O       1536    6.631389199    1.362152885    0.034322712
  157 VAL   N       1537    6.736048219    1.550159517    0.110725479
  157 VAL   H       1538    6.783284242    1.633818494    0.082979317
  157 VAL   CA      1539    6.756731128    1.504762673    0.249015813
  157 VAL   CB      1540    6.906073315    1.483863378    0.274937465
  157 VAL   CG1     1541    6.922162070    1.388422173    0.393451844
  157 VAL   CG2     1542    6.983414951    1.423248060    0.157655210
  157 VAL   C       1543    6.697207578    1.610440234    0.342267559
  157 VAL   O       1544    6.685601549    1.728537209    0.309882007
  158 ARG   N       1545    6.639846224    1.556347126    0.449385196
  158 ARG   H       1546    6.631072418    1.457075805    0.457753982
  158 ARG   CA      1547    6.583893617    1.634040451    0.560938466
  158 ARG   CB      1548    6.444636453    1.686072024    0.524756176
  158 ARG   CG      1549    6.324106400    1.597889426    0.558021887
  158 ARG   CD      1550    6.191125587    1.660744636    0.515893796
  158 ARG   NE      1551    6.186546858    1.648805081    0.369459994
  158 ARG   HE      1552    6.269524731    1.606850109    0.332657099
  158 ARG   CZ      1553    6.086285255    1.663972603    0.281869710
  158 ARG   NH1     1554    5.958366272    1.686558629    0.314772679
  158 ARG   HH11    1555    5.890334811    1.677461216    0.242052907
  158 ARG   HH12    1556    5.932138552    1.721398285    0.404758699
  158 ARG   NH2     1557    6.118293829    1.653532280    0.152179695
  158 ARG   HH21    1558    6.048871471    1.664162237    0.081003653
  158 ARG   HH22    1559    6.214611344    1.660112986    0.126134387
  158 ARG   C       1560    6.584763188    1.550450851    0.689087374
  158 ARG   O       1561    6.594297822    1.427934056    0.683543630
  159 THR   N       1562    6.586855137    1.616317216    0.804627000
  159 THR   H       1563    6.619341062    1.710720769    0.810509557
  159 THR   CA      1564    6.564683373    1.552935175    0.935402027
  159 THR   CB      1565    6.571622349    1.658793238    1.045656211
  159 THR   OG1     1566    6.689968991    1.736765798    1.026549742
  159 THR   HG1     1567    6.747203352    1.724431824    1.107621098
  159 THR   CG2     1568    6.570540030    1.597085164    1.185656006
  159 THR   C       1569    6.427462683    1.485593299    0.942365330
  159 THR   O       1570    6.324780246    1.547831287    0.915662125
  160 ASP   N       1571    6.428695918    1.355707663    0.970981473
  160 ASP   H       1572    6.510501410    1.310802154    1.006942626
  160 ASP   CA      1573    6.305329293    1.276762053    0.983522097
  160 ASP   CB      1574    6.331571449    1.130777845    0.945970904
  160 ASP   CG      1575    6.207522303    1.041220247    0.945474518
  160 ASP   OD1     1576    6.095424752    1.090345399    0.920111899
  160 ASP   OD2     1577    6.220457684    0.920148208    0.973725571
  160 ASP   C       1578    6.241873854    1.286295741    1.122426154
  160 ASP   O       1579    6.309712379    1.271946020    1.224033403
  161 THR   N       1580    6.112151468    1.315565333    1.119974761
  161 THR   H       1581    6.062956999    1.327276261    1.033692200
  161 THR   CA      1582    6.030490609    1.322865279    1.241997884
  161 THR   CB      1583    5.967132454    1.460654984    1.262245736
  161 THR   OG1     1584    5.892068330    1.495672163    1.145668146
  161 THR   HG1     1585    5.807000941    1.443144792    1.143295385
  161 THR   CG2     1586    6.070577371    1.568326014    1.295656651
  161 THR   C       1587    5.930113791    1.208440023    1.257647330
  161 THR   O       1588    5.823276643    1.227706904    1.315489524
  162 GLY   N       1589    5.954966284    1.096835672    1.189707480
  162 GLY   H       1590    6.019034192    1.099699914    1.112971297
  162 GLY   CA      1591    5.881258650    0.971286893    1.210028184
  162 GLY   C       1592    5.952331448    0.880578611    1.310695334
  162 GLY   O       1593    6.071532677    0.894895452    1.337463564
  163 GLU   N       1594    5.873866588    0.791897716    1.371278961
  163 GLU   H       1595    5.775056010    0.803286405    1.360946116
  163 GLU   CA      1596    5.913045450    0.689851836    1.469585998
  163 GLU   CB      1597    5.843849153    0.557152701    1.437747397
  163 GLU   CG      1598    5.692101719    0.564291215    1.419569524
  163 GLU   CD      1599    5.624203272    0.652186297    1.524793472
  163 GLU   OE1     1600    5.607204771    0.608441205    1.640648632
  163 GLU   OE2     1601    5.588440659    0.767451482    1.492272015
  163 GLU   C       1602    6.061083413    0.665893494    1.499967669
  163 GLU   O       1603    6.132499721    0.604802897    1.420608829
  164 PRO   N       1604    6.102592672    0.708201225    1.619042835
  164 PRO   CA      1605    6.243672763    0.726567302    1.656044035
  164 PRO   CB      1606    6.243119929    0.781065414    1.799010678
  164 PRO   CG      1607    6.107944100    0.852184373    1.807716009
  164 PRO   CD      1608    6.015948169    0.762450356    1.724677877
  164 PRO   C       1609    6.335421320    0.604539681    1.646082963
  164 PRO   O       1610    6.332986803    0.512199706    1.727301208
  165 MET   N       1611    6.424227829    0.616249204    1.547756929
  165 MET   H       1612    6.427302208    0.697438046    1.489453492
  165 MET   CA      1613    6.535937610    0.522202276    1.530791750
  165 MET   CB      1614    6.583340202    0.523614088    1.385322562
  165 MET   CG      1615    6.473753210    0.474935787    1.290288081
  165 MET   SD      1616    6.520360672    0.469179251    1.113402267
  165 MET   CE      1617    6.669784133    0.372732257    1.120519253
  165 MET   C       1618    6.652277479    0.555516639    1.624429439
  165 MET   O       1619    6.681571335    0.672353798    1.649350330
  166 GLY   N       1620    6.712546147    0.450079831    1.678649062
  166 GLY   H       1621    6.669814944    0.359686787    1.676687724
  166 GLY   CA      1622    6.831664754    0.461298123    1.764066446
  166 GLY   C       1623    0.076006261    0.425718210    1.692415013
  166 GLY   O       1624    0.178060818    0.490571579    1.715002444
  167 ARG   N       1625    0.068386999    0.328331823    1.602140138
  167 ARG   H       1626   -0.007324161    0.263024405    1.603801902
  167 ARG   CA      1627    0.177271446    0.291604843    1.510454978
  167 ARG   CB      1628    0.290856700    0.224927988    1.588311181
  167 ARG   CG      1629    0.429284534    0.262620627    1.535132851
  167 ARG   CD      1630    0.537717106    0.185263108    1.610438305
  167 ARG   NE      1631    0.513087551    0.040947968    1.597285961
  167 ARG   HE      1632    0.500137537    0.008423345    1.503613946
  167 ARG   CZ      1633    0.483755813   -0.041500973    1.698756652
  167 ARG   NH1     1634    0.475966983    0.002628645    1.825041692
  167 ARG   HH11    1635    0.457249929   -0.063684150    1.897508173
  167 ARG   HH12    1636    0.486642781    0.099704285    1.846524070
  167 ARG   NH2     1637    0.441607267   -0.165832792    1.671966597
  167 ARG   HH21    1638    0.418628506   -0.227868814    1.746944945
  167 ARG   HH22    1639    0.417461609   -0.191984535    1.578523833
  167 ARG   C       1640    0.126685560    0.198474047    1.400123223
  167 ARG   O       1641    0.015573159    0.146360168    1.408449580
  168 GLY   N       1642    0.192491834    0.210733818    1.285184156
  168 GLY   H       1643    0.254233980    0.288413121    1.272781189
  168 GLY   CA      1644    0.166648605    0.132416544    1.163500909
  168 GLY   C       1645    0.109316759    0.215560428    1.048557361
  168 GLY   O       1646    0.082544293    0.334576495    1.064346585
  169 THR   N       1647    0.101382038    0.153921513    0.930963671
  169 THR   H       1648    0.134901761    0.060423659    0.919362827
  169 THR   CA      1649    0.042630793    0.214347848    0.810522669
  169 THR   CB      1650    0.147813177    0.232835569    0.700944403
  169 THR   OG1     1651    0.249650462    0.322505029    0.746083695
  169 THR   HG1     1652    0.331263354    0.265804313    0.757255923
  169 THR   CG2     1653    0.097456280    0.284041130    0.565830699
  169 THR   C       1654    6.809868967    0.133148546    0.758645004
  169 THR   O       1655    6.793393880    0.015012797    0.788649369
  170 LYSH  N       1656    6.716410213    0.207156292    0.699677097
  170 LYSH  H       1657    6.709219498    0.305676325    0.715236559
  170 LYSH  CA      1658    6.604773081    0.146864913    0.625458858
  170 LYSH  CB      1659    6.477722784    0.171471325    0.707070857
  170 LYSH  CG      1660    6.349030005    0.119633070    0.642573070
  170 LYSH  CD      1661    6.231224439    0.164968093    0.729010197
  170 LYSH  CE      1662    6.231592438    0.317380189    0.742404915
  170 LYSH  NZ      1663    6.186093030    0.357466398    0.876307030
  170 LYSH  HZ1     1664    6.091734254    0.327315852    0.889984809
  170 LYSH  HZ2     1665    6.187563199    0.457035143    0.885459589
  170 LYSH  HZ3     1666    6.244252461    0.315607843    0.946059040
  170 LYSH  C       1667    6.589023103    0.203927175    0.484374354
  170 LYSH  O       1668    6.578428093    0.325267710    0.467299649
  171 VAL   N       1669    6.553188278    0.110999765    0.396216020
  171 VAL   H       1670    6.550591163    0.015042015    0.424251842
  171 VAL   CA      1671    6.522959864    0.137713445    0.254853591
  171 VAL   CB      1672    6.623884661    0.062756684    0.167643485
  171 VAL   CG1     1673    6.594407228    0.083879750    0.018997486
  171 VAL   CG2     1674    6.766959729    0.109316294    0.195405469
  171 VAL   C       1675    6.378271134    0.096828042    0.226457751
  171 VAL   O       1676    6.344228261   -0.021306807    0.230400007
  172 ILE   N       1677    6.292401251    0.198169582    0.219730504
  172 ILE   H       1678    6.325418982    0.291846887    0.231358128
  172 ILE   CA      1679    6.149833009    0.187347685    0.185558971
  172 ILE   CB      1680    6.068630258    0.301889859    0.246384595
  172 ILE   CG1     1681    6.091658152    0.315986008    0.396986738
  172 ILE   CG2     1682    5.919029318    0.286274627    0.218297821
  172 ILE   CD      1683    6.039253428    0.450098267    0.448723062
  172 ILE   C       1684    6.135038716    0.194348042    0.033426352
  172 ILE   O       1685    6.151751701    0.299944948   -0.027392805
  173 LEU   N       1686    6.097326985    0.080954566    6.861107853
  173 LEU   H       1687    6.083420762   -0.002614394    6.914238318
  173 LEU   CA      1688    6.070738321    0.066734610    6.717219806
  173 LEU   CB      1689    6.118418682   -0.069651520    6.666907406
  173 LEU   CG      1690    6.264726863    6.783056627    6.696712789
  173 LEU   CD1     1691    6.297257009    6.649340257    6.629849328
  173 LEU   CD2     1692    6.360676869    6.892584858    6.649780166
  173 LEU   C       1693    5.921877731    0.076411240    6.683239188
  173 LEU   O       1694    5.844086804   -0.014790313    6.710836487
  174 HISB  N       1695    5.887836233    0.188918107    6.621001752
  174 HISB  H       1696    5.955556148    0.254752600    6.588132884
  174 HISB  CA      1697    5.751444634    0.215476987    6.573022209
  174 HISB  CB      1698    5.731748201    0.366783405    6.561734208
  174 HISB  CG      1699    5.746627885    0.436917594    6.696911666
  174 HISB  ND1     1700    5.646080545    0.480400219    6.772333773
  174 HISB  CD2     1701    5.859792593    0.461169444    6.762442605
  174 HISB  HD2     1702    5.960932832    0.438678077    6.728593070
  174 HISB  CE1     1703    5.696672538    0.527493720    6.885967486
  174 HISB  HE1     1704    5.639990506    0.553616509    6.975330495
  174 HISB  NE2     1705    5.829151659    0.518585489    6.878433628
  174 HISB  HE2     1706    5.894408480    0.564491569    6.938717782
  174 HISB  C       1707    5.731306090    0.144384460    6.439036747
  174 HISB  O       1708    5.787787021    0.187820622    6.338766855
  175 LEU   N       1709    5.674340330    0.024439766    6.446766456
  175 LEU   H       1710    5.603531244    0.008117439    6.515466204
  175 LEU   CA      1711    5.675307249    6.815041548    6.334983631
  175 LEU   CB      1712    5.649004972    6.671695720    6.381568764
  175 LEU   CG      1713    5.758111661    6.612921541    6.471277349
  175 LEU   CD1     1714    5.722347100    6.467879511    6.504333549
  175 LEU   CD2     1715    5.896743993    6.616741309    6.406666877
  175 LEU   C       1716    5.580983714    6.848221202    6.219175468
  175 LEU   O       1717    5.464286988    6.882097696    6.238313309
  176 LYSH  N       1718    5.631693143    6.815579643    6.100638607
  176 LYSH  H       1719    5.726687074    6.785777293    6.091193139
  176 LYSH  CA      1720    5.554008203    6.823864451    5.976117877
  176 LYSH  CB      1721    5.645611122    6.801183447    5.855701468
  176 LYSH  CG      1722    5.747609349    0.028938419    5.848942145
  176 LYSH  CD      1723    5.856364151   -0.003315930    5.746282823
  176 LYSH  CE      1724    5.975735521    0.084507258    5.784316577
  176 LYSH  NZ      1725    6.090289335    0.071993974    5.693066870
  176 LYSH  HZ1     1726    6.060149959    0.088700455    5.599192696
  176 LYSH  HZ2     1727    6.134609295   -0.017182566    5.702185553
  176 LYSH  HZ3     1728    6.155079528    0.144069895    5.717710198
  176 LYSH  C       1729    5.442653804    6.719007406    5.972474206
  176 LYSH  O       1730    5.457478336    6.607702764    6.022677316
  177 GLU   N       1731    5.345821639    6.745102762    5.885113149
  177 GLU   H       1732    5.357590215    6.813198399    5.812821965
  177 GLU   CA      1733    5.223097198    6.664771750    5.875176183
  177 GLU   CB      1734    5.127644515    6.746694628    5.788058397
  177 GLU   CG      1735    4.980672019    6.707362948    5.804244680
  177 GLU   CD      1736    4.893466966    6.823643068    5.756485095
  177 GLU   OE1     1737    4.806462578    6.802451954    5.669271714
  177 GLU   OE2     1738    4.920436592    6.937509141    5.800406763
  177 GLU   C       1739    5.247824861    6.524475240    5.819334591
  177 GLU   O       1740    5.203291493    6.425741296    5.877638880
  178 ASP   N       1741    5.338089655    6.514181723    5.722189585
  178 ASP   H       1742    5.384227133    6.591878980    5.679358878
  178 ASP   CA      1743    5.386314650    6.386055157    5.668644994
  178 ASP   CB      1744    5.458984335    6.404229072    5.535249615
  178 ASP   CG      1745    5.589773373    6.483610485    5.535803366
  178 ASP   OD1     1746    5.604423099    6.581667891    5.611929123
  178 ASP   OD2     1747    5.681554290    6.442611733    5.461524201
  178 ASP   C       1748    5.473106005    6.304872067    5.765020913
  178 ASP   O       1749    5.444995773    6.186800682    5.785007525
  179 GLN   N       1750    5.540151376    6.376685522    5.854677400
  179 GLN   H       1751    5.525454576    6.475530463    5.850740787
  179 GLN   CA      1752    5.639072614    6.324169300    5.949896643
  179 GLN   CB      1753    5.748854911    6.429458122    5.966453998
  179 GLN   CG      1754    5.816105505    6.467266964    5.834344919
  179 GLN   CD      1755    5.883788870    6.347647520    5.767120289
  179 GLN   OE1     1756    6.003758629    6.324909389    5.781833403
  179 GLN   NE2     1757    5.819034694    6.293789363    5.664192309
  179 GLN   HE21    1758    5.849054498    6.204411180    5.630888399
  179 GLN   HE22    1759    5.748242828    6.342859100    5.613404275
  179 GLN   C       1760    5.585330202    6.286531874    6.088129558
  179 GLN   O       1761    5.659711038    6.256565591    6.181403370
  180 THR   N       1762    5.453281324    6.273446720    6.097310344
  180 THR   H       1763    5.405782564    6.301369024    6.013853056
  180 THR   CA      1764    5.384808531    6.236896116    6.222160018
  180 THR   CB      1765    5.232884927    6.249800149    6.209380360
  180 THR   OG1     1766    5.189176394    6.189400976    6.087342837
  180 THR   HG1     1767    5.147071461    6.261830741    6.032739137
  180 THR   CG2     1768    5.189871044    6.396335440    6.218712306
  180 THR   C       1769    5.419553878    6.100266093    6.281641642
  180 THR   O       1770    5.420446116    6.088089925    6.404042103
  181 GLU   N       1771    5.470545357    6.009239054    6.199154310
  181 GLU   H       1772    5.432162111    5.999741998    6.107294069
  181 GLU   CA      1773    5.535121661    5.884042418    6.241174346
  181 GLU   CB      1774    5.607062250    5.821060435    6.121718878
  181 GLU   CG      1775    5.701582051    5.915200786    6.046812873
  181 GLU   CD      1776    5.796476454    5.850989040    5.945418077
  181 GLU   OE1     1777    5.837046348    5.733973905    5.962260332
  181 GLU   OE2     1778    5.842915251    5.922206908    5.853792517
  181 GLU   C       1779    5.631850252    5.896310330    6.359091170
  181 GLU   O       1780    5.619269930    5.820669068    6.455269511
  182 TYR   N       1781    5.709190313    6.004436846    6.363242652
  182 TYR   H       1782    5.712015608    6.069743627    6.287556093
  182 TYR   CA      1783    5.803885763    6.030148132    6.472699044
  182 TYR   CB      1784    5.908997148    6.130333290    6.424467065
  182 TYR   CG      1785    5.983043865    6.075810442    6.302166276
  182 TYR   CD1     1786    6.051743988    5.955061851    6.306923465
  182 TYR   HD1     1787    6.068989881    5.905398868    6.402412478
  182 TYR   CD2     1788    5.967406804    6.139839418    6.179792357
  182 TYR   HD2     1789    5.914930797    6.235176318    6.173596288
  182 TYR   CE1     1790    6.102203641    5.897972125    6.190653898
  182 TYR   HE1     1791    6.155700151    5.803193300    6.196669767
  182 TYR   CE2     1792    6.015900851    6.082480078    6.062818420
  182 TYR   HE2     1793    5.990904334    6.125851634    5.965984225
  182 TYR   CZ      1794    6.085050425    5.962021588    6.068488298
  182 TYR   OH      1795    6.108859829    5.890804300    5.955093342
  182 TYR   HH      1796    6.032877767    5.877846920    5.891377590
  182 TYR   C       1797    5.748270472    6.060760006    6.611918001
  182 TYR   O       1798    5.822466887    6.071393345    6.709441457
  183 LEU   N       1799    5.615700311    6.068964359    6.618962880
  183 LEU   H       1800    5.562822940    6.066586929    6.534111115
  183 LEU   CA      1801    5.537302743    6.073108451    6.743260089
  183 LEU   CB      1802    5.413192768    6.160013388    6.721970507
  183 LEU   CG      1803    5.437469411    6.308226156    6.692764694
  183 LEU   CD1     1804    5.306775700    6.372334908    6.645698412
  183 LEU   CD2     1805    5.488459087    6.381243540    6.817173365
  183 LEU   C       1806    5.495098474    5.938428532    6.802366623
  183 LEU   O       1807    5.434114906    5.933922611    6.909095902
  184 GLU   N       1808    5.511778185    5.829562242    6.727798145
  184 GLU   H       1809    5.539925763    5.835024896    6.631987672
  184 GLU   CA      1810    5.471445508    5.693441101    6.765920457
  184 GLU   CB      1811    5.457573389    5.604846018    6.641946226
  184 GLU   CG      1812    5.345515672    5.643487134    6.545226516
  184 GLU   CD      1813    5.203714181    5.607588297    6.590074202
  184 GLU   OE1     1814    5.110055844    5.657016794    6.523666823
  184 GLU   OE2     1815    5.183541071    5.539729218    6.693079968
  184 GLU   C       1816    5.569185774    5.622884654    6.860164239
  184 GLU   O       1817    5.687117877    5.612817413    6.826683191
  185 GLU   N       1818    5.515271246    5.539245263    0.062334893
  185 GLU   H       1819    5.422381967    5.504117205    0.050539557
  185 GLU   CA      1820    5.595312997    5.465094459    0.160843657
  185 GLU   CB      1821    5.515744096    5.401805395    0.275187594
  185 GLU   CG      1822    5.415968461    5.290253173    0.243404835
  185 GLU   CD      1823    5.470497187    5.149339230    0.219344922
  185 GLU   OE1     1824    5.549376537    5.101348049    0.303607673
  185 GLU   OE2     1825    5.422530424    5.080656990    0.126579980
  185 GLU   C       1826    5.685123966    5.359256473    0.096473217
  185 GLU   O       1827    5.805495783    5.357543186    0.121705943
  186 ARG   N       1828    5.628060478    5.290483833    6.884039041
  186 ARG   H       1829    5.529161599    5.298932492    6.871865468
  186 ARG   CA      1830    5.692590633    5.183826421    6.806140784
  186 ARG   CB      1831    5.585820218    5.116770523    6.719465612
  186 ARG   CG      1832    5.634252158    4.990368138    6.648160546
  186 ARG   CD      1833    5.690648649    4.887105860    6.745963093
  186 ARG   NE      1834    5.585280458    4.850974772    6.841906502
  186 ARG   HE      1835    5.567159012    4.935237332    6.892615825
  186 ARG   CZ      1836    5.526675858    4.730599062    6.847366017
  186 ARG   NH1     1837    5.432775539    4.709970636    6.940710534
  186 ARG   HH11    1838    5.397698491    4.617541073    6.955794859
  186 ARG   HH12    1839    5.393542526    4.786209931    6.992187082
  186 ARG   NH2     1840    5.544984045    4.641635096    6.748830657
  186 ARG   HH21    1841    5.498873034    4.552942403    6.751583678
  186 ARG   HH22    1842    5.604169767    4.659523467    6.670236398
  186 ARG   C       1843    5.804101750    5.239822744    6.717615566
  186 ARG   O       1844    5.919687656    5.210867681    6.748090226
  187 ARG   N       1845    5.767409190    5.347196606    6.648215161
  187 ARG   H       1846    5.676417531    5.386136293    6.662505675
  187 ARG   CA      1847    5.859088905    5.422093982    6.561057374
  187 ARG   CB      1848    5.781443858    5.537922138    6.498087955
  187 ARG   CG      1849    5.845113934    5.581479265    6.365947929
  187 ARG   CD      1850    5.834857146    5.474007635    6.257544937
  187 ARG   NE      1851    5.917765161    5.520691292    6.145502869
  187 ARG   HE      1852    5.876608886    5.593720796    6.090997279
  187 ARG   CZ      1853    6.038463938    5.475238758    6.109145295
  187 ARG   NH1     1854    6.091637185    5.364627338    6.162919029
  187 ARG   HH11    1855    6.187700694    5.347109757    6.141356629
  187 ARG   HH12    1856    6.043323231    5.301352254    6.223418546
  187 ARG   NH2     1857    6.112595720    5.551822678    6.027945992
  187 ARG   HH21    1858    6.206534081    5.525729400    6.005703572
  187 ARG   HH22    1859    6.069853461    5.633345627    5.988865595
  187 ARG   C       1860    5.981848992    5.472979592    6.636900790
  187 ARG   O       1861    6.089838364    5.417618566    6.616807467
  188 ILE   N       1862    5.957384665    5.542527279    6.747601528
  188 ILE   H       1863    5.864764250    5.573304593    6.769412301
  188 ILE   CA      1864    6.063684224    5.587549538    6.838615282
  188 ILE   CB      1865    6.005424046    5.676985558    0.062172198
  188 ILE   CG1     1866    5.938435436    5.799380143   -0.000623589
  188 ILE   CG2     1867    6.111215685    5.723688106    0.162357586
  188 ILE   CD      1868    5.848871422    5.879232614    0.094309756
  188 ILE   C       1869    6.148554993    5.473545619    0.009186246
  188 ILE   O       1870    6.268521203    5.471678532   -0.017948056
  189 LYSH  N       1871    6.086990661    5.368443133    0.062615808
  189 LYSH  H       1872    5.987611134    5.366707610    0.073678891
  189 LYSH  CA      1873    6.158926613    5.251507812    0.115171493
  189 LYSH  CB      1874    6.062113237    5.155742084    0.184944182
  189 LYSH  CG      1875    6.017776972    5.209189407    0.321272408
  189 LYSH  CD      1876    5.906884975    5.116746273    0.371930410
  189 LYSH  CE      1877    5.842548086    5.167937674    0.500951488
  189 LYSH  NZ      1878    5.729473777    5.080369290    0.534944733
  189 LYSH  HZ1     1879    5.756398689    4.984459807    0.543692984
  189 LYSH  HZ2     1880    5.661239229    5.089370591    0.462398032
  189 LYSH  HZ3     1881    5.688235460    5.112528983    0.620183329
  189 LYSH  C       1882    6.239678944    5.169515246    0.014329728
  189 LYSH  O       1883    6.350805434    5.128669428    0.047703125
  190 GLU   N       1884    6.183174927    5.147045631    6.782117420
  190 GLU   H       1885    6.084325023    5.152981502    6.768208362
  190 GLU   CA      1886    6.254519601    5.075266653    6.675496586
  190 GLU   CB      1887    6.159749059    5.018415438    6.569677560
  190 GLU   CG      1888    6.085390256    5.124516664    6.488321334
  190 GLU   CD      1889    5.960740628    5.074178630    6.415278482
  190 GLU   OE1     1890    5.937819883    5.132593155    6.307156565
  190 GLU   OE2     1891    5.896048349    4.977923020    6.461912887
  190 GLU   C       1892    6.371837337    5.154468776    6.617383340
  190 GLU   O       1893    6.482815040    5.101598540    6.612927125
  191 ILE   N       1894    6.354826627    5.285628535    6.603264749
  191 ILE   H       1895    6.261325298    5.321098135    6.603550602
  191 ILE   CA      1896    6.461912303    5.377057523    6.561037096
  191 ILE   CB      1897    6.407298592    5.515686678    6.526232987
  191 ILE   CG1     1898    6.302895314    5.504813436    6.414928560
  191 ILE   CG2     1899    6.518807973    5.605344478    6.472028660
  191 ILE   CD      1900    6.217301654    5.631432651    6.407836246
  191 ILE   C       1901    6.568728960    5.388459033    6.669982989
  191 ILE   O       1902    6.686746751    5.376039881    6.637587988
  192 VAL   N       1903    6.527434855    5.390217270    6.796406397
  192 VAL   H       1904    6.446348423    5.444145000    6.819178379
  192 VAL   CA      1905    6.619605322    5.376809032    0.024060733
  192 VAL   CB      1906    6.549034406    5.408231725    0.156139656
  192 VAL   CG1     1907    6.633529088    5.380625376    0.280679994
  192 VAL   CG2     1908    6.510346860    5.556059242    0.163943108
  192 VAL   C       1909    6.702599610    5.248300151    0.027086387
  192 VAL   O       1910    6.822291778    5.252460307   -0.000965398
  193 LYSH  N       1911    6.632044987    5.136127628    0.015756312
  193 LYSH  H       1912    6.536305049    5.135563219    0.044643512
  193 LYSH  CA      1913    6.694041778    5.003032808    0.008308677
  193 LYSH  CB      1914    6.579059060    4.902397217    0.016180754
  193 LYSH  CG      1915    6.600076612    4.770282154    6.828025402
  193 LYSH  CD      1916    6.521362157    4.652785891    6.886392895
  193 LYSH  CE      1917    6.589145743    4.598582255    0.126322282
  193 LYSH  NZ      1918    6.528430206    4.471096427    0.167190483
  193 LYSH  HZ1     1919    6.525637835    4.405624116    0.091654727
  193 LYSH  HZ2     1920    6.433671497    4.486231290    0.195328060
  193 LYSH  HZ3     1921    6.581031322    4.430553075    0.241961740
  193 LYSH  C       1922    6.789194162    4.979346200    6.776929144
  193 LYSH  O       1923    6.870517946    4.887072317    6.778342533
  194 LYSH  N       1924    6.760344924    5.048383265    6.666957700
  194 LYSH  H       1925    6.669712815    5.088102224    6.652503398
  194 LYSH  CA      1926    6.847316656    5.051184114    6.548466842
  194 LYSH  CB      1927    6.756555165    5.083886295    6.429715339
  194 LYSH  CG      1928    6.834811112    5.069018200    6.299082734
  194 LYSH  CD      1929    6.742831429    5.109235814    6.183628279
  194 LYSH  CE      1930    6.815423045    5.116582213    6.049145982
  194 LYSH  NZ      1931    6.718998030    5.169118456    5.951423149
  194 LYSH  HZ1     1932    6.686080023    5.257909289    5.983554763
  194 LYSH  HZ2     1933    6.639563298    5.108506892    5.947378180
  194 LYSH  HZ3     1934    6.759698430    5.180506653    5.860793472
  194 LYSH  C       1935    0.086014216    5.139744434    6.549769994
  194 LYSH  O       1936    0.191081165    5.096415605    6.502716943
  195 HISB  N       1937    0.074068570    5.257609271    6.610219824
  195 HISB  H       1938   -0.015265157    5.295259189    6.634774082
  195 HISB  CA      1939    0.186551318    5.352243518    6.608319341
  195 HISB  CB      1940    0.148422174    5.480888819    6.534784594
  195 HISB  CG      1941    0.096306604    5.448354543    6.394674213
  195 HISB  ND1     1942    0.169048673    5.432856220    6.284415523
  195 HISB  CD2     1943   -0.032350040    5.451702950    6.361140622
  195 HISB  HD2     1944   -0.117008601    5.458333872    6.429477722
  195 HISB  CE1     1945    0.085058872    5.422483661    6.181816519
  195 HISB  HE1     1946    0.109179378    5.415428810    6.075753180
  195 HISB  NE2     1947   -0.038549039    5.434574880    6.229394607
  195 HISB  HE2     1948   -0.123932714    5.434544901    6.177347237
  195 HISB  C       1949    0.250657886    5.385456109    6.743224969
  195 HISB  O       1950    0.368369169    5.420869633    6.747781548
  196 SER   N       1951    0.175741126    5.371033482    6.852167466
  196 SER   H       1952    0.089720890    5.320265835    6.847233736
  196 SER   CA      1953    0.220915262    5.412409853    0.099728798
  196 SER   CB      1954    0.142493760    5.533856162    0.149827324
  196 SER   OG      1955    0.000323247    5.520254259    0.142575240
  196 SER   HG      1956   -0.031601328    5.527066093    0.048045778
  196 SER   C       1957    0.234795887    5.305196419    0.208008313
  196 SER   O       1958    0.261754033    5.336968624    0.323746387
  197 GLN   N       1959    0.248113121    5.180312750    0.164201892
  197 GLN   H       1960    0.226165439    5.156744422    0.069526470
  197 GLN   CA      1961    0.270380978    5.065420776    0.253156807
  197 GLN   CB      1962    0.256931408    4.934923584    0.174418343
  197 GLN   CG      1963    0.341752712    4.916156991    0.048478114
  197 GLN   CD      1964    0.290575318    4.991548839    6.811649469
  197 GLN   OE1     1965    0.197252329    5.071448699    6.817389561
  197 GLN   NE2     1966    0.371795572    5.002017007    6.706857799
  197 GLN   HE21    1967    0.336492334    5.048231621    6.625514099
  197 GLN   HE22    1968    0.471070038    5.004460471    6.718583923
  197 GLN   C       1969    0.396889742    5.068504235    0.339170283
  197 GLN   O       1970    0.400727555    5.007628210    0.445985373
  198 PHE   N       1971    0.500898992    5.135416867    0.290216422
  198 PHE   H       1972    0.512553804    5.149036355    0.191836164
  198 PHE   CA      1973    0.620826290    5.161948915    0.370978963
  198 PHE   CB      1974    0.747893183    5.157656789    0.285853411
  198 PHE   CG      1975    0.773656879    5.025880085    0.212474878
  198 PHE   CD1     1976    0.765103692    4.902661720    0.276232840
  198 PHE   HD1     1977    0.764743512    4.896588224    0.385067629
  198 PHE   CD2     1978    0.796661651    5.031622957    0.075524512
  198 PHE   HD2     1979    0.824886348    5.125277839    0.027439212
  198 PHE   CE1     1980    0.772810774    4.785214078    0.202313558
  198 PHE   HE1     1981    0.754932898    4.688458802    0.249204600
  198 PHE   CE2     1982    0.802026973    4.915146883    6.885934823
  198 PHE   HE2     1983    0.800973417    4.921370133    6.777122225
  198 PHE   CZ      1984    0.790447972    4.792727442    0.064641924
  198 PHE   HZ      1985    0.784866995    4.700728657    0.006460560
  198 PHE   C       1986    0.624228931    5.288968722    0.456211589
  198 PHE   O       1987    0.729759965    5.316269768    0.513218613
  199 ILE   N       1988    0.516879830    5.366816693    0.466569580
  199 ILE   H       1989    0.430491224    5.345732714    0.420826004
  199 ILE   CA      1990    0.518793400    5.490392317    0.546164794
  199 ILE   CB      1991    0.404738902    5.588791611    0.519307324
  199 ILE   CG1     1992    0.390630212    5.629249027    0.372422640
  199 ILE   CG2     1993    0.412247115    5.716512077    0.603218963
  199 ILE   CD      1994    0.513875644    5.681707637    0.298458121
  199 ILE   C       1995    0.522703685    5.460099945    0.696089351
  199 ILE   O       1996    0.426969987    5.409017519    0.754008648
  200 GLY   N       1997    0.630711440    5.505657120    0.758938919
  200 GLY   H       1998    0.690710692    5.571099586    0.712908525
  200 GLY   CA      1999    0.665331006    5.480919973    0.899655854
  200 GLY   C       2000    0.581373695    5.550629038    1.006877250
  200 GLY   O       2001    0.623976657    5.561349963    1.121771364
  201 TYR   N       2002    0.459840855    5.588379697    0.968186231
  201 TYR   H       2003    0.414429951    5.538729076    0.894208764
  201 TYR   CA      2004    0.368913689    5.666403208    1.053361573
  201 TYR   CB      2005    0.372423334    5.813014547    1.009710282
  201 TYR   CG      2006    0.506941256    5.878649399    1.041390190
  201 TYR   CD1     2007    0.537221946    5.915053479    1.172071503
  201 TYR   HD1     2008    0.464248250    5.901255360    1.251842005
  201 TYR   CD2     2009    0.600057200    5.899179202    0.940259672
  201 TYR   HD2     2010    0.571969718    5.886476307    0.835720604
  201 TYR   CE1     2011    0.661269781    5.969434596    1.203274700
  201 TYR   HE1     2012    0.680766457    6.004188096    1.304729488
  201 TYR   CE2     2013    0.724376200    5.953524311    0.970439827
  201 TYR   HE2     2014    0.789820401    5.980736357    0.887629433
  201 TYR   CZ      2015    0.754589196    5.987341711    1.101833812
  201 TYR   OH      2016    0.880154913    6.025740354    1.137209537
  201 TYR   HH      2017    0.932159338    6.035567673    1.052366680
  201 TYR   C       2018    0.224441088    5.617174560    1.042604435
  201 TYR   O       2019    0.183899893    5.576198741    0.933942390
  202 PRO   N       2020    0.146620622    5.621853440    1.150364884
  202 PRO   CA      2021    0.004283610    5.585103544    1.149133846
  202 PRO   CB      2022   -0.042144508    5.602550394    1.293869779
  202 PRO   CG      2023    0.084771901    5.569664191    1.372729183
  202 PRO   CD      2024    0.194526366    5.635255742    1.288692098
  202 PRO   C       2025    6.806237138    5.667956167    1.051832333
  202 PRO   O       2026    6.807602254    5.790454440    1.062940997
  203 ILE   N       2027    6.750169106    5.597480424    0.953952157
  203 ILE   H       2028    6.785661742    5.506973230    0.930501167
  203 ILE   CA      2029    6.660486466    5.657760944    0.854283807
  203 ILE   CB      2030    6.706526436    5.615652703    0.714567475
  203 ILE   CG1     2031    6.850089949    5.659373068    0.684724455
  203 ILE   CG2     2032    6.609289081    5.656125779    0.603583053
  203 ILE   CD      2033    6.902149127    5.611547584    0.549025070
  203 ILE   C       2034    6.514682287    5.619613307    0.880721425
  203 ILE   O       2035    6.474653261    5.506972449    0.851732081
  204 THR   N       2036    6.434102625    5.710217150    0.935373618
  204 THR   H       2037    6.466029771    5.802180443    0.958277351
  204 THR   CA      2038    6.291687245    5.683546031    0.960265871
  204 THR   CB      2039    6.260307777    5.679034047    1.109949896
  204 THR   OG1     2040    6.263420373    5.541393430    1.148617121
  204 THR   HG1     2041    6.358244231    5.510408341    1.141613922
  204 THR   CG2     2042    6.127963716    5.738002276    1.159110835
  204 THR   C       2043    6.192016388    5.762792358    0.875420700
  204 THR   O       2044    6.211593340    5.879721452    0.842634292
  205 LEU   N       2045    6.082750497    5.693830834    0.843867574
  205 LEU   H       2046    6.069851134    5.602351947    0.882167508
  205 LEU   CA      2047    5.969972162    5.740430925    0.761895515
  205 LEU   CB      2048    5.937220886    5.627743337    0.663701991
  205 LEU   CG      2049    5.836818913    5.664482186    0.554268047
  205 LEU   CD1     2050    5.889606655    5.777195988    0.465284599
  205 LEU   CD2     2051    5.810277847    5.536087866    0.475414198
  205 LEU   C       2052    5.849062377    5.777014581    0.848223982
  205 LEU   O       2053    5.794644553    5.694156745    0.921040734
  206 PHE   N       2054    5.807640606    5.902377629    0.832082071
  206 PHE   H       2055    5.861120736    5.964887780    0.775212692
  206 PHE   CA      2056    5.688610891    5.959589323    0.896640180
  206 PHE   CB      2057    5.729258222    6.075804966    0.987485869
  206 PHE   CG      2058    5.813803574    6.037703508    1.109185424
  206 PHE   CD1     2059    5.750798363    6.005838492    1.228918313
  206 PHE   HD1     2060    5.641952382    6.005068924    1.234646007
  206 PHE   CD2     2061    5.951472882    6.056361876    1.105052235
  206 PHE   HD2     2062    6.001415765    6.081358136    1.011447237
  206 PHE   CE1     2063    5.826304378    5.993175488    1.344925387
  206 PHE   HE1     2064    5.775706651    5.979228594    1.440457342
  206 PHE   CE2     2065    6.026045674    6.041721504    1.221429915
  206 PHE   HE2     2066    6.134872885    6.042511446    1.215345986
  206 PHE   CZ      2067    5.964281202    6.009653791    1.341752416
  206 PHE   HZ      2068    6.025181507    5.983137428    1.428175998
  206 PHE   C       2069    5.587411654    6.009213520    0.793156182
  206 PHE   O       2070    5.616889854    6.102702926    0.718851396
  207 VAL   N       2071    5.474487116    5.940143861    0.780205512
  207 VAL   H       2072    5.449204711    5.871183696    0.848080751
  207 VAL   CA      2073    5.373976131    5.971921460    0.677739969
  207 VAL   CB      2074    5.315970011    5.843484786    0.618158535
  207 VAL   CG1     2075    5.209540000    5.866135541    0.510596038
  207 VAL   CG2     2076    5.426872863    5.756788589    0.558183911
  207 VAL   C       2077    5.265804678    6.067178086    0.729097700
  207 VAL   O       2078    5.210548660    6.043336143    0.836377951
  208 GLU   N       2079    5.233534633    6.166816660    0.647123318
  208 GLU   H       2080    5.286601095    6.189492191    0.565447691
  208 GLU   CA      2081    5.120663584    6.259490654    0.663962983
  208 GLU   CB      2082    5.162431375    6.406673755    0.662703372
  208 GLU   CG      2083    5.261771337    6.445250075    0.772474046
  208 GLU   CD      2084    5.312718303    6.587654702    0.749383567
  208 GLU   OE1     2085    5.420947019    6.603202125    0.688804503
  208 GLU   OE2     2086    5.247244231    6.683517956    0.795708759
  208 GLU   C       2087    5.020180069    6.241374361    0.550005985
  208 GLU   O1      2088    5.059487958    6.236969606    0.431441565
  208 GLU   O2      2089    4.899932752    6.227015771    0.581013265
  209 3RQ   C1      2090    0.522344072    0.290451634    6.785358026
  209 3RQ   Cl1     2091    0.579469326    0.384979613    6.648562971
  209 3RQ   C2      2092    0.404576601    0.323782881    6.851263182
  209 3RQ   H2      2093    0.328793456    0.381898539    6.798722860
  209 3RQ   C3      2094    0.385290249    0.284628650    0.097159255
  209 3RQ   Cl2     2095    0.240628641    0.338058396    0.181586713
  209 3RQ   C4      2096    0.482874660    0.205057161    0.156037615
  209 3RQ   C5      2097    0.597669855    0.167734798    0.087091199
  209 3RQ   H5      2098    0.672872041    0.112574806    0.143527076
  209 3RQ   C6      2099    0.619389102    0.208703791    6.842126298
  209 3RQ   O1      2100    0.720423908    0.166049829    6.761698642
  209 3RQ   C7      2101    0.810549285    0.061443273    6.798911886
  209 3RQ   C8      2102    0.477007112    0.170643280    0.305014901
  209 3RQ   N1      2103    0.565657351    0.227771817    0.387687058
  209 3RQ   C15     2104    0.679882576    0.250861157    0.605453926
  209 3RQ   C10     2105    0.564887816    0.204333906    0.517594993
  209 3RQ   N2      2106    0.477184914    0.122044100    0.572014337
  209 3RQ   C11     2107    0.388389615    0.056941152    0.495632225
  209 3RQ   C12     2108    0.386446091    0.079765325    0.358529892
  209 3RQ   N3      2109    0.297471145    6.849205102    0.520586679
  209 3RQ   H3      2110    0.271188965    6.808873432    0.608227205
  209 3RQ   C13     2111    0.239123981    6.817554387    0.405332461
  209 3RQ   H13     2112    0.169281446    6.735290232    0.390028227
  209 3RQ   C14     2113    0.291341587    0.002994013    0.306086594
  209 3RQ   C16     2114    0.243600116   -0.003995932    0.161942201
  209 3RQ   N4      2115    0.206232566   -0.013325958    0.056762325
  210 H2O   OW      2116    6.837108581    6.729787188    0.519181441
  210 H2O   HW1     2117    6.869900579    6.785435745    0.595533118
  210 H2O   HW2     2118    6.893731346    6.647757892    0.511014083
  211 H2O   OW      2119    6.849352201    6.658614495    0.255462193
  211 H2O   HW1     2120    6.824961091    6.682065051    0.349571432
  211 H2O   HW2     2121    6.848536250    6.741316150    0.199238193
  212 NA+   NA      2122    5.478855990    6.521822992    0.997518855
  213 NA+   NA      2123    3.727246535    2.436170965    5.191261825
  214 NA+   NA      2124    4.909751153    0.310494374    5.745762221
  215 NA+   NA      2125    3.581582601    5.344469194    3.321661882
  216 NA+   NA      2126    0.718915938    0.098225474    2.919722182
  217 NA+   NA      2127    2.782594039    5.243069482    3.314014958
  218 NA+   NA      2128    4.934749255    6.036819783    0.327526529
  219 NA+   NA      2129    3.724561847    3.790178098    5.172288493
    1 SOLV  OW      2130    0.448291620    0.112136658    0.866078800
    1 SOLV  HW1     2131    0.380461342    0.043554208    0.892487324
    1 SOLV  HW2     2132    0.470796293    0.101170226    0.769253583
    2 SOLV  OW      2133    6.359015009    1.436423519    0.221949301
    2 SOLV  HW1     2134    6.425175535    1.373843379    0.263276418
    2 SOLV  HW2     2135    6.398944418    1.477866570    0.140159938
    3 SOLV  OW      2136    0.445183470    0.281886995    6.380293955
    3 SOLV  HW1     2137    0.522002647    0.245732384    6.433146489
    3 SOLV  HW2     2138    0.421575752    0.373059060    6.413939193
    4 SOLV  OW      2139    6.639744379    5.285727741    5.512863806
    4 SOLV  HW1     2140    6.668886824    5.339426299    5.433689530
    4 SOLV  HW2     2141    6.561298078    5.330123208    5.556183113
    5 SOLV  OW      2142    0.784696825    0.446692392    1.537432132
    5 SOLV  HW1     2143    0.880404752    0.460091899    1.511702493
    5 SOLV  HW2     2144    0.732700522    0.416202603    1.457630747
    6 SOLV  OW      2145    6.056806900    0.114248856    1.017405300
    6 SOLV  HW1     2146    6.105876465    0.029597639    1.038100034
    6 SOLV  HW2     2147    5.958778187    0.095339233    1.011516142
    7 SOLV  OW      2148    0.797151046    5.822329740    0.451834687
    7 SOLV  HW1     2149    0.785375671    5.731377415    0.411952320
    7 SOLV  HW2     2150    0.813685342    5.888780970    0.378948575
    8 SOLV  OW      2151    6.414520670    2.232473163    0.882680814
    8 SOLV  HW1     2152    6.438668076    2.301126288    0.951275270
    8 SOLV  HW2     2153    6.379551606    2.150644535    0.928317734
    9 SOLV  OW      2154    0.471502285    5.753990976    1.495964754
    9 SOLV  HW1     2155    0.454448723    5.718236778    1.587794401
    9 SOLV  HW2     2156    0.397872146    5.816661569    1.470413757
   10 SOLV  OW      2157    0.859585891    6.814330628    5.987796995
   10 SOLV  HW1     2158    0.836636342    6.851190964    5.897706963
   10 SOLV  HW2     2159    0.863296062    6.714507414    5.982991372
   11 SOLV  OW      2160    0.917310950    1.514479911    5.606018229
   11 SOLV  HW1     2161    1.001315097    1.536769420    5.655494539
   11 SOLV  HW2     2162    0.925936070    1.543834935    5.510806445
   12 SOLV  OW      2163    5.900520994    2.295843742    1.341355077
   12 SOLV  HW1     2164    5.962436153    2.311989241    1.418215897
   12 SOLV  HW2     2165    5.815944784    2.254303269    1.374866488
   13 SOLV  OW      2166    6.802303145    5.760581444    6.435288811
   13 SOLV  HW1     2167    6.723674436    5.805487731    6.392834177
   13 SOLV  HW2     2168    6.772156194    5.710050153    6.516153889
   14 SOLV  OW      2169    6.845160194    5.700806975    6.791971173
   14 SOLV  HW1     2170    6.942624952    5.712303969    6.772734052
   14 SOLV  HW2     2171    6.813345347    5.776426337    6.849164866
   15 SOLV  OW      2172    1.770734077    6.789128952    0.059712843
   15 SOLV  HW1     2173    1.840899263    6.751888816   -0.001044971
   15 SOLV  HW2     2174    1.813441808    6.850087160    0.126507909
   16 SOLV  OW      2175    6.273975528    5.741685509    5.803913752
   16 SOLV  HW1     2176    6.212874715    5.804776724    5.851747533
   16 SOLV  HW2     2177    6.279063516    5.767052263    5.707309064
   17 SOLV  OW      2178    0.316924020    0.926915671    1.336587697
   17 SOLV  HW1     2179    0.397118279    0.976885630    1.369354707
   17 SOLV  HW2     2180    0.255024127    0.990145934    1.289982292
   18 SOLV  OW      2181    0.097332996    2.061511119    5.774884472
   18 SOLV  HW1     2182    0.156280214    2.022334604    5.704241251
   18 SOLV  HW2     2183    0.021275506    1.999200642    5.793123523
   19 SOLV  OW      2184    6.647136749    6.395695299    1.150254242
   19 SOLV  HW1     2185    6.743110295    6.367997175    1.155128611
   19 SOLV  HW2     2186    6.628267118    6.434729281    1.060131588
   20 SOLV  OW      2187    5.933120662    6.791684620    1.735338921
   20 SOLV  HW1     2188    5.934650272    6.793168259    1.635352323
   20 SOLV  HW2     2189    6.024268805    6.813281984    1.770372768
   21 SOLV  OW      2190    0.096120910    1.201524307    1.808028191
   21 SOLV  HW1     2191    0.082281605    1.298770435    1.826832890
   21 SOLV  HW2     2192    0.067969185    1.147874722    1.887596384
   22 SOLV  OW      2193    0.561767750    5.291133538    0.015236089
   22 SOLV  HW1     2194    0.629344607    5.359585255    0.042607064
   22 SOLV  HW2     2195    0.489177421    5.335232008   -0.037559282
   23 SOLV  OW      2196    0.148360090    6.809115412    1.710715160
   23 SOLV  HW1     2197    0.090443873    6.735996763    1.746782372
   23 SOLV  HW2     2198    0.095361325    6.893713340    1.704736403
   24 SOLV  OW      2199    5.762231427    6.739771897    4.537286348
   24 SOLV  HW1     2200    5.800704238    6.690062421    4.459502351
   24 SOLV  HW2     2201    5.812306230    6.825374054    4.550181563
   25 SOLV  OW      2202    5.929205861    6.014983509    5.277929725
   25 SOLV  HW1     2203    5.964328982    5.947110589    5.342439294
   25 SOLV  HW2     2204    5.840925596    5.984439514    5.242215946
   26 SOLV  OW      2205    1.522626259    0.451541402    0.627670544
   26 SOLV  HW1     2206    1.564022210    0.429147692    0.539427757
   26 SOLV  HW2     2207    1.468339184    0.535060101    0.618761760
   27 SOLV  OW      2208    0.581455175    0.012320719    6.552433266
   27 SOLV  HW1     2209    0.602056055   -0.085335861    6.546053751
   27 SOLV  HW2     2210    0.653197143    0.058139172    6.604927072
   28 SOLV  OW      2211    6.833878948    0.111130034    1.737288917
   28 SOLV  HW1     2212    6.750549218    0.055884260    1.735298204
   28 SOLV  HW2     2213    6.867112358    0.117973758    1.831356470
   29 SOLV  OW      2214    0.643213384    0.285152926    2.062106235
   29 SOLV  HW1     2215    0.723783182    0.283936591    2.121326754
   29 SOLV  HW2     2216    0.608202377    0.378584595    2.055416477
   30 SOLV  OW      2217    6.445297688    1.659041060    5.894308362
   30 SOLV  HW1     2218    6.489338027    1.725867091    5.834352293
   30 SOLV  HW2     2219    6.357739939    1.631357041    5.854694792
   31 SOLV  OW      2220    5.691165790    4.938139964    0.801541391
   31 SOLV  HW1     2221    5.749583883    5.005078061    0.847455617
   31 SOLV  HW2     2222    5.597528848    4.946723569    0.835598838
   32 SOLV  OW      2223    0.809126822    6.719611115    6.382888952
   32 SOLV  HW1     2224    0.749385830    6.640287939    6.371034545
   32 SOLV  HW2     2225    0.845843348    6.720057574    6.475912171
   33 SOLV  OW      2226    5.402766886    1.953628930    1.632511746
   33 SOLV  HW1     2227    5.475085314    2.016896390    1.660238529
   33 SOLV  HW2     2228    5.319305814    2.005045266    1.612711044
   34 SOLV  OW      2229    1.076950396    5.641377720    0.358860610
   34 SOLV  HW1     2230    1.069574285    5.676102371    0.265373545
   34 SOLV  HW2     2231    1.110770844    5.713947839    0.418775175
   35 SOLV  OW      2232    5.143326127    5.199176601    0.512836522
   35 SOLV  HW1     2233    5.090822248    5.204060226    0.427868683
   35 SOLV  HW2     2234    5.158787669    5.291583242    0.547792974
   36 SOLV  OW      2235    0.336345856    1.493423429    5.348254657
   36 SOLV  HW1     2236    0.236527938    1.489973916    5.343147418
   36 SOLV  HW2     2237    0.375183301    1.422417308    5.289506398
   37 SOLV  OW      2238    5.154861812    2.067799534    1.637171161
   37 SOLV  HW1     2239    5.118338135    2.091128362    1.727300902
   37 SOLV  HW2     2240    5.165541212    2.151156599    1.582957409
   38 SOLV  OW      2241    6.740343860    5.043865996    5.275129554
   38 SOLV  HW1     2242    6.646489364    5.067035422    5.249512264
   38 SOLV  HW2     2243    6.741715442    5.009435725    5.369014702
   39 SOLV  OW      2244    6.866453238    5.564851367    4.942180013
   39 SOLV  HW1     2245    6.918378746    5.588137285    4.859951375
   39 SOLV  HW2     2246    6.864368847    5.465485549    4.953229429
   40 SOLV  OW      2247    0.753125127    0.914725318    6.441940505
   40 SOLV  HW1     2248    0.802542780    0.939120995    6.525391894
   40 SOLV  HW2     2249    0.815710606    0.917966449    6.364005224
   41 SOLV  OW      2250    0.448256322    5.490591652    6.097343189
   41 SOLV  HW1     2251    0.538576006    5.447658580    6.098085235
   41 SOLV  HW2     2252    0.389721218    5.443909432    6.031042267
   42 SOLV  OW      2253    4.868897458    5.688254832    0.423462697
   42 SOLV  HW1     2254    4.775221980    5.656920089    0.407822914
   42 SOLV  HW2     2255    4.867298532    5.772390204    0.477501640
   43 SOLV  OW      2256    1.387033044    5.664785343    0.668333813
   43 SOLV  HW1     2257    1.302541734    5.646303309    0.718530186
   43 SOLV  HW2     2258    1.415484798    5.759252824    0.684655361
   44 SOLV  OW      2259    6.287307732    0.438503547    2.259290246
   44 SOLV  HW1     2260    6.235574595    0.446021310    2.174033393
   44 SOLV  HW2     2261    6.362921017    0.374248957    2.246822005
   45 SOLV  OW      2262    4.897538253    0.490841186    2.439760785
   45 SOLV  HW1     2263    4.953797235    0.539060369    2.506930686
   45 SOLV  HW2     2264    4.903355275    0.392332151    2.456009152
   46 SOLV  OW      2265    1.843308338    0.052885205    1.035071009
   46 SOLV  HW1     2266    1.777036159    0.107591395    1.086210718
   46 SOLV  HW2     2267    1.818127819   -0.043730868    1.040663504
   47 SOLV  OW      2268    5.535935785    1.014305884    6.609089602
   47 SOLV  HW1     2269    5.467661597    1.037223664    6.678481690
   47 SOLV  HW2     2270    5.550721450    1.093284033    6.549544265
   48 SOLV  OW      2271    6.516107506    1.239727818    5.969436413
   48 SOLV  HW1     2272    6.541675982    1.285054239    6.054828516
   48 SOLV  HW2     2273    6.596458680    1.195063994    5.930081215
   49 SOLV  OW      2274    0.133418815    5.710106335    6.253213551
   49 SOLV  HW1     2275    0.145486167    5.610838193    6.252749845
   49 SOLV  HW2     2276    0.055813229    5.733955456    6.311613633
   50 SOLV  OW      2277    6.315323448    0.142558000    1.718285312
   50 SOLV  HW1     2278    6.300589174    0.145108523    1.619401343
   50 SOLV  HW2     2279    6.257908834    0.211598523    1.762314016
   51 SOLV  OW      2280    6.701061020    5.016470720    5.555040174
   51 SOLV  HW1     2281    6.674368345    4.997462016    5.649528397
   51 SOLV  HW2     2282    6.691808673    5.114377808    5.536864754
   52 SOLV  OW      2283    5.864265932    0.154862306    0.613976779
   52 SOLV  HW1     2284    5.808984571    0.136479287    0.532699007
   52 SOLV  HW2     2285    5.946498619    0.097999194    0.611885863
   53 SOLV  OW      2286    5.875600125    6.631160402    5.443417629
   53 SOLV  HW1     2287    5.796077539    6.577775432    5.472185830
   53 SOLV  HW2     2288    5.847621868    6.725428021    5.425191587
   54 SOLV  OW      2289    6.104619571    2.763282746    1.561596203
   54 SOLV  HW1     2290    6.153436676    2.720498262    1.485515682
   54 SOLV  HW2     2291    6.161158360    2.835830401    1.600864879
   55 SOLV  OW      2292    6.514623820    5.469020910    1.288177499
   55 SOLV  HW1     2293    6.540782696    5.413576944    1.367193201
   55 SOLV  HW2     2294    6.521092358    5.565961054    1.311894580
   56 SOLV  OW      2295    1.456570299    0.861734872    1.762832117
   56 SOLV  HW1     2296    1.513090152    0.781232815    1.780910327
   56 SOLV  HW2     2297    1.415145580    0.853672880    1.672163549
   57 SOLV  OW      2298    0.645892106    2.116220319    0.344694480
   57 SOLV  HW1     2299    0.563997999    2.060261070    0.357483639
   57 SOLV  HW2     2300    0.687815811    2.134719685    0.433586385
   58 SOLV  OW      2301    5.992938910    6.561495556    5.192261371
   58 SOLV  HW1     2302    5.950041403    6.580941452    5.280483302
   58 SOLV  HW2     2303    5.941786354    6.489386509    5.145516231
   59 SOLV  OW      2304    6.146808886    6.743965181    5.366341374
   59 SOLV  HW1     2305    6.154352342    6.671810129    5.297517066
   59 SOLV  HW2     2306    6.215984735    6.814030494    5.348861278
   60 SOLV  OW      2307    6.176695599    0.344284416    5.791008207
   60 SOLV  HW1     2308    6.150408578    0.312303428    5.882045319
   60 SOLV  HW2     2309    6.136535419    0.434366673    5.774459709
   61 SOLV  OW      2310    0.594586547    0.701665065    6.359685254
   61 SOLV  HW1     2311    0.647012529    0.782050483    6.387819791
   61 SOLV  HW2     2312    0.651682645    0.620000236    6.368211843
   62 SOLV  OW      2313    5.281165627    6.008508570    5.911511539
   62 SOLV  HW1     2314    5.346750785    6.050514630    5.848778458
   62 SOLV  HW2     2315    5.245202780    6.078131433    5.973645902
   63 SOLV  OW      2316    5.321203897    5.355767240    6.830868955
   63 SOLV  HW1     2317    5.274224843    5.417105863    6.767370439
   63 SOLV  HW2     2318    5.290209883    5.261916058    6.815611156
   64 SOLV  OW      2319    5.955093964    1.599331597    5.829447076
   64 SOLV  HW1     2320    5.871951285    1.557284130    5.865795703
   64 SOLV  HW2     2321    6.001742715    1.649378865    5.902392270
   65 SOLV  OW      2322    6.851660511    5.481212507    5.850592597
   65 SOLV  HW1     2323    6.854456762    5.402246297    5.789301830
   65 SOLV  HW2     2324    6.919230181    5.548738145    5.821018486
   66 SOLV  OW      2325    1.193032220    5.254550480    0.096601644
   66 SOLV  HW1     2326    1.275796264    5.285297101    0.049631186
   66 SOLV  HW2     2327    1.213146551    5.171560447    0.148654167
   67 SOLV  OW      2328    6.339671160    2.172730117    6.434093419
   67 SOLV  HW1     2329    6.260301141    2.114763171    6.415648000
   67 SOLV  HW2     2330    6.308843225    2.264901623    6.457673692
   68 SOLV  OW      2331    6.141303996    0.495864123    1.168026810
   68 SOLV  HW1     2332    6.126266551    0.564223750    1.096596850
   68 SOLV  HW2     2333    6.143869912    0.540934093    1.257265071
   69 SOLV  OW      2334    1.545454578    0.049528154    0.156392762
   69 SOLV  HW1     2335    1.520099471    0.136376962    0.113779266
   69 SOLV  HW2     2336    1.611175117    0.001745359    0.098090993
   70 SOLV  OW      2337    5.462623935    2.494631100    2.431097633
   70 SOLV  HW1     2338    5.476587897    2.522184399    2.335988098
   70 SOLV  HW2     2339    5.464997054    2.575496196    2.489895584
   71 SOLV  OW      2340    1.036174566    6.043816001    1.943807790
   71 SOLV  HW1     2341    1.000931402    6.051655808    2.037070469
   71 SOLV  HW2     2342    0.960503371    6.025562814    1.881021458
   72 SOLV  OW      2343    0.118845774    1.946830816    0.912442335
   72 SOLV  HW1     2344    0.021646794    1.968512178    0.921515209
   72 SOLV  HW2     2345    0.147580887    1.889823771    0.989413045
   73 SOLV  OW      2346    6.350416148    4.842739877    5.724902282
   73 SOLV  HW1     2347    6.348740898    4.751170596    5.765074811
   73 SOLV  HW2     2348    6.301001861    4.906134375    5.784408081
   74 SOLV  OW      2349    0.829435727    5.758902300    1.998157658
   74 SOLV  HW1     2350    0.829731072    5.843240239    1.944411465
   74 SOLV  HW2     2351    0.913869299    5.753054825    2.051434423
   75 SOLV  OW      2352    1.296837939    1.326832897    0.306069463
   75 SOLV  HW1     2353    1.389785965    1.290323297    0.300801229
   75 SOLV  HW2     2354    1.248933937    1.284969938    0.383223202
   76 SOLV  OW      2355    6.518961811    6.433870235    1.390268378
   76 SOLV  HW1     2356    6.558098806    6.448812213    1.299465988
   76 SOLV  HW2     2357    6.528326074    6.517232257    1.444702594
   77 SOLV  OW      2358    6.320343583    1.423891387    6.547972445
   77 SOLV  HW1     2359    6.330606347    1.462320659    6.456223296
   77 SOLV  HW2     2360    6.369795457    1.337149002    6.553474329
   78 SOLV  OW      2361    6.599677366    4.936885599    5.801478631
   78 SOLV  HW1     2362    6.653002279    4.876023322    5.860234370
   78 SOLV  HW2     2363    6.508848425    4.897736071    5.786666252
   79 SOLV  OW      2364    0.939429250    6.140831402    6.045313020
   79 SOLV  HW1     2365    0.883153469    6.103655733    6.119157040
   79 SOLV  HW2     2366    0.964980076    6.067224421    5.982614996
   80 SOLV  OW      2367    6.123570307    0.241779899    1.251939946
   80 SOLV  HW1     2368    6.128006972    0.338224832    1.225853705
   80 SOLV  HW2     2369    6.099680794    0.186701902    1.171955717
   81 SOLV  OW      2370    6.272406685    4.339903822    0.270817491
   81 SOLV  HW1     2371    6.238194401    4.422923136    0.314832892
   81 SOLV  HW2     2372    6.202420601    4.303538051    0.209340024
   82 SOLV  OW      2373    0.139251845    1.127176869    2.268351898
   82 SOLV  HW1     2374    0.183972564    1.047573038    2.309159623
   82 SOLV  HW2     2375    0.114522960    1.192040063    2.340346076
   83 SOLV  OW      2376    5.413366273    0.156786811    0.614324668
   83 SOLV  HW1     2377    5.313748376    0.156477282    0.623145841
   83 SOLV  HW2     2378    5.438393683    0.178839321    0.520043705
   84 SOLV  OW      2379    4.597716983    6.136380299    6.870729445
   84 SOLV  HW1     2380    4.642803236    6.070243877    6.810769595
   84 SOLV  HW2     2381    4.502646622    6.148025938    6.841956745
   85 SOLV  OW      2382    1.976432980    0.188255966    0.629443793
   85 SOLV  HW1     2383    1.897851449    0.190848946    0.691249304
   85 SOLV  HW2     2384    2.050155841    0.135354876    0.671492175
   86 SOLV  OW      2385    6.795454036    0.828252455    2.133089465
   86 SOLV  HW1     2386    6.824795139    0.904152772    2.074954821
   86 SOLV  HW2     2387    6.708473364    0.792179996    2.099406931
   87 SOLV  OW      2388    1.009685767    1.234692018    5.405668727
   87 SOLV  HW1     2389    1.057858214    1.302171898    5.461591934
   87 SOLV  HW2     2390    1.071612482    1.159291548    5.383729302
   88 SOLV  OW      2391    5.961423813    0.281582444    5.514656639
   88 SOLV  HW1     2392    5.958706941    0.380080593    5.531708739
   88 SOLV  HW2     2393    5.868178833    0.247015791    5.504143777
   89 SOLV  OW      2394    1.644635820    0.093304014    0.404102437
   89 SOLV  HW1     2395    1.597166451    0.066768582    0.320182398
   89 SOLV  HW2     2396    1.627883872    0.190130543    0.422649558
   90 SOLV  OW      2397    1.838677381    0.205502732    6.422794752
   90 SOLV  HW1     2398    1.859973243    0.164838326    6.511644562
   90 SOLV  HW2     2399    1.835829922    0.305084457    6.431552824
   91 SOLV  OW      2400    6.756632883    1.172645939    1.643621967
   91 SOLV  HW1     2401    6.706015466    1.094778108    1.680720861
   91 SOLV  HW2     2402    6.834445464    1.193142229    1.703009852
   92 SOLV  OW      2403    6.715402341    0.055352753    4.649005689
   92 SOLV  HW1     2404    6.801972710    0.005867976    4.641340352
   92 SOLV  HW2     2405    6.717023121    0.134896406    4.588408362
   93 SOLV  OW      2406    6.088309735    1.650816933    6.395684601
   93 SOLV  HW1     2407    6.066594324    1.736132032    6.443116836
   93 SOLV  HW2     2408    6.187571312    1.641018695    6.388533793
   94 SOLV  OW      2409    6.215118882    1.589518439    5.751007849
   94 SOLV  HW1     2410    6.269385288    1.523374821    5.699219725
   94 SOLV  HW2     2411    6.122629744    1.553782448    5.764063772
   95 SOLV  OW      2412    0.792744097    6.304226926    2.561049089
   95 SOLV  HW1     2413    0.861947513    6.293551956    2.632451872
   95 SOLV  HW2     2414    0.742010115    6.218660208    2.550764600
   96 SOLV  OW      2415    3.453174979    6.111498887    0.802092891
   96 SOLV  HW1     2416    3.430406460    6.194317786    0.750880926
   96 SOLV  HW2     2417    3.486427491    6.041406810    0.738994783
   97 SOLV  OW      2418    6.647552387    5.805871919    5.050157474
   97 SOLV  HW1     2419    6.643829686    5.815486635    4.950682519
   97 SOLV  HW2     2420    6.726889898    5.855467464    5.085475316
   98 SOLV  OW      2421    5.348665782    6.677062797    4.726115449
   98 SOLV  HW1     2422    5.379979906    6.589590784    4.763129480
   98 SOLV  HW2     2423    5.253031265    6.669009586    4.697989169
   99 SOLV  OW      2424    0.730179924    6.003566021    4.974797151
   99 SOLV  HW1     2425    0.681026429    5.917418644    4.961976078
   99 SOLV  HW2     2426    0.807002150    6.007913072    4.910912978
  100 SOLV  OW      2427    1.943703650    6.497097145    4.998661856
  100 SOLV  HW1     2428    1.920298862    6.541115471    4.911974814
  100 SOLV  HW2     2429    2.010697641    6.424696559    4.982231383
  101 SOLV  OW      2430    4.669342110    5.034881532    0.718125016
  101 SOLV  HW1     2431    4.617070784    5.006039048    0.798357856
  101 SOLV  HW2     2432    4.718752233    5.119257279    0.739120379
  102 SOLV  OW      2433    5.316878311    1.454081903    1.075722626
  102 SOLV  HW1     2434    5.396215694    1.475224905    1.018622879
  102 SOLV  HW2     2435    5.346641905    1.403468802    1.156681073
  103 SOLV  OW      2436    1.516889838    0.186386181    0.687266653
  103 SOLV  HW1     2437    1.512468899    0.279935452    0.652182171
  103 SOLV  HW2     2438    1.606447564    0.170618743    0.728892220
  104 SOLV  OW      2439    6.768922101    0.845995657    2.399433478
  104 SOLV  HW1     2440    6.728004161    0.757786806    2.422819607
  104 SOLV  HW2     2441    6.816685643    0.838397878    2.311896148
  105 SOLV  OW      2442    6.669202628    6.432846870    1.719003610
  105 SOLV  HW1     2443    6.657723795    6.369713678    1.795713169
  105 SOLV  HW2     2444    6.733867101    6.504770884    1.744446104
  106 SOLV  OW      2445    5.819767010    0.710849038    0.379442640
  106 SOLV  HW1     2446    5.778041321    0.649918505    0.446882946
  106 SOLV  HW2     2447    5.882759583    0.773385643    0.425516725
  107 SOLV  OW      2448    4.829794402    5.625565877    6.569655635
  107 SOLV  HW1     2449    4.778533906    5.685976441    6.508627800
  107 SOLV  HW2     2450    4.926603024    5.627269648    6.544622415
  108 SOLV  OW      2451    5.782602103    0.057796403    1.026257106
  108 SOLV  HW1     2452    5.755995436    0.101524168    1.112172776
  108 SOLV  HW2     2453    5.761089278    0.118632009    0.949852295
  109 SOLV  OW      2454    6.636380135    1.320508814    1.455373086
  109 SOLV  HW1     2455    6.537015112    1.316790087    1.466067370
  109 SOLV  HW2     2456    6.680049124    1.278711976    1.535044849
  110 SOLV  OW      2457    5.947926510    6.814108774    1.466563058
  110 SOLV  HW1     2458    6.046456807    6.799069606    1.458374786
  110 SOLV  HW2     2459    5.927714659    6.911006413    1.452290619
  111 SOLV  OW      2460    4.061445467    5.949150869    0.840102206
  111 SOLV  HW1     2461    4.039566379    5.851683207    0.844926343
  111 SOLV  HW2     2462    3.977097880    6.001712369    0.828941937
  112 SOLV  OW      2463    1.066244018    5.821764638    6.443250217
  112 SOLV  HW1     2464    0.985082239    5.803068583    6.498596987
  112 SOLV  HW2     2465    1.061765350    5.915272706    6.408090823
  113 SOLV  OW      2466    0.726071573    6.384714529    2.861687925
  113 SOLV  HW1     2467    0.661152454    6.314599588    2.891174262
  113 SOLV  HW2     2468    0.813560746    6.341783622    2.839269584
  114 SOLV  OW      2469    0.487006260    0.547880201    2.183438979
  114 SOLV  HW1     2470    0.512901013    0.552430777    2.086948781
  114 SOLV  HW2     2471    0.565699698    0.518474042    2.237699577
  115 SOLV  OW      2472    0.872941646    1.736498869    0.721262427
  115 SOLV  HW1     2473    0.951531036    1.730069282    0.659761135
  115 SOLV  HW2     2474    0.869457750    1.655253287    0.779460520
  116 SOLV  OW      2475    6.395904296    6.289202720    1.596853927
  116 SOLV  HW1     2476    6.337022629    6.212267669    1.572035751
  116 SOLV  HW2     2477    6.417288333    6.342541176    1.515002480
  117 SOLV  OW      2478    6.210033195    6.742411990    1.426101236
  117 SOLV  HW1     2479    6.229266947    6.691728596    1.510132756
  117 SOLV  HW2     2480    6.178897908    6.678985773    1.355336067
  118 SOLV  OW      2481    5.831703740    1.425107171    0.618306498
  118 SOLV  HW1     2482    5.802894687    1.418143927    0.522799477
  118 SOLV  HW2     2483    5.860399025    1.335096132    0.651087490
  119 SOLV  OW      2484    6.253393910    1.260908217    5.945806807
  119 SOLV  HW1     2485    6.352362212    1.260534415    5.960189004
  119 SOLV  HW2     2486    6.213191577    1.339474632    5.992846934
  120 SOLV  OW      2487    5.309084292    6.729383034    5.494901168
  120 SOLV  HW1     2488    5.335560635    6.807482212    5.551480909
  120 SOLV  HW2     2489    5.352769418    6.736863798    5.405250059
  121 SOLV  OW      2490    5.676033158    0.801617237    0.162392584
  121 SOLV  HW1     2491    5.685046740    0.900840507    0.153720594
  121 SOLV  HW2     2492    5.720581413    0.771358715    0.246663138
  122 SOLV  OW      2493    6.863732201    6.013964771    4.654456943
  122 SOLV  HW1     2494    6.905137415    6.018924260    4.563558588
  122 SOLV  HW2     2495    6.809594731    6.096418237    4.670949662
  123 SOLV  OW      2496    1.602356197    0.084382533    6.727929936
  123 SOLV  HW1     2497    1.505220638    0.100272819    6.710221812
  123 SOLV  HW2     2498    1.646425671    0.170878511    6.751965539
  124 SOLV  OW      2499    4.827705486    5.742611323    6.878350411
  124 SOLV  HW1     2500    4.784941522    5.676382752    6.939886922
  124 SOLV  HW2     2501    4.756740468    5.795944695    6.832294142
  125 SOLV  OW      2502    0.188927178    0.739562585    1.805192799
  125 SOLV  HW1     2503    0.212333225    0.646783940    1.776112203
  125 SOLV  HW2     2504    0.168360959    0.739610323    1.903062059
  126 SOLV  OW      2505    6.605401322    0.434167719    2.034357783
  126 SOLV  HW1     2506    6.560608345    0.384703486    2.108844639
  126 SOLV  HW2     2507    6.589053912    0.386363654    1.948050804
  127 SOLV  OW      2508    5.044985634    0.369781506    6.375185402
  127 SOLV  HW1     2509    4.975093355    0.439075848    6.392930594
  127 SOLV  HW2     2510    5.109516018    0.367232711    6.451545226
  128 SOLV  OW      2511    1.900044001    6.703948854    6.136899302
  128 SOLV  HW1     2512    1.926411558    6.798405359    6.156463579
  128 SOLV  HW2     2513    1.917122301    6.647231875    6.217469247
  129 SOLV  OW      2514    3.910018934    6.280663258    0.988267191
  129 SOLV  HW1     2515    3.907735792    6.199948739    1.047270646
  129 SOLV  HW2     2516    3.943639990    6.359103649    1.040402831
  130 SOLV  OW      2517    5.021358411    5.835607850    0.248525082
  130 SOLV  HW1     2518    5.109803419    5.796382561    0.223212950
  130 SOLV  HW2     2519    4.964454421    5.765009997    0.290711060
  131 SOLV  OW      2520    1.190372601    2.101369183    2.209950153
  131 SOLV  HW1     2521    1.175345262    2.008371429    2.243500069
  131 SOLV  HW2     2522    1.189286876    2.101285742    2.109946255
  132 SOLV  OW      2523    1.345981830    1.175259146    6.087378811
  132 SOLV  HW1     2524    1.422061054    1.113109835    6.068634901
  132 SOLV  HW2     2525    1.380604855    1.257779540    6.132027519
  133 SOLV  OW      2526    0.370336281    1.154467481    2.091134099
  133 SOLV  HW1     2527    0.439072903    1.084265056    2.109805070
  133 SOLV  HW2     2528    0.288090668    1.135679644    2.144840318
  134 SOLV  OW      2529    0.289104503    1.636097262    0.449756893
  134 SOLV  HW1     2530    0.233907401    1.596226158    0.523003923
  134 SOLV  HW2     2531    0.243338936    1.717570347    0.414131531
  135 SOLV  OW      2532    5.890803739    1.848778697    0.542035141
  135 SOLV  HW1     2533    5.880273191    1.947044678    0.557345539
  135 SOLV  HW2     2534    5.867423579    1.799323201    0.625754724
  136 SOLV  OW      2535    5.532399609    2.584166450    2.171842341
  136 SOLV  HW1     2536    5.496697152    2.677417028    2.166235571
  136 SOLV  HW2     2537    5.560884874    2.553877381    2.080886547
  137 SOLV  OW      2538    6.581916993    5.414142867    5.813252284
  137 SOLV  HW1     2539    6.667550376    5.462882633    5.830321529
  137 SOLV  HW2     2540    6.521578383    5.424098727    5.892385895
  138 SOLV  OW      2541    5.481787600    6.456249024    4.813729876
  138 SOLV  HW1     2542    5.528548585    6.499200972    4.890998396
  138 SOLV  HW2     2543    5.549105053    6.411961057    4.754494942
  139 SOLV  OW      2544    3.737660988    3.711458444    4.002877744
  139 SOLV  HW1     2545    3.669503472    3.769813444    4.047044119
  139 SOLV  HW2     2546    3.764409958    3.751828349    3.915378410
  140 SOLV  OW      2547    0.011249244    5.915039862    5.103570110
  140 SOLV  HW1     2548    0.068627879    5.947019419    5.178981871
  140 SOLV  HW2     2549    0.053494598    5.940338098    5.016522930
  141 SOLV  OW      2550    5.116223043    4.341739924    3.574268210
  141 SOLV  HW1     2551    5.069925108    4.394614926    3.645420438
  141 SOLV  HW2     2552    5.168528229    4.267698258    3.616504213
  142 SOLV  OW      2553    3.991340764    4.408758084    6.512437480
  142 SOLV  HW1     2554    4.090265673    4.423270386    6.510148193
  142 SOLV  HW2     2555    3.953144691    4.452424410    6.593900466
  143 SOLV  OW      2556    5.291548215    3.586703506    4.130716022
  143 SOLV  HW1     2557    5.253814316    3.674729184    4.159511123
  143 SOLV  HW2     2558    5.267710444    3.569929021    4.035050740
  144 SOLV  OW      2559    3.580055771    5.973158401    3.807811008
  144 SOLV  HW1     2560    3.569421428    5.974973204    3.907236044
  144 SOLV  HW2     2561    3.677010789    5.980867122    3.784531705
  145 SOLV  OW      2562    4.830740341    4.335216319    5.540163429
  145 SOLV  HW1     2563    4.823344567    4.258409714    5.603784859
  145 SOLV  HW2     2564    4.773852660    4.410849048    5.572490061
  146 SOLV  OW      2565    6.070602464    3.965306196    3.825299293
  146 SOLV  HW1     2566    5.989926855    4.005883446    3.782329169
  146 SOLV  HW2     2567    6.128180622    3.923349532    3.755114971
  147 SOLV  OW      2568    5.849992441    4.094842177    3.708750392
  147 SOLV  HW1     2569    5.794450331    4.046336309    3.641205926
  147 SOLV  HW2     2570    5.791657823    4.156234197    3.761948353
  148 SOLV  OW      2571    5.141264180    3.966284390    5.145891955
  148 SOLV  HW1     2572    5.127635115    4.049792095    5.092579476
  148 SOLV  HW2     2573    5.060541686    3.949310156    5.202435816
  149 SOLV  OW      2574    4.712664318    4.563027134    5.654933976
  149 SOLV  HW1     2575    4.622780089    4.553566279    5.697728354
  149 SOLV  HW2     2576    4.782341109    4.573840018    5.725843963
  150 SOLV  OW      2577    4.249351256    6.340853429    3.640851374
  150 SOLV  HW1     2578    4.290646403    6.319230687    3.552368898
  150 SOLV  HW2     2579    4.317549946    6.384276378    3.699718216
  151 SOLV  OW      2580    6.698863533    4.349573330    3.688615171
  151 SOLV  HW1     2581    6.753698651    4.355758099    3.772021601
  151 SOLV  HW2     2582    6.747449687    4.294390991    3.620821097
  152 SOLV  OW      2583    5.544056533    4.574349649    3.999151253
  152 SOLV  HW1     2584    5.465674880    4.550083219    3.941976419
  152 SOLV  HW2     2585    5.545197823    4.516229693    4.080528229
  153 SOLV  OW      2586    6.327253219    4.897427158    5.265353237
  153 SOLV  HW1     2587    6.313690886    4.916124294    5.362658827
  153 SOLV  HW2     2588    6.247548929    4.848939709    5.229324522
  154 SOLV  OW      2589    4.174502373    5.445261115    5.349540760
  154 SOLV  HW1     2590    4.208119870    5.526978680    5.396378066
  154 SOLV  HW2     2591    4.094433938    5.468971456    5.294509354
  155 SOLV  OW      2592    5.244069709    5.104829081    4.746694232
  155 SOLV  HW1     2593    5.191327335    5.189588741    4.740719781
  155 SOLV  HW2     2594    5.202818796    5.035672685    4.687387261
  156 SOLV  OW      2595    5.581743118    3.996981405    5.058161638
  156 SOLV  HW1     2596    5.558920895    4.049679792    4.976295484
  156 SOLV  HW2     2597    5.504116288    3.998079381    5.121192344
  157 SOLV  OW      2598    4.779771426    5.787302876    4.352340675
  157 SOLV  HW1     2599    4.711422729    5.730511096    4.306462944
  157 SOLV  HW2     2600    4.733925564    5.851419358    4.413893751
  158 SOLV  OW      2601    4.834819574    5.626448244    4.685570621
  158 SOLV  HW1     2602    4.922007195    5.627187872    4.734557994
  158 SOLV  HW2     2603    4.836802294    5.555503113    4.615109326
  159 SOLV  OW      2604    4.890220167    3.657112781    5.370917351
  159 SOLV  HW1     2605    4.908801847    3.747544430    5.332461969
  159 SOLV  HW2     2606    4.847647296    3.667262420    5.460842200
  160 SOLV  OW      2607    5.043715336    6.418846332    4.751483264
  160 SOLV  HW1     2608    5.057891267    6.508035486    4.708518097
  160 SOLV  HW2     2609    5.084051624    6.347483090    4.694195813
  161 SOLV  OW      2610    4.012045025    3.500105708    4.935021979
  161 SOLV  HW1     2611    3.924819698    3.491967865    4.886782999
  161 SOLV  HW2     2612    4.027399549    3.418098068    4.990161870
  162 SOLV  OW      2613    4.675256133    3.828878318    4.144832930
  162 SOLV  HW1     2614    4.635735173    3.737087748    4.141091514
  162 SOLV  HW2     2615    4.639867115    3.883508696    4.068908437
  163 SOLV  OW      2616    4.684840427    3.684864967    4.583112260
  163 SOLV  HW1     2617    4.641641556    3.644181840    4.502612861
  163 SOLV  HW2     2618    4.626668625    3.757983096    4.618766420
  164 SOLV  OW      2619    5.125048352    3.664606337    5.514963827
  164 SOLV  HW1     2620    5.049254576    3.656265458    5.450254149
  164 SOLV  HW2     2621    5.106387600    3.608402956    5.595552332
  165 SOLV  OW      2622    5.263867408    6.290570603    5.282742704
  165 SOLV  HW1     2623    5.285918278    6.198528501    5.250439902
  165 SOLV  HW2     2624    5.338952767    6.352666294    5.260209618
  166 SOLV  OW      2625    5.902723609    3.896371375    6.669076085
  166 SOLV  HW1     2626    5.842328319    3.889403759    6.748484003
  166 SOLV  HW2     2627    5.997706097    3.885410771    6.698400411
  167 SOLV  OW      2628    5.190656417    5.843771638    4.079288130
  167 SOLV  HW1     2629    5.211441250    5.918045251    4.142954078
  167 SOLV  HW2     2630    5.101339745    5.804735017    4.101662272
  168 SOLV  OW      2631    4.365238140    5.677903536    6.195052336
  168 SOLV  HW1     2632    4.407320778    5.600343968    6.147982578
  168 SOLV  HW2     2633    4.360933837    5.658979478    6.293160719
  169 SOLV  OW      2634    5.104751202    5.678514681    5.636202668
  169 SOLV  HW1     2635    5.093103533    5.744329806    5.710596592
  169 SOLV  HW2     2636    5.023406278    5.679254523    5.578029386
  170 SOLV  OW      2637    5.229402575    4.528941155    6.283138145
  170 SOLV  HW1     2638    5.247794057    4.565648137    6.191946921
  170 SOLV  HW2     2639    5.275573619    4.585278219    6.351663919
  171 SOLV  OW      2640    4.327665107    4.847155872    5.715426636
  171 SOLV  HW1     2641    4.271153018    4.832458088    5.796617393
  171 SOLV  HW2     2642    4.291392904    4.924281236    5.663105520
  172 SOLV  OW      2643    4.580901157    6.570092520    4.428785645
  172 SOLV  HW1     2644    4.643786095    6.499461467    4.461315296
  172 SOLV  HW2     2645    4.587191230    6.577008602    4.329216747
  173 SOLV  OW      2646    5.225644972    5.544438501    6.108381345
  173 SOLV  HW1     2647    5.158111131    5.615964592    6.090403612
  173 SOLV  HW2     2648    5.274263468    5.522508543    6.023780476
  174 SOLV  OW      2649    3.928770018    3.447788480    5.545908239
  174 SOLV  HW1     2650    3.999433452    3.506131258    5.585943731
  174 SOLV  HW2     2651    3.841061799    3.495793899    5.547565997
  175 SOLV  OW      2652    6.042822205    5.188406831    4.486902769
  175 SOLV  HW1     2653    6.031171974    5.250763024    4.409585662
  175 SOLV  HW2     2654    6.139680233    5.165656483    4.497046500
  176 SOLV  OW      2655    5.533594909    5.652792809    5.792813888
  176 SOLV  HW1     2656    5.473701908    5.582463277    5.831130206
  176 SOLV  HW2     2657    5.599873692    5.681424604    5.862015482
  177 SOLV  OW      2658    5.417309461    4.327934602    6.258842877
  177 SOLV  HW1     2659    5.330102246    4.373396122    6.240673752
  177 SOLV  HW2     2660    5.491439219    4.394885102    6.253908893
  178 SOLV  OW      2661    3.826736454    5.048907461    6.624994319
  178 SOLV  HW1     2662    3.828648054    4.949342374    6.615799035
  178 SOLV  HW2     2663    3.734165471    5.082247664    6.607093347
  179 SOLV  OW      2664    4.387355082    5.087834789    5.163505144
  179 SOLV  HW1     2665    4.401786786    5.168503001    5.220827704
  179 SOLV  HW2     2666    4.472876534    5.063915285    5.117511582
  180 SOLV  OW      2667    5.404667685    3.745966658    6.055779163
  180 SOLV  HW1     2668    5.429402975    3.679033147    6.125847055
  180 SOLV  HW2     2669    5.383706671    3.833541544    6.099284548
  181 SOLV  OW      2670    4.806132400    3.512829818    5.769996311
  181 SOLV  HW1     2671    4.898518086    3.474552685    5.768942134
  181 SOLV  HW2     2672    4.807399669    3.604063127    5.729054253
  182 SOLV  OW      2673    5.979184878    6.198747665    4.627225924
  182 SOLV  HW1     2674    6.077006849    6.193372373    4.607139028
  182 SOLV  HW2     2675    5.965135819    6.252730088    4.710231696
  183 SOLV  OW      2676    6.124299835    4.601809244    6.416468016
  183 SOLV  HW1     2677    6.210682933    4.646841468    6.439096063
  183 SOLV  HW2     2678    6.083301019    4.646450853    6.336918477
  184 SOLV  OW      2679    4.687123696    4.031555809    6.456911052
  184 SOLV  HW1     2680    4.764717496    4.094119936    6.448758009
  184 SOLV  HW2     2681    4.710011988    3.958265924    6.520990679
  185 SOLV  OW      2682    5.144212998    4.222123395    5.028807190
  185 SOLV  HW1     2683    5.228688738    4.248886101    4.982446868
  185 SOLV  HW2     2684    5.153201235    4.239238882    5.126929158
  186 SOLV  OW      2685    6.583874493    4.051303409    5.475270104
  186 SOLV  HW1     2686    6.550613119    4.079973726    5.385427498
  186 SOLV  HW2     2687    6.525441854    3.978266639    5.510671405
  187 SOLV  OW      2688    3.659642687    5.437613406    6.551646690
  187 SOLV  HW1     2689    3.571790190    5.406926151    6.515018132
  187 SOLV  HW2     2690    3.663868148    5.537490519    6.548799179
  188 SOLV  OW      2691    4.634572109    5.789154256    4.741302102
  188 SOLV  HW1     2692    4.660035048    5.850078964    4.816410802
  188 SOLV  HW2     2693    4.710941139    5.727964044    4.720686825
  189 SOLV  OW      2694    0.027861756    4.161777400    4.389947797
  189 SOLV  HW1     2695    0.108957746    4.103547725    4.395791723
  189 SOLV  HW2     2696    0.056022896    4.257320903    4.381017591
  190 SOLV  OW      2697    5.917469187    5.245045385    3.812218742
  190 SOLV  HW1     2698    5.922492947    5.171052863    3.745125643
  190 SOLV  HW2     2699    5.861161211    5.216065471    3.889620789
  191 SOLV  OW      2700    3.891751863    6.044228344    6.653301092
  191 SOLV  HW1     2701    3.841514289    5.965202997    6.688417298
  191 SOLV  HW2     2702    3.837192303    6.126981583    6.666609646
  192 SOLV  OW      2703    5.689847437    6.534698863    4.099165149
  192 SOLV  HW1     2704    5.772541942    6.535440328    4.042941405
  192 SOLV  HW2     2705    5.614219565    6.575096909    4.047702318
  193 SOLV  OW      2706    3.496609275    6.175994519    6.556935818
  193 SOLV  HW1     2707    3.511278520    6.103857715    6.489240747
  193 SOLV  HW2     2708    3.461375506    6.257759418    6.511388407
  194 SOLV  OW      2709    4.911100418    5.966320613    6.529341107
  194 SOLV  HW1     2710    4.882434898    6.056699769    6.497539624
  194 SOLV  HW2     2711    4.942194858    5.911897345    6.451414045
  195 SOLV  OW      2712    4.541182189    4.960305230    4.035333245
  195 SOLV  HW1     2713    4.580243602    4.940284623    3.945471147
  195 SOLV  HW2     2714    4.508725230    4.875477770    4.077197220
  196 SOLV  OW      2715    4.160712776    4.869047642    5.934551778
  196 SOLV  HW1     2716    4.183256622    4.812232152    6.013706132
  196 SOLV  HW2     2717    4.076726224    4.835208476    5.892092290
  197 SOLV  OW      2718    5.194723073    5.583749731    3.650302134
  197 SOLV  HW1     2719    5.139378993    5.585115996    3.567016039
  197 SOLV  HW2     2720    5.216860202    5.677511688    3.677135347
  198 SOLV  OW      2721    4.477631859    5.855520740    5.474648859
  198 SOLV  HW1     2722    4.521794780    5.810683779    5.396925758
  198 SOLV  HW2     2723    4.443857673    5.945347342    5.446504946
  199 SOLV  OW      2724    5.987255304    5.549910981    4.565536688
  199 SOLV  HW1     2725    6.044846563    5.479363987    4.606869075
  199 SOLV  HW2     2726    5.911067958    5.506670192    4.517291064
  200 SOLV  OW      2727    5.668096206    3.619951053    3.914566610
  200 SOLV  HW1     2728    5.685705865    3.716099445    3.935707153
  200 SOLV  HW2     2729    5.746669045    3.581578608    3.866035074
  201 SOLV  OW      2730    5.245033646    3.275280556    3.486539765
  201 SOLV  HW1     2731    5.269396943    3.206720816    3.417926427
  201 SOLV  HW2     2732    5.322062114    3.288881052    3.548856329
  202 SOLV  OW      2733    3.588946655    5.531502300    4.569862422
  202 SOLV  HW1     2734    3.494183380    5.524916670    4.538584385
  202 SOLV  HW2     2735    3.633921274    5.442867504    4.558778918
  203 SOLV  OW      2736    3.888348015    5.010004751    5.195454906
  203 SOLV  HW1     2737    3.914743759    4.972986463    5.284532137
  203 SOLV  HW2     2738    3.970341374    5.037174425    5.145049613
  204 SOLV  OW      2739    3.438277588    6.786613705    6.447054552
  204 SOLV  HW1     2740    3.512654310    6.751079959    6.390424545
  204 SOLV  HW2     2741    3.369643419    6.715146192    6.460590157
  205 SOLV  OW      2742    3.711982736    6.244115606    6.709170351
  205 SOLV  HW1     2743    3.670200838    6.268033847    6.796818679
  205 SOLV  HW2     2744    3.640482817    6.218876824    6.643972455
  206 SOLV  OW      2745    3.979124851    4.154190270    6.158857958
  206 SOLV  HW1     2746    3.917680444    4.192119770    6.228051846
  206 SOLV  HW2     2747    4.073593752    4.177808271    6.181653730
  207 SOLV  OW      2748    5.354591073    5.352000267    3.643320598
  207 SOLV  HW1     2749    5.393617165    5.322869428    3.730669689
  207 SOLV  HW2     2750    5.290095070    5.426817360    3.658944051
  208 SOLV  OW      2751    5.980825032    4.822584664    4.183523223
  208 SOLV  HW1     2752    5.970932399    4.836161322    4.282111119
  208 SOLV  HW2     2753    5.890903059    4.806097244    4.142978019
  209 SOLV  OW      2754    4.710549527    6.560709038    5.034852072
  209 SOLV  HW1     2755    4.802539541    6.552612871    4.996481110
  209 SOLV  HW2     2756    4.711957062    6.624955683    5.111470527
  210 SOLV  OW      2757    5.520746150    4.632834307    5.670797319
  210 SOLV  HW1     2758    5.489790009    4.593260321    5.584327485
  210 SOLV  HW2     2759    5.617741777    4.612352629    5.683978839
  211 SOLV  OW      2760    4.557789721    5.511913526    6.562173108
  211 SOLV  HW1     2761    4.646364880    5.544042935    6.528653759
  211 SOLV  HW2     2762    4.545099844    5.541857082    6.656744267
  212 SOLV  OW      2763    6.223948353    3.666772999    5.858130434
  212 SOLV  HW1     2764    6.276974211    3.751399789    5.852792794
  212 SOLV  HW2     2765    6.207137123    3.643990494    5.954047859
  213 SOLV  OW      2766    3.709209627    4.321265602    5.923230040
  213 SOLV  HW1     2767    3.806415633    4.344290468    5.927982509
  213 SOLV  HW2     2768    3.695540493    4.248057279    5.856481177
  214 SOLV  OW      2769    6.867864435    5.359811501    4.343586297
  214 SOLV  HW1     2770    6.777203152    5.366342091    4.301875366
  214 SOLV  HW2     2771    6.913426278    5.448684814    4.338337672
  215 SOLV  OW      2772    5.959980832    3.866432868    4.072825614
  215 SOLV  HW1     2773    5.861848090    3.867384526    4.053574782
  215 SOLV  HW2     2774    6.008984088    3.911730115    3.998338649
  216 SOLV  OW      2775    3.720813529    4.285239382    5.123093726
  216 SOLV  HW1     2776    3.793319814    4.321495453    5.181658351
  216 SOLV  HW2     2777    3.705848674    4.347436748    5.046224188
  217 SOLV  OW      2778    4.336331127    6.306880300    4.853491731
  217 SOLV  HW1     2779    4.294646610    6.397717908    4.849964806
  217 SOLV  HW2     2780    4.431524052    6.315032400    4.883044052
  218 SOLV  OW      2781    3.686688131    5.663344210    5.607996534
  218 SOLV  HW1     2782    3.735210053    5.662690506    5.520548302
  218 SOLV  HW2     2783    3.752803682    5.670137547    5.682725889
  219 SOLV  OW      2784    5.699016196    5.154092844    6.155471325
  219 SOLV  HW1     2785    5.612303980    5.140425209    6.203388415
  219 SOLV  HW2     2786    5.774864038    5.138686006    6.218808089
  220 SOLV  OW      2787    3.936961263    6.048953587    3.495555750
  220 SOLV  HW1     2788    4.032359390    6.035235890    3.468864254
  220 SOLV  HW2     2789    3.909975124    6.143144518    3.475526318
  221 SOLV  OW      2790    4.338856666    5.859970009    5.723775608
  221 SOLV  HW1     2791    4.370838754    5.874427418    5.630128106
  221 SOLV  HW2     2792    4.348162026    5.763288375    5.747603393
  222 SOLV  OW      2793    6.151688405    3.530790368    6.447084351
  222 SOLV  HW1     2794    6.231471401    3.512355542    6.389671510
  222 SOLV  HW2     2795    6.077421461    3.566527406    6.390438849
  223 SOLV  OW      2796    6.681648146    4.173547694    4.243279823
  223 SOLV  HW1     2797    6.763607552    4.166635477    4.300170992
  223 SOLV  HW2     2798    6.600405781    4.172090014    4.301582989
  224 SOLV  OW      2799    5.483926004    6.161117756    3.671038699
  224 SOLV  HW1     2800    5.474341792    6.115296014    3.759412892
  224 SOLV  HW2     2801    5.565983477    6.127496719    3.624804170
  225 SOLV  OW      2802    6.246255852    6.509792740    4.533994365
  225 SOLV  HW1     2803    6.219816394    6.553583131    4.448058883
  225 SOLV  HW2     2804    6.340466897    6.534702522    4.556472639
  226 SOLV  OW      2805    6.211502031    4.233887659    5.241711066
  226 SOLV  HW1     2806    6.172858527    4.158547956    5.294914911
  226 SOLV  HW2     2807    6.184574562    4.224240557    5.145889123
  227 SOLV  OW      2808    5.114932532    4.064298629    6.424306963
  227 SOLV  HW1     2809    5.104348706    4.069619792    6.325010893
  227 SOLV  HW2     2810    5.206347367    4.095821106    6.449795421
  228 SOLV  OW      2811    5.834812757    4.343424092    5.619471070
  228 SOLV  HW1     2812    5.815998339    4.427849560    5.669673908
  228 SOLV  HW2     2813    5.751057279    4.289157128    5.612985002
  229 SOLV  OW      2814    4.355293777    5.726650706    4.774757931
  229 SOLV  HW1     2815    4.454414762    5.739442270    4.771155608
  229 SOLV  HW2     2816    4.333685693    5.651022883    4.836524312
  230 SOLV  OW      2817    5.469439324    6.472829988    5.214419568
  230 SOLV  HW1     2818    5.524722256    6.492454499    5.133423808
  230 SOLV  HW2     2819    5.527869862    6.435145227    5.286303838
  231 SOLV  OW      2820    6.693532354    5.828764523    4.769828941
  231 SOLV  HW1     2821    6.700406513    5.739391413    4.725497981
  231 SOLV  HW2     2822    6.760902442    5.890988499    4.729961056
  232 SOLV  OW      2823    5.878368720    4.701924206    6.520820775
  232 SOLV  HW1     2824    5.964603375    4.651310249    6.519006265
  232 SOLV  HW2     2825    5.894723614    4.796611625    6.493104667
  233 SOLV  OW      2826    6.330976368    4.594008197    5.813199180
  233 SOLV  HW1     2827    6.286134537    4.592972444    5.902583738
  233 SOLV  HW2     2828    6.419984255    4.548930747    5.820054073
  234 SOLV  OW      2829    5.439314059    3.624423127    3.488022810
  234 SOLV  HW1     2830    5.435741604    3.590106328    3.581892716
  234 SOLV  HW2     2831    5.532871998    3.652279887    3.466278274
  235 SOLV  OW      2832    3.962613265    4.309445667    3.652485867
  235 SOLV  HW1     2833    3.973517153    4.262161841    3.565039882
  235 SOLV  HW2     2834    4.014277885    4.395055757    3.650738969
  236 SOLV  OW      2835    4.364485962    5.661111408    3.589040125
  236 SOLV  HW1     2836    4.265360684    5.651108594    3.580328022
  236 SOLV  HW2     2837    4.402691005    5.691568535    3.501779057
  237 SOLV  OW      2838    4.661651180    3.908354563    5.790451950
  237 SOLV  HW1     2839    4.609877600    3.992617267    5.805262002
  237 SOLV  HW2     2840    4.610552960    3.830884769    5.827699808
  238 SOLV  OW      2841    4.910877009    6.784759790    3.747067050
  238 SOLV  HW1     2842    4.914008123    6.689538908    3.716650893
  238 SOLV  HW2     2843    5.003725702    6.816765603    3.765952900
  239 SOLV  OW      2844    3.903997570    4.554145615    6.722148089
  239 SOLV  HW1     2845    3.859637895    4.640925675    6.699711640
  239 SOLV  HW2     2846    3.986604606    4.571823730    6.775678340
  240 SOLV  OW      2847    4.617968952    4.623538152    6.184227109
  240 SOLV  HW1     2848    4.629539741    4.584933980    6.275754992
  240 SOLV  HW2     2849    4.554260333    4.566861178    6.131974088
  241 SOLV  OW      2850    3.556941822    3.511077811    3.938197612
  241 SOLV  HW1     2851    3.506463455    3.475422034    4.016814672
  241 SOLV  HW2     2852    3.631220236    3.569888494    3.970197940
  242 SOLV  OW      2853    5.200131762    3.579380193    3.874258726
  242 SOLV  HW1     2854    5.117923622    3.523056129    3.865817549
  242 SOLV  HW2     2855    5.183033604    3.669466953    3.834335414
  243 SOLV  OW      2856    4.710247563    5.132527615    4.178855612
  243 SOLV  HW1     2857    4.808097460    5.125528527    4.159403193
  243 SOLV  HW2     2858    4.659566731    5.072820372    4.116659343
  244 SOLV  OW      2859    5.516876868    5.612729862    4.388273536
  244 SOLV  HW1     2860    5.521079821    5.699808069    4.339267373
  244 SOLV  HW2     2861    5.472000003    5.626349177    4.476604646
  245 SOLV  OW      2862    4.829972050    4.998824304    5.663971574
  245 SOLV  HW1     2863    4.904666020    4.939100425    5.693221260
  245 SOLV  HW2     2864    4.863463671    5.092746248    5.656317450
  246 SOLV  OW      2865    4.106658429    3.853921791    5.710251375
  246 SOLV  HW1     2866    4.025022348    3.909872931    5.724617363
  246 SOLV  HW2     2867    4.079843637    3.758326577    5.698256547
  247 SOLV  OW      2868    6.382173374    3.524051450    5.305221893
  247 SOLV  HW1     2869    6.414994988    3.459037390    5.236694857
  247 SOLV  HW2     2870    6.295921989    3.564201934    5.274421939
  248 SOLV  OW      2871    4.541998546    5.566314735    6.827885028
  248 SOLV  HW1     2872    4.604903924    5.574159931    6.905224585
  248 SOLV  HW2     2873    4.453716797    5.532124833    6.860093467
  249 SOLV  OW      2874    3.832968202    6.822412047    4.602483743
  249 SOLV  HW1     2875    3.816107823    6.757817804    4.676946393
  249 SOLV  HW2     2876    3.823591831    6.775316279    4.514760214
  250 SOLV  OW      2877    6.023382915    4.683390919    6.181644658
  250 SOLV  HW1     2878    6.101165997    4.667685069    6.120779613
  250 SOLV  HW2     2879    5.977870455    4.768729472    6.156202790
  251 SOLV  OW      2880    5.234435170    5.013170966    5.363362554
  251 SOLV  HW1     2881    5.178526078    4.930342884    5.367285902
  251 SOLV  HW2     2882    5.176528313    5.093216868    5.378889273
  252 SOLV  OW      2883    3.630498552    6.256998501    4.098075175
  252 SOLV  HW1     2884    3.684966724    6.223980848    4.020974939
  252 SOLV  HW2     2885    3.604815026    6.352356531    4.082309702
  253 SOLV  OW      2886    4.999999947    3.358036012    6.079769542
  253 SOLV  HW1     2887    4.999427363    3.457798174    6.086741810
  253 SOLV  HW2     2888    4.913913551    3.326960804    6.039460373
  254 SOLV  OW      2889    5.478209128    4.085033933    5.805809773
  254 SOLV  HW1     2890    5.508874676    4.124069009    5.892629746
  254 SOLV  HW2     2891    5.390191064    4.125189831    5.780471340
  255 SOLV  OW      2892    4.822768696    5.567826752    3.619321314
  255 SOLV  HW1     2893    4.737498006    5.515597674    3.620905358
  255 SOLV  HW2     2894    4.878745233    5.542624606    3.698270269
  256 SOLV  OW      2895    6.387844310    3.883768454    5.850194553
  256 SOLV  HW1     2896    6.374443874    3.982793054    5.846141434
  256 SOLV  HW2     2897    6.440364124    3.860584585    5.932084291
  257 SOLV  OW      2898    6.877784544    4.534494130    6.451057712
  257 SOLV  HW1     2899    6.924198691    4.611331114    6.495140703
  257 SOLV  HW2     2900    6.779188701    4.542146898    6.465948052
  258 SOLV  OW      2901    4.934734556    4.024617622    4.634205860
  258 SOLV  HW1     2902    4.902572482    3.961156065    4.563923144
  258 SOLV  HW2     2903    5.007256183    3.981184655    4.687643562
  259 SOLV  OW      2904    3.768615907    4.779491984    6.647887248
  259 SOLV  HW1     2905    3.734984352    4.770940532    6.554093420
  259 SOLV  HW2     2906    3.693163148    4.805671168    6.708078268
  260 SOLV  OW      2907    3.487055480    5.293767741    5.176237587
  260 SOLV  HW1     2908    3.406208733    5.274243491    5.231774852
  260 SOLV  HW2     2909    3.462919101    5.358397658    5.103835123
  261 SOLV  OW      2910    6.092560840    3.637698730    3.986243470
  261 SOLV  HW1     2911    6.045086228    3.712861402    4.032055152
  261 SOLV  HW2     2912    6.135618258    3.578853665    4.054692331
  262 SOLV  OW      2913    4.131192497    6.761008483    5.048310467
  262 SOLV  HW1     2914    4.066081032    6.810016149    4.990340419
  262 SOLV  HW2     2915    4.085630705    6.732094716    5.132511529
  263 SOLV  OW      2916    5.321234987    3.880492236    3.954344241
  263 SOLV  HW1     2917    5.271228808    3.879525987    4.040946706
  263 SOLV  HW2     2918    5.260164628    3.852409503    3.880295395
  264 SOLV  OW      2919    5.443812056    4.487177113    5.443066576
  264 SOLV  HW1     2920    5.473869437    4.538169169    5.362454201
  264 SOLV  HW2     2921    5.444077145    4.389290424    5.422571606
  265 SOLV  OW      2922    6.311918211    6.248028466    3.808244533
  265 SOLV  HW1     2923    6.387858356    6.229275924    3.870557702
  265 SOLV  HW2     2924    6.239145844    6.181108616    3.823323572
  266 SOLV  OW      2925    4.582918959    4.693674793    5.292457340
  266 SOLV  HW1     2926    4.487825525    4.723086575    5.302155343
  266 SOLV  HW2     2927    4.634849586    4.721680421    5.373208226
  267 SOLV  OW      2928    4.314264626    4.855147266    6.338571268
  267 SOLV  HW1     2929    4.275771253    4.807393461    6.259579461
  267 SOLV  HW2     2930    4.269365111    4.823108799    6.421994219
  268 SOLV  OW      2931    5.656759091    4.424767873    4.482109573
  268 SOLV  HW1     2932    5.740312483    4.477110430    4.498858150
  268 SOLV  HW2     2933    5.623017589    4.444432877    4.390043404
  269 SOLV  OW      2934    5.895029448    4.582670516    4.540724884
  269 SOLV  HW1     2935    5.898696597    4.667923765    4.488568546
  269 SOLV  HW2     2936    5.863831032    4.601867022    4.633783776
  270 SOLV  OW      2937    5.126321421    6.099967537    4.921926575
  270 SOLV  HW1     2938    5.126507778    6.017747058    4.864992854
  270 SOLV  HW2     2939    5.212570969    6.149106661    4.909762771
  271 SOLV  OW      2940    6.063374676    6.557186349    3.652502022
  271 SOLV  HW1     2941    6.032055505    6.652087130    3.656100835
  271 SOLV  HW2     2942    5.988832145    6.496443443    3.679992170
  272 SOLV  OW      2943    3.569472321    3.608446695    6.044396885
  272 SOLV  HW1     2944    3.605625009    3.521773795    6.078784187
  272 SOLV  HW2     2945    3.559123764    3.603160169    5.945066365
  273 SOLV  OW      2946    6.253638862    3.650605268    3.760522890
  273 SOLV  HW1     2947    6.191699136    3.644279812    3.838785288
  273 SOLV  HW2     2948    6.220656718    3.720931115    3.697531615
  274 SOLV  OW      2949    4.340987225    6.122061391    6.472613892
  274 SOLV  HW1     2950    4.247778659    6.089100645    6.457527613
  274 SOLV  HW2     2951    4.354050806    6.208459006    6.423966084
  275 SOLV  OW      2952    6.303376532    4.083661366    4.775361733
  275 SOLV  HW1     2953    6.315765206    3.996107715    4.728643305
  275 SOLV  HW2     2954    6.324687495    4.158347409    4.712357163
  276 SOLV  OW      2955    3.641003365    6.155084338    5.885455017
  276 SOLV  HW1     2956    3.724199306    6.102666855    5.867217497
  276 SOLV  HW2     2957    3.564621722    6.115023874    5.834831348
  277 SOLV  OW      2958    3.943346502    3.740274244    5.064880810
  277 SOLV  HW1     2959    3.959957280    3.650608755    5.023842021
  277 SOLV  HW2     2960    4.018046183    3.802270035    5.040830213
  278 SOLV  OW      2961    3.632355192    4.752708239    5.414846388
  278 SOLV  HW1     2962    3.635838784    4.677507742    5.480684319
  278 SOLV  HW2     2963    3.707646170    4.743440121    5.349675981
  279 SOLV  OW      2964    5.450188619    5.220783682    5.871301421
  279 SOLV  HW1     2965    5.528127681    5.158162478    5.868957681
  279 SOLV  HW2     2966    5.383972470    5.189036715    5.939190296
  280 SOLV  OW      2967    4.233421436    5.284055953    6.197372225
  280 SOLV  HW1     2968    4.203093360    5.242750575    6.111488881
  280 SOLV  HW2     2969    4.332755466    5.275496181    6.205201354
  281 SOLV  OW      2970    5.618951992    4.338858187    3.538925419
  281 SOLV  HW1     2971    5.644091381    4.272619868    3.468339114
  281 SOLV  HW2     2972    5.561422648    4.294246131    3.607496396
  282 SOLV  OW      2973    4.846199357    6.337929407    6.201266610
  282 SOLV  HW1     2974    4.800645255    6.410516483    6.149713616
  282 SOLV  HW2     2975    4.850389756    6.255036358    6.145473442
  283 SOLV  OW      2976    4.271651672    4.364160610    4.999966330
  283 SOLV  HW1     2977    4.203241834    4.347403365    4.928978097
  283 SOLV  HW2     2978    4.352005880    4.307131375    4.982911487
  284 SOLV  OW      2979    5.643532760    5.752221038    5.552999121
  284 SOLV  HW1     2980    5.608257260    5.724351683    5.642334377
  284 SOLV  HW2     2981    5.725886164    5.699584651    5.531805652
  285 SOLV  OW      2982    3.449388179    5.893525949    5.978911989
  285 SOLV  HW1     2983    3.545986733    5.876213203    5.998122050
  285 SOLV  HW2     2984    3.440006782    5.931406111    5.886840914
  286 SOLV  OW      2985    4.759032327    6.418290867    6.614948678
  286 SOLV  HW1     2986    4.789740977    6.465979242    6.697318297
  286 SOLV  HW2     2987    4.659082756    6.415075669    6.613629473
  287 SOLV  OW      2988    3.973973662    6.421452074    3.956740503
  287 SOLV  HW1     2989    3.928783259    6.338298697    3.924415021
  287 SOLV  HW2     2990    3.917842507    6.500963358    3.933746243
  288 SOLV  OW      2991    4.570301241    4.707847704    5.023642666
  288 SOLV  HW1     2992    4.480744667    4.671355481    4.998150388
  288 SOLV  HW2     2993    4.582474566    4.700129331    5.122607839
  289 SOLV  OW      2994    5.059157508    5.863109996    5.832678412
  289 SOLV  HW1     2995    4.980620596    5.924302738    5.823234733
  289 SOLV  HW2     2996    5.141530566    5.917077864    5.850111241
  290 SOLV  OW      2997    4.992530769    4.774663488    5.191081174
  290 SOLV  HW1     2998    5.043570762    4.775401431    5.277080130
  290 SOLV  HW2     2999    4.994407395    4.682621984    5.152014143
  291 SOLV  OW      3000    3.483440176    3.661379560    6.546266870
  291 SOLV  HW1     3001    3.551282388    3.608149307    6.596921717
  291 SOLV  HW2     3002    3.432408766    3.600811431    6.485199823
  292 SOLV  OW      3003    6.635570582    3.928947948    6.832126354
  292 SOLV  HW1     3004    6.583874305    3.897866037    6.752357165
  292 SOLV  HW2     3005    6.733464788    3.924623118    6.812134333
  293 SOLV  OW      3006    3.497686391    4.508939626    4.326119989
  293 SOLV  HW1     3007    3.581971097    4.492082019    4.274998084
  293 SOLV  HW2     3008    3.517880584    4.510557860    4.424053822
  294 SOLV  OW      3009    6.071867751    5.485483367    3.460889658
  294 SOLV  HW1     3010    6.128061795    5.434071984    3.396088902
  294 SOLV  HW2     3011    6.093840501    5.456769168    3.554124271
  295 SOLV  OW      3012    5.514846156    6.618794812    4.510588203
  295 SOLV  HW1     3013    5.469021750    6.638853538    4.597189410
  295 SOLV  HW2     3014    5.610839896    6.646206876    4.516566176
  296 SOLV  OW      3015    6.734731517    5.577159187    4.649085365
  296 SOLV  HW1     3016    6.692695819    5.527706131    4.725172648
  296 SOLV  HW2     3017    6.693819862    5.546858760    4.563004595
  297 SOLV  OW      3018    4.946895339    4.563175030    4.769310813
  297 SOLV  HW1     3019    5.038187832    4.567511887    4.728705119
  297 SOLV  HW2     3020    4.935866239    4.476103468    4.817256554
  298 SOLV  OW      3021    5.004809990    4.223305326    5.886012282
  298 SOLV  HW1     3022    4.955492905    4.249481889    5.968982943
  298 SOLV  HW2     3023    4.943390084    4.172958776    5.825232122
  299 SOLV  OW      3024    6.666708173    4.619377489    5.294989942
  299 SOLV  HW1     3025    6.633047384    4.644465922    5.385761018
  299 SOLV  HW2     3026    6.682000827    4.520615129    5.291256492
  300 SOLV  OW      3027    3.731951556    6.594827558    5.593983183
  300 SOLV  HW1     3028    3.637567980    6.578407733    5.565281776
  300 SOLV  HW2     3029    3.735775675    6.601449566    5.693698622
  301 SOLV  OW      3030    3.691242522    4.978764317    6.224720234
  301 SOLV  HW1     3031    3.718655773    4.922867441    6.146454938
  301 SOLV  HW2     3032    3.716222961    5.074134230    6.207928539
  302 SOLV  OW      3033    0.114535716    4.366105293    4.816169242
  302 SOLV  HW1     3034    0.099370575    4.312551252    4.899256741
  302 SOLV  HW2     3035    0.066267692    4.453384933    4.823516149
  303 SOLV  OW      3036    3.635731605    6.395211858    6.008010460
  303 SOLV  HW1     3037    3.656415649    6.397756983    6.105823000
  303 SOLV  HW2     3038    3.646404516    6.301727254    5.974123980
  304 SOLV  OW      3039    5.864864568    3.518659111    3.546048437
  304 SOLV  HW1     3040    5.898226684    3.530504905    3.639581670
  304 SOLV  HW2     3041    5.801227788    3.441574281    3.542890812
  305 SOLV  OW      3042    4.522892462    6.451810974    5.718659683
  305 SOLV  HW1     3043    4.533854486    6.547524178    5.745496453
  305 SOLV  HW2     3044    4.444949972    6.443333962    5.656575420
  306 SOLV  OW      3045    4.745439652    3.833892897    6.649823664
  306 SOLV  HW1     3046    4.837967442    3.857537837    6.620137829
  306 SOLV  HW2     3047    4.732615744    3.734927777    6.643253989
  307 SOLV  OW      3048    3.769842896    5.855776533    3.427827755
  307 SOLV  HW1     3049    3.781420222    5.779694761    3.491694333
  307 SOLV  HW2     3050    3.828159575    5.932014066    3.455905705
  308 SOLV  OW      3051    4.659347412    5.079812167    0.109200848
  308 SOLV  HW1     3052    4.566918959    5.055851238    0.079487299
  308 SOLV  HW2     3053    4.709763425    5.119471307    0.032484628
  309 SOLV  OW      3054    4.150459808    6.582329120    6.345877763
  309 SOLV  HW1     3055    4.125182179    6.637194652    6.266185502
  309 SOLV  HW2     3056    4.215284338    6.633452587    6.402306227
  310 SOLV  OW      3057    3.965863648    3.875179678    4.202186360
  310 SOLV  HW1     3058    3.885547763    3.913328256    4.247964242
  310 SOLV  HW2     3059    3.956547272    3.775807333    4.195871734
  311 SOLV  OW      3060    3.857290266    6.312088691    3.510534426
  311 SOLV  HW1     3061    3.787892989    6.312574459    3.582546270
  311 SOLV  HW2     3062    3.874861858    6.405872711    3.480573646
  312 SOLV  OW      3063    3.626409830    4.702031564    4.991871043
  312 SOLV  HW1     3064    3.684237076    4.698473985    5.073389895
  312 SOLV  HW2     3065    3.663013133    4.769720132    4.927993558
  313 SOLV  OW      3066    6.507500357    3.607441459    3.868209561
  313 SOLV  HW1     3067    6.515720121    3.645594844    3.960289047
  313 SOLV  HW2     3068    6.416888069    3.628392881    3.831436876
  314 SOLV  OW      3069    0.018445638    3.896389462    6.778906043
  314 SOLV  HW1     3070    0.078139606    3.839289988    6.722533052
  314 SOLV  HW2     3071    0.035891219    3.992795773    6.758831970
  315 SOLV  OW      3072    3.531270130    3.853402153    4.110423130
  315 SOLV  HW1     3073    3.533981203    3.949882963    4.136609223
  315 SOLV  HW2     3074    3.438306904    3.818365585    4.121906447
  316 SOLV  OW      3075    6.665016315    5.773631860    4.355238045
  316 SOLV  HW1     3076    6.634230934    5.680167621    4.373084807
  316 SOLV  HW2     3077    6.626067927    5.835189670    4.423761167
  317 SOLV  OW      3078    6.462633319    4.468642195    4.221081936
  317 SOLV  HW1     3079    6.497726741    4.435165407    4.133621050
  317 SOLV  HW2     3080    6.459448989    4.393276930    4.286744310
  318 SOLV  OW      3081    4.435422246    6.319861254    4.432278713
  318 SOLV  HW1     3082    4.504130491    6.251665717    4.407169578
  318 SOLV  HW2     3083    4.476485176    6.411016330    4.429745727
  319 SOLV  OW      3084    5.451177842    3.563932279    3.754717241
  319 SOLV  HW1     3085    5.526822467    3.588369362    3.815398957
  319 SOLV  HW2     3086    5.365059920    3.568400252    3.805365179
  320 SOLV  OW      3087    3.861652506    4.845631129    3.892421178
  320 SOLV  HW1     3088    3.843303540    4.943933423    3.892540558
  320 SOLV  HW2     3089    3.857249768    4.811040610    3.798697585
  321 SOLV  OW      3090    4.549374244    5.489087356    4.651235721
  321 SOLV  HW1     3091    4.487929860    5.411299817    4.637986112
  321 SOLV  HW2     3092    4.634937878    5.472693268    4.602124564
  322 SOLV  OW      3093    4.829827461    5.691617056    5.018711661
  322 SOLV  HW1     3094    4.849330387    5.693279779    5.116786533
  322 SOLV  HW2     3095    4.781766050    5.775429478    4.992879103
  323 SOLV  OW      3096    6.761935667    5.121925815    3.488104076
  323 SOLV  HW1     3097    6.697719419    5.049609986    3.513535096
  323 SOLV  HW2     3098    6.845375850    5.080932482    3.451262759
  324 SOLV  OW      3099    4.034433024    5.238124555    3.762926830
  324 SOLV  HW1     3100    4.134285899    5.237777260    3.757511455
  324 SOLV  HW2     3101    4.003243430    5.326749614    3.797173117
  325 SOLV  OW      3102    6.290921729    3.804357641    6.481790215
  325 SOLV  HW1     3103    6.244308417    3.716071569    6.487665324
  325 SOLV  HW2     3104    6.288843163    3.836899639    6.387247209
  326 SOLV  OW      3105    6.624391510    5.767659092    4.087210922
  326 SOLV  HW1     3106    6.621493039    5.777806624    4.186661661
  326 SOLV  HW2     3107    6.719226285    5.773063532    4.055924215
  327 SOLV  OW      3108    6.743247963    3.666848222    5.177692274
  327 SOLV  HW1     3109    6.694028167    3.663066676    5.264667750
  327 SOLV  HW2     3110    6.711270355    3.593184897    5.118087370
  328 SOLV  OW      3111    4.765092802    5.399080423    4.236996845
  328 SOLV  HW1     3112    4.743491258    5.303113519    4.218957905
  328 SOLV  HW2     3113    4.842354434    5.427115613    4.180020558
  329 SOLV  OW      3114    3.626257973    4.504031486    5.550664609
  329 SOLV  HW1     3115    3.544425558    4.489039531    5.495160736
  329 SOLV  HW2     3116    3.696500631    4.437605115    5.525064531
  330 SOLV  OW      3117    4.659175693    6.399345599    5.386640689
  330 SOLV  HW1     3118    4.705342328    6.477820268    5.427997781
  330 SOLV  HW2     3119    4.652347179    6.325541959    5.453770371
  331 SOLV  OW      3120    4.755717914    5.819129588    3.524789735
  331 SOLV  HW1     3121    4.788068374    5.735139741    3.568388715
  331 SOLV  HW2     3122    4.739487866    5.888815370    3.594662261
  332 SOLV  OW      3123    6.644243973    4.936337213    4.266708414
  332 SOLV  HW1     3124    6.728152773    4.989010284    4.253110518
  332 SOLV  HW2     3125    6.661866134    4.839917178    4.246893361
  333 SOLV  OW      3126    3.404678112    4.303328088    6.327597092
  333 SOLV  HW1     3127    3.374191661    4.396029362    6.349472027
  333 SOLV  HW2     3128    3.479030058    4.307588655    6.260850835
  334 SOLV  OW      3129    5.919558442    5.022901782    3.650515669
  334 SOLV  HW1     3130    5.827603346    4.983621289    3.652322018
  334 SOLV  HW2     3131    5.939244020    5.057406616    3.558734361
  335 SOLV  OW      3132    4.448098925    3.803422303    5.095048927
  335 SOLV  HW1     3133    4.451046655    3.842032745    5.187255138
  335 SOLV  HW2     3134    4.473007387    3.706633867    5.098646822
  336 SOLV  OW      3135    6.468479706    3.370877804    5.528109233
  336 SOLV  HW1     3136    6.438291503    3.435825574    5.458310678
  336 SOLV  HW2     3137    6.446893287    3.407028590    5.618820200
  337 SOLV  OW      3138    6.597618532    4.401340349    6.250265037
  337 SOLV  HW1     3139    6.696521397    4.396785452    6.236149231
  337 SOLV  HW2     3140    6.578626188    4.437674496    6.341483791
  338 SOLV  OW      3141    4.483524869    3.719946602    5.886747224
  338 SOLV  HW1     3142    4.448201766    3.675678816    5.804319796
  338 SOLV  HW2     3143    4.413689292    3.780834203    5.924393929
  339 SOLV  OW      3144    6.289736924    3.479881886    4.822994208
  339 SOLV  HW1     3145    6.194933632    3.450876204    4.809915743
  339 SOLV  HW2     3146    6.349212528    3.428012984    4.761575403
  340 SOLV  OW      3147    4.824221901    0.042426074    4.887454284
  340 SOLV  HW1     3148    4.861880951   -0.000597284    4.969507834
  340 SOLV  HW2     3149    4.892075172    0.039258760    4.814052475
  341 SOLV  OW      3150    6.805069324    4.952919362    4.651400670
  341 SOLV  HW1     3151    6.706813808    4.938446263    4.639657511
  341 SOLV  HW2     3152    6.854213547    4.911785356    4.574626161
  342 SOLV  OW      3153    4.694070712    5.088485122    3.586759815
  342 SOLV  HW1     3154    4.680430722    5.017115042    3.655474542
  342 SOLV  HW2     3155    4.616821569    5.151963613    3.588868970
  343 SOLV  OW      3156    5.698405206    4.703727995    5.403073203
  343 SOLV  HW1     3157    5.620876190    4.678121996    5.345321258
  343 SOLV  HW2     3158    5.759464634    4.625225416    5.413598332
  344 SOLV  OW      3159    5.442184701    4.900993248    4.778663001
  344 SOLV  HW1     3160    5.395286188    4.987237495    4.759579510
  344 SOLV  HW2     3161    5.379769025    4.838927330    4.826136827
  345 SOLV  OW      3162    6.706053400    4.995398904    3.823821472
  345 SOLV  HW1     3163    6.683878577    4.952046400    3.736467081
  345 SOLV  HW2     3164    6.732802838    5.090455533    3.807992547
  346 SOLV  OW      3165    3.688005807    3.746527813    4.429284099
  346 SOLV  HW1     3166    3.691319532    3.836352771    4.385442442
  346 SOLV  HW2     3167    3.777944684    3.703204851    4.423314305
  347 SOLV  OW      3168    4.284601072    5.066640341    3.993917730
  347 SOLV  HW1     3169    4.291645631    5.116159182    3.907315022
  347 SOLV  HW2     3170    4.373569902    5.027303668    4.017131575
  348 SOLV  OW      3171    3.929632617    5.254425269    5.956515517
  348 SOLV  HW1     3172    3.869540993    5.224400235    6.030593405
  348 SOLV  HW2     3173    3.878288143    5.256459741    5.870727371
  349 SOLV  OW      3174    6.106686809    6.013888136    4.135581320
  349 SOLV  HW1     3175    6.123045241    6.051457343    4.044362043
  349 SOLV  HW2     3176    6.091644333    5.915250396    4.128775745
  350 SOLV  OW      3177    5.455910852    5.068776449    6.253847441
  350 SOLV  HW1     3178    5.421061961    5.122193448    6.330877837
  350 SOLV  HW2     3179    5.394841399    5.079679366    6.175405657
  351 SOLV  OW      3180    3.496561640    3.557107219    4.358357659
  351 SOLV  HW1     3181    3.409292011    3.586739051    4.397187381
  351 SOLV  HW2     3182    3.563537295    3.630898234    4.366774839
  352 SOLV  OW      3183    4.460285860    5.808051592    3.805650190
  352 SOLV  HW1     3184    4.417810504    5.767119456    3.724900914
  352 SOLV  HW2     3185    4.393845548    5.866512662    3.852211853
  353 SOLV  OW      3186    6.088373407    4.056002546    3.402339157
  353 SOLV  HW1     3187    6.025107846    4.069693707    3.326102912
  353 SOLV  HW2     3188    6.085849210    4.135872193    3.462475412
  354 SOLV  OW      3189    4.764792489    4.135493391    5.349767202
  354 SOLV  HW1     3190    4.687203205    4.165302115    5.294151296
  354 SOLV  HW2     3191    4.799841063    4.213022902    5.402327094
  355 SOLV  OW      3192    6.810610463    3.964231676    4.109961088
  355 SOLV  HW1     3193    6.836908937    3.899913911    4.181888127
  355 SOLV  HW2     3194    6.747094432    4.031843624    4.147327029
  356 SOLV  OW      3195    5.697059350    5.722161078    3.524707550
  356 SOLV  HW1     3196    5.675835292    5.627035059    3.547113007
  356 SOLV  HW2     3197    5.614532624    5.777840705    3.534221004
  357 SOLV  OW      3198    5.135105860    3.628953745    6.582601199
  357 SOLV  HW1     3199    5.223996251    3.607353552    6.542180355
  357 SOLV  HW2     3200    5.062352866    3.592060472    6.524741842
  358 SOLV  OW      3201    6.215894381    4.858643998    4.530267795
  358 SOLV  HW1     3202    6.286601657    4.798351131    4.493317937
  358 SOLV  HW2     3203    6.246056303    4.953709655    4.523002846
  359 SOLV  OW      3204    5.435225009    5.414778541    4.216660086
  359 SOLV  HW1     3205    5.469999815    5.437997431    4.125811527
  359 SOLV  HW2     3206    5.464896199    5.484062596    4.282395426
  360 SOLV  OW      3207    5.435257057    5.459730236    4.864502998
  360 SOLV  HW1     3208    5.390144863    5.378099649    4.900597857
  360 SOLV  HW2     3209    5.436883508    5.530765471    4.934879187
  361 SOLV  OW      3210    3.473966986    4.606569059    3.912845571
  361 SOLV  HW1     3211    3.388323197    4.620684490    3.863172326
  361 SOLV  HW2     3212    3.532464053    4.543961846    3.861271454
  362 SOLV  OW      3213    6.553985145    6.633674078    4.172427896
  362 SOLV  HW1     3214    6.578094192    6.651730531    4.077064619
  362 SOLV  HW2     3215    6.481787900    6.696682820    4.201044268
  363 SOLV  OW      3216    3.966417105    5.140271314    3.516238287
  363 SOLV  HW1     3217    4.044924093    5.136925292    3.454375432
  363 SOLV  HW2     3218    3.994196780    5.181249010    3.603132656
  364 SOLV  OW      3219    5.728289850    4.402376136    5.183902661
  364 SOLV  HW1     3220    5.783829425    4.443729016    5.256062860
  364 SOLV  HW2     3221    5.703754540    4.309033107    5.210110832
  365 SOLV  OW      3222    6.013570973    0.064624512    3.449161426
  365 SOLV  HW1     3223    6.035639981    0.014749828    3.365334684
  365 SOLV  HW2     3224    5.980649630    0.000440568    3.518429002
  366 SOLV  OW      3225    5.027780451    5.585347925    3.428245648
  366 SOLV  HW1     3226    4.947874468    5.576625613    3.487747417
  366 SOLV  HW2     3227    4.998795961    5.617251436    3.338003944
  367 SOLV  OW      3228    4.295689999    4.644928427    5.045274118
  367 SOLV  HW1     3229    4.255361209    4.682201086    4.961690281
  367 SOLV  HW2     3230    4.298670643    4.545148470    5.039197942
  368 SOLV  OW      3231    6.514514448    5.887669563    4.568250764
  368 SOLV  HW1     3232    6.426102202    5.842235055    4.579233532
  368 SOLV  HW2     3233    6.569588596    5.873723613    4.650554560
  369 SOLV  OW      3234    4.615231866    3.554280945    5.108184588
  369 SOLV  HW1     3235    4.564251906    3.509187287    5.181460828
  369 SOLV  HW2     3236    4.709691807    3.521432067    5.108222421
  370 SOLV  OW      3237    4.911477121    5.330749745    6.356916130
  370 SOLV  HW1     3238    4.840740677    5.396512288    6.330971967
  370 SOLV  HW2     3239    4.999903501    5.377190030    6.361962441
  371 SOLV  OW      3240    4.511623135    4.593077883    4.385338373
  371 SOLV  HW1     3241    4.525331695    4.618008361    4.481214399
  371 SOLV  HW2     3242    4.594632955    4.549985999    4.349925186
  372 SOLV  OW      3243    6.839481190    5.262885882    5.694226958
  372 SOLV  HW1     3244    6.927329639    5.267336501    5.646639231
  372 SOLV  HW2     3245    6.765184491    5.265618715    5.627337312
  373 SOLV  OW      3246    5.165873999    5.357306241    4.233491718
  373 SOLV  HW1     3247    5.141703236    5.365721304    4.330161267
  373 SOLV  HW2     3248    5.264081436    5.372454263    4.222274011
  374 SOLV  OW      3249    0.058828794    4.974681442    5.732547422
  374 SOLV  HW1     3250    0.113533250    5.047647537    5.773598689
  374 SOLV  HW2     3251   -0.008097675    5.014501144    5.669801780
  375 SOLV  OW      3252    3.661495115    4.441213873    3.798569477
  375 SOLV  HW1     3253    3.673828491    4.475850578    3.705565743
  375 SOLV  HW2     3254    3.730049391    4.482202644    3.858750029
  376 SOLV  OW      3255    4.261844515    6.574041084    4.890173152
  376 SOLV  HW1     3256    4.335020441    6.620587658    4.840366643
  376 SOLV  HW2     3257    4.219578354    6.637825521    4.954570604
  377 SOLV  OW      3258    4.174000152    4.731039762    6.543793999
  377 SOLV  HW1     3259    4.217744590    4.641352758    6.537258813
  377 SOLV  HW2     3260    4.085644722    4.728488063    6.497030693
  378 SOLV  OW      3261    4.774877382    6.390283135    4.499607320
  378 SOLV  HW1     3262    4.772059403    6.339139356    4.585493373
  378 SOLV  HW2     3263    4.805545638    6.330010132    4.425941702
  379 SOLV  OW      3264    4.234252360    5.247839483    6.563548813
  379 SOLV  HW1     3265    4.183496268    5.311629216    6.505612730
  379 SOLV  HW2     3266    4.327998087    5.239488770    6.529727960
  380 SOLV  OW      3267    3.620079386    6.720917171    6.246903500
  380 SOLV  HW1     3268    3.628301752    6.753433004    6.152687758
  380 SOLV  HW2     3269    3.633403512    6.621828743    6.249232329
  381 SOLV  OW      3270    6.051771233    5.725259155    4.759717650
  381 SOLV  HW1     3271    6.021170584    5.671759453    4.680958740
  381 SOLV  HW2     3272    6.077426864    5.663452852    4.834036482
  382 SOLV  OW      3273    4.353634436    6.376303007    6.357421220
  382 SOLV  HW1     3274    4.413148995    6.390421042    6.278300520
  382 SOLV  HW2     3275    4.278074720    6.441746131    6.354374426
  383 SOLV  OW      3276    3.795762787    4.749985664    5.199273868
  383 SOLV  HW1     3277    3.881500635    4.698501810    5.199085292
  383 SOLV  HW2     3278    3.815694261    4.847874616    5.203968888
  384 SOLV  OW      3279    4.089442834    6.156712971    6.818432186
  384 SOLV  HW1     3280    4.053388376    6.130218715    6.907874021
  384 SOLV  HW2     3281    4.037201332    6.110845928    6.746538226
  385 SOLV  OW      3282    6.028204351    5.082623616    4.110323691
  385 SOLV  HW1     3283    6.120385353    5.093420865    4.073074053
  385 SOLV  HW2     3284    6.011538333    4.986112265    4.130552346
  386 SOLV  OW      3285    4.104272897    6.599241506    4.331439625
  386 SOLV  HW1     3286    4.076478787    6.514979941    4.285294764
  386 SOLV  HW2     3287    4.164041389    6.576891661    4.408446270
  387 SOLV  OW      3288    5.921819206    3.904697144    5.683707543
  387 SOLV  HW1     3289    5.974430028    3.989080124    5.673050995
  387 SOLV  HW2     3290    5.983767910    3.826236031    5.680872069
  388 SOLV  OW      3291    5.982626786    6.255616871    4.183379395
  388 SOLV  HW1     3292    6.049424117    6.323032405    4.151833228
  388 SOLV  HW2     3293    6.027428923    6.166856877    4.194165010
  389 SOLV  OW      3294    3.499573614    6.350216526    5.074757563
  389 SOLV  HW1     3295    3.564805946    6.315535933    5.007350527
  389 SOLV  HW2     3296    3.493066848    6.285835820    5.151009738
  390 SOLV  OW      3297    4.635106913    6.166128329    5.524630380
  390 SOLV  HW1     3298    4.637194748    6.166221573    5.624617599
  390 SOLV  HW2     3299    4.543913519    6.139668013    5.493239957
  391 SOLV  OW      3300    4.279355198    4.158961540    4.648461372
  391 SOLV  HW1     3301    4.235015093    4.178418107    4.560955558
  391 SOLV  HW2     3302    4.377901053    4.173683931    4.639871676
  392 SOLV  OW      3303    5.296846286    6.760635917    4.006432278
  392 SOLV  HW1     3304    5.368427412    6.698805598    3.973952760
  392 SOLV  HW2     3305    5.338856325    6.840982666    4.048637404
  393 SOLV  OW      3306    4.874190416    6.218024909    4.305372359
  393 SOLV  HW1     3307    4.785442531    6.173755477    4.318241176
  393 SOLV  HW2     3308    4.946076336    6.160544583    4.344486493
  394 SOLV  OW      3309    5.530096132    5.180967352    4.336716846
  394 SOLV  HW1     3310    5.556334285    5.203595095    4.430531928
  394 SOLV  HW2     3311    5.490372689    5.261595772    4.292867288
  395 SOLV  OW      3312    5.224117294    6.376865304    4.218329183
  395 SOLV  HW1     3313    5.283919221    6.379253359    4.298453907
  395 SOLV  HW2     3314    5.211068066    6.282050123    4.189317276
  396 SOLV  OW      3315    6.181753838    3.569809079    6.112307400
  396 SOLV  HW1     3316    6.243797168    3.520171424    6.173038781
  396 SOLV  HW2     3317    6.099301080    3.595542914    6.162714876
  397 SOLV  OW      3318    5.523456884    4.440683787    4.235870292
  397 SOLV  HW1     3319    5.475214167    4.353386511    4.228545291
  397 SOLV  HW2     3320    5.459183495    4.512019055    4.263834062
  398 SOLV  OW      3321    5.208388665    5.887447440    5.467834345
  398 SOLV  HW1     3322    5.179873202    5.974379515    5.508227148
  398 SOLV  HW2     3323    5.170722983    5.811871728    5.521420200
  399 SOLV  OW      3324    3.605313994    5.037596355    5.817242555
  399 SOLV  HW1     3325    3.554611417    4.954805909    5.841222370
  399 SOLV  HW2     3326    3.639057914    5.029984708    5.723416062
  400 SOLV  OW      3327    4.792909490    3.555869882    6.677832604
  400 SOLV  HW1     3328    4.863766531    3.546883844    6.747833557
  400 SOLV  HW2     3329    4.830953288    3.531529313    6.588603870
  401 SOLV  OW      3330    4.081766422    4.293053089    4.788765731
  401 SOLV  HW1     3331    3.991662408    4.250977492    4.799299189
  401 SOLV  HW2     3332    4.147798673    4.223633837    4.760117704
  402 SOLV  OW      3333    6.378577160    4.815961714    3.627443304
  402 SOLV  HW1     3334    6.281117839    4.818547809    3.649722910
  402 SOLV  HW2     3335    6.396667198    4.739210687    3.565934306
  403 SOLV  OW      3336    3.760842933    5.994015445    4.944930752
  403 SOLV  HW1     3337    3.697329590    5.919647918    4.965844202
  403 SOLV  HW2     3338    3.849026096    5.975729651    4.988417934
  404 SOLV  OW      3339    4.806234974    6.287204637    4.760555302
  404 SOLV  HW1     3340    4.890430535    6.340510210    4.752125502
  404 SOLV  HW2     3341    4.823736266    6.205820918    4.815978715
  405 SOLV  OW      3342    4.071599132    4.023023455    5.209070883
  405 SOLV  HW1     3343    4.117462641    4.110399851    5.225304327
  405 SOLV  HW2     3344    4.119960693    3.972833111    5.137351408
  406 SOLV  OW      3345    4.900934511    3.939821870    3.836995137
  406 SOLV  HW1     3346    4.931893858    3.932979579    3.931843055
  406 SOLV  HW2     3347    4.900775465    4.035784065    3.808841238
  407 SOLV  OW      3348    5.878541267    4.498871225    3.835165035
  407 SOLV  HW1     3349    5.899189841    4.509647582    3.932424727
  407 SOLV  HW2     3350    5.963926955    4.492246329    3.783519165
  408 SOLV  OW      3351    5.226090602    4.404875986    5.595956621
  408 SOLV  HW1     3352    5.151365711    4.425661767    5.532825124
  408 SOLV  HW2     3353    5.313237038    4.430139955    5.553900774
  409 SOLV  OW      3354    4.493280045    3.878975216    4.651310685
  409 SOLV  HW1     3355    4.396449108    3.868891366    4.674160776
  409 SOLV  HW2     3356    4.502983786    3.892727009    4.552737232
  410 SOLV  OW      3357    4.081278271    4.478673853    3.939546680
  410 SOLV  HW1     3358    4.097218338    4.382258571    3.960799709
  410 SOLV  HW2     3359    4.096003391    4.494126254    3.841842956
  411 SOLV  OW      3360    5.631232772    4.158167001    5.588423931
  411 SOLV  HW1     3361    5.672204336    4.079093861    5.542924146
  411 SOLV  HW2     3362    5.572751805    4.126921532    5.663291382
  412 SOLV  OW      3363    5.786193809    5.466709508    4.164243815
  412 SOLV  HW1     3364    5.804576550    5.562244168    4.187410553
  412 SOLV  HW2     3365    5.707093007    5.461846573    4.103244969
  413 SOLV  OW      3366    4.989227082    5.152795614    4.141535398
  413 SOLV  HW1     3367    5.057100396    5.220205514    4.170700790
  413 SOLV  HW2     3368    5.010782848    5.121720969    4.048954977
  414 SOLV  OW      3369    5.725680620    4.739761665    4.115527110
  414 SOLV  HW1     3370    5.687257439    4.829840440    4.135805099
  414 SOLV  HW2     3371    5.656551315    4.683500611    4.070167059
  415 SOLV  OW      3372    3.869131418    4.571548714    5.688741157
  415 SOLV  HW1     3373    3.943410700    4.554727419    5.623923571
  415 SOLV  HW2     3374    3.782871574    4.539448517    5.649620031
  416 SOLV  OW      3375    4.092108135    5.412322266    6.388419818
  416 SOLV  HW1     3376    4.005442773    5.364144538    6.401445325
  416 SOLV  HW2     3377    4.136786660    5.378689095    6.305508872
  417 SOLV  OW      3378    5.678301851    6.344015185    4.659139793
  417 SOLV  HW1     3379    5.730031691    6.341330519    4.573592954
  417 SOLV  HW2     3380    5.698275162    6.261981581    4.712739756
  418 SOLV  OW      3381    6.536172296    6.219843530    4.282369185
  418 SOLV  HW1     3382    6.495480903    6.179031585    4.364101727
  418 SOLV  HW2     3383    6.633850244    6.234837630    4.297722705
  419 SOLV  OW      3384    3.563318368    5.131660788    6.625708712
  419 SOLV  HW1     3385    3.486264395    5.137128813    6.562193436
  419 SOLV  HW2     3386    3.553425706    5.201892264    6.696214395
  420 SOLV  OW      3387    4.321619077    3.451988170    4.500011361
  420 SOLV  HW1     3388    4.276591960    3.482526871    4.583924243
  420 SOLV  HW2     3389    4.257453159    3.397996180    4.445523259
  421 SOLV  OW      3390    4.315280869    5.592278731    6.449338928
  421 SOLV  HW1     3391    4.262937710    5.508116372    6.436037348
  421 SOLV  HW2     3392    4.403853486    5.570303936    6.490229027
  422 SOLV  OW      3393    6.653371448    5.653719936    3.718612476
  422 SOLV  HW1     3394    6.690096080    5.745951313    3.730722161
  422 SOLV  HW2     3395    6.585298276    5.635392135    3.789549469
  423 SOLV  OW      3396    5.763484790    5.119012031    4.018292759
  423 SOLV  HW1     3397    5.858296770    5.098045974    4.042224177
  423 SOLV  HW2     3398    5.701955415    5.062961451    4.073736410
  424 SOLV  OW      3399    5.841314988    4.645400475    4.811100754
  424 SOLV  HW1     3400    5.922186263    4.664748404    4.866663548
  424 SOLV  HW2     3401    5.783093839    4.726638352    4.807591595
  425 SOLV  OW      3402    4.598065308    5.920965910    4.506014466
  425 SOLV  HW1     3403    4.499037532    5.918965706    4.492197610
  425 SOLV  HW2     3404    4.618379046    5.909370559    4.603247598
  426 SOLV  OW      3405    5.328932406    6.041324831    5.206071604
  426 SOLV  HW1     3406    5.390436486    5.990173833    5.266092555
  426 SOLV  HW2     3407    5.245463775    5.988353280    5.190951605
  427 SOLV  OW      3408    4.511292027    5.269168367    6.204693452
  427 SOLV  HW1     3409    4.520024728    5.360794318    6.165597849
  427 SOLV  HW2     3410    4.555873410    5.202895104    6.144524066
  428 SOLV  OW      3411    6.420470789    5.455826754    4.696349989
  428 SOLV  HW1     3412    6.483393814    5.394049494    4.649172252
  428 SOLV  HW2     3413    6.470890137    5.509348143    4.764135044
  429 SOLV  OW      3414    6.449090970    6.611220287    3.501443024
  429 SOLV  HW1     3415    6.470579409    6.607666236    3.403843560
  429 SOLV  HW2     3416    6.425202745    6.519610428    3.533645300
  430 SOLV  OW      3417    0.109318146    6.006515539    4.139904879
  430 SOLV  HW1     3418    0.071364948    6.086942250    4.094160165
  430 SOLV  HW2     3419    0.062809793    5.924365403    4.106893650
  431 SOLV  OW      3420    6.342898160    4.677399815    6.571480914
  431 SOLV  HW1     3421    6.326106645    4.717294981    6.661635437
  431 SOLV  HW2     3422    6.312545028    4.582111468    6.571037070
  432 SOLV  OW      3423    4.909469303    4.169960304    4.287433810
  432 SOLV  HW1     3424    4.814941944    4.174891979    4.319715826
  432 SOLV  HW2     3425    4.970994635    4.201919680    4.359510611
  433 SOLV  OW      3426    3.748315069    6.712246609    5.054178682
  433 SOLV  HW1     3427    3.765815970    6.637359301    5.118109935
  433 SOLV  HW2     3428    3.679449666    6.773621083    5.092808707
  434 SOLV  OW      3429    3.324198998    3.655339806    6.151014746
  434 SOLV  HW1     3430    3.413753409    3.656379546    6.106512018
  434 SOLV  HW2     3431    3.257684141    3.610903374    6.090992187
  435 SOLV  OW      3432    4.194528653    5.143344575    4.675461235
  435 SOLV  HW1     3433    4.147432126    5.104774829    4.596115338
  435 SOLV  HW2     3434    4.270839162    5.200118270    4.644560105
  436 SOLV  OW      3435    5.195963804    4.278376727    5.290357998
  436 SOLV  HW1     3436    5.287700887    4.252823773    5.320900239
  436 SOLV  HW2     3437    5.162333918    4.354431710    5.345910516
  437 SOLV  OW      3438    6.343624779    5.326594377    5.361061976
  437 SOLV  HW1     3439    6.274768850    5.377660991    5.309555781
  437 SOLV  HW2     3440    6.380756351    5.384579182    5.433593486
  438 SOLV  OW      3441    5.468869198    5.889039699    5.397256983
  438 SOLV  HW1     3442    5.376522255    5.870041278    5.430612439
  438 SOLV  HW2     3443    5.532452845    5.821747564    5.435076985
  439 SOLV  OW      3444    5.912169630    4.525514527    4.112529555
  439 SOLV  HW1     3445    5.986510073    4.566561775    4.165352793
  439 SOLV  HW2     3446    5.838024993    4.591838552    4.102266904
  440 SOLV  OW      3447    6.095648590    5.558872329    4.977970152
  440 SOLV  HW1     3448    6.147414965    5.559110098    5.063539550
  440 SOLV  HW2     3449    5.998131778    5.549447470    4.998058808
  441 SOLV  OW      3450    4.136952150    5.608843906    3.827720487
  441 SOLV  HW1     3451    4.060361540    5.553628432    3.860689580
  441 SOLV  HW2     3452    4.127820109    5.622983665    3.729138233
  442 SOLV  OW      3453    4.699804502    0.016113696    3.612426244
  442 SOLV  HW1     3454    4.625274516    0.023203148    3.678732870
  442 SOLV  HW2     3455    4.766735183   -0.050881558    3.644572955
  443 SOLV  OW      3456    4.450037365    6.639805625    4.670378525
  443 SOLV  HW1     3457    4.520584451    6.683430189    4.726250747
  443 SOLV  HW2     3458    4.492354023    6.597910470    4.590030394
  444 SOLV  OW      3459    4.414599641    4.762365128    4.178877107
  444 SOLV  HW1     3460    4.321573869    4.734308018    4.155232978
  444 SOLV  HW2     3461    4.464653917    4.684040934    4.215753798
  445 SOLV  OW      3462    5.812672792    3.690576385    6.499534244
  445 SOLV  HW1     3463    5.859693733    3.761141995    6.552555225
  445 SOLV  HW2     3464    5.804787163    3.607362046    6.554441929
  446 SOLV  OW      3465    6.538070286    4.613634866    6.076364656
  446 SOLV  HW1     3466    6.596048334    4.640795806    5.999537635
  446 SOLV  HW2     3467    6.567467189    4.524281815    6.110326497
  447 SOLV  OW      3468    6.276173021    4.292800383    5.642211966
  447 SOLV  HW1     3469    6.366590276    4.305795348    5.601502361
  447 SOLV  HW2     3470    6.221411471    4.375399394    5.628796230
  448 SOLV  OW      3471    6.849121378    3.496147420    4.736833239
  448 SOLV  HW1     3472    6.750498383    3.511922874    4.741934666
  448 SOLV  HW2     3473    6.871573760    3.410354624    4.783058954
  449 SOLV  OW      3474    6.874047265    3.965281742    5.817824163
  449 SOLV  HW1     3475    6.923264183    3.904453868    5.880106650
  449 SOLV  HW2     3476    6.783426979    3.985034674    5.855229886
  450 SOLV  OW      3477    4.204625818    5.065585497    5.590800144
  450 SOLV  HW1     3478    4.170257696    5.096630692    5.502163099
  450 SOLV  HW2     3479    4.127734573    5.038411585    5.648685737
  451 SOLV  OW      3480    5.518342915    3.896727362    6.716466819
  451 SOLV  HW1     3481    5.509274040    3.858144524    6.624646773
  451 SOLV  HW2     3482    5.438056674    3.872390455    6.770905804
  452 SOLV  OW      3483    5.010419884    4.512571336    5.124603813
  452 SOLV  HW1     3484    4.971614805    4.453805320    5.053596025
  452 SOLV  HW2     3485    5.109509778    4.518505173    5.112464261
  453 SOLV  OW      3486    4.276739244    5.407982055    4.374163554
  453 SOLV  HW1     3487    4.281737554    5.387842531    4.276329941
  453 SOLV  HW2     3488    4.328655926    5.491189561    4.393737870
  454 SOLV  OW      3489    6.593759377    5.527980346    4.893152357
  454 SOLV  HW1     3490    6.680284111    5.571363620    4.918307889
  454 SOLV  HW2     3491    6.573157958    5.454674821    4.957985022
  455 SOLV  OW      3492    5.216210544    6.489065512    3.587750788
  455 SOLV  HW1     3493    5.301813063    6.489535623    3.639457853
  455 SOLV  HW2     3494    5.208199599    6.403052013    3.537361485
  456 SOLV  OW      3495    4.085369204    5.809618255    4.778056697
  456 SOLV  HW1     3496    4.184339641    5.795535831    4.775209104
  456 SOLV  HW2     3497    4.061431234    5.889217660    4.722447355
  457 SOLV  OW      3498    4.154868276    4.705858216    6.168784795
  457 SOLV  HW1     3499    4.168279561    4.620257037    6.118842463
  457 SOLV  HW2     3500    4.071003828    4.700034986    6.222955259
  458 SOLV  OW      3501    4.383313060    6.548030530    0.084878208
  458 SOLV  HW1     3502    4.361865456    6.577746971    0.177930449
  458 SOLV  HW2     3503    4.316051738    6.480217927    0.055228564
  459 SOLV  OW      3504    5.226974756    5.765221911    4.981368884
  459 SOLV  HW1     3505    5.176914067    5.801471483    5.059990628
  459 SOLV  HW2     3506    5.202170307    5.816854468    4.899391594
  460 SOLV  OW      3507    4.441138421    4.128757206    6.492257292
  460 SOLV  HW1     3508    4.377473611    4.073395134    6.438574217
  460 SOLV  HW2     3509    4.534151448    4.094317194    6.479511214
  461 SOLV  OW      3510    4.381121577    4.287289924    3.926044317
  461 SOLV  HW1     3511    4.288353117    4.251918374    3.938068542
  461 SOLV  HW2     3512    4.435563556    4.266305384    4.007268719
  462 SOLV  OW      3513    5.663444717    4.645438903    3.760361330
  462 SOLV  HW1     3514    5.752024446    4.599046099    3.762054328
  462 SOLV  HW2     3515    5.623792655    4.644896423    3.852170470
  463 SOLV  OW      3516    5.930836278    4.507678339    0.071027862
  463 SOLV  HW1     3517    5.886473577    4.441084069    0.131016014
  463 SOLV  HW2     3518    5.910792170    4.485166671   -0.024328423
  464 SOLV  OW      3519    4.904856970    6.086986397    6.074158188
  464 SOLV  HW1     3520    4.998595209    6.052645509    6.080122009
  464 SOLV  HW2     3521    4.864009547    6.057499090    5.987765601
  465 SOLV  OW      3522    3.645899379    4.121034572    5.727894489
  465 SOLV  HW1     3523    3.557904347    4.073663635    5.731686058
  465 SOLV  HW2     3524    3.681582228    4.117612075    5.634532157
  466 SOLV  OW      3525    5.852983471    6.325641891    4.422481836
  466 SOLV  HW1     3526    5.893588462    6.296382887    4.335907096
  466 SOLV  HW2     3527    5.901870912    6.282676956    4.498403062
  467 SOLV  OW      3528    6.130736056    4.188440131    4.006357515
  467 SOLV  HW1     3529    6.209805419    4.240074543    3.973464323
  467 SOLV  HW2     3530    6.100366156    4.125100725    3.935183159
  468 SOLV  OW      3531    5.354572712    3.980040116    6.184276321
  468 SOLV  HW1     3532    5.430688154    4.012184463    6.240607312
  468 SOLV  HW2     3533    5.284459287    4.051181809    6.179285418
  469 SOLV  OW      3534    6.729859333    6.260927042    4.692307599
  469 SOLV  HW1     3535    6.810564976    6.319943749    4.690392819
  469 SOLV  HW2     3536    6.687650827    6.265148319    4.782864890
  470 SOLV  OW      3537    4.122864414    6.071701577    5.466128996
  470 SOLV  HW1     3538    4.048580097    6.116053160    5.415963528
  470 SOLV  HW2     3539    4.100480725    5.975286803    5.480443924
  471 SOLV  OW      3540    4.903499582    5.211321640    5.250402711
  471 SOLV  HW1     3541    4.941719910    5.212093070    5.157990035
  471 SOLV  HW2     3542    4.863031748    5.121772815    5.268971963
  472 SOLV  OW      3543    4.418422509    3.987499067    4.129496896
  472 SOLV  HW1     3544    4.470715365    4.067885902    4.101122478
  472 SOLV  HW2     3545    4.442093103    3.963928961    4.223761315
  473 SOLV  OW      3546    4.477614171    4.989989295    6.518173322
  473 SOLV  HW1     3547    4.492258021    5.084868665    6.490147282
  473 SOLV  HW2     3548    4.413798550    4.946048775    6.454937718
  474 SOLV  OW      3549    3.933076578    3.773159621    6.350679626
  474 SOLV  HW1     3550    3.913210680    3.690247392    6.402951996
  474 SOLV  HW2     3551    3.853667365    3.797156875    6.294824664
  475 SOLV  OW      3552    4.500615761    5.265889387    6.477708312
  475 SOLV  HW1     3553    4.525253720    5.356482168    6.512167726
  475 SOLV  HW2     3554    4.511319020    5.264016402    6.378292897
  476 SOLV  OW      3555    4.538976158    4.196334637    5.209460345
  476 SOLV  HW1     3556    4.542755129    4.237110555    5.118221644
  476 SOLV  HW2     3557    4.473142841    4.246440888    5.265644973
  477 SOLV  OW      3558    5.652757814    3.951770887    3.545556549
  477 SOLV  HW1     3559    5.590551671    3.945384626    3.623602716
  477 SOLV  HW2     3560    5.662965083    3.861555864    3.503621050
  478 SOLV  OW      3561    5.941503693    4.028128313    4.979771041
  478 SOLV  HW1     3562    6.010383656    4.098388075    4.997679461
  478 SOLV  HW2     3563    5.874423534    4.063138607    4.914379497
  479 SOLV  OW      3564    6.105190127    5.977385828    6.660685412
  479 SOLV  HW1     3565    6.012563528    6.010099897    6.679397529
  479 SOLV  HW2     3566    6.154376257    5.965503457    6.746938145
  480 SOLV  OW      3567    5.085062624    6.091499382    4.439845801
  480 SOLV  HW1     3568    5.117415210    6.151335061    4.513157195
  480 SOLV  HW2     3569    5.071174468    5.999231688    4.475835334
  481 SOLV  OW      3570    4.630491947    6.150521359    3.966521125
  481 SOLV  HW1     3571    4.549522899    6.125403764    4.019578394
  481 SOLV  HW2     3572    4.703455382    6.084327604    3.983743998
  482 SOLV  OW      3573    5.736113329    3.711607604    5.324402581
  482 SOLV  HW1     3574    5.678126862    3.689065253    5.402702110
  482 SOLV  HW2     3575    5.682185430    3.706202433    5.240355540
  483 SOLV  OW      3576    3.944304593    3.599883550    4.150918146
  483 SOLV  HW1     3577    3.865186130    3.626745775    4.095962418
  483 SOLV  HW2     3578    4.004188219    3.541045076    4.096573213
  484 SOLV  OW      3579    4.854654412    4.699296176    6.073768447
  484 SOLV  HW1     3580    4.892265605    4.770279973    6.133336274
  484 SOLV  HW2     3581    4.772994547    4.660075152    6.116135231
  485 SOLV  OW      3582    5.218934625    5.868947969    3.671746251
  485 SOLV  HW1     3583    5.201890138    5.929875632    3.749198295
  485 SOLV  HW2     3584    5.183658820    5.910796721    3.588045641
  486 SOLV  OW      3585    6.427328746    5.003085691    3.832826725
  486 SOLV  HW1     3586    6.405939504    4.934586398    3.763171287
  486 SOLV  HW2     3587    6.525308985    5.000883358    3.852738043
  487 SOLV  OW      3588    6.172513003    5.492102129    5.710325554
  487 SOLV  HW1     3589    6.217819997    5.570982838    5.751880951
  487 SOLV  HW2     3590    6.073837790    5.498706970    5.725199745
  488 SOLV  OW      3591    3.637310624    4.332903952    6.189331225
  488 SOLV  HW1     3592    3.712252347    4.304916210    6.249335105
  488 SOLV  HW2     3593    3.664624746    4.320519587    6.093934337
  489 SOLV  OW      3594    4.625443530    3.921770669    3.891747120
  489 SOLV  HW1     3595    4.721258943    3.906664534    3.867395585
  489 SOLV  HW2     3596    4.566558278    3.874397781    3.826247989
  490 SOLV  OW      3597    5.344004963    5.109776064    3.508642165
  490 SOLV  HW1     3598    5.405658599    5.102710906    3.430215066
  490 SOLV  HW2     3599    5.353648093    5.200059749    3.550567356
  491 SOLV  OW      3600    4.828104115    5.395202774    5.457317510
  491 SOLV  HW1     3601    4.839995154    5.336102798    5.537115506
  491 SOLV  HW2     3602    4.831667313    5.339889917    5.374072970
  492 SOLV  OW      3603    6.662519071    3.551903255    3.645600129
  492 SOLV  HW1     3604    6.616833261    3.558172025    3.734343808
  492 SOLV  HW2     3605    6.610706019    3.603945100    3.577710968
  493 SOLV  OW      3606    4.161739267    4.061280157    4.205086874
  493 SOLV  HW1     3607    4.090374096    3.991387269    4.209932345
  493 SOLV  HW2     3608    4.247222148    4.019529106    4.174249169
  494 SOLV  OW      3609    3.571586598    5.339241762    6.802993073
  494 SOLV  HW1     3610    3.619563516    5.327859732    6.890001385
  494 SOLV  HW2     3611    3.633286733    5.380730627    6.736108872
  495 SOLV  OW      3612    5.879882454    4.499707152    5.389049970
  495 SOLV  HW1     3613    5.977325712    4.498806214    5.366557894
  495 SOLV  HW2     3614    5.862113374    4.434530135    5.462793371
  496 SOLV  OW      3615    6.039003993    5.234246489    5.092257781
  496 SOLV  HW1     3616    6.047382217    5.197075013    4.999792457
  496 SOLV  HW2     3617    6.029347487    5.159154180    5.157600323
  497 SOLV  OW      3618    6.557784208    4.572913780    3.777946481
  497 SOLV  HW1     3619    6.458193169    4.579194916    3.784586145
  497 SOLV  HW2     3620    6.583419305    4.481160066    3.747516657
  498 SOLV  OW      3621    5.704959240    4.878538073    4.798636646
  498 SOLV  HW1     3622    5.759926371    4.944814530    4.747768995
  498 SOLV  HW2     3623    5.607946537    4.895062065    4.780835385
  499 SOLV  OW      3624    5.584983167    5.463115703    3.521710730
  499 SOLV  HW1     3625    5.486325233    5.457722466    3.537170673
  499 SOLV  HW2     3626    5.633207501    5.425361898    3.600770648
  500 SOLV  OW      3627    6.744473408    4.087444100    4.901230954
  500 SOLV  HW1     3628    6.776931627    4.095422649    4.806973864
  500 SOLV  HW2     3629    6.812719046    4.125995874    4.963342346
  501 SOLV  OW      3630    4.301244422    3.764425566    4.339143571
  501 SOLV  HW1     3631    4.240600768    3.753333995    4.417889741
  501 SOLV  HW2     3632    4.255219290    3.731378489    4.256735099
  502 SOLV  OW      3633    3.984363809    5.670603452    6.385008751
  502 SOLV  HW1     3634    4.005643575    5.721655056    6.468329334
  502 SOLV  HW2     3635    4.013535998    5.575557210    6.395805594
  503 SOLV  OW      3636    4.277015951    6.233385842    6.011477467
  503 SOLV  HW1     3637    4.332560421    6.156046282    5.980901736
  503 SOLV  HW2     3638    4.192021723    6.236229186    5.958853155
  504 SOLV  OW      3639    3.607975584    4.029204510    0.005103937
  504 SOLV  HW1     3640    3.534238048    4.093206335   -0.016540361
  504 SOLV  HW2     3641    3.693369774    4.061816296   -0.035469787
  505 SOLV  OW      3642    5.507972969    6.623653856    3.895884781
  505 SOLV  HW1     3643    5.492403229    6.552386924    3.827472237
  505 SOLV  HW2     3644    5.520565112    6.711646195    3.850054457
  506 SOLV  OW      3645    4.179745532    3.844770394    3.716361086
  506 SOLV  HW1     3646    4.128186202    3.878941707    3.794944366
  506 SOLV  HW2     3647    4.119090288    3.791504753    3.657326755
  507 SOLV  OW      3648    5.270848733    4.643929951    6.029171324
  507 SOLV  HW1     3649    5.241118166    4.577953468    5.960155404
  507 SOLV  HW2     3650    5.216267146    4.727351946    6.021201390
  508 SOLV  OW      3651    3.723955768    5.847340656    6.007573120
  508 SOLV  HW1     3652    3.807889554    5.897746387    6.027930510
  508 SOLV  HW2     3653    3.739351016    5.787332241    5.929074862
  509 SOLV  OW      3654    5.926605402    6.524963508    3.962268708
  509 SOLV  HW1     3655    6.014300440    6.498842521    4.002625901
  509 SOLV  HW2     3656    5.906673460    6.465384647    3.884458361
  510 SOLV  OW      3657    4.321530476    5.886247872    4.545799779
  510 SOLV  HW1     3658    4.326013252    5.828005999    4.626975314
  510 SOLV  HW2     3659    4.317495271    5.982170703    4.573803405
  511 SOLV  OW      3660    5.548676677    4.163558041    6.679303042
  511 SOLV  HW1     3661    5.540478485    4.063960361    6.675459654
  511 SOLV  HW2     3662    5.617720860    4.188707514    6.747141779
  512 SOLV  OW      3663    3.590144518    5.225047696    3.769232043
  512 SOLV  HW1     3664    3.654396111    5.149760046    3.783547312
  512 SOLV  HW2     3665    3.614958309    5.301735471    3.828432649
  513 SOLV  OW      3666    4.042615422    3.906021941    3.941491375
  513 SOLV  HW1     3667    3.997667821    3.895056940    4.030145323
  513 SOLV  HW2     3668    3.987841654    3.966448936    3.883625904
  514 SOLV  OW      3669    3.709275849    6.025410396    5.378498373
  514 SOLV  HW1     3670    3.704091635    5.998600732    5.474707990
  514 SOLV  HW2     3671    3.686006938    5.947108675    5.320798681
  515 SOLV  OW      3672    5.413235545    4.193421285    4.164328645
  515 SOLV  HW1     3673    5.367658072    4.205205016    4.076092366
  515 SOLV  HW2     3674    5.497815617    4.141625040    4.151479129
  516 SOLV  OW      3675    6.705076120    5.461477078    5.304876183
  516 SOLV  HW1     3676    6.782534260    5.520414109    5.281892591
  516 SOLV  HW2     3677    6.619631878    5.509427316    5.284836757
  517 SOLV  OW      3678    4.204006588    4.869396659    6.774199857
  517 SOLV  HW1     3679    4.159316208    4.957690904    6.759758317
  517 SOLV  HW2     3680    4.206797144    4.818958603    6.687887091
  518 SOLV  OW      3681    6.832563218    4.148276102    6.198827961
  518 SOLV  HW1     3682    6.749179222    4.118673200    6.245438032
  518 SOLV  HW2     3683    6.820419082    4.139358266    6.099960975
  519 SOLV  OW      3684    3.585742088    0.018885056    5.191312043
  519 SOLV  HW1     3685    3.662670224    0.045035234    5.249619850
  519 SOLV  HW2     3686    3.568047722    0.091556339    5.124924491
  520 SOLV  OW      3687    4.486968703    6.392920634    6.606811311
  520 SOLV  HW1     3688    4.444911766    6.385802802    6.516356497
  520 SOLV  HW2     3689    4.446098925    6.325173880    6.667978686
  521 SOLV  OW      3690    5.626942581    5.836325610    4.681672818
  521 SOLV  HW1     3691    5.664540175    5.888553265    4.605120939
  521 SOLV  HW2     3692    5.697643417    5.823623773    4.751254098
  522 SOLV  OW      3693    4.557958952    3.553860654    4.386228912
  522 SOLV  HW1     3694    4.463952367    3.529857860    4.410478841
  522 SOLV  HW2     3695    4.566524228    3.558574858    4.286701173
  523 SOLV  OW      3696    3.489131649    4.794029203    5.879754904
  523 SOLV  HW1     3697    3.403605926    4.813250849    5.927898788
  523 SOLV  HW2     3698    3.488386805    4.699554935    5.846954328
  524 SOLV  OW      3699    3.630485895    5.449694236    6.097693442
  524 SOLV  HW1     3700    3.716501316    5.494297416    6.072928414
  524 SOLV  HW2     3701    3.590298220    5.407396081    6.016470463
  525 SOLV  OW      3702    6.736536641    3.828245782    6.436571709
  525 SOLV  HW1     3703    6.749897672    3.740484250    6.390534359
  525 SOLV  HW2     3704    6.668835846    3.817682677    6.509407299
  526 SOLV  OW      3705    4.780716667    5.424293719    4.516076267
  526 SOLV  HW1     3706    4.803201603    5.330047577    4.540854016
  526 SOLV  HW2     3707    4.788882428    5.435553119    4.417039212
  527 SOLV  OW      3708    5.160147179    4.461589269    5.863354951
  527 SOLV  HW1     3709    5.180227650    4.445888862    5.766657933
  527 SOLV  HW2     3710    5.133987370    4.375198611    5.906393524
  528 SOLV  OW      3711    4.125015501    5.118031815    5.100210447
  528 SOLV  HW1     3712    4.116926346    5.184739651    5.026140548
  528 SOLV  HW2     3713    4.220523399    5.089809345    5.109341819
  529 SOLV  OW      3714    5.387384392    3.985183393    5.261036961
  529 SOLV  HW1     3715    5.397375436    3.901144631    5.314319908
  529 SOLV  HW2     3716    5.291794844    3.996184671    5.233779899
  530 SOLV  OW      3717    5.162346550    5.429479227    6.346627017
  530 SOLV  HW1     3718    5.145700116    5.507304553    6.407188623
  530 SOLV  HW2     3719    5.192589539    5.462674548    6.257268283
  531 SOLV  OW      3720    6.260605977    4.144290694    6.365254710
  531 SOLV  HW1     3721    6.183858001    4.113360308    6.421423819
  531 SOLV  HW2     3722    6.334549799    4.176199560    6.424550233
  532 SOLV  OW      3723    4.476523457    6.637232907    6.727624210
  532 SOLV  HW1     3724    4.444052679    6.624416621    6.821340741
  532 SOLV  HW2     3725    4.476043389    6.549355956    6.679887375
  533 SOLV  OW      3726    3.908476057    4.799871460    5.848533855
  533 SOLV  HW1     3727    3.903507911    4.720082023    5.788445582
  533 SOLV  HW2     3728    3.851898503    4.784180910    5.929492970
  534 SOLV  OW      3729    5.321216135    4.116231488    4.417497965
  534 SOLV  HW1     3730    5.266174639    4.033046285    4.410257745
  534 SOLV  HW2     3731    5.357815808    4.139898641    4.327486772
  535 SOLV  OW      3732    3.591930940    5.037110789    4.192167397
  535 SOLV  HW1     3733    3.646794738    5.112423180    4.155837105
  535 SOLV  HW2     3734    3.583964844    4.965314639    4.123003503
  536 SOLV  OW      3735    5.609215650    4.039418352    6.324118213
  536 SOLV  HW1     3736    5.643493217    4.127126764    6.357793977
  536 SOLV  HW2     3737    5.643455704    4.023617381    6.231491285
  537 SOLV  OW      3738    5.158689876    5.896376001    4.743378195
  537 SOLV  HW1     3739    5.095154429    5.861367661    4.674536091
  537 SOLV  HW2     3740    5.242412384    5.927734437    4.698559194
  538 SOLV  OW      3741    4.639951400    4.782781987    6.593085130
  538 SOLV  HW1     3742    4.572088020    4.854324155    6.576462229
  538 SOLV  HW2     3743    4.638740353    4.757560000    6.689844548
  539 SOLV  OW      3744    6.013402878    3.952875590    4.354971185
  539 SOLV  HW1     3745    5.941772239    3.961171854    4.424264838
  539 SOLV  HW2     3746    5.975224682    3.911345524    4.272393727
  540 SOLV  OW      3747    4.574130977    5.098201316    4.411471045
  540 SOLV  HW1     3748    4.481159271    5.068585843    4.389538778
  540 SOLV  HW2     3749    4.616960223    5.136766407    4.329738477
  541 SOLV  OW      3750    3.798728899    4.022148151    5.149687212
  541 SOLV  HW1     3751    3.894824635    4.021739302    5.177382851
  541 SOLV  HW2     3752    3.763732432    4.115798927    5.152199817
  542 SOLV  OW      3753    5.506365189    4.760506678    5.925610310
  542 SOLV  HW1     3754    5.434630432    4.718218383    5.980992857
  542 SOLV  HW2     3755    5.518025702    4.708606650    5.840923562
  543 SOLV  OW      3756    4.048054045    6.046299638    4.655643909
  543 SOLV  HW1     3757    3.970466025    6.099150430    4.621171524
  543 SOLV  HW2     3758    4.132738015    6.096932032    4.639322107
  544 SOLV  OW      3759    3.898105715    5.519425198    6.028958918
  544 SOLV  HW1     3760    3.971457517    5.574374320    6.068978610
  544 SOLV  HW2     3761    3.932554696    5.427835129    6.008320557
  545 SOLV  OW      3762    3.657177084    3.895119660    4.952253560
  545 SOLV  HW1     3763    3.705727737    3.956141407    5.014857268
  545 SOLV  HW2     3764    3.669728524    3.926952103    4.858289966
  546 SOLV  OW      3765    4.025996938    5.517527804    4.172915731
  546 SOLV  HW1     3766    3.960883645    5.522213945    4.248676586
  546 SOLV  HW2     3767    4.103002711    5.459173963    4.198729658
  547 SOLV  OW      3768    6.780703810    6.608498713    4.537741774
  547 SOLV  HW1     3769    6.829975203    6.692740897    4.559591083
  547 SOLV  HW2     3770    6.780429132    6.594807266    4.438674770
  548 SOLV  OW      3771    5.132360401    4.886321021    5.998697179
  548 SOLV  HW1     3772    5.085177319    4.878213874    5.910901559
  548 SOLV  HW2     3773    5.065692834    4.880475900    6.073002428
  549 SOLV  OW      3774    5.547106471    5.189093393    3.856960661
  549 SOLV  HW1     3775    5.615673248    5.168476539    3.926771695
  549 SOLV  HW2     3776    5.514330714    5.103832726    3.816262152
  550 SOLV  OW      3777    3.911135347    0.024360485    4.951051984
  550 SOLV  HW1     3778    3.851403013    0.072230769    4.886690360
  550 SOLV  HW2     3779    3.856281552   -0.036331414    5.008579720
  551 SOLV  OW      3780    5.767893327    3.794845413    5.888733312
  551 SOLV  HW1     3781    5.681694678    3.788728730    5.838394246
  551 SOLV  HW2     3782    5.836724760    3.839584524    5.831617398
  552 SOLV  OW      3783    6.538305592    4.895428068    4.626398902
  552 SOLV  HW1     3784    6.561190406    4.801635312    4.600301604
  552 SOLV  HW2     3785    6.490736809    4.894863715    4.714368774
  553 SOLV  OW      3786    4.544256825    4.097382410    5.554863853
  553 SOLV  HW1     3787    4.552019032    4.112899530    5.653355364
  553 SOLV  HW2     3788    4.635668253    4.092709196    5.514568757
  554 SOLV  OW      3789    4.615311374    4.975012598    5.067656318
  554 SOLV  HW1     3790    4.589812101    4.882699889    5.038849409
  554 SOLV  HW2     3791    4.690904214    4.969853590    5.132930124
  555 SOLV  OW      3792    4.000380420    5.211504433    4.279639804
  555 SOLV  HW1     3793    4.084049241    5.244765735    4.236111441
  555 SOLV  HW2     3794    3.968472015    5.278862292    4.346319850
  556 SOLV  OW      3795    6.376760673    5.382540322    4.075939629
  556 SOLV  HW1     3796    6.300352136    5.431243357    4.118263301
  556 SOLV  HW2     3797    6.346851739    5.291186071    4.048346871
  557 SOLV  OW      3798    3.921469500    3.601533516    4.420458178
  557 SOLV  HW1     3799    3.918874173    3.511684185    4.464298877
  557 SOLV  HW2     3800    3.929938950    3.590070220    4.321471135
  558 SOLV  OW      3801    4.452200869    4.587673671    5.752282603
  558 SOLV  HW1     3802    4.405949333    4.675831454    5.742846360
  558 SOLV  HW2     3803    4.389484462    4.514217376    5.726382312
  559 SOLV  OW      3804    4.847972418    4.396068900    6.882002122
  559 SOLV  HW1     3805    4.787384712    4.392936978    6.961496526
  559 SOLV  HW2     3806    4.904173186    4.313388290    6.879680376
  560 SOLV  OW      3807    6.588668110    3.568687959    4.742520258
  560 SOLV  HW1     3808    6.593535408    3.657545168    4.696905050
  560 SOLV  HW2     3809    6.536478802    3.504957130    4.685822306
  561 SOLV  OW      3810    3.968439540    5.936298550    6.081010216
  561 SOLV  HW1     3811    4.022793354    5.852629138    6.087846677
  561 SOLV  HW2     3812    4.018925900    6.012265852    6.122018686
  562 SOLV  OW      3813    3.786468170    4.309267122    5.471963595
  562 SOLV  HW1     3814    3.850291808    4.332881558    5.398690528
  562 SOLV  HW2     3815    3.766035088    4.211453287    5.468097980
  563 SOLV  OW      3816    5.725708336    5.670292479    5.040028159
  563 SOLV  HW1     3817    5.626933792    5.655761967    5.045885417
  563 SOLV  HW2     3818    5.772400173    5.581855762    5.039254515
  564 SOLV  OW      3819    3.734457303    5.794655922    6.285519651
  564 SOLV  HW1     3820    3.712874105    5.787117773    6.188159620
  564 SOLV  HW2     3821    3.829695582    5.768169622    6.300677503
  565 SOLV  OW      3822    6.203326756    4.957632732    5.507034932
  565 SOLV  HW1     3823    6.252345770    4.906133327    5.577366770
  565 SOLV  HW2     3824    6.182533219    5.049272945    5.541258304
  566 SOLV  OW      3825    5.367605968    3.727374204    5.385977285
  566 SOLV  HW1     3826    5.448217760    3.699492850    5.438173176
  566 SOLV  HW2     3827    5.285501055    3.712749706    5.441157964
  567 SOLV  OW      3828    6.239755613    3.396260004    4.407747594
  567 SOLV  HW1     3829    6.251084013    3.429712356    4.314181869
  567 SOLV  HW2     3830    6.157416912    3.436510385    4.447773878
  568 SOLV  OW      3831    4.562484742    4.724137018    4.635949387
  568 SOLV  HW1     3832    4.489579551    4.789141252    4.657381228
  568 SOLV  HW2     3833    4.635915627    4.733070043    4.703240592
  569 SOLV  OW      3834    3.914200553    6.453576444    6.389433840
  569 SOLV  HW1     3835    3.887203876    6.468712902    6.484523836
  569 SOLV  HW2     3836    4.003301920    6.495883374    6.372969632
  570 SOLV  OW      3837    5.559439082    3.802803756    6.461083147
  570 SOLV  HW1     3838    5.572486342    3.882485400    6.402071258
  570 SOLV  HW2     3839    5.644875430    3.751116132    6.466635173
  571 SOLV  OW      3840    6.085714361    6.610463698    4.736196033
  571 SOLV  HW1     3841    6.014079788    6.545191962    4.760893736
  571 SOLV  HW2     3842    6.138522625    6.574444145    4.659282447
  572 SOLV  OW      3843    4.427577336    3.675489759    5.390416036
  572 SOLV  HW1     3844    4.458761002    3.770396064    5.394929610
  572 SOLV  HW2     3845    4.332169427    3.673161721    5.360518535
  573 SOLV  OW      3846    4.144367620    5.933960001    4.335957126
  573 SOLV  HW1     3847    4.164847218    6.027100570    4.305836355
  573 SOLV  HW2     3848    4.191862932    5.915583144    4.422028347
  574 SOLV  OW      3849    5.454006756    5.644052215    5.062958945
  574 SOLV  HW1     3850    5.366978971    5.687054168    5.038908952
  574 SOLV  HW2     3851    5.451693987    5.615472286    5.158767051
  575 SOLV  OW      3852    6.163675895    6.070123260    3.391321477
  575 SOLV  HW1     3853    6.173951252    5.985297892    3.443289908
  575 SOLV  HW2     3854    6.250634589    6.119512373    3.390633450
  576 SOLV  OW      3855    4.710031325    6.004534678    6.258724906
  576 SOLV  HW1     3856    4.708280086    6.078417654    6.326103650
  576 SOLV  HW2     3857    4.780914561    6.023173233    6.190682638
  577 SOLV  OW      3858    4.470332151    4.478302139    4.725286831
  577 SOLV  HW1     3859    4.512587446    4.564748705    4.698055934
  577 SOLV  HW2     3860    4.371331999    4.484116140    4.712435081
  578 SOLV  OW      3861    3.744795025    4.886860190    4.822798737
  578 SOLV  HW1     3862    3.690512937    4.956296151    4.775553169
  578 SOLV  HW2     3863    3.816401201    4.931426666    4.876523822
  579 SOLV  OW      3864    5.616698637    4.846967879    5.066920942
  579 SOLV  HW1     3865    5.524579499    4.884984201    5.075219252
  579 SOLV  HW2     3866    5.638131293    4.832371003    4.970341583
  580 SOLV  OW      3867    3.849265255    5.684805051    5.820788986
  580 SOLV  HW1     3868    3.867544590    5.616569000    5.891579582
  580 SOLV  HW2     3869    3.934059971    5.732661337    5.797958873
  581 SOLV  OW      3870    6.349594599    6.791336076    4.287134153
  581 SOLV  HW1     3871    6.394824452    6.803023110    4.375562838
  581 SOLV  HW2     3872    6.273101783    6.727670064    4.297000287
  582 SOLV  OW      3873    3.838166363    4.762042105    3.636017668
  582 SOLV  HW1     3874    3.808651287    4.840529248    3.581516420
  582 SOLV  HW2     3875    3.765544724    4.693298684    3.637476667
  583 SOLV  OW      3876    4.897433071    3.902061846    5.247984699
  583 SOLV  HW1     3877    4.846632347    3.885997558    5.163351848
  583 SOLV  HW2     3878    4.859143004    3.981430597    5.295270696
  584 SOLV  OW      3879    5.872263343    3.966760973    4.600335824
  584 SOLV  HW1     3880    5.930926171    3.895608304    4.639038157
  584 SOLV  HW2     3881    5.855064028    4.036985869    4.669433604
  585 SOLV  OW      3882    5.480001316    5.323297541    5.615327274
  585 SOLV  HW1     3883    5.428403024    5.407788387    5.601169321
  585 SOLV  HW2     3884    5.485478836    5.303614084    5.713225692
  586 SOLV  OW      3885    5.876295399    4.248318274    4.114662837
  586 SOLV  HW1     3886    5.877330405    4.345391359    4.138694145
  586 SOLV  HW2     3887    5.970088360    4.216335353    4.101183173
  587 SOLV  OW      3888    3.849833981    5.196979198    5.443191365
  587 SOLV  HW1     3889    3.809980306    5.255150179    5.372273684
  587 SOLV  HW2     3890    3.947077620    5.183278494    5.424286674
  588 SOLV  OW      3891    3.862576627    5.281205166    6.458584628
  588 SOLV  HW1     3892    3.861145781    5.197461104    6.513234187
  588 SOLV  HW2     3893    3.791263992    5.343369931    6.491014521
  589 SOLV  OW      3894    3.770479340    4.647861685    4.692587481
  589 SOLV  HW1     3895    3.678457101    4.616145557    4.669613286
  589 SOLV  HW2     3896    3.764304304    4.732569593    4.745391024
  590 SOLV  OW      3897    3.760645815    5.808682021    6.729836958
  590 SOLV  HW1     3898    3.708685552    5.791119850    6.813464497
  590 SOLV  HW2     3899    3.706470590    5.780882517    6.650501756
  591 SOLV  OW      3900    4.626546295    6.610933996    4.154924969
  591 SOLV  HW1     3901    4.716573350    6.652070772    4.169217606
  591 SOLV  HW2     3902    4.634626182    6.534475783    4.090970280
  592 SOLV  OW      3903    5.659099856    6.739602376    3.552614500
  592 SOLV  HW1     3904    5.610917324    6.777503564    3.631632936
  592 SOLV  HW2     3905    5.603476803    6.752255024    3.470469311
  593 SOLV  OW      3906    4.866564328    5.658195482    5.500170623
  593 SOLV  HW1     3907    4.858421716    5.713941447    5.417550255
  593 SOLV  HW2     3908    4.841603800    5.563666812    5.479163417
  594 SOLV  OW      3909    3.676395399    5.001007897    5.548094130
  594 SOLV  HW1     3910    3.666997246    4.915215985    5.497567036
  594 SOLV  HW2     3911    3.750633032    5.055047095    5.508470238
  595 SOLV  OW      3912    3.699099175    3.801837338    6.203757780
  595 SOLV  HW1     3913    3.635574640    3.840691080    6.270516591
  595 SOLV  HW2     3914    3.648671592    3.744290124    6.139360617
  596 SOLV  OW      3915    6.431478403    4.901679467    4.875571202
  596 SOLV  HW1     3916    6.331939502    4.896836479    4.867175168
  596 SOLV  HW2     3917    6.459406054    4.863098552    4.963511010
  597 SOLV  OW      3918    5.761224577    6.697611219    4.804940431
  597 SOLV  HW1     3919    5.766402399    6.713339164    4.706311326
  597 SOLV  HW2     3920    5.844836927    6.731056135    4.848440484
  598 SOLV  OW      3921    4.966736079    5.482638303    4.072189921
  598 SOLV  HW1     3922    4.975835946    5.469158277    3.973521167
  598 SOLV  HW2     3923    5.048532328    5.448114898    4.118206312
  599 SOLV  OW      3924    6.082414785    3.694089251    6.868514953
  599 SOLV  HW1     3925    6.107482807    3.789675020    6.853128247
  599 SOLV  HW2     3926    6.114995678    3.638391684    6.792107980
  600 SOLV  OW      3927    4.839660827    6.351592327    5.882293359
  600 SOLV  HW1     3928    4.916505140    6.306256911    5.837113661
  600 SOLV  HW2     3929    4.754018750    6.308951648    5.853159699
  601 SOLV  OW      3930    3.613346956    6.525484527    4.019279649
  601 SOLV  HW1     3931    3.682327992    6.559075647    3.955144673
  601 SOLV  HW2     3932    3.604812220    6.589550430    4.095586388
  602 SOLV  OW      3933    3.898208059    6.587151361    3.459911796
  602 SOLV  HW1     3934    3.990587419    6.599296194    3.496250929
  602 SOLV  HW2     3935    3.894895916    6.620249624    3.365596217
  603 SOLV  OW      3936    4.009692538    4.175959524    3.419864244
  603 SOLV  HW1     3937    3.938771561    4.106525028    3.407584120
  603 SOLV  HW2     3938    4.095990502    4.131533236    3.443962108
  604 SOLV  OW      3939    3.939809373    5.441696591    3.928089546
  604 SOLV  HW1     3940    3.841194229    5.442989068    3.911497479
  604 SOLV  HW2     3941    3.958262487    5.472088764    4.021564707
  605 SOLV  OW      3942    4.312717032    3.712846708    6.621248095
  605 SOLV  HW1     3943    4.343651659    3.725579219    6.715495994
  605 SOLV  HW2     3944    4.249844364    3.786601737    6.596571617
  606 SOLV  OW      3945    6.238492522    5.644839105    3.733038632
  606 SOLV  HW1     3946    6.200103617    5.552496099    3.733782890
  606 SOLV  HW2     3947    6.323400881    5.646047517    3.785864372
  607 SOLV  OW      3948    5.003584128    5.434976106    3.800405887
  607 SOLV  HW1     3949    4.982607935    5.348694988    3.754392875
  607 SOLV  HW2     3950    5.078347222    5.480970869    3.752484005
  608 SOLV  OW      3951    3.703408271    3.559171630    6.694006755
  608 SOLV  HW1     3952    3.774383054    3.572032895    6.624744871
  608 SOLV  HW2     3953    3.694459008    3.642596470    6.748414540
  609 SOLV  OW      3954    4.176781562    4.446789803    6.063402930
  609 SOLV  HW1     3955    4.178708802    4.357464121    6.108336483
  609 SOLV  HW2     3956    4.103483331    4.448287426    5.995381537
  610 SOLV  OW      3957    4.098506042    6.139490223    6.211332891
  610 SOLV  HW1     3958    4.184942334    6.159226864    6.165063943
  610 SOLV  HW2     3959    4.036169348    6.216850727    6.199887107
  611 SOLV  OW      3960    4.945003030    4.732122834    4.545788473
  611 SOLV  HW1     3961    4.928477301    4.694486469    4.636958458
  611 SOLV  HW2     3962    4.868651577    4.791262504    4.519818177
  612 SOLV  OW      3963    3.942231453    4.577712065    4.332122792
  612 SOLV  HW1     3964    3.924439835    4.671134632    4.363068641
  612 SOLV  HW2     3965    4.009685201    4.579351615    4.258303811
  613 SOLV  OW      3966    0.006757323    4.602122998    4.903662406
  613 SOLV  HW1     3967   -0.092232412    4.590774027    4.895070506
  613 SOLV  HW2     3968    0.030513706    4.698383657    4.890584775
  614 SOLV  OW      3969    5.034459397    4.259257128    4.518789114
  614 SOLV  HW1     3970    5.001555737    4.186521973    4.579027571
  614 SOLV  HW2     3971    5.130287191    4.278923679    4.539572517
  615 SOLV  OW      3972    5.947929695    3.616331137    6.269545656
  615 SOLV  HW1     3973    5.890616062    3.582381738    6.194962911
  615 SOLV  HW2     3974    5.889851145    3.645549533    6.345539600
  616 SOLV  OW      3975    5.350194002    4.696035797    6.475148366
  616 SOLV  HW1     3976    5.266002311    4.747351573    6.458415885
  616 SOLV  HW2     3977    5.426063683    4.739865115    6.426937738
  617 SOLV  OW      3978    5.863123670    6.384595265    3.724678677
  617 SOLV  HW1     3979    5.798349813    6.406540351    3.651711891
  617 SOLV  HW2     3980    5.848192584    6.290576393    3.755319913
  618 SOLV  OW      3981    3.973165556    4.405503171    5.885325668
  618 SOLV  HW1     3982    3.935250190    4.466915333    5.816096005
  618 SOLV  HW2     3983    4.031515709    4.337394584    5.841073777
  619 SOLV  OW      3984    3.986456885    6.556243131    5.951363364
  619 SOLV  HW1     3985    3.896132555    6.587592381    5.922058418
  619 SOLV  HW2     3986    4.042787585    6.537153814    5.870973997
  620 SOLV  OW      3987    4.311797890    5.230612808    3.771616996
  620 SOLV  HW1     3988    4.322300762    5.313571965    3.826473667
  620 SOLV  HW2     3989    4.369374875    5.237067618    3.690100368
  621 SOLV  OW      3990    4.489979442    6.714461744    6.285946208
  621 SOLV  HW1     3991    4.476090655    6.703267901    6.187550072
  621 SOLV  HW2     3992    4.585203782    6.739476487    6.303512525
  622 SOLV  OW      3993    4.563522665    4.226325190    4.124109155
  622 SOLV  HW1     3994    4.579430500    4.226783353    4.222842439
  622 SOLV  HW2     3995    4.643231081    4.264548246    4.077343771
  623 SOLV  OW      3996    4.042685410    3.856671372    5.432409570
  623 SOLV  HW1     3997    4.090925262    3.884895106    5.515344741
  623 SOLV  HW2     3998    4.060757302    3.922504915    5.359325638
  624 SOLV  OW      3999    3.659458248    6.446688129    6.276621209
  624 SOLV  HW1     4000    3.748307154    6.444375105    6.322470440
  624 SOLV  HW2     4001    3.587180985    6.427605522    6.343054473
  625 SOLV  OW      4002    3.773729435    5.239410817    4.128898690
  625 SOLV  HW1     4003    3.741253080    5.333223023    4.140993888
  625 SOLV  HW2     4004    3.849159788    5.221852671    4.192173482
  626 SOLV  OW      4005    6.151598366    4.204457255    4.967044595
  626 SOLV  HW1     4006    6.141872455    4.300441674    4.940694195
  626 SOLV  HW2     4007    6.201265584    4.155166607    4.895592366
  627 SOLV  OW      4008    5.311391182    5.211258631    6.437054716
  627 SOLV  HW1     4009    5.249736720    5.154508737    6.491642061
  627 SOLV  HW2     4010    5.262493981    5.292490327    6.405242426
  628 SOLV  OW      4011    6.281332589    3.725741329    3.370010015
  628 SOLV  HW1     4012    6.371280850    3.685413029    3.386881433
  628 SOLV  HW2     4013    6.291809787    3.808892268    3.315440608
  629 SOLV  OW      4014    5.549220165    6.125647632    4.468320731
  629 SOLV  HW1     4015    5.641440955    6.088122104    4.477751620
  629 SOLV  HW2     4016    5.487535160    6.078717826    4.531520847
  630 SOLV  OW      4017    4.246777021    6.522165711    5.296379605
  630 SOLV  HW1     4018    4.171346476    6.587822280    5.297374304
  630 SOLV  HW2     4019    4.332498377    6.570184909    5.277738836
  631 SOLV  OW      4020    4.598962699    3.907926865    6.876614521
  631 SOLV  HW1     4021    4.514181828    3.854884544    6.877439599
  631 SOLV  HW2     4022    4.646913015    3.892745587    6.790172551
  632 SOLV  OW      4023    4.054847057    4.528248265    5.492095096
  632 SOLV  HW1     4024    4.106190511    4.610782922    5.468566186
  632 SOLV  HW2     4025    4.006693923    4.494746935    5.411097561
  633 SOLV  OW      4026    4.012880997    3.706875045    6.085348456
  633 SOLV  HW1     4027    3.970731423    3.780323756    6.032149543
  633 SOLV  HW2     4028    4.004228606    3.727193264    6.182886577
  634 SOLV  OW      4029    4.448057847    3.482918435    4.872882738
  634 SOLV  HW1     4030    4.483940458    3.515279711    4.960444741
  634 SOLV  HW2     4031    4.521981726    3.480099474    4.805584234
  635 SOLV  OW      4032    3.751159438    5.775044818    4.104548430
  635 SOLV  HW1     4033    3.676310441    5.839484154    4.088844286
  635 SOLV  HW2     4034    3.814919868    5.813648883    4.171224680
  636 SOLV  OW      4035    5.106555317    3.485520075    5.725026355
  636 SOLV  HW1     4036    5.121461723    3.397916981    5.770910518
  636 SOLV  HW2     4037    5.099490311    3.558160287    5.793402820
  637 SOLV  OW      4038    4.337841445    5.461188804    3.926217581
  637 SOLV  HW1     4039    4.277324780    5.524571082    3.878029173
  637 SOLV  HW2     4040    4.427148807    5.504135391    3.939687160
  638 SOLV  OW      4041    6.613424732    4.322283403    4.028736374
  638 SOLV  HW1     4042    6.625584762    4.260324739    4.106290495
  638 SOLV  HW2     4043    6.702271609    4.341059199    3.986843275
  639 SOLV  OW      4044    6.442607804    6.692141222    3.766281326
  639 SOLV  HW1     4045    6.447429407    6.680562217    3.667061884
  639 SOLV  HW2     4046    6.365699477    6.639315771    3.802285822
  640 SOLV  OW      4047    3.531861473    5.978101404    6.368257937
  640 SOLV  HW1     4048    3.612493452    5.928736690    6.335652275
  640 SOLV  HW2     4049    3.479579535    5.919377242    6.430060193
  641 SOLV  OW      4050    5.156258142    4.278275824    6.674849771
  641 SOLV  HW1     4051    5.169004386    4.376568339    6.661512584
  641 SOLV  HW2     4052    5.220983837    4.228189182    6.617372733
  642 SOLV  OW      4053    3.871748426    6.041144154    5.773566102
  642 SOLV  HW1     4054    3.798499323    6.007086769    5.714606410
  642 SOLV  HW2     4055    3.935847479    5.966957377    5.793293637
  643 SOLV  OW      4056    3.910960373    5.425065690    4.433374480
  643 SOLV  HW1     4057    3.952506511    5.497342504    4.488618991
  643 SOLV  HW2     4058    3.831117004    5.388369911    4.481127271
  644 SOLV  OW      4059    6.164397063    4.448362566    4.853573754
  644 SOLV  HW1     4060    6.162678557    4.448615641    4.753581873
  644 SOLV  HW2     4061    6.145132536    4.540459933    4.887459904
  645 SOLV  OW      4062    6.538473763    5.278587522    4.995968459
  645 SOLV  HW1     4063    6.471776854    5.255572533    4.925093135
  645 SOLV  HW2     4064    6.514151247    5.231932711    5.081016621
  646 SOLV  OW      4065    3.790735507    3.795877703    3.751248198
  646 SOLV  HW1     4066    3.861730117    3.770573394    3.685512240
  646 SOLV  HW2     4067    3.731451791    3.865665541    3.711038796
  647 SOLV  OW      4068    5.130621094    3.881411076    4.749283723
  647 SOLV  HW1     4069    5.085106575    3.820549008    4.814291597
  647 SOLV  HW2     4070    5.228412165    3.885049025    4.769908948
  648 SOLV  OW      4071    4.238436337    3.842210568    5.946764640
  648 SOLV  HW1     4072    4.178499256    3.784408134    6.002152693
  648 SOLV  HW2     4073    4.196437778    3.857710738    5.857337288
  649 SOLV  OW      4074    5.277036180    6.227487002    3.510827820
  649 SOLV  HW1     4075    5.351927420    6.195781969    3.569031008
  649 SOLV  HW2     4076    5.222216254    6.149168806    3.481459379
  650 SOLV  OW      4077    4.792731891    4.952070906    5.277783037
  650 SOLV  HW1     4078    4.764239507    4.914199225    5.365839615
  650 SOLV  HW2     4079    4.867565743    4.897168214    5.240559534
  651 SOLV  OW      4080    4.650153517    4.893614507    3.782297578
  651 SOLV  HW1     4081    4.611777813    4.810640753    3.741767816
  651 SOLV  HW2     4082    4.736309943    4.871565897    3.828045884
  652 SOLV  OW      4083    4.612899660    6.209187841    5.799876998
  652 SOLV  HW1     4084    4.577471518    6.302662117    5.802891267
  652 SOLV  HW2     4085    4.554541489    6.149646302    5.855111358
  653 SOLV  OW      4086    6.250511410    5.012628993    5.917214991
  653 SOLV  HW1     4087    6.233488595    4.980196465    6.010274405
  653 SOLV  HW2     4088    6.319318438    5.085174960    5.919283650
  654 SOLV  OW      4089    3.946954761    6.350396105    6.129636805
  654 SOLV  HW1     4090    3.962671103    6.428603959    6.069319801
  654 SOLV  HW2     4091    3.925881801    6.383088278    6.221771215
  655 SOLV  OW      4092    3.491529484    3.680423694    4.901628520
  655 SOLV  HW1     4093    3.530842305    3.648468695    4.815401421
  655 SOLV  HW2     4094    3.548103913    3.754053589    4.938772531
  656 SOLV  OW      4095    3.710131335    4.775355738    6.034914784
  656 SOLV  HW1     4096    3.692108499    4.701967170    6.100422754
  656 SOLV  HW2     4097    3.638352992    4.776217867    5.965279336
  657 SOLV  OW      4098    5.772779332    4.717846539    5.966485193
  657 SOLV  HW1     4099    5.826699771    4.786153049    6.015748221
  657 SOLV  HW2     4100    5.678850765    4.750602845    5.956265173
  658 SOLV  OW      4101    3.827417239    6.172575729    4.281765674
  658 SOLV  HW1     4102    3.847173594    6.074584660    4.278748004
  658 SOLV  HW2     4103    3.745072653    6.191619971    4.228303008
  659 SOLV  OW      4104    3.942933032    5.494962967    5.203625749
  659 SOLV  HW1     4105    3.958334551    5.545920925    5.118964060
  659 SOLV  HW2     4106    3.885800903    5.415131827    5.184535741
  660 SOLV  OW      4107    6.207965942    3.777259722    5.437511327
  660 SOLV  HW1     4108    6.199699693    3.726591717    5.351684976
  660 SOLV  HW2     4109    6.162720473    3.865972912    5.428313846
  661 SOLV  OW      4110    6.654854738    3.873142951    3.572076775
  661 SOLV  HW1     4111    6.597081444    3.914702374    3.642327063
  661 SOLV  HW2     4112    6.742060016    3.845714280    3.612609573
  662 SOLV  OW      4113    4.564396306    6.479271494    3.536648823
  662 SOLV  HW1     4114    4.524535124    6.482844631    3.628291386
  662 SOLV  HW2     4115    4.586930041    6.571915492    3.506493882
  663 SOLV  OW      4116    5.914045260    4.919826823    6.106650200
  663 SOLV  HW1     4117    5.904977720    4.971197327    6.191974391
  663 SOLV  HW2     4118    5.922856627    4.983613823    6.030132681
  664 SOLV  OW      4119    6.483532448    6.873586157    4.519658451
  664 SOLV  HW1     4120    6.569912661    6.884304391    4.568903586
  664 SOLV  HW2     4121    6.459032233    6.960221055    4.476120212
  665 SOLV  OW      4122    6.638385405    4.894958458    3.575604001
  665 SOLV  HW1     4123    6.681300155    4.804910095    3.568434295
  665 SOLV  HW2     4124    6.539006855    4.884313515    3.579124363
  666 SOLV  OW      4125    3.563282881    5.985182712    4.083372588
  666 SOLV  HW1     4126    3.574194572    6.084284920    4.091100927
  666 SOLV  HW2     4127    3.503021391    5.952530206    4.156189940
  667 SOLV  OW      4128    4.021366044    6.690899824    5.295815285
  667 SOLV  HW1     4129    3.949917750    6.624234129    5.274547287
  667 SOLV  HW2     4130    4.001596149    6.733970615    5.383880770
  668 SOLV  OW      4131    4.007296889    5.726738900    6.816234014
  668 SOLV  HW1     4132    3.922034278    5.753834948    6.771540813
  668 SOLV  HW2     4133    4.083472528    5.738313436    6.752479393
  669 SOLV  OW      4134    3.428818309    4.939198754    6.286190622
  669 SOLV  HW1     4135    3.381295133    4.910350112    6.203058122
  669 SOLV  HW2     4136    3.524900984    4.957211952    6.265089495
  670 SOLV  OW      4137    5.308461373    5.339156881    5.228072024
  670 SOLV  HW1     4138    5.379432437    5.406810327    5.247758585
  670 SOLV  HW2     4139    5.322571898    5.301784617    5.136389636
  671 SOLV  OW      4140    4.566741267    5.493779765    3.686920163
  671 SOLV  HW1     4141    4.488439160    5.545878719    3.652916187
  671 SOLV  HW2     4142    4.585298384    5.519608832    3.781736790
  672 SOLV  OW      4143    3.407864312    5.386601019    6.445676460
  672 SOLV  HW1     4144    3.368116212    5.296721677    6.427187714
  672 SOLV  HW2     4145    3.403798907    5.442492427    6.362853618
  673 SOLV  OW      4146    6.518267179    4.758870638    5.108920413
  673 SOLV  HW1     4147    6.584855406    4.712208458    5.167149547
  673 SOLV  HW2     4148    6.455890637    4.812373972    5.165915872
  674 SOLV  OW      4149    3.780977733    3.788330236    5.408590868
  674 SOLV  HW1     4150    3.744775455    3.713290118    5.463908978
  674 SOLV  HW2     4151    3.877721376    3.801855482    5.430025024
  675 SOLV  OW      4152    5.231987752    3.808717042    3.492636446
  675 SOLV  HW1     4153    5.295372732    3.732772347    3.477934909
  675 SOLV  HW2     4154    5.273253798    3.893487703    3.459283078
  676 SOLV  OW      4155    6.414565858    5.157819777    4.782416447
  676 SOLV  HW1     4156    6.421813539    5.063350886    4.814432831
  676 SOLV  HW2     4157    6.490927427    5.178170081    4.721124809
  677 SOLV  OW      4158    5.655752602    3.425902128    4.359543352
  677 SOLV  HW1     4159    5.623742458    3.446426648    4.267044277
  677 SOLV  HW2     4160    5.751969168    3.398819127    4.356251892
  678 SOLV  OW      4161    5.381736631    6.203714938    4.852300759
  678 SOLV  HW1     4162    5.429025251    6.162313828    4.930081075
  678 SOLV  HW2     4163    5.411542994    6.298597107    4.841862617
  679 SOLV  OW      4164    6.177726967    3.764123245    4.464901694
  679 SOLV  HW1     4165    6.124578294    3.843575128    4.435502826
  679 SOLV  HW2     4166    6.232168678    3.788329882    4.545224454
  680 SOLV  OW      4167    5.323299519    5.463800004    5.862877888
  680 SOLV  HW1     4168    5.383709987    5.384297166    5.868521948
  680 SOLV  HW2     4169    5.254289963    5.448246178    5.792183587
  681 SOLV  OW      4170    3.621894531    4.435608749    4.915359378
  681 SOLV  HW1     4171    3.534943944    4.422789473    4.867641146
  681 SOLV  HW2     4172    3.633849775    4.532427113    4.937382012
  682 SOLV  OW      4173    6.079646182    4.694028512    4.936681312
  682 SOLV  HW1     4174    6.076659262    4.708485260    5.035594036
  682 SOLV  HW2     4175    6.093282270    4.781729300    4.890592139
  683 SOLV  OW      4176    3.585913114    3.748657863    6.871567010
  683 SOLV  HW1     4177    3.600764963    3.844947792    6.894130942
  683 SOLV  HW2     4178    3.492162364    3.736128042    6.839082771
  684 SOLV  OW      4179    4.570573094    4.040096664    6.206883221
  684 SOLV  HW1     4180    4.521986775    3.955468189    6.184999815
  684 SOLV  HW2     4181    4.627581221    4.025813765    6.287799993
  685 SOLV  OW      4182    3.987874239    3.695635047    3.582115079
  685 SOLV  HW1     4183    4.027290020    3.697224681    3.490214606
  685 SOLV  HW2     4184    3.947176688    3.605923704    3.599359233
  686 SOLV  OW      4185    5.693617609    4.520392829    6.517588232
  686 SOLV  HW1     4186    5.651273342    4.524675184    6.427097213
  686 SOLV  HW2     4187    5.774295298    4.579465856    6.519442480
  687 SOLV  OW      4188    6.167821768    4.916445646    4.798552678
  687 SOLV  HW1     4189    6.167176470    4.903909184    4.699336128
  687 SOLV  HW2     4190    6.116042005    4.998707008    4.822076515
  688 SOLV  OW      4191    3.732242704    3.552406098    5.185953875
  688 SOLV  HW1     4192    3.702149826    3.499433841    5.106644090
  688 SOLV  HW2     4193    3.825610010    3.525996495    5.210174627
  689 SOLV  OW      4194    4.604673036    6.124215870    4.324312468
  689 SOLV  HW1     4195    4.596713714    6.051224224    4.392213413
  689 SOLV  HW2     4196    4.548195867    6.102058305    4.244807583
  690 SOLV  OW      4197    4.211786294    3.550145937    4.740551232
  690 SOLV  HW1     4198    4.292016260    3.542713090    4.799779134
  690 SOLV  HW2     4199    4.128788649    3.544794055    4.796073737
  691 SOLV  OW      4200    3.726960916    4.375094290    6.825966625
  691 SOLV  HW1     4201    3.791926877    4.436700707    6.781404836
  691 SOLV  HW2     4202    3.774380190    4.291926385    6.854883223
  692 SOLV  OW      4203    4.714775091    4.504778791    3.751871524
  692 SOLV  HW1     4204    4.714060841    4.437280620    3.678080457
  692 SOLV  HW2     4205    4.655621587    4.581591735    3.727332049
  693 SOLV  OW      4206    5.535402593    4.601810349    5.198678200
  693 SOLV  HW1     4207    5.546873970    4.682098743    5.140164819
  693 SOLV  HW2     4208    5.600980257    4.531286601    5.171704815
  694 SOLV  OW      4209    4.024607277    6.234552567    5.889580432
  694 SOLV  HW1     4210    3.990980731    6.267202137    5.977927485
  694 SOLV  HW2     4211    3.968262202    6.157890769    5.858757619
  695 SOLV  OW      4212    3.828713404    5.112050959    3.888192683
  695 SOLV  HW1     4213    3.809729752    5.157268547    3.975351755
  695 SOLV  HW2     4214    3.901807626    5.160917031    3.840537373
  696 SOLV  OW      4215    6.402863960    4.291577498    6.086365225
  696 SOLV  HW1     4216    6.319119739    4.300791124    6.140249912
  696 SOLV  HW2     4217    6.480445246    4.326080541    6.139205963
  697 SOLV  OW      4218    4.389663872    4.284658522    5.425264235
  697 SOLV  HW1     4219    4.430848266    4.204770915    5.469122282
  697 SOLV  HW2     4220    4.349963488    4.344232784    5.495095414
  698 SOLV  OW      4221    4.815596035    6.208383244    6.434111839
  698 SOLV  HW1     4222    4.798465664    6.275191174    6.506531898
  698 SOLV  HW2     4223    4.812078201    6.254004425    6.345186355
  699 SOLV  OW      4224    5.795343119    4.169676413    4.782501792
  699 SOLV  HW1     4225    5.718871022    4.166934606    4.718123993
  699 SOLV  HW2     4226    5.790437765    4.253718569    4.836491166
  700 SOLV  OW      4227    4.414875455    5.311328491    5.328698207
  700 SOLV  HW1     4228    4.327421810    5.359801644    5.330647639
  700 SOLV  HW2     4229    4.443666437    5.290777202    5.422241181
  701 SOLV  OW      4230    6.438454708    4.400896781    4.874784513
  701 SOLV  HW1     4231    6.465084260    4.316030027    4.920485100
  701 SOLV  HW2     4232    6.340632521    4.416696306    4.888245378
  702 SOLV  OW      4233    6.155850480    4.549013040    5.596132228
  702 SOLV  HW1     4234    6.217373471    4.552870106    5.674883113
  702 SOLV  HW2     4235    6.082958065    4.616539588    5.607464572
  703 SOLV  OW      4236    6.704775715    6.401761098    3.905576800
  703 SOLV  HW1     4237    6.696020013    6.391957178    3.806437262
  703 SOLV  HW2     4238    6.694438921    6.498039580    3.930576651
  704 SOLV  OW      4239    6.500407424    6.238889949    4.010511730
  704 SOLV  HW1     4240    6.572693834    6.301143305    3.980502252
  704 SOLV  HW2     4241    6.515297338    6.214245619    4.106283800
  705 SOLV  OW      4242    4.675891753    5.961760883    3.741946804
  705 SOLV  HW1     4243    4.595004715    5.904677144    3.756093158
  705 SOLV  HW2     4244    4.654970507    6.056131308    3.767595489
  706 SOLV  OW      4245    6.862055183    3.882373682    4.590682718
  706 SOLV  HW1     4246    6.927023987    3.818180794    4.631405287
  706 SOLV  HW2     4247    6.887842668    3.975862265    4.615112112
  707 SOLV  OW      4248    4.544538903    4.155360047    5.831100891
  707 SOLV  HW1     4249    4.598628695    4.180524427    5.911368718
  707 SOLV  HW2     4250    4.452133806    4.130066521    5.859795361
  708 SOLV  OW      4251    5.915276502    6.785020518    3.648423544
  708 SOLV  HW1     4252    5.908936362    6.800836601    3.746961331
  708 SOLV  HW2     4253    5.825627975    6.758194994    3.613159782
  709 SOLV  OW      4254    6.754165509    6.576510795    3.440098362
  709 SOLV  HW1     4255    6.679742327    6.586796992    3.374102720
  709 SOLV  HW2     4256    6.775292715    6.665465117    3.480604779
  710 SOLV  OW      4257    4.162846249    3.487429253    6.589802780
  710 SOLV  HW1     4258    4.226937831    3.561768481    6.608933608
  710 SOLV  HW2     4259    4.194166909    3.403963389    6.635106929
  711 SOLV  OW      4260    4.021399468    5.704425865    5.024264985
  711 SOLV  HW1     4261    4.025057971    5.736256136    4.929529038
  711 SOLV  HW2     4262    3.994434943    5.780105146    5.083821157
  712 SOLV  OW      4263    4.182487193    5.150838453    5.964278776
  712 SOLV  HW1     4264    4.092865550    5.189141275    5.941865179
  712 SOLV  HW2     4265    4.181003432    5.051898464    5.949782779
  713 SOLV  OW      4266    5.356764836    4.660334558    4.289187439
  713 SOLV  HW1     4267    5.364569576    4.683349687    4.386199301
  713 SOLV  HW2     4268    5.361020253    4.744052546    4.234643605
  714 SOLV  OW      4269    5.583243054    3.669618850    5.559287827
  714 SOLV  HW1     4270    5.665100647    3.629596629    5.600510038
  714 SOLV  HW2     4271    5.528479766    3.713954519    5.630259745
  715 SOLV  OW      4272    0.158434408    3.710339832    3.877935292
  715 SOLV  HW1     4273    0.167829569    3.797730541    3.925647964
  715 SOLV  HW2     4274    0.156051259    3.635983713    3.944773837
  716 SOLV  OW      4275    5.026341175    4.316365314    4.072073087
  716 SOLV  HW1     4276    5.070942208    4.398108275    4.108551741
  716 SOLV  HW2     4277    5.007462486    4.252583525    4.146754305
  717 SOLV  OW      4278    5.822405827    5.304269109    5.934872726
  717 SOLV  HW1     4279    5.884132278    5.232876290    5.901812921
  717 SOLV  HW2     4280    5.757019902    5.264564220    5.999279268
  718 SOLV  OW      4281    4.031452848    6.747401865    6.155021621
  718 SOLV  HW1     4282    4.013075826    6.669687490    6.094818531
  718 SOLV  HW2     4283    4.056918395    6.826907019    6.099957866
  719 SOLV  OW      4284    5.662360149    5.295800671    4.844192260
  719 SOLV  HW1     4285    5.580137810    5.352586912    4.848242976
  719 SOLV  HW2     4286    5.667295646    5.238442563    4.925967764
  720 SOLV  OW      4287    4.464054004    5.887392208    6.561038241
  720 SOLV  HW1     4288    4.432807836    5.973165947    6.520191490
  720 SOLV  HW2     4289    4.389778344    5.846895508    6.614376429
  721 SOLV  OW      4290    4.800722515    6.352477806    3.491291324
  721 SOLV  HW1     4291    4.708391418    6.388336116    3.505116452
  721 SOLV  HW2     4292    4.863556707    6.396677961    3.555323130
  722 SOLV  OW      4293    5.312408650    4.811989711    5.637790668
  722 SOLV  HW1     4294    5.382893056    4.743608899    5.656699831
  722 SOLV  HW2     4295    5.355811489    4.899280757    5.615475749
  723 SOLV  OW      4296    6.170060661    3.916562614    6.724145428
  723 SOLV  HW1     4297    6.205413478    3.892899423    6.633645310
  723 SOLV  HW2     4298    6.226966041    3.988245918    6.764435398
  724 SOLV  OW      4299    5.488650433    4.228574304    3.762068127
  724 SOLV  HW1     4300    5.405685744    4.248748874    3.814137471
  724 SOLV  HW2     4301    5.568915394    4.247360922    3.818689245
  725 SOLV  OW      4302    0.057627770    4.868342434    4.867110339
  725 SOLV  HW1     4303    0.014068459    4.901324096    4.783355705
  725 SOLV  HW2     4304    0.050757720    4.938471309    4.938066265
  726 SOLV  OW      4305    4.779433906    3.782720518    5.030280602
  726 SOLV  HW1     4306    4.718497491    3.711179304    5.064492153
  726 SOLV  HW2     4307    4.728863472    3.842703113    4.968260152
  727 SOLV  OW      4308    5.693571689    5.402503023    3.772725143
  727 SOLV  HW1     4309    5.786740563    5.366803518    3.779552428
  727 SOLV  HW2     4310    5.628266059    5.328313504    3.787973487
  728 SOLV  OW      4311    4.715956327    6.542866794    6.044194638
  728 SOLV  HW1     4312    4.626314750    6.504959197    6.067201329
  728 SOLV  HW2     4313    4.760315143    6.484544011    5.976131693
  729 SOLV  OW      4314    4.698136807    5.928428882    4.967830409
  729 SOLV  HW1     4315    4.760420099    6.006674812    4.967813064
  729 SOLV  HW2     4316    4.610586761    5.955547500    5.007844707
  730 SOLV  OW      4317    5.076848901    5.329608273    4.792564142
  730 SOLV  HW1     4318    5.080988794    5.422139099    4.830277510
  730 SOLV  HW2     4319    5.043540864    5.266523805    4.862651827
  731 SOLV  OW      4320    4.616749537    6.750326322    4.861122080
  731 SOLV  HW1     4321    4.643163405    6.672960646    4.918728493
  731 SOLV  HW2     4322    4.683471779    6.824064588    4.871724264
  732 SOLV  OW      4323    5.405172531    5.996715534    4.665969171
  732 SOLV  HW1     4324    5.418944328    6.061103576    4.741241569
  732 SOLV  HW2     4325    5.462985914    5.916311413    4.679905348
  733 SOLV  OW      4326    3.957168412    5.620958699    4.629378132
  733 SOLV  HW1     4327    4.006167284    5.680167493    4.693370362
  733 SOLV  HW2     4328    3.874055217    5.667076096    4.598283135
  734 SOLV  OW      4329    3.862688064    4.432683326    4.556868917
  734 SOLV  HW1     4330    3.817741980    4.507359807    4.605909901
  734 SOLV  HW2     4331    3.909461785    4.469113906    4.476328682
  735 SOLV  OW      4332    5.818841313    4.974044630    5.719612504
  735 SOLV  HW1     4333    5.750858619    4.976514864    5.792918144
  735 SOLV  HW2     4334    5.773167950    4.985705315    5.631411509
  736 SOLV  OW      4335    6.743251919    4.759457278    5.954053528
  736 SOLV  HW1     4336    6.798296649    4.789537845    6.031942591
  736 SOLV  HW2     4337    6.803636230    4.729789395    5.880060481
  737 SOLV  OW      4338    5.726750923    3.892136587    0.007105130
  737 SOLV  HW1     4339    5.652704104    3.890897499   -0.060103941
  737 SOLV  HW2     4340    5.712161313    3.819328166    0.074094549
  738 SOLV  OW      4341    6.641289332    4.051676642    5.967209975
  738 SOLV  HW1     4342    6.607346980    3.973224341    6.019120331
  738 SOLV  HW2     4343    6.564370351    4.109722538    5.940457662
  739 SOLV  OW      4344    3.652153189    4.905164749    4.426616722
  739 SOLV  HW1     4345    3.563962686    4.862039976    4.445708426
  739 SOLV  HW2     4346    3.647988635    4.951814204    4.338252427
  740 SOLV  OW      4347    5.168462571    6.035284174    3.894972598
  740 SOLV  HW1     4348    5.113844181    6.111882608    3.928902030
  740 SOLV  HW2     4349    5.158373999    5.957251709    3.956703905
  741 SOLV  OW      4350    5.254866176    4.714786068    4.876007174
  741 SOLV  HW1     4351    5.264922739    4.667160992    4.963369110
  741 SOLV  HW2     4352    5.221732722    4.650703209    4.806747504
  742 SOLV  OW      4353    4.457627802    6.430071742    6.097334002
  742 SOLV  HW1     4354    4.431793905    6.518708117    6.058894336
  742 SOLV  HW2     4355    4.396210013    6.359368746    6.062258170
  743 SOLV  OW      4356    5.746258735    5.461821283    4.439783925
  743 SOLV  HW1     4357    5.755741764    5.442444916    4.342131505
  743 SOLV  HW2     4358    5.675797402    5.531503645    4.453235085
  744 SOLV  OW      4359    5.682060102    5.893301459    5.188998446
  744 SOLV  HW1     4360    5.712136912    5.805552364    5.151616518
  744 SOLV  HW2     4361    5.624137301    5.877352210    5.268951144
  745 SOLV  OW      4362    6.200432589    4.389588337    6.262248689
  745 SOLV  HW1     4363    6.175154178    4.452501588    6.335762845
  745 SOLV  HW2     4364    6.238686495    4.305994284    6.301618765
  746 SOLV  OW      4365    4.025529393    6.356120315    4.220713818
  746 SOLV  HW1     4366    4.010171522    6.380571345    4.124965480
  746 SOLV  HW2     4367    3.967593930    6.278283296    4.244927421
  747 SOLV  OW      4368    4.566184054    5.598464294    3.949264891
  747 SOLV  HW1     4369    4.546518609    5.686548064    3.906200274
  747 SOLV  HW2     4370    4.583224189    5.612164440    4.046845319
  748 SOLV  OW      4371    5.369817241    5.588989110    5.573272527
  748 SOLV  HW1     4372    5.280841834    5.628459709    5.596228371
  748 SOLV  HW2     4373    5.438962696    5.623541683    5.636727378
  749 SOLV  OW      4374    5.442378866    4.963209918    3.723575747
  749 SOLV  HW1     4375    5.534581299    4.934317659    3.697775467
  749 SOLV  HW2     4376    5.399933074    5.011481632    3.646960699
  750 SOLV  OW      4377    4.189926852    4.262055958    5.241477850
  750 SOLV  HW1     4378    4.216881750    4.307765147    5.156710054
  750 SOLV  HW2     4379    4.262885277    4.271716122    5.309191879
  751 SOLV  OW      4380    6.252156691    5.819430743    4.590769777
  751 SOLV  HW1     4381    6.187589407    5.796014326    4.663462490
  751 SOLV  HW2     4382    6.215078227    5.894601510    4.536216682
  752 SOLV  OW      4383    5.170756152    3.642545525    5.938314579
  752 SOLV  HW1     4384    5.095331100    3.646286420    6.003877317
  752 SOLV  HW2     4385    5.251687146    3.685741102    5.978134776
  753 SOLV  OW      4386    4.466125592    5.991038936    5.100308156
  753 SOLV  HW1     4387    4.500432989    6.075396899    5.141638492
  753 SOLV  HW2     4388    4.377082102    6.008379236    5.058213345
  754 SOLV  OW      4389    3.954770892    5.021972227    5.703888326
  754 SOLV  HW1     4390    3.900433401    5.097355388    5.740856132
  754 SOLV  HW2     4391    3.933704348    4.938022163    5.753991246
  755 SOLV  OW      4392    5.240642942    6.083538140    4.213501266
  755 SOLV  HW1     4393    5.187506312    6.090511619    4.297937444
  755 SOLV  HW2     4394    5.338018793    6.092127634    4.234613314
  756 SOLV  OW      4395    0.003696290    5.634704452    5.201500975
  756 SOLV  HW1     4396    0.002245752    5.619035891    5.102739621
  756 SOLV  HW2     4397   -0.001383214    5.732904003    5.219732986
  757 SOLV  OW      4398    4.148623122    6.097124746    3.734460454
  757 SOLV  HW1     4399    4.187183699    6.189102111    3.727066750
  757 SOLV  HW2     4400    4.050360560    6.103499909    3.751931486
  758 SOLV  OW      4401    6.813834989    5.295559773    3.997316420
  758 SOLV  HW1     4402    6.787512221    5.293260459    3.900862443
  758 SOLV  HW2     4403    6.880148574    5.222939720    4.015492559
  759 SOLV  OW      4404    3.566902063    5.418041978    5.660850563
  759 SOLV  HW1     4405    3.480310359    5.391945562    5.618159890
  759 SOLV  HW2     4406    3.594161008    5.508575658    5.628260099
  760 SOLV  OW      4407    4.514927557    6.251193696    5.197958255
  760 SOLV  HW1     4408    4.533485179    6.271672214    5.101844606
  760 SOLV  HW2     4409    4.563210103    6.316839452    5.255931962
  761 SOLV  OW      4410    4.220873810    6.108206314    5.020591015
  761 SOLV  HW1     4411    4.260869684    6.151571574    4.939836232
  761 SOLV  HW2     4412    4.193708692    6.178620091    5.086206798
  762 SOLV  OW      4413    4.700984490    5.926880289    6.704201184
  762 SOLV  HW1     4414    4.773827180    5.932633220    6.635918622
  762 SOLV  HW2     4415    4.615297310    5.901293723    6.659427771
  763 SOLV  OW      4416    3.959679053    4.907463319    5.443010475
  763 SOLV  HW1     4417    4.048723254    4.862297822    5.448600428
  763 SOLV  HW2     4418    3.935850145    4.945297022    5.532457634
  764 SOLV  OW      4419    3.905729399    6.803132592    5.517770528
  764 SOLV  HW1     4420    3.862345772    6.722961247    5.558909035
  764 SOLV  HW2     4421    3.948117912    6.858524481    5.589442847
  765 SOLV  OW      4422    3.574618671    5.775624058    4.976220904
  765 SOLV  HW1     4423    3.599303688    5.690568616    4.929785329
  765 SOLV  HW2     4424    3.479722521    5.798875849    4.954911870
  766 SOLV  OW      4425    4.088928522    5.694518267    6.138635242
  766 SOLV  HW1     4426    4.188749973    5.697544983    6.143951920
  766 SOLV  HW2     4427    4.050807982    5.688908824    6.230923109
  767 SOLV  OW      4428    3.615208482    5.802235657    5.243053696
  767 SOLV  HW1     4429    3.521122493    5.821542845    5.270920924
  767 SOLV  HW2     4430    3.617315730    5.780937706    5.145363577
  768 SOLV  OW      4431    6.165615411    6.442486017    4.095458388
  768 SOLV  HW1     4432    6.239109904    6.446973424    4.163133885
  768 SOLV  HW2     4433    6.199411744    6.475549029    4.007332554
  769 SOLV  OW      4434    6.857787527    4.380096810    3.907969032
  769 SOLV  HW1     4435    6.903297930    4.468444448    3.919083787
  769 SOLV  HW2     4436    6.926587821    4.308035394    3.899385792
  770 SOLV  OW      4437    5.274253215    4.272585661    3.935244753
  770 SOLV  HW1     4438    5.181971766    4.263671533    3.972745019
  770 SOLV  HW2     4439    5.289924121    4.367380347    3.907496765
  771 SOLV  OW      4440    4.779556900    5.155155201    4.579788450
  771 SOLV  HW1     4441    4.778552868    5.106953526    4.667409385
  771 SOLV  HW2     4442    4.693493820    5.138531882    4.531636304
  772 SOLV  OW      4443    3.482872151    3.573045450    5.772330979
  772 SOLV  HW1     4444    3.437599202    3.652664181    5.732173044
  772 SOLV  HW2     4445    3.417228657    3.498056249    5.780629125
  773 SOLV  OW      4446    6.779305800    4.430889507    5.940848364
  773 SOLV  HW1     4447    6.826477062    4.349755559    5.906294926
  773 SOLV  HW2     4448    6.809753933    4.449900732    6.034192718
  774 SOLV  OW      4449    3.949404535    4.526833949    4.882887414
  774 SOLV  HW1     4450    3.879720102    4.555887383    4.817301117
  774 SOLV  HW2     4451    3.996161081    4.445595279    4.848021049
  775 SOLV  OW      4452    3.522665223    3.880403205    6.402350394
  775 SOLV  HW1     4453    3.439771260    3.912727314    6.356685569
  775 SOLV  HW2     4454    3.502912263    3.795211824    6.450865648
  776 SOLV  OW      4455    4.308563686    4.101118303    5.948999887
  776 SOLV  HW1     4456    4.296820778    4.147826287    6.036649497
  776 SOLV  HW2     4457    4.289482598    4.003609562    5.960398259
  777 SOLV  OW      4458    4.436874247    4.356063812    6.340302894
  777 SOLV  HW1     4459    4.506657812    4.425771851    6.356809063
  777 SOLV  HW2     4460    4.468694359    4.268059363    6.375573683
  778 SOLV  OW      4461    4.283998367    5.650711849    5.493757603
  778 SOLV  HW1     4462    4.312576049    5.606586139    5.578823911
  778 SOLV  HW2     4463    4.352721029    5.718020109    5.466430073
  779 SOLV  OW      4464    3.879049358    5.426297313    4.806999288
  779 SOLV  HW1     4465    3.957527064    5.382755203    4.851124563
  779 SOLV  HW2     4466    3.911004686    5.499845721    4.747239806
  780 SOLV  OW      4467    6.161300851    5.829215883    3.529509378
  780 SOLV  HW1     4468    6.080540884    5.788654554    3.486680584
  780 SOLV  HW2     4469    6.192894302    5.770089322    3.603721626
  781 SOLV  OW      4470    6.341984585    4.212455090    3.660479710
  781 SOLV  HW1     4471    6.243056123    4.206811844    3.647012928
  781 SOLV  HW2     4472    6.383461339    4.260282157    3.583070081
  782 SOLV  OW      4473    3.643225022    6.361910918    3.679158905
  782 SOLV  HW1     4474    3.554935837    6.329263700    3.645379941
  782 SOLV  HW2     4475    3.645834209    6.461774798    3.674446394
  783 SOLV  OW      4476    4.972215162    4.471715510    6.364762517
  783 SOLV  HW1     4477    4.949193879    4.550211799    6.422295299
  783 SOLV  HW2     4478    5.062150662    4.485960131    6.323406208
  784 SOLV  OW      4479    6.374300412    4.648968555    4.421113736
  784 SOLV  HW1     4480    6.457297348    4.647608025    4.476878392
  784 SOLV  HW2     4481    6.388877709    4.594742423    4.338366959
  785 SOLV  OW      4482    3.626972561    5.706002194    6.513577283
  785 SOLV  HW1     4483    3.668446226    5.735397297    6.427453545
  785 SOLV  HW2     4484    3.531957856    5.737005322    6.517091166
  786 SOLV  OW      4485    4.237241433    6.503067209    4.552355863
  786 SOLV  HW1     4486    4.295582376    6.561221434    4.609066536
  786 SOLV  HW2     4487    4.287750167    6.420904658    4.525901503
  787 SOLV  OW      4488    6.860191378    4.562246226    5.568871004
  787 SOLV  HW1     4489    6.896815775    4.586731756    5.479088187
  787 SOLV  HW2     4490    6.764716948    4.591385013    5.574977763
  788 SOLV  OW      4491    6.220339650    4.105462949    4.252186088
  788 SOLV  HW1     4492    6.189610646    4.124776434    4.158994524
  788 SOLV  HW2     4493    6.143471866    4.071112960    4.306161125
  789 SOLV  OW      4494    5.184095483    5.620441913    4.532050185
  789 SOLV  HW1     4495    5.274417643    5.623362959    4.574884507
  789 SOLV  HW2     4496    5.155058293    5.525274396    4.521983252
  790 SOLV  OW      4497    5.132939506    4.745637086    5.430865931
  790 SOLV  HW1     4498    5.204010952    4.763855651    5.498825768
  790 SOLV  HW2     4499    5.107314018    4.649037714    5.434536515
  791 SOLV  OW      4500    5.005386831    4.613175887    6.811866301
  791 SOLV  HW1     4501    4.953097973    4.531185877    6.835210541
  791 SOLV  HW2     4502    5.086489922    4.587167019    6.759452614
  792 SOLV  OW      4503    5.110228198    4.121057193    6.158340102
  792 SOLV  HW1     4504    5.043749155    4.192989519    6.178533187
  792 SOLV  HW2     4505    5.098784981    4.090720733    6.063734593
  793 SOLV  OW      4506    5.426854614    5.052784356    5.547434365
  793 SOLV  HW1     4507    5.365669313    5.039877788    5.469388074
  793 SOLV  HW2     4508    5.433820070    5.150290832    5.568539462
  794 SOLV  OW      4509    6.401033270    4.151891327    5.843221101
  794 SOLV  HW1     4510    6.360656844    4.206508298    5.769814816
  794 SOLV  HW2     4511    6.384386366    4.196671363    5.931080772
  795 SOLV  OW      4512    3.989935966    5.982881962    5.110875578
  795 SOLV  HW1     4513    3.961493122    6.050609299    5.178739530
  795 SOLV  HW2     4514    4.073804666    6.013830066    5.066045391
  796 SOLV  OW      4515    4.270855852    5.939466662    3.932222680
  796 SOLV  HW1     4516    4.221723903    5.993959463    3.864263528
  796 SOLV  HW2     4517    4.205519727    5.884943085    3.984760076
  797 SOLV  OW      4518    6.344105044    3.834445866    4.675100049
  797 SOLV  HW1     4519    6.437387740    3.819187593    4.642429048
  797 SOLV  HW2     4520    6.334838975    3.797842683    4.767707575
  798 SOLV  OW      4521    5.569932168    4.213543548    6.035392755
  798 SOLV  HW1     4522    5.514412341    4.219776953    6.118342011
  798 SOLV  HW2     4523    5.617911779    4.300076830    6.020841447
  799 SOLV  OW      4524    3.762961540    6.464094725    4.578582579
  799 SOLV  HW1     4525    3.668025235    6.447676550    4.551764516
  799 SOLV  HW2     4526    3.765108333    6.507397075    4.668704221
  800 SOLV  OW      4527    5.505971420    3.808478053    5.794805424
  800 SOLV  HW1     4528    5.484791302    3.905362943    5.781906421
  800 SOLV  HW2     4529    5.487747709    3.782742072    5.889711548
  801 SOLV  OW      4530    5.710394355    6.122454300    4.824800880
  801 SOLV  HW1     4531    5.646819143    6.112665369    4.901379359
  801 SOLV  HW2     4532    5.775779791    6.046788314    4.825907982
  802 SOLV  OW      4533    4.937202657    6.442135490    3.931062401
  802 SOLV  HW1     4534    5.000795052    6.495106797    3.987204716
  802 SOLV  HW2     4535    4.933611396    6.347992082    3.964617528
  803 SOLV  OW      4536    3.791632501    4.013569411    3.420665407
  803 SOLV  HW1     4537    3.746787761    4.015440591    3.510035115
  803 SOLV  HW2     4538    3.776659287    3.924494637    3.377735874
  804 SOLV  OW      4539    4.543769606    5.862769474    6.090830591
  804 SOLV  HW1     4540    4.470703589    5.811162356    6.135549380
  804 SOLV  HW2     4541    4.590547930    5.919694717    6.158454058
  805 SOLV  OW      4542    5.896468284    6.798680169    3.920217998
  805 SOLV  HW1     4543    5.909207668    6.703396306    3.947795184
  805 SOLV  HW2     4544    5.939846335    6.858856375    3.987292054
  806 SOLV  OW      4545    3.976824847    3.446576299    5.268800670
  806 SOLV  HW1     4546    4.014009660    3.374178350    5.210685078
  806 SOLV  HW2     4547    3.972160814    3.414307956    5.363344347
  807 SOLV  OW      4548    3.835278749    6.639965313    4.388405388
  807 SOLV  HW1     4549    3.822812170    6.567277099    4.455955346
  807 SOLV  HW2     4550    3.930355461    6.640668124    4.357391853
  808 SOLV  OW      4551    5.573921102    4.551043082    6.275869393
  808 SOLV  HW1     4552    5.574799993    4.650994461    6.272580026
  808 SOLV  HW2     4553    5.616321533    4.514610905    6.192943031
  809 SOLV  OW      4554    6.436677726    5.166874261    6.044804934
  809 SOLV  HW1     4555    6.386467039    5.117246033    6.115628419
  809 SOLV  HW2     4556    6.432096696    5.265039137    6.063316319
  810 SOLV  OW      4557    6.636642660    6.011778086    3.950407534
  810 SOLV  HW1     4558    6.607764160    5.930967428    4.001764644
  810 SOLV  HW2     4559    6.575764940    6.088236653    3.971614941
  811 SOLV  OW      4560    3.660258703    5.940426879    5.627361406
  811 SOLV  HW1     4561    3.573423199    5.978636460    5.658978845
  811 SOLV  HW2     4562    3.654801074    5.840576483    5.627697116
  812 SOLV  OW      4563    5.987188705    5.089567689    5.894610129
  812 SOLV  HW1     4564    6.086412599    5.077904238    5.890102226
  812 SOLV  HW2     4565    5.944377390    5.040285397    5.818846448
  813 SOLV  OW      4566    6.119180830    5.456322894    5.242710640
  813 SOLV  HW1     4567    6.103115936    5.371317159    5.192551072
  813 SOLV  HW2     4568    6.037321146    5.480132627    5.294980027
  814 SOLV  OW      4569    6.876553557    3.483353435    5.784685507
  814 SOLV  HW1     4570    6.856340551    3.530384760    5.698781310
  814 SOLV  HW2     4571    6.820848567    3.400564439    5.791238075
  815 SOLV  OW      4572    4.418269849    5.631817148    4.439812821
  815 SOLV  HW1     4573    4.462725476    5.599026307    4.523179274
  815 SOLV  HW2     4574    4.372552947    5.718791711    4.458435729
  816 SOLV  OW      4575    6.153265958    5.995887267    4.408431742
  816 SOLV  HW1     4576    6.158811608    6.003294175    4.308851533
  816 SOLV  HW2     4577    6.183025901    6.081871252    4.449939714
  817 SOLV  OW      4578    4.462620293    5.524256856    5.142210494
  817 SOLV  HW1     4579    4.473761381    5.447568594    5.205429975
  817 SOLV  HW2     4580    4.528062887    5.515300859    5.067117826
  818 SOLV  OW      4581    4.204821413    4.497670508    4.639772019
  818 SOLV  HW1     4582    4.215860798    4.498349730    4.540377495
  818 SOLV  HW2     4583    4.148333282    4.419586719    4.666484538
  819 SOLV  OW      4584    3.766669665    5.272098257    5.191246475
  819 SOLV  HW1     4585    3.669111658    5.279303857    5.170464487
  819 SOLV  HW2     4586    3.796874510    5.177818439    5.177092268
  820 SOLV  OW      4587    5.482098139    5.546153041    5.321099421
  820 SOLV  HW1     4588    5.442090815    5.581038577    5.405859215
  820 SOLV  HW2     4589    5.572002206    5.506833970    5.340412515
  821 SOLV  OW      4590    3.830378696    5.681144812    5.372120091
  821 SOLV  HW1     4591    3.868329028    5.606534370    5.317396251
  821 SOLV  HW2     4592    3.750500696    5.719299451    5.325586766
  822 SOLV  OW      4593    5.693589880    6.467729930    3.521604433
  822 SOLV  HW1     4594    5.679969816    6.440659970    3.426306198
  822 SOLV  HW2     4595    5.682497628    6.566756705    3.530010382
  823 SOLV  OW      4596    4.610313583    6.735808979    3.416564004
  823 SOLV  HW1     4597    4.644135157    6.798726115    3.486558311
  823 SOLV  HW2     4598    4.686693825    6.704772304    3.359956554
  824 SOLV  OW      4599    5.058580893    6.696268613    5.395760691
  824 SOLV  HW1     4600    5.142341291    6.702791432    5.450015070
  824 SOLV  HW2     4601    5.004672124    6.779674334    5.407555868
  825 SOLV  OW      4602    6.598172664    3.785617953    4.582114028
  825 SOLV  HW1     4603    6.678284679    3.843857034    4.595968499
  825 SOLV  HW2     4604    6.599816403    3.748210835    4.489380047
  826 SOLV  OW      4605    3.677399950    3.570067228    5.563345140
  826 SOLV  HW1     4606    3.626018250    3.582576410    5.648229022
  826 SOLV  HW2     4607    3.621360399    3.519678105    5.497601429
  827 SOLV  OW      4608    6.152308668    5.406334084    4.751188966
  827 SOLV  HW1     4609    6.128422622    5.451348222    4.837240542
  827 SOLV  HW2     4610    6.248445316    5.423908522    4.729964357
  828 SOLV  OW      4611    5.953262242    5.802831209    4.445482020
  828 SOLV  HW1     4612    5.983400887    5.715415460    4.483563390
  828 SOLV  HW2     4613    6.032948693    5.860338474    4.426962187
  829 SOLV  OW      4614    5.481897235    6.439304187    3.699782326
  829 SOLV  HW1     4615    5.551920600    6.454908320    3.630105653
  829 SOLV  HW2     4616    5.469322453    6.340966418    3.712938935
  830 SOLV  OW      4617    6.171617378    3.855654141    3.585439807
  830 SOLV  HW1     4618    6.127159402    3.928557450    3.533379530
  830 SOLV  HW2     4619    6.231057423    3.802869594    3.524758177
  831 SOLV  OW      4620    6.587720325    5.520017587    4.409046375
  831 SOLV  HW1     4621    6.595822085    5.446536441    4.341694776
  831 SOLV  HW2     4622    6.491063113    5.537374948    4.427953034
  832 SOLV  OW      4623    3.688401331    5.994393927    4.679121205
  832 SOLV  HW1     4624    3.738887781    6.070377285    4.638140523
  832 SOLV  HW2     4625    3.732087582    5.967887495    4.765089977
  833 SOLV  OW      4626    5.740689815    4.568927234    3.440197075
  833 SOLV  HW1     4627    5.824864390    4.597091300    3.486271840
  833 SOLV  HW2     4628    5.702579892    4.488864526    3.486446589
  834 SOLV  OW      4629    4.749142874    4.746566438    4.824974965
  834 SOLV  HW1     4630    4.825880135    4.683126906    4.815567048
  834 SOLV  HW2     4631    4.700508457    4.727603689    4.910278833
  835 SOLV  OW      4632    4.174304075    3.644266942    5.310363458
  835 SOLV  HW1     4633    4.117777962    3.718341251    5.346689993
  835 SOLV  HW2     4634    4.115581890    3.568626140    5.281520009
  836 SOLV  OW      4635    6.792173114    6.544885917    4.270827060
  836 SOLV  HW1     4636    6.705594396    6.584073467    4.239681839
  836 SOLV  HW2     4637    6.775537144    6.454557701    4.310394228
  837 SOLV  OW      4638    6.026979064    3.833845259    4.799433612
  837 SOLV  HW1     4639    6.113325861    3.793746322    4.830063607
  837 SOLV  HW2     4640    5.993874842    3.898296565    4.868368501
  838 SOLV  OW      4641    4.755977170    5.023962311    4.831229730
  838 SOLV  HW1     4642    4.695462450    5.038798126    4.909446790
  838 SOLV  HW2     4643    4.770358674    4.925838878    4.818385883
  839 SOLV  OW      4644    3.819159963    6.631558292    3.859732406
  839 SOLV  HW1     4645    3.907514147    6.675199452    3.842732777
  839 SOLV  HW2     4646    3.761260670    6.640895382    3.778723459
  840 SOLV  OW      4647    4.216242857    6.571489166    3.926454167
  840 SOLV  HW1     4648    4.166091799    6.642789167    3.877437069
  840 SOLV  HW2     4649    4.161729483    6.487665361    3.928271493
  841 SOLV  OW      4650    5.478376257    4.085044564    4.819161265
  841 SOLV  HW1     4651    5.448230439    3.995190683    4.787262208
  841 SOLV  HW2     4652    5.525954626    4.132451808    4.745074476
  842 SOLV  OW      4653    5.061660095    3.923077382    5.620577976
  842 SOLV  HW1     4654    5.114062442    3.852787064    5.572465527
  842 SOLV  HW2     4655    5.123941302    3.993342216    5.655007765
  843 SOLV  OW      4656    5.121578838    5.063891814    6.578880324
  843 SOLV  HW1     4657    5.027731318    5.098409206    6.577769069
  843 SOLV  HW2     4658    5.159020842    5.072173784    6.671235645
  844 SOLV  OW      4659    4.123369952    3.732493983    4.555261225
  844 SOLV  HW1     4660    4.037137930    3.698289523    4.517904396
  844 SOLV  HW2     4661    4.155199649    3.670922666    4.627353240
  845 SOLV  OW      4662    5.520958857    6.102899994    4.200336393
  845 SOLV  HW1     4663    5.527797549    6.115566237    4.299302472
  845 SOLV  HW2     4664    5.589917319    6.159149753    4.154705877
  846 SOLV  OW      4665    5.697208756    3.884343749    3.990584503
  846 SOLV  HW1     4666    5.677992238    3.950318118    4.063246522
  846 SOLV  HW2     4667    5.656984407    3.916534069    3.904867632
  847 SOLV  OW      4668    4.982750681    4.468714914    3.773795671
  847 SOLV  HW1     4669    5.034183938    4.538467472    3.823704153
  847 SOLV  HW2     4670    4.887435260    4.497636909    3.764846236
  848 SOLV  OW      4671    6.489405661    4.142607884    4.971985073
  848 SOLV  HW1     4672    6.583686536    4.127693160    4.942151614
  848 SOLV  HW2     4673    6.426558886    4.110086883    4.901316770
  849 SOLV  OW      4674    4.939864374    5.202969505    3.657308762
  849 SOLV  HW1     4675    4.846562892    5.173215309    3.637036476
  849 SOLV  HW2     4676    4.990650726    5.213917524    3.571855271
  850 SOLV  OW      4677    3.551182398    5.592337696    3.686530814
  850 SOLV  HW1     4678    3.481824202    5.663933929    3.678459495
  850 SOLV  HW2     4679    3.522746532    5.512305310    3.633730438
  851 SOLV  OW      4680    4.728343886    4.801512654    5.501535997
  851 SOLV  HW1     4681    4.722456902    4.714851623    5.551086461
  851 SOLV  HW2     4682    4.765279218    4.872037940    5.562050173
  852 SOLV  OW      4683    3.708198905    4.756759856    6.389013321
  852 SOLV  HW1     4684    3.664752242    4.690777947    6.327691969
  852 SOLV  HW2     4685    3.721470958    4.843350873    6.340770707
  853 SOLV  OW      4686    5.661513843    3.957286247    4.426133806
  853 SOLV  HW1     4687    5.594977971    3.882878098    4.432171053
  853 SOLV  HW2     4688    5.730420897    3.946241933    4.497756716
  854 SOLV  OW      4689    6.393359193    4.859537597    6.350019782
  854 SOLV  HW1     4690    6.489231243    4.848076715    6.323967921
  854 SOLV  HW2     4691    6.374479458    4.805664098    6.432133356
  855 SOLV  OW      4692    4.201739528    6.829081763    4.193580525
  855 SOLV  HW1     4693    4.278869953    6.807153829    4.133814657
  855 SOLV  HW2     4694    4.172353069    6.746482904    4.241702359
  856 SOLV  OW      4695    6.486265416    4.373941676    3.479494195
  856 SOLV  HW1     4696    6.456989841    4.466218552    3.454396379
  856 SOLV  HW2     4697    6.566408710    4.379467729    3.539062604
  857 SOLV  OW      4698    4.822659476    5.269523740    5.965058463
  857 SOLV  HW1     4699    4.743323991    5.211472065    5.983386683
  857 SOLV  HW2     4700    4.894640323    5.249511805    6.031528609
  858 SOLV  OW      4701    5.671538585    5.134039244    5.075830688
  858 SOLV  HW1     4702    5.715393548    5.140619606    5.165467928
  858 SOLV  HW2     4703    5.655623281    5.037863787    5.053506682
  859 SOLV  OW      4704    4.885616188    4.224290979    6.473977094
  859 SOLV  HW1     4705    4.959122617    4.156869048    6.466700212
  859 SOLV  HW2     4706    4.908222793    4.304342058    6.418456217
  860 SOLV  OW      4707    4.591729201    3.358769019    6.690164126
  860 SOLV  HW1     4708    4.659176635    3.431563849    6.677845182
  860 SOLV  HW2     4709    4.562560851    3.356218159    6.785791848
  861 SOLV  OW      4710    6.708740053    4.741520444    3.948355699
  861 SOLV  HW1     4711    6.660687386    4.685402682    3.880952327
  861 SOLV  HW2     4712    6.706536764    4.837286725    3.919625773
  862 SOLV  OW      4713    5.441285586    6.052124259    3.924403646
  862 SOLV  HW1     4714    5.453318818    6.086004361    4.017725078
  862 SOLV  HW2     4715    5.343786477    6.049187086    3.902339992
  863 SOLV  OW      4716    6.505047338    5.569818288    3.501105734
  863 SOLV  HW1     4717    6.449575438    5.488454616    3.518552093
  863 SOLV  HW2     4718    6.570074914    5.582496237    3.576020464
  864 SOLV  OW      4719    5.400075312    6.369207228    4.441077115
  864 SOLV  HW1     4720    5.472395076    6.300602572    4.449127805
  864 SOLV  HW2     4721    5.439162991    6.460426352    4.453434969
  865 SOLV  OW      4722    4.311284581    6.412078059    5.544255942
  865 SOLV  HW1     4723    4.229887611    6.379747339    5.592536744
  865 SOLV  HW2     4724    4.283614552    6.464528781    5.463726469
  866 SOLV  OW      4725    3.900108554    4.022198258    5.782480883
  866 SOLV  HW1     4726    3.890003654    3.990812440    5.876897358
  866 SOLV  HW2     4727    3.811466448    4.053073289    5.747970799
  867 SOLV  OW      4728    4.101422438    5.786021740    4.102288054
  867 SOLV  HW1     4729    4.109966224    5.837019003    4.187881763
  867 SOLV  HW2     4730    4.069106983    5.693405320    4.121778132
  868 SOLV  OW      4731    4.482371569    3.947727807    5.326261876
  868 SOLV  HW1     4732    4.489643024    4.027936883    5.266972269
  868 SOLV  HW2     4733    4.486202465    3.976569912    5.421943753
  869 SOLV  OW      4734    3.568015408    4.595893237    6.209992851
  869 SOLV  HW1     4735    3.603335534    4.502689346    6.201804510
  869 SOLV  HW2     4736    3.470966201    4.596982189    6.185873936
  870 SOLV  OW      4737    4.250143953    4.205996503    6.203262985
  870 SOLV  HW1     4738    4.269113699    4.113528369    6.236302373
  870 SOLV  HW2     4739    4.317939812    4.269296049    6.240661801
  871 SOLV  OW      4740    4.088140816    6.012960776    6.455338370
  871 SOLV  HW1     4741    4.077556179    6.059949714    6.367692828
  871 SOLV  HW2     4742    4.010507892    6.034850726    6.514461802
  872 SOLV  OW      4743    6.681895521    4.353495824    5.315382883
  872 SOLV  HW1     4744    6.775083470    4.319959845    5.301548647
  872 SOLV  HW2     4745    6.616727174    4.285993810    5.280791485
  873 SOLV  OW      4746    4.114915194    5.184289060    5.364851844
  873 SOLV  HW1     4747    4.117980869    5.284215302    5.367504066
  873 SOLV  HW2     4748    4.116126971    5.153435875    5.269729486
  874 SOLV  OW      4749    3.688944308    4.052411929    5.458373318
  874 SOLV  HW1     4750    3.602982369    4.061167947    5.408019331
  874 SOLV  HW2     4751    3.727647927    3.961544629    5.442664057
  875 SOLV  OW      4752    3.806364154    6.633823472    4.791895082
  875 SOLV  HW1     4753    3.895068648    6.587636298    4.792140651
  875 SOLV  HW2     4754    3.777428482    6.650882563    4.886094178
  876 SOLV  OW      4755    5.576768347    4.825857492    6.333726409
  876 SOLV  HW1     4756    5.536111322    4.909679913    6.297362083
  876 SOLV  HW2     4757    5.668731471    4.845484954    6.367771365
  877 SOLV  OW      4758    3.409522214    5.057917703    5.527042146
  877 SOLV  HW1     4759    3.501559326    5.031999586    5.556351484
  877 SOLV  HW2     4760    3.405692441    5.156842961    5.512874641
  878 SOLV  OW      4761    5.956679875    4.842378605    4.460100750
  878 SOLV  HW1     4762    6.050804103    4.846452698    4.493648826
  878 SOLV  HW2     4763    5.899433378    4.904281273    4.513880563
  879 SOLV  OW      4764    5.166640214    3.874149634    4.467843774
  879 SOLV  HW1     4765    5.069532077    3.855434311    4.452958979
  879 SOLV  HW2     4766    5.183133032    3.889028724    4.565354719
  880 SOLV  OW      4767    4.081697397    5.011194371    4.450762118
  880 SOLV  HW1     4768    4.043152189    5.084593099    4.394830485
  880 SOLV  HW2     4769    4.017964808    4.934163215    4.453165805
  881 SOLV  OW      4770    5.443864155    4.216040783    5.396349508
  881 SOLV  HW1     4771    5.516937862    4.202609335    5.463281038
  881 SOLV  HW2     4772    5.430597804    4.131769694    5.344154234
  882 SOLV  OW      4773    4.743545016    5.531924360    6.281129790
  882 SOLV  HW1     4774    4.759864919    5.542925079    6.183085693
  882 SOLV  HW2     4775    4.709239997    5.617877983    6.319038809
  883 SOLV  OW      4776    4.535780089    3.893275060    4.374910249
  883 SOLV  HW1     4777    4.465220575    3.824069008    4.390194882
  883 SOLV  HW2     4778    4.604641639    3.857298865    4.311938204
  884 SOLV  OW      4779    3.660215735    4.168351120    4.146179657
  884 SOLV  HW1     4780    3.656539871    4.155466778    4.047073738
  884 SOLV  HW2     4781    3.691118852    4.261251591    4.166574496
  885 SOLV  OW      4782    3.805038103    5.268670677    5.711244275
  885 SOLV  HW1     4783    3.725885695    5.329795615    5.711410037
  885 SOLV  HW2     4784    3.834180776    5.252154217    5.617014315
  886 SOLV  OW      4785    3.733393545    4.447282310    4.190419487
  886 SOLV  HW1     4786    3.760830963    4.482797341    4.101045378
  886 SOLV  HW2     4787    3.798099627    4.478533189    4.259977525
  887 SOLV  OW      4788    6.064024712    5.734736328    4.118280270
  887 SOLV  HW1     4789    5.970345767    5.728804356    4.152785745
  887 SOLV  HW2     4790    6.115495327    5.654162729    4.147609229
  888 SOLV  OW      4791    5.133553433    5.394767180    5.656629664
  888 SOLV  HW1     4792    5.115155436    5.491918855    5.641642373
  888 SOLV  HW2     4793    5.141455134    5.348357693    5.568395652
  889 SOLV  OW      4794    5.031840320    4.803907997    0.123146209
  889 SOLV  HW1     4795    5.028239606    4.741571924    0.045026927
  889 SOLV  HW2     4796    5.016312324    4.897584789    0.091763311
  890 SOLV  OW      4797    6.518799761    3.253298580    6.418797160
  890 SOLV  HW1     4798    6.504593810    3.210943295    6.508263702
  890 SOLV  HW2     4799    6.616465047    3.253814169    6.397320982
  891 SOLV  OW      4800    6.500875444    6.602852654    4.602299374
  891 SOLV  HW1     4801    6.486228376    6.698057147    4.575405062
  891 SOLV  HW2     4802    6.596655003    6.578338167    4.587232560
  892 SOLV  OW      4803    4.153379250    4.630856727    4.153983237
  892 SOLV  HW1     4804    4.108817137    4.717624414    4.131907187
  892 SOLV  HW2     4805    4.134433150    4.564348871    4.081737561
  893 SOLV  OW      4806    6.884830371    4.152795509    4.673553201
  893 SOLV  HW1     4807    6.884462750    4.148602558    4.573632310
  893 SOLV  HW2     4808    6.946666902    4.225418796    4.703618744
  894 SOLV  OW      4809    6.299681804    5.187087629    3.663361943
  894 SOLV  HW1     4810    6.293612585    5.132719031    3.579643160
  894 SOLV  HW2     4811    6.346566085    5.134191451    3.734111029
  895 SOLV  OW      4812    6.790320830    5.258412458    3.726079755
  895 SOLV  HW1     4813    6.834589667    5.346187480    3.707753367
  895 SOLV  HW2     4814    6.769618214    5.212833686    3.639511993
  896 SOLV  OW      4815    4.226814082    3.910592050    4.739208168
  896 SOLV  HW1     4816    4.171253838    3.855819547    4.676639151
  896 SOLV  HW2     4817    4.232846493    4.004374499    4.704999948
  897 SOLV  OW      4818    5.215685441    5.096233538    6.831436766
  897 SOLV  HW1     4819    5.133003846    5.076450346    6.884103905
  897 SOLV  HW2     4820    5.295992181    5.084678089    6.889906543
  898 SOLV  OW      4821    6.379971677    4.882708157    4.210988121
  898 SOLV  HW1     4822    6.350650325    4.821868230    4.284748847
  898 SOLV  HW2     4823    6.477328977    4.903105176    4.221348204
  899 SOLV  OW      4824    4.495709217    4.676393968    3.693682287
  899 SOLV  HW1     4825    4.428452822    4.748820652    3.678422358
  899 SOLV  HW2     4826    4.448923195    4.588203137    3.699624756
  900 SOLV  OW      4827    3.734606700    4.018312914    6.520323251
  900 SOLV  HW1     4828    3.772060184    3.958532846    6.591211819
  900 SOLV  HW2     4829    3.655509834    3.974195259    6.477910149
  901 SOLV  OW      4830    3.906780055    5.766890921    3.877040619
  901 SOLV  HW1     4831    3.838772253    5.762369190    3.950215297
  901 SOLV  HW2     4832    3.998089726    5.775417509    3.916913435
  902 SOLV  OW      4833    6.269001023    4.592204781    6.083174773
  902 SOLV  HW1     4834    6.368968027    4.593822613    6.080811685
  902 SOLV  HW2     4835    6.238251312    4.515843984    6.139964349
  903 SOLV  OW      4836    4.456004952    3.788813480    3.722313527
  903 SOLV  HW1     4837    4.496888787    3.819376383    3.636312961
  903 SOLV  HW2     4838    4.359069120    3.813372444    3.723698635
  904 SOLV  OW      4839    4.551501928    4.239650454    4.622752315
  904 SOLV  HW1     4840    4.620211042    4.207351684    4.687836022
  904 SOLV  HW2     4841    4.521842663    4.331607623    4.648524531
  905 SOLV  OW      4842    5.257663632    4.494545382    3.383834680
  905 SOLV  HW1     4843    5.193166222    4.439817484    3.437191179
  905 SOLV  HW2     4844    5.329354598    4.529661051    3.444077656
  906 SOLV  OW      4845    4.053377170    5.803828542    5.478594341
  906 SOLV  HW1     4846    4.130246720    5.739882431    5.480501131
  906 SOLV  HW2     4847    3.973937238    5.759205500    5.437367285
  907 SOLV  OW      4848    6.071374979    4.227186376    3.615534435
  907 SOLV  HW1     4849    6.069231100    4.326573416    3.626454868
  907 SOLV  HW2     4850    5.985886567    4.188072397    3.649643665
  908 SOLV  OW      4851    3.678563506    6.626276509    3.626248100
  908 SOLV  HW1     4852    3.600306578    6.668647366    3.580616802
  908 SOLV  HW2     4853    3.756265396    6.623421742    3.563352566
  909 SOLV  OW      4854    4.350042230    5.333035059    5.845749629
  909 SOLV  HW1     4855    4.286929932    5.270087323    5.891091478
  909 SOLV  HW2     4856    4.375314392    5.296182217    5.756281213
  910 SOLV  OW      4857    5.745876542    3.992613402    6.084057358
  910 SOLV  HW1     4858    5.744675880    3.916787521    6.018872749
  910 SOLV  HW2     4859    5.703963814    4.073183613    6.042203273
  911 SOLV  OW      4860    5.434504533    5.765735634    3.976581916
  911 SOLV  HW1     4861    5.459218523    5.847695881    3.924876547
  911 SOLV  HW2     4862    5.336487531    5.767138542    3.996390060
  912 SOLV  OW      4863    5.033815939    3.699335493    4.941226599
  912 SOLV  HW1     4864    5.099125698    3.701900656    5.016922998
  912 SOLV  HW2     4865    4.944336112    3.730354554    4.973367016
  913 SOLV  OW      4866    6.834074475    4.095433675    5.567767987
  913 SOLV  HW1     4867    6.736586882    4.080011350    5.551636843
  913 SOLV  HW2     4868    6.866816792    4.031597315    5.637443692
  914 SOLV  OW      4869    6.868847810    6.172930725    3.949602734
  914 SOLV  HW1     4870    6.830620288    6.265341001    3.950546674
  914 SOLV  HW2     4871    6.794587874    6.106223537    3.943485408
  915 SOLV  OW      4872    5.765805070    3.953741974    5.463542619
  915 SOLV  HW1     4873    5.739802994    3.867644024    5.419808361
  915 SOLV  HW2     4874    5.800204316    3.935279763    5.555615764
  916 SOLV  OW      4875    5.553807345    5.828683226    4.216030806
  916 SOLV  HW1     4876    5.554585653    5.928643283    4.213066998
  916 SOLV  HW2     4877    5.500088501    5.793495820    4.139366337
  917 SOLV  OW      4878    4.118741935    4.202275400    5.778037669
  917 SOLV  HW1     4879    4.040953143    4.139713710    5.771987934
  917 SOLV  HW2     4880    4.188353589    4.163152236    5.838247333
  918 SOLV  OW      4881    4.215920001    5.306659429    4.122193166
  918 SOLV  HW1     4882    4.244781305    5.213343485    4.100732762
  918 SOLV  HW2     4883    4.260572259    5.370577901    4.059567875
  919 SOLV  OW      4884    5.020429107    5.829737452    6.320364134
  919 SOLV  HW1     4885    5.018571342    5.795002976    6.226598767
  919 SOLV  HW2     4886    5.061974040    5.761381814    6.380392094
  920 SOLV  OW      4887    4.035131604    4.140267858    6.609512629
  920 SOLV  HW1     4888    4.041178865    4.226615009    6.559422053
  920 SOLV  HW2     4889    3.978842323    4.153003665    6.691187334
  921 SOLV  OW      4890    6.623374762    5.349125328    4.190301769
  921 SOLV  HW1     4891    6.535727961    5.372926841    4.148433590
  921 SOLV  HW2     4892    6.691108077    5.332486841    4.118631082
  922 SOLV  OW      4893    6.571618238    6.867326147    3.482522012
  922 SOLV  HW1     4894    6.520356498    6.782759568    3.497425957
  922 SOLV  HW2     4895    6.668224537    6.851811516    3.503208276
  923 SOLV  OW      4896    6.788973027    6.124093770    3.579901318
  923 SOLV  HW1     4897    6.842111397    6.148326093    3.498719381
  923 SOLV  HW2     4898    6.755687237    6.207435850    3.624032847
  924 SOLV  OW      4899    5.083361256    6.677327172    4.651368777
  924 SOLV  HW1     4900    5.046059896    6.764257031    4.683829417
  924 SOLV  HW2     4901    5.026075949    6.642056053    4.577367561
  925 SOLV  OW      4902    4.679624460    4.294909329    3.559831906
  925 SOLV  HW1     4903    4.660929408    4.238008553    3.639912092
  925 SOLV  HW2     4904    4.761920971    4.261619137    3.513798794
  926 SOLV  OW      4905    6.532925064    5.162847061    4.376313820
  926 SOLV  HW1     4906    6.574862228    5.077600767    4.345072080
  926 SOLV  HW2     4907    6.544568629    5.233313152    4.306309794
  927 SOLV  OW      4908    6.261155465    3.733772034    4.906049307
  927 SOLV  HW1     4909    6.262866726    3.730452754    5.005979553
  927 SOLV  HW2     4910    6.283790477    3.643542213    4.869331120
  928 SOLV  OW      4911    4.767984973    4.381271993    4.011534916
  928 SOLV  HW1     4912    4.745451758    4.432590503    3.928708228
  928 SOLV  HW2     4913    4.865253002    4.358032308    4.010898867
  929 SOLV  OW      4914    5.827899615    5.860154673    4.863645076
  929 SOLV  HW1     4915    5.796868781    5.804570588    4.940777728
  929 SOLV  HW2     4916    5.915449182    5.825067518    4.830391460
  930 SOLV  OW      4917    4.779953136    4.775111729    4.185370615
  930 SOLV  HW1     4918    4.776533853    4.676195415    4.199698045
  930 SOLV  HW2     4919    4.755340154    4.821939330    4.270239536
  931 SOLV  OW      4920    5.423260011    4.387430899    6.779168843
  931 SOLV  HW1     4921    5.407913937    4.356858992    6.873144728
  931 SOLV  HW2     4922    5.461871923    4.312330619    6.725590252
  932 SOLV  OW      4923    5.744623983    4.140768923    5.247002005
  932 SOLV  HW1     4924    5.702501470    4.083679587    5.176516120
  932 SOLV  HW2     4925    5.748476080    4.090003787    5.333082092
  933 SOLV  OW      4926    6.037212370    4.151001108    5.614386227
  933 SOLV  HW1     4927    6.125736915    4.185174332    5.645962448
  933 SOLV  HW2     4928    5.970091338    4.225096399    5.616854946
  934 SOLV  OW      4929    6.320909923    4.401856513    6.586719801
  934 SOLV  HW1     4930    6.227943942    4.365597228    6.580051136
  934 SOLV  HW2     4931    6.384403453    4.339277465    6.541395535
  935 SOLV  OW      4932    5.014310578    5.058819624    3.878846998
  935 SOLV  HW1     4933    4.995201595    5.116715326    3.799573226
  935 SOLV  HW2     4934    4.947381538    4.984616765    3.882818503
  936 SOLV  OW      4935    4.569818313    5.012152704    5.750281156
  936 SOLV  HW1     4936    4.520240148    4.925792634    5.741026628
  936 SOLV  HW2     4937    4.663641690    5.000356591    5.717729030
  937 SOLV  OW      4938    5.455885770    5.848160894    3.513274985
  937 SOLV  HW1     4939    5.384490004    5.856243567    3.582838368
  937 SOLV  HW2     4940    5.424962230    5.891488545    3.428610115
  938 SOLV  OW      4941    4.534376176    4.304524808    4.938791780
  938 SOLV  HW1     4942    4.516492794    4.374954202    4.870079390
  938 SOLV  HW2     4943    4.614767211    4.251439421    4.911945863
  939 SOLV  OW      4944    4.438081412    4.324662721    6.686941384
  939 SOLV  HW1     4945    4.432073648    4.244159166    6.627923379
  939 SOLV  HW2     4946    4.533796924    4.352095975    6.696212703
  940 SOLV  OW      4947    5.846727130    4.390737382    6.722028749
  940 SOLV  HW1     4948    5.795910209    4.316657310    6.765958521
  940 SOLV  HW2     4949    5.790432579    4.431769860    6.650284345
  941 SOLV  OW      4950    4.596345041    6.341045941    4.943964863
  941 SOLV  HW1     4951    4.626130331    6.430319342    4.977775184
  941 SOLV  HW2     4952    4.651477323    6.315410895    4.864571690
  942 SOLV  OW      4953    4.858378432    5.134548228    6.533544812
  942 SOLV  HW1     4954    4.866807123    5.214679993    6.474302074
  942 SOLV  HW2     4955    4.807060494    5.063146492    6.485899596
  943 SOLV  OW      4956    5.995570868    6.738037345    4.971051693
  943 SOLV  HW1     4957    6.047284943    6.700823936    4.893965698
  943 SOLV  HW2     4958    6.007910444    6.679187321    5.050962734
  944 SOLV  OW      4959    6.493789293    4.204788438    6.504071698
  944 SOLV  HW1     4960    6.561159624    4.208674985    6.577882187
  944 SOLV  HW2     4961    6.527448987    4.144932561    6.431365771
  945 SOLV  OW      4962    4.869967863    4.824303784    3.934737841
  945 SOLV  HW1     4963    4.938442162    4.753785553    3.916303147
  945 SOLV  HW2     4964    4.840670656    4.818159942    4.030159347
  946 SOLV  OW      4965    3.671197702    5.457886508    3.896383141
  946 SOLV  HW1     4966    3.622831298    5.514970761    3.830023592
  946 SOLV  HW2     4967    3.649614420    5.488880622    3.988984382
  947 SOLV  OW      4968    3.810181045    5.675227204    3.630181729
  947 SOLV  HW1     4969    3.846244236    5.705975987    3.718249142
  947 SOLV  HW2     4970    3.715132091    5.646217793    3.641404313
  948 SOLV  OW      4971    6.755096543    4.652549622    3.594391717
  948 SOLV  HW1     4972    6.795445826    4.579587257    3.539166197
  948 SOLV  HW2     4973    6.695299828    4.612561800    3.663865925
  949 SOLV  OW      4974    4.119992449    4.215415413    3.979028625
  949 SOLV  HW1     4975    4.056194266    4.161270999    3.924260328
  949 SOLV  HW2     4976    4.145570983    4.163996950    4.060901959
  950 SOLV  OW      4977    5.036356600    3.549202440    6.826461041
  950 SOLV  HW1     4978    5.024047450    3.621829608    6.894102766
  950 SOLV  HW2     4979    5.074255352    3.588005758    6.742439726
  951 SOLV  OW      4980    4.615085035    5.514566186    4.921126445
  951 SOLV  HW1     4981    4.696687861    5.571384409    4.931834059
  951 SOLV  HW2     4982    4.591301843    5.508361625    4.824184257
  952 SOLV  OW      4983    5.125924319    5.259731486    5.404070149
  952 SOLV  HW1     4984    5.043857940    5.245673422    5.348670030
  952 SOLV  HW2     4985    5.200389612    5.292100673    5.345685076
  953 SOLV  OW      4986    5.121636230    4.825442461    6.449065729
  953 SOLV  HW1     4987    5.129730902    4.913166081    6.496401147
  953 SOLV  HW2     4988    5.042862117    4.775363862    6.484958841
  954 SOLV  OW      4989    5.410071365    6.824792872    4.370431935
  954 SOLV  HW1     4990    5.312141664    6.841956609    4.381254290
  954 SOLV  HW2     4991    5.431490134    6.732577669    4.402672834
  955 SOLV  OW      4992    4.246675534    5.542150969    4.964210983
  955 SOLV  HW1     4993    4.166523779    5.593984798    4.994052636
  955 SOLV  HW2     4994    4.314583399    5.540622727    5.037611816
  956 SOLV  OW      4995    3.379426530    6.094392294    6.166246884
  956 SOLV  HW1     4996    3.393672197    6.032178129    6.089253630
  956 SOLV  HW2     4997    3.432181355    6.062547479    6.245014058
  957 SOLV  OW      4998    5.104911927    6.140171682    5.490568596
  957 SOLV  HW1     4999    5.159790528    6.198388878    5.430575779
  957 SOLV  HW2     5000    5.016306389    6.122374275    5.447763092
  958 SOLV  OW      5001    4.643186677    4.149110997    4.378717062
  958 SOLV  HW1     5002    4.617715533    4.194936826    4.463882766
  958 SOLV  HW2     5003    4.610778207    4.054521029    4.380805444
  959 SOLV  OW      5004    3.865322893    5.897244531    4.325704477
  959 SOLV  HW1     5005    3.962283107    5.917524724    4.339459537
  959 SOLV  HW2     5006    3.826929629    5.859396740    4.409937457
  960 SOLV  OW      5007    6.358487691    4.311550973    3.915970406
  960 SOLV  HW1     5008    6.355490578    4.269065563    3.825485208
  960 SOLV  HW2     5009    6.451087232    4.304432363    3.953066684
  961 SOLV  OW      5010    6.043730978    5.807734260    3.854679081
  961 SOLV  HW1     5011    6.039201172    5.764469316    3.944731825
  961 SOLV  HW2     5012    6.112218699    5.761061899    3.798706505
  962 SOLV  OW      5013    5.735847693    4.416039667    4.910294804
  962 SOLV  HW1     5014    5.723869036    4.417520243    5.009571450
  962 SOLV  HW2     5015    5.773262376    4.503676933    4.879941644
  963 SOLV  OW      5016    4.486239277    5.267489519    3.561106036
  963 SOLV  HW1     5017    4.464379035    5.278791532    3.464173271
  963 SOLV  HW2     5018    4.526040725    5.352184940    3.596376930
  964 SOLV  OW      5019    4.300507928    6.162498726    4.622708732
  964 SOLV  HW1     5020    4.319458068    6.208740924    4.709334352
  964 SOLV  HW2     5021    4.360921506    6.198696933    4.551706737
  965 SOLV  OW      5022    6.304606681    5.124988380    4.527163191
  965 SOLV  HW1     5023    6.387864870    5.137570803    4.473206135
  965 SOLV  HW2     5024    6.322042159    5.151514459    4.621999646
  966 SOLV  OW      5025    6.009047461    4.054524817    6.459057800
  966 SOLV  HW1     5026    5.986622395    4.011874495    6.371425108
  966 SOLV  HW2     5027    5.954497215    4.012416237    6.531532081
  967 SOLV  OW      5028    3.472752256    6.551121367    5.514188982
  967 SOLV  HW1     5029    3.412700560    6.474980822    5.489727755
  967 SOLV  HW2     5030    3.455903059    6.627990861    5.452471403
  968 SOLV  OW      5031    4.884424245    4.199546935    3.788394434
  968 SOLV  HW1     5032    4.933980471    4.286201046    3.794463165
  968 SOLV  HW2     5033    4.788869084    4.213940803    3.814153429
  969 SOLV  OW      5034    6.808249308    4.627159593    4.424999625
  969 SOLV  HW1     5035    6.762781559    4.640952896    4.336998918
  969 SOLV  HW2     5036    6.879443754    4.696375120    4.436923255
  970 SOLV  OW      5037    5.352959863    4.191617806    6.494779550
  970 SOLV  HW1     5038    5.436072727    4.172911029    6.547161508
  970 SOLV  HW2     5039    5.377584861    4.230474346    6.405980072
  971 SOLV  OW      5040    6.189540007    4.784662624    4.009379620
  971 SOLV  HW1     5041    6.106946276    4.790107919    4.065492580
  971 SOLV  HW2     5042    6.267311117    4.820514616    4.061015743
  972 SOLV  OW      5043    4.665561871    6.418886168    3.948063910
  972 SOLV  HW1     5044    4.644201804    6.322058131    3.961029980
  972 SOLV  HW2     5045    4.764292076    6.429982006    3.936696010
  973 SOLV  OW      5046    4.354851895    4.915934301    4.648522199
  973 SOLV  HW1     5047    4.344663567    4.924249985    4.549380953
  973 SOLV  HW2     5048    4.307906471    4.992027310    4.693331341
  974 SOLV  OW      5049    5.326828297    4.523121971    3.827843077
  974 SOLV  HW1     5050    5.260796724    4.596630667    3.843278802
  974 SOLV  HW2     5051    5.358972290    4.526550777    3.733201868
  975 SOLV  OW      5052    6.766158666    5.893915582    3.748377932
  975 SOLV  HW1     5053    6.711525040    5.937843240    3.819704111
  975 SOLV  HW2     5054    6.784792127    5.959725140    3.675413847
  976 SOLV  OW      5055    3.731554231    6.611430325    5.864156184
  976 SOLV  HW1     5056    3.692953325    6.689574182    5.913198302
  976 SOLV  HW2     5057    3.691495528    6.526862159    5.899441995
  977 SOLV  OW      5058    5.141708735    3.812303339    3.757779228
  977 SOLV  HW1     5059    5.171421327    3.827404632    3.663489143
  977 SOLV  HW2     5060    5.067920560    3.876021466    3.780067693
  978 SOLV  OW      5061    6.524147159    3.799592321    6.617522560
  978 SOLV  HW1     5062    6.517043261    3.715754948    6.671584237
  978 SOLV  HW2     5063    6.444824969    3.807072363    6.557075670
  979 SOLV  OW      5064    3.736652933    5.306959622    4.606717521
  979 SOLV  HW1     5065    3.697300360    5.216036609    4.620362943
  979 SOLV  HW2     5066    3.787751810    5.333743828    4.688407852
  980 SOLV  OW      5067    5.001304184    5.117560487    4.422369687
  980 SOLV  HW1     5068    4.915361130    5.116998620    4.473505690
  980 SOLV  HW2     5069    4.981837565    5.125284698    4.324580245
  981 SOLV  OW      5070    6.797863387    0.012448670    4.023013664
  981 SOLV  HW1     5071    6.772706861    0.106815735    4.001475564
  981 SOLV  HW2     5072    6.835050137    0.008226333    4.115755963
  982 SOLV  OW      5073    3.616423351    6.701539312    4.229591665
  982 SOLV  HW1     5074    3.532923590    6.711423557    4.283736995
  982 SOLV  HW2     5075    3.693823840    6.684382683    4.290553501
  983 SOLV  OW      5076    6.123614484    6.629593200    4.305684291
  983 SOLV  HW1     5077    6.148921219    6.573622512    4.226773637
  983 SOLV  HW2     5078    6.024654192    6.625095945    4.319345747
  984 SOLV  OW      5079    5.453159454    3.784467948    4.489411185
  984 SOLV  HW1     5080    5.465312451    3.686047411    4.502359706
  984 SOLV  HW2     5081    5.356250695    3.804434429    4.474853140
  985 SOLV  OW      5082    5.996791733    4.778250574    5.604046359
  985 SOLV  HW1     5083    6.060690337    4.831404873    5.548429851
  985 SOLV  HW2     5084    5.931853045    4.840038479    5.648394729
  986 SOLV  OW      5085    4.845405606    6.563848545    6.388173288
  986 SOLV  HW1     5086    4.847242515    6.498105332    6.312831978
  986 SOLV  HW2     5087    4.812472408    6.518610419    6.471063280
  987 SOLV  OW      5088    6.140539353    4.487302008    5.328791809
  987 SOLV  HW1     5089    6.158397946    4.497558665    5.426657768
  987 SOLV  HW2     5090    6.166900953    4.395360352    5.299576032
  988 SOLV  OW      5091    4.236564809    4.712117462    4.793137488
  988 SOLV  HW1     5092    4.208717816    4.636877357    4.733430949
  988 SOLV  HW2     5093    4.266467113    4.789572852    4.737389271
  989 SOLV  OW      5094    6.115043749    4.727371161    5.202559800
  989 SOLV  HW1     5095    6.131439248    4.635010245    5.237230474
  989 SOLV  HW2     5096    6.016956919    4.746773825    5.204530897
  990 SOLV  OW      5097    4.969055140    4.500657780    4.395399957
  990 SOLV  HW1     5098    4.989957754    4.420819707    4.451884751
  990 SOLV  HW2     5099    4.984777492    4.583999214    4.448395212
  991 SOLV  OW      5100    3.912960271    4.173414084    4.475561643
  991 SOLV  HW1     5101    3.886533886    4.259913586    4.518239565
  991 SOLV  HW2     5102    4.010444137    4.175646349    4.453340824
  992 SOLV  OW      5103    6.874259151    4.450877007    6.194000473
  992 SOLV  HW1     5104    6.951821796    4.393595654    6.167462277
  992 SOLV  HW2     5105    6.886357448    4.481708463    6.288363542
  993 SOLV  OW      5106    4.742546097    4.140895920    4.801704421
  993 SOLV  HW1     5107    4.705142102    4.068458400    4.859633108
  993 SOLV  HW2     5108    4.817437256    4.104116775    4.746563029
  994 SOLV  OW      5109    5.528742902    3.960023335    3.791889897
  994 SOLV  HW1     5110    5.450756703    3.912922066    3.833133431
  994 SOLV  HW2     5111    5.502969441    4.054093277    3.769800321
  995 SOLV  OW      5112    4.540806198    3.647973699    6.441600490
  995 SOLV  HW1     5113    4.482407855    3.679776909    6.516298178
  995 SOLV  HW2     5114    4.535991718    3.548256992    6.435688968
  996 SOLV  OW      5115    6.245009287    3.913409452    6.225690354
  996 SOLV  HW1     5116    6.264437476    4.009003562    6.247733995
  996 SOLV  HW2     5117    6.146436592    3.901303403    6.213925255
  997 SOLV  OW      5118    4.831167600    5.824957986    5.280417236
  997 SOLV  HW1     5119    4.842893870    5.917550864    5.316344359
  997 SOLV  HW2     5120    4.734146305    5.807991838    5.263077568
  998 SOLV  OW      5121    4.809183530    6.001478408    5.821718411
  998 SOLV  HW1     5122    4.763038396    5.931855275    5.766717338
  998 SOLV  HW2     5123    4.757775598    6.087133036    5.816993411
  999 SOLV  OW      5124    4.569290097    3.385296155    5.687245640
  999 SOLV  HW1     5125    4.605939593    3.347654497    5.602146383
  999 SOLV  HW2     5126    4.638868615    3.442089455    5.731236592
 1000 SOLV  OW      5127    6.808813450    5.295539977    4.958811667
 1000 SOLV  HW1     5128    6.820417843    5.275279191    4.861567865
 1000 SOLV  HW2     5129    6.711320653    5.302440388    4.980001966
 1001 SOLV  OW      5130    3.869423074    3.933881756    6.033676958
 1001 SOLV  HW1     5131    3.797547369    3.903522717    6.096239247
 1001 SOLV  HW2     5132    3.909332605    4.019070550    6.067615426
 1002 SOLV  OW      5133    5.132351699    4.926833163    4.557422394
 1002 SOLV  HW1     5134    5.093337945    4.998596824    4.499717723
 1002 SOLV  HW2     5135    5.067469681    4.851086720    4.564818922
 1003 SOLV  OW      5136    6.141566294    0.002925648    4.709071742
 1003 SOLV  HW1     5137    6.109224573   -0.091588005    4.704322532
 1003 SOLV  HW2     5138    6.194217378    0.015940233    4.793094514
 1004 SOLV  OW      5139    6.100485145    4.025411488    5.371626249
 1004 SOLV  HW1     5140    6.058488029    4.069170447    5.451145865
 1004 SOLV  HW2     5141    6.031053082    3.973776674    5.321477381
 1005 SOLV  OW      5142    4.947919461    6.608623176    4.427518411
 1005 SOLV  HW1     5143    4.923262007    6.633472066    4.333838193
 1005 SOLV  HW2     5144    4.889324664    6.533802085    4.458660929
 1006 SOLV  OW      5145    6.670607121    6.674772462    3.920420777
 1006 SOLV  HW1     5146    6.591252617    6.695812279    3.863309653
 1006 SOLV  HW2     5147    6.717869198    6.759599118    3.944340784
 1007 SOLV  OW      5148    5.668092218    4.962816985    5.473741404
 1007 SOLV  HW1     5149    5.679595944    4.864082680    5.462757574
 1007 SOLV  HW2     5150    5.573076503    4.982829741    5.497676166
 1008 SOLV  OW      5151    4.118987961    3.584266481    5.701193619
 1008 SOLV  HW1     5152    4.111228826    3.544816236    5.792754933
 1008 SOLV  HW2     5153    4.215223362    3.602142434    5.680670706
 1009 SOLV  OW      5154    5.370462878    4.314459932    4.908975091
 1009 SOLV  HW1     5155    5.415611862    4.382096484    4.850763374
 1009 SOLV  HW2     5156    5.410833894    4.224391137    4.892867512
 1010 SOLV  OW      5157    5.619668551    6.604326620    5.011682240
 1010 SOLV  HW1     5158    5.675167382    6.629831532    4.932502570
 1010 SOLV  HW2     5159    5.623068188    6.677540541    5.079712853
 1011 SOLV  OW      5160    5.781726273    3.516107191    5.665702559
 1011 SOLV  HW1     5161    5.861519553    3.575510655    5.676009490
 1011 SOLV  HW2     5162    5.809741748    3.429629651    5.624006072
 1012 SOLV  OW      5163    6.649534600    4.766421154    6.269893309
 1012 SOLV  HW1     5164    6.600125249    4.730752475    6.190594526
 1012 SOLV  HW2     5165    6.746393926    4.776384146    6.247072739
 1013 SOLV  OW      5166    5.268063236    5.114203801    6.051251562
 1013 SOLV  HW1     5167    5.225484810    5.031105285    6.015430310
 1013 SOLV  HW2     5168    5.198406958    5.171190224    6.094863070
 1014 SOLV  OW      5169    5.794788717    4.610344437    5.708299809
 1014 SOLV  HW1     5170    5.790736126    4.656405528    5.796976332
 1014 SOLV  HW2     5171    5.854737562    4.661621711    5.646832497
 1015 SOLV  OW      5172    5.003684767    5.172011807    6.150742725
 1015 SOLV  HW1     5173    4.964567565    5.234412485    6.218388862
 1015 SOLV  HW2     5174    4.978180780    5.078015022    6.173460027
 1016 SOLV  OW      5175    4.810928022    5.546402255    6.009975998
 1016 SOLV  HW1     5176    4.731625509    5.590941285    5.968392315
 1016 SOLV  HW2     5177    4.811620509    5.449554524    5.985040064
 1017 SOLV  OW      5178    3.839536703    6.874526411    6.300470043
 1017 SOLV  HW1     5179    3.758513528    6.816078869    6.305059094
 1017 SOLV  HW2     5180    3.915993030    6.822541992    6.262339094
 1018 SOLV  OW      5181    4.834859123    5.958132570    3.979383115
 1018 SOLV  HW1     5182    4.803032886    5.928725199    3.889250270
 1018 SOLV  HW2     5183    4.882034242    5.882321098    4.024424266
 1019 SOLV  OW      5184    6.489864649    3.860658200    6.114649199
 1019 SOLV  HW1     5185    6.395039903    3.878875796    6.140688996
 1019 SOLV  HW2     5186    6.512338149    3.765397042    6.135188307
 1020 SOLV  OW      5187    4.920153206    4.336090662    4.918368588
 1020 SOLV  HW1     5188    4.852743347    4.273110653    4.879756652
 1020 SOLV  HW2     5189    4.999393806    4.284354281    4.950705842
 1021 SOLV  OW      5190    4.855091380    6.079518500    5.376897207
 1021 SOLV  HW1     5191    4.841864526    6.137875656    5.296766674
 1021 SOLV  HW2     5192    4.783590757    6.098587705    5.444168127
 1022 SOLV  OW      5193    5.788852609    5.166726314    5.335308197
 1022 SOLV  HW1     5194    5.883097563    5.138527909    5.317299160
 1022 SOLV  HW2     5195    5.740945030    5.093673150    5.383987028
 1023 SOLV  OW      5196    5.969704888    3.903385196    6.226408495
 1023 SOLV  HW1     5197    5.892623412    3.940914749    6.174916703
 1023 SOLV  HW2     5198    5.956021556    3.805267573    6.240086347
 1024 SOLV  OW      5199    6.853297111    3.460945785    4.451120945
 1024 SOLV  HW1     5200    6.933931230    3.505083736    4.411725776
 1024 SOLV  HW2     5201    6.856932358    3.467823438    4.550827925
 1025 SOLV  OW      5202    6.539258078    4.316977700    5.554767766
 1025 SOLV  HW1     5203    6.570159750    4.222225096    5.562957618
 1025 SOLV  HW2     5204    6.594349325    4.364144713    5.485918457
 1026 SOLV  OW      5205    4.515591697    3.423875324    5.322638420
 1026 SOLV  HW1     5206    4.567474640    3.375829004    5.393356993
 1026 SOLV  HW2     5207    4.483315529    3.511404222    5.358670280
 1027 SOLV  OW      5208    6.851525176    3.843614651    4.996845045
 1027 SOLV  HW1     5209    6.791102248    3.913914989    4.959315516
 1027 SOLV  HW2     5210    6.803091073    3.792504012    5.067861389
 1028 SOLV  OW      5211    4.062676902    5.843641704    5.747550830
 1028 SOLV  HW1     5212    4.050491784    5.825797624    5.649903403
 1028 SOLV  HW2     5213    4.160239839    5.851637071    5.768031517
 1029 SOLV  OW      5214    6.138004206    5.387112788    3.716655376
 1029 SOLV  HW1     5215    6.205355442    5.316880539    3.693573276
 1029 SOLV  HW2     5216    6.065037489    5.346494479    3.771678655
 1030 SOLV  OW      5217    5.534402952    6.063106603    5.034658454
 1030 SOLV  HW1     5218    5.456977316    6.062708846    5.097955916
 1030 SOLV  HW2     5219    5.607326988    6.005027210    5.070856679
 1031 SOLV  OW      5220    5.330844018    4.895023301    4.150783401
 1031 SOLV  HW1     5221    5.303576710    4.902226605    4.054832427
 1031 SOLV  HW2     5222    5.283777407    4.965296882    4.204153195
 1032 SOLV  OW      5223    4.837600351    6.703439365    3.263921731
 1032 SOLV  HW1     5224    4.924535701    6.752168826    3.272242859
 1032 SOLV  HW2     5225    4.854991812    6.605183187    3.257228430
 1033 SOLV  OW      5226    5.746330739    4.273643898    6.367517779
 1033 SOLV  HW1     5227    5.813799329    4.322316954    6.312029350
 1033 SOLV  HW2     5228    5.710517396    4.335044777    6.437855086
 1034 SOLV  OW      5229    5.593113176    4.977569083    4.175881826
 1034 SOLV  HW1     5230    5.508760025    4.935605661    4.142338864
 1034 SOLV  HW2     5231    5.570807107    5.047569378    4.243733388
 1035 SOLV  OW      5232    3.691229432    6.259463795    4.897214006
 1035 SOLV  HW1     5233    3.779011985    6.298471744    4.925035441
 1035 SOLV  HW2     5234    3.703580433    6.163060456    4.873650349
 1036 SOLV  OW      5235    5.063021805    6.473053356    5.231816516
 1036 SOLV  HW1     5236    5.137367185    6.408876253    5.250685377
 1036 SOLV  HW2     5237    5.075540280    6.555635367    5.286820681
 1037 SOLV  OW      5238    6.447868993    4.652269217    3.411038923
 1037 SOLV  HW1     5239    6.531209123    4.682776202    3.364936119
 1037 SOLV  HW2     5240    6.368506984    4.696155954    3.368880768
 1038 SOLV  OW      5241    6.593074531    3.671535351    5.412820665
 1038 SOLV  HW1     5242    6.520948723    3.610553241    5.379949339
 1038 SOLV  HW2     5243    6.553364524    3.740474103    5.473417779
 1039 SOLV  OW      5244    5.214503008    4.144822125    5.717508736
 1039 SOLV  HW1     5245    5.144636907    4.166152271    5.785811257
 1039 SOLV  HW2     5246    5.222147646    4.220726790    5.652844078
 1040 SOLV  OW      5247    4.417593893    6.069850301    4.118340951
 1040 SOLV  HW1     5248    4.363565516    6.019984782    4.050544686
 1040 SOLV  HW2     5249    4.358459707    6.133661562    4.167668912
 1041 SOLV  OW      5250    4.358193711    6.181158535    6.740676045
 1041 SOLV  HW1     5251    4.266443927    6.172254200    6.779462798
 1041 SOLV  HW2     5252    4.358911167    6.143812229    6.647905101
 1042 SOLV  OW      5253    6.597562267    4.576882365    6.465238439
 1042 SOLV  HW1     5254    6.523696501    4.602186404    6.527732486
 1042 SOLV  HW2     5255    6.609703374    4.649040393    6.397064643
 1043 SOLV  OW      5256    6.417880893    6.350768758    3.574360628
 1043 SOLV  HW1     5257    6.403039578    6.302064752    3.488292670
 1043 SOLV  HW2     5258    6.388326073    6.293300969    3.650675541
 1044 SOLV  OW      5259    4.967935579    5.147408478    4.970568997
 1044 SOLV  HW1     5260    4.895464444    5.104010618    4.917032997
 1044 SOLV  HW2     5261    5.039863256    5.080583648    4.989605196
 1045 SOLV  OW      5262    4.075417569    5.103070178    6.727092302
 1045 SOLV  HW1     5263    3.990196924    5.090749988    6.676227383
 1045 SOLV  HW2     5264    4.136041609    5.164206719    6.676214358
 1046 SOLV  OW      5265    5.814770187    5.734542511    4.223569814
 1046 SOLV  HW1     5266    5.854023340    5.750867330    4.314091837
 1046 SOLV  HW2     5267    5.721134051    5.769576952    4.221049101
 1047 SOLV  OW      5268    0.022015622    4.593523730    0.015072067
 1047 SOLV  HW1     5269    0.020525174    4.692163090   -0.001356694
 1047 SOLV  HW2     5270    0.115098406    4.564959329    0.037907424
 1048 SOLV  OW      5271    6.326300367    3.911130307    3.943469424
 1048 SOLV  HW1     5272    6.230212651    3.926370753    3.920300205
 1048 SOLV  HW2     5273    6.333672949    3.885597202    4.039883014
 1049 SOLV  OW      5274    4.430241795    6.693516938    6.012094044
 1049 SOLV  HW1     5275    4.479546351    6.694441930    5.925090039
 1049 SOLV  HW2     5276    4.371684424    6.774367747    6.018064403
 1050 SOLV  OW      5277    6.182257657    5.228225342    5.565094826
 1050 SOLV  HW1     5278    6.162257395    5.305858040    5.624871028
 1050 SOLV  HW2     5279    6.242048486    5.258022690    5.490682630
 1051 SOLV  OW      5280    4.515921290    3.547449140    3.834405907
 1051 SOLV  HW1     5281    4.607868589    3.521853555    3.804532375
 1051 SOLV  HW2     5282    4.494892005    3.639739330    3.802124202
 1052 SOLV  OW      5283    5.816538031    5.889979493    3.722063507
 1052 SOLV  HW1     5284    5.785183656    5.831082401    3.647578098
 1052 SOLV  HW2     5285    5.899761040    5.851610692    3.762085577
 1053 SOLV  OW      5286    4.342919332    4.955565408    4.375799673
 1053 SOLV  HW1     5287    4.368478302    4.900432038    4.296370492
 1053 SOLV  HW2     5288    4.245559029    4.977902660    4.370907188
 1054 SOLV  OW      5289    4.118303152    5.302191118    4.892985099
 1054 SOLV  HW1     5290    4.173348458    5.383723999    4.910941820
 1054 SOLV  HW2     5291    4.158171998    5.251213365    4.816750305
 1055 SOLV  OW      5292    4.909479064    3.793647285    4.459984806
 1055 SOLV  HW1     5293    4.834386072    3.761716332    4.517804280
 1055 SOLV  HW2     5294    4.946907934    3.716572050    4.408408722
 1056 SOLV  OW      5295    6.250567058    6.502908894    3.836428729
 1056 SOLV  HW1     5296    6.181106145    6.533153144    3.771156169
 1056 SOLV  HW2     5297    6.281139415    6.410817897    3.812250656
 1057 SOLV  OW      5298    5.179270829    3.848457438    4.188606128
 1057 SOLV  HW1     5299    5.182813278    3.859869299    4.287897099
 1057 SOLV  HW2     5300    5.092196329    3.883535733    4.154124785
 1058 SOLV  OW      5301    4.649683995    3.547854412    6.011110489
 1058 SOLV  HW1     5302    4.726596789    3.543459275    5.947340169
 1058 SOLV  HW2     5303    4.591321378    3.625590835    5.987608441
 1059 SOLV  OW      5304    5.232371170    4.903249299    3.901742340
 1059 SOLV  HW1     5305    5.311588403    4.918806875    3.842728486
 1059 SOLV  HW2     5306    5.168441549    4.979586559    3.892488876
 1060 SOLV  OW      5307    3.684847401    5.509497055    4.163933557
 1060 SOLV  HW1     5308    3.706898216    5.606448209    4.153157479
 1060 SOLV  HW2     5309    3.650951575    5.493143298    4.256591198
 1061 SOLV  OW      5310    4.434485754    5.216822330    5.608803718
 1061 SOLV  HW1     5311    4.348936912    5.165035865    5.607781055
 1061 SOLV  HW2     5312    4.503236874    5.166551382    5.661220636
 1062 SOLV  OW      5313    4.390060107    3.586667097    5.656702289
 1062 SOLV  HW1     5314    4.457944773    3.514167228    5.668403749
 1062 SOLV  HW2     5315    4.394187225    3.621363772    5.562997678
 1063 SOLV  OW      5316    5.600332560    4.175521153    4.588335581
 1063 SOLV  HW1     5317    5.608944753    4.264951587    4.544425804
 1063 SOLV  HW2     5318    5.579963995    4.106263341    4.519136758
 1064 SOLV  OW      5319    3.916895180    6.184659396    5.329303749
 1064 SOLV  HW1     5320    3.840769427    6.122604874    5.348161496
 1064 SOLV  HW2     5321    3.906721409    6.267550753    5.384322136
 1065 SOLV  OW      5322    6.734576223    4.043694337    3.376529595
 1065 SOLV  HW1     5323    6.790452802    4.104979794    3.432420715
 1065 SOLV  HW2     5324    6.692195684    3.974576516    3.435082995
 1066 SOLV  OW      5325    5.847594440    6.580809796    4.328414930
 1066 SOLV  HW1     5326    5.849963029    6.492709967    4.375667985
 1066 SOLV  HW2     5327    5.778801923    6.577870136    4.255896324
 1067 SOLV  OW      5328    5.872221746    6.024323813    5.600095353
 1067 SOLV  HW1     5329    5.923998416    5.961721684    5.541772128
 1067 SOLV  HW2     5330    5.856046237    5.981383085    5.688953969
 1068 SOLV  OW      5331    4.270916188    3.971426603    6.341476004
 1068 SOLV  HW1     5332    4.204290051    3.928646290    6.402567924
 1068 SOLV  HW2     5333    4.321488157    3.900466118    6.292399664
 1069 SOLV  OW      5334    6.188818601    5.512628673    4.230835556
 1069 SOLV  HW1     5335    6.123431317    5.437838319    4.242363729
 1069 SOLV  HW2     5336    6.226374649    5.538074700    4.319964645
 1070 SOLV  OW      5337    5.126360910    4.923310049    5.001177191
 1070 SOLV  HW1     5338    5.165727294    4.853072840    4.941859883
 1070 SOLV  HW2     5339    5.073735511    4.879628882    5.074143110
 1071 SOLV  OW      5340    5.387104280    3.587534473    6.463452698
 1071 SOLV  HW1     5341    5.450122930    3.665177631    6.462162640
 1071 SOLV  HW2     5342    5.386151821    3.543900370    6.373471678
 1072 SOLV  OW      5343    4.329016154    6.719582534    6.507414642
 1072 SOLV  HW1     5344    4.384480794    6.716500408    6.424254711
 1072 SOLV  HW2     5345    4.381600535    6.682413853    6.583930553
 1073 SOLV  OW      5346    4.082458403    6.290111412    5.631949471
 1073 SOLV  HW1     5347    4.093832219    6.200202721    5.589654992
 1073 SOLV  HW2     5348    4.077678403    6.279819572    5.731312237
 1074 SOLV  OW      5349    5.032452941    4.476425832    5.411121248
 1074 SOLV  HW1     5350    5.008350785    4.485443529    5.314481724
 1074 SOLV  HW2     5351    4.967504237    4.415088251    5.456073596
 1075 SOLV  OW      5352    6.309050809    3.841438211    4.222148736
 1075 SOLV  HW1     5353    6.289257654    3.938430034    4.236384910
 1075 SOLV  HW2     5354    6.267450959    3.787818875    4.295607461
 1076 SOLV  OW      5355    3.948435430    4.386657460    5.262886914
 1076 SOLV  HW1     5356    4.030355421    4.329291704    5.262909608
 1076 SOLV  HW2     5357    3.964915978    4.468246846    5.207450509
 1077 SOLV  OW      5358    4.831034280    3.760329819    5.630874455
 1077 SOLV  HW1     5359    4.919771382    3.806405479    5.628759448
 1077 SOLV  HW2     5360    4.765065304    3.817321724    5.679881154
 1078 SOLV  OW      5361    5.218495871    6.262865834    4.620570990
 1078 SOLV  HW1     5362    5.280707307    6.227329571    4.690345508
 1078 SOLV  HW2     5363    5.271529353    6.305032775    4.547011838
 1079 SOLV  OW      5364    6.881159504    3.805767390    4.327611417
 1079 SOLV  HW1     5365    6.961210170    3.748531941    4.309779064
 1079 SOLV  HW2     5366    6.888908679    3.846446686    4.418644857
 1080 SOLV  OW      5367    3.895559239    6.413268689    5.471699369
 1080 SOLV  HW1     5368    3.974527722    6.395259113    5.530347761
 1080 SOLV  HW2     5369    3.836114058    6.480635377    5.515630650
 1081 SOLV  OW      5370    4.378113153    4.438646180    3.700029106
 1081 SOLV  HW1     5371    4.377232702    4.395991370    3.790480743
 1081 SOLV  HW2     5372    4.386436475    4.367845204    3.629889187
 1082 SOLV  OW      5373    6.577039814    4.493801077    5.765192072
 1082 SOLV  HW1     5374    6.636022204    4.466083975    5.841051876
 1082 SOLV  HW2     5375    6.555806191    4.414082828    5.708659143
 1083 SOLV  OW      5376    5.921323697    6.278718473    5.349521494
 1083 SOLV  HW1     5377    5.829058685    6.314914355    5.336141955
 1083 SOLV  HW2     5378    5.924842821    6.183932967    5.317816029
 1084 SOLV  OW      5379    4.584460146    3.570882357    4.102721565
 1084 SOLV  HW1     5380    4.676072627    3.531060686    4.097924857
 1084 SOLV  HW2     5381    4.539781161    3.562490151    4.013643254
 1085 SOLV  OW      5382    4.556762817    6.721224302    5.761661727
 1085 SOLV  HW1     5383    4.491330830    6.790345241    5.730959350
 1085 SOLV  HW2     5384    4.649553993    6.750721409    5.738829954
 1086 SOLV  OW      5385    6.191556258    6.360863695    5.236598515
 1086 SOLV  HW1     5386    6.159504571    6.266904148    5.224527681
 1086 SOLV  HW2     5387    6.122975991    6.424303446    5.200912274
 1087 SOLV  OW      5388    4.240034038    6.193445823    4.280767585
 1087 SOLV  HW1     5389    4.306314608    6.249008144    4.330981349
 1087 SOLV  HW2     5390    4.153190294    6.242657326    4.274597174
 1088 SOLV  OW      5391    5.006846699    3.873991478    6.587767228
 1088 SOLV  HW1     5392    5.036471333    3.942428724    6.521132813
 1088 SOLV  HW2     5393    5.051800671    3.786821048    6.568226615
 1089 SOLV  OW      5394    0.067177908    4.230537698    5.859144001
 1089 SOLV  HW1     5395    0.095262752    4.269756651    5.771538706
 1089 SOLV  HW2     5396    0.053787116    4.131976145    5.848758312
 1090 SOLV  OW      5397    4.232052827    4.023535590    3.505741895
 1090 SOLV  HW1     5398    4.297635701    4.098175857    3.517043104
 1090 SOLV  HW2     5399    4.219095842    3.977031259    3.593328739
 1091 SOLV  OW      5400    6.028904812    5.036540226    5.285264538
 1091 SOLV  HW1     5401    6.105097259    5.001407634    5.339687669
 1091 SOLV  HW2     5402    5.963491841    4.962873454    5.268066540
 1092 SOLV  OW      5403    3.834631114    4.574150914    3.960433278
 1092 SOLV  HW1     5404    3.832431969    4.674062195    3.964252497
 1092 SOLV  HW2     5405    3.929489401    4.542736859    3.964525690
 1093 SOLV  OW      5406    4.711475776    4.371869721    6.642549313
 1093 SOLV  HW1     5407    4.750062093    4.390063803    6.733003479
 1093 SOLV  HW2     5408    4.762836814    4.298142221    6.598639075
 1094 SOLV  OW      5409    5.544938715    3.481716646    4.119555656
 1094 SOLV  HW1     5410    5.593990822    3.530425810    4.047284751
 1094 SOLV  HW2     5411    5.450824474    3.515202980    4.124344639
 1095 SOLV  OW      5412    6.041495880    3.525202142    4.534146039
 1095 SOLV  HW1     5413    6.028934407    3.517429576    4.633056615
 1095 SOLV  HW2     5414    6.088973984    3.610694427    4.513208877
 1096 SOLV  OW      5415    3.833160887    6.198031185    4.558993432
 1096 SOLV  HW1     5416    3.813978885    6.292477115    4.585704463
 1096 SOLV  HW2     5417    3.836510640    6.191644181    4.459246552
 1097 SOLV  OW      5418    5.653269401    5.250297427    4.581280294
 1097 SOLV  HW1     5419    5.653281047    5.263815015    4.680370281
 1097 SOLV  HW2     5420    5.690524991    5.331620655    4.536558433
 1098 SOLV  OW      5421    4.748619291    4.929674995    6.379964055
 1098 SOLV  HW1     5422    4.680828313    4.934278714    6.306580576
 1098 SOLV  HW2     5423    4.716067460    4.867894380    6.451556046
 1099 SOLV  OW      5424    4.190217502    3.879679538    5.013391327
 1099 SOLV  HW1     5425    4.189232069    3.879236962    4.913388021
 1099 SOLV  HW2     5426    4.273696383    3.835355441    5.046078472
 1100 SOLV  OW      5427    3.537719639    5.290091247    5.898308965
 1100 SOLV  HW1     5428    3.539671640    5.343980652    5.814082632
 1100 SOLV  HW2     5429    3.565088581    5.196004311    5.878297469
 1101 SOLV  OW      5430    0.017778787    5.640649146    4.313411972
 1101 SOLV  HW1     5431    0.026565243    5.626016598    4.214869731
 1101 SOLV  HW2     5432   -0.062667254    5.697196412    4.331649692
 1102 SOLV  OW      5433    4.606118353    5.092424777    6.015113492
 1102 SOLV  HW1     5434    4.577760883    5.075882014    5.920648515
 1102 SOLV  HW2     5435    4.577840483    5.015447914    6.072353087
 1103 SOLV  OW      5436    5.901974941    0.078250980    4.588550451
 1103 SOLV  HW1     5437    5.905723996    0.172514151    4.555351733
 1103 SOLV  HW2     5438    5.988426481    0.055207576    4.633236458
 1104 SOLV  OW      5439    5.830507379    3.547247228    6.032424724
 1104 SOLV  HW1     5440    5.760414043    3.482632479    6.002202759
 1104 SOLV  HW2     5441    5.816737314    3.635126681    5.986718210
 1105 SOLV  OW      5442    6.352239020    4.315774141    4.622396404
 1105 SOLV  HW1     5443    6.398864433    4.351487806    4.703341488
 1105 SOLV  HW2     5444    6.274483467    4.374574898    4.600080047
 1106 SOLV  OW      5445    4.755816823    3.605355981    6.269219800
 1106 SOLV  HW1     5446    4.709284932    3.593950333    6.181434344
 1106 SOLV  HW2     5447    4.696175289    3.654954434    6.332342265
 1107 SOLV  OW      5448    6.597731018    4.672326011    5.563785908
 1107 SOLV  HW1     5449    6.579839688    4.613606469    5.642738236
 1107 SOLV  HW2     5450    6.570596913    4.766163616    5.585227785
 1108 SOLV  OW      5451    6.690829705    6.386406588    3.628683299
 1108 SOLV  HW1     5452    6.724442979    6.455794954    3.565000952
 1108 SOLV  HW2     5453    6.596118994    6.363581715    3.606124343
 1109 SOLV  OW      5454    5.015083178    5.721221476    6.064016480
 1109 SOLV  HW1     5455    5.032997992    5.774755243    5.981463892
 1109 SOLV  HW2     5456    4.939007209    5.658519995    6.047203254
 1110 SOLV  OW      5457    6.460922138    3.597286774    6.791722583
 1110 SOLV  HW1     5458    6.459666169    3.625467547    6.887661671
 1110 SOLV  HW2     5459    6.369486560    3.567172624    6.764654646
 1111 SOLV  OW      5460    3.893885740    4.123535982    3.839934643
 1111 SOLV  HW1     5461    3.914094770    4.177781413    3.758392830
 1111 SOLV  HW2     5462    3.794842086    4.118086224    3.852609611
 1112 SOLV  OW      5463    4.906916556    4.316018820    6.132948237
 1112 SOLV  HW1     5464    4.920059418    4.372624760    6.214339766
 1112 SOLV  HW2     5465    4.811721562    4.285697861    6.128472503
 1113 SOLV  OW      5466    4.932118216    4.610085813    5.831131393
 1113 SOLV  HW1     5467    5.004228799    4.541440843    5.840600659
 1113 SOLV  HW2     5468    4.901520810    4.638991515    5.921850270
 1114 SOLV  OW      5469    5.055209646    3.936355869    6.853177440
 1114 SOLV  HW1     5470    5.013235765    3.921537655    6.763619810
 1114 SOLV  HW2     5471    5.035867740    4.029501264    6.884028351
 1115 SOLV  OW      5472    5.659940100    6.243329625    5.216382729
 1115 SOLV  HW1     5473    5.665068832    6.202860468    5.307693318
 1115 SOLV  HW2     5474    5.637763401    6.172236325    5.149632763
 1116 SOLV  OW      5475    4.154763471    6.414661310    0.009775748
 1116 SOLV  HW1     5476    4.104584659    6.486822698   -0.037939620
 1116 SOLV  HW2     5477    4.129944505    6.325767220   -0.028743139
 1117 SOLV  OW      5478    4.413322223    6.737839158    4.031555714
 1117 SOLV  HW1     5479    4.485706556    6.692189169    4.083306591
 1117 SOLV  HW2     5480    4.344996208    6.670485886    4.003330786
 1118 SOLV  OW      5481    5.236221524    3.713690600    5.134354558
 1118 SOLV  HW1     5482    5.274078164    3.686377242    5.222799518
 1118 SOLV  HW2     5483    5.204844049    3.808514951    5.139399392
 1119 SOLV  OW      5484    4.438979296    6.481225210    3.786632202
 1119 SOLV  HW1     5485    4.511882984    6.455495615    3.850070550
 1119 SOLV  HW2     5486    4.363425320    6.522368403    3.837624031
 1120 SOLV  OW      5487    5.360546139    5.218289168    4.976395483
 1120 SOLV  HW1     5488    5.392519686    5.146923435    5.038737784
 1120 SOLV  HW2     5489    5.314731631    5.176091666    4.898150457
 1121 SOLV  OW      5490    4.926438724    3.939544359    4.123168557
 1121 SOLV  HW1     5491    4.923834897    4.026440008    4.172607755
 1121 SOLV  HW2     5492    4.842227681    3.888594299    4.140899920
 1122 SOLV  OW      5493    4.335027238    4.820580936    5.250075105
 1122 SOLV  HW1     5494    4.327182402    4.758199998    5.172311878
 1122 SOLV  HW2     5495    4.342984414    4.914525249    5.216741198
 1123 SOLV  OW      5496    5.906248959    3.504550221    3.819167366
 1123 SOLV  HW1     5497    5.885686275    3.413506276    3.855085842
 1123 SOLV  HW2     5498    5.976260338    3.547760976    3.876028113
 1124 SOLV  OW      5499    5.393398020    6.744952276    5.232370937
 1124 SOLV  HW1     5500    5.485399044    6.784122323    5.234201533
 1124 SOLV  HW2     5501    5.399726801    6.645264698    5.227464266
 1125 SOLV  OW      5502    6.290909806    4.571007441    3.840415717
 1125 SOLV  HW1     5503    6.253252086    4.640317451    3.901881642
 1125 SOLV  HW2     5504    6.311875599    4.488214634    3.892432894
 1126 SOLV  OW      5505    5.098936849    4.661865693    3.934621780
 1126 SOLV  HW1     5506    5.152296306    4.745601698    3.922687909
 1126 SOLV  HW2     5507    5.122291248    4.619679174    4.022235777
 1127 SOLV  OW      5508    5.725445309    4.269586834    3.881355999
 1127 SOLV  HW1     5509    5.748035061    4.359879613    3.844791584
 1127 SOLV  HW2     5510    5.777849783    4.253453316    3.964983033
 1128 SOLV  OW      5511    5.346748817    4.762274733    4.545642932
 1128 SOLV  HW1     5512    5.274537578    4.829121452    4.527781199
 1128 SOLV  HW2     5513    5.413263310    4.801305906    4.609316655
 1129 SOLV  OW      5514    4.456389875    4.477180871    6.013441784
 1129 SOLV  HW1     5515    4.463665925    4.520432106    5.923572817
 1129 SOLV  HW2     5516    4.360103172    4.470958207    6.039712477
 1130 SOLV  OW      5517    5.116658490    5.354771384    4.518731470
 1130 SOLV  HW1     5518    5.111467242    5.345745093    4.618187878
 1130 SOLV  HW2     5519    5.085337240    5.269993310    4.475910345
 1131 SOLV  OW      5520    3.896078609    4.800824090    4.483173050
 1131 SOLV  HW1     5521    3.806508953    4.838996021    4.460324940
 1131 SOLV  HW2     5522    3.892216725    4.758741719    4.573814978
 1132 SOLV  OW      5523    3.612467170    5.061066494    4.651632842
 1132 SOLV  HW1     5524    3.632579498    5.024060086    4.560927596
 1132 SOLV  HW2     5525    3.513822836    5.074615428    4.660965470
 1133 SOLV  OW      5526    5.290678833    4.527222606    5.076834445
 1133 SOLV  HW1     5527    5.323054411    4.443281723    5.033162030
 1133 SOLV  HW2     5528    5.363958608    4.566125571    5.132674840
 1134 SOLV  OW      5529    5.235131041    4.543385467    6.678605683
 1134 SOLV  HW1     5530    5.276239232    4.604089464    6.610583869
 1134 SOLV  HW2     5531    5.304110099    4.479063831    6.711867479
 1135 SOLV  OW      5532    6.235893914    6.231866651    4.523708275
 1135 SOLV  HW1     5533    6.227156802    6.331409839    4.527562599
 1135 SOLV  HW2     5534    6.329953505    6.205819257    4.545487319
 1136 SOLV  OW      5535    3.822588652    4.235910922    6.366865621
 1136 SOLV  HW1     5536    3.875350959    4.298258483    6.424577456
 1136 SOLV  HW2     5537    3.793130788    4.157211507    6.421090633
 1137 SOLV  OW      5538    4.804670772    5.209557048    6.790437636
 1137 SOLV  HW1     5539    4.836748034    5.304273190    6.791630476
 1137 SOLV  HW2     5540    4.811729769    5.173159491    6.697556845
 1138 SOLV  OW      5541    4.608290539    4.180999295    3.803652688
 1138 SOLV  HW1     5542    4.613912403    4.084669456    3.829937868
 1138 SOLV  HW2     5543    4.520812047    4.218766859    3.834033476
 1139 SOLV  OW      5544    5.302226351    4.314846829    4.595106311
 1139 SOLV  HW1     5545    5.325528403    4.242590658    4.530009098
 1139 SOLV  HW2     5546    5.385538394    4.347768065    4.639567657
 1140 SOLV  OW      5547    4.546314338    4.887144219    6.193521107
 1140 SOLV  HW1     5548    4.459617977    4.889021543    6.243340180
 1140 SOLV  HW2     5549    4.571900053    4.792304916    6.174745767
 1141 SOLV  OW      5550    6.761698976    4.042335954    3.842666015
 1141 SOLV  HW1     5551    6.665663229    4.030242688    3.817516327
 1141 SOLV  HW2     5552    6.777618833    4.003043870    3.933243293
 1142 SOLV  OW      5553    4.821042002    6.598489758    5.478713105
 1142 SOLV  HW1     5554    4.796757504    6.666998056    5.547405588
 1142 SOLV  HW2     5555    4.917985492    6.607243065    5.455755821
 1143 SOLV  OW      5556    4.897518968    5.260776308    5.698017709
 1143 SOLV  HW1     5557    4.863821571    5.280593360    5.790069769
 1143 SOLV  HW2     5558    4.984642604    5.307720824    5.683613475
 1144 SOLV  OW      5559    4.734404774    4.513549956    4.253909319
 1144 SOLV  HW1     5560    4.738957170    4.451350866    4.175729933
 1144 SOLV  HW2     5561    4.808528237    4.492439156    4.317638998
 1145 SOLV  OW      5562    6.619077524    4.612318299    4.875167378
 1145 SOLV  HW1     5563    6.587550256    4.680484748    4.941193183
 1145 SOLV  HW2     5564    6.565318731    4.528627572    4.885455942
 1146 SOLV  OW      5565    5.924469992    4.426234928    6.214776306
 1146 SOLV  HW1     5566    5.939989676    4.522874060    6.194244904
 1146 SOLV  HW2     5567    6.012401518    4.379086610    6.221599211
 1147 SOLV  OW      5568    6.588007816    4.623016852    4.591923814
 1147 SOLV  HW1     5569    6.608343764    4.598695007    4.686773859
 1147 SOLV  HW2     5570    6.671476627    4.616477800    4.537225948
 1148 SOLV  OW      5571    4.970098517    4.902457275    6.228813311
 1148 SOLV  HW1     5572    4.883031235    4.907822061    6.277721356
 1148 SOLV  HW2     5573    5.041770491    4.872107768    6.291610249
 1149 SOLV  OW      5574    4.384617389    5.586866694    5.743035884
 1149 SOLV  HW1     5575    4.474785554    5.611210365    5.778798342
 1149 SOLV  HW2     5576    4.353684807    5.501879535    5.785722410
 1150 SOLV  OW      5577    5.699594970    3.707164706    3.432786559
 1150 SOLV  HW1     5578    5.748094911    3.638571722    3.487047928
 1150 SOLV  HW2     5579    5.722697218    3.695641996    3.336168821
 1151 SOLV  OW      5580    4.403166744    4.245680288    3.504691220
 1151 SOLV  HW1     5581    4.370236854    4.251761729    3.410454212
 1151 SOLV  HW2     5582    4.502950227    4.252341922    3.505603506
 1152 SOLV  OW      5583    3.788786286    6.236148722    3.872214592
 1152 SOLV  HW1     5584    3.810620024    6.147051187    3.832403039
 1152 SOLV  HW2     5585    3.728522438    6.286445879    3.810259248
 1153 SOLV  OW      5586    3.890979767    3.492035531    0.009142871
 1153 SOLV  HW1     5587    3.909594428    3.589261540    0.023360825
 1153 SOLV  HW2     5588    3.821044322    3.481497176   -0.061564344
 1154 SOLV  OW      5589    4.152371440    6.600726732    3.554714034
 1154 SOLV  HW1     5590    4.225989958    6.634819008    3.496235393
 1154 SOLV  HW2     5591    4.175564180    6.509129435    3.587481959
 1155 SOLV  OW      5592    5.433639334    5.633893503    4.646702277
 1155 SOLV  HW1     5593    5.509387575    5.697189534    4.662751500
 1155 SOLV  HW2     5594    5.430434992    5.566399415    4.720431638
 1156 SOLV  OW      5595    5.405606156    3.837858236    4.763591326
 1156 SOLV  HW1     5596    5.442595458    3.805659216    4.676431886
 1156 SOLV  HW2     5597    5.402407900    3.761868297    4.828530142
 1157 SOLV  OW      5598    5.686630441    5.399263393    5.438979294
 1157 SOLV  HW1     5599    5.624164613    5.374391941    5.513014783
 1157 SOLV  HW2     5600    5.721284816    5.316226378    5.395324523
 1158 SOLV  OW      5601    5.105117465    6.588292892    4.089954464
 1158 SOLV  HW1     5602    5.178742357    6.651897946    4.066817347
 1158 SOLV  HW2     5603    5.143028852    6.509942398    4.139203339
 1159 SOLV  OW      5604    4.391852729    6.108723302    5.407144940
 1159 SOLV  HW1     5605    4.293618780    6.093285243    5.417789054
 1159 SOLV  HW2     5606    4.409114283    6.154597493    5.319972079
 1160 SOLV  OW      5607    4.481801326    5.483871806    6.037103995
 1160 SOLV  HW1     5608    4.521193589    5.557255907    5.981742091
 1160 SOLV  HW2     5609    4.436153912    5.417915609    5.977371908
 1161 SOLV  OW      5610    4.937151413    5.751730913    4.129794649
 1161 SOLV  HW1     5611    4.941169888    5.653564230    4.111111527
 1161 SOLV  HW2     5612    4.893271429    5.767016420    4.218353786
 1162 SOLV  OW      5613    4.173213626    4.232924802    4.407207698
 1162 SOLV  HW1     5614    4.210404920    4.321048362    4.378001639
 1162 SOLV  HW2     5615    4.174172453    4.169179132    4.330152824
 1163 SOLV  OW      5616    6.200190698    4.551706201    0.049671071
 1163 SOLV  HW1     5617    6.242552541    4.468713858    0.013346591
 1163 SOLV  HW2     5618    6.101556870    4.537680674    0.058406140
 1164 SOLV  OW      5619    3.785736958    5.231600111    6.193603647
 1164 SOLV  HW1     5620    3.720472964    5.304494487    6.172904355
 1164 SOLV  HW2     5621    3.823298291    5.245541366    6.285234429
 1165 SOLV  OW      5622    6.466448643    5.615286738    3.915360676
 1165 SOLV  HW1     5623    6.516865416    5.667717393    3.983995185
 1165 SOLV  HW2     5624    6.437575376    5.527996537    3.954708062
 1166 SOLV  OW      5625    5.664923207    4.072888228    4.181614696
 1166 SOLV  HW1     5626    5.669536985    4.035392983    4.274213990
 1166 SOLV  HW2     5627    5.739272144    4.138475917    4.168490388
 1167 SOLV  OW      5628    6.659144520    4.669856901    4.200848670
 1167 SOLV  HW1     5629    6.583318046    4.604716001    4.203765979
 1167 SOLV  HW2     5630    6.677416263    4.695484284    4.105923207
 1168 SOLV  OW      5631    6.630647117    3.489745866    5.004466225
 1168 SOLV  HW1     5632    6.598240554    3.518806826    4.914427486
 1168 SOLV  HW2     5633    6.563491290    3.428225722    5.045782409
 1169 SOLV  OW      5634    6.297427126    5.109057106    4.052418659
 1169 SOLV  HW1     5635    6.331832410    5.070880975    3.966623938
 1169 SOLV  HW2     5636    6.328000991    5.052206991    4.128806448
 1170 SOLV  OW      5637    6.011965198    3.439114771    4.795871300
 1170 SOLV  HW1     5638    6.012216748    3.345713981    4.760120557
 1170 SOLV  HW2     5639    6.018327039    3.436609651    4.895646221
 1171 SOLV  OW      5640    5.841548952    3.655257665    4.865789453
 1171 SOLV  HW1     5641    5.897623620    3.729504938    4.829123003
 1171 SOLV  HW2     5642    5.880412668    3.567364642    4.838115863
 1172 SOLV  OW      5643    5.860009773    4.823163890    5.216907548
 1172 SOLV  HW1     5644    5.789384343    4.843973418    5.149228572
 1172 SOLV  HW2     5645    5.817192351    4.786740614    5.299620343
 1173 SOLV  OW      5646    4.866539385    6.139846045    4.991382434
 1173 SOLV  HW1     5647    4.856562490    6.199251964    5.071214843
 1173 SOLV  HW2     5648    4.963518872    6.121101192    4.975719539
 1174 SOLV  OW      5649    3.666800993    4.022970810    4.707910239
 1174 SOLV  HW1     5650    3.692905467    3.983753796    4.619702404
 1174 SOLV  HW2     5651    3.717847493    4.107599214    4.723151239
 1175 SOLV  OW      5652    3.790690270    4.271530765    4.764502368
 1175 SOLV  HW1     5653    3.742637361    4.326886502    4.832532164
 1175 SOLV  HW2     5654    3.811099055    4.327647021    4.684279064
 1176 SOLV  OW      5655    5.041846192    5.583588396    4.882583294
 1176 SOLV  HW1     5656    4.962094369    5.613289040    4.935108616
 1176 SOLV  HW2     5657    5.121407562    5.638039678    4.909161052
 1177 SOLV  OW      5658    4.901859808    4.684408711    6.555363474
 1177 SOLV  HW1     5659    4.932406801    4.660480043    6.647535492
 1177 SOLV  HW2     5660    4.807558283    4.717498129    6.559057534
 1178 SOLV  OW      5661    6.073404723    4.296498515    6.584875626
 1178 SOLV  HW1     5662    6.027490334    4.221771144    6.536821781
 1178 SOLV  HW2     5663    6.005176034    4.353800731    6.630292760
 1179 SOLV  OW      5664    3.966125366    4.663051332    6.377154728
 1179 SOLV  HW1     5665    3.961238785    4.564041440    6.390315422
 1179 SOLV  HW2     5666    3.873584884    4.700773519    6.373508374
 1180 SOLV  OW      5667    6.440048079    5.218330313    3.294449733
 1180 SOLV  HW1     5668    6.522107066    5.273226560    3.310348299
 1180 SOLV  HW2     5669    6.360830713    5.278687755    3.285417114
 1181 SOLV  OW      5670    4.126018376    4.530757268    3.669222627
 1181 SOLV  HW1     5671    4.120275183    4.612541671    3.611965585
 1181 SOLV  HW2     5672    4.220861529    4.499274246    3.672909870
 1182 SOLV  OW      5673    5.108775356    5.865750030    5.214964461
 1182 SOLV  HW1     5674    5.145175663    5.857742739    5.307767106
 1182 SOLV  HW2     5675    5.010302647    5.848341875    5.216184045
 1183 SOLV  OW      5676    4.730324300    6.822596783    6.080077826
 1183 SOLV  HW1     5677    4.724578933    6.724477673    6.061647659
 1183 SOLV  HW2     5678    4.727751029    6.838144486    6.178828255
 1184 SOLV  OW      5679    4.694215064    5.809860013    5.652059566
 1184 SOLV  HW1     5680    4.753579003    5.758940566    5.589730172
 1184 SOLV  HW2     5681    4.609845831    5.835005637    5.604611168
 1185 SOLV  OW      5682    3.928151925    6.363213753    4.994147762
 1185 SOLV  HW1     5683    3.957299905    6.405388786    4.908279985
 1185 SOLV  HW2     5684    4.008381472    6.330629323    5.044177962
 1186 SOLV  OW      5685    4.264773522    4.484703585    4.362192476
 1186 SOLV  HW1     5686    4.361066314    4.511606705    4.359774891
 1186 SOLV  HW2     5687    4.214356304    4.535021431    4.291992242
 1187 SOLV  OW      5688    4.196652101    4.758003656    5.470706527
 1187 SOLV  HW1     5689    4.245650282    4.785316996    5.553499661
 1187 SOLV  HW2     5690    4.251456966    4.781272171    5.390354065
 1188 SOLV  OW      5691    5.125570803    4.548369488    4.181186960
 1188 SOLV  HW1     5692    5.065984451    4.531380041    4.259677886
 1188 SOLV  HW2     5693    5.211344917    4.589036808    4.212666613
 1189 SOLV  OW      5694    5.790491978    6.013892253    4.527392149
 1189 SOLV  HW1     5695    5.838546719    5.929233144    4.504480179
 1189 SOLV  HW2     5696    5.855939296    6.080931068    4.562374927
 1190 SOLV  OW      5697    6.503703118    6.158168343    4.554505411
 1190 SOLV  HW1     5698    6.575969546    6.196502372    4.612034261
 1190 SOLV  HW2     5699    6.507055254    6.058314494    4.558916519
 1191 SOLV  OW      5700    4.593412807    3.936944812    4.896534961
 1191 SOLV  HW1     5701    4.526821727    3.901437249    4.962159293
 1191 SOLV  HW2     5702    4.566260977    3.910597886    4.803959444
 1192 SOLV  OW      5703    4.432395240    6.031984335    5.908099962
 1192 SOLV  HW1     5704    4.466476995    5.980505552    5.986776639
 1192 SOLV  HW2     5705    4.400288171    5.968300041    5.837992807
 1193 SOLV  OW      5706    4.498428438    6.627784161    5.314266268
 1193 SOLV  HW1     5707    4.574373653    6.687311066    5.287982481
 1193 SOLV  HW2     5708    4.534481385    6.543065315    5.353314970
 1194 SOLV  OW      5709    5.825660743    6.146555520    3.852218974
 1194 SOLV  HW1     5710    5.778670594    6.181544615    3.933269540
 1194 SOLV  HW2     5711    5.791005702    6.055315593    3.830407288
[truncated: 7,119,467 more chars]
