# Supplementary material for: Accelerated Enveloping Distribution Sampling to Probe the Presence of Water Molecules
Source: J Chem Theory Comput. 2023 May 11;19(11):3379–90. doi: 10.1021/acs.jctc.3c00109 (PMC10269333; doi:10.1021/acs.jctc.3c00109)
Supplement: Supplementary file 2 — ct3c00109_si_002.zip [file ct3c00109_si_002.zip › paper_TI_AEDS/eq/3RQ/eq_3rlr_3rq_3.cnf]

TITLE
	MD++
	Automatically generated input file
	ogracia Thu Nov  3 19:00:37 2022

	final configuration
END
TIMESTEP
          10000   60.000000000
END
POSITION
# first 24 chars ignored
    1 GLU   H1         1    6.355469828    2.232511273    0.713726202
    1 GLU   H2         2    6.478851530    2.301172264    0.784042444
    1 GLU   N          3    6.455232937    2.228618313    0.719403968
    1 GLU   H3         4    6.471631099    2.138630146    0.759817211
    1 GLU   CA         5    6.519461767    2.244037775    0.588075797
    1 GLU   CB         6    6.670794489    2.247903631    0.610327557
    1 GLU   CG         7    6.726196401    2.360216621    0.698221930
    1 GLU   CD         8    6.702491255    2.498925687    0.638134426
    1 GLU   OE1        9    6.773058499    2.529391807    0.539568664
    1 GLU   OE2       10    6.601793511    2.558457927    0.682189814
    1 GLU   C         11    6.482859907    2.120722318    0.505214523
    1 GLU   O         12    6.463671487    2.013227651    0.561848101
    2 VAL   N         13    6.471129401    2.141928001    0.374436499
    2 VAL   H         14    6.466769648    2.234553604    0.336977749
    2 VAL   CA        15    6.441768485    2.037252904    0.275481870
    2 VAL   CB        16    6.298737054    2.054665780    0.224025077
    2 VAL   CG1       17    6.254855316    1.955080556    0.116461435
    2 VAL   CG2       18    6.197326684    2.048828247    0.338448496
    2 VAL   C         19    6.547982245    2.042176973    0.165446518
    2 VAL   O         20    6.535876878    2.125519290    0.075790927
    3 GLU   N         21    6.665119665    1.985153939    0.192263627
    3 GLU   H         22    6.674476332    1.922021471    0.269248979
    3 GLU   CA        23    6.786934953    1.994495219    0.110514735
    3 GLU   CB        24    6.909183652    1.967243968    0.198397831
    3 GLU   CG        25    6.921123941    2.076354468    0.304979647
    3 GLU   CD        26    0.128013310    2.035696728    0.419486869
    3 GLU   OE1       27    0.250789045    2.055485784    0.406857051
    3 GLU   OE2       28    0.079358977    1.982125927    0.521395571
    3 GLU   C         29    6.787445567    1.915540728    6.865530922
    3 GLU   O         30    6.808707335    1.794469065    6.869842506
    4 THR   N         31    6.737876525    1.982518873    6.761858401
    4 THR   H         32    6.690529081    2.067580399    6.784745817
    4 THR   CA        33    6.729211511    1.933987026    6.623363185
    4 THR   CB        34    6.643868781    2.024621809    6.534393786
    4 THR   OG1       35    6.526988751    2.070828178    6.602606910
    4 THR   HG1       36    6.469814125    2.129041142    6.544788570
    4 THR   CG2       37    6.594816163    1.947350006    6.411771764
    4 THR   C         38    6.869253377    1.933214346    6.561748384
    4 THR   O         39    6.932958807    2.037642328    6.548801076
    5 PHE   N         40    0.031826361    1.812267888    6.535401174
    5 PHE   H         41   -0.015302321    1.731860889    6.571644821
    5 PHE   CA        42    0.154708247    1.792520173    6.457176685
    5 PHE   CB        43    0.256334118    1.714300535    6.540615940
    5 PHE   CG        44    0.297694396    1.781039994    6.671917943
    5 PHE   CD1       45    0.239350581    1.740821567    6.791491090
    5 PHE   HD1       46    0.165899888    1.660342813    6.794518663
    5 PHE   CD2       47    0.394320270    1.880854782    6.667286633
    5 PHE   HD2       48    0.438288055    1.914727803    6.573482504
    5 PHE   CE1       49    0.283731163    1.799763157    0.023205728
    5 PHE   HE1       50    0.266038994    1.747199412    0.117034842
    5 PHE   CE2       51    0.433045768    1.937960743    6.787940281
    5 PHE   HE2       52    0.499864320    2.023674826    6.779733808
    5 PHE   CZ        53    0.376412245    1.903339320    0.023989024
    5 PHE   HZ        54    0.405462606    1.950408812    0.117912075
    5 PHE   C         55    0.137644743    1.721187123    6.322902960
    5 PHE   O         56    0.052252371    1.633712889    6.309185987
    6 ALA   N         57    0.231329968    1.751422084    6.233477454
    6 ALA   H         58    0.284609092    1.835603104    6.242090152
    6 ALA   CA        59    0.229492540    1.685657424    6.102021630
    6 ALA   CB        60    0.259035298    1.786625308    5.990932325
    6 ALA   C         61    0.330379517    1.571291324    6.089806003
    6 ALA   O         62    0.437734286    1.567784627    6.149712062
    7 PHE   N         63    0.281376432    1.467912991    6.022002710
    7 PHE   H         64    0.189212049    1.471488834    5.983351028
    7 PHE   CA        65    0.370596296    1.354963332    5.992093350
    7 PHE   CB        66    0.292578791    1.231644550    5.946109061
    7 PHE   CG        67    0.203780145    1.170313367    6.054563138
    7 PHE   CD1       68    0.257449395    1.070178306    6.134625673
    7 PHE   HD1       69    0.355517802    1.027834810    6.112931977
    7 PHE   CD2       70    0.072629654    1.211928178    6.074235454
    7 PHE   HD2       71    0.030320820    1.288922510    6.009728422
    7 PHE   CE1       72    0.177883946    1.000919828    6.225127455
    7 PHE   HE1       73    0.220083950    0.913678398    6.275018264
    7 PHE   CE2       74    6.882278571    1.149413378    6.172062024
    7 PHE   HE2       75    6.778768819    1.179157007    6.188856308
    7 PHE   CZ        76    0.045933099    1.040754258    6.243059296
    7 PHE   HZ        77   -0.026800166    0.974675402    6.290223448
    7 PHE   C         78    0.485909903    1.379844051    5.894662747
    7 PHE   O         79    0.469418925    1.446015076    5.792286783
    8 GLN   N         80    0.593159466    1.305295106    5.919790475
    8 GLN   H         81    0.591148316    1.237950622    5.993696174
    8 GLN   CA        82    0.715825221    1.304210832    5.838766230
    8 GLN   CB        83    0.806205910    1.211964495    5.920830048
    8 GLN   CG        84    0.953940751    1.196765018    5.884070927
    8 GLN   CD        85    0.977864744    1.113007915    5.758292337
    8 GLN   OE1       86    0.907290337    1.016001279    5.731126812
    8 GLN   NE2       87    1.066837087    1.158347264    5.670457438
    8 GLN   HE21      88    1.079931512    1.111764160    5.582951535
    8 GLN   HE22      89    1.116746200    1.242251274    5.692093753
    8 GLN   C         90    0.681191785    1.252534471    5.698972114
    8 GLN   O         91    0.588084015    1.172837097    5.688495953
    9 ALA   N         92    0.758540728    1.292778134    5.598533647
    9 ALA   H         93    0.827647326    1.362321010    5.618271482
    9 ALA   CA        94    0.741249511    1.259193017    5.456459276
    9 ALA   CB        95    0.854215619    1.315252718    5.369819872
    9 ALA   C         96    0.707248363    1.114594699    5.419758853
    9 ALA   O         97    0.596026543    1.078197415    5.381877985
   10 GLU   N         98    0.801367165    1.022546951    5.438713873
   10 GLU   H         99    0.895236480    1.047870024    5.462118850
   10 GLU   CA       100    0.798953983    0.878245660    5.410779766
   10 GLU   CB       101    0.933554279    0.808710137    5.432186967
   10 GLU   CG       102    1.048808337    0.861199511    5.346342043
   10 GLU   CD       103    1.127274657    0.964258940    5.427771712
   10 GLU   OE1      104    1.228399825    0.925264173    5.490024425
   10 GLU   OE2      105    1.103935423    1.083131592    5.396971072
   10 GLU   C        106    0.702503926    0.805225823    5.504468319
   10 GLU   O        107    0.637158497    0.714664317    5.452906703
   11 ILE   N        108    0.693087327    0.841623440    5.632048097
   11 ILE   H        109    0.761945391    0.901343478    5.673199044
   11 ILE   CA       110    0.583698616    0.794009816    5.717932048
   11 ILE   CB       111    0.601945539    0.856053020    5.856598921
   11 ILE   CG1      112    0.733859694    0.818571596    5.924476795
   11 ILE   CG2      113    0.483270795    0.829547153    5.949470524
   11 ILE   CD       114    0.747999264    0.670188683    5.958996470
   11 ILE   C        115    0.448002305    0.829281398    5.656676123
   11 ILE   O        116    0.368773160    0.738427907    5.632176992
   12 ALA   N        117    0.412291233    0.953888281    5.626851363
   12 ALA   H        118    0.469735151    1.032744573    5.648803164
   12 ALA   CA       119    0.282814820    0.986133741    5.565131095
   12 ALA   CB       120    0.280869019    1.134799969    5.529014196
   12 ALA   C        121    0.251334727    0.907360094    5.437792091
   12 ALA   O        122    0.147611827    0.841621150    5.430722844
   13 GLN   N        123    0.347472047    0.880897286    5.349778820
   13 GLN   H        124    0.427769569    0.939905703    5.358201367
   13 GLN   CA       125    0.349423498    0.794868481    5.230584639
   13 GLN   CB       126    0.477816564    0.815788016    5.150024920
   13 GLN   CG       127    0.484418496    0.951710647    5.080093145
   13 GLN   CD       128    0.627475561    0.978183600    5.032757574
   13 GLN   OE1      129    0.712344664    1.029473358    5.105528421
   13 GLN   NE2      130    0.663809138    0.934915061    4.912366315
   13 GLN   HE21     131    0.758151805    0.939261001    4.879521960
   13 GLN   HE22     132    0.593196591    0.886392450    4.860809492
   13 GLN   C        133    0.324476703    0.647685876    5.264159859
   13 GLN   O        134    0.238452972    0.586800338    5.200728118
   14 LEU   N        135    0.393754320    0.598424004    5.366448080
   14 LEU   H        136    0.479317900    0.643317016    5.392225687
   14 LEU   CA       137    0.370387252    0.463961742    5.421090631
   14 LEU   CB       138    0.467886066    0.437811280    5.536084208
   14 LEU   CG       139    0.469459851    0.291784074    5.581682771
   14 LEU   CD1      140    0.539299082    0.201153531    5.480107245
   14 LEU   CD2      141    0.536380346    0.281320589    5.718867267
   14 LEU   C        142    0.228256488    0.446977612    5.475163300
   14 LEU   O        143    0.154812566    0.357391037    5.433800887
   15 MET   N        144    0.184820993    0.545452205    5.553306154
   15 MET   H        145    0.242344528    0.626961592    5.560303005
   15 MET   CA       146    0.050641594    0.551776066    5.613021253
   15 MET   CB       147    0.035684070    0.684082437    5.688417458
   15 MET   CG       148    0.126536450    0.692755554    5.811202603
   15 MET   SD       149    0.109673972    0.861553576    5.879849346
   15 MET   CE       150   -0.060477668    0.867478164    5.931785066
   15 MET   C        151    6.824736387    0.544331338    5.509025727
   15 MET   O        152    6.735575364    0.459740789    5.513899260
   16 SER   N        153    6.855140891    0.612733502    5.399094213
   16 SER   H        154    6.925013650    0.683961071    5.405766313
   16 SER   CA       155    6.772967590    0.618481323    5.277346790
   16 SER   CB       156    6.819145232    0.721197645    5.173769801
   16 SER   OG       157    6.714470186    0.730986894    5.076845419
   16 SER   HG       158    6.727305883    0.816542583    5.026690941
   16 SER   C        159    6.755970969    0.482147691    5.209995576
   16 SER   O        160    6.639672623    0.444677174    5.195795978
   17 LEU   N        161    6.866901451    0.410605411    5.193680563
   17 LEU   H        162    6.957466292    0.453028743    5.193322546
   17 LEU   CA       163    6.859867973    0.278609241    5.129364612
   17 LEU   CB       164    7.001756888    0.229692507    5.099610359
   17 LEU   CG       165    0.195802389    0.311907953    4.998473354
   17 LEU   CD1      166    0.343290278    0.277025047    5.019362074
   17 LEU   CD2      167    0.152388730    0.268175519    4.858431461
   17 LEU   C        168    6.786124516    0.175954585    5.215603530
   17 LEU   O        169    6.692097226    0.110466652    5.170874400
   18 ILE   N        170    6.809250012    0.179742215    5.346528906
   18 ILE   H        171    6.884260793    0.235155723    5.382622202
   18 ILE   CA       172    6.740126554    0.090224586    5.440443839
   18 ILE   CB       173    6.814224282    0.089693801    5.574305994
   18 ILE   CG1      174    6.946069800    0.013517227    5.559376518
   18 ILE   CG2      175    6.735555672    0.030835210    5.691611096
   18 ILE   CD       176    7.043134145    0.061853844    5.667325475
   18 ILE   C        177    6.587649408    0.102400577    5.444406404
   18 ILE   O        178    6.515118403    0.007713476    5.474469153
   19 ILE   N        179    6.537781895    0.224411933    5.426614379
   19 ILE   H        180    6.596518991    0.305352516    5.426819583
   19 ILE   CA       181    6.394616943    0.250421115    5.405726124
   19 ILE   CB       182    6.363430265    0.400211504    5.404703008
   19 ILE   CG1      183    6.402994919    0.461424846    5.539226483
   19 ILE   CG2      184    6.215226252    0.428395548    5.379125477
   19 ILE   CD       185    6.415426386    0.613384043    5.526431141
   19 ILE   C        186    6.350906327    0.184162923    5.274910906
   19 ILE   O        187    6.262176051    0.099209240    5.281266515
   20 ASN   N        188    6.411319989    0.228186448    5.164898065
   20 ASN   H        189    6.494374708    0.283427392    5.172119876
   20 ASN   CA       190    6.372432455    0.198989102    5.026165132
   20 ASN   CB       191    6.429884193    0.305051008    4.932018952
   20 ASN   CG       192    6.362108638    0.440364261    4.954476680
   20 ASN   OD1      193    6.246638920    0.463852287    4.919205486
   20 ASN   ND2      194    6.437527801    0.535705033    5.008400444
   20 ASN   HD21     195    6.397207706    0.626934700    5.015491093
   20 ASN   HD22     196    6.529782182    0.522665724    5.044705173
   20 ASN   C        197    6.381176819    0.057969067    4.967425156
   20 ASN   O        198    6.278411935    0.006357456    4.923756989
   21 THR   N        199    6.501047701    0.001264535    4.977705704
   21 THR   H        200    6.578282137    0.047462945    5.021323651
   21 THR   CA       201    6.538428787    6.756665238    4.921703177
   21 THR   CB       202    6.688474629    6.727216096    4.927238234
   21 THR   OG1      203    6.767788053    6.839198187    4.886998710
   21 THR   HG1      204    6.742501035    6.869804849    4.795214136
   21 THR   CG2      205    6.732138686    6.613476517    4.834674094
   21 THR   C        206    6.465988001    6.637885403    4.985386466
   21 THR   O        207    6.455710899    6.626315189    5.107415443
   22 PHE   N        208    6.434317672    6.540590019    4.900407049
   22 PHE   H        209    6.434429669    6.558122532    4.801956054
   22 PHE   CA       210    6.389504948    6.407488972    4.943861840
   22 PHE   CB       211    6.321000122    6.334799571    4.827955927
   22 PHE   CG       212    6.249137501    6.205634145    4.867496216
   22 PHE   CD1      213    6.119277333    6.204533870    4.917082839
   22 PHE   HD1      214    6.067788277    6.298680936    4.936278638
   22 PHE   CD2      215    6.314255938    6.085486628    4.842096147
   22 PHE   HD2      216    6.401913031    6.079238117    4.777604165
   22 PHE   CE1      217    6.055751960    6.084433968    4.946402552
   22 PHE   HE1      218    5.961971726    6.081628044    5.001895229
   22 PHE   CE2      219    6.251662503    5.965085175    4.872198546
   22 PHE   HE2      220    6.303983776    5.869813236    4.864028917
   22 PHE   CZ       221    6.121782353    5.964642733    4.921710120
   22 PHE   HZ       222    6.063392355    5.872667455    4.918223442
   22 PHE   C        223    6.495991665    6.316897632    5.006046189
   22 PHE   O        224    6.607015608    6.299578100    4.956001253
   23 TYR   N        225    6.459137763    6.261347301    5.121138015
   23 TYR   H        226    6.374498540    6.259954868    5.174394044
   23 TYR   CA       227    6.531741428    6.146793242    5.177860159
   23 TYR   CB       228    6.636430980    6.199716340    5.276098604
   23 TYR   CG       229    6.733995058    6.309565270    5.233396572
   23 TYR   CD1      230    6.851915455    6.269946118    5.171356384
   23 TYR   HD1      231    6.856424083    6.169562274    5.129104751
   23 TYR   CD2      232    6.711929576    6.445918691    5.248999841
   23 TYR   HD2      233    6.611613151    6.482904839    5.270236118
   23 TYR   CE1      234    0.066759482    6.359800110    5.138766339
   23 TYR   HE1      235    0.163500781    6.326356413    5.101301151
   23 TYR   CE2      236    6.810216522    6.538469272    5.215867378
   23 TYR   HE2      237    6.799248482    6.642238511    5.247394057
   23 TYR   CZ       238    0.044776293    6.495031719    5.162194249
   23 TYR   OH       239    0.142703270    6.583271514    5.128775873
   23 TYR   HH       240    0.121159522    6.674372177    5.163937044
   23 TYR   C        241    6.436875618    6.051300321    5.250605373
   23 TYR   O        242    6.331459441    6.097345825    5.294151225
   24 SER   N        243    6.458500852    5.921915563    5.228610894
   24 SER   H        244    6.530293221    5.893205710    5.165183115
   24 SER   CA       245    6.378555865    5.815063715    5.290281503
   24 SER   CB       246    6.371690229    5.690214732    5.202112667
   24 SER   OG       247    6.502300136    5.640252046    5.172190224
   24 SER   HG       248    6.553173435    5.709144866    5.120559837
   24 SER   C        249    6.424413628    5.770940173    5.429423915
   24 SER   O        250    6.342238539    5.735977711    5.514004535
   25 ASN   N        251    6.553808166    5.789359254    5.454084875
   25 ASN   H        252    6.618741040    5.823346868    5.386051323
   25 ASN   CA       253    6.619970395    5.755329483    5.580873194
   25 ASN   CB       254    6.763620105    5.709625219    5.554725423
   25 ASN   CG       255    6.843774007    5.798379295    5.459294472
   25 ASN   OD1      256    6.797104022    5.836062122    5.351924583
   25 ASN   ND2      257    6.975781123    5.806981970    5.472996161
   25 ASN   HD21     258    7.027463711    5.865536772    5.410552952
   25 ASN   HD22     259    7.029422577    5.771663528    5.549638301
   25 ASN   C        260    6.624064568    5.866845809    5.685543723
   25 ASN   O        261    6.711236078    5.871609378    5.772189187
   26 LYSH  N        262    6.516450933    5.944823873    5.680144206
   26 LYSH  H        263    6.434656493    5.917234355    5.629661653
   26 LYSH  CA       264    6.505413492    6.066910409    5.761272193
   26 LYSH  CB       265    6.369418185    6.133806083    5.740293450
   26 LYSH  CG       266    6.355115698    6.181366515    5.595578404
   26 LYSH  CD       267    6.216995909    6.244056142    5.575636280
   26 LYSH  CE       268    6.224131037    6.393973102    5.545904301
   26 LYSH  NZ       269    6.089767328    6.447433587    5.519493716
   26 LYSH  HZ1      270    6.026877590    6.415608570    5.590430657
   26 LYSH  HZ2      271    6.057304239    6.418768068    5.429352253
   26 LYSH  HZ3      272    6.091282829    6.547399898    5.521768686
   26 LYSH  C        273    6.531137129    6.056669677    5.911743060
   26 LYSH  O        274    6.593357068    6.142574155    5.974029305
   27 GLU   N        275    6.500320796    5.935985061    5.958349074
   27 GLU   H        276    6.453798885    5.868286323    5.901317567
   27 GLU   CA       277    6.514973026    5.896538246    6.099211570
   27 GLU   CB       278    6.461954523    5.753926713    6.115407352
   27 GLU   CG       279    6.537953867    5.656664845    6.025025469
   27 GLU   CD       280    6.512132547    5.508402539    6.052554269
   27 GLU   OE1      281    6.608775885    5.429327670    6.058141529
   27 GLU   OE2      282    6.393803698    5.469170051    6.061724637
   27 GLU   C        283    6.649517209    5.912458811    6.170305758
   27 GLU   O        284    6.650545148    5.921279754    6.292983592
   28 ILE   N        285    6.751651037    5.930955984    6.087129640
   28 ILE   H        286    6.744346741    5.903288720    5.991311218
   28 ILE   CA       287    6.884887736    5.973323525    6.132539815
   28 ILE   CB       288    0.089472658    5.991670451    6.010658923
   28 ILE   CG1      289    0.048470212    6.095646254    5.906178292
   28 ILE   CG2      290    0.113032558    5.857965195    5.940088535
   28 ILE   CD       291    0.126132720    6.224001534    5.936219343
   28 ILE   C        292    6.883232835    6.098806262    6.220089150
   28 ILE   O        293    6.974226536    6.112958331    6.301639338
   29 PHE   N        294    6.777301820    6.179232467    6.219369454
   29 PHE   H        295    6.712938162    6.174431302    6.142975619
   29 PHE   CA       296    6.763040512    6.296930442    6.306290238
   29 PHE   CB       297    6.643414142    6.382645599    6.264426463
   29 PHE   CG       298    6.509253314    6.337538299    6.322519656
   29 PHE   CD1      299    6.463551339    6.395132045    6.440482745
   29 PHE   HD1      300    6.513948510    6.484599217    6.477027898
   29 PHE   CD2      301    6.443182685    6.228303252    6.267562184
   29 PHE   HD2      302    6.457784784    6.204801532    6.162135064
   29 PHE   CE1      303    6.360104603    6.337991272    6.513654288
   29 PHE   HE1      304    6.337394807    6.376332946    6.613127912
   29 PHE   CE2      305    6.337544425    6.172431040    6.338554116
   29 PHE   HE2      306    6.279357239    6.090666392    6.296001349
   29 PHE   CZ       307    6.299341372    6.224257647    6.461755417
   29 PHE   HZ       308    6.230498546    6.166531440    6.523483964
   29 PHE   C        309    6.763038634    6.266086637    6.456156202
   29 PHE   O        310    6.837537900    6.330875197    6.529520977
   30 LEU   N        311    6.698521879    6.156421577    6.494888140
   30 LEU   H        312    6.662961771    6.091683060    6.427470775
   30 LEU   CA       313    6.687215339    6.110637052    6.634126989
   30 LEU   CB       314    6.579896134    6.001699964    6.639503440
   30 LEU   CG       315    6.522428736    5.989005656    6.780736336
   30 LEU   CD1      316    6.427030022    6.104674472    6.811245470
   30 LEU   CD2      317    6.458583611    5.854036672    6.814162540
   30 LEU   C        318    6.817591790    6.066356850    6.700846684
   30 LEU   O        319    6.861697075    6.120874299    6.801899006
   31 ARG   N        320    0.009774105    5.997982645    6.617823384
   31 ARG   H        321   -0.029138215    5.938905776    6.547129193
   31 ARG   CA       322    0.152471526    5.969842405    6.639144105
   31 ARG   CB       323    0.211129788    5.887546924    6.524263445
   31 ARG   CG       324    0.353041372    5.840234548    6.556345873
   31 ARG   CD       325    0.430429130    5.798588491    6.431098235
   31 ARG   NE       326    0.452932370    5.910074252    6.337952516
   31 ARG   HE       327    0.479207176    5.995893958    6.382052887
   31 ARG   CZ       328    0.459430444    5.901648257    6.204375652
   31 ARG   NH1      329    0.426154971    5.788943751    6.139970732
   31 ARG   HH11     330    0.451173765    5.782307010    6.043377030
   31 ARG   HH12     331    0.351005579    5.730175017    6.169950850
   31 ARG   NH2      332    0.494671878    6.012567293    6.137941330
   31 ARG   HH21     333    0.509770825    6.006806977    6.039255755
   31 ARG   HH22     334    0.504846520    6.102668218    6.180129421
   31 ARG   C        335    0.244364788    6.091033056    6.655837808
   31 ARG   O        336    0.305077115    6.097767800    6.762611605
   32 GLU   N        337    0.230873796    6.194054048    6.572795251
   32 GLU   H        338    0.165429888    6.189980452    6.497293590
   32 GLU   CA       339    0.308991045    6.317650134    6.587987146
   32 GLU   CB       340    0.294736160    6.413912553    6.469917634
   32 GLU   CG       341    0.354233126    6.357419189    6.340793866
   32 GLU   CD       342    0.507209649    6.355675894    6.339757077
   32 GLU   OE1      343    0.574341488    6.441871653    6.400482810
   32 GLU   OE2      344    0.567300388    6.263001682    6.281228505
   32 GLU   C        345    0.290069290    6.392800202    6.719905377
   32 GLU   O        346    0.383525312    6.400123634    6.799537914
   33 LEU   N        347    0.161911619    6.398447259    6.755025265
   33 LEU   H        348    0.088585147    6.396952128    6.687047374
   33 LEU   CA       349    0.123940161    6.458864095    6.883546753
   33 LEU   CB       350   -0.027797585    6.478309923    6.881530883
   33 LEU   CG       351    6.815215089    6.582743391    6.778348439
   33 LEU   CD1      352    6.670884475    6.556188258    6.735076054
   33 LEU   CD2      353    6.823179428    6.722397709    6.840307223
   33 LEU   C        354    0.162705321    6.377391651    0.121045133
   33 LEU   O        355    0.227819752    6.428529409    0.212006887
   34 ILE   N        356    0.135122742    6.247298194    0.118784585
   34 ILE   H        357    0.072597310    6.211345643    0.049512018
   34 ILE   CA       358    0.173283299    6.155678687    0.227227664
   34 ILE   CB       359    0.112573938    6.016933760    0.205431512
   34 ILE   CG1      360   -0.036786717    6.028074137    0.236690713
   34 ILE   CG2      361    0.174376317    5.905841132    0.290578675
   34 ILE   CD       362   -0.115511016    5.911056647    0.177366516
   34 ILE   C        363    0.325007779    6.143640222    0.242939488
   34 ILE   O        364    0.371931723    6.148849223    0.356522471
   35 SER   N        365    0.393286055    6.147962261    0.128885127
   35 SER   H        366    0.366595407    6.122608583    0.035903240
   35 SER   CA       367    0.540024659    6.139616200    0.131919085
   35 SER   CB       368    0.601542102    6.122614181    6.878933808
   35 SER   OG       369    0.737271078    6.077823441    6.883671375
   35 SER   HG       370    0.791475090    6.161525475    6.876193151
   35 SER   C        371    0.601024442    6.264943171    0.195037801
   35 SER   O        372    0.660506451    6.260987410    0.302631849
   36 ASN   N        373    0.558105740    6.379493847    0.142824137
   36 ASN   H        374    0.491355123    6.376368968    0.068419596
   36 ASN   CA       375    0.588910481    6.512548957    0.197196980
   36 ASN   CB       376    0.515833268    6.623183864    0.120831287
   36 ASN   CG       377    0.553068229    6.649170358    6.860815499
   36 ASN   OD1      378    0.648028859    6.598324117    6.801445787
   36 ASN   ND2      379    0.475344327    6.740878351    6.803915240
   36 ASN   HD21     380    0.508288932    6.761925347    6.711880923
   36 ASN   HD22     381    0.386326467    6.778584996    6.829465448
   36 ASN   C        382    0.557082509    6.534225568    0.345284561
   36 ASN   O        383    0.641925582    6.582492206    0.420132525
   37 SER   N        384    0.439047361    6.486227927    0.383416763
   37 SER   H        385    0.378010905    6.458609536    0.309166289
   37 SER   CA       386    0.393146934    6.475993512    0.522695406
   37 SER   CB       387    0.254848647    6.410669612    0.527165452
   37 SER   OG       388    0.155560015    6.498589526    0.473661655
   37 SER   HG       389    0.153802334    6.491408673    0.373935299
   37 SER   C        390    0.482376156    6.397450961    0.619030854
   37 SER   O        391    0.521482311    6.449188404    0.723549320
   38 SER   N        392    0.517156747    6.275994630    0.577465599
   38 SER   H        393    0.481745207    6.235129307    0.493341723
   38 SER   CA       394    0.617239462    6.185788370    0.636278508
   38 SER   CB       395    0.625627963    6.060179330    0.549324483
   38 SER   OG       396    0.737207316    5.976357287    0.580556335
   38 SER   HG       397    0.797335748    5.975398319    0.500654653
   38 SER   C        398    0.754179266    6.248279057    0.663742028
   38 SER   O        399    0.805108923    6.240576773    0.775437352
   39 ASP   N        400    0.802456640    6.321021700    0.563391905
   39 ASP   H        401    0.775154754    6.306345076    0.468317177
   39 ASP   CA       402    0.920703182    6.407676708    0.574221668
   39 ASP   CB       403    0.940556393    6.471918532    0.436798933
   39 ASP   CG       404    0.987810607    6.380582648    0.323512588
   39 ASP   OD1      405    1.004952204    6.258386042    0.343426808
   39 ASP   OD2      406    1.011838335    6.434530116    0.213348377
   39 ASP   C        407    0.911018019    6.519706974    0.677985229
   39 ASP   O        408    0.992634529    6.535299374    0.768680052
   40 ALA   N        409    0.795957337    6.586421692    0.679266085
   40 ALA   H        410    0.733858623    6.577585866    0.601383623
   40 ALA   CA       411    0.758930319    6.678327936    0.787870979
   40 ALA   CB       412    0.631308463    6.755776394    0.754321905
   40 ALA   C        413    0.753573879    6.615797288    0.927419161
   40 ALA   O        414    0.778119759    6.688090168    1.023866784
   41 LEU   N        415    0.703222780    6.493032243    0.936559869
   41 LEU   H        416    0.664402470    6.443587356    0.858777024
   41 LEU   CA       417    0.708989872    6.420178286    1.064106103
   41 LEU   CB       418    0.619582502    6.296616085    1.051920053
   41 LEU   CG       419    0.470719557    6.331867431    1.054319890
   41 LEU   CD1      420    0.392690939    6.208158022    1.009391613
   41 LEU   CD2      421    0.420650640    6.377344949    1.191556547
   41 LEU   C        422    0.853308893    6.389275876    1.104483402
   41 LEU   O        423    0.899239207    6.429922821    1.211100625
   42 ASP   N        424    0.927593038    6.333989141    1.009009367
   42 ASP   H        425    0.875662609    6.289474917    0.936048229
   42 ASP   CA       426    1.066986035    6.289546793    1.023220654
   42 ASP   CB       427    1.117088714    6.241286405    0.886953658
   42 ASP   CG       428    1.130194661    6.088849065    0.886650740
   42 ASP   OD1      429    1.030559684    6.020205854    0.918006405
   42 ASP   OD2      430    1.242939794    6.039874832    0.863977509
   42 ASP   C        431    1.154759245    6.408596179    1.062418778
   42 ASP   O        432    1.232172287    6.389510620    1.156084806
   43 LYSH  N        433    1.127159880    6.530203400    1.016169895
   43 LYSH  H        434    1.089599335    6.545627185    0.924779180
   43 LYSH  CA       435    1.196255994    6.651307530    1.062732378
   43 LYSH  CB       436    1.177839386    6.773243724    0.972168185
   43 LYSH  CG       437    1.263490102    6.746901456    0.848159810
   43 LYSH  CD       438    1.272397189    6.870415789    0.758305074
   43 LYSH  CE       439    1.352325668    6.830544440    0.634091353
   43 LYSH  NZ       440    1.390484439    6.946401612    0.552052971
   43 LYSH  HZ1      441    1.460651130    6.998578518    0.600573602
   43 LYSH  HZ2      442    1.311961856    7.006853320    0.538644202
   43 LYSH  HZ3      443    1.426497441    6.921677484    0.462100056
   43 LYSH  C        444    1.172034061    6.687984287    1.209292012
   43 LYSH  O        445    1.273077325    6.703470538    1.277707020
   44 ILE   N        446    1.047537484    6.677620506    1.254938201
   44 ILE   H        447    0.964938572    6.662231652    1.200694572
   44 ILE   CA       448    1.023722515    6.703868981    1.397609671
   44 ILE   CB       449    0.883775103    6.758515991    1.426571135
   44 ILE   CG1      450    0.878720242    6.817352345    1.567715141
   44 ILE   CG2      451    0.778815016    6.647619177    1.416816345
   44 ILE   CD       452    0.940052269    6.957283267    1.559719720
   44 ILE   C        453    1.068354634    6.592273346    1.492284846
   44 ILE   O        454    1.126920579    6.615309675    1.597955034
   45 ARG   N        455    1.058265665    6.471452453    1.437599069
   45 ARG   H        456    1.009715390    6.444228497    1.354522434
   45 ARG   CA       457    1.119441409    6.355867026    1.504753542
   45 ARG   CB       458    1.068778414    6.229184309    1.435516626
   45 ARG   CG       459    1.098898539    6.105117406    1.519837959
   45 ARG   CD       460    1.039328189    5.974456618    1.467008674
   45 ARG   NE       461    1.084448752    5.946018546    1.330031509
   45 ARG   HE       462    1.024158824    5.981219078    1.258435088
   45 ARG   CZ       463    1.205577652    5.903437851    1.291683957
   45 ARG   NH1      464    1.307271763    5.884989054    1.376955672
   45 ARG   HH11     465    1.393628409    5.849294336    1.341359703
   45 ARG   HH12     466    1.303008733    5.900175923    1.475696646
   45 ARG   NH2      467    1.233077581    5.902101865    1.160548129
   45 ARG   HH21     468    1.326874881    5.887333115    1.129194867
   45 ARG   HH22     469    1.153494066    5.896118793    1.100293112
   45 ARG   C        470    1.271842978    6.367085861    1.512599628
   45 ARG   O        471    1.328137979    6.319062084    1.610859563
   46 TYR   N        472    1.336782973    6.430407867    1.415311493
   46 TYR   H        473    1.306233636    6.435720934    1.320235775
   46 TYR   CA       474    1.480316667    6.454667335    1.435836833
   46 TYR   CB       475    1.564351790    6.453967525    1.307978149
   46 TYR   CG       476    1.568196422    6.323915554    1.227471305
   46 TYR   CD1      477    1.574314036    6.201387978    1.292820890
   46 TYR   HD1      478    1.610426403    6.195769711    1.395502809
   46 TYR   CD2      479    1.521462034    6.331262094    1.096773467
   46 TYR   HD2      480    1.508928562    6.430114505    1.052614940
   46 TYR   CE1      481    1.537964359    6.084904374    1.226260768
   46 TYR   HE1      482    1.541459743    5.987851940    1.275737491
   46 TYR   CE2      483    1.474281123    6.217266687    1.032768856
   46 TYR   HE2      484    1.422439848    6.221125228    0.936963876
   46 TYR   CZ       485    1.487790698    6.094755455    1.097010728
   46 TYR   OH       486    1.465837982    5.984745243    1.020129060
   46 TYR   HH       487    1.389067743    6.005878934    0.959648661
   46 TYR   C        488    1.515666309    6.576331329    1.521618745
   46 TYR   O        489    1.608266381    6.571519162    1.602433780
   47 GLU   N        490    1.432771163    6.679932290    1.512356748
   47 GLU   H        491    1.361317682    6.683624801    1.442489998
   47 GLU   CA       492    1.440827794    6.797688177    1.599971465
   47 GLU   CB       493    1.339200434    6.904550575    1.559212317
   47 GLU   CG       494    1.389475548    6.983238157    1.438022101
   47 GLU   CD       495    1.323807478    0.234004514    1.418884717
   47 GLU   OE1      496    1.263953442    0.252642642    1.310747955
   47 GLU   OE2      497    1.354096296    0.325414663    1.498582726
   47 GLU   C        498    1.426789165    6.767396322    1.749277888
   47 GLU   O        499    1.517474935    6.807148255    1.822257797
   48 SER   N        500    1.343919786    6.667819692    1.779405198
   48 SER   H        501    1.274794274    6.649963657    1.709372486
   48 SER   CA       502    1.345058368    6.602341520    1.911020317
   48 SER   CB       503    1.235831801    6.495548178    1.919860497
   48 SER   OG       504    1.269409769    6.370455862    1.859221292
   48 SER   HG       505    1.285167860    6.377451840    1.760718807
   48 SER   C        506    1.472845949    6.549197974    1.976275004
   48 SER   O        507    1.483924146    6.576429848    2.095716728
   49 LEU   N        508    1.571341416    6.511071935    1.895435165
   49 LEU   H        509    1.543041716    6.510803908    1.799515345
   49 LEU   CA       510    1.699215315    6.459453283    1.946365957
   49 LEU   CB       511    1.781387338    6.393773459    1.835252882
   49 LEU   CG       512    1.716937844    6.263150800    1.788395526
   49 LEU   CD1      513    1.782409295    6.233269117    1.653378581
   49 LEU   CD2      514    1.736343644    6.155656831    1.895543343
   49 LEU   C        515    1.782042645    6.565006826    2.019914282
   49 LEU   O        516    1.832742858    6.543405759    2.129881922
   50 THR   N        517    1.800404851    6.678632980    1.953265474
   50 THR   H        518    1.767833746    6.694772552    1.860099335
   50 THR   CA       519    1.868430403    6.796340619    2.009188738
   50 THR   CB       520    1.923777426    0.005624975    1.903095086
   50 THR   OG1      521    1.816529657    0.023189910    1.810152164
   50 THR   HG1      522    1.778358372    0.115049569    1.820387273
   50 THR   CG2      523    2.046317299    6.841526649    1.826454369
   50 THR   C        524    1.776188087    6.877086357    2.100750322
   50 THR   O        525    1.825197523    6.931341440    2.199670077
   51 ASP   N        526    1.651887506    0.008849279    2.056916053
   51 ASP   H        527    1.609560576    0.003663516    1.966454187
   51 ASP   CA       528    1.554271124    0.087886714    2.133313927
   51 ASP   CB       529    1.531771000    0.225525829    2.070391486
   51 ASP   CG       530    1.445955120    0.315787347    2.159255280
   51 ASP   OD1      531    1.435235949    0.302685278    2.283103718
   51 ASP   OD2      532    1.381552441    0.402454069    2.096299072
   51 ASP   C        533    1.423977310    0.010533680    2.154558161
   51 ASP   O        534    1.332099090    0.017243093    2.073051689
   52 PRO   N        535    1.400701038    6.842778102    2.273928194
   52 PRO   CA       536    1.276155969    6.784434989    2.325867456
   52 PRO   CB       537    1.306807879    6.738978499    2.468712624
   52 PRO   CG       538    1.457712831    6.714008872    2.472264143
   52 PRO   CD       539    1.509679789    6.813308561    2.368100107
   52 PRO   C        540    1.160598391    6.884703950    2.328118614
   52 PRO   O        541    1.047565671    6.848241057    2.296110192
   53 SER   N        542    1.193622715    0.127375001    2.332828215
   53 SER   H        543    1.289791645    0.154319256    2.327678537
   53 SER   CA       544    1.095065629    0.235400962    2.347967506
   53 SER   CB       545    1.150850615    0.368373582    2.399149101
   53 SER   OG       546    1.187162836    0.456430362    2.292470333
   53 SER   HG       547    1.266247458    0.414345725    2.248034741
   53 SER   C        548    0.995355205    0.250155367    2.232843682
   53 SER   O        549    0.875273909    0.240193422    2.257593400
   54 LYSH  N        550    1.049415069    0.221153867    2.114837559
   54 LYSH  H        551    1.146174399    0.195895905    2.113845197
   54 LYSH  CA       552    0.985719426    0.215311549    1.982489675
   54 LYSH  CB       553    1.089881476    0.169077005    1.880419921
   54 LYSH  CG       554    1.196174618    0.273995279    1.847170344
   54 LYSH  CD       555    1.124783097    0.403734579    1.808752515
   54 LYSH  CE       556    1.208143073    0.512070512    1.740025203
   54 LYSH  NZ       557    1.304074579    0.563544752    1.838783443
   54 LYSH  HZ1      558    1.255134225    0.597601934    1.919060937
   54 LYSH  HZ2      559    1.353960201    0.638208173    1.794776860
   54 LYSH  HZ3      560    1.371339585    0.493642515    1.863054825
   54 LYSH  C        561    0.868800556    0.118135648    1.965339726
   54 LYSH  O        562    0.785929774    0.136514504    1.876336421
   55 LEU   N        563    0.858883973    0.021349259    2.056012540
   55 LEU   H        564    0.936575404    0.012219023    2.118307648
   55 LEU   CA       565    0.743319811    6.816865611    2.063256587
   55 LEU   CB       566    0.782896181    6.677377741    2.112080406
   55 LEU   CG       567    0.840406490    6.595161190    1.996575013
   55 LEU   CD1      568    0.896541515    6.467302093    2.059104293
   55 LEU   CD2      569    0.739783794    6.562924202    1.885911917
   55 LEU   C        570    0.624284860    6.864116429    2.146939670
   55 LEU   O        571    0.512716687    6.821135471    2.118057476
   56 ASP   N        572    0.647414455    0.069091770    2.241093347
   56 ASP   H        573    0.721769343    0.135500563    2.249040459
   56 ASP   CA       574    0.543842918    0.091144861    2.343058311
   56 ASP   CB       575    0.599306343    0.187685600    2.447994631
   56 ASP   CG       576    0.684655335    0.111064796    2.549236880
   56 ASP   OD1      577    0.651942915    0.000367371    2.597192293
   56 ASP   OD2      578    0.800502732    0.153716483    2.568863758
   56 ASP   C        579    0.406368020    0.140391740    2.297376602
   56 ASP   O        580    0.302500894    0.101638690    2.350666371
   57 SER   N        581    0.400775331    0.214647636    2.187171903
   57 SER   H        582    0.484335178    0.256774195    2.151894207
   57 SER   CA       583    0.277192865    0.250656775    2.116180944
   57 SER   CB       584    0.303255930    0.340685501    1.995233144
   57 SER   OG       585    0.406803032    0.282238225    1.915769569
   57 SER   HG       586    0.472895696    0.355744080    1.900648383
   57 SER   C        587    0.196485582    0.131632421    2.063906364
   57 SER   O        588    0.076819871    0.147925585    2.040569886
   58 GLY   N        589    0.250331856    0.010071064    2.067628391
   58 GLY   H        590    0.346108786    0.028615700    2.089602842
   58 GLY   CA       591    0.182419009    6.771388240    2.029777004
   58 GLY   C        592    0.285186517    6.658364843    2.021003085
   58 GLY   O        593    0.354100455    6.654006479    1.919205440
   59 LYSH  N        594    0.284936067    6.559899699    2.110422488
   59 LYSH  H        595    0.228689574    6.570937843    2.192364489
   59 LYSH  CA       596    0.373752650    6.442764198    2.108935638
   59 LYSH  CB       597    0.350962281    6.368308475    2.240647842
   59 LYSH  CG       598    0.381356207    6.454064424    2.363656487
   59 LYSH  CD       599    0.527645137    6.480961893    2.399521203
   59 LYSH  CE       600    0.525576879    6.565495825    2.527049269
   59 LYSH  NZ       601    0.643392375    6.558882333    2.614715154
   59 LYSH  HZ1      602    0.675290406    6.464528341    2.623659329
   59 LYSH  HZ2      603    0.621009155    6.592399125    2.706233821
   59 LYSH  HZ3      604    0.717624468    6.615592446    2.579028187
   59 LYSH  C        605    0.355958392    6.345242870    1.992387801
   59 LYSH  O        606    0.449995417    6.279435855    1.948167048
   60 GLU   N        607    0.229871169    6.307690901    1.972799573
   60 GLU   H        608    0.140805339    6.343862050    2.000348190
   60 GLU   CA       609    0.180560352    6.213337855    1.871425636
   60 GLU   CB       610    0.028259549    6.227271600    1.875348494
   60 GLU   CG       611   -0.034538580    6.179959843    2.006596499
   60 GLU   CD       612    6.711681987    6.241984984    2.007212299
   60 GLU   OE1      613    6.614616240    6.171736860    1.971597104
   60 GLU   OE2      614    6.701303570    6.361273762    2.043050549
   60 GLU   C        615    0.223368748    6.245169246    1.728032703
   60 GLU   O        616    0.174004404    6.339171632    1.665938312
   61 LEU   N        617    0.296693614    6.154930465    1.663437572
   61 LEU   H        618    0.317037222    6.064050421    1.699864968
   61 LEU   CA       619    0.355642503    6.172976874    1.529981755
   61 LEU   CB       620    0.505157592    6.140820208    1.534474810
   61 LEU   CG       621    0.586759127    6.245710192    1.610299717
   61 LEU   CD1      622    0.736728242    6.215577764    1.606664482
   61 LEU   CD2      623    0.562682386    6.387998753    1.559463244
   61 LEU   C        624    0.277597552    6.079630264    1.437201587
   61 LEU   O        625    0.296364923    5.958607588    1.425735247
   62 HISB  N        626    0.196010928    6.144398905    1.354504365
   62 HISB  H        627    0.189398590    6.243928657    1.361682572
   62 HISB  CA       628    0.099809653    6.080860713    1.263305609
   62 HISB  CB       629   -0.004139948    5.998360563    1.339468668
   62 HISB  CG       630    6.805720656    6.066500003    1.453297430
   62 HISB  ND1      631    6.747176863    5.999593096    1.552227097
   62 HISB  CD2      632    6.780585360    6.195596803    1.473115308
   62 HISB  HD2      633    6.805165004    6.275835791    1.403547530
   62 HISB  CE1      634    6.689857082    6.087805838    1.633595272
   62 HISB  HE1      635    6.649333289    6.068174179    1.732859675
   62 HISB  NE2      636    6.711514885    6.210042617    1.585856141
   62 HISB  HE2      637    6.691491913    6.295485809    1.633799271
   62 HISB  C        638    0.037582007    6.161925912    1.149422207
   62 HISB  O        639    0.035166145    6.284834946    1.145188906
   63 ILE   N        640    6.874889985    6.083068434    1.054070107
   63 ILE   H        641    6.880276313    5.983337016    1.059125295
   63 ILE   CA       642    6.810555455    6.133474620    0.931868687
   63 ILE   CB       643    0.010117959    6.112261453    0.806864070
   63 ILE   CG1      644    0.071558243    5.973016830    0.791136789
   63 ILE   CG2      645    0.107041862    6.230203115    0.796602311
   63 ILE   CD       646    0.156797676    5.957657461    0.665005693
   63 ILE   C        647    6.665605485    6.087953582    0.913698880
   63 ILE   O        648    6.638094307    5.968401934    0.922683974
   64 ASN   N        649    6.576984015    6.184034026    0.889126874
   64 ASN   H        650    6.598827212    6.279868749    0.907547884
   64 ASN   CA       651    6.433815236    6.151233638    0.883162633
   64 ASN   CB       652    6.356823021    6.198539773    1.006626509
   64 ASN   CG       653    6.384783367    6.115343236    1.131937524
   64 ASN   OD1      654    6.365705219    5.994277271    1.142332564
   64 ASN   ND2      655    6.445931654    6.178094425    1.231985315
   64 ASN   HD21     656    6.452820565    6.129479429    1.319092006
   64 ASN   HD22     657    6.503513588    6.257653250    1.213192579
   64 ASN   C        658    6.354498297    6.196848883    0.760534330
   64 ASN   O        659    6.388115642    6.301099215    0.704576302
   65 LEU   N        660    6.265830808    6.110272666    0.712215707
   65 LEU   H        661    6.251912990    6.019840269    0.752567613
   65 LEU   CA       662    6.179653657    6.139293202    0.596705651
   65 LEU   CB       663    6.178878751    6.013900897    0.509040540
   65 LEU   CG       664    6.314036655    5.984308154    0.443727471
   65 LEU   CD1      665    6.324378966    5.833704807    0.418785128
   65 LEU   CD2      666    6.334429579    6.062767813    0.313969192
   65 LEU   C        667    6.035409274    6.165199561    0.640681785
   65 LEU   O        668    5.970594374    6.086169995    0.709117529
   66 ILE   N        669    5.981817185    6.280357764    0.601225626
   66 ILE   H        670    6.037401010    6.348616352    0.553762515
   66 ILE   CA       671    5.843672633    6.320154613    0.631942595
   66 ILE   CB       672    5.835381806    6.431794440    0.736234548
   66 ILE   CG1      673    5.919206472    6.412111963    0.862717243
   66 ILE   CG2      674    5.688866210    6.436879949    0.780055088
   66 ILE   CD       675    5.932993682    6.545142947    0.937037525
   66 ILE   C        676    5.768415321    6.361791781    0.505389652
   66 ILE   O        677    5.803497949    6.464223657    0.447017731
   67 PRO   N        678    5.702248951    6.268412155    0.437630834
   67 PRO   CA       679    5.605591571    6.301029188    0.331778112
   67 PRO   CB       680    5.589663520    6.169014923    0.256104009
   67 PRO   CG       681    5.609649837    6.059656624    0.361224505
   67 PRO   CD       682    5.722609806    6.122912822    0.442743382
   67 PRO   C        683    5.466290125    6.346644438    0.375613753
   67 PRO   O        684    5.404242597    6.285351797    0.462345048
   68 ASN   N        685    5.425712453    6.455978526    0.311662308
   68 ASN   H        686    5.490318010    6.510902881    0.258658182
   68 ASN   CA       687    5.292132801    6.514219024    0.330989226
   68 ASN   CB       688    5.311220118    6.655727648    0.385944185
   68 ASN   CG       689    5.180498916    6.720974641    0.431373225
   68 ASN   OD1      690    5.087816194    6.745270684    0.354264471
   68 ASN   ND2      691    5.153461934    6.717908548    0.561554977
   68 ASN   HD21     692    5.082139981    6.775672552    0.601244714
   68 ASN   HD22     693    5.208950375    6.658182515    0.619458630
   68 ASN   C        694    5.218904575    6.515216722    0.196650697
   68 ASN   O        695    5.248184008    6.589494259    0.103084878
   69 LYSH  N        696    5.103300264    6.449451649    0.195309818
   69 LYSH  H        697    5.083605212    6.384208873    0.268498217
   69 LYSH  CA       698    5.017146151    6.438137364    0.076729312
   69 LYSH  CB       699    4.939497680    6.306417152    0.071504278
   69 LYSH  CG       700    5.039756237    6.199954157    0.026541540
   69 LYSH  CD       701    4.965820842    6.069299875   -0.002949160
   69 LYSH  CE       702    5.068342231    5.967718858    6.832338041
   69 LYSH  NZ       703    5.001134376    5.856106714    6.764279441
   69 LYSH  HZ1      704    4.974995189    5.888213471    6.673254088
   69 LYSH  HZ2      705    4.921245701    5.826111079    6.816412824
   69 LYSH  HZ3      706    5.064112117    5.779093910    6.754138740
   69 LYSH  C        707    4.919952213    6.553477898    0.051060262
   69 LYSH  O        708    4.876627003    6.576165360   -0.061811472
   70 GLN   N        709    4.886000603    6.629639882    0.154684608
   70 GLN   H        710    4.919412093    6.609232866    0.246711886
   70 GLN   CA       711    4.799791709    6.748312087    0.144992615
   70 GLN   CB       712    4.743803101    6.792423387    0.280382222
   70 GLN   CG       713    4.608003471    6.725990144    0.303862070
   70 GLN   CD       714    4.533266269    6.780678535    0.425633935
   70 GLN   OE1      715    4.438062015    6.857131671    0.410846493
   70 GLN   NE2      716    4.551793286    6.718783990    0.541886743
   70 GLN   HE21     717    4.500457366    6.746346276    0.623157549
   70 GLN   HE22     718    4.608722566    6.636610147    0.544230973
   70 GLN   C        719    4.871126444    6.866559526    0.079100594
   70 GLN   O        720    4.837654924    6.906557322   -0.032301940
   71 ASP   N        721    4.978567900    0.022899938    0.145034512
   71 ASP   H        722    4.988368377    0.004330277    0.242813883
   71 ASP   CA       723    5.075529397    0.121646774    0.095445682
   71 ASP   CB       724    5.186537005    0.151613877    0.196386165
   71 ASP   CG       725    5.147117593    0.207849960    0.333108496
   71 ASP   OD1      726    5.036836402    0.176802712    0.383099770
   71 ASP   OD2      727    5.227026159    0.282047861    0.394198460
   71 ASP   C        728    5.150220337    0.088542486    6.852161885
   71 ASP   O        729    5.208692619    0.174530621    6.786444145
   72 ARG   N        730    5.152478178    6.844871221    6.822962684
   72 ARG   H        731    5.078743262    6.786462593    6.856897834
   72 ARG   CA       732    5.228914501    6.785320906    6.712407331
   72 ARG   CB       733    5.165675832    6.827821849    6.579712975
   72 ARG   CG       734    5.183082429    6.723548744    6.469109492
   72 ARG   CD       735    5.113793889    6.771241119    6.341308797
   72 ARG   NE       736    5.201210909    6.868487975    6.274163528
   72 ARG   HE       737    5.296887929    6.877120805    6.301903383
   72 ARG   CZ       738    5.160101296    6.950481633    6.176480279
   72 ARG   NH1      739    5.037419051    6.936997993    6.124297638
   72 ARG   HH11     740    5.008710914    7.001241602    6.053244731
   72 ARG   HH12     741    4.970718619    6.874318766    6.164576256
   72 ARG   NH2      742    5.233802382    7.054074797    6.134173958
   72 ARG   HH21     743    5.199825477    7.111419144    6.059625189
   72 ARG   HH22     744    5.325939474    7.070421476    6.169417472
   72 ARG   C        745    5.379183340    6.812760253    6.721353197
   72 ARG   O        746    5.444020932    6.859780389    6.627992004
   73 THR   N        747    5.431218246    6.764407620    6.833796037
   73 THR   H        748    5.382029917    6.697794801    6.889872642
   73 THR   CA       749    5.567910805    6.796198151    6.877564968
   73 THR   CB       750    5.580095447    0.027917160    0.088338786
   73 THR   OG1      751    5.498123439    0.004243171    0.203095628
   73 THR   HG1      752    5.406828395   -0.029701692    0.180468567
   73 THR   CG2      753    5.531365215    0.160331325    0.029181387
   73 THR   C        754    5.639186745    6.680913409    0.062452277
   73 THR   O        755    5.582984796    6.608898556    0.144811835
   74 LEU   N        756    5.769380435    6.676466202    0.035584508
   74 LEU   H        757    5.806241174    6.739615580   -0.032640091
   74 LEU   CA       758    5.863578595    6.579908884    0.094035200
   74 LEU   CB       759    5.915571507    6.497513673   -0.023940811
   74 LEU   CG       760    6.013825527    6.387274006    0.016062268
   74 LEU   CD1      761    5.951248862    6.289194611    0.115411964
   74 LEU   CD2      762    6.057620559    6.307980495   -0.107240361
   74 LEU   C        763    5.971806278    6.650310148    0.176152058
   74 LEU   O        764    6.062448798    6.709051439    0.117293899
   75 THR   N        765    5.956486383    6.645496168    0.308184047
   75 THR   H        766    5.892579118    6.584310260    0.354810638
   75 THR   CA       767    6.052098198    6.702468324    0.404222112
   75 THR   CB       768    5.973891829    6.757710283    0.523558150
   75 THR   OG1      769    5.885564769    6.861923291    0.481274935
   75 THR   HG1      770    5.796333751    6.820424118    0.463497224
   75 THR   CG2      771    6.061925119    6.798784665    0.641774660
   75 THR   C        772    6.158623880    6.601009230    0.446274150
   75 THR   O        773    6.134252724    6.495143226    0.503984298
   76 ILE   N        774    6.282172316    6.632238765    0.408167464
   76 ILE   H        775    6.302268988    6.719691270    0.364006919
   76 ILE   CA       776    6.404734131    6.555793057    0.435482884
   76 ILE   CB       777    6.475975546    6.534371823    0.301777349
   76 ILE   CG1      778    6.385415315    6.452838573    0.209253736
   76 ILE   CG2      779    6.605331042    6.454101159    0.317104449
   76 ILE   CD       780    6.425819719    6.467111696    0.062376983
   76 ILE   C        781    6.487408866    6.623291632    0.545129276
   76 ILE   O        782    6.525372435    6.738403158    0.524172052
   77 VAL   N        783    6.487777493    6.571589512    0.667673549
   77 VAL   H        784    6.433679137    6.489276265    0.684933251
   77 VAL   CA       785    6.547497659    6.642233090    0.781922493
   77 VAL   CB       786    6.435979008    6.688654082    0.875825007
   77 VAL   CG1      787    6.358735338    6.571198685    0.936228796
   77 VAL   CG2      788    6.484912289    6.782383959    0.986415100
   77 VAL   C        789    6.660946905    6.574072619    0.858699321
   77 VAL   O        790    6.651131905    6.459809832    0.903179565
   78 ASP   N        791    6.770839491    6.647663843    0.872831288
   78 ASP   H        792    6.789693761    6.739233351    0.837327684
   78 ASP   CA       793    6.883077549    6.597023941    0.953142275
   78 ASP   CB       794    7.013073212    6.599181268    0.872505141
   78 ASP   CG       795    0.190934668    6.737075685    0.855098701
   78 ASP   OD1      796    0.223989680    6.804864513    0.954777518
   78 ASP   OD2      797    0.196212648    6.779627815    0.737682946
   78 ASP   C        798    0.014388757    6.674853050    1.083715089
   78 ASP   O        799   -0.046427578    6.777277016    1.114378064
   79 THR   N        800    0.087307656    6.607380105    1.172157256
   79 THR   H        801    0.117072114    6.513529537    1.154632486
   79 THR   CA       802    0.135263678    6.664607082    1.298794541
   79 THR   CB       803    0.087149476    6.582853673    1.418843858
   79 THR   OG1      804    0.132903042    6.447584599    1.411243706
   79 THR   HG1      805    0.149581515    6.414651641    1.504180529
   79 THR   CG2      806    6.820348324    6.580446574    1.424698183
   79 THR   C        807    0.287115935    6.681174132    1.307712012
   79 THR   O        808    0.346315185    6.684629089    1.415483455
   80 GLY   N        809    0.344476100    6.713658537    1.192197618
   80 GLY   H        810    0.291694599    6.741806055    1.112052667
   80 GLY   CA       811    0.488401408    6.735456874    1.171689265
   80 GLY   C        812    0.547724636    6.867313499    1.221760200
   80 GLY   O        813    0.506504952    6.920523863    1.324714823
   81 ILE   N        814    0.653040732    0.024931654    1.153289758
   81 ILE   H        815    0.715578159   -0.022099878    1.091016225
   81 ILE   CA       816    0.712335005    0.157909345    1.173569536
   81 ILE   CB       817    0.846818958    0.165900439    1.101031551
   81 ILE   CG1      818    0.928306815    0.286324982    1.148654828
   81 ILE   CG2      819    0.828932670    0.174090681    0.949297036
   81 ILE   CD       820    1.068746338    0.292674143    1.088277432
   81 ILE   C        821    0.629315416    0.284829851    1.153388563
   81 ILE   O        822    0.622775004    0.363134442    1.248017390
   82 GLY   N        823    0.542387679    0.279793386    1.052841033
   82 GLY   H        824    0.495304642    0.195495763    1.026797880
   82 GLY   CA       825    0.481003628    0.404710471    1.005547050
   82 GLY   C        826    0.574677310    0.496832288    0.927128165
   82 GLY   O        827    0.677158766    0.451588216    0.876310665
   83 MET   N        828    0.520284415    0.611453759    0.887183121
   83 MET   H        829    0.420848023    0.621847743    0.885092752
   83 MET   CA       830    0.592558196    0.714198591    0.810826017
   83 MET   CB       831    0.541772403    0.707549804    0.666646650
   83 MET   CG       832    0.595594868    0.587581792    0.588429412
   83 MET   SD       833    0.538519385    0.583155270    0.414613241
   83 MET   CE       834    0.371000355    0.532894102    0.447706896
   83 MET   C        835    0.571539312    0.855396077    0.865907180
   83 MET   O        836    0.459756807    0.892521642    0.901354358
   84 THR   N        837    0.682604812    0.928053308    0.857198219
   84 THR   H        838    0.765612267    0.889507628    0.816881073
   84 THR   CA       839    0.692616939    1.069622238    0.895546593
   84 THR   CB       840    0.833885442    1.116473462    0.931038128
   84 THR   OG1      841    0.919929152    1.103140155    0.817598753
   84 THR   HG1      842    0.934521540    1.005815177    0.799831395
   84 THR   CG2      843    0.876610665    1.049032017    1.061571894
   84 THR   C        844    0.635603830    1.159785133    0.785852009
   84 THR   O        845    0.602406925    1.111257397    0.677805644
   85 LYSH  N        846    0.600312203    1.282062579    0.824501686
   85 LYSH  H        847    0.602483269    1.308741084    0.920852836
   85 LYSH  CA       848    0.547918855    1.381674632    0.729925430
   85 LYSH  CB       849    0.531345075    1.518023537    0.797344880
   85 LYSH  CG       850    0.478507390    1.636839805    0.716712993
   85 LYSH  CD       851    0.500785816    1.768307616    0.791745662
   85 LYSH  CE       852    0.465974129    1.891167866    0.707447778
   85 LYSH  NZ       853    0.323218468    1.926236346    0.708092471
   85 LYSH  HZ1      854    0.297505227    1.971649006    0.793395453
   85 LYSH  HZ2      855    0.268922439    1.842327360    0.704742298
   85 LYSH  HZ3      856    0.294944809    1.982719804    0.630557041
   85 LYSH  C        857    0.619055855    1.385187409    0.594503115
   85 LYSH  O        858    0.560472773    1.349999634    0.492227871
   86 ALA   N        859    0.750991621    1.397941851    0.605424578
   86 ALA   H        860    0.792037180    1.420316261    0.693829884
   86 ALA   CA       861    0.842218735    1.391250721    0.490334781
   86 ALA   CB       862    0.984504486    1.439379405    0.519486834
   86 ALA   C        863    0.850901872    1.255297559    0.420659749
   86 ALA   O        864    0.838871209    1.256906768    0.298252619
   87 ASP   N        865    0.839132933    1.146795353    0.496682686
   87 ASP   H        866    0.861476471    1.150563223    0.594081709
   87 ASP   CA       867    0.833614713    1.011463577    0.439526371
   87 ASP   CB       868    0.835444237    0.895920515    0.539817438
   87 ASP   CG       869    0.955690196    0.883791709    0.633622441
   87 ASP   OD1      870    1.070321198    0.914988177    0.594763068
   87 ASP   OD2      871    0.935470655    0.848478759    0.751813668
   87 ASP   C        872    0.714094777    0.990513065    0.346310875
   87 ASP   O        873    0.738098239    0.921768368    0.247171378
   88 LEU   N        874    0.597119990    1.041724286    0.383503758
   88 LEU   H        875    0.578089001    1.078743093    0.474434957
   88 LEU   CA       876    0.479389019    1.040983250    0.295486147
   88 LEU   CB       877    0.351712937    1.095796725    0.359536557
   88 LEU   CG       878    0.259342822    0.986143153    0.412948707
   88 LEU   CD1      879    0.136685168    1.062669807    0.462994371
   88 LEU   CD2      880    0.212723046    0.885248713    0.307814857
   88 LEU   C        881    0.507713660    1.125405419    0.171060481
   88 LEU   O        882    0.517311492    1.066383119    0.063569623
   89 ILE   N        883    0.538082185    1.253724309    0.188410273
   89 ILE   H        884    0.549186356    1.295752739    0.278471453
   89 ILE   CA       885    0.555652941    1.343121352    0.073031541
   89 ILE   CB       886    0.597207654    1.484151283    0.115383482
   89 ILE   CG1      887    0.502506521    1.552113334    0.214494120
   89 ILE   CG2      888    0.598973770    1.569702001   -0.011465014
   89 ILE   CD       889    0.567465815    1.669042620    0.288795578
   89 ILE   C        890    0.650657914    1.282252990    6.855766967
   89 ILE   O        891    0.616069640    1.246024224    6.743427624
   90 ASN   N        892    0.766077513    1.241945314    0.022079244
   90 ASN   H        893    0.783890523    1.259142694    0.118972840
   90 ASN   CA       894    0.878464654    1.188300092    6.830045730
   90 ASN   CB       895    1.010853726    1.236656085    6.889596524
   90 ASN   CG       896    1.020126067    1.389364598    0.002391705
   90 ASN   OD1      897    0.948800314    1.463114761   -0.065443416
   90 ASN   ND2      898    1.112526602    1.443407638    0.081324506
   90 ASN   HD21     899    1.118966873    1.542267364    0.094906248
   90 ASN   HD22     900    1.179377900    1.383956413    0.126006223
   90 ASN   C        901    0.872851760    1.044605114    6.777777627
   90 ASN   O        902    0.891038224    1.022484106    6.658157755
   91 ASN   N        903    0.822394692    0.950609770    6.857215471
   91 ASN   H        904    0.780674779    0.967656546    6.946492566
   91 ASN   CA       905    0.807607504    0.810497855    6.815247038
   91 ASN   CB       906    0.813766300    0.705937556    6.926759443
   91 ASN   CG       907    0.955082662    0.694744115    0.098233640
   91 ASN   OD1      908    1.045947827    0.640166311    0.035833436
   91 ASN   ND2      909    0.970996638    0.743870076    0.220790662
   91 ASN   HD21     910    1.062585947    0.737442777    0.260399175
   91 ASN   HD22     911    0.892772932    0.775935489    0.274190676
   91 ASN   C        912    0.679870572    0.776114850    6.738345054
   91 ASN   O        913    0.661674558    0.671711671    6.675893750
   92 LEU   N        914    0.585338117    0.869433870    6.745251585
   92 LEU   H        915    0.596536532    0.954057496    6.797347928
   92 LEU   CA       916    0.453501251    0.857102606    6.681399468
   92 LEU   CB       917    0.339170254    0.842790929    6.782082234
   92 LEU   CG       918    0.326614488    0.704954555    6.847315300
   92 LEU   CD1      919    0.428101555    0.693392814    6.961236690
   92 LEU   CD2      920    0.181648815    0.679369219    6.889020807
   92 LEU   C        921    0.418791837    0.957130654    6.570951985
   92 LEU   O        922    0.300516075    0.984567623    6.551212130
   93 GLY   N        923    0.519184303    1.009723550    6.501342917
   93 GLY   H        924    0.612895459    0.974810945    6.500668603
   93 GLY   CA       925    0.491364999    1.096160038    6.385739138
   93 GLY   C        926    0.607345888    1.173604201    6.322811906
   93 GLY   O        927    0.616347046    1.177999713    6.200210237
   94 THR   N        928    0.684764508    1.240388542    6.407883932
   94 THR   H        929    0.680139662    1.230068046    6.507242666
   94 THR   CA       930    0.787726811    1.333946755    6.360394370
   94 THR   CB       931    0.817080062    1.436728141    6.469865561
   94 THR   OG1      932    0.870572492    1.365360349    6.581643374
   94 THR   HG1      933    0.892848478    1.428670420    6.655775792
   94 THR   CG2      934    0.702519680    1.530287949    6.509052109
   94 THR   C        935    0.915679930    1.275511571    6.300197728
   94 THR   O        936    0.953987390    1.318497954    6.191498772
   95 ILE   N        937    0.988477559    1.202619929    6.384331376
   95 ILE   H        938    0.965188560    1.188206015    6.480507577
   95 ILE   CA       939    1.116934518    1.145100157    6.341884133
   95 ILE   CB       940    1.206801902    1.142022090    6.465675999
   95 ILE   CG1      941    1.255674646    1.282301474    6.502373698
   95 ILE   CG2      942    1.316357864    1.035212116    6.464995007
   95 ILE   CD       943    1.336846174    1.288522439    6.631931045
   95 ILE   C        944    1.098131023    1.009254433    6.274030482
   95 ILE   O        945    1.004011924    0.934683048    6.300695566
   96 ALA   N        946    1.181143003    0.984640871    6.173065045
   96 ALA   H        947    1.234290675    1.060214739    6.134779544
   96 ALA   CA       948    1.200799612    0.854409331    6.107747575
   96 ALA   CB       949    1.133120062    0.855164053    5.970522222
   96 ALA   C        950    1.346881893    0.809772448    6.098766181
   96 ALA   O        951    1.432677458    0.881729015    6.047848540
   97 LYSH  N        952    1.365133275    0.687258262    6.147237225
   97 LYSH  H        953    1.292273127    0.640525558    6.197318004
   97 LYSH  CA       954    1.491375482    0.613291028    6.132982938
   97 LYSH  CB       955    1.501983972    0.511519852    6.246737938
   97 LYSH  CG       956    1.404134276    0.393901685    6.246102194
   97 LYSH  CD       957    1.419944687    0.299696627    6.365634499
   97 LYSH  CE       958    1.554349828    0.226682578    6.362000338
   97 LYSH  NZ       959    1.550652517    0.114666323    6.266885273
   97 LYSH  HZ1      960    1.485944047    0.047318224    6.302621083
   97 LYSH  HZ2      961    1.640680059    0.072230211    6.257083564
   97 LYSH  HZ3      962    1.521264488    0.143322832    6.175701594
   97 LYSH  C        963    1.525577455    0.555396271    5.995536898
   97 LYSH  O        964    1.486725171    0.616367409    5.896022133
   98 SER   N        965    1.623782297    0.466711021    5.982130343
   98 SER   H        966    1.696124739    0.465801596    6.051170468
   98 SER   CA       967    1.643130255    0.375397133    5.868551456
   98 SER   CB       968    1.528019847    0.274758029    5.874061912
   98 SER   OG       969    1.555025430    0.183663883    5.980942353
   98 SER   HG       970    1.590504571    0.101876842    5.935635451
   98 SER   C        971    1.671735568    0.449982571    5.738043440
   98 SER   O        972    1.740173405    0.551828493    5.746621583
   99 GLY   N        973    1.643120122    0.419315783    5.611823993
   99 GLY   H        974    1.669355327    0.488837660    5.544892756
   99 GLY   CA       975    1.583318958    0.302902952    5.544884663
   99 GLY   C        976    1.430457958    0.301328935    5.538257938
   99 GLY   O        977    1.373263579    0.213445176    5.473950268
  100 THR   N        978    1.364594493    0.396801468    5.603342496
  100 THR   H        979    1.409538920    0.464491661    5.661642658
  100 THR   CA       980    1.217916355    0.406354806    5.606069308
  100 THR   CB       981    1.166967293    0.504095370    5.712190564
  100 THR   OG1      982    1.218182245    0.462159300    5.838955425
  100 THR   HG1      983    1.176505949    0.516806154    5.911597065
  100 THR   CG2      984    1.017224137    0.534711233    5.719275571
  100 THR   C        985    1.159966089    0.433421200    5.467068129
  100 THR   O        986    1.059481580    0.376286064    5.425011331
  101 LYSH  N        987    1.245486690    0.497179439    5.387631903
  101 LYSH  H        988    1.319070712    0.551724850    5.427769617
  101 LYSH  CA       989    1.228414329    0.519077597    5.243272616
  101 LYSH  CB       990    1.333406369    0.618645442    5.193542963
  101 LYSH  CG       991    1.303504194    0.668663455    5.052072720
  101 LYSH  CD       992    1.391977212    0.791567831    5.030186969
  101 LYSH  CE       993    1.342115819    0.913245348    5.108400945
  101 LYSH  NZ       994    1.432267722    1.029275271    5.104370228
  101 LYSH  HZ1      995    1.444636746    1.060853138    5.010295625
  101 LYSH  HZ2      996    1.522119037    1.009511736    5.143564501
  101 LYSH  HZ3      997    1.392271210    1.104386084    5.156893033
  101 LYSH  C        998    1.224472585    0.394811131    5.154109501
  101 LYSH  O        999    1.122666825    0.358834192    5.095200680
  102 ALA   N       1000    1.328081110    0.313818023    5.173937387
  102 ALA   H       1001    1.413945886    0.348905252    5.211292169
  102 ALA   CA      1002    1.345388496    0.181589276    5.112104960
  102 ALA   CB      1003    1.472347115    0.120002096    5.171237012
  102 ALA   C       1004    1.226034794    0.088750638    5.135509890
  102 ALA   O       1005    1.170478327    0.034523252    5.040102764
  103 PHE   N       1006    1.185232181    0.081842550    5.261907775
  103 PHE   H       1007    1.246317647    0.109138448    5.336240162
  103 PHE   CA      1008    1.069017908    6.884341724    5.295375953
  103 PHE   CB      1009    1.051510912    6.867449469    5.446442208
  103 PHE   CG      1010    0.938724521    6.769464869    5.479441312
  103 PHE   CD1     1011    0.946331545    6.634460675    5.447232545
  103 PHE   HD1     1012    1.043000263    6.589165553    5.425220934
  103 PHE   CD2     1013    0.817419957    6.821298655    5.523251611
  103 PHE   HD2     1014    0.815513648    6.919750108    5.569992146
  103 PHE   CE1     1015    0.830483048    6.557664049    5.448264566
  103 PHE   HE1     1016    0.835076152    6.452416185    5.420284714
  103 PHE   CE2     1017    0.703318142    6.742465315    5.532445401
  103 PHE   HE2     1018    0.611021011    6.785615608    5.571179004
  103 PHE   CZ      1019    0.709310489    6.609478817    5.492450901
  103 PHE   HZ      1020    0.618271114    6.550287400    5.483109353
  103 PHE   C       1021    0.937735218    0.041190164    5.229553795
  103 PHE   O       1022    0.868815055   -0.040867499    5.169175396
  104 MET   N       1023    0.916815495    0.172425454    5.223989865
  104 MET   H       1024    0.978815859    0.233601990    5.273123282
  104 MET   CA      1025    0.803957348    0.239287028    5.157639064
  104 MET   CB      1026    0.805893775    0.387811436    5.194288595
  104 MET   CG      1027    0.691831157    0.461399206    5.123694261
  104 MET   SD      1028    0.727898762    0.506108118    4.949936214
  104 MET   CE      1029    0.843502686    0.638530417    4.977937437
  104 MET   C       1030    0.818189181    0.217577244    5.006847665
  104 MET   O       1031    0.718238334    0.184577482    4.943209278
  105 GLU   N       1032    0.936925661    0.231566445    4.948590348
  105 GLU   H       1033    1.002895379    0.288431946    4.997738375
  105 GLU   CA      1034    0.961891884    0.207006462    4.805823071
  105 GLU   CB      1035    1.103024151    0.257567961    4.775320616
  105 GLU   CG      1036    1.109689529    0.409206193    4.794520532
  105 GLU   CD      1037    1.252395789    0.457422579    4.767731993
  105 GLU   OE1     1038    1.260534741    0.567810879    4.709654375
  105 GLU   OE2     1039    1.354775752    0.396873667    4.806165996
  105 GLU   C       1040    0.956266921    0.058941130    4.767680776
  105 GLU   O       1041    0.908622557    0.023779475    4.659869175
  106 ALA   N       1042    0.981871694    6.860690402    4.867301949
  106 ALA   H       1043    1.053092784    6.883757858    4.933600133
  106 ALA   CA      1044    0.943106740    6.719217069    4.857522497
  106 ALA   CB      1045    1.005504460    6.637021813    4.970485189
  106 ALA   C       1046    0.793980831    6.688140698    4.843170228
  106 ALA   O       1047    0.750941012    6.612708093    4.756069734
  107 LEU   N       1048    0.711689679    6.756417031    4.922284252
  107 LEU   H       1049    0.753748346    6.816824908    4.989987964
  107 LEU   CA      1050    0.565530287    6.742218423    4.929175548
  107 LEU   CB      1051    0.500325850    6.806200538    5.051926194
  107 LEU   CG      1052    0.524754660    6.719007258    5.175238546
  107 LEU   CD1     1053    0.446716145    6.779962353    5.291882831
  107 LEU   CD2     1054    0.481699091    6.573755130    5.153860074
  107 LEU   C       1055    0.501065244    6.805137168    4.805504654
  107 LEU   O       1056    0.423647870    6.736997188    4.738457437
  108 GLN   N       1057    0.558638105    0.028016490    4.755485537
  108 GLN   H       1058    0.617116264    0.082259243    4.815803725
  108 GLN   CA      1059    0.524792965    0.098303532    4.630906002
  108 GLN   CB      1060    0.583081601    0.238931682    4.615615637
  108 GLN   CG      1061    0.505661105    0.322163903    4.513215959
  108 GLN   CD      1062    0.365260060    0.369924132    4.550782113
  108 GLN   OE1     1063    0.356768467    0.466056493    4.627032083
  108 GLN   NE2     1064    0.262300253    0.300649036    4.502937491
  108 GLN   HE21    1065    0.173818599    0.335951465    4.533334712
  108 GLN   HE22    1066    0.261544771    0.241664881    4.422189123
  108 GLN   C       1067    0.553753697    0.015473672    4.505575344
  108 GLN   O       1068    0.486905747    0.027046643    4.402977010
  109 ALA   N       1069    0.660664469    6.822551607    4.509630116
  109 ALA   H       1070    0.706188207    6.879648684    4.577950650
  109 ALA   CA      1071    0.692352606    6.723759218    4.405478708
  109 ALA   CB      1072    0.840686242    6.686925789    4.412509447
  109 ALA   C       1073    0.599807927    6.602750465    4.391245228
  109 ALA   O       1074    0.584880182    6.553849354    4.279368926
  110 GLY   N       1075    0.540532435    6.573381144    4.506627641
  110 GLY   H       1076    0.505857928    6.647338653    4.564323007
  110 GLY   CA      1077    0.458779509    6.451424937    4.513919091
  110 GLY   C       1078    0.506538988    6.347050819    4.615082702
  110 GLY   O       1079    0.458728043    6.233928210    4.608058557
  111 ALA   N       1080    0.579039678    6.379600653    4.721734082
  111 ALA   H       1081    0.616842558    6.472153915    4.724193004
  111 ALA   CA      1082    0.610069728    6.280970153    4.826231920
  111 ALA   CB      1083    0.731814488    6.332024425    4.903572402
  111 ALA   C       1084    0.494577832    6.266749785    4.925571758
  111 ALA   O       1085    0.400824072    6.345871869    4.934622774
  112 ASP   N       1086    0.501347426    6.161340516    5.006409646
  112 ASP   H       1087    0.580158961    6.100176815    4.999366019
  112 ASP   CA      1088    0.404865724    6.124040705    5.110871446
  112 ASP   CB      1089    0.412480348    5.972336830    5.129227707
  112 ASP   CG      1090    0.331737054    5.911631638    5.244143228
  112 ASP   OD1     1091    0.378146816    5.818083756    5.312824420
  112 ASP   OD2     1092    0.218420782    5.960185127    5.264778676
  112 ASP   C       1093    0.431255219    6.200761574    5.240603096
  112 ASP   O       1094    0.542066221    6.244255860    5.271576751
  113 ILE   N       1095    0.329402158    6.209846030    5.325654979
  113 ILE   H       1096    0.248293399    6.157794166    5.298944940
  113 ILE   CA      1097    0.331081626    6.263875270    5.462355458
  113 ILE   CB      1098    0.186412249    6.300029856    5.496658210
  113 ILE   CG1     1099    0.169641671    6.404055913    5.607592098
  113 ILE   CG2     1100    0.107966451    6.173508804    5.532009743
  113 ILE   CD      1101    0.224010391    6.540087388    5.563440053
  113 ILE   C       1102    0.402923451    6.193017303    5.577383437
  113 ILE   O       1103    0.442405771    6.259279611    5.673199155
  114 SER   N       1104    0.425199333    6.063021962    5.560198214
  114 SER   H       1105    0.402086839    6.022869272    5.471577819
  114 SER   CA      1106    0.453534974    5.968780426    5.669404870
  114 SER   CB      1107    0.474087057    5.824417188    5.623077876
  114 SER   OG      1108    0.355328906    5.767699829    5.567118481
  114 SER   HG      1109    0.361742798    5.783450502    5.468575078
  114 SER   C       1110    0.583065038    6.007734938    5.740939025
  114 SER   O       1111    0.576238079    6.013264932    5.863631238
  115 MET   N       1112    0.684751654    6.066035020    5.678080775
  115 MET   H       1113    0.676854979    6.084638800    5.580135454
  115 MET   CA      1114    0.811581884    6.108242798    5.739260402
  115 MET   CB      1115    0.929169217    6.061267238    5.653361840
  115 MET   CG      1116    0.931954993    5.909375486    5.635160954
  115 MET   SD      1117    0.918211693    5.807188831    5.786356578
  115 MET   CE      1118    1.090003388    5.786938625    5.828327327
  115 MET   C       1119    0.829167932    6.257647137    5.767198355
  115 MET   O       1120    0.939519696    6.311984776    5.767116943
  116 ILE   N       1121    0.718900224    6.320006909    5.807711211
  116 ILE   H       1122    0.630830898    6.275653755    5.791059995
  116 ILE   CA      1123    0.713032670    6.461536441    5.847048815
  116 ILE   CB      1124    0.567712553    6.509173200    5.851718189
  116 ILE   CG1     1125    0.562331698    6.661103851    5.869013002
  116 ILE   CG2     1126    0.486847404    6.433804509    5.957517190
  116 ILE   CD      1127    0.423371689    6.723011528    5.852686468
  116 ILE   C       1128    0.794355442    6.496542603    5.971844742
  116 ILE   O       1129    0.891380267    6.572099969    5.969120991
  117 GLY   N       1130    0.779211844    6.419248036    6.079020836
  117 GLY   H       1131    0.715808236    6.341969394    6.075930523
  117 GLY   CA      1132    0.834242369    6.441679066    6.213477494
  117 GLY   C       1133    0.984865467    6.461828362    6.231245117
  117 GLY   O       1134    1.029406534    6.549753213    6.304846811
  118 GLN   N       1135    1.058142471    6.386434378    6.149782419
  118 GLN   H       1136    1.016815242    6.312092954    6.097184781
  118 GLN   CA      1137    1.205153095    6.386940325    6.149070925
  118 GLN   CB      1138    1.264583672    6.283956096    6.052783562
  118 GLN   CG      1139    1.229972617    6.135334147    6.063718465
  118 GLN   CD      1140    1.297504805    6.059208340    5.949487830
  118 GLN   OE1     1141    1.293092795    6.089871708    5.830458343
  118 GLN   NE2     1142    1.354498092    5.942480528    5.978042753
  118 GLN   HE21    1143    1.419055127    5.908931904    5.909442962
  118 GLN   HE22    1144    1.350998498    5.901375383    6.069130831
  118 GLN   C       1145    1.270856525    6.522756319    6.123660586
  118 GLN   O       1146    1.383565290    6.550345432    6.164459793
  119 PHE   N       1147    1.201489886    6.609314057    6.050269591
  119 PHE   H       1148    1.112405955    6.579013185    6.016418292
  119 PHE   CA      1149    1.257740771    6.742179124    6.022065265
  119 PHE   CB      1150    1.202880008    6.790245025    5.887563629
  119 PHE   CG      1151    1.244092694    6.696879664    5.773589655
  119 PHE   CD1     1152    1.161572659    6.589791791    5.741302503
  119 PHE   HD1     1153    1.067723241    6.572288117    5.793903912
  119 PHE   CD2     1154    1.360012599    6.719781951    5.700365168
  119 PHE   HD2     1155    1.410837807    6.815622119    5.710969937
  119 PHE   CE1     1156    1.201137391    6.502904568    5.640277398
  119 PHE   HE1     1157    1.131666286    6.424407490    5.610407419
  119 PHE   CE2     1158    1.396217372    6.632991501    5.598016132
  119 PHE   HE2     1159    1.484195885    6.653878928    5.537151554
  119 PHE   CZ      1160    1.320993334    6.519088276    5.571775883
  119 PHE   HZ      1161    1.347493284    6.451886211    5.490163733
  119 PHE   C       1162    1.227291394    6.850219713    6.126051128
  119 PHE   O       1163    1.300611836    6.948151051    6.138856175
  120 GLY   N       1164    1.120200572    6.833237127    6.203081437
  120 GLY   H       1165    1.059672748    6.754122618    6.194188474
  120 GLY   CA      1166    1.096177639    0.030893915    6.321506802
  120 GLY   C       1167    0.954246104    0.082105808    6.346903085
  120 GLY   O       1168    0.916543691    0.095492252    6.463220822
  121 VAL   N       1169    0.875200081    0.104889245    6.242390242
  121 VAL   H       1170    0.903122763    0.077868237    6.150239751
  121 VAL   CA      1171    0.738186263    0.158141275    6.241730443
  121 VAL   CB      1172    0.725738082    0.284983434    6.157063130
  121 VAL   CG1     1173    0.808518018    0.399953671    6.214841388
  121 VAL   CG2     1174    0.759873038    0.276070972    6.008178722
  121 VAL   C       1175    0.622293375    0.064410025    6.207144249
  121 VAL   O       1176    0.527054997    0.093379841    6.134891401
  122 GLY   N       1177    0.630005646    6.833357173    6.269674076
  122 GLY   H       1178    0.696354866    6.807208435    6.339780221
  122 GLY   CA      1179    0.529066523    6.726616392    6.264214702
  122 GLY   C       1180    0.386306399    6.757515402    6.309799699
  122 GLY   O       1181    0.293723670    6.709573219    6.244521552
  123 PHE   N       1182    0.370632753    6.844211406    6.409442279
  123 PHE   H       1183    0.452813940    6.869720834    6.460388541
  123 PHE   CA      1184    0.240659663    0.010032746    6.454415528
  123 PHE   CB      1185    0.263479420    0.121684383    6.556516251
  123 PHE   CG      1186    0.146774589    0.211008605    6.599084939
  123 PHE   CD1     1187    0.071377689    0.190741565    6.714099721
  123 PHE   HD1     1188    0.069039771    0.091001299    6.758002077
  123 PHE   CD2     1189    0.135053876    0.333346348    6.534168421
  123 PHE   HD2     1190    0.197434454    0.352152720    6.446791230
  123 PHE   CE1     1191    6.872814394    0.288652905    6.764790889
  123 PHE   HE1     1192    6.829978563    0.277694634    6.864413539
  123 PHE   CE2     1193    0.045825037    0.429914533    6.579266098
  123 PHE   HE2     1194    0.042212309    0.526242557    6.528396709
  123 PHE   CZ      1195    6.856419564    0.406961031    6.693689569
  123 PHE   HZ      1196    6.802626712    0.489968495    6.739469320
  123 PHE   C       1197    0.148572193    0.065324084    6.345438096
  123 PHE   O       1198    0.027393440    0.045048673    6.339519037
  124 TYR   N       1199    0.210487680    0.123942182    6.243355419
  124 TYR   H       1200    0.305536437    0.154088923    6.251022706
  124 TYR   CA      1201    0.142562025    0.166675165    6.120176712
  124 TYR   CB      1202    0.235248337    0.235502273    6.019767445
  124 TYR   CG      1203    0.262748267    0.379132286    6.064737509
  124 TYR   CD1     1204    0.167256582    0.462131422    6.122300362
  124 TYR   HD1     1205    0.061844058    0.434438306    6.123369363
  124 TYR   CD2     1206    0.395476342    0.419865413    6.071156951
  124 TYR   HD2     1207    0.469426843    0.360525110    6.017406209
  124 TYR   CE1     1208    0.204841577    0.580098350    6.185460072
  124 TYR   HE1     1209    0.127467540    0.649843674    6.217551321
  124 TYR   CE2     1210    0.436214743    0.534001673    6.139223618
  124 TYR   HE2     1211    0.541850780    0.560831340    6.140705784
  124 TYR   CZ      1212    0.338986261    0.614415599    6.197528739
  124 TYR   OH      1213    0.376335786    0.729255399    6.260081387
  124 TYR   HH      1214    0.473925186    0.722114496    6.280692220
  124 TYR   C       1215    0.054713195    0.062372557    6.050787886
  124 TYR   O       1216   -0.051717549    0.099159582    6.001297523
  125 SER   N       1217    0.087145217    6.820272285    6.065246163
  125 SER   H       1218    0.167131139    6.794163756    6.119302627
  125 SER   CA      1219    0.002181786    6.707939899    6.023155179
  125 SER   CB      1220    0.073212489    6.574087631    6.044348861
  125 SER   OG      1221    0.108282913    6.553247712    6.181415010
  125 SER   HG      1222    0.197072104    6.597496286    6.194006530
  125 SER   C       1223    6.751241468    6.701164773    6.090908632
  125 SER   O       1224    6.656004113    6.659319466    6.025255053
  126 ALA   N       1225    6.733341979    6.768054576    6.204472610
  126 ALA   H       1226    6.807252491    6.800272488    6.263641980
  126 ALA   CA      1227    6.601646907    6.782987329    6.268040949
  126 ALA   CB      1228    6.619098841    6.861467218    6.398219941
  126 ALA   C       1229    6.493606631    6.851230314    6.183903000
  126 ALA   O       1230    6.379994917    6.804417813    6.178572511
  127 TYR   N       1231    6.541437154    0.046618930    6.090284858
  127 TYR   H       1232    6.639203007    0.067106559    6.085584304
  127 TYR   CA      1233    6.451069785    0.119089720    5.999781623
  127 TYR   CB      1234    6.522325142    0.244332338    5.948301508
  127 TYR   CG      1235    6.539662028    0.355887201    6.051583454
  127 TYR   CD1     1236    6.469067388    0.475064771    6.040003122
  127 TYR   HD1     1237    6.391126639    0.485759650    5.964549310
  127 TYR   CD2     1238    6.628993591    0.342043470    6.157188316
  127 TYR   HD2     1239    6.697728095    0.257448922    6.156149419
  127 TYR   CE1     1240    6.482208707    0.576737002    6.133854085
  127 TYR   HE1     1241    6.407612036    0.655970609    6.140048627
  127 TYR   CE2     1242    6.644772097    0.442995748    6.251406711
  127 TYR   HE2     1243    6.707647810    0.421234176    6.337741940
  127 TYR   CZ      1244    6.572745183    0.561126228    6.238162863
  127 TYR   OH      1245    6.614582635    0.670708705    6.306981877
  127 TYR   HH      1246    6.657961781    0.644793856    6.393272308
  127 TYR   C       1247    6.392601381    0.032692383    5.887847134
  127 TYR   O       1248    6.300368173    0.073710024    5.817557898
  128 LEU   N       1249    6.439829455    6.794917057    5.876940119
  128 LEU   H       1250    6.520730124    6.764300522    5.927123780
  128 LEU   CA      1251    6.382535936    6.693339129    5.787438133
  128 LEU   CB      1252    6.461608958    6.562457226    5.782136188
  128 LEU   CG      1253    6.595746501    6.565576784    5.708613621
  128 LEU   CD1     1254    6.673355994    6.438412285    5.743469856
  128 LEU   CD2     1255    6.569693978    6.565178792    5.557854197
  128 LEU   C       1256    6.239680951    6.657654108    5.829007751
  128 LEU   O       1257    6.152145723    6.648407829    5.743077447
  129 VAL   N       1258    6.220459688    6.636496299    5.958911595
  129 VAL   H       1259    6.295517438    6.620756405    6.023103012
  129 VAL   CA      1260    6.090392349    6.605633972    6.020065627
  129 VAL   CB      1261    6.111815484    6.491916530    6.120162817
  129 VAL   CG1     1262    6.164294280    6.366416670    6.050128814
  129 VAL   CG2     1263    6.205333824    6.535891756    6.232997032
  129 VAL   C       1264    6.010923004    6.722705218    6.078282485
  129 VAL   O       1265    5.888221161    6.721065289    6.086852932
  130 ALA   N       1266    6.089845354    6.817928186    6.127211808
  130 ALA   H       1267    6.189165343    6.806481213    6.124701790
  130 ALA   CA      1268    6.034606723    0.055217632    6.185005041
  130 ALA   CB      1269    6.111416272    0.086636171    6.313553113
  130 ALA   C       1270    6.016810606    0.178410181    6.096009424
  130 ALA   O       1271    6.108612310    0.205895411    6.018884089
  131 GLU   N       1272    5.906360406    0.251938901    6.105261623
  131 GLU   H       1273    5.828381708    0.216847825    6.157106963
  131 GLU   CA      1274    5.893772460    0.388908939    6.053371021
  131 GLU   CB      1275    5.744505196    0.413556102    6.030518497
  131 GLU   CG      1276    5.636629339    0.374666316    6.131807116
  131 GLU   CD      1277    5.496759959    0.402944214    6.076632991
  131 GLU   OE1     1278    5.463109857    0.336309985    5.976364742
  131 GLU   OE2     1279    5.425049460    0.490804194    6.129199411
  131 GLU   C       1280    5.958822444    0.508330183    6.123515490
  131 GLU   O       1281    5.994524023    0.606133020    6.058011269
  132 LYSH  N       1282    5.952342038    0.499960841    6.256098122
  132 LYSH  H       1283    5.917222620    0.415666618    6.296874811
  132 LYSH  CA      1284    6.016786891    0.590653789    6.352174396
  132 LYSH  CB      1285    5.909451435    0.680850383    6.413452069
  132 LYSH  CG      1286    5.964807133    0.793245768    6.501286088
  132 LYSH  CD      1287    5.861433500    0.879812378    6.573598702
  132 LYSH  CE      1288    5.774543034    0.799871908    6.670898403
  132 LYSH  NZ      1289    5.672638858    0.884274435    6.734936205
  132 LYSH  HZ1     1290    5.623994527    0.935563764    6.664203370
  132 LYSH  HZ2     1291    5.715896382    0.948295715    6.798419406
  132 LYSH  HZ3     1292    5.608390706    0.827163857    6.786017082
  132 LYSH  C       1293    6.085705280    0.509852292    6.462330961
  132 LYSH  O       1294    6.043312999    0.398971987    6.494561199
  133 VAL   N       1295    6.204081215    0.557682462    6.499592378
  133 VAL   H       1296    6.255650502    0.628893929    6.451942546
  133 VAL   CA      1297    6.277985604    0.501481090    6.613573622
  133 VAL   CB      1298    6.416295889    0.459382001    6.563500975
  133 VAL   CG1     1299    6.521653387    0.429482624    6.670341165
  133 VAL   CG2     1300    6.392780426    0.324859814    6.494526660
  133 VAL   C       1301    6.292001791    0.606825640    6.723652699
  133 VAL   O       1302    6.331320040    0.719702056    6.694612174
  134 THR   N       1303    6.257913972    0.566539682    6.845742588
  134 THR   H       1304    6.218061726    0.475992637    6.860401899
  134 THR   CA      1305    6.264210503    0.650042998    0.080492695
  134 THR   CB      1306    6.128483015    0.658262653    0.150645800
  134 THR   OG1     1307    6.022553122    0.686633406    0.058862330
  134 THR   HG1     1308    6.009350826    0.785278674    0.049124654
  134 THR   CG2     1309    6.139876406    0.768174945    0.256481246
  134 THR   C       1310    6.365003350    0.583128115    0.174166724
  134 THR   O       1311    6.341091001    0.472164984    0.221552932
  135 VAL   N       1312    6.470951164    0.655616258    0.208946929
  135 VAL   H       1313    6.492002002    0.753091843    0.201505646
  135 VAL   CA      1314    6.577865883    0.603041175    0.295046991
  135 VAL   CB      1315    6.712815421    0.594644948    0.223443041
  135 VAL   CG1     1316    6.820605674    0.538198696    0.316196321
  135 VAL   CG2     1317    6.690722553    0.505334980    0.101198192
  135 VAL   C       1318    6.587107315    0.689185079    0.421145380
  135 VAL   O       1319    6.651514283    0.793945714    0.418705692
  136 ILE   N       1320    6.554998797    0.620042265    0.530134143
  136 ILE   H       1321    6.538944909    0.522062743    0.518135611
  136 ILE   CA      1322    6.560532385    0.673155450    0.667103367
  136 ILE   CB      1323    6.433720237    0.634721424    0.743608509
  136 ILE   CG1     1324    6.303152281    0.666889641    0.670612129
  136 ILE   CG2     1325    6.432604373    0.700088048    0.881941812
  136 ILE   CD      1326    6.275233260    0.812906173    0.634409876
  136 ILE   C       1327    6.680985533    0.607497779    0.734873481
  136 ILE   O       1328    6.700736350    0.486348806    0.726900091
  137 THR   N       1329    6.770051120    0.693132942    0.784108487
  137 THR   H       1330    6.759305194    0.791587630    0.770216021
  137 THR   CA      1331    0.005547544    0.651449075    0.855469080
  137 THR   CB      1332    0.128282513    0.655355970    0.764178025
  137 THR   OG1     1333    0.239763131    0.587739435    0.822894429
  137 THR   HG1     1334    0.225742714    0.489791772    0.808413777
  137 THR   CG2     1335    0.167270204    0.797687625    0.723796589
  137 THR   C       1336    0.037958962    0.717985570    0.989386302
  137 THR   O       1337    0.018009603    0.837920237    1.008037865
  138 LYSH  N       1338    0.101237934    0.639616231    1.076236855
  138 LYSH  H       1339    0.125596335    0.546144060    1.050345477
  138 LYSH  CA      1340    0.146737481    0.677596396    1.210767816
  138 LYSH  CB      1341    0.037853403    0.623512011    1.303675943
  138 LYSH  CG      1342    0.057372990    0.677559835    1.445481548
  138 LYSH  CD      1343    0.017393088    0.824547580    1.459902692
  138 LYSH  CE      1344    0.044205830    0.883135937    1.598682800
  138 LYSH  NZ      1345    0.186805475    0.906117626    1.626008921
  138 LYSH  HZ1     1346    0.232829402    0.952737859    1.550454483
  138 LYSH  HZ2     1347    0.232906740    0.820062971    1.647671567
  138 LYSH  HZ3     1348    0.195109599    0.963227264    1.707686882
  138 LYSH  C       1349    0.284339928    0.619673592    1.244262003
  138 LYSH  O       1350    0.298685288    0.498042725    1.255626129
  139 HISA  N       1351    0.383503468    0.706068348    1.264133681
  139 HISA  H       1352    0.379346653    0.799589204    1.228968776
  139 HISA  CA      1353    0.514133361    0.672932377    1.322808705
  139 HISA  CB      1354    0.617682274    0.739200553    1.231746278
  139 HISA  CG      1355    0.764547846    0.702396037    1.253767497
  139 HISA  ND1     1356    0.848525396    0.773191054    1.328772025
  139 HISA  HD1     1357    0.824243241    0.850065142    1.387950446
  139 HISA  CD2     1358    0.834262429    0.611679310    1.185937244
  139 HISA  HD2     1359    0.783228480    0.537638416    1.124337876
  139 HISA  CE1     1360    0.969668757    0.723480413    1.305464932
  139 HISA  HE1     1361    1.060688886    0.757350380    1.354953939
  139 HISA  NE2     1362    0.963026258    0.624780729    1.216563388
  139 HISA  C       1363    0.520166458    0.736879386    1.461667625
  139 HISA  O       1364    0.442657502    0.827896920    1.490601526
  140 ASN   N       1365    0.611597674    0.684303380    1.542703312
  140 ASN   H       1366    0.654450752    0.596734421    1.520411649
  140 ASN   CA      1367    0.632735637    0.745523818    1.674676802
  140 ASN   CB      1368    0.733161255    0.660871430    1.753163615
  140 ASN   CG      1369    0.689525745    0.520682696    1.796194035
  140 ASN   OD1     1370    0.611036562    0.501126237    1.888854676
  140 ASN   ND2     1371    0.749043364    0.416499749    1.738832426
  140 ASN   HD21    1372    0.743458155    0.327550449    1.784184702
  140 ASN   HD22    1373    0.790330460    0.423606462    1.648040825
  140 ASN   C       1374    0.684385310    0.887626946    1.651180400
  140 ASN   O       1375    0.761637278    0.915314445    1.559553294
  141 ASP   N       1376    0.650627677    0.975018903    1.745571902
  141 ASP   H       1377    0.602772602    0.926311961    1.818630014
  141 ASP   CA      1378    0.696798630    1.113582481    1.762189443
  141 ASP   CB      1379    0.847867909    1.117731173    1.786061221
  141 ASP   CG      1380    0.874502891    1.095540275    1.935078247
  141 ASP   OD1     1381    0.869722488    1.200177927    2.003269089
  141 ASP   OD2     1382    0.909281598    0.982487685    1.975490790
  141 ASP   C       1383    0.671761756    1.207111059    1.643730487
  141 ASP   O       1384    0.748623330    1.298220587    1.613420788
  142 ASP   N       1385    0.563848774    1.173577820    1.573581600
  142 ASP   H       1386    0.548052744    1.076849537    1.593434179
  142 ASP   CA      1387    0.502202379    1.251538573    1.465262647
  142 ASP   CB      1388    0.582043679    1.231495433    1.336290794
  142 ASP   CG      1389    0.569091341    1.337421198    1.226650788
  142 ASP   OD1     1390    0.504351824    1.440857831    1.253755364
  142 ASP   OD2     1391    0.651347411    1.336072243    1.132552031
  142 ASP   C       1392    0.352463661    1.225885976    1.447045957
  142 ASP   O       1393    0.309546746    1.122942960    1.498909954
  143 GLU   N       1394    0.279426555    1.325317345    1.397351234
  143 GLU   H       1395    0.339845197    1.394515445    1.357821548
  143 GLU   CA      1396    0.132903462    1.325869346    1.385415399
  143 GLU   CB      1397    0.085124085    1.459263065    1.327656315
  143 GLU   CG      1398    0.063066906    1.568599122    1.432379050
  143 GLU   CD      1399    0.026529710    1.702593437    1.368226963
  143 GLU   OE1     1400   -0.027395707    1.708203143    1.255596674
  143 GLU   OE2     1401    0.058130676    1.802268601    1.436698043
  143 GLU   C       1402    0.068268319    1.217365452    1.299040030
  143 GLU   O       1403    0.143679043    1.139349456    1.241101162
  144 GLN   N       1404    6.823248994    1.199705293    1.312850031
  144 GLN   H       1405    6.793657368    1.274626746    1.372107762
  144 GLN   CA      1406    6.760156649    1.097558970    1.228005099
  144 GLN   CB      1407    6.634258386    1.046584570    1.298440523
  144 GLN   CG      1408    6.558336571    0.934875667    1.226564425
  144 GLN   CD      1409    6.443814208    0.888927932    1.317021235
  144 GLN   OE1     1410    6.462274004    0.839616878    1.428168763
  144 GLN   NE2     1411    6.319461694    0.891788143    1.269947262
  144 GLN   HE21    1412    6.242805882    0.879916184    1.333048137
  144 GLN   HE22    1413    6.301736767    0.899787270    1.171862234
  144 GLN   C       1414    6.732259639    1.152376432    1.087912976
  144 GLN   O       1415    6.649251110    1.242012959    1.073544081
  145 TYR   N       1416    6.803332833    1.108141825    0.984559289
  145 TYR   H       1417    6.864781978    1.029565443    0.991695093
  145 TYR   CA      1418    6.787632003    1.169003851    0.851667811
  145 TYR   CB      1419    6.919205798    1.207657272    0.783794650
  145 TYR   CG      1420    6.993515927    1.311253463    0.868392290
  145 TYR   CD1     1421    0.071875532    1.444777934    0.883520313
  145 TYR   HD1     1422   -0.019419788    1.481953071    0.836977836
  145 TYR   CD2     1423    0.219889336    1.271948991    0.939997126
  145 TYR   HD2     1424    0.255542013    1.169227998    0.932362702
  145 TYR   CE1     1425    0.144063274    1.536630185    0.958851260
  145 TYR   HE1     1426    0.104207441    1.637234313    0.972026343
  145 TYR   CE2     1427    0.291066366    1.360535418    1.020062319
  145 TYR   HE2     1428    0.355410992    1.316674082    1.096330560
  145 TYR   CZ      1429    0.258457918    1.495526226    1.026270326
  145 TYR   OH      1430    0.339434649    1.577563369    1.098454395
  145 TYR   HH      1431    0.398956804    1.526227514    1.160281375
  145 TYR   C       1432    6.703548189    1.089244193    0.751761493
  145 TYR   O       1433    6.720822350    0.969712704    0.728434320
  146 ALA   N       1434    6.623057438    1.162709821    0.675507965
  146 ALA   H       1435    6.606074679    1.258634101    0.698133640
  146 ALA   CA      1436    6.537702449    1.107850489    0.569127838
  146 ALA   CB      1437    6.391546731    1.151951595    0.579291136
  146 ALA   C       1438    6.587333834    1.153777619    0.431876514
  146 ALA   O       1439    6.583265894    1.270698082    0.393902083
  147 TRP   N       1440    6.634879657    1.054614686    0.357061660
  147 TRP   H       1441    6.648848629    0.960654219    0.388334254
  147 TRP   CA      1442    6.665120060    1.063037753    0.213438253
  147 TRP   CB      1443    6.785363732    0.974834337    0.179202955
  147 TRP   CG      1444    6.841802483    1.000552344    0.039330962
  147 TRP   CD1     1445    6.945658954    1.077483129    0.007992776
  147 TRP   HD1     1446    6.989190928    1.158387997    0.066651506
  147 TRP   CD2     1447    6.804409835    0.930327090   -0.074642741
  147 TRP   NE1     1448    6.971934990    1.063869348   -0.121673084
  147 TRP   HE1     1449    7.051044845    1.104324788   -0.167531954
  147 TRP   CE2     1450    6.888440537    0.975566391   -0.175692965
  147 TRP   CE3     1451    6.710562298    0.831869668    6.782847677
  147 TRP   HE3     1452    6.637367068    0.804581000    6.858852986
  147 TRP   CZ2     1453    6.877983881    0.924059152    6.581704163
  147 TRP   HZ2     1454    6.933431718    0.974047702    6.502288477
  147 TRP   CZ3     1455    6.696879464    0.783582241    6.653224744
  147 TRP   HZ3     1456    6.616651338    0.712344229    6.633976133
  147 TRP   CH2     1457    6.782679955    0.827061704    6.552872782
  147 TRP   HH2     1458    6.780560453    0.782105209    6.453598306
  147 TRP   C       1459    6.548311682    1.015463356    0.126806464
  147 TRP   O       1460    6.472773673    0.926288443    0.165173485
  148 GLU   N       1461    6.529886602    1.078472895    0.011137476
  148 GLU   H       1462    6.569572608    1.166642890   -0.014396486
  148 GLU   CA      1463    6.417713086    1.041059411    6.809907799
  148 GLU   CB      1464    6.289944606    1.110504613    6.857444611
  148 GLU   CG      1465    6.172313270    1.021503369    6.816852700
  148 GLU   CD      1466    6.033813045    1.042780639    6.878314820
  148 GLU   OE1     1467    6.004632753    1.161748554    6.903217594
  148 GLU   OE2     1468    5.952282042    0.951402725    6.903398897
  148 GLU   C       1469    6.442971481    1.074039508    6.662648675
  148 GLU   O       1470    6.481039826    1.188155321    6.637009196
  149 SER   N       1471    6.406418538    0.986999362    6.568966054
  149 SER   H       1472    6.388129902    0.908839472    6.628616136
  149 SER   CA      1473    6.410569429    1.023719727    6.426680951
  149 SER   CB      1474    6.547936088    0.996998454    6.364810451
  149 SER   OG      1475    6.554335705    1.058137022    6.235695165
  149 SER   HG      1476    6.554104582    1.158065743    6.239463968
  149 SER   C       1477    6.314536244    0.933406398    6.349007423
  149 SER   O       1478    6.294286854    0.818731886    6.388636780
  150 SER   N       1479    6.241215364    1.000169484    6.260368524
  150 SER   H       1480    6.234080615    1.098533392    6.243773525
  150 SER   CA      1481    6.153625240    0.935954981    6.161293324
  150 SER   CB      1482    6.036148888    1.029760815    6.132810368
  150 SER   OG      1483    5.936709828    1.016970276    6.234792755
  150 SER   HG      1484    5.872140263    0.942764846    6.216783666
  150 SER   C       1485    6.218882939    0.900338109    6.027554073
  150 SER   O       1486    6.149327672    0.859139545    5.934839064
  151 ALA   N       1487    6.347472721    0.931104301    6.013076194
  151 ALA   H       1488    6.390878719    0.979073824    6.089331320
  151 ALA   CA      1489    6.427893385    0.919507981    5.890557238
  151 ALA   CB      1490    6.438928121    0.770182749    5.859065437
  151 ALA   C       1491    6.404350392    1.010780249    5.770026059
  151 ALA   O       1492    6.407308358    0.968927331    5.654398490
  152 GLY   N       1493    6.365788052    1.135264052    5.796617341
  152 GLY   H       1494    6.341248035    1.165096630    5.888863464
  152 GLY   CA      1495    6.338363985    1.236514788    5.693629171
  152 GLY   C       1496    6.439732931    1.350650730    5.683239556
  152 GLY   O       1497    6.408329982    1.450514786    5.618663822
  153 GLY   N       1498    6.556862686    1.341034778    5.745532826
  153 GLY   H       1499    6.575155984    1.259613284    5.800631789
  153 GLY   CA      1500    6.662699320    1.442645496    5.736327060
  153 GLY   C       1501    6.735309895    1.474172589    5.867271967
  153 GLY   O       1502    6.857770403    1.476861977    5.878547258
  154 SER   N       1503    6.655437493    1.486788133    5.972877454
  154 SER   H       1504    6.558288115    1.476205222    5.951664240
  154 SER   CA      1505    6.698853100    1.522796242    6.108637725
  154 SER   CB      1506    6.674766263    1.670437394    6.140774012
  154 SER   OG      1507    6.533244504    1.690823977    6.143433508
  154 SER   HG      1508    6.500382051    1.726889753    6.056141366
  154 SER   C       1509    6.656496137    1.432745828    6.224865002
  154 SER   O       1510    6.580924183    1.336870675    6.209795116
  155 PHE   N       1511    6.734304595    1.438544576    6.332579171
  155 PHE   H       1512    6.821611232    1.487004654    6.327043813
  155 PHE   CA      1513    6.701749529    1.386413234    6.466117613
  155 PHE   CB      1514    6.807548549    1.285821605    6.511926743
  155 PHE   CG      1515    6.948305172    1.342192292    6.532330133
  155 PHE   CD1     1516    0.097673813    1.362258619    6.665228241
  155 PHE   HD1     1517    0.019740015    1.367074017    6.741268589
  155 PHE   CD2     1518    0.157855128    1.348667450    6.431665640
  155 PHE   HD2     1519    0.131896162    1.335457386    6.326629330
  155 PHE   CE1     1520    0.230091265    1.385656350    6.700412041
  155 PHE   HE1     1521    0.259923636    1.387560897    6.805227714
  155 PHE   CE2     1522    0.289839992    1.372763744    6.468052584
  155 PHE   HE2     1523    0.362872105    1.393975398    6.389966884
  155 PHE   CZ      1524    0.326996255    1.390223205    6.600852222
  155 PHE   HZ      1525    0.432510745    1.388243747    6.628121091
  155 PHE   C       1526    6.688886247    1.492288774    6.575816776
  155 PHE   O       1527    6.772555412    1.582462465    6.576208113
  156 THR   N       1528    6.593834823    1.467163001    6.665400264
  156 THR   H       1529    6.542391021    1.381463836    6.662369025
  156 THR   CA      1530    6.585692571    1.549975708    6.786584932
  156 THR   CB      1531    6.445608284    1.605292937    6.813553842
  156 THR   OG1     1532    6.350344318    1.503245921    6.844532520
  156 THR   HG1     1533    6.321760000    1.448963031    6.765562018
  156 THR   CG2     1534    6.398025673    1.688970187    6.694614697
  156 THR   C       1535    6.633142161    1.478695403    0.027312877
  156 THR   O       1536    6.607222127    1.360828386    0.051100682
  157 VAL   N       1537    6.713346257    1.551749633    0.104257545
  157 VAL   H       1538    6.755892499    1.635935592    0.071030679
  157 VAL   CA      1539    6.748473946    1.519428561    0.243302350
  157 VAL   CB      1540    6.899411267    1.533747403    0.263888898
  157 VAL   CG1     1541    6.948089610    1.483281859    0.399883772
  157 VAL   CG2     1542    6.983293285    1.465740906    0.155501059
  157 VAL   C       1543    6.672490312    1.613951410    0.336581065
  157 VAL   O       1544    6.650941058    1.731251325    0.306441660
  158 ARG   N       1545    6.629337710    1.554544271    0.447484964
  158 ARG   H       1546    6.616937638    1.455408078    0.451958753
  158 ARG   CA      1547    6.571307134    1.625362982    0.562503622
  158 ARG   CB      1548    6.430884675    1.680825487    0.537679293
  158 ARG   CG      1549    6.327386988    1.569025076    0.523506223
  158 ARG   CD      1550    6.195759869    1.618355885    0.463062669
  158 ARG   NE      1551    6.202965821    1.606588768    0.316711246
  158 ARG   HE      1552    6.294718319    1.590403944    0.280385898
  158 ARG   CZ      1553    6.104757027    1.635220677    0.230177849
  158 ARG   NH1     1554    5.987672725    1.685873574    0.271180169
  158 ARG   HH11    1555    5.910288892    1.675198021    0.208757650
  158 ARG   HH12    1556    5.971358122    1.739754719    0.353827958
  158 ARG   NH2     1557    6.113375263    1.613617257    0.098216170
  158 ARG   HH21    1558    6.037406001    1.636489430    0.037343059
  158 ARG   HH22    1559    6.189920004    1.559700107    0.063080831
  158 ARG   C       1560    6.580022495    1.551606907    0.696283662
  158 ARG   O       1561    6.589129820    1.428939635    0.695600850
  159 THR   N       1562    6.576487351    1.618957558    0.810915216
  159 THR   H       1563    6.601717893    1.715658493    0.814592438
  159 THR   CA      1564    6.562870372    1.550137291    0.940102118
  159 THR   CB      1565    6.575986591    1.647171631    1.057674169
  159 THR   OG1     1566    6.696416885    1.723431831    1.046235278
  159 THR   HG1     1567    6.751604869    1.702160642    1.126873313
  159 THR   CG2     1568    6.578900465    1.566101880    1.187397741
  159 THR   C       1569    6.426427705    1.481163430    0.946146905
  159 THR   O       1570    6.321039654    1.542317348    0.929295717
  160 ASP   N       1571    6.423301441    1.351640670    0.976239221
  160 ASP   H       1572    6.512902252    1.319090583    1.006441650
  160 ASP   CA      1573    6.301558047    1.269758313    0.985346522
  160 ASP   CB      1574    6.332997737    1.125511452    0.945212943
  160 ASP   CG      1575    6.211468703    1.032660958    0.949046058
  160 ASP   OD1     1576    6.095315462    1.071370511    0.923869905
  160 ASP   OD2     1577    6.224036518    0.921528982    1.004873779
  160 ASP   C       1578    6.238504904    1.275045712    1.124658198
  160 ASP   O       1579    6.306962190    1.261149788    1.225898030
  161 THR   N       1580    6.112555711    1.317778715    1.123588371
  161 THR   H       1581    6.074332062    1.349590638    1.036821513
  161 THR   CA      1582    6.026522068    1.315498332    1.242777329
  161 THR   CB      1583    5.936066430    1.438739871    1.249053722
  161 THR   OG1     1584    5.877533735    1.475285258    1.123804536
  161 THR   HG1     1585    5.820306901    1.401385428    1.088245977
  161 THR   CG2     1586    6.015773143    1.554932515    1.308704171
  161 THR   C       1587    5.942512760    1.188434522    1.257239814
  161 THR   O       1588    5.842504186    1.192671854    1.328719396
  162 GLY   N       1589    5.954974405    1.089938743    1.168742621
  162 GLY   H       1590    6.003759957    1.101280860    1.082185765
  162 GLY   CA      1591    5.890873105    0.958219398    1.180991619
  162 GLY   C       1592    5.934784933    0.883401600    1.307008586
  162 GLY   O       1593    6.043787638    0.910254391    1.357272969
  163 GLU   N       1594    5.871823221    0.769222435    1.333261748
  163 GLU   H       1595    5.800860193    0.787465028    1.265195718
  163 GLU   CA      1596    5.886346679    0.704162977    1.464287162
  163 GLU   CB      1597    5.800578324    0.577516808    1.460607845
  163 GLU   CG      1598    5.648784048    0.593153542    1.449573446
  163 GLU   CD      1599    5.589921770    0.664375539    1.571509481
  163 GLU   OE1     1600    5.565547830    0.598184056    1.674701346
  163 GLU   OE2     1601    5.565101844    0.786885665    1.571019064
  163 GLU   C       1602    6.029665875    0.664631147    1.500483123
  163 GLU   O       1603    6.098062051    0.603544490    1.418500470
  164 PRO   N       1604    6.073581623    0.706478630    1.618843572
  164 PRO   CA      1605    6.214132099    0.711193389    1.661679247
  164 PRO   CB      1606    6.218292441    0.747073139    1.810350104
  164 PRO   CG      1607    6.099723464    0.843620425    1.815794258
  164 PRO   CD      1608    5.997932661    0.773647353    1.725504640
  164 PRO   C       1609    6.296517412    0.584582865    1.637412311
  164 PRO   O       1610    6.265415655    0.471977288    1.675917153
  165 MET   N       1611    6.403464036    0.603480133    1.560625179
  165 MET   H       1612    6.424153105    0.692601390    1.520247280
  165 MET   CA      1613    6.505247043    0.500118478    1.536764089
  165 MET   CB      1614    6.554649481    0.503120520    1.391975379
  165 MET   CG      1615    6.446264817    0.459251592    1.293297709
  165 MET   SD      1616    6.499455898    0.443329368    1.118913344
  165 MET   CE      1617    6.634245959    0.327174081    1.123770324
  165 MET   C       1618    6.622220463    0.511289027    1.634757191
  165 MET   O       1619    6.671770639    0.620969481    1.660133912
  166 GLY   N       1620    6.665085556    0.396020324    1.685421698
  166 GLY   H       1621    6.625727357    0.307989588    1.658906365
  166 GLY   CA      1622    6.782989888    0.393517363    1.773184441
  166 GLY   C       1623    0.032375224    0.402358221    1.702582159
  166 GLY   O       1624    0.112709377    0.493509798    1.721734564
  167 ARG   N       1625    0.060516186    0.304634418    1.616846491
  167 ARG   H       1626    0.007283695    0.220001844    1.618942710
  167 ARG   CA      1627    0.176379772    0.305578724    1.526382475
  167 ARG   CB      1628    0.301406563    0.261682205    1.602889486
  167 ARG   CG      1629    0.438595527    0.283908132    1.538893479
  167 ARG   CD      1630    0.541651457    0.199680216    1.614356150
  167 ARG   NE      1631    0.523552470    0.054515481    1.599957198
  167 ARG   HE      1632    0.528662721    0.027016109    1.503953658
  167 ARG   CZ      1633    0.496336413   -0.027787215    1.702134570
  167 ARG   NH1     1634    0.486190961    0.017125882    1.827964054
  167 ARG   HH11    1635    0.472215561   -0.047307115    1.903151002
  167 ARG   HH12    1636    0.475704333    0.114489027    1.848222048
  167 ARG   NH2     1637    0.470619817   -0.157632322    1.681280188
  167 ARG   HH21    1638    0.454223855   -0.218208955    1.759129645
  167 ARG   HH22    1639    0.447279278   -0.186856032    1.588541844
  167 ARG   C       1640    0.158526191    0.199855503    1.417233552
  167 ARG   O       1641    0.113942386    0.087796630    1.441442156
  168 GLY   N       1642    0.198156129    0.238917066    1.296421204
  168 GLY   H       1643    0.243078884    0.326238331    1.277528270
  168 GLY   CA      1644    0.179099808    0.158693819    1.174707177
  168 GLY   C       1645    0.123058354    0.237724503    1.056275733
  168 GLY   O       1646    0.106747636    0.359470012    1.062804127
  169 THR   N       1647    0.093371934    0.166199566    0.948146643
  169 THR   H       1648    0.115934422    0.068874653    0.943690420
  169 THR   CA      1649    0.039560106    0.221446877    0.822989890
  169 THR   CB      1650    0.141849699    0.227811121    0.709388235
  169 THR   OG1     1651    0.250306777    0.312052753    0.749282988
  169 THR   HG1     1652    0.321736390    0.252900485    0.786697513
  169 THR   CG2     1653    0.090631864    0.271407170    0.571959447
  169 THR   C       1654    6.805302683    0.141707798    0.772263607
  169 THR   O       1655    6.802006842    0.019049104    0.780904063
  170 LYSH  N       1656    6.704754721    0.215790185    0.726549773
  170 LYSH  H       1657    6.704395255    0.315290634    0.736549172
  170 LYSH  CA      1658    6.582427424    0.160755251    0.666415019
  170 LYSH  CB      1659    6.465095276    0.209170203    0.751821885
  170 LYSH  CG      1660    6.325951943    0.172090577    0.700118552
  170 LYSH  CD      1661    6.222201433    0.175590518    0.812519133
  170 LYSH  CE      1662    6.208053773    0.314948871    0.874066622
  170 LYSH  NZ      1663    6.095316171    0.326417571    0.967698071
  170 LYSH  HZ1     1664    6.010778163    0.344458409    0.917420743
  170 LYSH  HZ2     1665    6.110739888    0.400403936    1.033192061
  170 LYSH  HZ3     1666    6.083377017    0.239711686    1.016066926
  170 LYSH  C       1667    6.559829247    0.219498145    0.526963610
  170 LYSH  O       1668    6.567705087    0.339861307    0.502907459
  171 VAL   N       1669    6.537495591    0.127635286    0.433403926
  171 VAL   H       1670    6.544327641    0.031646324    0.460596617
  171 VAL   CA      1671    6.510049247    0.154259139    0.291451392
  171 VAL   CB      1672    6.608258124    0.078633408    0.201754494
  171 VAL   CG1     1673    6.588334206    0.122865989    0.056644023
  171 VAL   CG2     1674    6.753064787    0.103406956    0.244523310
  171 VAL   C       1675    6.368998835    0.106785945    0.255936413
  171 VAL   O       1676    6.334557911   -0.011017804    0.264069989
  172 ILE   N       1677    6.279762046    0.204595880    0.243326407
  172 ILE   H       1678    6.305339728    0.300582040    0.254866530
  172 ILE   CA      1679    6.139639252    0.182437248    0.204753620
  172 ILE   CB      1680    6.045496128    0.277797363    0.278603431
  172 ILE   CG1     1681    6.067207343    0.280539928    0.430045027
  172 ILE   CG2     1682    5.899139146    0.253074703    0.241462220
  172 ILE   CD      1683    6.023466870    0.413731771    0.491357583
  172 ILE   C       1684    6.127440904    0.196505897    0.052883154
  172 ILE   O       1685    6.152790981    0.299960296   -0.008635611
  173 LEU   N       1686    6.094076561    0.083208829    6.877807611
  173 LEU   H       1687    6.094353366   -0.003281592    6.928000544
  173 LEU   CA      1688    6.080895376    0.069582284    6.732028070
  173 LEU   CB      1689    6.131910329   -0.066712466    6.684815847
  173 LEU   CG      1690    6.278835806    6.786411691    6.711916318
  173 LEU   CD1     1691    6.318272005    6.649307464    6.656633249
  173 LEU   CD2     1692    6.374018954    6.888277151    6.648908768
  173 LEU   C       1693    5.933350263    0.077360417    6.692292186
  173 LEU   O       1694    5.859677225   -0.015465326    6.725267037
  174 HISB  N       1695    5.892669862    0.183161883    6.622700703
  174 HISB  H       1696    5.957815392    0.256956450    6.605025299
  174 HISB  CA      1697    5.753613133    0.200471490    6.578286695
  174 HISB  CB      1698    5.715487862    0.348622879    6.575867781
  174 HISB  CG      1699    5.732511866    0.418689585    6.710796188
  174 HISB  ND1     1700    5.634483095    0.458244119    6.791510504
  174 HISB  CD2     1701    5.847343815    0.454762251    6.767395888
  174 HISB  HD2     1702    5.945177515    0.429958491    6.726233514
  174 HISB  CE1     1703    5.686399678    0.527975084    6.892164264
  174 HISB  HE1     1704    5.632212426    0.573247519    6.975211351
  174 HISB  NE2     1705    5.818447496    0.525132633    6.876504893
  174 HISB  HE2     1706    5.885771006    0.572794661    6.933037043
  174 HISB  C       1707    5.730290091    0.134672922    6.442127319
  174 HISB  O       1708    5.769486652    0.184774491    6.336842766
  175 LEU   N       1709    5.679641617    0.012066431    6.451777005
  175 LEU   H       1710    5.612664999   -0.006697525    6.523624389
  175 LEU   CA      1711    5.678116341    6.803060490    6.339663873
  175 LEU   CB      1712    5.638551019    6.662335096    6.384860518
  175 LEU   CG      1713    5.735456417    6.602693714    6.487140770
  175 LEU   CD1     1714    5.685994077    6.465383864    6.533011075
  175 LEU   CD2     1715    5.875254028    6.583691020    6.427952091
  175 LEU   C       1716    5.586408236    6.842241378    6.223615614
  175 LEU   O       1717    5.472680210    6.883013491    6.246728566
  176 LYSH  N       1718    5.631508847    6.824364021    6.099774277
  176 LYSH  H       1719    5.718393906    6.776527382    6.086953626
  176 LYSH  CA      1720    5.551561534    6.834653423    5.976832307
  176 LYSH  CB      1721    5.643650158    6.817778339    5.855813572
  176 LYSH  CG      1722    5.756221171    0.033885275    5.838632840
  176 LYSH  CD      1723    5.850100938   -0.002826391    5.723538608
  176 LYSH  CE      1724    5.970482769    0.089831122    5.741754017
  176 LYSH  NZ      1725    6.069102789    0.069262558    5.634711529
  176 LYSH  HZ1     1726    6.023402275    0.053950096    5.547099470
  176 LYSH  HZ2     1727    6.132184670   -0.006197326    5.652777674
  176 LYSH  HZ3     1728    6.121475540    0.153871826    5.624793500
  176 LYSH  C       1729    5.435614215    6.735853288    5.962426366
  176 LYSH  O       1730    5.435631907    6.634885343    6.032685340
  177 GLU   N       1731    5.336014955    6.772626130    5.882314676
  177 GLU   H       1732    5.350434563    6.846127823    5.816047374
  177 GLU   CA      1733    5.210242906    6.697578531    5.869680807
  177 GLU   CB      1734    5.108049737    6.776326926    5.787416821
  177 GLU   CG      1735    4.962763241    6.735501228    5.812594047
  177 GLU   CD      1736    4.865907999    6.829439494    5.740483073
  177 GLU   OE1     1737    4.757358752    6.786221070    5.696063932
  177 GLU   OE2     1738    4.894824006    6.950967588    5.736034789
  177 GLU   C       1739    5.217708016    6.553538844    5.818633367
  177 GLU   O       1740    5.151553002    6.469113741    5.878862688
  178 ASP   N       1741    5.308626994    6.532382275    5.723884163
  178 ASP   H       1742    5.357558187    6.604744689    5.675192669
  178 ASP   CA      1743    5.347965379    6.399847147    5.673924863
  178 ASP   CB      1744    5.412725661    6.425408473    5.537673456
  178 ASP   CG      1745    5.545219597    6.501870203    5.535179691
  178 ASP   OD1     1746    5.559833407    6.608605385    5.598565764
  178 ASP   OD2     1747    5.643081620    6.438057903    5.490727297
  178 ASP   C       1748    5.433483896    6.319234825    5.771902880
  178 ASP   O       1749    5.396425870    6.210374346    5.815550321
  179 GLN   N       1750    5.519969363    6.395336367    5.838385355
  179 GLN   H       1751    5.529449273    6.492638710    5.817322325
  179 GLN   CA      1752    5.617658849    6.345131170    5.936098744
  179 GLN   CB      1753    5.729406065    6.449220674    5.945662076
  179 GLN   CG      1754    5.794291170    6.478861230    5.810314226
  179 GLN   CD      1755    5.870910837    6.358516835    5.755069425
  179 GLN   OE1     1756    5.993106670    6.352715242    5.767806661
  179 GLN   NE2     1757    5.809928062    6.294777257    5.655533665
  179 GLN   HE21    1758    5.839525714    6.203513764    5.627356145
  179 GLN   HE22    1759    5.734079876    6.339159838    5.607822315
  179 GLN   C       1760    5.571884815    6.294625117    6.073086252
  179 GLN   O       1761    5.650722349    6.237653300    6.148378608
  180 THR   N       1762    5.441182360    6.287507400    6.096649073
  180 THR   H       1763    5.387038585    6.277720434    6.013143018
  180 THR   CA      1764    5.385877667    6.258489586    6.229734935
  180 THR   CB      1765    5.234408937    6.276550301    6.217901305
  180 THR   OG1     1766    5.170412916    6.186254898    6.127340308
  180 THR   HG1     1767    5.072018863    6.202080344    6.135672668
  180 THR   CG2     1768    5.200688695    6.423506367    6.191834183
  180 THR   C       1769    5.413529847    6.120645214    6.290122175
  180 THR   O       1770    5.428627602    6.105982685    6.411312038
  181 GLU   N       1771    5.462649345    6.027892337    6.208432647
  181 GLU   H       1772    5.443941261    6.034083879    6.110390168
  181 GLU   CA      1773    5.518678999    5.895443853    6.238902470
  181 GLU   CB      1774    5.573433864    5.833552379    6.110127047
  181 GLU   CG      1775    5.676302753    5.915792344    6.032270978
  181 GLU   CD      1776    5.739964096    5.826566787    5.925528750
  181 GLU   OE1     1777    5.722829399    5.702830127    5.930072017
  181 GLU   OE2     1778    5.806261984    5.879326988    5.833640102
  181 GLU   C       1779    5.614217102    5.897906900    6.358386017
  181 GLU   O       1780    5.595226861    5.819900263    6.451584438
  182 TYR   N       1781    5.697858206    6.001117527    6.364873793
  182 TYR   H       1782    5.711595207    6.062162029    6.286868256
  182 TYR   CA      1783    5.793279236    6.013815581    6.475971444
  182 TYR   CB      1784    5.894927555    6.121605882    6.437762432
  182 TYR   CG      1785    5.982618904    6.079399873    6.319687465
  182 TYR   CD1     1786    6.059535714    5.963676952    6.323462257
  182 TYR   HD1     1787    6.087270336    5.921287333    6.419967399
  182 TYR   CD2     1788    5.952309363    6.126574478    6.192493714
  182 TYR   HD2     1789    5.913744118    6.228346334    6.186476101
  182 TYR   CE1     1790    6.096754816    5.892660225    6.209923990
  182 TYR   HE1     1791    6.152832492    5.799493775    6.217291501
  182 TYR   CE2     1792    5.984193161    6.057620428    6.076091037
  182 TYR   HE2     1793    5.951364200    6.097054846    5.979915507
  182 TYR   CZ      1794    6.053259756    5.937386642    6.085711560
  182 TYR   OH      1795    6.061139548    5.855148038    5.977685955
  182 TYR   HH      1796    5.981492854    5.876978689    5.921295971
  182 TYR   C       1797    5.735772730    6.041736716    6.614992004
  182 TYR   O       1798    5.809435151    6.053044322    6.712850449
  183 LEU   N       1799    5.605024762    6.064250743    6.624410013
  183 LEU   H       1800    5.548011367    6.083953924    6.544642274
  183 LEU   CA      1801    5.523300966    6.063870036    6.746598706
  183 LEU   CB      1802    5.393198154    6.142817189    6.730692705
  183 LEU   CG      1803    5.407805323    6.291997072    6.700017088
  183 LEU   CD1     1804    5.272911176    6.352540658    6.660671028
  183 LEU   CD2     1805    5.456722461    6.364522828    6.825539708
  183 LEU   C       1806    5.491636989    5.925452548    6.803593303
  183 LEU   O       1807    5.477277299    5.907958171    6.924505499
  184 GLU   N       1808    5.485599247    5.822867594    6.719143281
  184 GLU   H       1809    5.523954840    5.834652424    6.627546521
  184 GLU   CA      1810    5.435789746    5.687832810    6.749060003
  184 GLU   CB      1811    5.408679422    5.614948398    6.617279402
  184 GLU   CG      1812    5.290994681    5.665146504    6.533391176
  184 GLU   CD      1813    5.152491203    5.609866053    6.567576786
  184 GLU   OE1     1814    5.075632614    5.579395468    6.473825514
  184 GLU   OE2     1815    5.115535730    5.596507651    6.686228251
  184 GLU   C       1816    5.534362468    5.605064465    6.831793544
  184 GLU   O       1817    5.652915913    5.605888064    6.799010216
  185 GLU   N       1818    5.485411410    5.521821665    0.037174711
  185 GLU   H       1819    5.393069532    5.483777916    0.031944103
  185 GLU   CA      1820    5.570966861    5.467760483    0.143789222
  185 GLU   CB      1821    5.489115361    5.419581232    0.263750442
  185 GLU   CG      1822    5.376136779    5.320126865    0.236349125
  185 GLU   CD      1823    5.436079011    5.180081904    0.222126571
  185 GLU   OE1     1824    5.505288637    5.138928820    0.317737510
  185 GLU   OE2     1825    5.421865295    5.112102674    0.118206047
  185 GLU   C       1826    5.668225832    5.362316945    0.090541419
  185 GLU   O       1827    5.787451455    5.367545635    0.120345715
  186 ARG   N       1828    5.619706971    5.278459105    6.885492082
  186 ARG   H       1829    5.521753423    5.259252325    6.891628344
  186 ARG   CA      1830    5.693659697    5.177487661    6.808383888
  186 ARG   CB      1831    5.592499588    5.092890728    6.730801728
  186 ARG   CG      1832    5.644317803    4.953934701    6.693202631
  186 ARG   CD      1833    5.691632114    4.861048032    6.805195590
  186 ARG   NE      1834    5.583538758    4.825805340    6.898361207
  186 ARG   HE      1835    5.525627442    4.840545276    6.978531770
  186 ARG   CZ      1836    5.522280455    4.707083060    6.888013673
  186 ARG   NH1     1837    5.424505452    4.666373503    6.970103178
  186 ARG   HH11    1838    5.382602485    4.575845605    6.963181428
  186 ARG   HH12    1839    5.410413229    4.728724845    7.047003890
  186 ARG   NH2     1840    5.555060139    4.614437376    6.796937277
  186 ARG   HH21    1841    5.499356261    4.531534620    6.801698064
  186 ARG   HH22    1842    5.625014625    4.645129854    6.732415709
  186 ARG   C       1843    5.799677282    5.235714020    6.714671290
  186 ARG   O       1844    5.918532218    5.207943419    6.729951252
  187 ARG   N       1845    5.755871947    5.339632387    6.644165504
  187 ARG   H       1846    5.658338724    5.361194800    6.639373607
  187 ARG   CA      1847    5.843264670    5.417149854    6.554920948
  187 ARG   CB      1848    5.765268376    5.524533040    6.478816542
  187 ARG   CG      1849    5.840061948    5.580287672    6.357538296
  187 ARG   CD      1850    5.844844775    5.477246914    6.244539504
  187 ARG   NE      1851    5.922606446    5.535998416    6.134506918
  187 ARG   HE      1852    5.872726702    5.594308830    6.070382766
  187 ARG   CZ      1853    6.044650809    5.493347132    6.099288876
  187 ARG   NH1     1854    6.101910602    5.380953361    6.144510075
  187 ARG   HH11    1855    6.187811413    5.348757682    6.104717106
  187 ARG   HH12    1856    6.054376266    5.332433509    6.217895955
  187 ARG   NH2     1857    6.117898672    5.582266027    6.030872056
  187 ARG   HH21    1858    6.205064268    5.540329398    6.005529544
  187 ARG   HH22    1859    6.086087676    5.671841875    5.999850698
  187 ARG   C       1860    5.964793247    5.477857227    6.625340731
  187 ARG   O       1861    6.076658125    5.441877550    6.588972751
  188 ILE   N       1862    5.954892872    5.538333790    6.743395850
  188 ILE   H       1863    5.863582243    5.564495146    6.774679233
  188 ILE   CA      1864    6.063163383    5.589971794    6.828371242
  188 ILE   CB      1865    5.998940445    5.666523315    0.058170257
  188 ILE   CG1     1866    5.905437613    5.772941649    0.000384553
  188 ILE   CG2     1867    6.110489204    5.734047387    0.138236831
  188 ILE   CD      1868    5.832635532    5.855025596    0.107019895
  188 ILE   C       1869    6.148578874    5.476154187    6.884573968
  188 ILE   O       1870    6.269362506    5.482531167    6.862159962
  189 LYSH  N       1871    6.090454064    5.364489856    0.041446209
  189 LYSH  H       1872    5.993423764    5.366769074    0.065527864
  189 LYSH  CA      1873    6.160899824    5.248644069    0.098278077
  189 LYSH  CB      1874    6.055647997    5.154386800    0.156993085
  189 LYSH  CG      1875    6.008734033    5.202177512    0.294574541
  189 LYSH  CD      1876    5.892621099    5.117849797    0.347659746
  189 LYSH  CE      1877    5.823107795    5.174926072    0.471430505
  189 LYSH  NZ      1878    5.721253510    5.085086917    0.527706351
  189 LYSH  HZ1     1879    5.760007591    4.993302806    0.536322428
  189 LYSH  HZ2     1880    5.648053289    5.078458737    0.459897776
  189 LYSH  HZ3     1881    5.683852694    5.113398270    0.616021968
  189 LYSH  C       1882    6.245655445    5.168305385    6.885498972
  189 LYSH  O       1883    6.357189786    5.127806529    6.917886217
  190 GLU   N       1884    6.190401025    5.136978399    6.768635362
  190 GLU   H       1885    6.099494231    5.166320493    6.739032516
  190 GLU   CA      1886    6.261224165    5.073471377    6.656548822
  190 GLU   CB      1887    6.170888477    5.030958000    6.540613165
  190 GLU   CG      1888    6.096755598    5.145034144    6.470605911
  190 GLU   CD      1889    5.994139587    5.081119130    6.376851503
  190 GLU   OE1     1890    6.012781445    5.100310237    6.254756777
  190 GLU   OE2     1891    5.894328523    5.019422554    6.419936127
  190 GLU   C       1892    6.381633502    5.155461802    6.609726129
  190 GLU   O       1893    6.491234760    5.101209800    6.622954321
  191 ILE   N       1894    6.367012672    5.287114261    6.597701732
  191 ILE   H       1895    6.289633346    5.342024639    6.629311262
  191 ILE   CA      1896    6.471985653    5.384024947    6.563059665
  191 ILE   CB      1897    6.414057859    5.522803317    6.534882815
  191 ILE   CG1     1898    6.314942042    5.518770827    6.418379239
  191 ILE   CG2     1899    6.528840174    5.616159349    6.495879377
  191 ILE   CD      1900    6.249865510    5.655181269    6.394556544
  191 ILE   C       1901    6.579822490    5.389834978    6.671457663
  191 ILE   O       1902    6.698343648    5.386091248    6.638764135
  192 VAL   N       1903    6.545848278    5.376023988    6.799301356
  192 VAL   H       1904    6.463646147    5.384675215    6.855596642
  192 VAL   CA      1905    6.638767755    5.374721799    0.027139644
  192 VAL   CB      1906    6.573000338    5.399659522    0.163013693
  192 VAL   CG1     1907    6.670663275    5.378911198    0.278957967
  192 VAL   CG2     1908    6.529694618    5.546405506    0.164500222
  192 VAL   C       1909    6.713782666    5.241365612    0.026521911
  192 VAL   O       1910    6.835823273    5.241722429    0.011193402
  193 LYSH  N       1911    6.646258702    5.126769381    0.026029946
  193 LYSH  H       1912    6.548729770    5.121721136    0.047538613
  193 LYSH  CA      1913    6.719093447    4.999502342    0.015666532
  193 LYSH  CB      1914    6.644617978    4.877880464    0.071052994
  193 LYSH  CG      1915    6.516766042    4.828028335    0.003394668
  193 LYSH  CD      1916    6.459653793    4.709668095    0.081752921
  193 LYSH  CE      1917    6.552301208    4.588049485    0.076034924
  193 LYSH  NZ      1918    6.523582252    4.476140606    0.166924016
  193 LYSH  HZ1     1919    6.587791595    4.404249486    0.140298836
  193 LYSH  HZ2     1920    6.430839545    4.444386527    0.147163723
  193 LYSH  HZ3     1921    6.533087308    4.489217963    0.265608001
  193 LYSH  C       1922    6.787514761    4.973068637    6.767472822
  193 LYSH  O       1923    6.844957553    4.864969693    6.755565771
  194 LYSH  N       1924    6.751262449    5.044415227    6.661231577
  194 LYSH  H       1925    6.674365643    5.107907907    6.668685492
  194 LYSH  CA      1926    6.827714773    5.038371204    6.535837300
  194 LYSH  CB      1927    6.739266632    5.089997224    6.422168127
  194 LYSH  CG      1928    6.807874730    5.088082247    6.285422270
  194 LYSH  CD      1929    6.706797279    5.118440018    6.174648829
  194 LYSH  CE      1930    6.780241757    5.114641317    6.040487189
  194 LYSH  NZ      1931    6.692024551    5.128534991    5.923738553
  194 LYSH  HZ1     1932    6.634689138    5.208688466    5.940705999
  194 LYSH  HZ2     1933    6.630592479    5.050789881    5.910260757
  194 LYSH  HZ3     1934    6.749107276    5.143259612    5.842962635
  194 LYSH  C       1935    0.073334424    5.114917250    6.550123893
  194 LYSH  O       1936    0.181304861    5.064108649    6.520309012
  195 HISB  N       1937    0.063701441    5.239982345    6.594340860
  195 HISB  H       1938   -0.028146174    5.266246175    6.623908192
  195 HISB  CA      1939    0.180419210    5.328965171    6.586013516
  195 HISB  CB      1940    0.143414907    5.457325334    6.511418116
  195 HISB  CG      1941    0.097152205    5.433377628    6.367547403
  195 HISB  ND1     1942    0.167705035    5.417701989    6.255895329
  195 HISB  CD2     1943   -0.028853807    5.449255891    6.328056726
  195 HISB  HD2     1944   -0.117518285    5.464681397    6.389551964
  195 HISB  CE1     1945    0.086061041    5.421059258    6.150941130
  195 HISB  HE1     1946    0.102851977    5.396699954    6.046033058
  195 HISB  NE2     1947   -0.036967901    5.445137491    6.195374506
  195 HISB  HE2     1948   -0.121627796    5.443057350    6.142192033
  195 HISB  C       1949    0.261813983    5.354905073    6.712957994
  195 HISB  O       1950    0.384560120    5.348250540    6.708703201
  196 SER   N       1951    0.188808459    5.373046254    6.822645379
  196 SER   H       1952    0.099231223    5.330307976    6.810344825
  196 SER   CA      1953    0.242430998    5.433543348    0.059356195
  196 SER   CB      1954    0.167724700    5.561276330    0.098243909
  196 SER   OG      1955    0.025746902    5.551922851    0.083887143
  196 SER   HG      1956   -0.012218101    5.493982294    0.156013744
  196 SER   C       1957    0.270495885    5.337940158    0.175480410
  196 SER   O       1958    0.330286028    5.382001529    0.273530977
  197 GLN   N       1959    0.255638914    5.207249563    0.155776626
  197 GLN   H       1960    0.231952916    5.180659425    0.062328182
  197 GLN   CA      1961    0.273625669    5.098479232    0.253024901
  197 GLN   CB      1962    0.257497545    4.959888912    0.190224251
  197 GLN   CG      1963    0.353707415    4.942158736    0.072587938
  197 GLN   CD      1964    0.294770171    4.998563216    6.829237527
  197 GLN   OE1     1965    0.184916614    5.053464735    6.822380446
  197 GLN   NE2     1966    0.362480022    4.991331486    6.715003179
  197 GLN   HE21    1967    0.309879890    5.017114876    6.633966145
  197 GLN   HE22    1968    0.459121312    4.968365464    6.703548756
  197 GLN   C       1969    0.397721993    5.097970796    0.342517047
  197 GLN   O       1970    0.380898220    5.062504985    0.459097394
  198 PHE   N       1971    0.511623337    5.144992620    0.292450138
  198 PHE   H       1972    0.522150002    5.182527655    0.200351301
  198 PHE   CA      1973    0.632941991    5.155977458    0.374738703
  198 PHE   CB      1974    0.751138327    5.150948609    0.277702393
  198 PHE   CG      1975    0.776527242    5.018550422    0.205367390
  198 PHE   CD1     1976    0.759849170    4.895821700    0.268449639
  198 PHE   HD1     1977    0.715616089    4.890913128    0.367941680
  198 PHE   CD2     1978    0.828443808    5.023869950    0.076536597
  198 PHE   HD2     1979    0.825120885    5.115075637    0.016950144
  198 PHE   CE1     1980    0.794371226    4.777780256    0.203680844
  198 PHE   HE1     1981    0.786044946    4.684687794    0.259783408
  198 PHE   CE2     1982    0.868205029    4.906056130    0.014418803
  198 PHE   HE2     1983    0.912908291    4.913954126   -0.084674584
  198 PHE   CZ      1984    0.856281874    4.783746623    0.079372862
  198 PHE   HZ      1985    0.905347871    4.695930107    0.037389729
  198 PHE   C       1986    0.656409614    5.270685050    0.473252816
  198 PHE   O       1987    0.739088563    5.256406570    0.563207111
  199 ILE   N       1988    0.570283474    5.371978113    0.469714257
  199 ILE   H       1989    0.481046603    5.365812650    0.425006674
  199 ILE   CA      1990    0.592218905    5.492201850    0.551421519
  199 ILE   CB      1991    0.490355045    5.600604854    0.515560329
  199 ILE   CG1     1992    0.491152228    5.654872656    0.372500743
  199 ILE   CG2     1993    0.490386386    5.721872066    0.608863095
  199 ILE   CD      1994    0.623511942    5.721234390    0.333956886
  199 ILE   C       1995    0.574182191    5.460007604    0.699909335
  199 ILE   O       1996    0.465708829    5.414423320    0.735750696
  200 GLY   N       1997    0.678069440    5.484242698    0.779324038
  200 GLY   H       1998    0.755262177    5.536916093    0.743747302
  200 GLY   CA      1999    0.676609737    5.459387038    0.924200073
  200 GLY   C       2000    0.579288733    5.540636998    1.009836695
  200 GLY   O       2001    0.629693183    5.582530373    1.113920012
  201 TYR   N       2002    0.467047304    5.589402914    0.957742410
  201 TYR   H       2003    0.486077041    5.551692534    0.867094577
  201 TYR   CA      2004    0.371540882    5.662673908    1.042127802
  201 TYR   CB      2005    0.374596851    5.812729187    1.012392776
  201 TYR   CG      2006    0.511367987    5.873349281    1.044511352
  201 TYR   CD1     2007    0.550658254    5.892715500    1.176432620
  201 TYR   HD1     2008    0.480418791    5.865355295    1.255171286
  201 TYR   CD2     2009    0.601062475    5.918328653    0.948320110
  201 TYR   HD2     2010    0.577415061    5.920849010    0.841951775
  201 TYR   CE1     2011    0.671113440    5.950344568    1.215077718
  201 TYR   HE1     2012    0.681336703    5.983391071    1.318443156
  201 TYR   CE2     2013    0.723904451    5.972755517    0.983952083
  201 TYR   HE2     2014    0.782848506    6.013179459    0.901656862
  201 TYR   CZ      2015    0.762320245    5.986969235    1.116786752
  201 TYR   OH      2016    0.896503684    5.995456462    1.137282469
  201 TYR   HH      2017    0.936406940    6.022092003    1.049540544
  201 TYR   C       2018    0.230514420    5.603529752    1.037171542
  201 TYR   O       2019    0.199843611    5.530113096    0.943372309
  202 PRO   N       2020    0.160136671    5.616511338    1.149281194
  202 PRO   CA      2021    0.020351527    5.572634066    1.161354350
  202 PRO   CB      2022   -0.009783870    5.614110804    1.305521362
  202 PRO   CG      2023    0.117425374    5.579568612    1.383180331
  202 PRO   CD      2024    0.221413806    5.628834652    1.282334793
  202 PRO   C       2025    6.810805782    5.646071694    1.067143201
  202 PRO   O       2026    6.804390801    5.768700428    1.059982802
  203 ILE   N       2027    6.753581910    5.561768587    0.981653145
  203 ILE   H       2028    6.767502316    5.464607909    1.000824312
  203 ILE   CA      2029    6.660707300    5.609363234    0.878114202
  203 ILE   CB      2030    6.705649107    5.549291302    0.744765704
  203 ILE   CG1     2031    6.840547786    5.611374376    0.707901737
  203 ILE   CG2     2032    6.607053779    5.566430604    0.629032364
  203 ILE   CD      2033    6.901283261    5.549685766    0.581744154
  203 ILE   C       2034    6.515269488    5.575352966    0.911348081
  203 ILE   O       2035    6.485009828    5.457304573    0.928061427
  204 THR   N       2036    6.421615908    5.669640126    0.905960675
  204 THR   H       2037    6.440962316    5.750818656    0.850849145
  204 THR   CA      2038    6.283462052    5.654650085    0.953906664
  204 THR   CB      2039    6.275320697    5.666400442    1.106243083
  204 THR   OG1     2040    6.299084043    5.536332182    1.160744922
  204 THR   HG1     2041    6.390611224    5.536553292    1.201038363
  204 THR   CG2     2042    6.152514056    5.727969877    1.173631121
  204 THR   C       2043    6.177243538    5.742265997    0.887197747
  204 THR   O       2044    6.201486489    5.860095013    0.861509506
  205 LEU   N       2045    6.065660808    5.680620841    0.849261529
  205 LEU   H       2046    6.054061465    5.581895793    0.860200007
  205 LEU   CA      2047    5.960906122    5.745174792    0.768812888
  205 LEU   CB      2048    5.918160024    5.637337401    0.669031866
  205 LEU   CG      2049    5.829896087    5.688999083    0.555243912
  205 LEU   CD1     2050    5.912920320    5.773113773    0.458080664
  205 LEU   CD2     2051    5.776300999    5.569688726    0.475883939
  205 LEU   C       2052    5.845263665    5.787944356    0.859409646
  205 LEU   O       2053    5.789807243    5.704131631    0.930325177
  206 PHE   N       2054    5.797241217    5.910480878    0.840176878
  206 PHE   H       2055    5.850142364    5.979991116    0.791480324
  206 PHE   CA      2056    5.671448886    5.958389278    0.899287122
  206 PHE   CB      2057    5.694282489    6.075630655    0.994900887
  206 PHE   CG      2058    5.782741191    6.055080505    1.118033944
  206 PHE   CD1     2059    5.724543674    6.043410693    1.243732567
  206 PHE   HD1     2060    5.616015525    6.035621111    1.250110258
  206 PHE   CD2     2061    5.921506949    6.055962599    1.109934260
  206 PHE   HD2     2062    5.969276171    6.064966317    1.012369458
  206 PHE   CE1     2063    5.801820407    6.040995577    1.359255708
  206 PHE   HE1     2064    5.753128740    6.014910126    1.453233134
  206 PHE   CE2     2065    5.999079832    6.050752227    1.225170329
  206 PHE   HE2     2066    6.107623008    6.053706195    1.215649138
  206 PHE   CZ      2067    5.940493176    6.046152679    1.351137716
  206 PHE   HZ      2068    6.001011133    6.051962343    1.441607738
  206 PHE   C       2069    5.573021880    6.005599538    0.792101974
  206 PHE   O       2070    5.606449187    6.099810586    0.720436810
  207 VAL   N       2071    5.449587278    5.956399085    0.797983631
  207 VAL   H       2072    5.416813970    5.901965923    0.875212750
  207 VAL   CA      2073    5.359084710    5.983333277    0.685316604
  207 VAL   CB      2074    5.312261863    5.851283409    0.623805142
  207 VAL   CG1     2075    5.227920291    5.873888174    0.498177739
  207 VAL   CG2     2076    5.429455647    5.759715998    0.587888202
  207 VAL   C       2077    5.239578714    6.067948261    0.729725601
  207 VAL   O       2078    5.172289270    6.042334526    0.829464895
  208 GLU   N       2079    5.218162539    6.171221172    0.648689179
  208 GLU   H       2080    5.287847658    6.208498206    0.587415962
  208 GLU   CA      2081    5.101819290    6.260685657    0.657082921
  208 GLU   CB      2082    5.135853389    6.407372287    0.684211792
  208 GLU   CG      2083    5.213698061    6.431644209    0.813686552
  208 GLU   CD      2084    5.253450462    6.577093369    0.839634362
  208 GLU   OE1     2085    5.363172743    6.617132121    0.795116251
  208 GLU   OE2     2086    5.174695359    6.645230045    0.908755411
  208 GLU   C       2087    5.007939422    6.259371312    0.536277942
  208 GLU   O1      2088    5.055909366    6.251600625    0.421101114
  208 GLU   O2      2089    4.885352448    6.274702466    0.555341198
  209 3RQ   C1      2090    0.572780679    0.271450275    6.769897820
  209 3RQ   Cl1     2091    0.611842283    0.310898008    6.603103102
  209 3RQ   C2      2092    0.461696974    0.330396644    6.829092832
  209 3RQ   H2      2093    0.398679065    0.407691766    6.785101838
  209 3RQ   C3      2094    0.428190520    0.291785285    0.072272233
  209 3RQ   Cl2     2095    0.265825104    0.326394607    0.130081750
  209 3RQ   C4      2096    0.507739180    0.198789895    0.138187390
  209 3RQ   C5      2097    0.620603395    0.144249779    0.078125774
  209 3RQ   H5      2098    0.686565326    0.086612976    0.142992922
  209 3RQ   C6      2099    0.652400164    0.176423602    6.832769695
  209 3RQ   O1      2100    0.733732250    0.103139423    6.752062868
  209 3RQ   C7      2101    0.860281320    0.068217567    6.808781411
  209 3RQ   C8      2102    0.498904343    0.170017246    0.288213231
  209 3RQ   N1      2103    0.590198372    0.224651320    0.369695767
  209 3RQ   C15     2104    0.708332925    0.247411809    0.581897939
  209 3RQ   C10     2105    0.594108739    0.192825051    0.497750063
  209 3RQ   N2      2106    0.506858844    0.108356633    0.549485375
  209 3RQ   C11     2107    0.410911905    0.052324315    0.474565296
  209 3RQ   C12     2108    0.405917822    0.079681260    0.338369256
  209 3RQ   N3      2109    0.316641913    6.846951800    0.495576945
  209 3RQ   H3      2110    0.285531119    6.809719899    0.583018189
  209 3RQ   C13     2111    0.256655176    6.821137103    0.379702348
  209 3RQ   H13     2112    0.191302276    6.734350323    0.370813412
  209 3RQ   C14     2113    0.311314178    0.005738006    0.281171827
  209 3RQ   C16     2114    0.264132105   -0.000731592    0.136818898
  209 3RQ   N4      2115    0.242934022   -0.008809136    0.027129021
  210 H2O   OW      2116    6.844477996    6.725789960    0.569670437
  210 H2O   HW1     2117    6.805410274    6.786236707    0.639105766
  210 H2O   HW2     2118    6.942116198    6.713399028    0.587407347
  211 H2O   OW      2119    6.850440278    6.668922239    0.290329927
  211 H2O   HW1     2120    6.822714746    6.691728962    0.383672326
  211 H2O   HW2     2121    6.801350041    6.727420119    0.225768741
  212 NA+   NA      2122    5.514553158    6.607953853    1.041334923
  213 NA+   NA      2123    3.749462461    2.399604669    5.185832873
  214 NA+   NA      2124    4.873054659    0.343466529    5.807454469
  215 NA+   NA      2125    3.570220006    5.364608356    3.271052951
  216 NA+   NA      2126    0.825476944    0.015470438    3.011482805
  217 NA+   NA      2127    2.872139253    5.129002439    3.291904450
  218 NA+   NA      2128    4.878686466    6.081347448    0.404611736
  219 NA+   NA      2129    3.750292791    3.775791895    5.175414857
    1 SOLV  OW      2130    0.419910826    0.104619790    0.831765094
    1 SOLV  HW1     2131    0.342822734    0.044250934    0.852131275
    1 SOLV  HW2     2132    0.452612406    0.086739147    0.738960858
    2 SOLV  OW      2133    6.353469630    1.371665622    0.220402042
    2 SOLV  HW1     2134    6.425640061    1.321312785    0.267915073
    2 SOLV  HW2     2135    6.381387208    1.388666525    0.125887884
    3 SOLV  OW      2136    0.421430266    0.312532979    6.348547591
    3 SOLV  HW1     2137    0.430100792    0.368208117    6.265923426
    3 SOLV  HW2     2138    0.417857562    0.372217793    6.428713443
    4 SOLV  OW      2139    6.536846781    5.272063999    5.584430223
    4 SOLV  HW1     2140    6.587416874    5.293179739    5.500772217
    4 SOLV  HW2     2141    6.574917066    5.324612655    5.660529190
    5 SOLV  OW      2142    0.779940240    0.463207776    1.462973974
    5 SOLV  HW1     2143    0.874444824    0.463175444    1.430279611
    5 SOLV  HW2     2144    0.721919167    0.415199699    1.397180510
    6 SOLV  OW      2145    6.033392323    0.075065396    1.096047369
    6 SOLV  HW1     2146    6.061474786   -0.016983447    1.123252137
    6 SOLV  HW2     2147    5.934967691    0.075999874    1.078345337
    7 SOLV  OW      2148    0.898676201    5.996873753    0.376799543
    7 SOLV  HW1     2149    0.900090780    5.947640475    0.289759814
    7 SOLV  HW2     2150    0.944045500    6.085316210    0.365785721
    8 SOLV  OW      2151    6.521084553    2.368805946    0.979317876
    8 SOLV  HW1     2152    6.536328925    2.465083220    1.001681107
    8 SOLV  HW2     2153    6.515713048    2.315445943    1.063731366
    9 SOLV  OW      2154    0.460831800    5.737691764    1.508798519
    9 SOLV  HW1     2155    0.462161653    5.685884781    1.594332970
    9 SOLV  HW2     2156    0.377555017    5.792909998    1.504589535
   10 SOLV  OW      2157    0.892363233    6.829244485    5.990155962
   10 SOLV  HW1     2158    0.885600178    6.894884939    5.915007448
   10 SOLV  HW2     2159    0.887215148    6.736250285    5.953724400
   11 SOLV  OW      2160    0.966123370    1.492656655    5.641392977
   11 SOLV  HW1     2161    1.051701709    1.466039494    5.685753712
   11 SOLV  HW2     2162    0.982601333    1.571096338    5.581579581
   12 SOLV  OW      2163    5.974025573    2.126672258    1.287508533
   12 SOLV  HW1     2164    5.915663340    2.204287627    1.311377866
   12 SOLV  HW2     2165    5.921227477    2.060386075    1.234418957
   13 SOLV  OW      2166    6.828137343    5.738339113    6.432327748
   13 SOLV  HW1     2167    6.756359965    5.800021683    6.400006450
   13 SOLV  HW2     2168    6.799349477    5.695781032    6.518126526
   14 SOLV  OW      2169    6.812785703    5.664304316    6.722656758
   14 SOLV  HW1     2170    6.789083254    5.569980563    6.699354948
   14 SOLV  HW2     2171    6.863697804    5.665568510    6.808726686
   15 SOLV  OW      2172    1.811023221    6.729207345    0.118814906
   15 SOLV  HW1     2173    1.852486127    6.717236267    0.028597524
   15 SOLV  HW2     2174    1.828401532    6.822147614    0.151398605
   16 SOLV  OW      2175    6.265870050    5.779961207    5.798318961
   16 SOLV  HW1     2176    6.209149569    5.816814666    5.871980523
   16 SOLV  HW2     2177    6.216931902    5.787840831    5.711461004
   17 SOLV  OW      2178    0.342209264    0.967564764    1.158949616
   17 SOLV  HW1     2179    0.366136028    0.969649663    1.061866656
   17 SOLV  HW2     2180    0.275642132    1.039621354    1.178405839
   18 SOLV  OW      2181    0.015262272    2.007554260    5.818871691
   18 SOLV  HW1     2182    0.082480781    1.972594798    5.753595586
   18 SOLV  HW2     2183   -0.057698166    1.940213664    5.830847697
   19 SOLV  OW      2184    6.663404777    6.386524923    1.181463980
   19 SOLV  HW1     2185    6.759296133    6.360293778    1.192272005
   19 SOLV  HW2     2186    6.651365275    6.433441513    1.093977501
   20 SOLV  OW      2187    5.935403711    6.857989419    1.788825132
   20 SOLV  HW1     2188    5.941321807    6.856471933    1.689002129
   20 SOLV  HW2     2189    6.026923896    6.869573915    1.827447730
   21 SOLV  OW      2190    0.102257203    1.261276369    1.871164893
   21 SOLV  HW1     2191    0.083441030    1.358875080    1.860123259
   21 SOLV  HW2     2192    0.046592445    1.224855004    1.945840030
   22 SOLV  OW      2193    0.551439651    5.230087821    0.007970829
   22 SOLV  HW1     2194    0.618537909    5.303921437    0.014787122
   22 SOLV  HW2     2195    0.475473069    5.259374820   -0.050092501
   23 SOLV  OW      2196    0.173147476    6.839073384    1.677182400
   23 SOLV  HW1     2197    0.185163558    6.841816295    1.577944645
   23 SOLV  HW2     2198    0.096616513    6.897988036    1.703106817
   24 SOLV  OW      2199    5.701174821    6.799388911    4.499259205
   24 SOLV  HW1     2200    5.739609641    6.709954066    4.476333155
   24 SOLV  HW2     2201    5.775417556    6.864545948    4.514878026
   25 SOLV  OW      2202    6.058992128    6.137798800    5.292465536
   25 SOLV  HW1     2203    6.154525827    6.111989229    5.306908429
   25 SOLV  HW2     2204    6.004534096    6.055698940    5.275278575
   26 SOLV  OW      2205    1.554551209    0.437445645    0.517805547
   26 SOLV  HW1     2206    1.520702841    0.458351545    0.426049996
   26 SOLV  HW2     2207    1.548492916    0.519267977    0.574991139
   27 SOLV  OW      2208    0.606640573    6.838838309    6.573302786
   27 SOLV  HW1     2209    0.676331860    6.767982744    6.562229685
   27 SOLV  HW2     2210    0.644397121    6.914680225    6.626448250
   28 SOLV  OW      2211    6.829076465    0.066048905    1.764978028
   28 SOLV  HW1     2212    6.740079179    0.023621236    1.748220983
   28 SOLV  HW2     2213    6.837809606    0.087869480    1.862183654
   29 SOLV  OW      2214    0.656751353    0.336970440    2.114002943
   29 SOLV  HW1     2215    0.699537525    0.403216171    2.175503705
   29 SOLV  HW2     2216    0.648637507    0.376760838    2.022612020
   30 SOLV  OW      2217    6.398971825    1.801197284    5.933755194
   30 SOLV  HW1     2218    6.404905068    1.901020563    5.934142058
   30 SOLV  HW2     2219    6.374043157    1.769668476    5.842188301
   31 SOLV  OW      2220    5.756103312    4.845039365    0.843068020
   31 SOLV  HW1     2221    5.791399477    4.831863102    0.935699370
   31 SOLV  HW2     2222    5.672914948    4.900434162    0.846685555
   32 SOLV  OW      2223    0.758989718    6.634399778    6.480401887
   32 SOLV  HW1     2224    0.702054171    6.572138190    6.426703826
   32 SOLV  HW2     2225    0.847530341    6.591490810    6.498318936
   33 SOLV  OW      2226    5.342064135    1.841877898    1.547339513
   33 SOLV  HW1     2227    5.398170767    1.897686016    1.608487568
   33 SOLV  HW2     2228    5.251104146    1.882625499    1.539125088
   34 SOLV  OW      2229    1.119702054    5.661280306    0.469184834
   34 SOLV  HW1     2230    1.097978973    5.694681015    0.377456764
   34 SOLV  HW2     2231    1.133158124    5.739028636    0.530630781
   35 SOLV  OW      2232    5.068367109    5.226299397    0.598166052
   35 SOLV  HW1     2233    5.048863929    5.230544314    0.500170058
   35 SOLV  HW2     2234    5.041789313    5.312578023    0.641191277
   36 SOLV  OW      2235    0.283952586    1.607964240    5.425772949
   36 SOLV  HW1     2236    0.185630916    1.598530078    5.441451738
   36 SOLV  HW2     2237    0.318092560    1.526713449    5.378500578
   37 SOLV  OW      2238    5.112809613    2.000109363    1.609928469
   37 SOLV  HW1     2239    5.111111494    2.010223881    1.709408837
   37 SOLV  HW2     2240    5.139768279    2.086846224    1.568078130
   38 SOLV  OW      2241    6.738833063    4.965472059    5.293305504
   38 SOLV  HW1     2242    6.729866754    4.868074375    5.272488733
   38 SOLV  HW2     2243    6.651268750    5.011108104    5.277499097
   39 SOLV  OW      2244    6.792144784    5.489653638    4.969525020
   39 SOLV  HW1     2245    6.781297064    5.527175918    4.877460112
   39 SOLV  HW2     2246    6.844359610    5.404487489    4.964851351
   40 SOLV  OW      2247    0.782615649    0.914672908    6.450186040
   40 SOLV  HW1     2248    0.835730090    0.944309089    6.529562307
   40 SOLV  HW2     2249    0.839240366    0.920928460    6.368000216
   41 SOLV  OW      2250    0.521450299    5.445049336    6.032504248
   41 SOLV  HW1     2251    0.620858746    5.439665087    6.022970682
   41 SOLV  HW2     2252    0.478083800    5.410400893    5.949312785
   42 SOLV  OW      2253    4.941159788    5.669858213    0.536509087
   42 SOLV  HW1     2254    4.857945270    5.657697487    0.482385599
   42 SOLV  HW2     2255    4.940260194    5.760332426    0.579116601
   43 SOLV  OW      2256    1.523078572    5.732862167    0.950976153
   43 SOLV  HW1     2257    1.465078731    5.680271305    1.013201307
   43 SOLV  HW2     2258    1.528742643    5.827528295    0.982724283
   44 SOLV  OW      2259    6.409147592    0.540296035    2.062030696
   44 SOLV  HW1     2260    6.339307354    0.503016486    2.000920109
   44 SOLV  HW2     2261    6.490159293    0.481698836    2.059706281
   45 SOLV  OW      2262    4.891099863    0.420834992    2.443596555
   45 SOLV  HW1     2263    4.921533177    0.511162209    2.473866100
   45 SOLV  HW2     2264    4.945338723    0.350349288    2.489327804
   46 SOLV  OW      2265    1.835836989    0.039054132    1.077470496
   46 SOLV  HW1     2266    1.768746837    0.098646535    1.121618304
   46 SOLV  HW2     2267    1.805459719   -0.055994157    1.084135183
   47 SOLV  OW      2268    5.547624055    1.063415206    6.529440183
   47 SOLV  HW1     2269    5.496654179    1.093593328    6.610019774
   47 SOLV  HW2     2270    5.562945361    1.141307011    6.468614515
   48 SOLV  OW      2271    6.648837253    1.167529294    5.957273658
   48 SOLV  HW1     2272    6.660273167    1.128782916    6.048757643
   48 SOLV  HW2     2273    6.734384517    1.158389950    5.906288366
   49 SOLV  OW      2274    0.166752466    5.697636606    6.252173905
   49 SOLV  HW1     2275    0.177466435    5.598202601    6.252254648
   49 SOLV  HW2     2276    0.092628026    5.723203884    6.314252128
   50 SOLV  OW      2277    6.357950436    0.228448945    1.741382479
   50 SOLV  HW1     2278    6.334988444    0.173084690    1.661325016
   50 SOLV  HW2     2279    6.311964578    0.317022625    1.734934364
   51 SOLV  OW      2280    6.520905347    4.980468526    5.586505692
   51 SOLV  HW1     2281    6.546110050    4.959608040    5.681002260
   51 SOLV  HW2     2282    6.505571965    5.078833899    5.577064250
   52 SOLV  OW      2283    5.722138843    0.225912779    0.555300881
   52 SOLV  HW1     2284    5.633265901    0.210665670    0.512051473
   52 SOLV  HW2     2285    5.792073219    0.172925170    0.507312872
   53 SOLV  OW      2286    5.833601281    6.642466722    5.460331362
   53 SOLV  HW1     2287    5.766582804    6.570205513    5.477312219
   53 SOLV  HW2     2288    5.795531843    6.730521989    5.488588045
   54 SOLV  OW      2289    6.085497349    2.741551238    1.472761852
   54 SOLV  HW1     2290    6.040998914    2.765578185    1.386481189
   54 SOLV  HW2     2291    6.184259734    2.754688408    1.464097644
   55 SOLV  OW      2292    6.529742960    5.550813140    1.270354122
   55 SOLV  HW1     2293    6.560056396    5.506182717    1.354560570
   55 SOLV  HW2     2294    6.566921827    5.643575733    1.266568589
   56 SOLV  OW      2295    1.530242082    0.923258941    1.636125957
   56 SOLV  HW1     2296    1.510882409    0.848057014    1.699144481
   56 SOLV  HW2     2297    1.469671542    0.916698336    1.556818808
   57 SOLV  OW      2298    0.698965729    2.185880523    0.425359544
   57 SOLV  HW1     2299    0.631308475    2.113659292    0.410937610
   57 SOLV  HW2     2300    0.718032639    2.194626747    0.523141685
   58 SOLV  OW      2301    5.901936130    6.705080891    5.209526573
   58 SOLV  HW1     2302    5.893659275    6.682392586    5.306574521
   58 SOLV  HW2     2303    5.868873865    6.628428564    5.154455714
   59 SOLV  OW      2304    6.254253391    6.774131518    5.475841539
   59 SOLV  HW1     2305    6.348573784    6.807376573    5.475344235
   59 SOLV  HW2     2306    6.239532734    6.714505024    5.396912806
   60 SOLV  OW      2307    6.168286153    0.341574766    5.751708070
   60 SOLV  HW1     2308    6.160082319    0.292412062    5.838409421
   60 SOLV  HW2     2309    6.115731533    0.426525732    5.756475942
   61 SOLV  OW      2310    0.642228377    0.705207492    6.334209887
   61 SOLV  HW1     2311    0.687205777    0.789946870    6.362463092
   61 SOLV  HW2     2312    0.691421692    0.627012199    6.372517104
   62 SOLV  OW      2313    5.275849421    5.999617774    5.961083113
   62 SOLV  HW1     2314    5.316238657    6.063250689    5.895348656
   62 SOLV  HW2     2315    5.225437964    6.050984632    6.030520183
   63 SOLV  OW      2316    5.246033852    5.388830551    6.827904827
   63 SOLV  HW1     2317    5.199079385    5.456658465    6.771366911
   63 SOLV  HW2     2318    5.228276092    5.297289772    6.791756512
   64 SOLV  OW      2319    6.047880836    1.547588998    5.686086212
   64 SOLV  HW1     2320    6.039332645    1.463261434    5.739167949
   64 SOLV  HW2     2321    5.956833090    1.580728659    5.661310141
   65 SOLV  OW      2322    0.043222581    5.363567248    5.780369544
   65 SOLV  HW1     2323    0.028414154    5.283467731    5.722347583
   65 SOLV  HW2     2324    0.099983916    5.429952096    5.731656922
   66 SOLV  OW      2325    1.267655786    5.344264758    0.132993585
   66 SOLV  HW1     2326    1.327507980    5.376560800    0.059668035
   66 SOLV  HW2     2327    1.212418890    5.267839725    0.099677947
   67 SOLV  OW      2328    6.366747999    2.201458651    6.423497753
   67 SOLV  HW1     2329    6.283830733    2.157416067    6.389051090
   67 SOLV  HW2     2330    6.347191681    2.297166519    6.444923849
   68 SOLV  OW      2331    6.101111982    0.512098945    1.183623414
   68 SOLV  HW1     2332    6.117265954    0.582850699    1.114824591
   68 SOLV  HW2     2333    6.106053913    0.552650259    1.274898648
   69 SOLV  OW      2334    1.452063244    0.208013506    0.106919141
   69 SOLV  HW1     2335    1.389352198    0.264708527    0.053505273
   69 SOLV  HW2     2336    1.437873479    0.111768428    0.083777497
   70 SOLV  OW      2337    5.418320434    2.400962902    2.285771579
   70 SOLV  HW1     2338    5.463552745    2.440224574    2.205683896
   70 SOLV  HW2     2339    5.408116672    2.471323497    2.356104182
   71 SOLV  OW      2340    0.985214794    6.028449943    1.968235221
   71 SOLV  HW1     2341    0.979343075    6.056658386    2.064002886
   71 SOLV  HW2     2342    0.894078135    6.004090699    1.935033540
   72 SOLV  OW      2343    0.118402478    1.920573637    0.912399860
   72 SOLV  HW1     2344    0.019666047    1.934580201    0.919931599
   72 SOLV  HW2     2345    0.149289386    1.860705270    0.986315697
   73 SOLV  OW      2346    6.290253264    4.859584619    5.498244638
   73 SOLV  HW1     2347    6.365084551    4.908019428    5.543587147
   73 SOLV  HW2     2348    6.278690403    4.769490115    5.540087976
   74 SOLV  OW      2349    0.890655662    5.709153083    2.034387991
   74 SOLV  HW1     2350    0.883606742    5.793353669    1.980903286
   74 SOLV  HW2     2351    0.965273500    5.717775926    2.100401814
   75 SOLV  OW      2352    1.276588818    1.284655112    0.267837423
   75 SOLV  HW1     2353    1.326142853    1.345555778    0.329784334
   75 SOLV  HW2     2354    1.258520859    1.197763028    0.313937164
   76 SOLV  OW      2355    6.485970066    6.467374675    1.382563015
   76 SOLV  HW1     2356    6.562940641    6.439730773    1.325018364
   76 SOLV  HW2     2357    6.516774302    6.535596075    1.448872440
   77 SOLV  OW      2358    6.277101886    1.364242656    6.374181261
   77 SOLV  HW1     2359    6.280944144    1.454743912    6.331794824
   77 SOLV  HW2     2360    6.185675158    1.325593125    6.361968628
   78 SOLV  OW      2361    6.563989024    4.887352634    5.848476360
   78 SOLV  HW1     2362    6.608835925    4.800436788    5.827596866
   78 SOLV  HW2     2363    6.472690385    4.869732498    5.885294876
   79 SOLV  OW      2364    0.893931849    6.126170837    6.099128724
   79 SOLV  HW1     2365    0.854439550    6.085215785    6.181376375
   79 SOLV  HW2     2366    0.931441489    6.054140946    6.040764784
   80 SOLV  OW      2367    6.115812921    0.269055349    1.327620389
   80 SOLV  HW1     2368    6.116168649    0.355109678    1.276668802
   80 SOLV  HW2     2369    6.081484922    0.195724706    1.268920676
   81 SOLV  OW      2370    6.269418186    4.360792980    0.258169033
   81 SOLV  HW1     2371    6.226935046    4.446691294    0.286779081
   81 SOLV  HW2     2372    6.212589740    4.317138327    0.188408329
   82 SOLV  OW      2373    0.060350370    1.216270463    2.318207051
   82 SOLV  HW1     2374    0.151848592    1.175903071    2.318553851
   82 SOLV  HW2     2375    0.065304240    1.310324037    2.351835118
   83 SOLV  OW      2376    5.250303616    0.135713122    0.638301994
   83 SOLV  HW1     2377    5.152240608    0.125284415    0.654935570
   83 SOLV  HW2     2378    5.264644781    0.176443378    0.548096316
   84 SOLV  OW      2379    4.591447156    5.957500375    0.033345412
   84 SOLV  HW1     2380    4.602297685    5.923927996   -0.060233767
   84 SOLV  HW2     2381    4.498836355    5.993284957    0.045368927
   85 SOLV  OW      2382    1.889303399    0.210258525    0.579399654
   85 SOLV  HW1     2383    1.851908721    0.197212604    0.671231120
   85 SOLV  HW2     2384    1.985993248    0.184718580    0.578863362
   86 SOLV  OW      2385    0.061643709    0.921614218    1.927764994
   86 SOLV  HW1     2386    0.010989028    1.001949879    1.959102297
   86 SOLV  HW2     2387   -0.002027091    0.846092787    1.912137296
   87 SOLV  OW      2388    1.285011471    1.229054451    5.253825221
   87 SOLV  HW1     2389    1.288000008    1.327653987    5.270288349
   87 SOLV  HW2     2390    1.215449735    1.187578227    5.312499758
   88 SOLV  OW      2391    5.915475689    0.295104848    5.486153358
   88 SOLV  HW1     2392    5.915617434    0.395113414    5.486055790
   88 SOLV  HW2     2393    5.821480167    0.261917823    5.478076233
   89 SOLV  OW      2394    1.577304383    0.192013085    0.349030451
   89 SOLV  HW1     2395    1.531464516    0.212124802    0.262450110
   89 SOLV  HW2     2396    1.605045251    0.277600004    0.392701549
   90 SOLV  OW      2397    1.987808338    0.239558337    6.363112817
   90 SOLV  HW1     2398    1.994118451    0.176453781    6.440442970
   90 SOLV  HW2     2399    1.957851837    0.329249980    6.395670007
   91 SOLV  OW      2400    6.794505082    1.203290586    1.678849253
   91 SOLV  HW1     2401    6.713414605    1.188546954    1.735496530
   91 SOLV  HW2     2402    6.875536852    1.208035133    1.737271893
   92 SOLV  OW      2403    6.790000895    0.028163693    4.621471524
   92 SOLV  HW1     2404    6.887812757    0.013868451    4.636642598
   92 SOLV  HW2     2405    6.776774057    0.107142587    4.561563264
   93 SOLV  OW      2406    6.123685306    1.756775905    6.443597797
   93 SOLV  HW1     2407    6.152141825    1.836035310    6.497540449
   93 SOLV  HW2     2408    6.204018587    1.714362429    6.401774717
   94 SOLV  OW      2409    6.268511240    1.674924052    5.682379174
   94 SOLV  HW1     2410    6.337116953    1.607820410    5.654230907
   94 SOLV  HW2     2411    6.178118353    1.632133328    5.682424720
   95 SOLV  OW      2412    0.768825630    6.296843009    2.570476431
   95 SOLV  HW1     2413    0.828864484    6.272309138    2.646600498
   95 SOLV  HW2     2414    0.721252148    6.215132488    2.537894566
   96 SOLV  OW      2415    3.412197190    6.004447127    0.922536740
   96 SOLV  HW1     2416    3.402332381    6.082371153    0.860645127
   96 SOLV  HW2     2417    3.474109619    5.937256663    0.881888335
   97 SOLV  OW      2418    6.651168909    5.813944280    5.041534686
   97 SOLV  HW1     2419    6.635684273    5.816870657    4.942777056
   97 SOLV  HW2     2420    6.744897194    5.842593636    5.061425402
   98 SOLV  OW      2421    5.247235652    6.651129069    4.941853270
   98 SOLV  HW1     2422    5.193591050    6.587139219    4.886812224
   98 SOLV  HW2     2423    5.344687938    6.634290436    4.926975109
   99 SOLV  OW      2424    0.777079084    5.926559986    5.146378532
   99 SOLV  HW1     2425    0.727888549    5.847256758    5.182332298
   99 SOLV  HW2     2426    0.853128811    5.895535329    5.089323589
  100 SOLV  OW      2427    1.831663744    6.499785650    5.005934510
  100 SOLV  HW1     2428    1.797066703    6.510337593    4.912696171
  100 SOLV  HW2     2429    1.912886620    6.441446345    5.004925812
  101 SOLV  OW      2430    4.661915824    5.089546171    0.755842905
  101 SOLV  HW1     2431    4.611842377    5.046683520    0.831045844
  101 SOLV  HW2     2432    4.709773029    5.170596245    0.789615285
  102 SOLV  OW      2433    5.415418010    1.561671054    1.015679550
  102 SOLV  HW1     2434    5.458527226    1.502221553    0.947788448
  102 SOLV  HW2     2435    5.398904627    1.509874344    1.099621068
  103 SOLV  OW      2436    1.572425048    0.223513713    0.692179214
  103 SOLV  HW1     2437    1.586685301    0.300562636    0.630035897
  103 SOLV  HW2     2438    1.655809034    0.207447599    0.745005734
  104 SOLV  OW      2439    6.695601232    0.848866938    2.291564901
  104 SOLV  HW1     2440    6.653069146    0.827112577    2.203704249
  104 SOLV  HW2     2441    6.794792007    0.854445715    2.280085491
  105 SOLV  OW      2442    6.698712954    6.433685027    1.751992462
  105 SOLV  HW1     2443    6.698302645    6.390689141    1.842276600
  105 SOLV  HW2     2444    6.766661485    6.507035380    1.750342291
  106 SOLV  OW      2445    5.781448260    0.718623427    0.377652785
  106 SOLV  HW1     2446    5.774650540    0.627232105    0.417670500
  106 SOLV  HW2     2447    5.846885745    0.773151993    0.430060269
  107 SOLV  OW      2448    4.838915114    5.718477359    6.542895691
  107 SOLV  HW1     2449    4.787196197    5.722019164    6.457371634
  107 SOLV  HW2     2450    4.928989571    5.678558712    6.525726531
  108 SOLV  OW      2451    5.778787000    0.120313484    1.031271943
  108 SOLV  HW1     2452    5.762939053    0.146697906    1.126427925
  108 SOLV  HW2     2453    5.726719048    0.180655507    0.970859431
  109 SOLV  OW      2454    6.632099519    1.337554779    1.491557857
  109 SOLV  HW1     2455    6.536009180    1.316478737    1.509554306
  109 SOLV  HW2     2456    6.690149587    1.281065563    1.550213941
  110 SOLV  OW      2457    5.945380844    6.832780255    1.529090703
  110 SOLV  HW1     2458    6.043524013    6.826907571    1.510789051
  110 SOLV  HW2     2459    5.915658048    6.927943128    1.521213781
  111 SOLV  OW      2460    4.069979463    5.981193287    0.908260667
  111 SOLV  HW1     2461    4.047304242    5.885361130    0.890829198
  111 SOLV  HW2     2462    4.003598914    6.020035851    0.972187219
  112 SOLV  OW      2463    1.070505464    5.768495825    6.585668502
  112 SOLV  HW1     2464    1.049491919    5.677018671    6.620193915
  112 SOLV  HW2     2465    1.006964078    5.834589486    6.625614701
  113 SOLV  OW      2466    0.696367604    6.423465727    2.855304072
  113 SOLV  HW1     2467    0.689297759    6.324185217    2.845559606
  113 SOLV  HW2     2468    0.781099952    6.446282367    2.903276216
  114 SOLV  OW      2469    0.561521344    0.655071551    2.114398225
  114 SOLV  HW1     2470    0.555088913    0.603647121    2.028865897
  114 SOLV  HW2     2471    0.631909152    0.614294350    2.172573417
  115 SOLV  OW      2472    0.887648698    1.712517181    0.725984847
  115 SOLV  HW1     2473    0.977770629    1.717762906    0.682947167
  115 SOLV  HW2     2474    0.881699384    1.629059055    0.780765911
  116 SOLV  OW      2475    6.426059458    6.298853407    1.599720320
  116 SOLV  HW1     2476    6.372690315    6.219500398    1.570458023
  116 SOLV  HW2     2477    6.443131516    6.358330785    1.521155642
  117 SOLV  OW      2478    6.220834937    6.776055646    1.442084984
  117 SOLV  HW1     2479    6.253551140    6.701446226    1.500089098
  117 SOLV  HW2     2480    6.186400242    6.738659299    1.355962391
  118 SOLV  OW      2481    5.894449432    1.437533876    0.621307280
  118 SOLV  HW1     2482    5.865134871    1.405259013    0.531312671
  118 SOLV  HW2     2483    5.887944198    1.362669468    0.687284568
  119 SOLV  OW      2484    6.337287600    1.250986814    6.075947097
  119 SOLV  HW1     2485    6.410515097    1.277387360    6.138737372
  119 SOLV  HW2     2486    6.266406674    1.321539891    6.075889298
  120 SOLV  OW      2487    5.078233948    6.685575273    5.429751546
  120 SOLV  HW1     2488    5.086509389    6.759224081    5.496903192
  120 SOLV  HW2     2489    5.160733189    6.682542548    5.373301679
  121 SOLV  OW      2490    5.722698923    0.824889375    0.129039813
  121 SOLV  HW1     2491    5.798457591    0.886604362    0.107737783
  121 SOLV  HW2     2492    5.739204430    0.781165713    0.217457052
  122 SOLV  OW      2493    6.872491786    5.986359059    4.693934726
  122 SOLV  HW1     2494    6.919995572    5.994426427    4.606299156
  122 SOLV  HW2     2495    6.821938797    6.070670384    4.712309964
  123 SOLV  OW      2496    1.747022141    0.101213512    6.667136257
  123 SOLV  HW1     2497    1.685461894    0.022422327    6.669109482
  123 SOLV  HW2     2498    1.702389758    0.179458465    6.710578298
  124 SOLV  OW      2499    4.806312938    5.794727098    0.079047352
  124 SOLV  HW1     2500    4.797837528    5.712475833    0.135287354
  124 SOLV  HW2     2501    4.722187889    5.848389545    0.085628997
  125 SOLV  OW      2502    0.290040903    0.682717556    1.753607420
  125 SOLV  HW1     2503    0.237257227    0.599184366    1.738196391
  125 SOLV  HW2     2504    0.288108230    0.705880732    1.850875691
  126 SOLV  OW      2505    6.613397264    0.386134396    2.109223151
  126 SOLV  HW1     2506    6.628648196    0.357631449    2.203861788
  126 SOLV  HW2     2507    6.594143384    0.305760526    2.052913489
  127 SOLV  OW      2508    5.071152965    0.338119111    6.360993558
  127 SOLV  HW1     2509    4.976948943    0.370159456    6.350954608
  127 SOLV  HW2     2510    5.112923141    0.381899113    6.440619327
  128 SOLV  OW      2511    1.922873091    6.714411143    6.134994791
  128 SOLV  HW1     2512    1.880222090    6.804835642    6.132589168
  128 SOLV  HW2     2513    1.906984234    6.672448452    6.224371427
  129 SOLV  OW      2514    3.878873811    6.362122346    1.012262618
  129 SOLV  HW1     2515    3.867587537    6.263974281    1.027801918
  129 SOLV  HW2     2516    3.948088406    6.398021899    1.074891302
  130 SOLV  OW      2517    4.969225069    5.905010140    0.284150268
  130 SOLV  HW1     2518    5.065550861    5.894434917    0.259432924
  130 SOLV  HW2     2519    4.912762098    5.850363071    0.222286856
  131 SOLV  OW      2520    1.309147691    2.079052597    2.354727473
  131 SOLV  HW1     2521    1.245380806    2.007519416    2.383307720
  131 SOLV  HW2     2522    1.257753700    2.158525495    2.322436358
  132 SOLV  OW      2523    1.427622757    1.170015927    6.164518401
  132 SOLV  HW1     2524    1.506010694    1.109369456    6.177894635
  132 SOLV  HW2     2525    1.449966359    1.261347190    6.198591602
  133 SOLV  OW      2526    0.401412831    1.172375250    2.079502084
  133 SOLV  HW1     2527    0.489311855    1.126055535    2.090893713
  133 SOLV  HW2     2528    0.411473925    1.269118301    2.102762388
  134 SOLV  OW      2529    0.277779122    1.752790992    0.447510113
  134 SOLV  HW1     2530    0.215261787    1.725090431    0.520490966
  134 SOLV  HW2     2531    0.236578499    1.827114303    0.394779823
  135 SOLV  OW      2532    5.839857599    1.847023877    0.507209478
  135 SOLV  HW1     2533    5.875894301    1.939978213    0.499406348
  135 SOLV  HW2     2534    5.877462094    1.803480827    0.589001316
  136 SOLV  OW      2535    5.568424924    2.475511190    2.082069893
  136 SOLV  HW1     2536    5.550459655    2.573857429    2.084661531
  136 SOLV  HW2     2537    5.561042932    2.442766588    1.987864065
  137 SOLV  OW      2538    6.654632892    5.394502766    5.788378972
  137 SOLV  HW1     2539    6.753956979    5.406086874    5.789770398
  137 SOLV  HW2     2540    6.618227672    5.407951429    5.880548382
  138 SOLV  OW      2541    5.481379421    6.542863331    4.903947507
  138 SOLV  HW1     2542    5.521762740    6.634006123    4.895937659
  138 SOLV  HW2     2543    5.536916840    6.477216967    4.852878654
  139 SOLV  OW      2544    3.891298656    3.588554454    3.965395468
  139 SOLV  HW1     2545    3.952811826    3.666052341    3.979943857
  139 SOLV  HW2     2546    3.836193759    3.604672175    3.883511158
  140 SOLV  OW      2547    0.040564347    5.887108577    5.068788433
  140 SOLV  HW1     2548    0.085698223    5.926792970    5.148726195
  140 SOLV  HW2     2549    0.099946031    5.896594858    4.988877398
  141 SOLV  OW      2550    5.071985723    4.348841448    3.598936022
  141 SOLV  HW1     2551    5.002984739    4.283667854    3.630447352
  141 SOLV  HW2     2552    5.140508213    4.362050016    3.670573334
  142 SOLV  OW      2553    3.984665228    4.278009549    6.623986364
  142 SOLV  HW1     2554    4.068199074    4.312877323    6.581468978
  142 SOLV  HW2     2555    3.950356256    4.344976712    6.689862996
  143 SOLV  OW      2556    5.251542663    3.573643252    4.086668102
  143 SOLV  HW1     2557    5.250017364    3.669747939    4.114265284
  143 SOLV  HW2     2558    5.159287629    3.544923467    4.060896360
  144 SOLV  OW      2559    3.607091753    5.910854149    3.997269276
  144 SOLV  HW1     2560    3.563379088    5.947184382    4.079554319
  144 SOLV  HW2     2561    3.684424217    5.853064302    4.023375579
  145 SOLV  OW      2562    4.830917170    4.334708415    5.546622128
  145 SOLV  HW1     2563    4.841044979    4.262086427    5.614632275
  145 SOLV  HW2     2564    4.823712263    4.423016520    5.593007147
  146 SOLV  OW      2565    6.033603045    4.047231781    3.755334226
  146 SOLV  HW1     2566    5.959528497    4.087761523    3.701745252
  146 SOLV  HW2     2567    6.097766961    4.001179253    3.693986300
  147 SOLV  OW      2568    5.841051139    4.173179966    3.585606325
  147 SOLV  HW1     2569    5.787696090    4.126460744    3.515091575
  147 SOLV  HW2     2570    5.781258857    4.234066906    3.637753875
  148 SOLV  OW      2571    5.198456552    3.892285351    5.059845634
  148 SOLV  HW1     2572    5.116289461    3.936839219    5.095414624
  148 SOLV  HW2     2573    5.185959749    3.872000386    4.962717447
  149 SOLV  OW      2574    4.834727405    4.548438623    5.714979793
  149 SOLV  HW1     2575    4.742632283    4.554026804    5.753567599
  149 SOLV  HW2     2576    4.902092009    4.553018667    5.788754863
  150 SOLV  OW      2577    4.277766878    6.213495590    3.679361411
  150 SOLV  HW1     2578    4.285175225    6.241362859    3.583601356
  150 SOLV  HW2     2579    4.214577897    6.274605533    3.727049973
  151 SOLV  OW      2580    6.702701634    4.399047770    3.694822701
  151 SOLV  HW1     2581    6.681078630    4.391950503    3.792206494
  151 SOLV  HW2     2582    6.770346249    4.329498720    3.670560982
  152 SOLV  OW      2583    5.562231369    4.604487911    4.009717155
  152 SOLV  HW1     2584    5.486671126    4.615244936    3.945090632
  152 SOLV  HW2     2585    5.546101565    4.523912697    4.066717146
  153 SOLV  OW      2586    6.286902462    4.925576381    5.236567517
  153 SOLV  HW1     2587    6.192407685    4.951682220    5.216799493
  153 SOLV  HW2     2588    6.289580042    4.871136037    5.320416139
  154 SOLV  OW      2589    4.152570654    5.310294678    5.363151324
  154 SOLV  HW1     2590    4.215815990    5.386914055    5.374600997
  154 SOLV  HW2     2591    4.073923778    5.339836727    5.308897959
  155 SOLV  OW      2592    5.354365566    5.073277313    4.698581568
  155 SOLV  HW1     2593    5.369347941    5.157070544    4.646087342
  155 SOLV  HW2     2594    5.268460390    5.030884669    4.669865288
  156 SOLV  OW      2595    5.519775563    3.959422480    5.115304244
  156 SOLV  HW1     2596    5.507023321    3.989537768    5.020792664
  156 SOLV  HW2     2597    5.441496427    3.988452218    5.170364091
  157 SOLV  OW      2598    4.860696253    5.757504478    4.399697413
  157 SOLV  HW1     2599    4.771907908    5.782754529    4.361238802
  157 SOLV  HW2     2600    4.847835384    5.720534333    4.491728923
  158 SOLV  OW      2601    4.809363378    5.670104085    4.677886814
  158 SOLV  HW1     2602    4.870506145    5.668125705    4.756992374
  158 SOLV  HW2     2603    4.789222058    5.576506628    4.649010469
  159 SOLV  OW      2604    4.964773165    3.828737556    5.403340840
  159 SOLV  HW1     2605    4.961861040    3.883578668    5.319761530
  159 SOLV  HW2     2606    4.936943002    3.734939900    5.382627831
  160 SOLV  OW      2607    5.112200921    6.472973131    4.781639407
  160 SOLV  HW1     2608    5.047532203    6.527150544    4.727947632
  160 SOLV  HW2     2609    5.141705918    6.393762008    4.728206709
  161 SOLV  OW      2610    4.010348538    3.495460131    4.962930288
  161 SOLV  HW1     2611    3.923431755    3.495825518    4.913462605
  161 SOLV  HW2     2612    4.030768406    3.402524430    4.993714173
  162 SOLV  OW      2613    4.660580234    3.708339257    4.109133513
  162 SOLV  HW1     2614    4.649386676    3.611929833    4.085050964
  162 SOLV  HW2     2615    4.581976417    3.760356143    4.075731662
  163 SOLV  OW      2616    4.870758863    3.771449995    4.740859552
  163 SOLV  HW1     2617    4.942927563    3.800567084    4.678048070
  163 SOLV  HW2     2618    4.785668080    3.758223235    4.690007046
  164 SOLV  OW      2619    5.396147331    3.343659477    5.480271292
  164 SOLV  HW1     2620    5.332934227    3.266292324    5.484729150
  164 SOLV  HW2     2621    5.423926785    3.369361318    5.572841014
  165 SOLV  OW      2622    5.113997170    6.278056356    5.148038975
  165 SOLV  HW1     2623    5.110101092    6.207567207    5.077201757
  165 SOLV  HW2     2624    5.206317052    6.316314355    5.151921973
  166 SOLV  OW      2625    5.896999122    3.964134361    6.621946462
  166 SOLV  HW1     2626    5.836595022    3.963718921    6.701650299
  166 SOLV  HW2     2627    5.992075363    3.970816672    6.652233204
  167 SOLV  OW      2628    5.215116811    5.876101925    4.084080792
  167 SOLV  HW1     2629    5.200805993    5.964595046    4.128417426
  167 SOLV  HW2     2630    5.135743297    5.817473919    4.100332139
  168 SOLV  OW      2631    4.381086598    5.550253120    6.065748011
  168 SOLV  HW1     2632    4.438531398    5.485266488    6.015964506
  168 SOLV  HW2     2633    4.363702828    5.515548317    6.157916117
  169 SOLV  OW      2634    5.083693727    5.659381764    5.629408247
  169 SOLV  HW1     2635    5.092638520    5.743351608    5.682984836
  169 SOLV  HW2     2636    4.990618059    5.652546801    5.593470166
  170 SOLV  OW      2637    5.120867350    4.535752998    6.294411234
  170 SOLV  HW1     2638    5.080670047    4.550250474    6.203991703
  170 SOLV  HW2     2639    5.171465852    4.617527979    6.321874792
  171 SOLV  OW      2640    4.434378284    4.785088226    5.788170247
  171 SOLV  HW1     2641    4.365939501    4.771050150    5.859729748
  171 SOLV  HW2     2642    4.388576262    4.808456705    5.702392879
  172 SOLV  OW      2643    4.475062073    6.559948322    4.394451206
  172 SOLV  HW1     2644    4.530237370    6.495355468    4.447223819
  172 SOLV  HW2     2645    4.472850643    6.531364183    4.298641520
  173 SOLV  OW      2646    5.272554928    5.614730202    6.001735257
  173 SOLV  HW1     2647    5.329958190    5.693467913    5.979216353
  173 SOLV  HW2     2648    5.292972305    5.539586173    5.938979327
  174 SOLV  OW      2649    3.934766896    3.424134890    5.507704927
  174 SOLV  HW1     2650    4.009344011    3.478670145    5.545992263
  174 SOLV  HW2     2651    3.848548496    3.473768628    5.517932661
  175 SOLV  OW      2652    6.052874067    5.288334226    4.459391403
  175 SOLV  HW1     2653    6.037836652    5.279007268    4.360969221
  175 SOLV  HW2     2654    6.140758871    5.247278014    4.483694673
  176 SOLV  OW      2655    5.554097322    5.559463259    5.741843750
  176 SOLV  HW1     2656    5.469155422    5.523395530    5.780390963
  176 SOLV  HW2     2657    5.608709888    5.600984027    5.814612889
  177 SOLV  OW      2658    5.326698158    4.332179083    6.302850470
  177 SOLV  HW1     2659    5.258760589    4.395503793    6.339949991
  177 SOLV  HW2     2660    5.406273887    4.383652754    6.270914177
  178 SOLV  OW      2661    3.940246488    4.975157188    6.719834187
  178 SOLV  HW1     2662    4.031471172    4.951140019    6.686627285
  178 SOLV  HW2     2663    3.880185354    4.895506035    6.712781158
  179 SOLV  OW      2664    4.469003089    4.997970375    5.105835681
  179 SOLV  HW1     2665    4.481166343    5.088869253    5.145727363
  179 SOLV  HW2     2666    4.556107607    4.966068264    5.068459724
  180 SOLV  OW      2667    5.334986642    3.659226499    5.776137252
  180 SOLV  HW1     2668    5.311650992    3.709247288    5.859535698
  180 SOLV  HW2     2669    5.280175022    3.693946960    5.700031067
  181 SOLV  OW      2670    4.744799677    3.467425773    5.915805676
  181 SOLV  HW1     2671    4.778842436    3.517576132    5.836257309
  181 SOLV  HW2     2672    4.731242599    3.371405789    5.891348599
  182 SOLV  OW      2673    5.999949828    6.179689309    4.581329699
  182 SOLV  HW1     2674    6.090483523    6.155185408    4.546614549
  182 SOLV  HW2     2675    6.002810120    6.184765401    4.681169231
  183 SOLV  OW      2676    6.117607283    4.703707608    6.304407804
  183 SOLV  HW1     2677    6.201409452    4.740745779    6.344493336
  183 SOLV  HW2     2678    6.094651045    4.755133492    6.221765181
  184 SOLV  OW      2679    4.720573932    4.121314361    6.556735938
  184 SOLV  HW1     2680    4.805869048    4.133480102    6.505957940
  184 SOLV  HW2     2681    4.708137171    4.024442895    6.578248547
  185 SOLV  OW      2682    5.153474721    4.215360781    4.960056919
  185 SOLV  HW1     2683    5.247134408    4.229478446    4.927963630
  185 SOLV  HW2     2684    5.154809427    4.190939755    5.057027300
  186 SOLV  OW      2685    6.580888928    4.028576814    5.308006299
  186 SOLV  HW1     2686    6.542528684    4.031428469    5.215692271
  186 SOLV  HW2     2687    6.532656951    3.959591977    5.362009157
  187 SOLV  OW      2688    3.718730274    5.384930462    6.578389498
  187 SOLV  HW1     2689    3.626886875    5.355193728    6.552271138
  187 SOLV  HW2     2690    3.736988486    5.475073223    6.539114176
  188 SOLV  OW      2691    4.600298314    5.835165837    4.741438380
  188 SOLV  HW1     2692    4.637038708    5.892639887    4.814570601
  188 SOLV  HW2     2693    4.674697876    5.783373190    4.699205357
  189 SOLV  OW      2694    6.851152205    4.182232774    4.435429930
  189 SOLV  HW1     2695    6.877190481    4.090089911    4.406564489
  189 SOLV  HW2     2696    6.916702258    4.248352257    4.398921655
  190 SOLV  OW      2697    5.997245803    5.192111838    3.750160026
  190 SOLV  HW1     2698    5.976709235    5.111099759    3.695232172
  190 SOLV  HW2     2699    6.029266709    5.163812926    3.840578647
  191 SOLV  OW      2700    3.865241035    5.943845624    6.583351217
  191 SOLV  HW1     2701    3.835091404    5.876248788    6.650608230
  191 SOLV  HW2     2702    3.866085906    6.034584323    6.625393887
  192 SOLV  OW      2703    5.683422626    6.535601876    4.095132494
  192 SOLV  HW1     2704    5.757731264    6.490197305    4.045957068
  192 SOLV  HW2     2705    5.633789692    6.595658840    4.032432457
  193 SOLV  OW      2706    3.507662063    6.172835695    6.581894194
  193 SOLV  HW1     2707    3.493424105    6.117929597    6.499525595
  193 SOLV  HW2     2708    3.475695142    6.266193185    6.565632753
  194 SOLV  OW      2709    4.986098297    5.997342883    6.516082935
  194 SOLV  HW1     2710    4.984042632    6.092784370    6.486279445
  194 SOLV  HW2     2711    5.015761270    5.939371458    6.440182045
  195 SOLV  OW      2712    4.562369646    4.961952469    4.016449345
  195 SOLV  HW1     2713    4.606120911    4.954407092    3.926837166
  195 SOLV  HW2     2714    4.593936118    4.887517718    4.075309069
  196 SOLV  OW      2715    4.234050065    4.781343013    5.983207724
  196 SOLV  HW1     2716    4.214410001    4.731627260    6.067730284
  196 SOLV  HW2     2717    4.164410168    4.759587494    5.914809371
  197 SOLV  OW      2718    5.250380401    5.489317639    3.665834034
  197 SOLV  HW1     2719    5.178691953    5.522951959    3.604752059
  197 SOLV  HW2     2720    5.319208117    5.560686602    3.678899669
  198 SOLV  OW      2721    4.507987809    5.798332709    5.290310333
  198 SOLV  HW1     2722    4.447644350    5.736707753    5.239703289
  198 SOLV  HW2     2723    4.472376826    5.891625193    5.284983934
  199 SOLV  OW      2724    5.940726415    5.561269565    4.485653956
  199 SOLV  HW1     2725    5.999901047    5.480659415    4.484196891
  199 SOLV  HW2     2726    5.846683917    5.533929837    4.465399633
  200 SOLV  OW      2727    5.590763300    3.613716977    3.797610299
  200 SOLV  HW1     2728    5.607099214    3.706887031    3.830079678
  200 SOLV  HW2     2729    5.677223000    3.573136607    3.767950437
  201 SOLV  OW      2730    5.192633475    3.137727568    3.425076864
  201 SOLV  HW1     2731    5.272496200    3.089956648    3.388448930
  201 SOLV  HW2     2732    5.218324839    3.186391084    3.508583967
  202 SOLV  OW      2733    3.549211355    5.393229105    4.613718194
  202 SOLV  HW1     2734    3.488662878    5.325543144    4.655601589
  202 SOLV  HW2     2735    3.640001497    5.353299262    4.600895245
  203 SOLV  OW      2736    3.858748374    5.047143761    4.985010615
  203 SOLV  HW1     2737    3.866350396    5.020645149    5.081143864
  203 SOLV  HW2     2738    3.950082631    5.063116479    4.947533749
  204 SOLV  OW      2739    3.439098253    6.773334023    6.411426365
  204 SOLV  HW1     2740    3.523770239    6.785834749    6.359711481
  204 SOLV  HW2     2741    3.380103435    6.708332784    6.363525943
  205 SOLV  OW      2742    3.750050658    6.163757534    6.739562583
  205 SOLV  HW1     2743    3.757801986    6.155003693    6.838885892
  205 SOLV  HW2     2744    3.654636375    6.151191748    6.712359651
  206 SOLV  OW      2745    4.024837003    4.282196714    6.328790501
  206 SOLV  HW1     2746    3.962110350    4.218590464    6.373749201
  206 SOLV  HW2     2747    4.104228249    4.232005993    6.294445416
  207 SOLV  OW      2748    5.433642686    5.280156339    3.602130722
  207 SOLV  HW1     2749    5.483097338    5.245475928    3.681839491
  207 SOLV  HW2     2750    5.368198424    5.349929153    3.631299138
  208 SOLV  OW      2751    5.982408217    4.803419848    4.075857717
  208 SOLV  HW1     2752    5.980086683    4.770373266    4.170220942
  208 SOLV  HW2     2753    5.905823285    4.764154657    4.024918359
  209 SOLV  OW      2754    4.722284644    6.534140909    5.097554540
  209 SOLV  HW1     2755    4.821546973    6.540899706    5.087419567
  209 SOLV  HW2     2756    4.686853165    6.619343400    5.136109694
  210 SOLV  OW      2757    5.526409976    4.578539717    5.461040257
  210 SOLV  HW1     2758    5.502086528    4.496965763    5.408547925
  210 SOLV  HW2     2759    5.619950586    4.569487012    5.495238730
  211 SOLV  OW      2760    4.572955657    5.424881200    6.585925639
  211 SOLV  HW1     2761    4.669030461    5.419817019    6.558621836
  211 SOLV  HW2     2762    4.566672656    5.460114203    6.679309783
  212 SOLV  OW      2763    6.246287220    3.651293500    5.763260277
  212 SOLV  HW1     2764    6.291861830    3.740241103    5.766847065
  212 SOLV  HW2     2765    6.199091758    3.634527785    5.849822795
  213 SOLV  OW      2766    3.824928641    4.206428031    6.008085838
  213 SOLV  HW1     2767    3.915583632    4.235550737    5.977499747
  213 SOLV  HW2     2768    3.755490066    4.243228638    5.946232129
  214 SOLV  OW      2769    6.823920754    5.463755056    4.394269467
  214 SOLV  HW1     2770    6.725717264    5.463694835    4.375352531
  214 SOLV  HW2     2771    6.869502647    5.528844654    4.333545490
  215 SOLV  OW      2772    5.917431168    3.919572356    3.955219514
  215 SOLV  HW1     2773    5.833815569    3.879685863    3.917544156
  215 SOLV  HW2     2774    5.953398059    3.987815435    3.891571334
  216 SOLV  OW      2775    3.708979515    4.275023593    5.264497825
  216 SOLV  HW1     2776    3.765510582    4.320976093    5.195983816
  216 SOLV  HW2     2777    3.614159687    4.305456203    5.255301634
  217 SOLV  OW      2778    4.304752639    6.438721046    4.870289750
  217 SOLV  HW1     2779    4.275471067    6.534279399    4.873919241
  217 SOLV  HW2     2780    4.404028782    6.433859422    4.881356054
  218 SOLV  OW      2781    3.770072747    5.667098785    5.620856752
  218 SOLV  HW1     2782    3.802633245    5.637555855    5.531030977
  218 SOLV  HW2     2783    3.846130662    5.666273134    5.685788388
  219 SOLV  OW      2784    5.765229183    5.170182276    6.151951543
  219 SOLV  HW1     2785    5.696166769    5.181535774    6.223386060
  219 SOLV  HW2     2786    5.851733663    5.141935828    6.193430273
  220 SOLV  OW      2787    3.987452737    5.987475706    3.428124954
  220 SOLV  HW1     2788    4.086375532    5.982550653    3.441972634
  220 SOLV  HW2     2789    3.952521703    6.072584898    3.467340942
  221 SOLV  OW      2790    4.285200923    5.836615207    5.646021197
  221 SOLV  HW1     2791    4.379081915    5.812125804    5.621769923
  221 SOLV  HW2     2792    4.222154246    5.769345913    5.607273327
  222 SOLV  OW      2793    6.192112269    3.640940731    6.408334809
  222 SOLV  HW1     2794    6.246841456    3.600298455    6.335159139
  222 SOLV  HW2     2795    6.118380694    3.695468157    6.368432614
  223 SOLV  OW      2796    6.702236583    4.227033019    4.217006759
  223 SOLV  HW1     2797    6.745744161    4.229173204    4.307030953
  223 SOLV  HW2     2798    6.603098122    4.219914243    4.228081962
  224 SOLV  OW      2799    5.469883305    6.040379672    3.488985291
  224 SOLV  HW1     2800    5.422827255    5.965915582    3.536342595
  224 SOLV  HW2     2801    5.566749739    6.017581074    3.479040244
  225 SOLV  OW      2802    6.258304268    6.451211993    4.487083859
  225 SOLV  HW1     2803    6.280873378    6.441228345    4.390176660
  225 SOLV  HW2     2804    6.332424820    6.499472114    4.533743312
  226 SOLV  OW      2805    6.212819002    4.094026566    5.117956333
  226 SOLV  HW1     2806    6.134169850    4.056088558    5.166709583
  226 SOLV  HW2     2807    6.191455896    4.100884019    5.020496590
  227 SOLV  OW      2808    5.121379895    3.889259610    6.385144768
  227 SOLV  HW1     2809    5.142144403    3.914959677    6.290753542
  227 SOLV  HW2     2810    5.140785923    3.966428052    6.445723618
  228 SOLV  OW      2811    5.781282542    4.304384766    5.449297404
  228 SOLV  HW1     2812    5.760048050    4.362489724    5.527876201
  228 SOLV  HW2     2813    5.702870485    4.245682612    5.429116957
  229 SOLV  OW      2814    4.284555900    5.742077698    4.760526823
  229 SOLV  HW1     2815    4.299343018    5.807765586    4.834475079
  229 SOLV  HW2     2816    4.366533389    5.685983000    4.748912122
  230 SOLV  OW      2817    5.385252426    6.346136416    5.107708479
  230 SOLV  HW1     2818    5.391607683    6.429668565    5.053087313
  230 SOLV  HW2     2819    5.468440298    6.335551311    5.162198520
  231 SOLV  OW      2820    6.665190757    5.810934151    4.759220257
  231 SOLV  HW1     2821    6.699719407    5.718849333    4.741058462
  231 SOLV  HW2     2822    6.735589524    5.878081198    4.736047306
  232 SOLV  OW      2823    5.981670790    4.766659130    6.531258665
  232 SOLV  HW1     2824    6.021268106    4.718514010    6.453065690
  232 SOLV  HW2     2825    5.948918142    4.856485789    6.501959595
  233 SOLV  OW      2826    6.269392770    4.606473833    5.609347176
  233 SOLV  HW1     2827    6.263919195    4.612872080    5.708999086
  233 SOLV  HW2     2828    6.338116205    4.538364038    5.584059424
  234 SOLV  OW      2829    5.416532714    3.524604673    3.418683459
  234 SOLV  HW1     2830    5.376496127    3.538811516    3.509221990
  234 SOLV  HW2     2831    5.499599966    3.579615585    3.409989754
  235 SOLV  OW      2832    3.972443088    4.092787502    3.529933241
  235 SOLV  HW1     2833    3.939353378    4.067575195    3.438986439
  235 SOLV  HW2     2834    3.975034188    4.192437569    3.537995687
  236 SOLV  OW      2835    4.421808482    5.488948007    3.542333057
  236 SOLV  HW1     2836    4.337842216    5.528124850    3.579973402
  236 SOLV  HW2     2837    4.478577702    5.562026814    3.504403940
  237 SOLV  OW      2838    4.598902087    3.835232606    5.722682987
  237 SOLV  HW1     2839    4.599701327    3.914332568    5.783872147
  237 SOLV  HW2     2840    4.525754325    3.772735754    5.749978979
  238 SOLV  OW      2841    4.800872287    6.755135532    3.757108232
  238 SOLV  HW1     2842    4.802911125    6.664444076    3.715008851
  238 SOLV  HW2     2843    4.894028127    6.783254034    3.780188980
  239 SOLV  OW      2844    3.865705303    4.476001839    6.790747147
  239 SOLV  HW1     2845    3.835309356    4.554672645    6.737000528
  239 SOLV  HW2     2846    3.951345975    4.498501873    6.837234810
  240 SOLV  OW      2847    4.669786368    4.565684719    6.189963164
  240 SOLV  HW1     2848    4.647341282    4.530425836    6.280819555
  240 SOLV  HW2     2849    4.605527572    4.528462850    6.122976835
  241 SOLV  OW      2850    3.885822552    3.329494538    3.923671032
  241 SOLV  HW1     2851    3.877499127    3.278417893    4.009249244
  241 SOLV  HW2     2852    3.904376364    3.425654177    3.943937266
  242 SOLV  OW      2853    5.111095971    3.707554828    3.811605543
  242 SOLV  HW1     2854    5.038185202    3.773762489    3.828990314
  242 SOLV  HW2     2855    5.073083989    3.615060457    3.812794532
  243 SOLV  OW      2856    4.576702715    5.195074954    4.157174286
  243 SOLV  HW1     2857    4.543175643    5.278204674    4.112824828
  243 SOLV  HW2     2858    4.557828039    5.116180006    4.098687008
  244 SOLV  OW      2859    5.432948149    5.612868952    4.303996769
  244 SOLV  HW1     2860    5.446649828    5.695506482    4.249361582
  244 SOLV  HW2     2861    5.361461156    5.629343483    4.371966278
  245 SOLV  OW      2862    4.914473116    4.942486644    5.722054907
  245 SOLV  HW1     2863    4.995074986    4.889730309    5.748924406
  245 SOLV  HW2     2864    4.934476968    5.040164126    5.729842717
  246 SOLV  OW      2865    4.062086251    3.770906469    5.581576488
  246 SOLV  HW1     2866    4.024335770    3.839255860    5.644067384
  246 SOLV  HW2     2867    4.083925327    3.687657331    5.632511675
  247 SOLV  OW      2868    6.541965844    3.643103344    5.418842839
  247 SOLV  HW1     2869    6.500214281    3.613120621    5.333054795
  247 SOLV  HW2     2870    6.503140549    3.731247164    5.445767352
  248 SOLV  OW      2871    4.617384598    5.575409181    6.810251945
  248 SOLV  HW1     2872    4.592631510    5.668954423    6.784990429
  248 SOLV  HW2     2873    4.582823499    5.555408479    6.901942065
  249 SOLV  OW      2874    4.022030848    6.836171940    4.555770669
  249 SOLV  HW1     2875    3.952690455    6.778428238    4.512649336
  249 SOLV  HW2     2876    4.077708090    6.780773562    4.617681019
  250 SOLV  OW      2877    5.996022352    4.637526880    5.930074469
  250 SOLV  HW1     2878    6.091033070    4.612258277    5.911737811
  250 SOLV  HW2     2879    5.993644276    4.712120957    5.996646185
  251 SOLV  OW      2880    5.249842859    5.084851042    5.376193894
  251 SOLV  HW1     2881    5.206648779    5.003549989    5.415258743
  251 SOLV  HW2     2882    5.182893861    5.158971924    5.371141968
  252 SOLV  OW      2883    3.583514910    6.209717942    4.128179639
  252 SOLV  HW1     2884    3.512644163    6.175337487    4.066573109
  252 SOLV  HW2     2885    3.594510779    6.308185312    4.114641982
  253 SOLV  OW      2886    5.053275188    3.391180754    6.105901604
  253 SOLV  HW1     2887    5.127031705    3.444036849    6.147948825
  253 SOLV  HW2     2888    4.974375226    3.450630759    6.090337338
  254 SOLV  OW      2889    5.503688633    4.016761065    5.683532491
  254 SOLV  HW1     2890    5.554187014    4.057977468    5.759381769
  254 SOLV  HW2     2891    5.410173474    4.052200549    5.682613993
  255 SOLV  OW      2892    4.861087891    5.521169912    3.693586255
  255 SOLV  HW1     2893    4.776790878    5.474756046    3.720816412
  255 SOLV  HW2     2894    4.937019972    5.487838566    3.749487804
  256 SOLV  OW      2895    6.299672132    3.929698609    5.737739951
  256 SOLV  HW1     2896    6.301224128    4.023806916    5.703936564
  256 SOLV  HW2     2897    6.349536986    3.924555101    5.824275704
  257 SOLV  OW      2898    6.860058356    4.520773211    6.415226026
  257 SOLV  HW1     2899    6.918789769    4.586446541    6.462530108
  257 SOLV  HW2     2900    6.766488236    4.555922007    6.412193733
  258 SOLV  OW      2901    5.067378649    4.072466519    4.743900380
  258 SOLV  HW1     2902    5.090546293    3.975481897    4.751557285
  258 SOLV  HW2     2903    5.114031774    4.123661089    4.816039243
  259 SOLV  OW      2904    3.764053532    4.757953119    6.717812858
  259 SOLV  HW1     2905    3.692001323    4.745980460    6.649499226
  259 SOLV  HW2     2906    3.723281484    4.760800442    6.809087707
  260 SOLV  OW      2907    3.500453676    5.319863971    5.082537152
  260 SOLV  HW1     2908    3.490136488    5.303867231    5.180718475
  260 SOLV  HW2     2909    3.448788643    5.401429406    5.056466547
  261 SOLV  OW      2910    6.077902484    3.671927462    3.890379537
  261 SOLV  HW1     2911    6.026825506    3.752460419    3.920503850
  261 SOLV  HW2     2912    6.127481744    3.632968202    3.968006438
  262 SOLV  OW      2913    4.122959172    6.826946479    5.138481267
  262 SOLV  HW1     2914    4.051119177    6.873879811    5.087122555
  262 SOLV  HW2     2915    4.081299018    6.766556695    5.206443507
  263 SOLV  OW      2916    5.233236757    3.917646542    3.692493030
  263 SOLV  HW1     2917    5.190265309    3.830770311    3.717138850
  263 SOLV  HW2     2918    5.168950889    3.972675799    3.639195974
  264 SOLV  OW      2919    5.445956705    4.373299739    5.302896008
  264 SOLV  HW1     2920    5.487979732    4.418237220    5.224050188
  264 SOLV  HW2     2921    5.382026349    4.303249571    5.271148864
  265 SOLV  OW      2922    6.281516212    6.285616995    3.790784404
  265 SOLV  HW1     2923    6.342018036    6.282055434    3.870336095
  265 SOLV  HW2     2924    6.226715538    6.202053232    3.786840315
  266 SOLV  OW      2925    4.723098894    4.765223394    5.339986708
  266 SOLV  HW1     2926    4.630606094    4.775099423    5.376719290
  266 SOLV  HW2     2927    4.788341947    4.758206895    5.415456956
  267 SOLV  OW      2928    4.334935315    4.816589149    6.296955579
  267 SOLV  HW1     2929    4.295976384    4.732776495    6.258753217
  267 SOLV  HW2     2930    4.273943112    4.893469844    6.277693820
  268 SOLV  OW      2931    5.622919606    4.345703127    4.287232249
  268 SOLV  HW1     2932    5.650605921    4.422467200    4.345048717
  268 SOLV  HW2     2933    5.537492798    4.368367650    4.240429292
  269 SOLV  OW      2934    6.038562759    4.547243424    4.456377413
  269 SOLV  HW1     2935    5.990624817    4.617478763    4.403738104
  269 SOLV  HW2     2936    5.997866409    4.540306386    4.547468920
  270 SOLV  OW      2937    5.133087249    6.049352901    4.950160083
  270 SOLV  HW1     2938    5.124404461    5.967547713    4.893304486
  270 SOLV  HW2     2939    5.229744505    6.066663608    4.969073423
  271 SOLV  OW      2940    5.963099027    6.623814018    3.695262967
  271 SOLV  HW1     2941    5.906547858    6.695233593    3.653999474
  271 SOLV  HW2     2942    5.913612852    6.536927658    3.693444122
  272 SOLV  OW      2943    3.551285301    3.633773858    6.009711070
  272 SOLV  HW1     2944    3.603855155    3.552249804    6.034037619
  272 SOLV  HW2     2945    3.488534223    3.611879514    5.934982361
  273 SOLV  OW      2946    6.199829117    3.633434473    3.653731392
  273 SOLV  HW1     2947    6.161937945    3.644787854    3.745584157
  273 SOLV  HW2     2948    6.198745597    3.721386990    3.606141219
  274 SOLV  OW      2949    4.293914594    6.138139890    6.462513287
  274 SOLV  HW1     2950    4.225493415    6.094296399    6.404220174
  274 SOLV  HW2     2951    4.297282035    6.235988607    6.442118405
  275 SOLV  OW      2952    6.317964203    4.038012660    4.642119948
  275 SOLV  HW1     2953    6.328153166    3.950419947    4.594943164
  275 SOLV  HW2     2954    6.344169589    4.112287510    4.580488746
  276 SOLV  OW      2955    3.755063131    6.077346385    6.050321568
  276 SOLV  HW1     2956    3.659940304    6.047204950    6.043641844
  276 SOLV  HW2     2957    3.806072863    6.044528118    5.970808655
  277 SOLV  OW      2958    3.978216177    3.740922592    5.078022568
  277 SOLV  HW1     2959    3.988849956    3.658734898    5.022043926
  277 SOLV  HW2     2960    4.059705278    3.798183208    5.068950810
  278 SOLV  OW      2961    3.682703324    4.764273144    5.150777659
  278 SOLV  HW1     2962    3.634807445    4.744812827    5.065168884
  278 SOLV  HW2     2963    3.770368504    4.716150930    5.151587972
  279 SOLV  OW      2964    5.443950467    5.203866479    5.915132430
  279 SOLV  HW1     2965    5.542561990    5.208208950    5.899044721
  279 SOLV  HW2     2966    5.426384518    5.157644713    6.002062277
  280 SOLV  OW      2967    4.295078762    5.226556016    6.161324945
  280 SOLV  HW1     2968    4.282112825    5.192253122    6.068284318
  280 SOLV  HW2     2969    4.392786003    5.238057144    6.179279827
  281 SOLV  OW      2970    5.597354733    4.349181563    3.467745697
  281 SOLV  HW1     2971    5.623552723    4.265841814    3.419067149
  281 SOLV  HW2     2972    5.565430448    4.325520888    3.559519180
  282 SOLV  OW      2973    4.897466382    6.199551622    6.142987715
  282 SOLV  HW1     2974    4.837063187    6.263178646    6.094980078
  282 SOLV  HW2     2975    4.876700899    6.105968306    6.114481988
  283 SOLV  OW      2976    4.203708799    4.304515649    5.080363149
  283 SOLV  HW1     2977    4.129528770    4.317757223    5.014610295
  283 SOLV  HW2     2978    4.290880925    4.299255334    5.031631629
  284 SOLV  OW      2979    5.670629827    5.773298485    5.611607445
  284 SOLV  HW1     2980    5.606623117    5.705061092    5.646943827
  284 SOLV  HW2     2981    5.716565763    5.818602777    5.688022584
  285 SOLV  OW      2982    3.517193792    5.993941041    5.954394416
  285 SOLV  HW1     2983    3.553069758    5.907155938    5.988786675
  285 SOLV  HW2     2984    3.506101487    5.988419719    5.855157549
  286 SOLV  OW      2985    4.786370290    6.422391092    6.607760168
  286 SOLV  HW1     2986    4.830843700    6.462985644    6.687611058
  286 SOLV  HW2     2987    4.688175906    6.414227322    6.624880758
  287 SOLV  OW      2988    3.919936196    6.339921982    3.890613782
  287 SOLV  HW1     2989    3.874905801    6.256213617    3.859546543
  287 SOLV  HW2     2990    3.851139601    6.410626444    3.907042074
  288 SOLV  OW      2991    4.663337786    4.615235412    5.114662171
  288 SOLV  HW1     2992    4.609877856    4.533205841    5.135023776
  288 SOLV  HW2     2993    4.703026437    4.650975421    5.199212803
  289 SOLV  OW      2994    5.130051258    5.906773211    5.731713947
  289 SOLV  HW1     2995    5.045021037    5.959410161    5.730627820
  289 SOLV  HW2     2996    5.166517132    5.904312466    5.824805879
  290 SOLV  OW      2997    5.141881115    4.782126840    5.160709625
  290 SOLV  HW1     2998    5.165813930    4.799036307    5.256327250
  290 SOLV  HW2     2999    5.122812219    4.684800608    5.147848581
  291 SOLV  OW      3000    3.476720021    3.601683838    6.574179825
  291 SOLV  HW1     3001    3.430321853    3.577891578    6.488840711
  291 SOLV  HW2     3002    3.569905749    3.565412242    6.572668904
  292 SOLV  OW      3003    6.699283225    4.014433233    6.764487981
  292 SOLV  HW1     3004    6.649761478    3.942205479    6.716195552
  292 SOLV  HW2     3005    6.786343279    3.978434817    6.798045478
  293 SOLV  OW      3006    3.518434474    4.563126194    4.448920527
  293 SOLV  HW1     3007    3.514531553    4.542346088    4.351171434
  293 SOLV  HW2     3008    3.564857784    4.488707215    4.496968229
  294 SOLV  OW      3009    6.034601984    5.373277126    3.356019712
  294 SOLV  HW1     3010    6.116695839    5.388016583    3.300839534
  294 SOLV  HW2     3011    6.060793655    5.358314917    3.451369666
  295 SOLV  OW      3012    5.449291896    6.724116805    4.597487976
  295 SOLV  HW1     3013    5.479819509    6.716763007    4.692439597
  295 SOLV  HW2     3014    5.526275010    6.751376072    4.539762206
  296 SOLV  OW      3015    6.745588082    5.561151302    4.694076570
  296 SOLV  HW1     3016    6.691155870    5.492576768    4.645757729
  296 SOLV  HW2     3017    6.836260112    5.567161445    4.652333772
  297 SOLV  OW      3018    4.948384755    4.565455843    4.754806183
  297 SOLV  HW1     3019    5.030970995    4.567337459    4.698450037
  297 SOLV  HW2     3020    4.957386682    4.494536278    4.824730290
  298 SOLV  OW      3021    5.021735449    4.237007867    5.877599754
  298 SOLV  HW1     3022    5.007772197    4.216210857    5.974419236
  298 SOLV  HW2     3023    4.945623243    4.200062615    5.824274954
  299 SOLV  OW      3024    6.676269215    4.699578572    5.234709776
  299 SOLV  HW1     3025    6.645053662    4.714760951    5.328500471
  299 SOLV  HW2     3026    6.688272123    4.601535815    5.219052781
  300 SOLV  OW      3027    3.748538261    6.583707724    5.640607443
  300 SOLV  HW1     3028    3.654351876    6.586380373    5.607092969
  300 SOLV  HW2     3029    3.748215599    6.575209605    5.740252193
  301 SOLV  OW      3030    3.651085706    4.911661550    6.332461496
  301 SOLV  HW1     3031    3.652484661    4.879334939    6.237830729
  301 SOLV  HW2     3032    3.706726153    4.994400688    6.340223589
  302 SOLV  OW      3033    0.012826482    4.344663180    4.799873655
  302 SOLV  HW1     3034    0.106450981    4.311653904    4.787837024
  302 SOLV  HW2     3035    0.014771201    4.438796137    4.833566454
  303 SOLV  OW      3036    3.697865170    6.358696557    6.050996520
  303 SOLV  HW1     3037    3.698423727    6.406155701    6.139015607
  303 SOLV  HW2     3038    3.724038075    6.263134062    6.064516452
  304 SOLV  OW      3039    5.908235022    3.564426745    3.467587986
  304 SOLV  HW1     3040    5.915660559    3.576890943    3.566538530
  304 SOLV  HW2     3041    5.918477669    3.467458380    3.445364515
  305 SOLV  OW      3042    4.363444056    6.487815116    5.905228033
  305 SOLV  HW1     3043    4.429646955    6.560566749    5.887162392
  305 SOLV  HW2     3044    4.291205946    6.490599822    5.836120445
  306 SOLV  OW      3045    4.666105177    3.852040497    6.621227759
  306 SOLV  HW1     3046    4.753595203    3.815247726    6.589705268
  306 SOLV  HW2     3047    4.593555553    3.785650300    6.603041943
  307 SOLV  OW      3048    3.790802605    5.757790954    3.447244858
  307 SOLV  HW1     3049    3.850021504    5.726707875    3.521600382
  307 SOLV  HW2     3050    3.833036564    5.836071881    3.401527114
  308 SOLV  OW      3051    4.585109107    5.225772400    0.098390081
  308 SOLV  HW1     3052    4.513135870    5.156500945    0.103174823
  308 SOLV  HW2     3053    4.665242931    5.187436546    0.052450133
  309 SOLV  OW      3054    4.129693420    6.586416574    6.405579098
  309 SOLV  HW1     3055    4.088309822    6.643807396    6.334902710
  309 SOLV  HW2     3056    4.195460142    6.640445946    6.458085798
  310 SOLV  OW      3057    4.049412532    4.034118287    4.153894877
  310 SOLV  HW1     3058    4.142797413    4.019836187    4.186710103
  310 SOLV  HW2     3059    3.987522446    4.042250616    4.232029434
  311 SOLV  OW      3060    3.889726919    6.216213369    3.520599675
  311 SOLV  HW1     3061    3.801307678    6.216030715    3.567326731
  311 SOLV  HW2     3062    3.900805811    6.302108913    3.470593960
  312 SOLV  OW      3063    3.540992324    4.719248473    4.917945709
  312 SOLV  HW1     3064    3.511284100    4.657822437    4.844830568
  312 SOLV  HW2     3065    3.597834367    4.791924171    4.879360845
  313 SOLV  OW      3066    6.448719521    3.603103710    3.803113852
  313 SOLV  HW1     3067    6.442579597    3.672138830    3.875213774
  313 SOLV  HW2     3068    6.358883414    3.590971094    3.760875192
  314 SOLV  OW      3069    0.072231728    3.911982829    6.813043147
  314 SOLV  HW1     3070    0.097690667    3.857180440    6.733355162
  314 SOLV  HW2     3071    0.134561343    3.989756723    6.821279255
  315 SOLV  OW      3072    3.427366048    3.839275027    4.318280205
  315 SOLV  HW1     3073    3.523273917    3.842790014    4.346408332
  315 SOLV  HW2     3074    3.398067555    3.743882831    4.311662109
  316 SOLV  OW      3075    6.584540440    5.829134141    4.312467450
  316 SOLV  HW1     3076    6.577101857    5.729573272    4.306618069
  316 SOLV  HW2     3077    6.564305358    5.858619344    4.405864856
  317 SOLV  OW      3078    6.229484371    4.522341400    4.261942984
  317 SOLV  HW1     3079    6.227089522    4.451921475    4.190973275
  317 SOLV  HW2     3080    6.156267442    4.505597879    4.327975611
  318 SOLV  OW      3081    4.376276527    6.194326357    4.530390781
  318 SOLV  HW1     3082    4.413747746    6.104918114    4.505853588
  318 SOLV  HW2     3083    4.449681174    6.262250007    4.530742054
  319 SOLV  OW      3084    5.328636758    3.547491057    3.701709074
  319 SOLV  HW1     3085    5.423730541    3.574185480    3.717405754
  319 SOLV  HW2     3086    5.268019166    3.608893471    3.752275321
  320 SOLV  OW      3087    3.765458021    4.696247719    3.889300185
  320 SOLV  HW1     3088    3.802411541    4.787153297    3.908589611
  320 SOLV  HW2     3089    3.754832897    4.684877591    3.790511178
  321 SOLV  OW      3090    4.487801172    5.553623294    4.643233209
  321 SOLV  HW1     3091    4.442866193    5.475001464    4.685676609
  321 SOLV  HW2     3092    4.582895852    5.530516394    4.622618293
  322 SOLV  OW      3093    4.824821245    5.761375374    5.051092373
  322 SOLV  HW1     3094    4.838977293    5.767966512    5.149874904
  322 SOLV  HW2     3095    4.769656399    5.838824415    5.020104587
  323 SOLV  OW      3096    6.717026408    5.078354709    3.486229319
  323 SOLV  HW1     3097    6.652039255    5.005302541    3.507248985
  323 SOLV  HW2     3098    6.799676238    5.038880104    3.446073563
  324 SOLV  OW      3099    3.990171499    5.159891454    3.789145688
  324 SOLV  HW1     3100    4.087068010    5.168270174    3.765853061
  324 SOLV  HW2     3101    3.966348261    5.228604822    3.857793456
  325 SOLV  OW      3102    6.307263373    3.879793788    6.472466740
  325 SOLV  HW1     3103    6.281464120    3.784308461    6.457683922
  325 SOLV  HW2     3104    6.310270602    3.927475793    6.384609539
  326 SOLV  OW      3105    6.628063446    5.658304853    4.023391173
  326 SOLV  HW1     3106    6.612487736    5.629256669    4.117813082
  326 SOLV  HW2     3107    6.725560042    5.651632841    4.002138866
  327 SOLV  OW      3108    0.000946004    3.695396591    5.213586352
  327 SOLV  HW1     3109   -0.033825899    3.705003089    5.306860485
  327 SOLV  HW2     3110   -0.073679190    3.668118534    5.152854613
  328 SOLV  OW      3111    4.794736366    5.395346481    4.260847229
  328 SOLV  HW1     3112    4.742587340    5.313731230    4.235931150
  328 SOLV  HW2     3113    4.869698916    5.408102882    4.195891141
  329 SOLV  OW      3114    3.739363775    4.492678072    5.588756187
  329 SOLV  HW1     3115    3.656401717    4.522717123    5.541676973
  329 SOLV  HW2     3116    3.791638754    4.432104518    5.528759412
  330 SOLV  OW      3117    4.480071085    6.301393966    5.324837266
  330 SOLV  HW1     3118    4.511877527    6.326705456    5.416213532
  330 SOLV  HW2     3119    4.383327714    6.324970474    5.315523417
  331 SOLV  OW      3120    4.715548669    5.727996862    3.603402234
  331 SOLV  HW1     3121    4.758641792    5.648792224    3.646661070
  331 SOLV  HW2     3122    4.684230110    5.791563202    3.673972482
  332 SOLV  OW      3123    6.603847018    4.916517894    4.283829490
  332 SOLV  HW1     3124    6.703177116    4.927796386    4.280956884
  332 SOLV  HW2     3125    6.580969231    4.836894166    4.339851564
  333 SOLV  OW      3126    3.416977415    4.305337448    6.212103018
  333 SOLV  HW1     3127    3.358144394    4.316357164    6.292220122
  333 SOLV  HW2     3128    3.509383269    4.281122037    6.241704263
  334 SOLV  OW      3129    5.952522287    4.955021060    3.633671831
  334 SOLV  HW1     3130    5.891294140    4.897400682    3.687827667
  334 SOLV  HW2     3131    5.918524924    4.960728559    3.539791765
  335 SOLV  OW      3132    4.469491137    3.814591875    5.088049666
  335 SOLV  HW1     3133    4.456893409    3.835704739    5.184988056
  335 SOLV  HW2     3134    4.515922691    3.726490476    5.078901523
  336 SOLV  OW      3135    6.583526455    3.415028017    5.589655862
  336 SOLV  HW1     3136    6.593272300    3.498574620    5.535558826
  336 SOLV  HW2     3137    6.492337536    3.412314899    5.630627210
  337 SOLV  OW      3138    6.668558941    4.226489100    6.021638336
  337 SOLV  HW1     3139    6.736026996    4.281366259    6.071015091
  337 SOLV  HW2     3140    6.626768655    4.160736325    6.084341669
  338 SOLV  OW      3141    4.398719248    3.675164319    5.801190061
  338 SOLV  HW1     3142    4.382666787    3.603746140    5.733047153
  338 SOLV  HW2     3143    4.313103783    3.695869127    5.848550000
  339 SOLV  OW      3144    6.172705079    3.457544482    4.841320899
  339 SOLV  HW1     3145    6.173343308    3.462560475    4.941200302
  339 SOLV  HW2     3146    6.260708412    3.422583937    4.809155693
  340 SOLV  OW      3147    4.807722196    0.079659872    4.846498223
  340 SOLV  HW1     3148    4.873576934    0.083345099    4.921661863
  340 SOLV  HW2     3149    4.849342802    0.033813515    4.767962883
  341 SOLV  OW      3150    6.766032786    4.905698274    4.604679633
  341 SOLV  HW1     3151    6.739926271    4.811943544    4.627707620
  341 SOLV  HW2     3152    6.788396031    4.911099999    4.507352963
  342 SOLV  OW      3153    4.689367064    5.151028126    3.656041889
  342 SOLV  HW1     3154    4.679792559    5.067631456    3.710398943
  342 SOLV  HW2     3155    4.660576359    5.229795836    3.710522198
  343 SOLV  OW      3156    5.643020183    4.863630596    5.382956142
  343 SOLV  HW1     3157    5.573920675    4.792872570    5.368119428
  343 SOLV  HW2     3158    5.716037626    4.853584452    5.315361457
  344 SOLV  OW      3159    5.518700496    4.864231766    4.759716199
  344 SOLV  HW1     3160    5.471236337    4.951978112    4.752682966
  344 SOLV  HW2     3161    5.452215681    4.791751826    4.777828854
  345 SOLV  OW      3162    6.673223904    4.986510629    3.915234196
  345 SOLV  HW1     3163    6.748262168    4.927750253    3.884928902
  345 SOLV  HW2     3164    6.708535147    5.077866514    3.935460439
  346 SOLV  OW      3165    3.684527535    3.666805243    4.471110652
  346 SOLV  HW1     3166    3.696124885    3.763958220    4.450414718
  346 SOLV  HW2     3167    3.770454384    3.618599521    4.453955594
  347 SOLV  OW      3168    4.309076302    5.022192676    3.992287253
  347 SOLV  HW1     3169    4.297847093    5.074579730    3.907841684
  347 SOLV  HW2     3170    4.405379697    4.997812829    4.003811187
  348 SOLV  OW      3171    3.975838552    5.172260773    5.923484258
  348 SOLV  HW1     3172    3.933730268    5.087860396    5.956724219
  348 SOLV  HW2     3173    3.939240584    5.194394045    5.833084493
  349 SOLV  OW      3174    6.077386152    5.992906113    4.086841861
  349 SOLV  HW1     3175    6.073676646    6.042666610    4.000169821
  349 SOLV  HW2     3176    6.060879499    5.895687928    4.070170275
  350 SOLV  OW      3177    5.519834029    5.145393386    6.312300871
  350 SOLV  HW1     3178    5.484822881    5.196806533    6.390613505
  350 SOLV  HW2     3179    5.447527194    5.135518089    6.243918848
  351 SOLV  OW      3180    3.566845504    3.459449468    4.333891680
  351 SOLV  HW1     3181    3.488482904    3.512398205    4.301377981
  351 SOLV  HW2     3182    3.626505787    3.518318960    4.388448023
  352 SOLV  OW      3183    4.548962363    6.184623666    3.741130880
  352 SOLV  HW1     3184    4.604893775    6.267435726    3.745105694
  352 SOLV  HW2     3185    4.454951256    6.209034619    3.717300736
  353 SOLV  OW      3186    6.110412553    4.040527355    3.346123159
  353 SOLV  HW1     3187    6.038361138    4.046983102    3.277067366
  353 SOLV  HW2     3188    6.106977458    4.120950508    3.405469809
  354 SOLV  OW      3189    4.764628646    4.155809433    5.097598682
  354 SOLV  HW1     3190    4.783299820    4.252513389    5.080236641
  354 SOLV  HW2     3191    4.726106611    4.145256519    5.189284632
  355 SOLV  OW      3192    6.839753194    4.032083258    4.091299898
  355 SOLV  HW1     3193    6.855724095    3.967581307    4.166038385
  355 SOLV  HW2     3194    6.781067561    4.106420143    4.123415112
  356 SOLV  OW      3195    5.704268478    5.635569712    3.340282796
  356 SOLV  HW1     3196    5.648122635    5.552876072    3.337208806
  356 SOLV  HW2     3197    5.645040159    5.716124262    3.338559191
  357 SOLV  OW      3198    5.235548438    3.513544793    6.676549889
  357 SOLV  HW1     3199    5.253728409    3.587836547    6.612114563
  357 SOLV  HW2     3200    5.197037164    3.435453980    6.627353322
  358 SOLV  OW      3201    6.164057002    4.981270695    4.523932833
  358 SOLV  HW1     3202    6.205393018    4.908143465    4.469664114
  358 SOLV  HW2     3203    6.221490438    5.062989912    4.518959290
  359 SOLV  OW      3204    5.472396279    5.395090495    4.153936002
  359 SOLV  HW1     3205    5.516524749    5.406176090    4.064878336
  359 SOLV  HW2     3206    5.446098663    5.484791083    4.189483364
  360 SOLV  OW      3207    5.520350326    5.504079756    4.861818164
  360 SOLV  HW1     3208    5.455641584    5.429505689    4.877727722
  360 SOLV  HW2     3209    5.558863385    5.533966873    4.949139798
  361 SOLV  OW      3210    3.353578734    4.305718794    3.921549767
  361 SOLV  HW1     3211    3.316263973    4.361450034    3.847365445
  361 SOLV  HW2     3212    3.453007845    4.300221143    3.912316966
  362 SOLV  OW      3213    6.489397313    6.652011354    4.128294551
  362 SOLV  HW1     3214    6.518812263    6.679722768    4.036816013
  362 SOLV  HW2     3215    6.424137136    6.718861570    4.163982589
  363 SOLV  OW      3216    3.878307111    5.101579077    3.536664091
  363 SOLV  HW1     3217    3.964231055    5.104811531    3.485590357
  363 SOLV  HW2     3218    3.895837415    5.123102288    3.632744434
  364 SOLV  OW      3219    5.780077292    4.361029171    5.063920359
  364 SOLV  HW1     3220    5.828056184    4.414207425    5.133718958
  364 SOLV  HW2     3221    5.789168717    4.263526504    5.084225636
  365 SOLV  OW      3222    5.995033678    0.050283368    3.431127338
  365 SOLV  HW1     3223    6.038743667   -0.025595057    3.382818550
  365 SOLV  HW2     3224    5.916980231    0.015954617    3.483386208
  366 SOLV  OW      3225    5.042611509    5.558234055    3.495420238
  366 SOLV  HW1     3226    4.979050421    5.536352166    3.569467684
  366 SOLV  HW2     3227    4.995481716    5.612763340    3.426087390
  367 SOLV  OW      3228    4.295759665    4.558502948    5.268146586
  367 SOLV  HW1     3229    4.227784698    4.537193249    5.197955928
  367 SOLV  HW2     3230    4.367025465    4.488342640    5.267900124
  368 SOLV  OW      3231    6.488135553    5.872142371    4.567502605
  368 SOLV  HW1     3232    6.390487353    5.850920016    4.563697336
  368 SOLV  HW2     3233    6.529537111    5.824663844    4.645166629
  369 SOLV  OW      3234    4.637454943    3.578637657    5.062470289
  369 SOLV  HW1     3235    4.685895111    3.526030171    5.132383273
  369 SOLV  HW2     3236    4.627400467    3.523040736    4.979949669
  370 SOLV  OW      3237    4.857867346    5.408352763    6.492874146
  370 SOLV  HW1     3238    4.813203710    5.433779818    6.407080661
  370 SOLV  HW2     3239    4.928570444    5.475591681    6.514825028
  371 SOLV  OW      3240    4.527201904    4.565181447    4.355812334
  371 SOLV  HW1     3241    4.549624853    4.588610775    4.450415235
  371 SOLV  HW2     3242    4.609358176    4.532211503    4.309285451
  372 SOLV  OW      3243    6.858558850    5.090027582    5.705453794
  372 SOLV  HW1     3244    6.945571682    5.040725573    5.705390339
  372 SOLV  HW2     3245    6.827689728    5.103238948    5.611249557
  373 SOLV  OW      3246    5.208507828    5.359482855    4.240684637
  373 SOLV  HW1     3247    5.215309838    5.394649626    4.334057157
  373 SOLV  HW2     3248    5.296793624    5.369516182    4.194790269
  374 SOLV  OW      3249    0.236708435    4.975524097    5.738191891
  374 SOLV  HW1     3250    0.284024897    5.006089692    5.820816929
  374 SOLV  HW2     3251    0.273673613    5.023863409    5.658826431
  375 SOLV  OW      3252    3.623297623    4.295260718    3.878291850
  375 SOLV  HW1     3253    3.637273898    4.327008389    3.784500863
  375 SOLV  HW2     3254    3.681604352    4.347795580    3.940278796
  376 SOLV  OW      3255    4.212400400    6.714855923    4.905481437
  376 SOLV  HW1     3256    4.286628935    6.764271779    4.860208317
  376 SOLV  HW2     3257    4.182011375    6.766458788    4.985575565
  377 SOLV  OW      3258    4.123826024    4.637509479    6.522848260
  377 SOLV  HW1     3259    4.167144828    4.549043594    6.540133484
  377 SOLV  HW2     3260    4.040213875    4.623846513    6.469708914
  378 SOLV  OW      3261    4.604989958    6.343715727    4.527874804
  378 SOLV  HW1     3262    4.666653115    6.357016135    4.605479692
  378 SOLV  HW2     3263    4.658559882    6.323996476    4.445758794
  379 SOLV  OW      3264    4.157527941    5.024557412    6.294347861
  379 SOLV  HW1     3265    4.065211476    5.054857785    6.270692003
  379 SOLV  HW2     3266    4.223144027    5.096312023    6.270985389
  380 SOLV  OW      3267    3.660925999    6.768974506    6.258856076
  380 SOLV  HW1     3268    3.656695576    6.790940594    6.161382084
  380 SOLV  HW2     3269    3.651053622    6.670225234    6.271211652
  381 SOLV  OW      3270    6.002291451    5.720925196    4.682082711
  381 SOLV  HW1     3271    5.976059792    5.644124968    4.623644055
  381 SOLV  HW2     3272    6.030032412    5.686559114    4.771809042
  382 SOLV  OW      3273    4.351254861    6.397549585    6.415303115
  382 SOLV  HW1     3274    4.395325218    6.429716972    6.331491187
  382 SOLV  HW2     3275    4.271651610    6.454740405    6.435150389
  383 SOLV  OW      3276    3.930384334    4.634872336    5.196825920
  383 SOLV  HW1     3277    4.005425669    4.641268256    5.131026223
  383 SOLV  HW2     3278    3.950586306    4.692411061    5.276090422
  384 SOLV  OW      3279    4.300841395    5.985249011    0.031243432
  384 SOLV  HW1     3280    4.220387699    6.037070727    0.060279573
  384 SOLV  HW2     3281    4.278029083    5.887976311    0.026889610
  385 SOLV  OW      3282    6.011357318    5.088480098    4.058688095
  385 SOLV  HW1     3283    6.102517115    5.092588693    4.017768123
  385 SOLV  HW2     3284    5.985657051    4.992937189    4.073264672
  386 SOLV  OW      3285    4.044166677    6.518305034    4.267383399
  386 SOLV  HW1     3286    4.026844263    6.432585449    4.218870121
  386 SOLV  HW2     3287    4.067030804    6.498593921    4.362725907
  387 SOLV  OW      3288    5.994432627    3.897496866    5.669411169
  387 SOLV  HW1     3289    5.985265092    3.989269215    5.630742410
  387 SOLV  HW2     3290    6.091261114    3.876758086    5.683398397
  388 SOLV  OW      3291    5.873991715    6.212875346    4.154670712
  388 SOLV  HW1     3292    5.900178706    6.287492675    4.093446323
  388 SOLV  HW2     3293    5.936447816    6.135819581    4.141885854
  389 SOLV  OW      3294    3.571205268    6.359102396    5.187122408
  389 SOLV  HW1     3295    3.609048252    6.307088699    5.110544718
  389 SOLV  HW2     3296    3.574748862    6.303481196    5.270160198
  390 SOLV  OW      3297    4.681310735    6.044350614    5.577534451
  390 SOLV  HW1     3298    4.643306210    6.135669492    5.562763691
  390 SOLV  HW2     3299    4.606762507    5.978835690    5.589861290
  391 SOLV  OW      3300    4.476038837    3.990758638    4.686011108
  391 SOLV  HW1     3301    4.446608596    4.059982592    4.620117672
  391 SOLV  HW2     3302    4.499134019    4.034965865    4.772684828
  392 SOLV  OW      3303    5.286302597    6.788076483    3.987635430
  392 SOLV  HW1     3304    5.373052854    6.738783561    3.980829964
  392 SOLV  HW2     3305    5.303848684    6.882870781    4.014239838
  393 SOLV  OW      3306    4.790680674    6.248396612    4.349279626
  393 SOLV  HW1     3307    4.778551288    6.195802421    4.265088681
  393 SOLV  HW2     3308    4.869610391    6.213098693    4.399534367
  394 SOLV  OW      3309    5.592929436    5.194975736    4.301644565
  394 SOLV  HW1     3310    5.650300263    5.224983627    4.377868263
  394 SOLV  HW2     3311    5.540213472    5.272605481    4.267054809
  395 SOLV  OW      3312    5.169518473    6.565406214    4.318029225
  395 SOLV  HW1     3313    5.235708462    6.501149465    4.356654729
  395 SOLV  HW2     3314    5.076877732    6.530851283    4.333050382
  396 SOLV  OW      3315    6.177885432    3.567996136    6.007966281
  396 SOLV  HW1     3316    6.215759651    3.572977655    6.100392781
  396 SOLV  HW2     3317    6.078472464    3.578080367    6.012116202
  397 SOLV  OW      3318    5.403521561    4.452342659    4.173929732
  397 SOLV  HW1     3319    5.333924004    4.383449033    4.153643977
  397 SOLV  HW2     3320    5.359633336    4.533975291    4.211501039
  398 SOLV  OW      3321    5.280576073    6.012546819    5.522407059
  398 SOLV  HW1     3322    5.208326736    6.058613754    5.470833132
  398 SOLV  HW2     3323    5.249808729    5.997098534    5.616303699
  399 SOLV  OW      3324    3.851108655    4.956857344    6.033687786
  399 SOLV  HW1     3325    3.796025651    4.874173505    6.045120270
  399 SOLV  HW2     3326    3.843419175    5.013611924    6.115670569
  400 SOLV  OW      3327    4.823895194    3.386839232    6.751527996
  400 SOLV  HW1     3328    4.911984385    3.422003678    6.783233856
  400 SOLV  HW2     3329    4.838992031    3.307734009    6.692233181
  401 SOLV  OW      3330    4.078346794    4.080180801    4.588822701
  401 SOLV  HW1     3331    4.135637924    4.161500576    4.599062924
  401 SOLV  HW2     3332    4.130105280    3.999258015    4.616617698
  402 SOLV  OW      3333    6.276311508    4.795389335    3.480646008
  402 SOLV  HW1     3334    6.227195337    4.776422634    3.565673617
  402 SOLV  HW2     3335    6.283957288    4.711259746    3.427115172
  403 SOLV  OW      3336    3.771449140    6.010587673    4.968051786
  403 SOLV  HW1     3337    3.739020455    5.915983198    4.967541610
  403 SOLV  HW2     3338    3.859873778    6.015240901    5.014541042
  404 SOLV  OW      3339    4.787450859    6.352204546    4.737625574
  404 SOLV  HW1     3340    4.836908261    6.433466479    4.706771069
  404 SOLV  HW2     3341    4.839420244    6.307136753    4.810216968
  405 SOLV  OW      3342    4.075523562    4.062881430    5.185592685
  405 SOLV  HW1     3343    4.113077209    4.154736580    5.173176841
  405 SOLV  HW2     3344    4.113709507    4.001642149    5.116359070
  406 SOLV  OW      3345    4.896069610    3.861879060    3.865160386
  406 SOLV  HW1     3346    4.902827563    3.870740968    3.964547418
  406 SOLV  HW2     3347    4.877190748    3.951475271    3.824936208
  407 SOLV  OW      3348    5.951408153    4.423350398    3.799605933
  407 SOLV  HW1     3349    6.035538898    4.374121899    3.821934675
  407 SOLV  HW2     3350    5.968654955    4.486011179    3.723591639
  408 SOLV  OW      3351    5.297325209    4.327756783    5.562226456
  408 SOLV  HW1     3352    5.214280396    4.369140176    5.524904031
  408 SOLV  HW2     3353    5.374349674    4.346964059    5.501396376
  409 SOLV  OW      3354    4.623898666    3.768519957    4.616302889
  409 SOLV  HW1     3355    4.622573977    3.790930120    4.518855314
  409 SOLV  HW2     3356    4.559256550    3.827348210    4.664889713
  410 SOLV  OW      3357    4.030928157    4.399633973    4.010995844
  410 SOLV  HW1     3358    4.067136907    4.315329383    3.971207034
  410 SOLV  HW2     3359    4.051287341    4.476515424    3.950364404
  411 SOLV  OW      3360    5.630237128    4.029092249    5.445043682
  411 SOLV  HW1     3361    5.687512440    3.948603310    5.429472658
  411 SOLV  HW2     3362    5.593371108    4.026278234    5.537964960
  412 SOLV  OW      3363    5.796917462    5.464048458    4.097346268
  412 SOLV  HW1     3364    5.779206777    5.559641545    4.120799073
  412 SOLV  HW2     3365    5.731319636    5.434038379    4.028077823
  413 SOLV  OW      3366    5.113393165    5.122342487    4.167908837
  413 SOLV  HW1     3367    5.152047231    5.213367113    4.182800403
  413 SOLV  HW2     3368    5.107071738    5.104487529    4.069711920
  414 SOLV  OW      3369    5.654242567    4.727682268    4.248339957
  414 SOLV  HW1     3370    5.612654924    4.815966239    4.270206392
  414 SOLV  HW2     3371    5.613261875    4.691368575    4.164652532
  415 SOLV  OW      3372    3.980329610    4.549382888    5.730000678
  415 SOLV  HW1     3373    4.049323403    4.558887607    5.658230722
  415 SOLV  HW2     3374    3.890266299    4.537285816    5.688243451
  416 SOLV  OW      3375    4.218147981    5.453120361    6.302046170
  416 SOLV  HW1     3376    4.240872609    5.446586145    6.399218778
  416 SOLV  HW2     3377    4.240771466    5.366916705    6.256672877
  417 SOLV  OW      3378    5.670083968    6.346264950    4.778634468
  417 SOLV  HW1     3379    5.634425174    6.315765668    4.690317059
  417 SOLV  HW2     3380    5.677582102    6.267948346    4.840375538
  418 SOLV  OW      3381    6.520029636    6.064367979    4.181097535
  418 SOLV  HW1     3382    6.522237419    5.988550320    4.246277054
  418 SOLV  HW2     3383    6.567857330    6.143125575    4.219973478
  419 SOLV  OW      3384    3.501721020    4.986682696    6.736903168
  419 SOLV  HW1     3385    3.410209186    5.023710882    6.720889223
  419 SOLV  HW2     3386    3.562321842    5.059922066    6.767974827
  420 SOLV  OW      3387    4.282616748    3.473463038    4.653299844
  420 SOLV  HW1     3388    4.273837974    3.520756288    4.740971286
  420 SOLV  HW2     3389    4.210681350    3.404442542    4.645334792
  421 SOLV  OW      3390    4.300951944    5.470762676    6.566263656
  421 SOLV  HW1     3391    4.246925148    5.406937572    6.621120210
  421 SOLV  HW2     3392    4.397317168    5.463518781    6.592010578
  422 SOLV  OW      3393    6.811361187    5.616350903    3.693289071
  422 SOLV  HW1     3394    6.830428681    5.690157365    3.628554010
  422 SOLV  HW2     3395    6.715227867    5.589737806    3.686097459
  423 SOLV  OW      3396    5.725796736    5.114115953    4.032157663
  423 SOLV  HW1     3397    5.705786537    5.135391297    4.127804743
  423 SOLV  HW2     3398    5.824337872    5.101420392    4.020762125
  424 SOLV  OW      3399    5.921852000    4.550700271    4.693995366
  424 SOLV  HW1     3400    5.989612503    4.573758796    4.763829588
  424 SOLV  HW2     3401    5.851629133    4.621843690    4.690942730
  425 SOLV  OW      3402    4.454382401    5.927267031    4.527327971
  425 SOLV  HW1     3403    4.354816031    5.920731314    4.534054176
  425 SOLV  HW2     3404    4.495407262    5.902382361    4.615072601
  426 SOLV  OW      3405    5.500259808    5.911200945    5.192154424
  426 SOLV  HW1     3406    5.500676670    5.925353961    5.291146941
  426 SOLV  HW2     3407    5.453773627    5.825216855    5.170994208
  427 SOLV  OW      3408    4.561881528    5.282028334    6.208488230
  427 SOLV  HW1     3409    4.611126226    5.358229551    6.250562423
  427 SOLV  HW2     3410    4.562602371    5.292744218    6.109057403
  428 SOLV  OW      3411    6.374251044    5.462646526    4.716302373
  428 SOLV  HW1     3412    6.449936839    5.428626048    4.660496749
  428 SOLV  HW2     3413    6.408034048    5.486234091    4.807430345
  429 SOLV  OW      3414    6.354885146    6.620175562    3.453719989
  429 SOLV  HW1     3415    6.316447599    6.625379755    3.361541064
  429 SOLV  HW2     3416    6.324707520    6.535564933    3.497672013
  430 SOLV  OW      3417    6.828627176    5.933470714    4.253239601
  430 SOLV  HW1     3418    6.833515291    5.993663660    4.173524836
  430 SOLV  HW2     3419    6.734183117    5.903380331    4.266522704
  431 SOLV  OW      3420    6.355398717    4.706420305    6.586973226
  431 SOLV  HW1     3421    6.314338242    4.746359739    6.668951592
  431 SOLV  HW2     3422    6.315804128    4.616071157    6.570517349
  432 SOLV  OW      3423    4.856295036    4.035101324    4.339317497
  432 SOLV  HW1     3424    4.761147464    4.065593646    4.343631039
  432 SOLV  HW2     3425    4.915246134    4.103759366    4.381887298
  433 SOLV  OW      3426    3.651971797    6.753057895    5.030930199
  433 SOLV  HW1     3427    3.711129033    6.677241206    5.058383501
  433 SOLV  HW2     3428    3.619321561    6.801023100    5.112383448
  434 SOLV  OW      3429    3.320528775    3.687218623    6.155527898
  434 SOLV  HW1     3430    3.409501832    3.674328572    6.111715740
  434 SOLV  HW2     3431    3.248461153    3.652775618    6.095347061
  435 SOLV  OW      3432    4.176700256    5.053341682    4.638135831
  435 SOLV  HW1     3433    4.123334358    5.017925494    4.561327740
  435 SOLV  HW2     3434    4.226931884    5.134784135    4.609057967
  436 SOLV  OW      3435    5.217291189    4.200567694    5.228064745
  436 SOLV  HW1     3436    5.274287495    4.129768866    5.269785571
  436 SOLV  HW2     3437    5.158214019    4.241162171    5.297804203
  437 SOLV  OW      3438    6.411391029    5.338693636    5.284313131
  437 SOLV  HW1     3439    6.355499056    5.383039002    5.214244474
  437 SOLV  HW2     3440    6.364800413    5.344384389    5.372613357
  438 SOLV  OW      3441    5.549400978    5.979469209    5.457070599
  438 SOLV  HW1     3442    5.458576154    5.992155716    5.496962986
  438 SOLV  HW2     3443    5.601253415    5.914227055    5.512354109
  439 SOLV  OW      3444    5.647368396    4.571380891    4.466875208
  439 SOLV  HW1     3445    5.687762919    4.628571238    4.538272585
  439 SOLV  HW2     3446    5.628925076    4.627178198    4.385964735
  440 SOLV  OW      3447    6.053029593    5.593420170    4.961074329
  440 SOLV  HW1     3448    6.135526708    5.551552220    4.999062779
  440 SOLV  HW2     3449    5.976632259    5.529327957    4.968645678
  441 SOLV  OW      3450    4.232723573    5.417146107    3.868642043
  441 SOLV  HW1     3451    4.141789537    5.406014327    3.908730503
  441 SOLV  HW2     3452    4.227315196    5.479421501    3.790574729
  442 SOLV  OW      3453    4.684564422    0.074454112    3.640952095
  442 SOLV  HW1     3454    4.623833268    0.134974471    3.692439323
  442 SOLV  HW2     3455    4.717586302    0.001538306    3.700908242
  443 SOLV  OW      3456    4.288915430    6.674949967    4.581253716
  443 SOLV  HW1     3457    4.335067119    6.740342941    4.641216202
  443 SOLV  HW2     3458    4.354596906    6.637862513    4.515586138
  444 SOLV  OW      3459    4.397046266    4.693939446    4.164950474
  444 SOLV  HW1     3460    4.447408955    4.680202487    4.079645771
  444 SOLV  HW2     3461    4.442851837    4.644702927    4.238974293
  445 SOLV  OW      3462    5.784738080    3.749027909    6.487032541
  445 SOLV  HW1     3463    5.803655070    3.839848260    6.524388035
  445 SOLV  HW2     3464    5.760563815    3.686763548    6.561466042
  446 SOLV  OW      3465    6.522179466    4.618221594    5.996044383
  446 SOLV  HW1     3466    6.597729876    4.642997028    5.935379022
  446 SOLV  HW2     3467    6.484027885    4.530282004    5.967530922
  447 SOLV  OW      3468    6.170308713    4.322397109    5.479360266
  447 SOLV  HW1     3469    6.201660655    4.314593746    5.384713169
  447 SOLV  HW2     3470    6.129099657    4.412420260    5.493485586
  448 SOLV  OW      3471    0.027088362    3.502923169    4.778452709
  448 SOLV  HW1     3472   -0.071666741    3.487722564    4.782685633
  448 SOLV  HW2     3473    0.074460592    3.426568794    4.822354041
  449 SOLV  OW      3474    6.823153889    3.937335585    5.654219652
  449 SOLV  HW1     3475    6.896359352    3.946762432    5.721702148
  449 SOLV  HW2     3476    6.735080698    3.955938311    5.697794761
  450 SOLV  OW      3477    4.159484961    5.087251503    5.536195310
  450 SOLV  HW1     3478    4.150129891    5.152444110    5.460937199
  450 SOLV  HW2     3479    4.068724236    5.060348894    5.568446056
  451 SOLV  OW      3480    5.522534009    3.939139977    6.628172701
  451 SOLV  HW1     3481    5.514499219    3.891307797    6.540712367
  451 SOLV  HW2     3482    5.433527943    3.940387621    6.673758928
  452 SOLV  OW      3483    5.064764505    4.505730168    5.158003028
  452 SOLV  HW1     3484    4.990662255    4.481401713    5.095416902
  452 SOLV  HW2     3485    5.152316347    4.478311455    5.118217487
  453 SOLV  OW      3486    4.301462581    5.397799096    4.291266398
  453 SOLV  HW1     3487    4.350780340    5.412490194    4.205512549
  453 SOLV  HW2     3488    4.300464936    5.482713353    4.344089718
  454 SOLV  OW      3489    6.525818878    5.469017521    4.956615899
  454 SOLV  HW1     3490    6.623899498    5.485767332    4.946632177
  454 SOLV  HW2     3491    6.492685360    5.513712165    5.039709574
  455 SOLV  OW      3492    5.203229264    6.498896863    3.600917536
  455 SOLV  HW1     3493    5.283481646    6.500796403    3.660561923
  455 SOLV  HW2     3494    5.191584193    6.406823459    3.563657290
  456 SOLV  OW      3495    4.037133107    5.805525859    4.847618471
  456 SOLV  HW1     3496    4.130628939    5.799716441    4.812599597
  456 SOLV  HW2     3497    4.000081331    5.896479558    4.828748432
  457 SOLV  OW      3498    4.193098188    4.607115261    6.177439957
  457 SOLV  HW1     3499    4.208111007    4.518449304    6.133687009
  457 SOLV  HW2     3500    4.115687778    4.600512879    6.240411327
  458 SOLV  OW      3501    4.238356458    6.692338349    0.024524386
  458 SOLV  HW1     3502    4.238859353    6.710507986    0.122868162
  458 SOLV  HW2     3503    4.161386020    6.632555579    0.002087912
  459 SOLV  OW      3504    5.350709896    5.676103690    5.182985227
  459 SOLV  HW1     3505    5.313990299    5.708786947    5.270079603
  459 SOLV  HW2     3506    5.324601450    5.580493748    5.169606609
  460 SOLV  OW      3507    4.288450079    4.092578929    6.817283512
  460 SOLV  HW1     3508    4.354496899    4.017892443    6.825120214
  460 SOLV  HW2     3509    4.196173786    4.054784581    6.809650051
  461 SOLV  OW      3510    4.388369964    4.160238975    3.840645518
  461 SOLV  HW1     3511    4.293094187    4.162504516    3.870956943
  461 SOLV  HW2     3512    4.448153788    4.185430821    3.916755067
  462 SOLV  OW      3513    5.824253306    4.639544638    3.918005232
  462 SOLV  HW1     3514    5.863439098    4.553119411    3.886435567
  462 SOLV  HW2     3515    5.730215700    4.624336970    3.948452897
  463 SOLV  OW      3516    6.024811534    4.499525755    6.835470836
  463 SOLV  HW1     3517    5.977601771    4.494270558    6.923468905
  463 SOLV  HW2     3518    5.960402502    4.478823698    6.761830484
  464 SOLV  OW      3519    4.897998585    5.968750802    6.002190309
  464 SOLV  HW1     3520    4.935429801    5.876425050    6.010933593
  464 SOLV  HW2     3521    4.894227647    5.994155516    5.905536801
  465 SOLV  OW      3522    3.586119208    4.211489079    5.816201569
  465 SOLV  HW1     3523    3.527775681    4.130919587    5.805972611
  465 SOLV  HW2     3524    3.665843905    4.202677892    5.756482763
  466 SOLV  OW      3525    5.860324044    6.323064201    4.408150903
  466 SOLV  HW1     3526    5.874865513    6.281179231    4.318508826
  466 SOLV  HW2     3527    5.916903498    6.276537958    4.476235900
  467 SOLV  OW      3528    6.168833588    4.273898871    3.849756110
  467 SOLV  HW1     3529    6.267839317    4.276985982    3.835971835
  467 SOLV  HW2     3530    6.134699705    4.182968047    3.825920206
  468 SOLV  OW      3531    5.398380044    4.129833661    6.141254991
  468 SOLV  HW1     3532    5.474366622    4.090518705    6.193044549
  468 SOLV  HW2     3533    5.361190823    4.208220062    6.190996856
  469 SOLV  OW      3534    6.743739950    6.240510276    4.723378246
  469 SOLV  HW1     3535    6.806216860    6.316435565    4.705117894
  469 SOLV  HW2     3536    6.699307083    6.254473763    4.811877430
  470 SOLV  OW      3537    4.171843895    6.026112224    5.488339542
  470 SOLV  HW1     3538    4.085573776    5.989573967    5.453375780
  470 SOLV  HW2     3539    4.214750884    5.958569851    5.548314689
  471 SOLV  OW      3540    4.935227372    5.194971027    5.166457891
  471 SOLV  HW1     3541    4.967875730    5.211754384    5.073439368
  471 SOLV  HW2     3542    4.916121194    5.097490569    5.177969377
  472 SOLV  OW      3543    4.444993280    3.858687914    3.972732990
  472 SOLV  HW1     3544    4.491702593    3.946243643    3.960320985
  472 SOLV  HW2     3545    4.400805672    3.832065738    3.887056262
  473 SOLV  OW      3546    4.426528970    4.696734629    6.522644757
  473 SOLV  HW1     3547    4.335555492    4.669721575    6.554199352
  473 SOLV  HW2     3548    4.418121699    4.750007941    6.438425933
  474 SOLV  OW      3549    3.731781476    3.833051474    6.412198929
  474 SOLV  HW1     3550    3.757482754    3.736542661    6.407011810
  474 SOLV  HW2     3551    3.692781254    3.861889800    6.324741679
  475 SOLV  OW      3552    4.511066932    5.159740272    6.508117362
  475 SOLV  HW1     3553    4.530037184    5.256276166    6.526077377
  475 SOLV  HW2     3554    4.502523047    5.145247546    6.409534761
  476 SOLV  OW      3555    4.526594271    4.385929194    5.210043578
  476 SOLV  HW1     3556    4.503374856    4.339018507    5.124827103
  476 SOLV  HW2     3557    4.581405759    4.325241091    5.267613393
  477 SOLV  OW      3558    5.588648793    3.904510570    3.432068096
  477 SOLV  HW1     3559    5.550684906    3.933442184    3.519941559
  477 SOLV  HW2     3560    5.628173464    3.813121214    3.441330175
  478 SOLV  OW      3561    5.930405086    4.017274036    4.915818213
  478 SOLV  HW1     3562    6.008042956    4.079994941    4.909614291
  478 SOLV  HW2     3563    5.885790996    4.010569014    4.826573461
  479 SOLV  OW      3564    6.112878253    5.917975037    6.681459220
  479 SOLV  HW1     3565    6.023374837    5.959894248    6.696738167
  479 SOLV  HW2     3566    6.114853871    5.827330057    6.723661858
  480 SOLV  OW      3567    5.010062844    6.153049285    4.481637533
  480 SOLV  HW1     3568    5.069882522    6.216048523    4.531176980
  480 SOLV  HW2     3569    5.022356211    6.060434857    4.517313343
  481 SOLV  OW      3570    4.699422384    6.139878467    4.087285800
  481 SOLV  HW1     3571    4.609951296    6.095222253    4.085782698
  481 SOLV  HW2     3572    4.768947576    6.076321563    4.053696709
  482 SOLV  OW      3573    5.709755857    3.763067181    5.167617215
  482 SOLV  HW1     3574    5.744267550    3.784663395    5.258962642
  482 SOLV  HW2     3575    5.629031311    3.818899424    5.148440847
  483 SOLV  OW      3576    4.007167388    3.461730536    4.184880546
  483 SOLV  HW1     3577    3.966051991    3.511278939    4.108353568
  483 SOLV  HW2     3578    4.105081931    3.450020608    4.168225570
  484 SOLV  OW      3579    4.925590734    4.611685599    6.093496154
  484 SOLV  HW1     3580    4.953007752    4.706432378    6.110011779
  484 SOLV  HW2     3581    4.835278277    4.595703381    6.133366088
  485 SOLV  OW      3582    5.285313021    5.919299301    3.653459756
  485 SOLV  HW1     3583    5.280134461    5.968815644    3.740185515
  485 SOLV  HW2     3584    5.215398516    5.954107569    3.591007001
  486 SOLV  OW      3585    6.453511734    5.044203096    3.778290369
  486 SOLV  HW1     3586    6.455612107    4.972209134    3.708906453
  486 SOLV  HW2     3587    6.532904774    5.034880716    3.838384946
  487 SOLV  OW      3588    6.187575159    5.520035088    5.734883477
  487 SOLV  HW1     3589    6.256342604    5.579848197    5.776055378
  487 SOLV  HW2     3590    6.097004523    5.561057902    5.745643790
  488 SOLV  OW      3591    3.692540996    4.281452174    6.237621911
  488 SOLV  HW1     3592    3.732248639    4.243114961    6.321020686
  488 SOLV  HW2     3593    3.746412928    4.252229936    6.158592690
  489 SOLV  OW      3594    4.306009388    3.792150205    3.744709214
  489 SOLV  HW1     3595    4.246598190    3.714579875    3.723421811
  489 SOLV  HW2     3596    4.269437409    3.874834939    3.701957593
  490 SOLV  OW      3597    5.480108903    5.053174229    3.438566253
  490 SOLV  HW1     3598    5.423075040    5.121102973    3.484764320
  490 SOLV  HW2     3599    5.513139237    5.090749672    3.351972449
  491 SOLV  OW      3600    4.818440835    5.355614894    5.494402614
  491 SOLV  HW1     3601    4.863029110    5.313343758    5.573313009
  491 SOLV  HW2     3602    4.869167644    5.332786519    5.411291834
  492 SOLV  OW      3603    6.651166925    3.544657437    3.600042370
  492 SOLV  HW1     3604    6.603377801    3.578328504    3.681174969
  492 SOLV  HW2     3605    6.611015772    3.585851928    3.518244455
  493 SOLV  OW      3606    4.318410079    3.993445946    4.231157531
  493 SOLV  HW1     3607    4.316719395    3.898684224    4.263076832
  493 SOLV  HW2     3608    4.381216317    4.001408968    4.153740938
  494 SOLV  OW      3609    3.611685033    5.247794184    6.829612092
  494 SOLV  HW1     3610    3.638616324    5.237098092    6.925331387
  494 SOLV  HW2     3611    3.686892520    5.289138048    6.778267402
  495 SOLV  OW      3612    5.886402465    4.500072101    5.273290894
  495 SOLV  HW1     3613    5.946000163    4.553663767    5.333103701
  495 SOLV  HW2     3614    5.849169801    4.422471340    5.324215974
  496 SOLV  OW      3615    5.901509870    5.143241580    5.068465093
  496 SOLV  HW1     3616    5.934751507    5.125148021    4.975895874
  496 SOLV  HW2     3617    5.952239554    5.086903634    5.133687188
  497 SOLV  OW      3618    6.671217975    4.662877881    3.656877592
  497 SOLV  HW1     3619    6.602951589    4.636939769    3.725203132
  497 SOLV  HW2     3620    6.718915732    4.581073959    3.624714861
  498 SOLV  OW      3621    5.752390014    4.766055786    4.643357571
  498 SOLV  HW1     3622    5.816379976    4.832281688    4.604359816
  498 SOLV  HW2     3623    5.671416123    4.813955374    4.677272030
  499 SOLV  OW      3624    5.577977785    5.389464065    3.403916002
  499 SOLV  HW1     3625    5.535099663    5.346007452    3.483128194
  499 SOLV  HW2     3626    5.661372691    5.339828963    3.379767116
  500 SOLV  OW      3627    6.695272944    3.995828876    4.800686779
  500 SOLV  HW1     3628    6.686716546    4.072695503    4.737284749
  500 SOLV  HW2     3629    6.738101966    4.027167902    4.885451345
  501 SOLV  OW      3630    4.295107169    3.744271919    4.341575741
  501 SOLV  HW1     3631    4.229262876    3.719048696    4.412499113
  501 SOLV  HW2     3632    4.273224130    3.695618206    4.256983891
  502 SOLV  OW      3633    4.008751064    5.627062848    6.266252103
  502 SOLV  HW1     3634    4.053001697    5.696171332    6.323416464
  502 SOLV  HW2     3635    4.058318296    5.540563896    6.274175997
  503 SOLV  OW      3636    4.294150838    6.051818201    6.050267043
  503 SOLV  HW1     3637    4.358916524    5.995502203    5.998928114
  503 SOLV  HW2     3638    4.228224119    6.092699255    5.987147101
  504 SOLV  OW      3639    3.580284888    3.976062993    6.839233112
  504 SOLV  HW1     3640    3.526137075    4.052195160    6.874917959
  504 SOLV  HW2     3641    3.577884118    3.977449551    6.739264352
  505 SOLV  OW      3642    5.521086623    6.670649595    3.898312378
  505 SOLV  HW1     3643    5.509378900    6.593901301    3.835271763
  505 SOLV  HW2     3644    5.522781673    6.756252321    3.846632918
  506 SOLV  OW      3645    4.086488866    3.299190283    3.707989598
  506 SOLV  HW1     3646    4.032916811    3.309552778    3.791801309
  506 SOLV  HW2     3647    4.158486661    3.231343649    3.722648515
  507 SOLV  OW      3648    5.413874708    4.655366198    6.031585120
  507 SOLV  HW1     3649    5.377665568    4.592101030    5.963114234
  507 SOLV  HW2     3650    5.352467160    4.733829736    6.040215324
  508 SOLV  OW      3651    3.598573667    5.763264887    6.081084515
  508 SOLV  HW1     3652    3.651851909    5.794484449    6.159740525
  508 SOLV  HW2     3653    3.649248832    5.691866966    6.032748754
  509 SOLV  OW      3654    5.897942253    6.409420465    3.971002762
  509 SOLV  HW1     3655    5.987049707    6.447693688    3.995433789
  509 SOLV  HW2     3656    5.890405941    6.403466545    3.871455944
  510 SOLV  OW      3657    4.186543534    5.857118319    4.554642788
  510 SOLV  HW1     3658    4.214739032    5.799530838    4.631390063
  510 SOLV  HW2     3659    4.105163793    5.909289031    4.580272848
  511 SOLV  OW      3660    5.574096299    4.199837923    6.549684352
  511 SOLV  HW1     3661    5.556537594    4.101524200    6.554793556
  511 SOLV  HW2     3662    5.637139981    4.218544137    6.474334718
  512 SOLV  OW      3663    3.621396047    5.214863939    3.721094473
  512 SOLV  HW1     3664    3.686263913    5.138976009    3.726980993
  512 SOLV  HW2     3665    3.661681777    5.296426958    3.762638823
  513 SOLV  OW      3666    4.046330011    3.826572060    3.963991885
  513 SOLV  HW1     3667    4.077922101    3.896667651    4.027933640
  513 SOLV  HW2     3668    4.015563578    3.870106674    3.879374174
  514 SOLV  OW      3669    3.904183181    5.957303710    5.418688412
  514 SOLV  HW1     3670    3.844493647    5.993283304    5.490411950
  514 SOLV  HW2     3671    3.857233472    5.883519912    5.370177768
  515 SOLV  OW      3672    5.306747783    4.015725301    3.952343998
  515 SOLV  HW1     3673    5.291430561    3.979312859    3.860468130
  515 SOLV  HW2     3674    5.403920674    4.009089674    3.975036362
  516 SOLV  OW      3675    6.682165936    5.376092585    5.325194842
  516 SOLV  HW1     3676    6.741553879    5.446987369    5.287135042
  516 SOLV  HW2     3677    6.589599898    5.387212489    5.289009876
  517 SOLV  OW      3678    4.151642373    4.902370656    6.562322104
  517 SOLV  HW1     3679    4.149225128    4.943398479    6.471158104
  517 SOLV  HW2     3680    4.149335448    4.802727958    6.554078925
  518 SOLV  OW      3681    0.091520205    4.150854199    6.196269789
  518 SOLV  HW1     3682    0.031631445    4.119348610    6.269906769
  518 SOLV  HW2     3683    0.057550255    4.237909431    6.160645106
  519 SOLV  OW      3684    3.589075051    0.040279982    5.220084620
  519 SOLV  HW1     3685    3.647031269    0.064237066    5.297976707
  519 SOLV  HW2     3686    3.577094919    0.120483489    5.161570741
  520 SOLV  OW      3687    4.524520039    6.377851711    6.639276522
  520 SOLV  HW1     3688    4.456620532    6.408061641    6.572355212
  520 SOLV  HW2     3689    4.492190213    6.294603109    6.684286097
  521 SOLV  OW      3690    5.584821106    5.909286278    4.667493058
  521 SOLV  HW1     3691    5.637953014    5.962785842    4.601791359
  521 SOLV  HW2     3692    5.643515513    5.882622728    4.743951472
  522 SOLV  OW      3693    4.560518109    3.508492519    4.610825377
  522 SOLV  HW1     3694    4.462792038    3.510203087    4.589655922
  522 SOLV  HW2     3695    4.594519617    3.602201148    4.618823806
  523 SOLV  OW      3696    3.499569093    4.769393551    5.861006110
  523 SOLV  HW1     3697    3.417675224    4.775832995    5.918046689
  523 SOLV  HW2     3698    3.513149602    4.674405212    5.832819863
  524 SOLV  OW      3699    3.727964236    5.338957440    6.131153721
  524 SOLV  HW1     3700    3.815722630    5.377536103    6.102657510
  524 SOLV  HW2     3701    3.679155943    5.304417880    6.050987119
  525 SOLV  OW      3702    6.656857724    3.857590133    6.386984607
  525 SOLV  HW1     3703    6.676339629    3.766821490    6.349795493
  525 SOLV  HW2     3704    6.610180072    3.848243365    6.474935235
  526 SOLV  OW      3705    4.761863530    5.439995267    4.540797342
  526 SOLV  HW1     3706    4.762220583    5.349756681    4.583905510
  526 SOLV  HW2     3707    4.809723066    5.435220836    4.453115770
  527 SOLV  OW      3708    5.317890998    4.445749530    5.847531234
  527 SOLV  HW1     3709    5.328017546    4.435211004    5.748595528
  527 SOLV  HW2     3710    5.222311013    4.465544218    5.869312507
  528 SOLV  OW      3711    4.185734055    4.923744541    5.076119071
  528 SOLV  HW1     3712    4.152255588    4.991651666    5.010777896
  528 SOLV  HW2     3713    4.282555948    4.940406020    5.094815173
  529 SOLV  OW      3714    5.252064540    3.785628100    5.466962784
  529 SOLV  HW1     3715    5.309849003    3.714819383    5.426355295
  529 SOLV  HW2     3716    5.158927421    3.776964246    5.431576037
  530 SOLV  OW      3717    5.207628314    5.425530543    6.272153530
  530 SOLV  HW1     3718    5.160091908    5.483122229    6.338663156
  530 SOLV  HW2     3719    5.228690328    5.479337837    6.190537559
  531 SOLV  OW      3720    6.307163531    4.289365285    6.212049010
  531 SOLV  HW1     3721    6.217400462    4.327158596    6.234762629
  531 SOLV  HW2     3722    6.372640001    4.313714452    6.283614493
  532 SOLV  OW      3723    4.447574666    6.623134156    6.736146379
  532 SOLV  HW1     3724    4.377276799    6.622118744    6.807271438
  532 SOLV  HW2     3725    4.492176785    6.533714127    6.732110404
  533 SOLV  OW      3726    3.994440399    4.801028898    5.861854550
  533 SOLV  HW1     3727    3.948645294    4.718557809    5.828688885
  533 SOLV  HW2     3728    3.936647344    4.846235547    5.929787887
  534 SOLV  OW      3729    5.370512736    4.090996849    4.347703249
  534 SOLV  HW1     3730    5.335316016    4.011833943    4.397663483
  534 SOLV  HW2     3731    5.406851144    4.061211356    4.259420363
  535 SOLV  OW      3732    3.499266038    4.966933321    4.182932008
  535 SOLV  HW1     3733    3.575127677    5.026244034    4.155937930
  535 SOLV  HW2     3734    3.493216076    4.889706825    4.119679912
  536 SOLV  OW      3735    5.631855773    4.018852349    6.213737254
  536 SOLV  HW1     3736    5.672403530    4.097533142    6.260287222
  536 SOLV  HW2     3737    5.695833800    3.984101130    6.145175255
  537 SOLV  OW      3738    5.159527141    5.835916828    4.771174178
  537 SOLV  HW1     3739    5.124609460    5.852077291    4.678863182
  537 SOLV  HW2     3740    5.256922385    5.813683665    4.766531782
  538 SOLV  OW      3741    4.629629444    4.778814081    6.708580789
  538 SOLV  HW1     3742    4.564290326    4.745622124    6.640532860
  538 SOLV  HW2     3743    4.583783902    4.788262413    6.796956547
  539 SOLV  OW      3744    5.975911049    4.097623698    4.168931717
  539 SOLV  HW1     3745    5.991909609    4.052081635    4.256518864
  539 SOLV  HW2     3746    5.966687670    4.028915999    4.096851175
  540 SOLV  OW      3747    4.538750425    5.061168209    4.386532175
  540 SOLV  HW1     3748    4.456748291    5.007559069    4.366454832
  540 SOLV  HW2     3749    4.565145429    5.113332753    4.305392964
  541 SOLV  OW      3750    3.801023602    4.026727811    5.172713914
  541 SOLV  HW1     3751    3.900852246    4.032657594    5.172012927
  541 SOLV  HW2     3752    3.763399640    4.104243192    5.223479876
  542 SOLV  OW      3753    5.595673810    4.413321549    5.867925594
  542 SOLV  HW1     3754    5.495991680    4.419105656    5.862443163
  542 SOLV  HW2     3755    5.627642522    4.464194742    5.947862569
  543 SOLV  OW      3756    4.015257189    6.046209787    4.666957788
  543 SOLV  HW1     3757    3.921089149    6.077056134    4.653438994
  543 SOLV  HW2     3758    4.075301454    6.125632638    4.676361736
  544 SOLV  OW      3759    3.966929118    5.422103597    6.016769033
  544 SOLV  HW1     3760    4.042410564    5.483792656    5.994437926
  544 SOLV  HW2     3761    3.989747769    5.329397748    5.986994408
  545 SOLV  OW      3762    3.648201802    4.028769090    4.943483917
  545 SOLV  HW1     3763    3.695995002    4.035234938    5.031095970
  545 SOLV  HW2     3764    3.703244588    4.072285850    4.872221059
  546 SOLV  OW      3765    4.039600223    5.481539598    4.206408362
  546 SOLV  HW1     3766    3.972587135    5.495553460    4.279308261
  546 SOLV  HW2     3767    4.126418098    5.451880256    4.246213706
  547 SOLV  OW      3768    6.761410232    6.663160648    4.510771761
  547 SOLV  HW1     3769    6.758554753    6.754640176    4.551080235
  547 SOLV  HW2     3770    6.791057712    6.669651318    4.415481506
  548 SOLV  OW      3771    5.196009690    4.851975664    6.036891438
  548 SOLV  HW1     3772    5.171122056    4.834787754    5.941565843
  548 SOLV  HW2     3773    5.112970100    4.861493715    6.091804671
  549 SOLV  OW      3774    5.600201501    5.187959989    3.807985446
  549 SOLV  HW1     3775    5.631083083    5.164664435    3.900210779
  549 SOLV  HW2     3776    5.575051899    5.104374852    3.759170939
  550 SOLV  OW      3777    3.933486977    0.100640285    4.994222467
  550 SOLV  HW1     3778    3.911982974    0.154047272    5.075986234
  550 SOLV  HW2     3779    3.858521488    0.108666669    4.928528079
  551 SOLV  OW      3780    5.826920208    3.733304785    5.818909686
  551 SOLV  HW1     3781    5.735332913    3.745979826    5.780796826
  551 SOLV  HW2     3782    5.894608314    3.772880288    5.756832786
  552 SOLV  OW      3783    6.465871534    4.678666269    4.587964083
  552 SOLV  HW1     3784    6.565116678    4.667553859    4.582613039
  552 SOLV  HW2     3785    6.442729249    4.732888146    4.668748468
  553 SOLV  OW      3786    4.657867285    3.938605796    5.481353779
  553 SOLV  HW1     3787    4.638894142    3.893153899    5.568391105
  553 SOLV  HW2     3788    4.756692746    3.942070689    5.466424443
  554 SOLV  OW      3789    4.701936453    4.901833471    5.026339311
  554 SOLV  HW1     3790    4.692829887    4.802323801    5.022285642
  554 SOLV  HW2     3791    4.784889797    4.925665894    5.076859122
  555 SOLV  OW      3792    3.917270496    5.165480229    4.237251379
  555 SOLV  HW1     3793    4.013765212    5.146194758    4.219450250
  555 SOLV  HW2     3794    3.909390573    5.224816501    4.317358268
  556 SOLV  OW      3795    6.308318523    5.364014238    4.023112220
  556 SOLV  HW1     3796    6.231056803    5.424198880    4.043361604
  556 SOLV  HW2     3797    6.274219830    5.276020389    3.990007583
  557 SOLV  OW      3798    3.925043091    3.535006289    4.430204054
  557 SOLV  HW1     3799    3.889779815    3.467910597    4.495431882
  557 SOLV  HW2     3800    3.970432529    3.487499270    4.354806480
  558 SOLV  OW      3801    4.551229803    4.540704787    5.789921764
  558 SOLV  HW1     3802    4.514977383    4.633816079    5.785910723
  558 SOLV  HW2     3803    4.506718758    4.484597632    5.720130975
  559 SOLV  OW      3804    4.812400777    4.409747553    6.879219012
  559 SOLV  HW1     3805    4.784349197    4.378331366    6.969927147
  559 SOLV  HW2     3806    4.879414292    4.346019785    6.841143789
  560 SOLV  OW      3807    6.637733568    3.520688337    4.763939321
  560 SOLV  HW1     3808    6.637753483    3.575604256    4.680359028
  560 SOLV  HW2     3809    6.553472807    3.467018024    4.768520027
  561 SOLV  OW      3810    3.729451480    5.911355260    6.284040783
  561 SOLV  HW1     3811    3.780714107    5.919923941    6.369481566
  561 SOLV  HW2     3812    3.760364033    5.981207096    6.219492189
  562 SOLV  OW      3813    3.909129187    4.328145294    5.446662400
  562 SOLV  HW1     3814    3.845991522    4.314756635    5.370279027
  562 SOLV  HW2     3815    4.002890185    4.331937205    5.412100906
  563 SOLV  OW      3816    5.859309815    5.741818714    5.079819292
  563 SOLV  HW1     3817    5.770876588    5.695118162    5.080292472
  563 SOLV  HW2     3818    5.932316460    5.674778620    5.066507178
  564 SOLV  OW      3819    3.743648981    5.566904689    6.291345107
  564 SOLV  HW1     3820    3.737541828    5.502826512    6.214806200
  564 SOLV  HW2     3821    3.828151550    5.619856476    6.283802066
  565 SOLV  OW      3822    6.042092089    4.990015912    5.510083985
  565 SOLV  HW1     3823    6.127105398    4.937408371    5.507491669
  565 SOLV  HW2     3824    6.047240560    5.058066375    5.583187228
  566 SOLV  OW      3825    5.416702419    3.591648735    5.362158754
  566 SOLV  HW1     3826    5.507133817    3.620081405    5.394020408
  566 SOLV  HW2     3827    5.405805038    3.493251425    5.376322999
  567 SOLV  OW      3828    6.330830905    3.476046292    4.432884663
  567 SOLV  HW1     3829    6.379364954    3.537033673    4.370219445
  567 SOLV  HW2     3830    6.235214076    3.504549370    4.439731014
  568 SOLV  OW      3831    4.573918868    4.711837482    4.601571010
  568 SOLV  HW1     3832    4.485738541    4.755164209    4.620199614
  568 SOLV  HW2     3833    4.629627442    4.712627188    4.684624661
  569 SOLV  OW      3834    3.904456928    6.429321096    6.404276434
  569 SOLV  HW1     3835    3.874590892    6.420386050    6.499302565
  569 SOLV  HW2     3836    3.980756991    6.493780333    6.399259563
  570 SOLV  OW      3837    5.530238570    3.816596864    6.366867247
  570 SOLV  HW1     3838    5.548496592    3.894761248    6.307210264
  570 SOLV  HW2     3839    5.616163056    3.769921034    6.387849798
  571 SOLV  OW      3840    6.140442606    6.602774698    4.685142813
  571 SOLV  HW1     3841    6.063821650    6.552206846    4.724813633
  571 SOLV  HW2     3842    6.180136896    6.549738770    4.610222027
  572 SOLV  OW      3843    4.359839231    3.584238803    5.357262502
  572 SOLV  HW1     3844    4.361758658    3.683852424    5.365914037
  572 SOLV  HW2     3845    4.271744760    3.555773073    5.319441014
  573 SOLV  OW      3846    4.113377686    5.895079757    4.285546601
  573 SOLV  HW1     3847    4.164038192    5.978312724    4.263014534
  573 SOLV  HW2     3848    4.142868493    5.861304856    4.374941147
  574 SOLV  OW      3849    5.638854830    5.604472693    5.098112838
  574 SOLV  HW1     3850    5.554216952    5.657725768    5.098873932
  574 SOLV  HW2     3851    5.626534399    5.521567410    5.152655675
  575 SOLV  OW      3852    5.979870539    5.876780084    3.518579478
  575 SOLV  HW1     3853    6.001955029    5.800561031    3.457713948
  575 SOLV  HW2     3854    6.017135259    5.858611029    3.609589957
  576 SOLV  OW      3855    4.661097579    5.951590893    6.124183347
  576 SOLV  HW1     3856    4.625342070    6.040518699    6.152738094
  576 SOLV  HW2     3857    4.749758414    5.964084602    6.079628820
  577 SOLV  OW      3858    4.492780049    4.446653251    4.763702270
  577 SOLV  HW1     3859    4.557419322    4.516806622    4.793730875
  577 SOLV  HW2     3860    4.402408417    4.487684575    4.751421426
  578 SOLV  OW      3861    3.727114234    4.890041707    4.787375585
  578 SOLV  HW1     3862    3.686922771    4.954073417    4.721918831
  578 SOLV  HW2     3863    3.772069202    4.941145118    4.860652340
  579 SOLV  OW      3864    5.576323047    4.814528933    5.056035899
  579 SOLV  HW1     3865    5.551958694    4.899620555    5.102594515
  579 SOLV  HW2     3866    5.582761108    4.831072796    4.957615275
  580 SOLV  OW      3867    3.723978858    5.567145986    5.932943665
  580 SOLV  HW1     3868    3.819166281    5.548278322    5.957097462
  580 SOLV  HW2     3869    3.705795828    5.533606062    5.840507465
  581 SOLV  OW      3870    6.290415492    6.811950497    4.265481862
  581 SOLV  HW1     3871    6.343979831    6.806480121    4.349760493
  581 SOLV  HW2     3872    6.200944449    6.769715543    4.280076856
  582 SOLV  OW      3873    3.696404172    4.641079479    3.627585409
  582 SOLV  HW1     3874    3.713246387    4.661353210    3.531113224
  582 SOLV  HW2     3875    3.666984547    4.545961276    3.636995741
  583 SOLV  OW      3876    4.954798267    3.952316984    5.158968892
  583 SOLV  HW1     3877    4.921771850    3.876274396    5.103034881
  583 SOLV  HW2     3878    4.899873174    4.033765758    5.140230080
  584 SOLV  OW      3879    5.977162047    3.957278731    4.427297917
  584 SOLV  HW1     3880    5.990124064    3.905660619    4.511959341
  584 SOLV  HW2     3881    5.886425492    3.999336039    4.427487038
  585 SOLV  OW      3882    5.786568541    5.412265198    5.691683224
  585 SOLV  HW1     3883    5.703008018    5.466666274    5.699433444
  585 SOLV  HW2     3884    5.777258599    5.328956719    5.746225470
  586 SOLV  OW      3885    5.743504460    4.207930511    4.096085917
  586 SOLV  HW1     3886    5.710038701    4.270619427    4.166456557
  586 SOLV  HW2     3887    5.829335762    4.166536251    4.126438212
  587 SOLV  OW      3888    3.847977600    5.174997112    5.390700172
  587 SOLV  HW1     3889    3.834416646    5.254940365    5.332158703
  587 SOLV  HW2     3890    3.899755641    5.105529559    5.340748856
  588 SOLV  OW      3891    3.926304080    5.217487054    6.556047189
  588 SOLV  HW1     3892    3.909918192    5.138799970    6.615544129
  588 SOLV  HW2     3893    3.857828699    5.287999229    6.574463362
  589 SOLV  OW      3894    3.806336915    4.632558809    4.729976319
  589 SOLV  HW1     3895    3.754314019    4.560359128    4.775612812
  589 SOLV  HW2     3896    3.776567149    4.721725097    4.764106894
  590 SOLV  OW      3897    3.804690445    5.723857905    6.731044753
  590 SOLV  HW1     3898    3.742273605    5.721750168    6.809157865
  590 SOLV  HW2     3899    3.753070185    5.708689916    6.646740416
  591 SOLV  OW      3900    4.519616683    6.512030904    4.117443378
  591 SOLV  HW1     3901    4.550111624    6.594909631    4.070508462
  591 SOLV  HW2     3902    4.569470336    6.433135302    4.081502574
  592 SOLV  OW      3903    5.591117015    6.714942434    3.544738087
  592 SOLV  HW1     3904    5.557832365    6.768118629    3.622622162
  592 SOLV  HW2     3905    5.531221617    6.730002771    3.466079474
  593 SOLV  OW      3906    4.813721813    5.625207981    5.537375784
  593 SOLV  HW1     3907    4.807805529    5.679944643    5.453884035
  593 SOLV  HW2     3908    4.788428924    5.530608938    5.517050152
  594 SOLV  OW      3909    3.673998817    4.990455405    5.502168683
  594 SOLV  HW1     3910    3.620252237    4.958750476    5.424026877
  594 SOLV  HW2     3911    3.758328004    5.033117971    5.469480858
  595 SOLV  OW      3912    3.588055934    3.857748837    6.164507787
  595 SOLV  HW1     3913    3.498509185    3.881938663    6.201899095
  595 SOLV  HW2     3914    3.577075893    3.786451869    6.095240253
  596 SOLV  OW      3915    6.383206833    4.800018166    4.811526071
  596 SOLV  HW1     3916    6.283884489    4.805313040    4.821965605
  596 SOLV  HW2     3917    6.425326082    4.784668329    4.900925313
  597 SOLV  OW      3918    5.867383070    6.779053533    4.803042505
  597 SOLV  HW1     3919    5.888490706    6.828689105    4.718827386
  597 SOLV  HW2     3920    5.939585070    6.795331701    4.870297559
  598 SOLV  OW      3921    5.014234437    5.453493880    4.084064018
  598 SOLV  HW1     3922    5.022362871    5.429240764    3.987380472
  598 SOLV  HW2     3923    5.093674409    5.418759158    4.133911576
  599 SOLV  OW      3924    6.092317970    3.734895972    6.841015664
  599 SOLV  HW1     3925    6.106067813    3.821787238    6.793451123
  599 SOLV  HW2     3926    6.133200768    3.660863129    6.787637548
  600 SOLV  OW      3927    4.750548794    6.324779861    5.931954059
  600 SOLV  HW1     3928    4.817898668    6.316662088    5.858472294
  600 SOLV  HW2     3929    4.658434166    6.317876984    5.893631365
  601 SOLV  OW      3930    3.598947414    6.479653229    4.066198513
  601 SOLV  HW1     3931    3.654000083    6.513832920    3.990025296
  601 SOLV  HW2     3932    3.596479683    6.548245443    4.138933810
  602 SOLV  OW      3933    3.826887264    6.546363425    3.455134683
  602 SOLV  HW1     3934    3.917097917    6.568515301    3.492191052
  602 SOLV  HW2     3935    3.834010589    6.532125683    3.356401305
  603 SOLV  OW      3936    3.865488876    4.060771471    3.266414452
  603 SOLV  HW1     3937    3.838452896    3.977572980    3.217951022
  603 SOLV  HW2     3938    3.913516463    4.121872721    3.203473123
  604 SOLV  OW      3939    3.966443504    5.356890860    3.969002155
  604 SOLV  HW1     3940    3.872326730    5.383248762    3.947808466
  604 SOLV  HW2     3941    3.993536091    5.397444189    4.056313511
  605 SOLV  OW      3942    4.135105969    3.630220638    6.661846038
  605 SOLV  HW1     3943    4.181621959    3.650062827    6.748124437
  605 SOLV  HW2     3944    4.100754244    3.715350887    6.622170296
  606 SOLV  OW      3945    6.240399425    5.612458876    3.679357718
  606 SOLV  HW1     3946    6.190037453    5.532251917    3.647228816
  606 SOLV  HW2     3947    6.304126812    5.585115538    3.751419120
  607 SOLV  OW      3948    5.065325500    5.383119380    3.831131931
  607 SOLV  HW1     3949    5.050024937    5.302851341    3.773471187
  607 SOLV  HW2     3950    5.145432176    5.433068193    3.798120613
  608 SOLV  OW      3951    3.731076015    3.499794948    6.558172350
  608 SOLV  HW1     3952    3.780385226    3.516392574    6.472761607
  608 SOLV  HW2     3953    3.792511845    3.515019251    6.635603933
  609 SOLV  OW      3954    4.229268436    4.340848073    6.061889266
  609 SOLV  HW1     3955    4.215670239    4.260856475    6.120351507
  609 SOLV  HW2     3956    4.178333594    4.328871828    5.976662780
  610 SOLV  OW      3957    4.109125934    6.072299226    6.245539809
  610 SOLV  HW1     3958    4.181890709    6.048634707    6.181142589
  610 SOLV  HW2     3959    4.061315837    6.153983422    6.213234835
  611 SOLV  OW      3960    4.892559867    4.817350625    4.636547146
  611 SOLV  HW1     3961    4.887623170    4.722456357    4.667734468
  611 SOLV  HW2     3962    4.836500780    4.828397064    4.554466504
  612 SOLV  OW      3963    3.932528062    4.518223116    4.384203188
  612 SOLV  HW1     3964    3.900937887    4.611524304    4.401482483
  612 SOLV  HW2     3965    4.028480423    4.520210249    4.356081945
  613 SOLV  OW      3966    6.862127675    4.586013252    4.909074428
  613 SOLV  HW1     3967    6.762408826    4.592160094    4.913360158
  613 SOLV  HW2     3968    6.901690303    4.676962349    4.921920681
  614 SOLV  OW      3969    5.051689145    4.184625018    4.502260667
  614 SOLV  HW1     3970    5.043517930    4.128527535    4.584639961
  614 SOLV  HW2     3971    5.144867596    4.220260156    4.495338721
  615 SOLV  OW      3972    5.946739539    3.665716324    6.258480397
  615 SOLV  HW1     3973    5.919073316    3.615171766    6.176739428
  615 SOLV  HW2     3974    5.874005492    3.660729641    6.326939079
  616 SOLV  OW      3975    5.271985393    4.810781222    6.577188195
  616 SOLV  HW1     3976    5.284025555    4.884691187    6.643477980
  616 SOLV  HW2     3977    5.361196190    4.783506906    6.541140312
  617 SOLV  OW      3978    5.839779906    6.379305844    3.657875675
  617 SOLV  HW1     3979    5.759356433    6.411589050    3.607961663
  617 SOLV  HW2     3980    5.825288566    6.284663591    3.686761698
  618 SOLV  OW      3981    4.038143501    4.325412565    5.871325464
  618 SOLV  HW1     3982    4.013384716    4.416201379    5.837471874
  618 SOLV  HW2     3983    4.065892734    4.267652964    5.794543559
  619 SOLV  OW      3984    4.005960787    6.511463127    5.982616808
  619 SOLV  HW1     3985    3.917960729    6.542168846    5.946356448
  619 SOLV  HW2     3986    4.072077642    6.504248474    5.907930071
  620 SOLV  OW      3987    4.268319558    5.172653218    3.756024294
  620 SOLV  HW1     3988    4.271731546    5.269102803    3.782241405
  620 SOLV  HW2     3989    4.301294220    5.162456297    3.662161702
  621 SOLV  OW      3990    4.473412114    6.760963613    6.252921603
  621 SOLV  HW1     3991    4.457865657    6.836005386    6.188666315
  621 SOLV  HW2     3992    4.560475987    6.774990841    6.300088526
  622 SOLV  OW      3993    4.568310264    4.158808244    4.066999847
  622 SOLV  HW1     3994    4.577462669    4.209715725    4.152592846
  622 SOLV  HW2     3995    4.652998470    4.166602257    4.014382371
  623 SOLV  OW      3996    4.189523841    3.988336360    5.447017165
  623 SOLV  HW1     3997    4.143881700    3.914543084    5.496747608
  623 SOLV  HW2     3998    4.136045355    4.011860039    5.365848542
  624 SOLV  OW      3999    3.641343848    6.489982027    6.323548680
  624 SOLV  HW1     4000    3.733653308    6.474036155    6.358572796
  624 SOLV  HW2     4001    3.576116214    6.487739418    6.399326309
  625 SOLV  OW      4002    3.702488081    5.116516728    4.076878084
  625 SOLV  HW1     4003    3.640024191    5.192066953    4.057117858
  625 SOLV  HW2     4004    3.774240108    5.148005176    4.139007983
  626 SOLV  OW      4005    6.172233993    4.145911152    4.854048648
  626 SOLV  HW1     4006    6.190976953    4.244067199    4.857998704
  626 SOLV  HW2     4007    6.193431481    4.111602497    4.762533308
  627 SOLV  OW      4008    5.383203318    5.298028096    6.493900083
  627 SOLV  HW1     4009    5.313853930    5.263295635    6.557035674
  627 SOLV  HW2     4010    5.339148842    5.353301764    6.423149050
  628 SOLV  OW      4011    6.305870515    3.658909174    3.310399541
  628 SOLV  HW1     4012    6.366607733    3.585087495    3.339771424
  628 SOLV  HW2     4013    6.336089593    3.745107668    3.351118267
  629 SOLV  OW      4014    5.530336777    6.239939080    4.506776125
  629 SOLV  HW1     4015    5.618340102    6.195691663    4.489477246
  629 SOLV  HW2     4016    5.488750047    6.200485078    4.588724436
  630 SOLV  OW      4017    4.216088176    6.599179434    5.485332756
  630 SOLV  HW1     4018    4.149166975    6.641671597    5.424362393
  630 SOLV  HW2     4019    4.308168417    6.627929781    5.458949498
  631 SOLV  OW      4020    4.507091479    3.913448671    6.852637128
  631 SOLV  HW1     4021    4.453995013    3.830439395    6.869723903
  631 SOLV  HW2     4022    4.564623772    3.900168742    6.771919712
  632 SOLV  OW      4023    4.179801667    4.598634422    5.529690260
  632 SOLV  HW1     4024    4.228655121    4.685830278    5.533127779
  632 SOLV  HW2     4025    4.181474312    4.563173762    5.436195256
  633 SOLV  OW      4026    3.962975400    3.762600473    6.150298515
  633 SOLV  HW1     4027    3.912191851    3.835770272    6.104831454
  633 SOLV  HW2     4028    4.042526526    3.801277821    6.196942715
  634 SOLV  OW      4029    4.384223172    3.243792806    4.970805331
  634 SOLV  HW1     4030    4.418627130    3.189566634    5.047468950
  634 SOLV  HW2     4031    4.451642299    3.313509932    4.946401541
  635 SOLV  OW      4032    3.697373325    5.537371530    4.175856153
  635 SOLV  HW1     4033    3.633284015    5.611969719    4.194004777
  635 SOLV  HW2     4034    3.762934717    5.530735016    4.251085268
  636 SOLV  OW      4035    5.136186349    3.417409975    5.730076746
  636 SOLV  HW1     4036    5.194079029    3.375198694    5.799848542
  636 SOLV  HW2     4037    5.092042702    3.498683467    5.768120598
  637 SOLV  OW      4038    4.437353022    5.396895924    4.038343740
  637 SOLV  HW1     4039    4.350908467    5.396208689    3.988058814
  637 SOLV  HW2     4040    4.496523481    5.468812935    4.001895542
  638 SOLV  OW      4041    6.700442353    4.387680710    3.982010721
  638 SOLV  HW1     4042    6.715190337    4.326431252    4.059670241
  638 SOLV  HW2     4043    6.782629686    4.442605275    3.966828939
  639 SOLV  OW      4044    6.395231493    6.740414833    3.711422113
  639 SOLV  HW1     4045    6.400607322    6.711681661    3.615781581
  639 SOLV  HW2     4046    6.309882062    6.707063466    3.751480377
  640 SOLV  OW      4047    3.495759554    6.002616730    6.371734802
  640 SOLV  HW1     4048    3.585893841    5.990243639    6.330228645
  640 SOLV  HW2     4049    3.470941344    5.920205509    6.422650883
  641 SOLV  OW      4050    5.003728339    4.305280219    6.723840289
  641 SOLV  HW1     4051    5.098652820    4.294189040    6.753299654
  641 SOLV  HW2     4052    4.998772051    4.376057515    6.653359931
  642 SOLV  OW      4053    3.878744844    5.973436633    5.822155596
  642 SOLV  HW1     4054    3.827225463    5.992538467    5.738592182
  642 SOLV  HW2     4055    3.913002110    5.879516686    5.819431577
  643 SOLV  OW      4056    3.867934780    5.491221950    4.408188975
  643 SOLV  HW1     4057    3.898298832    5.540989260    4.489447678
  643 SOLV  HW2     4058    3.826761522    5.404357255    4.435775782
  644 SOLV  OW      4059    6.269966225    4.400424564    4.881391299
  644 SOLV  HW1     4060    6.291399290    4.426298711    4.787196850
  644 SOLV  HW2     4061    6.186211061    4.446723974    4.910423506
  645 SOLV  OW      4062    6.535539352    5.182101981    4.962212033
  645 SOLV  HW1     4063    6.518841703    5.280673775    4.959685648
  645 SOLV  HW2     4064    6.542928916    5.151991107    5.057292721
  646 SOLV  OW      4065    3.732627470    3.652821202    3.717779977
  646 SOLV  HW1     4066    3.719173125    3.581371935    3.649110120
  646 SOLV  HW2     4067    3.735255107    3.742132660    3.672857184
  647 SOLV  OW      4068    5.162683422    3.827377193    4.791413309
  647 SOLV  HW1     4069    5.109094415    3.753888891    4.749826086
  647 SOLV  HW2     4070    5.254273244    3.828639053    4.751269965
  648 SOLV  OW      4071    4.150265587    3.769627444    5.887693721
  648 SOLV  HW1     4072    4.106018350    3.685278051    5.918146995
  648 SOLV  HW2     4073    4.088313100    3.819824434    5.827343480
  649 SOLV  OW      4074    5.262157381    6.254309762    3.487686355
  649 SOLV  HW1     4075    5.348654900    6.208853375    3.508981644
  649 SOLV  HW2     4076    5.192025077    6.185467083    3.469147695
  650 SOLV  OW      4077    4.903997886    4.922167746    5.209344954
  650 SOLV  HW1     4078    4.836329009    4.882573875    5.271431922
  650 SOLV  HW2     4079    4.984431018    4.862860023    5.205524998
  651 SOLV  OW      4080    4.689692553    4.910497937    3.782466900
  651 SOLV  HW1     4081    4.642598224    4.825560259    3.758601840
  651 SOLV  HW2     4082    4.767358396    4.889924547    3.842020673
  652 SOLV  OW      4083    4.505927148    6.250641622    5.828903953
  652 SOLV  HW1     4084    4.448144751    6.318581908    5.874129517
  652 SOLV  HW2     4085    4.475225576    6.158828582    5.853959477
  653 SOLV  OW      4086    6.293548402    4.863693143    5.943204848
  653 SOLV  HW1     4087    6.215632832    4.899614825    5.891821609
  653 SOLV  HW2     4088    6.297617367    4.907930236    6.032803713
  654 SOLV  OW      4089    3.979381079    6.304757080    6.162278866
  654 SOLV  HW1     4090    3.985371538    6.392390788    6.114464884
  654 SOLV  HW2     4091    3.936734375    6.318442805    6.251697118
  655 SOLV  OW      4092    3.603280685    3.761219892    4.958451660
  655 SOLV  HW1     4093    3.602218915    3.718872097    4.867867038
  655 SOLV  HW2     4094    3.642033480    3.853164157    4.951782838
  656 SOLV  OW      4095    3.667391097    4.773643395    6.102441733
  656 SOLV  HW1     4096    3.684077204    4.682796362    6.140780073
  656 SOLV  HW2     4097    3.610705892    4.765315895    6.020473211
  657 SOLV  OW      4098    5.756681020    4.605192469    6.028185674
  657 SOLV  HW1     4099    5.836949826    4.612968992    5.969054593
  657 SOLV  HW2     4100    5.719718600    4.696323478    6.046321790
  658 SOLV  OW      4101    3.795047692    6.160349444    4.292966060
  658 SOLV  HW1     4102    3.809571376    6.061799872    4.301855724
  658 SOLV  HW2     4103    3.714377913    6.177151715    4.236291092
  659 SOLV  OW      4104    3.902189295    5.404402730    5.170993400
  659 SOLV  HW1     4105    3.952061731    5.473460549    5.118596705
  659 SOLV  HW2     4106    3.839684865    5.355267491    5.110325990
  660 SOLV  OW      4107    6.155437681    3.789616463    5.337591563
  660 SOLV  HW1     4108    6.162769223    3.716170955    5.270110693
  660 SOLV  HW2     4109    6.096988821    3.862301018    5.301503483
  661 SOLV  OW      4110    6.745272968    3.899454444    3.611059622
  661 SOLV  HW1     4111    6.727475260    3.950227806    3.695361493
  661 SOLV  HW2     4112    6.810704801    3.826111406    3.629524373
  662 SOLV  OW      4113    4.544408096    6.529442857    3.510380021
  662 SOLV  HW1     4114    4.561313240    6.517707220    3.608246769
  662 SOLV  HW2     4115    4.558259389    6.625293029    3.485435812
  663 SOLV  OW      4116    6.001025395    4.871617496    6.098869928
  663 SOLV  HW1     4117    5.972313403    4.934446445    6.171188875
  663 SOLV  HW2     4118    6.011845493    4.922117439    6.013227572
  664 SOLV  OW      4119    6.415826730    6.843259733    4.509268486
  664 SOLV  HW1     4120    6.450075550    6.936820719    4.500609031
  664 SOLV  HW2     4121    6.322305799    6.845158468    4.544648629
  665 SOLV  OW      4122    6.543363288    4.878506732    3.554662765
  665 SOLV  HW1     4123    6.596459961    4.796373392    3.575552935
  665 SOLV  HW2     4124    6.451206418    4.852222608    3.526067209
  666 SOLV  OW      4125    3.449799351    5.971214218    4.238030341
  666 SOLV  HW1     4126    3.508028744    6.052475041    4.235221529
  666 SOLV  HW2     4127    3.365495469    5.992337561    4.287512187
  667 SOLV  OW      4128    3.999210776    6.680558596    5.348209243
  667 SOLV  HW1     4129    3.922027253    6.630517747    5.308965518
  667 SOLV  HW2     4130    3.968637427    6.730926891    5.429015755
  668 SOLV  OW      4131    4.074336760    5.774769605    6.831514484
  668 SOLV  HW1     4132    3.980637853    5.767160853    6.797393201
  668 SOLV  HW2     4133    4.138306103    5.768457819    6.754900797
  669 SOLV  OW      4134    3.396348511    5.063074606    6.372368492
  669 SOLV  HW1     4135    3.322672195    5.044253743    6.307411617
  669 SOLV  HW2     4136    3.467004168    4.992807880    6.363875488
  670 SOLV  OW      4137    5.304935596    5.404665863    5.158947345
  670 SOLV  HW1     4138    5.389819451    5.355368815    5.178082264
  670 SOLV  HW2     4139    5.287422369    5.403875869    5.060487761
  671 SOLV  OW      4140    4.588166030    5.388270034    3.748466853
  671 SOLV  HW1     4141    4.532519441    5.403552410    3.666785986
  671 SOLV  HW2     4142    4.575769682    5.464531518    3.811967007
  672 SOLV  OW      4143    3.461674609    5.306540826    6.471091798
  672 SOLV  HW1     4144    3.427236403    5.213729439    6.456887431
  672 SOLV  HW2     4145    3.457700018    5.357103646    6.384898760
  673 SOLV  OW      4146    6.479791789    4.794266978    5.071433327
  673 SOLV  HW1     4147    6.552291101    4.773667426    5.137168289
  673 SOLV  HW2     4148    6.401873512    4.834689553    5.119352212
  674 SOLV  OW      4149    3.858218302    3.721628019    5.380730063
  674 SOLV  HW1     4150    3.790346738    3.657063105    5.415728120
  674 SOLV  HW2     4151    3.922672068    3.744931393    5.453549462
  675 SOLV  OW      4152    5.216835261    3.665664496    3.293533900
  675 SOLV  HW1     4153    5.278282833    3.593822001    3.326163811
  675 SOLV  HW2     4154    5.268124733    3.750774268    3.282239300
  676 SOLV  OW      4155    6.401710552    5.088459276    4.749126162
  676 SOLV  HW1     4156    6.386874126    4.990757129    4.733768581
  676 SOLV  HW2     4157    6.456965932    5.101219928    4.831501240
  677 SOLV  OW      4158    5.717093285    3.641890809    4.131114549
  677 SOLV  HW1     4159    5.657549113    3.580665471    4.079079322
  677 SOLV  HW2     4160    5.791561949    3.589128910    4.172006679
  678 SOLV  OW      4161    5.382605420    6.100195183    5.010063475
  678 SOLV  HW1     4162    5.438033654    6.043202570    5.070735166
  678 SOLV  HW2     4163    5.386738137    6.195300953    5.040711582
  679 SOLV  OW      4164    6.218033847    3.887498727    4.324908514
  679 SOLV  HW1     4165    6.129419094    3.918959510    4.358957182
  679 SOLV  HW2     4166    6.272529035    3.852582615    4.401149791
  680 SOLV  OW      4167    5.313045999    5.412036765    5.816155106
  680 SOLV  HW1     4168    5.361422101    5.330077963    5.846855391
  680 SOLV  HW2     4169    5.245254907    5.386797979    5.747095095
  681 SOLV  OW      4170    3.443165079    4.422064912    5.215234134
  681 SOLV  HW1     4171    3.437346749    4.384325214    5.122801959
  681 SOLV  HW2     4172    3.352427142    4.452006662    5.244762796
  682 SOLV  OW      4173    6.088559643    4.630113652    4.892090205
  682 SOLV  HW1     4174    6.133903645    4.620425029    4.980690947
  682 SOLV  HW2     4175    6.105816466    4.721634474    4.855673982
  683 SOLV  OW      4176    3.577633614    3.707686895    6.863859069
  683 SOLV  HW1     4177    3.581618383    3.807338691    6.871297710
  683 SOLV  HW2     4178    3.532534682    3.682448949    6.778239091
  684 SOLV  OW      4179    4.565840748    4.061702723    6.329599168
  684 SOLV  HW1     4180    4.529138347    3.969468012    6.341737063
  684 SOLV  HW2     4181    4.622325673    4.085737413    6.408551078
  685 SOLV  OW      4182    3.693498920    3.403744480    3.530247901
  685 SOLV  HW1     4183    3.672020104    3.467931398    3.456624753
  685 SOLV  HW2     4184    3.772120987    3.347861109    3.503842364
  686 SOLV  OW      4185    5.738207101    4.610643227    6.577895857
  686 SOLV  HW1     4186    5.657942081    4.641992827    6.527153688
  686 SOLV  HW2     4187    5.817073176    4.667166507    6.553703686
  687 SOLV  OW      4188    6.131480826    4.880611863    4.792599698
  687 SOLV  HW1     4189    6.136895137    4.897763167    4.694221061
  687 SOLV  HW2     4190    6.089789421    4.959419831    4.837908469
  688 SOLV  OW      4191    3.736142266    3.551707732    5.139624277
  688 SOLV  HW1     4192    3.670192012    3.510859313    5.076508550
  688 SOLV  HW2     4193    3.797667844    3.480770281    5.174033553
  689 SOLV  OW      4194    4.597502941    5.859734531    4.292771637
  689 SOLV  HW1     4195    4.567777360    5.890374433    4.383201856
  689 SOLV  HW2     4196    4.539368971    5.901218439    4.222775016
  690 SOLV  OW      4197    4.270946551    3.579030639    4.916234561
  690 SOLV  HW1     4198    4.339999015    3.556636931    4.985022118
  690 SOLV  HW2     4199    4.184949733    3.533489612    4.939300290
  691 SOLV  OW      4200    3.693705119    4.306664265    0.026754567
  691 SOLV  HW1     4201    3.738351371    4.380416736   -0.023930628
  691 SOLV  HW2     4202    3.762840078    4.252570440    0.074670546
  692 SOLV  OW      4203    4.595983037    4.663855380    3.707314666
  692 SOLV  HW1     4204    4.650786379    4.584445473    3.681033506
  692 SOLV  HW2     4205    4.498865921    4.640886480    3.700935370
  693 SOLV  OW      4206    5.567820392    4.535686526    5.121365242
  693 SOLV  HW1     4207    5.580710125    4.634148058    5.109504766
  693 SOLV  HW2     4208    5.656569970    4.489756854    5.117443792
  694 SOLV  OW      4209    4.056250403    6.163832857    5.925718956
  694 SOLV  HW1     4210    4.011245470    6.222354898    5.993170915
  694 SOLV  HW2     4211    4.018431633    6.071427067    5.931278684
  695 SOLV  OW      4212    3.868658386    4.939624280    3.936828782
  695 SOLV  HW1     4213    3.807501513    5.001879407    3.985676141
  695 SOLV  HW2     4214    3.917470734    4.989997757    3.865542212
  696 SOLV  OW      4215    6.402489485    4.369766404    5.989001129
  696 SOLV  HW1     4216    6.349825853    4.339769181    6.068551837
  696 SOLV  HW2     4217    6.484720137    4.313510577    5.980344232
  697 SOLV  OW      4218    4.693595277    4.194961346    5.362502006
  697 SOLV  HW1     4219    4.649163716    4.128834741    5.422958996
  697 SOLV  HW2     4220    4.752966138    4.254726046    5.416401535
  698 SOLV  OW      4221    4.956846549    6.251740262    6.436854380
  698 SOLV  HW1     4222    4.898024434    6.316726686    6.485002197
  698 SOLV  HW2     4223    4.922941539    6.238828860    6.343659952
  699 SOLV  OW      4224    5.790004099    4.065762930    4.694232834
  699 SOLV  HW1     4225    5.773349093    4.068009150    4.595646301
  699 SOLV  HW2     4226    5.787555584    4.158907252    4.730562106
  700 SOLV  OW      4227    4.464004509    5.252688893    5.227025953
  700 SOLV  HW1     4228    4.390335889    5.249471890    5.294585206
  700 SOLV  HW2     4229    4.547675640    5.285973196    5.270534817
  701 SOLV  OW      4230    6.505261290    4.289000466    4.999106153
  701 SOLV  HW1     4231    6.530919917    4.194891872    5.021134543
  701 SOLV  HW2     4232    6.413488923    4.290075466    4.959398759
  702 SOLV  OW      4233    6.054950188    4.619184938    5.452811821
  702 SOLV  HW1     4234    6.144194604    4.617835932    5.497925662
  702 SOLV  HW2     4235    5.992362187    4.677585426    5.504519511
  703 SOLV  OW      4236    6.705117643    6.345013037    3.941241744
  703 SOLV  HW1     4237    6.674579446    6.383517204    3.854139812
  703 SOLV  HW2     4238    6.736056911    6.418789715    4.001255192
  704 SOLV  OW      4239    6.434552199    6.275774934    4.013312770
  704 SOLV  HW1     4240    6.517845758    6.286574064    3.959039374
  704 SOLV  HW2     4241    6.446274998    6.200091288    4.077613327
  705 SOLV  OW      4242    4.641266544    5.919508643    3.806401228
  705 SOLV  HW1     4243    4.621041412    6.015679085    3.787858373
  705 SOLV  HW2     4244    4.557125513    5.872217763    3.832581640
  706 SOLV  OW      4245    6.841725035    3.827359792    4.620268132
  706 SOLV  HW1     4246    6.927944295    3.787224301    4.651205097
  706 SOLV  HW2     4247    6.791919169    3.863973784    4.698883667
  707 SOLV  OW      4248    4.571816511    4.048931297    5.883418348
  707 SOLV  HW1     4249    4.615177236    4.080218821    5.967932061
  707 SOLV  HW2     4250    4.472696394    4.060027766    5.890743365
  708 SOLV  OW      4251    5.817594835    6.822696943    3.615521398
  708 SOLV  HW1     4252    5.803344266    6.870855664    3.702003236
  708 SOLV  HW2     4253    5.731592822    6.781050495    3.586014764
  709 SOLV  OW      4254    6.751423149    6.560246873    3.472697233
  709 SOLV  HW1     4255    6.695659545    6.531007059    3.394999924
  709 SOLV  HW2     4256    6.771198185    6.657945832    3.464620505
  710 SOLV  OW      4257    4.161708073    3.505492461    6.411389620
  710 SOLV  HW1     4258    4.131997785    3.564594616    6.486397777
  710 SOLV  HW2     4259    4.140597200    3.410298142    6.433622668
  711 SOLV  OW      4260    4.061799661    5.605151462    5.035359895
  711 SOLV  HW1     4261    4.035540675    5.680067454    4.974531868
  711 SOLV  HW2     4262    4.140265037    5.633122219    5.090702074
  712 SOLV  OW      4263    4.245067859    5.041482914    5.947587597
  712 SOLV  HW1     4264    4.155632928    5.074980124    5.917905608
  712 SOLV  HW2     4265    4.244440837    4.941485053    5.948869866
  713 SOLV  OW      4266    5.279808050    4.665523992    4.273354314
  713 SOLV  HW1     4267    5.313112555    4.675260651    4.367150742
  713 SOLV  HW2     4268    5.292109758    4.751915921    4.224499362
  714 SOLV  OW      4269    5.666049153    3.620921452    5.466995888
  714 SOLV  HW1     4270    5.718272050    3.535670853    5.464388179
  714 SOLV  HW2     4271    5.642934834    3.642943016    5.561771702
  715 SOLV  OW      4272    0.212903455    3.711822602    3.893646029
  715 SOLV  HW1     4273    0.203727267    3.810364820    3.907973261
  715 SOLV  HW2     4274    0.203632725    3.664428482    3.981212296
  716 SOLV  OW      4275    5.224998926    4.253351958    4.070651367
  716 SOLV  HW1     4276    5.138067627    4.241975382    4.118767101
  716 SOLV  HW2     4277    5.264265349    4.163477698    4.051100179
  717 SOLV  OW      4278    5.729390722    5.200328736    5.894753057
  717 SOLV  HW1     4279    5.768505489    5.115300268    5.859514881
  717 SOLV  HW2     4280    5.737463358    5.201921340    5.994421292
  718 SOLV  OW      4281    4.067801557    6.713048661    6.164709597
  718 SOLV  HW1     4282    4.066272336    6.649283591    6.087683120
  718 SOLV  HW2     4283    4.107003498    6.800150875    6.135081418
  719 SOLV  OW      4284    5.690624018    5.301528066    4.773268889
  719 SOLV  HW1     4285    5.625718142    5.377223006    4.780851992
  719 SOLV  HW2     4286    5.673772838    5.235720109    4.846667458
  720 SOLV  OW      4287    4.441188889    5.903675669    6.483789407
  720 SOLV  HW1     4288    4.404490570    5.995874102    6.471370208
  720 SOLV  HW2     4289    4.366143901    5.840114418    6.501948264
  721 SOLV  OW      4290    4.778841372    6.372587890    3.472259786
  721 SOLV  HW1     4291    4.692764399    6.423495706    3.473254741
  721 SOLV  HW2     4292    4.832119100    6.395638500    3.553696069
  722 SOLV  OW      4293    5.379653068    4.753397949    5.622991992
  722 SOLV  HW1     4294    5.425039344    4.687213433    5.563314748
  722 SOLV  HW2     4295    5.446341822    4.820803683    5.654782849
  723 SOLV  OW      4296    6.163724121    3.951688649    6.686388770
  723 SOLV  HW1     4297    6.211440809    3.929861083    6.601250582
  723 SOLV  HW2     4298    6.225693351    4.000735453    6.747675487
  724 SOLV  OW      4299    5.477236541    4.265229921    3.707127383
  724 SOLV  HW1     4300    5.386415934    4.295334204    3.736226760
  724 SOLV  HW2     4301    5.545065644    4.293691605    3.774880804
  725 SOLV  OW      4302    0.012901601    4.866989509    4.864016463
  725 SOLV  HW1     4303   -0.038360995    4.906555024    4.787804659
  725 SOLV  HW2     4304    0.004260208    4.926090121    4.944228368
  726 SOLV  OW      4305    4.857543564    3.746192966    5.019031689
  726 SOLV  HW1     4306    4.767468433    3.706807669    5.037388913
  726 SOLV  HW2     4307    4.872162174    3.751298781    4.920229511
  727 SOLV  OW      4308    5.776338907    5.401479747    3.750348698
  727 SOLV  HW1     4309    5.714188489    5.323188854    3.753392473
  727 SOLV  HW2     4310    5.870513932    5.368943562    3.741755196
  728 SOLV  OW      4311    4.720813637    6.508020415    6.133868381
  728 SOLV  HW1     4312    4.622572170    6.518268393    6.149539468
  728 SOLV  HW2     4313    4.735893431    6.450794494    6.053247576
  729 SOLV  OW      4314    4.710127099    5.979377035    4.947453961
  729 SOLV  HW1     4315    4.788412576    6.039977683    4.933300051
  729 SOLV  HW2     4316    4.629401729    6.033941307    4.969983512
  730 SOLV  OW      4317    5.124466551    5.414386484    4.785494176
  730 SOLV  HW1     4318    5.081185255    5.493763760    4.828226111
  730 SOLV  HW2     4319    5.083602990    5.330626835    4.821750081
  731 SOLV  OW      4320    4.602105353    6.820174826    4.942175814
  731 SOLV  HW1     4321    4.623869776    6.793318707    5.036018520
  731 SOLV  HW2     4322    4.675582887    6.877608015    4.906066104
  732 SOLV  OW      4323    5.428733379    6.130640690    4.732327897
  732 SOLV  HW1     4324    5.396459062    6.134011669    4.826926135
  732 SOLV  HW2     4325    5.495282848    6.056644471    4.722452502
  733 SOLV  OW      4326    3.912285396    5.652823685    4.648546264
  733 SOLV  HW1     4327    3.961492204    5.698545932    4.722641683
  733 SOLV  HW2     4328    3.833994122    5.708677608    4.621112613
  734 SOLV  OW      4329    3.759360895    4.305607623    4.435755601
  734 SOLV  HW1     4330    3.711764491    4.335188610    4.518588665
  734 SOLV  HW2     4331    3.812890743    4.381722624    4.399112179
  735 SOLV  OW      4332    5.789999452    4.941980502    5.812816966
  735 SOLV  HW1     4333    5.761081896    4.910565424    5.903253764
  735 SOLV  HW2     4334    5.711705237    4.940988858    5.750600811
  736 SOLV  OW      4335    6.708596868    4.660680304    5.803161972
  736 SOLV  HW1     4336    6.805337936    4.679592338    5.786277273
  736 SOLV  HW2     4337    6.690265280    4.563728154    5.786858850
  737 SOLV  OW      4338    5.707102192    3.933241720    6.823557686
  737 SOLV  HW1     4339    5.631775758    3.942576927    6.758440616
  737 SOLV  HW2     4340    5.678113317    3.875644666    6.900001440
  738 SOLV  OW      4341    6.607102359    3.990711062    5.834011974
  738 SOLV  HW1     4342    6.546606375    3.942126802    5.897098001
  738 SOLV  HW2     4343    6.638329778    4.075644064    5.876570564
  739 SOLV  OW      4344    3.561277465    4.839291376    4.430086989
  739 SOLV  HW1     4345    3.538684238    4.741898440    4.428036833
  739 SOLV  HW2     4346    3.514225265    4.885980954    4.355212602
  740 SOLV  OW      4347    5.283803989    6.057641121    3.881406377
  740 SOLV  HW1     4348    5.204718721    6.116438321    3.864374894
  740 SOLV  HW2     4349    5.258272919    5.985184150    3.945435700
  741 SOLV  OW      4350    5.305191235    4.705529687    4.835206675
  741 SOLV  HW1     4351    5.326912435    4.645181007    4.911941165
  741 SOLV  HW2     4352    5.247177650    4.656822159    4.769908029
  742 SOLV  OW      4353    4.509061798    6.172563644    6.169786339
  742 SOLV  HW1     4354    4.478971723    6.257411457    6.213343616
  742 SOLV  HW2     4355    4.429803943    6.124406661    6.132357089
  743 SOLV  OW      4356    5.692821814    5.504981708    4.368544897
  743 SOLV  HW1     4357    5.701197073    5.455756999    4.281893142
  743 SOLV  HW2     4358    5.599091072    5.538239904    4.379039932
  744 SOLV  OW      4359    5.918659942    5.907132682    5.281814245
  744 SOLV  HW1     4360    5.896925262    5.851455474    5.201631325
  744 SOLV  HW2     4361    5.923737021    5.848521052    5.362687472
  745 SOLV  OW      4362    6.091978850    4.434326782    6.298933403
  745 SOLV  HW1     4363    6.105500250    4.533118362    6.291260882
  745 SOLV  HW2     4364    6.075675869    4.410264304    6.394624080
  746 SOLV  OW      4365    4.026570680    6.274057996    4.156093467
  746 SOLV  HW1     4366    4.002976180    6.286786643    4.059744493
  746 SOLV  HW2     4367    3.945591976    6.244065288    4.206538576
  747 SOLV  OW      4368    4.556567642    5.592656670    3.927283415
  747 SOLV  HW1     4369    4.486711100    5.658472578    3.899205480
  747 SOLV  HW2     4370    4.599284113    5.623628710    4.012230668
  748 SOLV  OW      4371    5.447258494    5.498627603    5.483159314
  748 SOLV  HW1     4372    5.406475957    5.583472403    5.449395161
  748 SOLV  HW2     4373    5.487130102    5.514477301    5.573496525
  749 SOLV  OW      4374    5.537738819    4.945744161    3.716704904
  749 SOLV  HW1     4375    5.617930834    4.888126049    3.700853815
  749 SOLV  HW2     4376    5.491186773    4.962674275    3.629825166
  750 SOLV  OW      4377    4.180980193    4.310251050    5.368297371
  750 SOLV  HW1     4378    4.220477255    4.335774017    5.280044321
  750 SOLV  HW2     4379    4.246485720    4.254418933    5.419207102
  751 SOLV  OW      4380    6.216502899    5.788225179    4.531874602
  751 SOLV  HW1     4381    6.133517861    5.766478902    4.583276275
  751 SOLV  HW2     4382    6.193699494    5.849416301    4.456130207
  752 SOLV  OW      4383    5.022596690    3.693284996    5.816777071
  752 SOLV  HW1     4384    5.062795847    3.701022333    5.908024765
  752 SOLV  HW2     4385    5.028453514    3.781593020    5.770200484
  753 SOLV  OW      4386    4.297343813    5.934498398    4.968426680
  753 SOLV  HW1     4387    4.373406368    5.999346026    4.971761786
  753 SOLV  HW2     4388    4.211846746    5.982379634    4.988410935
  754 SOLV  OW      4389    3.932585568    4.958490107    5.639625559
  754 SOLV  HW1     4390    3.851148665    5.007814335    5.670237424
  754 SOLV  HW2     4391    3.973308059    4.910102788    5.717099986
  755 SOLV  OW      4392    5.173823138    6.103883161    4.242522181
  755 SOLV  HW1     4393    5.122362904    6.124007675    4.325879952
  755 SOLV  HW2     4394    5.271665786    6.102891333    4.263195718
  756 SOLV  OW      4395    6.858113656    5.582133390    5.220722671
  756 SOLV  HW1     4396    6.817878704    5.560895748    5.131660942
  756 SOLV  HW2     4397    6.844333105    5.679039249    5.241245802
  757 SOLV  OW      4398    4.186727231    5.963029683    3.719389448
  757 SOLV  HW1     4399    4.203487665    6.061448110    3.713511074
  757 SOLV  HW2     4400    4.110204656    5.945916899    3.781462404
  758 SOLV  OW      4401    6.741212028    5.268825931    3.955153916
  758 SOLV  HW1     4402    6.744682699    5.273792593    3.855327918
  758 SOLV  HW2     4403    6.809925771    5.330254851    3.993971053
  759 SOLV  OW      4404    3.627884613    5.438449144    5.687747438
  759 SOLV  HW1     4405    3.570126680    5.400199241    5.615617837
  759 SOLV  HW2     4406    3.671913748    5.521844397    5.654456123
  760 SOLV  OW      4407    4.504055299    6.138591799    5.010988746
  760 SOLV  HW1     4408    4.541213502    6.224172189    4.974977626
  760 SOLV  HW2     4409    4.466010733    6.154515548    5.102095916
  761 SOLV  OW      4410    4.127359039    6.288271586    5.029208133
  761 SOLV  HW1     4411    4.196107803    6.340420741    4.978652996
  761 SOLV  HW2     4412    4.134314491    6.309679780    5.126650104
  762 SOLV  OW      4413    4.634951701    5.831043164    6.687207859
  762 SOLV  HW1     4414    4.713971336    5.793255199    6.638941409
  762 SOLV  HW2     4415    4.566944800    5.861937749    6.620707686
  763 SOLV  OW      4416    3.986925829    4.788983918    5.423638919
  763 SOLV  HW1     4417    4.023719699    4.713812282    5.478382924
  763 SOLV  HW2     4418    3.964787154    4.866022424    5.483441707
  764 SOLV  OW      4419    3.908065149    6.799385963    5.560297299
  764 SOLV  HW1     4420    3.852107579    6.720520355    5.585801992
  764 SOLV  HW2     4421    3.943168620    6.843447634    5.642927594
  765 SOLV  OW      4422    3.660094402    5.765432291    4.974925140
  765 SOLV  HW1     4423    3.652338346    5.674247789    4.934590473
  765 SOLV  HW2     4424    3.570116609    5.795715789    5.006365641
  766 SOLV  OW      4425    4.118064496    5.645820150    6.016001371
  766 SOLV  HW1     4426    4.217126554    5.632478557    6.019242970
  766 SOLV  HW2     4427    4.082000840    5.650389596    6.109169607
  767 SOLV  OW      4428    3.750930661    5.803443823    5.230836822
  767 SOLV  HW1     4429    3.677515850    5.861989196    5.265254706
  767 SOLV  HW2     4430    3.732855657    5.780039748    5.135299492
  768 SOLV  OW      4431    6.114049260    6.529432382    4.079302486
  768 SOLV  HW1     4432    6.187576260    6.491464525    4.135462561
  768 SOLV  HW2     4433    6.152722221    6.568485273    3.995750127
  769 SOLV  OW      4434    0.050674203    4.540780499    3.965419395
  769 SOLV  HW1     4435    0.035852751    4.634081623    3.998239930
  769 SOLV  HW2     4436    0.085298488    4.543565129    3.871636425
  770 SOLV  OW      4437    5.237245401    4.370012449    3.811504665
  770 SOLV  HW1     4438    5.212916831    4.322895830    3.896296777
  770 SOLV  HW2     4439    5.271460731    4.461522161    3.832878201
  771 SOLV  OW      4440    4.743097854    5.153440765    4.555357326
  771 SOLV  HW1     4441    4.772639739    5.091586640    4.628177565
  771 SOLV  HW2     4442    4.652040556    5.126691852    4.523822283
  772 SOLV  OW      4443    3.352466406    3.473406794    5.867261420
  772 SOLV  HW1     4444    3.343375442    3.563325630    5.824441478
  772 SOLV  HW2     4445    3.401038939    3.411751958    5.805286667
  773 SOLV  OW      4446    6.656136287    4.395065391    5.793624340
  773 SOLV  HW1     4447    6.671842622    4.343662474    5.877960247
  773 SOLV  HW2     4448    6.711597864    4.356145205    5.720067037
  774 SOLV  OW      4449    3.995389109    4.309739199    4.879976470
  774 SOLV  HW1     4450    4.014722238    4.379341105    4.810815192
  774 SOLV  HW2     4451    3.915269174    4.256654397    4.852331734
  775 SOLV  OW      4452    3.328489480    4.017011893    6.517169003
  775 SOLV  HW1     4453    3.343926158    3.969226161    6.430683730
  775 SOLV  HW2     4454    3.240581186    3.988785952    6.555598882
  776 SOLV  OW      4455    4.290021150    4.031418761    5.923290493
  776 SOLV  HW1     4456    4.258048555    4.084763316    6.001607709
  776 SOLV  HW2     4457    4.267536245    3.934978304    5.937257125
  777 SOLV  OW      4458    4.390405764    4.262398993    6.336384339
  777 SOLV  HW1     4459    4.444560060    4.346354495    6.340878103
  777 SOLV  HW2     4460    4.450307635    4.183378320    6.349380778
  778 SOLV  OW      4461    4.312026593    5.534457478    5.371526162
  778 SOLV  HW1     4462    4.405362189    5.509099807    5.396963327
  778 SOLV  HW2     4463    4.314678130    5.599125495    5.295285695
  779 SOLV  OW      4464    3.932474852    5.378448308    4.709362955
  779 SOLV  HW1     4465    4.016047054    5.365884447    4.762837317
  779 SOLV  HW2     4466    3.908557381    5.475530994    4.707248033
  780 SOLV  OW      4467    6.271055230    5.730258516    3.418274579
  780 SOLV  HW1     4468    6.183621012    5.712264270    3.373183020
  780 SOLV  HW2     4469    6.270019052    5.690499223    3.510034126
  781 SOLV  OW      4470    6.338388050    4.138175217    3.575084759
  781 SOLV  HW1     4471    6.248454703    4.180938907    3.565866608
  781 SOLV  HW2     4472    6.408776914    4.201251305    3.542398352
  782 SOLV  OW      4473    3.620023139    6.236403638    3.596171896
  782 SOLV  HW1     4474    3.531359361    6.194714263    3.576118798
  782 SOLV  HW2     4475    3.608890744    6.335309297    3.605926259
  783 SOLV  OW      4476    4.954004540    4.478095811    6.514280751
  783 SOLV  HW1     4477    4.925010465    4.566074694    6.551975286
  783 SOLV  HW2     4478    4.995516986    4.492407144    6.424427309
  784 SOLV  OW      4479    6.299279904    4.771632825    4.391574630
  784 SOLV  HW1     4480    6.368867609    4.739484187    4.455793457
  784 SOLV  HW2     4481    6.261002295    4.693598254    4.342123335
  785 SOLV  OW      4482    3.640823783    5.677181246    6.523372665
  785 SOLV  HW1     4483    3.650957893    5.634803106    6.433357228
  785 SOLV  HW2     4484    3.557286449    5.732134097    6.525111806
  786 SOLV  OW      4485    4.109098650    6.488114018    4.547268407
  786 SOLV  HW1     4486    4.180948808    6.557649175    4.549294944
  786 SOLV  HW2     4487    4.142051975    6.404853395    4.591804355
  787 SOLV  OW      4488    6.832803891    4.577441100    5.500072661
  787 SOLV  HW1     4489    6.882901604    4.608206438    5.419179440
  787 SOLV  HW2     4490    6.759551516    4.642368103    5.520578696
  788 SOLV  OW      4491    6.183959114    4.289206822    4.136908545
  788 SOLV  HW1     4492    6.188346624    4.285149539    4.037078251
  788 SOLV  HW2     4493    6.119532915    4.220363073    4.170247132
  789 SOLV  OW      4494    5.232093190    5.656015795    4.488767319
  789 SOLV  HW1     4495    5.291530050    5.676058008    4.566658000
  789 SOLV  HW2     4496    5.190731065    5.565759067    4.500777259
  790 SOLV  OW      4497    5.157573265    4.837318515    5.459981383
  790 SOLV  HW1     4498    5.226570039    4.828118544    5.531791884
  790 SOLV  HW2     4499    5.074086570    4.789748875    5.487711003
  791 SOLV  OW      4500    4.986206342    4.620479598    0.006816847
  791 SOLV  HW1     4501    4.923165354    4.543981468    0.020075186
  791 SOLV  HW2     4502    5.060520602    4.592268740   -0.053873709
  792 SOLV  OW      4503    5.168214729    3.977661989    6.144419767
  792 SOLV  HW1     4504    5.089751432    4.027769087    6.107890257
  792 SOLV  HW2     4505    5.250376099    4.034144639    6.136624073
  793 SOLV  OW      4506    5.444131945    5.194740963    5.517365077
  793 SOLV  HW1     4507    5.365498266    5.154399826    5.470574290
  793 SOLV  HW2     4508    5.437034533    5.294447932    5.514510760
  794 SOLV  OW      4509    6.308362271    4.194903234    5.695208411
  794 SOLV  HW1     4510    6.257551162    4.247779608    5.627210076
  794 SOLV  HW2     4511    6.374668271    4.254267980    5.740823664
  795 SOLV  OW      4512    4.036696727    6.014770014    5.080741690
  795 SOLV  HW1     4513    4.029950444    6.012340253    5.180484476
  795 SOLV  HW2     4514    4.047934305    6.109395442    5.050414386
  796 SOLV  OW      4515    4.353975473    5.808154621    3.905791236
  796 SOLV  HW1     4516    4.307665207    5.855381097    3.830778518
  796 SOLV  HW2     4517    4.285821544    5.769302889    3.967818514
  797 SOLV  OW      4518    6.356712660    3.801196616    4.534066851
  797 SOLV  HW1     4519    6.450450701    3.769887550    4.518803749
  797 SOLV  HW2     4520    6.318764906    3.754908399    4.614175334
  798 SOLV  OW      4521    5.585077291    4.126587357    5.922753444
  798 SOLV  HW1     4522    5.513558433    4.116267218    5.991890388
  798 SOLV  HW2     4523    5.597561310    4.223608100    5.901956994
  799 SOLV  OW      4524    3.732619746    6.520800183    4.637262603
  799 SOLV  HW1     4525    3.634592748    6.506139355    4.624004857
  799 SOLV  HW2     4526    3.746650928    6.591429593    4.706664252
  800 SOLV  OW      4527    5.588896413    3.737757256    5.694841644
  800 SOLV  HW1     4528    5.551735834    3.830037032    5.684664532
  800 SOLV  HW2     4529    5.526074424    3.682395756    5.749508839
  801 SOLV  OW      4530    5.718647140    6.116627727    4.908793932
  801 SOLV  HW1     4531    5.702063909    6.103126111    5.006490721
  801 SOLV  HW2     4532    5.761973923    6.034909198    4.870756396
  802 SOLV  OW      4533    5.005758110    6.397985693    3.912843809
  802 SOLV  HW1     4534    5.057497228    6.450297518    3.980579452
  802 SOLV  HW2     4535    5.016887989    6.300210353    3.930666563
  803 SOLV  OW      4536    3.618513679    3.692229832    3.441613032
  803 SOLV  HW1     4537    3.604426739    3.770096136    3.502766747
  803 SOLV  HW2     4538    3.620384646    3.724187496    3.346868364
  804 SOLV  OW      4539    4.545857406    5.755227170    5.944397143
  804 SOLV  HW1     4540    4.472098778    5.699832797    5.983033989
  804 SOLV  HW2     4541    4.577756077    5.820700862    6.012933990
  805 SOLV  OW      4542    5.856554027    0.042708103    4.149413198
  805 SOLV  HW1     4543    5.927197568   -0.016777816    4.187790445
  805 SOLV  HW2     4544    5.896857184    0.130994295    4.125265024
  806 SOLV  OW      4545    3.910869179    3.386427760    5.240321606
  806 SOLV  HW1     4546    3.898823918    3.293425672    5.205573872
  806 SOLV  HW2     4547    3.919757867    3.383891855    5.339902586
  807 SOLV  OW      4548    3.833747717    6.646019405    4.397539286
  807 SOLV  HW1     4549    3.808958981    6.591164109    4.477403312
  807 SOLV  HW2     4550    3.909312249    6.601985318    4.349033974
  808 SOLV  OW      4551    5.536142305    4.710718084    6.441432111
  808 SOLV  HW1     4552    5.572370623    4.800650570    6.416944216
  808 SOLV  HW2     4553    5.540261051    4.650339115    6.361812244
  809 SOLV  OW      4554    6.422202827    5.187710837    5.988189641
  809 SOLV  HW1     4555    6.356319527    5.142889185    6.048621238
  809 SOLV  HW2     4556    6.426256811    5.285264505    6.009831959
  810 SOLV  OW      4557    6.597278646    5.903285068    3.933945857
  810 SOLV  HW1     4558    6.633221998    5.814372003    3.962275765
  810 SOLV  HW2     4559    6.527653163    5.933364506    3.999118855
  811 SOLV  OW      4560    3.704058214    5.948495998    5.618114253
  811 SOLV  HW1     4561    3.609317654    5.963538691    5.646362922
  811 SOLV  HW2     4562    3.717994668    5.851402794    5.598654422
  812 SOLV  OW      4563    6.057598242    4.974669501    5.844232227
  812 SOLV  HW1     4564    6.093352077    5.057785143    5.801625915
  812 SOLV  HW2     4565    5.962791422    4.960704880    5.815622407
  813 SOLV  OW      4566    6.224377513    5.418073566    5.075618452
  813 SOLV  HW1     4567    6.212766152    5.356752252    4.997484767
  813 SOLV  HW2     4568    6.167192971    5.386650120    5.151410798
  814 SOLV  OW      4569    0.078319354    3.499510811    5.893788406
  814 SOLV  HW1     4570    0.085957082    3.549223616    5.807346010
  814 SOLV  HW2     4571   -0.000454237    3.438010834    5.889998083
  815 SOLV  OW      4572    4.320807680    5.615538949    4.437569723
  815 SOLV  HW1     4573    4.309755944    5.714104513    4.424749505
  815 SOLV  HW2     4574    4.386439614    5.598662656    4.511117069
  816 SOLV  OW      4575    6.142876361    5.960262821    4.344109322
  816 SOLV  HW1     4576    6.126241550    5.982076529    4.247937706
  816 SOLV  HW2     4577    6.195353092    6.034130834    4.386431417
  817 SOLV  OW      4578    4.411749628    5.430874450    4.993892610
  817 SOLV  HW1     4579    4.429876526    5.355318498    5.056856576
  817 SOLV  HW2     4580    4.494160394    5.486707033    4.984253537
  818 SOLV  OW      4581    4.020625991    4.487845270    4.680485054
  818 SOLV  HW1     4582    4.000651468    4.442634993    4.593544790
  818 SOLV  HW2     4583    3.945713035    4.549875517    4.703761859
  819 SOLV  OW      4584    3.746965111    5.309872692    4.976660737
  819 SOLV  HW1     4585    3.654544600    5.305236027    5.014591551
  819 SOLV  HW2     4586    3.780549027    5.217278177    4.959338814
  820 SOLV  OW      4587    5.576845314    5.392541579    5.266018259
  820 SOLV  HW1     4588    5.543636915    5.443386747    5.345477105
  820 SOLV  HW2     4589    5.612150950    5.303784980    5.295639997
  821 SOLV  OW      4590    3.875333366    5.608556161    5.373114784
  821 SOLV  HW1     4591    3.879539102    5.529934818    5.311450325
  821 SOLV  HW2     4592    3.825538247    5.683073672    5.328740863
  822 SOLV  OW      4593    5.619177731    6.448144639    3.494398538
  822 SOLV  HW1     4594    5.642913536    6.412992744    3.403829571
  822 SOLV  HW2     4595    5.627086741    6.547839878    3.494561742
  823 SOLV  OW      4596    4.606728018    6.789814071    3.440414429
  823 SOLV  HW1     4597    4.651085726    6.844155858    3.511697695
  823 SOLV  HW2     4598    4.675548949    6.735591452    3.392190856
  824 SOLV  OW      4599    4.722159813    6.566725909    5.531031491
  824 SOLV  HW1     4600    4.812454329    6.537499529    5.499524044
  824 SOLV  HW2     4601    4.732192022    6.643658847    5.594139927
  825 SOLV  OW      4602    6.612009871    3.681449644    4.540964562
  825 SOLV  HW1     4603    6.687309736    3.740192623    4.570646438
  825 SOLV  HW2     4604    6.636698813    3.636461984    4.455125648
  826 SOLV  OW      4605    3.670031281    3.545873934    5.506173558
  826 SOLV  HW1     4606    3.598207892    3.602248427    5.546975868
  826 SOLV  HW2     4607    3.631876601    3.457289072    5.479746655
  827 SOLV  OW      4608    6.205011154    5.270890229    4.815572448
  827 SOLV  HW1     4609    6.224359672    5.350084917    4.757645718
  827 SOLV  HW2     4610    6.281411044    5.206545120    4.810636579
  828 SOLV  OW      4611    5.881314087    5.824104704    4.391428253
  828 SOLV  HW1     4612    5.892855862    5.737653662    4.440361373
  828 SOLV  HW2     4613    5.968743829    5.872559348    4.388322579
  829 SOLV  OW      4614    5.470797044    6.464281416    3.722676471
  829 SOLV  HW1     4615    5.513076187    6.459547177    3.632177292
  829 SOLV  HW2     4616    5.485932275    6.378084362    3.771060277
  830 SOLV  OW      4617    6.187358115    3.890192399    3.580483474
  830 SOLV  HW1     4618    6.269143948    3.943407424    3.602420355
  830 SOLV  HW2     4619    6.156084428    3.913607544    3.488420022
  831 SOLV  OW      4620    6.547462460    5.557264533    4.279972807
  831 SOLV  HW1     4621    6.556429458    5.467517121    4.236786749
  831 SOLV  HW2     4622    6.464216189    5.559416727    4.335339101
  832 SOLV  OW      4623    3.685925060    5.999058828    4.717847052
  832 SOLV  HW1     4624    3.697667741    6.088006979    4.673664940
  832 SOLV  HW2     4625    3.727823638    6.001167034    4.808631639
  833 SOLV  OW      4626    5.713882887    4.604043442    3.469621459
  833 SOLV  HW1     4627    5.793875878    4.623876490    3.412983884
  833 SOLV  HW2     4628    5.670651525    4.519664619    3.437821088
  834 SOLV  OW      4629    4.684011047    4.642617392    4.848280208
  834 SOLV  HW1     4630    4.778801382    4.639876013    4.816541928
  834 SOLV  HW2     4631    4.682200315    4.638429343    4.948176062
  835 SOLV  OW      4632    4.107465029    3.572508560    5.258555485
  835 SOLV  HW1     4633    4.071408778    3.650523021    5.207414747
  835 SOLV  HW2     4634    4.042357825    3.496732566    5.254009832
  836 SOLV  OW      4635    6.709987569    6.498004976    4.181722897
  836 SOLV  HW1     4636    6.626147729    6.551390729    4.170641075
  836 SOLV  HW2     4637    6.688032129    6.409769327    4.223369277
  837 SOLV  OW      4638    6.011410926    3.776286939    4.625779551
  837 SOLV  HW1     4639    6.092267593    3.768429621    4.684104773
  837 SOLV  HW2     4640    5.936068579    3.724335114    4.666101827
  838 SOLV  OW      4641    4.833698136    5.031296694    4.794242203
  838 SOLV  HW1     4642    4.768899465    4.990136863    4.858340822
  838 SOLV  HW2     4643    4.877022534    4.959391555    4.739889602
  839 SOLV  OW      4644    3.743557502    6.553279536    3.845575197
  839 SOLV  HW1     4645    3.792272375    6.633681970    3.811460519
  839 SOLV  HW2     4646    3.682707670    6.518450413    3.774260692
  840 SOLV  OW      4647    4.151350342    6.425926282    3.757158398
  840 SOLV  HW1     4648    4.135303142    6.478738003    3.673760672
  840 SOLV  HW2     4649    4.065950432    6.418161218    3.808620668
  841 SOLV  OW      4650    5.547287888    4.019039515    4.842931187
  841 SOLV  HW1     4651    5.501943524    3.941074115    4.799741791
  841 SOLV  HW2     4652    5.642304272    4.023584015    4.812089098
  842 SOLV  OW      4653    5.006185034    3.925882115    5.658391456
  842 SOLV  HW1     4654    4.998149506    3.891493617    5.564824554
  842 SOLV  HW2     4655    5.096782267    3.966190302    5.671401041
  843 SOLV  OW      4656    5.204749466    5.181083457    6.658873789
  843 SOLV  HW1     4657    5.111174953    5.171462124    6.624918546
  843 SOLV  HW2     4658    5.231332574    5.097744304    6.707346654
  844 SOLV  OW      4659    4.124678546    3.680044860    4.559029901
  844 SOLV  HW1     4660    4.033907123    3.654831216    4.525468596
  844 SOLV  HW2     4661    4.174297641    3.597538292    4.586086969
  845 SOLV  OW      4662    5.453903093    6.110020156    4.277645723
  845 SOLV  HW1     4663    5.474557295    6.141072969    4.370440662
  845 SOLV  HW2     4664    5.498040845    6.170768018    4.211590762
  846 SOLV  OW      4665    5.662611669    3.869305590    3.851747828
  846 SOLV  HW1     4666    5.627023917    3.917357195    3.931901152
  846 SOLV  HW2     4667    5.595342835    3.873419339    3.777856352
  847 SOLV  OW      4668    4.832924933    4.480032676    3.934228339
  847 SOLV  HW1     4669    4.912228956    4.539705983    3.946551611
  847 SOLV  HW2     4670    4.798177442    4.489647358    3.840944082
  848 SOLV  OW      4671    6.440590171    3.878180965    4.841052272
  848 SOLV  HW1     4672    6.537515382    3.879025562    4.816420977
  848 SOLV  HW2     4673    6.392624566    3.949561704    4.790003790
  849 SOLV  OW      4674    4.969271637    5.164321309    3.660379776
  849 SOLV  HW1     4675    4.869563916    5.157099831    3.657527700
  849 SOLV  HW2     4676    5.005187522    5.166592124    3.567069434
  850 SOLV  OW      4677    3.621913347    5.621473975    3.720873449
  850 SOLV  HW1     4678    3.569942329    5.702153586    3.749002166
  850 SOLV  HW2     4679    3.571065627    5.571995753    3.650390604
  851 SOLV  OW      4680    4.903510623    4.753501335    5.528305008
  851 SOLV  HW1     4681    4.895091619    4.668152985    5.579747662
  851 SOLV  HW2     4682    4.910081395    4.830298213    5.592027541
  852 SOLV  OW      4683    3.556125815    4.792265171    6.549024664
  852 SOLV  HW1     4684    3.573806407    4.828881336    6.457656667
  852 SOLV  HW2     4685    3.535508976    4.867469787    6.611639789
  853 SOLV  OW      4686    5.644409796    3.865635774    4.278134006
  853 SOLV  HW1     4687    5.598586699    3.824732235    4.357046515
  853 SOLV  HW2     4688    5.688322365    3.793792356    4.224187647
  854 SOLV  OW      4689    6.354714607    4.828650926    6.344306853
  854 SOLV  HW1     4690    6.444154298    4.804318075    6.306776957
  854 SOLV  HW2     4691    6.355233881    4.814713052    6.443329407
  855 SOLV  OW      4692    4.171210217    6.746114069    4.147545206
  855 SOLV  HW1     4693    4.229018534    6.689454285    4.088826661
  855 SOLV  HW2     4694    4.108092101    6.687656117    4.198542729
  856 SOLV  OW      4695    6.507002458    4.350758899    3.464339389
  856 SOLV  HW1     4696    6.457177441    4.429749641    3.428570241
  856 SOLV  HW2     4697    6.581784493    4.382226704    3.522810448
  857 SOLV  OW      4698    4.922241628    5.237177067    6.046877223
  857 SOLV  HW1     4699    4.848351569    5.171772410    6.063131641
  857 SOLV  HW2     4700    4.995267216    5.222183003    6.113541251
  858 SOLV  OW      4701    5.633495604    5.157556698    4.998964808
  858 SOLV  HW1     4702    5.718629051    5.151050114    5.051039218
  858 SOLV  HW2     4703    5.556169698    5.136426594    5.058764173
  859 SOLV  OW      4704    4.944029806    4.192841517    6.439794012
  859 SOLV  HW1     4705    5.030192440    4.168423593    6.484307366
  859 SOLV  HW2     4706    4.920168779    4.287176811    6.462882354
  860 SOLV  OW      4707    4.554041155    3.421458294    6.727353108
  860 SOLV  HW1     4708    4.653729053    3.414805506    6.722927881
  860 SOLV  HW2     4709    4.520906498    3.372223895    6.807848662
  861 SOLV  OW      4710    6.559291041    4.765143206    4.023774546
  861 SOLV  HW1     4711    6.532084000    4.698576949    3.954274537
  861 SOLV  HW2     4712    6.582811738    4.851719697    3.979583806
  862 SOLV  OW      4713    5.522277739    6.211734894    3.885991827
  862 SOLV  HW1     4714    5.541225623    6.243473536    3.978917261
  862 SOLV  HW2     4715    5.465297851    6.129636249    3.889795943
  863 SOLV  OW      4716    6.556056860    5.488836574    3.653815465
  863 SOLV  HW1     4717    6.514902817    5.529502030    3.735391045
  863 SOLV  HW2     4718    6.494547832    5.419310485    3.616605264
  864 SOLV  OW      4719    5.368294740    6.465641157    4.498529079
  864 SOLV  HW1     4720    5.433587708    6.390116775    4.492644704
  864 SOLV  HW2     4721    5.414052109    6.546414463    4.535725521
  865 SOLV  OW      4722    4.153027921    6.497721496    5.728508224
  865 SOLV  HW1     4723    4.140245308    6.406164893    5.690376434
  865 SOLV  HW2     4724    4.164976006    6.563430036    5.654079526
  866 SOLV  OW      4725    3.947183078    3.937575208    5.755039595
  866 SOLV  HW1     4726    3.904279381    3.922041526    5.844030723
  866 SOLV  HW2     4727    3.900057402    4.012125813    5.707892705
  867 SOLV  OW      4728    4.146881516    5.722973247    4.086637207
  867 SOLV  HW1     4729    4.140655113    5.789499124    4.161047917
  867 SOLV  HW2     4730    4.102169972    5.637871028    4.114203727
  868 SOLV  OW      4731    4.418032083    3.859405980    5.353395729
  868 SOLV  HW1     4732    4.496021057    3.884950667    5.410553642
  868 SOLV  HW2     4733    4.337696263    3.912095030    5.381176658
  869 SOLV  OW      4734    3.694464519    4.542437899    6.277221082
  869 SOLV  HW1     4735    3.673175775    4.455121601    6.233373007
  869 SOLV  HW2     4736    3.625809855    4.562177852    6.347212759
  870 SOLV  OW      4737    4.220197298    4.107779250    6.210390032
  870 SOLV  HW1     4738    4.215768658    4.012648107    6.240921626
  870 SOLV  HW2     4739    4.287563805    4.157281039    6.265280108
  871 SOLV  OW      4740    4.065815533    5.854727220    6.400862085
  871 SOLV  HW1     4741    4.079477763    5.935335547    6.343264304
  871 SOLV  HW2     4742    3.987011777    5.869473898    6.460647644
  872 SOLV  OW      4743    6.713002993    4.425689673    5.200176141
  872 SOLV  HW1     4744    6.799207711    4.376425437    5.212085055
  872 SOLV  HW2     4745    6.677650713    4.409179633    5.108102067
  873 SOLV  OW      4746    3.957828899    4.972272363    5.230719631
  873 SOLV  HW1     4747    4.046274958    4.969763512    5.184107274
  873 SOLV  HW2     4748    3.957087817    4.904680729    5.304425390
  874 SOLV  OW      4749    3.801434812    4.138075920    5.634493754
  874 SOLV  HW1     4750    3.726751630    4.098259184    5.581213701
  874 SOLV  HW2     4751    3.831589190    4.223058849    5.591248315
  875 SOLV  OW      4752    3.771253910    6.777042670    4.784574394
  875 SOLV  HW1     4753    3.861868810    6.735040672    4.779418152
  875 SOLV  HW2     4754    3.746229677    6.790603395    4.880447547
  876 SOLV  OW      4755    5.648878577    4.923250661    6.326994310
  876 SOLV  HW1     4756    5.592689230    5.005425835    6.317420111
  876 SOLV  HW2     4757    5.744098038    4.949619271    6.342471339
  877 SOLV  OW      4758    3.465885165    5.005501658    5.713531128
  877 SOLV  HW1     4759    3.487706777    4.925736471    5.769772905
  877 SOLV  HW2     4760    3.524327652    5.006035200    5.632377165
  878 SOLV  OW      4761    5.915872364    4.756959962    4.343391367
  878 SOLV  HW1     4762    5.922950333    4.831622658    4.409550116
  878 SOLV  HW2     4763    5.819721708    4.732363111    4.331077464
  879 SOLV  OW      4764    5.243620707    3.869757818    4.402667347
  879 SOLV  HW1     4765    5.223983407    3.855347917    4.305669387
  879 SOLV  HW2     4766    5.161518278    3.850636404    4.456475466
  880 SOLV  OW      4767    4.042260515    4.954890524    4.397209973
  880 SOLV  HW1     4768    4.004350158    5.009750823    4.322677711
  880 SOLV  HW2     4769    3.976102666    4.884836555    4.423994387
  881 SOLV  OW      4770    5.365532655    4.005307762    5.346679895
  881 SOLV  HW1     4771    5.451824058    4.029519376    5.391037437
  881 SOLV  HW2     4772    5.316009399    3.939753518    5.403706838
  882 SOLV  OW      4773    4.719397440    5.499604687    6.276167433
  882 SOLV  HW1     4774    4.752486962    5.494092016    6.181954705
  882 SOLV  HW2     4775    4.701600242    5.595162317    6.299691274
  883 SOLV  OW      4776    4.565534561    3.763416359    4.358605683
  883 SOLV  HW1     4777    4.465607528    3.763993326    4.362633676
  883 SOLV  HW2     4778    4.595005684    3.739329522    4.266122650
  884 SOLV  OW      4779    3.534033669    4.160710315    4.386810589
  884 SOLV  HW1     4780    3.478564851    4.179563060    4.305768722
  884 SOLV  HW2     4781    3.615549809    4.218638211    4.385595082
  885 SOLV  OW      4782    3.854813547    5.227591586    5.693894179
  885 SOLV  HW1     4783    3.766762999    5.272969585    5.707657301
  885 SOLV  HW2     4784    3.874963056    5.222941921    5.596048411
  886 SOLV  OW      4785    3.511993714    4.501576794    4.182876756
  886 SOLV  HW1     4786    3.472523727    4.410888023    4.197696939
  886 SOLV  HW2     4787    3.604048695    4.492051632    4.144969194
  887 SOLV  OW      4788    6.015942151    5.729771336    4.045651255
  887 SOLV  HW1     4789    5.922088747    5.733609707    4.079980222
  887 SOLV  HW2     4790    6.067327311    5.660878548    4.096788016
  888 SOLV  OW      4791    5.128465710    5.386108301    5.624476196
  888 SOLV  HW1     4792    5.106273256    5.483620151    5.623794184
  888 SOLV  HW2     4793    5.116199479    5.348506270    5.532622516
  889 SOLV  OW      4794    5.086777829    4.867069010    0.105762844
  889 SOLV  HW1     4795    5.030056289    4.786348597    0.089381359
  889 SOLV  HW2     4796    5.046953440    4.921316045    0.179740852
  890 SOLV  OW      4797    6.440920785    3.293866988    6.406982713
  890 SOLV  HW1     4798    6.423136101    3.279497117    6.504342146
  890 SOLV  HW2     4799    6.538171093    3.312767462    6.393316931
  891 SOLV  OW      4800    6.489122148    6.595045162    4.569465790
  891 SOLV  HW1     4801    6.453750903    6.682905908    4.537356593
  891 SOLV  HW2     4802    6.587374259    6.590104924    4.551475368
  892 SOLV  OW      4803    4.151575244    4.508926617    4.230417717
  892 SOLV  HW1     4804    4.209415262    4.580372415    4.191046755
  892 SOLV  HW2     4805    4.101771634    4.462328451    4.157286250
  893 SOLV  OW      4806    6.692318949    4.280924247    4.621213936
  893 SOLV  HW1     4807    6.755726173    4.252128160    4.549435333
  893 SOLV  HW2     4808    6.744027427    4.308283646    4.702328318
  894 SOLV  OW      4809    6.409401325    5.269588941    3.598585915
  894 SOLV  HW1     4810    6.425900545    5.243015805    3.503595457
  894 SOLV  HW2     4811    6.424362772    5.190778072    3.658306214
  895 SOLV  OW      4812    6.731014435    5.282134490    3.675566377
  895 SOLV  HW1     4813    6.667497887    5.357522015    3.658719237
  895 SOLV  HW2     4814    6.733586234    5.222220129    3.595534637
  896 SOLV  OW      4815    4.217653326    3.869111149    4.709928051
  896 SOLV  HW1     4816    4.180168788    3.800716177    4.647326805
  896 SOLV  HW2     4817    4.314374361    3.883808705    4.689172473
  897 SOLV  OW      4818    5.266010725    4.969637590    6.826124739
  897 SOLV  HW1     4819    5.187253018    4.928672764    6.872158493
  897 SOLV  HW2     4820    5.318704047    5.023521460    6.891866139
  898 SOLV  OW      4821    6.355918815    4.941549040    4.166780076
  898 SOLV  HW1     4822    6.301987424    4.910813993    4.245181627
  898 SOLV  HW2     4823    6.451697291    4.916135608    4.180220351
  899 SOLV  OW      4824    4.327056445    4.583268557    3.673554602
  899 SOLV  HW1     4825    4.238041292    4.601652010    3.715269650
  899 SOLV  HW2     4826    4.332746761    4.486636554    3.648419946
  900 SOLV  OW      4827    3.593069319    3.993523779    6.577969949
  900 SOLV  HW1     4828    3.640215260    3.925227755    6.522164302
  900 SOLV  HW2     4829    3.496042365    3.995088911    6.553789589
  901 SOLV  OW      4830    3.827485732    5.756743059    4.036839743
  901 SOLV  HW1     4831    3.776781023    5.672628463    4.055700901
  901 SOLV  HW2     4832    3.872188975    5.788181481    4.120596099
  902 SOLV  OW      4833    6.254485951    4.593547980    5.876174096
  902 SOLV  HW1     4834    6.297393806    4.674262896    5.916741326
  902 SOLV  HW2     4835    6.293388351    4.511013458    5.917116836
  903 SOLV  OW      4836    4.200077326    3.565971429    3.654481782
  903 SOLV  HW1     4837    4.192397208    3.592213656    3.558282262
  903 SOLV  HW2     4838    4.175455669    3.469589280    3.664784895
  904 SOLV  OW      4839    4.677521138    4.325779090    4.567377165
  904 SOLV  HW1     4840    4.723791885    4.258083271    4.624633157
  904 SOLV  HW2     4841    4.605648891    4.370738299    4.620432979
  905 SOLV  OW      4842    5.258191276    4.442730322    3.417069276
  905 SOLV  HW1     4843    5.180415497    4.419067652    3.475317035
  905 SOLV  HW2     4844    5.336357408    4.467520545    3.474316325
  906 SOLV  OW      4845    4.123944150    5.657616744    5.516092484
  906 SOLV  HW1     4846    4.196150145    5.602377145    5.474420381
  906 SOLV  HW2     4847    4.040941992    5.651243434    5.460669777
  907 SOLV  OW      4848    6.101929424    4.283883573    3.525284941
  907 SOLV  HW1     4849    6.088548704    4.382960924    3.527447127
  907 SOLV  HW2     4850    6.021549362    4.238569599    3.563829583
  908 SOLV  OW      4851    3.617927298    6.504638965    3.612702472
  908 SOLV  HW1     4852    3.538833167    6.550131178    3.571764138
  908 SOLV  HW2     4853    3.699619787    6.524788678    3.558649868
  909 SOLV  OW      4854    4.478118682    5.132268186    5.833768004
  909 SOLV  HW1     4855    4.404573296    5.087479369    5.884630914
  909 SOLV  HW2     4856    4.563380761    5.081707985    5.847035116
  910 SOLV  OW      4857    5.800193829    3.951305942    6.011000823
  910 SOLV  HW1     4858    5.825997406    3.884154836    5.941526993
  910 SOLV  HW2     4859    5.733810444    4.015364899    5.972382259
  911 SOLV  OW      4860    5.450614559    5.663817715    3.756466178
  911 SOLV  HW1     4861    5.534948304    5.677263377    3.704420635
  911 SOLV  HW2     4862    5.395584029    5.747246193    3.752862023
  912 SOLV  OW      4863    5.050596561    3.547978220    5.042571646
  912 SOLV  HW1     4864    5.138859914    3.576311698    5.080100377
  912 SOLV  HW2     4865    4.987896432    3.625890012    5.042436312
  913 SOLV  OW      4866    6.819789067    4.104475723    5.429700583
  913 SOLV  HW1     4867    6.735368473    4.076432841    5.383998442
  913 SOLV  HW2     4868    6.842164223    4.038691279    5.501628396
  914 SOLV  OW      4869    6.787755023    6.074152090    4.013979255
  914 SOLV  HW1     4870    6.759473729    6.169971956    4.009486281
  914 SOLV  HW2     4871    6.710329741    6.015420853    3.990371137
  915 SOLV  OW      4872    5.837664274    3.829120833    5.429924938
  915 SOLV  HW1     4873    5.794058026    3.742119600    5.452963998
  915 SOLV  HW2     4874    5.888876425    3.862686987    5.508995598
  916 SOLV  OW      4875    5.471944699    5.849315476    4.186896819
  916 SOLV  HW1     4876    5.481236898    5.938211234    4.231743640
  916 SOLV  HW2     4877    5.382992412    5.844041342    4.141513185
  917 SOLV  OW      4878    4.201663990    4.153933872    5.687582634
  917 SOLV  HW1     4879    4.202665053    4.090665731    5.610136813
  917 SOLV  HW2     4880    4.225046113    4.104479872    5.771303873
  918 SOLV  OW      4881    4.175998791    5.156556379    4.184899137
  918 SOLV  HW1     4882    4.234712798    5.111588642    4.117577904
  918 SOLV  HW2     4883    4.222175213    5.237877470    4.220342221
  919 SOLV  OW      4884    5.062070679    5.818231860    6.307676849
  919 SOLV  HW1     4885    5.052579536    5.799556928    6.209895437
  919 SOLV  HW2     4886    5.104523752    5.739637869    6.352629281
  920 SOLV  OW      4887    4.021411020    4.031879086    6.720458799
  920 SOLV  HW1     4888    4.009035967    4.119669825    6.674181505
  920 SOLV  HW2     4889    3.960289323    4.026962947    6.799464239
  921 SOLV  OW      4890    6.540015532    5.296881664    4.136243491
  921 SOLV  HW1     4891    6.452108901    5.322451786    4.095991087
  921 SOLV  HW2     4892    6.608552112    5.288346786    4.063914076
  922 SOLV  OW      4893    6.520051948    6.828399702    3.418643221
  922 SOLV  HW1     4894    6.477493661    6.738511225    3.429167592
  922 SOLV  HW2     4895    6.617770793    6.821554700    3.438794193
  923 SOLV  OW      4896    6.717218537    6.216795507    3.651606136
  923 SOLV  HW1     4897    6.814087727    6.230026478    3.672656476
  923 SOLV  HW2     4898    6.667152536    6.301248702    3.670654412
  924 SOLV  OW      4899    4.908404948    6.574113265    4.611981520
  924 SOLV  HW1     4900    4.911638567    6.672290434    4.630747774
  924 SOLV  HW2     4901    4.892148956    6.559360753    4.514413748
  925 SOLV  OW      4902    4.696551076    4.416056147    3.683767220
  925 SOLV  HW1     4903    4.646001303    4.329805644    3.686425903
  925 SOLV  HW2     4904    4.753182108    4.418955860    3.601390159
  926 SOLV  OW      4905    6.547903212    5.169293303    4.363210888
  926 SOLV  HW1     4906    6.561505517    5.070406594    4.357040047
  926 SOLV  HW2     4907    6.542131705    5.207935774    4.271150910
  927 SOLV  OW      4908    6.254093965    3.710566916    4.745071945
  927 SOLV  HW1     4909    6.317391926    3.753496631    4.809509917
  927 SOLV  HW2     4910    6.230409495    3.619019347    4.777627626
  928 SOLV  OW      4911    4.808036288    4.207371788    3.943522466
  928 SOLV  HW1     4912    4.836128576    4.303305601    3.946593068
  928 SOLV  HW2     4913    4.838701313    4.166416421    3.857591397
  929 SOLV  OW      4914    5.807506286    5.868132700    4.854296746
  929 SOLV  HW1     4915    5.833989527    5.820545667    4.938177830
  929 SOLV  HW2     4916    5.856106818    5.828166901    4.776563146
  930 SOLV  OW      4917    4.717906636    4.766711885    4.156689138
  930 SOLV  HW1     4918    4.709533280    4.667519048    4.166296628
  930 SOLV  HW2     4919    4.741593549    4.806869619    4.245164374
  931 SOLV  OW      4920    5.403810827    4.393736159    6.672622793
  931 SOLV  HW1     4921    5.361410967    4.325960749    6.732708506
  931 SOLV  HW2     4922    5.472448018    4.349066313    6.615220337
  932 SOLV  OW      4923    5.777126539    4.100370448    5.118623398
  932 SOLV  HW1     4924    5.682554719    4.068605080    5.125621614
  932 SOLV  HW2     4925    5.821885473    4.055011202    5.041545985
  933 SOLV  OW      4926    5.986211509    4.131403205    5.528602703
  933 SOLV  HW1     4927    6.057992465    4.199736529    5.515259117
  933 SOLV  HW2     4928    5.896663778    4.175478564    5.522233625
  934 SOLV  OW      4929    6.282340599    4.451135102    6.575828230
  934 SOLV  HW1     4930    6.199751628    4.395483471    6.566698423
  934 SOLV  HW2     4931    6.355865806    4.410834319    6.521319148
  935 SOLV  OW      4932    5.072618735    5.070479360    3.882232602
  935 SOLV  HW1     4933    5.037816738    5.113144073    3.798745981
  935 SOLV  HW2     4934    5.005679937    5.004450435    3.916302277
  936 SOLV  OW      4935    4.674911172    4.942531046    5.847345574
  936 SOLV  HW1     4936    4.613096380    4.874460929    5.808010077
  936 SOLV  HW2     4937    4.764791294    4.934797622    5.804175954
  937 SOLV  OW      4938    5.471293444    5.774841403    3.346736176
  937 SOLV  HW1     4939    5.415443288    5.703213242    3.304883470
  937 SOLV  HW2     4940    5.429345914    5.864014457    3.329707851
  938 SOLV  OW      4941    4.463855563    4.273519992    4.978896101
  938 SOLV  HW1     4942    4.486024187    4.338410183    4.906109730
  938 SOLV  HW2     4943    4.489905196    4.181285687    4.950361040
  939 SOLV  OW      4944    4.378262415    4.358797837    6.822981467
  939 SOLV  HW1     4945    4.352591453    4.262380780    6.829790972
  939 SOLV  HW2     4946    4.474912793    4.365875252    6.798279899
  940 SOLV  OW      4947    5.816588277    4.377641491    6.698282446
  940 SOLV  HW1     4948    5.743054789    4.319546479    6.733203621
  940 SOLV  HW2     4949    5.777994759    4.463427421    6.664326653
  941 SOLV  OW      4950    4.576371279    6.381288780    4.915448670
  941 SOLV  HW1     4951    4.628634971    6.439447608    4.977801910
  941 SOLV  HW2     4952    4.628983979    6.366528190    4.831688254
  942 SOLV  OW      4953    4.967753394    5.168560339    6.507942465
  942 SOLV  HW1     4954    4.932735307    5.262061912    6.513530862
  942 SOLV  HW2     4955    4.896035490    5.104447132    6.535256183
  943 SOLV  OW      4956    6.025067886    6.834117864    5.001009245
  943 SOLV  HW1     4957    6.119212617    6.862942372    5.018541358
  943 SOLV  HW2     4958    5.993042070    6.777104759    5.076674488
  944 SOLV  OW      4959    6.478095736    4.344237170    6.426792022
  944 SOLV  HW1     4960    6.537603346    4.424605002    6.427997368
  944 SOLV  HW2     4961    6.521576909    4.269825252    6.477524592
  945 SOLV  OW      4962    4.891979895    4.855267346    3.957870265
  945 SOLV  HW1     4963    4.969447480    4.792518892    3.949910028
  945 SOLV  HW2     4964    4.849448321    4.844449116    4.047736495
  946 SOLV  OW      4965    3.715321453    5.433508204    3.893356164
  946 SOLV  HW1     4966    3.681769391    5.488472155    3.816849803
  946 SOLV  HW2     4967    3.649447136    5.437301363    3.968510137
  947 SOLV  OW      4968    3.908873135    5.680179896    3.681447496
  947 SOLV  HW1     4969    3.921887809    5.777977284    3.697819610
  947 SOLV  HW2     4970    3.813992798    5.655444664    3.701134377
  948 SOLV  OW      4971    6.860425726    4.821498244    3.806988134
  948 SOLV  HW1     4972    6.923717848    4.859835596    3.739724520
  948 SOLV  HW2     4973    6.806328063    4.749033152    3.764300273
  949 SOLV  OW      4974    4.116948575    4.156050397    3.919912441
  949 SOLV  HW1     4975    4.059457881    4.116628321    3.848203890
  949 SOLV  HW2     4976    4.091558170    4.116789784    4.008316691
  950 SOLV  OW      4977    5.075654931    3.407094615    6.879712620
  950 SOLV  HW1     4978    5.088531607    3.436676307    6.974374841
  950 SOLV  HW2     4979    5.143032885    3.452283076    6.821232413
  951 SOLV  OW      4980    4.619859452    5.602618045    4.954012107
  951 SOLV  HW1     4981    4.695872182    5.638069991    5.008479297
  951 SOLV  HW2     4982    4.617388260    5.649554462    4.865738467
  952 SOLV  OW      4983    5.101006719    5.329222395    5.336881110
  952 SOLV  HW1     4984    5.044978520    5.278227219    5.271595435
  952 SOLV  HW2     4985    5.173199109    5.378040810    5.287821691
  953 SOLV  OW      4986    5.031752998    4.846544969    6.456467969
  953 SOLV  HW1     4987    5.127617492    4.847795538    6.484924742
  953 SOLV  HW2     4988    4.978315814    4.792851498    6.521758494
  954 SOLV  OW      4989    5.603048904    0.065134118    4.293746855
  954 SOLV  HW1     4990    5.632282482    0.005059947    4.368165116
  954 SOLV  HW2     4991    5.679258667    0.079441177    4.230588830
  955 SOLV  OW      4992    4.165126889    5.380640312    4.895447798
  955 SOLV  HW1     4993    4.109547001    5.446181200    4.946587895
  955 SOLV  HW2     4994    4.261642359    5.394212970    4.917820706
  956 SOLV  OW      4995    3.328645486    6.048426067    6.154914644
  956 SOLV  HW1     4996    3.386966889    6.010195685    6.083228890
  956 SOLV  HW2     4997    3.376255771    6.043541234    6.242727825
  957 SOLV  OW      4998    5.083328518    6.172041767    5.393473731
  957 SOLV  HW1     4999    5.112290419    6.207179634    5.304433152
  957 SOLV  HW2     5000    5.007310359    6.108267173    5.380997346
  958 SOLV  OW      5001    4.611863714    4.171579870    4.344392388
  958 SOLV  HW1     5002    4.645397068    4.223660872    4.422897697
  958 SOLV  HW2     5003    4.526678760    4.125351762    4.369020190
  959 SOLV  OW      5004    3.845847971    5.900098345    4.288454922
  959 SOLV  HW1     5005    3.944301181    5.893475492    4.304729241
  959 SOLV  HW2     5006    3.796508850    5.862832865    4.367059173
  960 SOLV  OW      5007    6.459724308    4.316558608    3.870837695
  960 SOLV  HW1     5008    6.472946908    4.221482232    3.842783317
  960 SOLV  HW2     5009    6.537952411    4.346333515    3.925566197
  961 SOLV  OW      5010    6.085695487    5.795662732    3.791765098
  961 SOLV  HW1     5011    6.064745955    5.777077687    3.887771536
  961 SOLV  HW2     5012    6.144020867    5.722870483    3.755697196
  962 SOLV  OW      5013    5.767451081    4.321731877    4.766198655
  962 SOLV  HW1     5014    5.753085889    4.330417713    4.864779770
  962 SOLV  HW2     5015    5.823755825    4.397807328    4.733913957
  963 SOLV  OW      5016    4.342679023    5.236808575    3.496536407
  963 SOLV  HW1     5017    4.390551833    5.203548320    3.415274288
  963 SOLV  HW2     5018    4.359151752    5.334883293    3.507098704
  964 SOLV  OW      5019    4.177342891    6.257972088    4.694298714
  964 SOLV  HW1     5020    4.214600133    6.323373081    4.760151520
  964 SOLV  HW2     5021    4.252166421    6.216847613    4.642220766
  965 SOLV  OW      5022    6.323171814    5.207020086    4.504128245
  965 SOLV  HW1     5023    6.399505319    5.201638821    4.439741169
  965 SOLV  HW2     5024    6.348045998    5.160757649    4.589231075
  966 SOLV  OW      5025    5.990967517    4.071319654    6.402740247
  966 SOLV  HW1     5026    6.016091713    4.013115288    6.325392349
  966 SOLV  HW2     5027    5.957529988    4.014346506    6.477824538
  967 SOLV  OW      5028    3.485942515    6.573568948    5.558144218
  967 SOLV  HW1     5029    3.448008325    6.483999683    5.534900167
  967 SOLV  HW2     5030    3.465369884    6.638482856    5.484899271
  968 SOLV  OW      5031    4.854700506    4.095945113    3.702024794
  968 SOLV  HW1     5032    4.908610233    4.068898219    3.622261115
  968 SOLV  HW2     5033    4.760006161    4.112168376    3.674279760
  969 SOLV  OW      5034    6.790563553    4.575226309    4.283580501
  969 SOLV  HW1     5035    6.690856145    4.577348350    4.276129623
  969 SOLV  HW2     5036    6.830435679    4.635307695    4.214284398
  970 SOLV  OW      5037    5.207037762    4.113614921    6.538494088
  970 SOLV  HW1     5038    5.224534269    4.080369890    6.631176495
  970 SOLV  HW2     5039    5.281083557    4.174722190    6.510485214
  971 SOLV  OW      5040    6.229088907    4.777940075    3.958602015
  971 SOLV  HW1     5041    6.137558494    4.770830989    3.998270185
  971 SOLV  HW2     5042    6.291286229    4.818744169    4.025448755
  972 SOLV  OW      5043    4.722638505    6.368011131    3.940203924
  972 SOLV  HW1     5044    4.712031885    6.276211493    3.978439897
  972 SOLV  HW2     5045    4.819522749    6.392801855    3.939465990
  973 SOLV  OW      5046    4.323493369    4.825422064    4.608222055
  973 SOLV  HW1     5047    4.304096359    4.807236948    4.511812913
  973 SOLV  HW2     5048    4.269292366    4.903659801    4.638926560
  974 SOLV  OW      5049    5.330146007    4.634882449    3.858652012
  974 SOLV  HW1     5050    5.332113264    4.729023698    3.892347223
  974 SOLV  HW2     5051    5.382117762    4.628915862    3.773416423
  975 SOLV  OW      5052    6.623688219    5.951814433    3.657827706
  975 SOLV  HW1     5053    6.611739286    5.918736847    3.751449616
  975 SOLV  HW2     5054    6.635425485    6.051128115    3.658831692
  976 SOLV  OW      5055    3.759295652    6.610030936    5.911292646
  976 SOLV  HW1     5056    3.708641256    6.690257027    5.942904842
  976 SOLV  HW2     5057    3.714726372    6.527084652    5.944981191
  977 SOLV  OW      5058    5.028236016    4.022438554    3.516713342
  977 SOLV  HW1     5059    5.025423032    3.923664501    3.501312909
  977 SOLV  HW2     5060    5.067971907    4.067504584    3.436766900
  978 SOLV  OW      5061    6.533524148    3.826810970    6.627569763
  978 SOLV  HW1     5062    6.534003883    3.752189451    6.694150883
  978 SOLV  HW2     5063    6.440335381    3.861588447    6.617179231
  979 SOLV  OW      5064    3.797474213    5.254145317    4.522532071
  979 SOLV  HW1     5065    3.740361218    5.179113460    4.555851521
  979 SOLV  HW2     5066    3.857089926    5.285915730    4.596277351
  980 SOLV  OW      5067    5.014370808    5.145025324    4.440693242
  980 SOLV  HW1     5068    4.915851952    5.156463809    4.453542315
  980 SOLV  HW2     5069    5.032653981    5.117175869    4.346396118
  981 SOLV  OW      5070    6.685985485    0.119246686    3.983547012
  981 SOLV  HW1     5071    6.747931072    0.150928620    3.911710960
  981 SOLV  HW2     5072    6.731199620    0.127140412    4.072399302
  982 SOLV  OW      5073    3.627002867    6.702912192    4.230434990
  982 SOLV  HW1     5074    3.579735832    6.788379085    4.251953537
  982 SOLV  HW2     5075    3.691127932    6.680886398    4.303950519
  983 SOLV  OW      5076    6.036093654    6.720959033    4.261790045
  983 SOLV  HW1     5077    6.042999823    6.656851926    4.185343428
  983 SOLV  HW2     5078    5.956792136    6.697386339    4.317977360
  984 SOLV  OW      5079    5.479833107    3.733906047    4.472572981
  984 SOLV  HW1     5080    5.475980371    3.635403093    4.489417280
  984 SOLV  HW2     5081    5.389322908    3.766622769    4.445389509
  985 SOLV  OW      5082    5.899117219    4.728560014    5.669179588
  985 SOLV  HW1     5083    5.865875982    4.819518414    5.694142157
  985 SOLV  HW2     5084    5.934486174    4.682510165    5.750604044
  986 SOLV  OW      5085    4.796842521    6.577939707    6.394089834
  986 SOLV  HW1     5086    4.780516417    6.537043302    6.304299276
  986 SOLV  HW2     5087    4.794587479    6.506573301    6.464112129
  987 SOLV  OW      5088    6.270698051    4.343401626    5.232315757
  987 SOLV  HW1     5089    6.364664508    4.340111749    5.266366920
  987 SOLV  HW2     5090    6.251467675    4.260641936    5.179561942
  988 SOLV  OW      5091    4.249007474    4.593334243    4.755728229
  988 SOLV  HW1     5092    4.155623431    4.573801666    4.725734242
  988 SOLV  HW2     5093    4.268859239    4.690359435    4.741812243
  989 SOLV  OW      5094    6.172565471    4.592550649    5.153967025
  989 SOLV  HW1     5095    6.220300402    4.505996213    5.169173290
  989 SOLV  HW2     5096    6.130950126    4.623138654    5.239605813
  990 SOLV  OW      5097    4.897389169    4.415563781    4.428454663
  990 SOLV  HW1     5098    4.958321848    4.338047079    4.445140333
  990 SOLV  HW2     5099    4.815664929    4.406541981    4.485373516
  991 SOLV  OW      5100    3.895365919    4.068394866    4.377192375
  991 SOLV  HW1     5101    3.844894903    4.154687381    4.374375072
  991 SOLV  HW2     5102    3.952545256    4.065906160    4.459203488
  992 SOLV  OW      5103    6.859265860    4.383888150    6.176124397
  992 SOLV  HW1     5104    6.879826367    4.452500872    6.106328218
  992 SOLV  HW2     5105    6.850134400    4.428598048    6.265116146
  993 SOLV  OW      5106    4.802601434    4.165765522    4.754051853
  993 SOLV  HW1     5107    4.750465376    4.092140739    4.797194226
  993 SOLV  HW2     5108    4.900376520    4.146202914    4.761623980
  994 SOLV  OW      5109    5.482500899    3.996887881    3.659384589
  994 SOLV  HW1     5110    5.386383646    3.969609048    3.655020456
  994 SOLV  HW2     5111    5.488521981    4.096222685    3.669279186
  995 SOLV  OW      5112    4.456582561    3.671144735    6.606712728
  995 SOLV  HW1     5113    4.391193429    3.707696428    6.672967116
  995 SOLV  HW2     5114    4.480389804    3.577282575    6.631702150
  996 SOLV  OW      5115    6.285776378    3.994472056    6.214848751
  996 SOLV  HW1     5116    6.285350224    4.093614343    6.227986561
  996 SOLV  HW2     5117    6.200301859    3.966280580    6.171246343
  997 SOLV  OW      5118    4.775573455    5.787176507    5.318421158
  997 SOLV  HW1     5119    4.804740013    5.881939111    5.305405779
  997 SOLV  HW2     5120    4.679803820    5.777769450    5.291224017
  998 SOLV  OW      5121    4.914441765    6.058709622    5.731117744
  998 SOLV  HW1     5122    4.835433733    6.046749253    5.670995530
  998 SOLV  HW2     5123    4.946626774    6.153227876    5.725423974
  999 SOLV  OW      5124    4.523689997    3.230907427    5.607771529
  999 SOLV  HW1     5125    4.520442055    3.283016980    5.522483284
  999 SOLV  HW2     5126    4.618912842    3.211451165    5.631310088
 1000 SOLV  OW      5127    6.813443484    5.212848442    4.937844851
 1000 SOLV  HW1     5128    6.827769894    5.188486130    4.841912970
 1000 SOLV  HW2     5129    6.716631768    5.202571898    4.960725730
 1001 SOLV  OW      5130    3.804819704    3.953800241    5.998351705
 1001 SOLV  HW1     5131    3.720825995    3.929284329    6.046786008
 1001 SOLV  HW2     5132    3.812101785    4.053378173    5.992601027
 1002 SOLV  OW      5133    5.146734148    4.931721800    4.596677782
 1002 SOLV  HW1     5134    5.115299851    5.020379587    4.562718405
 1002 SOLV  HW2     5135    5.067942373    4.872052575    4.611941678
 1003 SOLV  OW      5136    6.184478346    6.864908562    4.656821324
 1003 SOLV  HW1     5137    6.169549830    6.766802308    4.669231006
 1003 SOLV  HW2     5138    6.214493054    6.905236330    4.743276208
 1004 SOLV  OW      5139    5.996281726    4.019386814    5.270659695
 1004 SOLV  HW1     5140    5.986781240    4.057887902    5.362471439
 1004 SOLV  HW2     5141    5.905740970    4.008297169    5.229656539
 1005 SOLV  OW      5142    4.892046499    6.505889923    4.353896420
 1005 SOLV  HW1     5143    4.871112143    6.559747752    4.272269851
 1005 SOLV  HW2     5144    4.841300325    6.419764015    4.350897918
 1006 SOLV  OW      5145    6.595172574    6.763014444    3.888905758
 1006 SOLV  HW1     5146    6.512371253    6.753885368    3.833567733
 1006 SOLV  HW2     5147    6.611171280    6.859619263    3.909234513
 1007 SOLV  OW      5148    5.566187420    4.963459688    5.623631411
 1007 SOLV  HW1     5149    5.602515181    4.920409114    5.540996458
 1007 SOLV  HW2     5150    5.518825524    5.048045401    5.599061794
 1008 SOLV  OW      5151    4.088098230    3.541115212    5.707305946
 1008 SOLV  HW1     5152    4.056801048    3.517095775    5.799194754
 1008 SOLV  HW2     5153    4.178919420    3.502209477    5.691819237
 1009 SOLV  OW      5154    5.409589501    4.255265190    4.863187562
 1009 SOLV  HW1     5155    5.410287259    4.293095998    4.770611790
 1009 SOLV  HW2     5156    5.467027635    4.173448747    4.866171347
 1010 SOLV  OW      5157    5.591921346    6.780686609    4.820506642
 1010 SOLV  HW1     5158    5.689957285    6.798982442    4.813009109
 1010 SOLV  HW2     5159    5.541489871    6.866923514    4.815837824
 1011 SOLV  OW      5160    5.848501825    3.423434098    5.484207963
 1011 SOLV  HW1     5161    5.924149219    3.488412913    5.491735524
 1011 SOLV  HW2     5162    5.884774051    3.332050365    5.465910853
 1012 SOLV  OW      5163    6.589806850    4.763767587    6.211331080
 1012 SOLV  HW1     5164    6.558994849    4.702878430    6.138224083
 1012 SOLV  HW2     5165    6.684061497    4.792098128    6.193584205
 1013 SOLV  OW      5166    5.317163474    5.088561614    6.133509593
 1013 SOLV  HW1     5167    5.300072606    5.001504033    6.087353298
 1013 SOLV  HW2     5168    5.230917630    5.125290966    6.168352978
 1014 SOLV  OW      5169    5.734780025    4.488782552    5.641457130
 1014 SOLV  HW1     5170    5.692325679    4.456048719    5.725883050
 1014 SOLV  HW2     5171    5.782890429    4.574590604    5.659457066
 1015 SOLV  OW      5172    5.100183938    5.179199417    6.261301886
 1015 SOLV  HW1     5173    5.143104035    5.269337543    6.267204111
 1015 SOLV  HW2     5174    5.047443545    5.161905110    6.344495164
 1016 SOLV  OW      5175    4.840027435    5.501041888    6.037274756
 1016 SOLV  HW1     5176    4.791354509    5.523219679    5.952772945
 1016 SOLV  HW2     5177    4.875916579    5.407870551    6.031579029
 1017 SOLV  OW      5178    3.914739470    6.831657706    6.354689199
 1017 SOLV  HW1     5179    3.816715024    6.841939272    6.337750978
 1017 SOLV  HW2     5180    3.955713858    6.777409527    6.281343535
 1018 SOLV  OW      5181    4.871577912    5.934540651    4.008394960
 1018 SOLV  HW1     5182    4.811822616    5.896068164    3.938033970
 1018 SOLV  HW2     5183    4.935218957    5.864231703    4.040143453
 1019 SOLV  OW      5184    6.412539134    3.875329444    5.983410079
 1019 SOLV  HW1     5185    6.379851083    3.930121091    6.060424461
 1019 SOLV  HW2     5186    6.427820085    3.781216729    6.013594666
 1020 SOLV  OW      5187    4.927835782    4.354381862    4.935531658
 1020 SOLV  HW1     5188    4.868705918    4.296737357    4.879117741
 1020 SOLV  HW2     5189    5.019874462    4.315337779    4.938013067
 1021 SOLV  OW      5190    4.841802373    6.064621630    5.356915875
 1021 SOLV  HW1     5191    4.808609730    6.131785891    5.290669304
 1021 SOLV  HW2     5192    4.781002717    6.063272352    5.436306907
 1022 SOLV  OW      5193    5.687688023    5.161803205    5.418238784
 1022 SOLV  HW1     5194    5.720493953    5.068369271    5.404251159
 1022 SOLV  HW2     5195    5.602681166    5.159732259    5.470880849
 1023 SOLV  OW      5196    6.015477849    3.913783493    6.177407424
 1023 SOLV  HW1     5197    5.941874045    3.943356374    6.116502619
 1023 SOLV  HW2     5198    5.992306805    3.824900320    6.216957902
 1024 SOLV  OW      5199    0.035755688    3.480696047    4.505667287
 1024 SOLV  HW1     5200    0.132294583    3.479261493    4.479624542
 1024 SOLV  HW2     5201    0.027811839    3.502648867    4.602903953
 1025 SOLV  OW      5202    6.516586850    4.292220150    5.359196569
 1025 SOLV  HW1     5203    6.534401374    4.196905355    5.334718733
 1025 SOLV  HW2     5204    6.587049875    4.350679215    5.318961223
 1026 SOLV  OW      5205    4.502709705    3.365044547    5.358332520
 1026 SOLV  HW1     5206    4.593003533    3.398809044    5.331743362
 1026 SOLV  HW2     5207    4.436459720    3.439812921    5.353578091
 1027 SOLV  OW      5208    0.120930811    3.841691396    5.004002213
 1027 SOLV  HW1     5209    0.067233460    3.925644658    4.995641115
 1027 SOLV  HW2     5210    0.084726676    3.786316929    5.078997787
 1028 SOLV  OW      5211    3.990409100    5.681758838    5.773371396
 1028 SOLV  HW1     5212    4.050184549    5.643630192    5.702838336
 1028 SOLV  HW2     5213    4.036087306    5.676458595    5.862181135
 1029 SOLV  OW      5214    6.143989179    5.357036310    3.603375437
 1029 SOLV  HW1     5215    6.232130439    5.314178070    3.583480793
 1029 SOLV  HW2     5216    6.092046315    5.298882924    3.665997824
 1030 SOLV  OW      5217    5.711177360    6.075523390    5.186509797
 1030 SOLV  HW1     5218    5.631241116    6.015425981    5.187189421
 1030 SOLV  HW2     5219    5.790440116    6.025929034    5.222002180
 1031 SOLV  OW      5220    5.280519403    4.899528573    4.163731434
 1031 SOLV  HW1     5221    5.293255103    4.889324736    4.065064063
 1031 SOLV  HW2     5222    5.216973096    4.974673198    4.181525470
 1032 SOLV  OW      5223    4.812938841    6.667603600    3.295320613
 1032 SOLV  HW1     5224    4.903020524    6.709125708    3.282555737
 1032 SOLV  HW2     5225    4.814657449    6.573362936    3.261891743
 1033 SOLV  OW      5226    5.766629182    4.220893554    6.346092383
 1033 SOLV  HW1     5227    5.854659337    4.174545647    6.356315270
 1033 SOLV  HW2     5228    5.776136502    4.296557421    6.281389605
 1034 SOLV  OW      5229    5.512211033    4.937045699    4.306681573
 1034 SOLV  HW1     5230    5.423566455    4.935364876    4.260412028
 1034 SOLV  HW2     5231    5.549493133    5.029802767    4.303892144
 1035 SOLV  OW      5232    3.666542270    6.256893391    4.927119414
 1035 SOLV  HW1     5233    3.737951510    6.322008597    4.901377840
 1035 SOLV  HW2     5234    3.706805880    6.166049221    4.938434374
 1036 SOLV  OW      5235    4.966368515    6.439409478    5.488474205
 1036 SOLV  HW1     5236    5.019789897    6.361340763    5.456047803
 1036 SOLV  HW2     5237    5.010552642    6.524325023    5.459541294
 1037 SOLV  OW      5238    6.391753954    4.580086070    3.343164703
 1037 SOLV  HW1     5239    6.464804129    4.627858885    3.294345540
 1037 SOLV  HW2     5240    6.329705542    4.537754770    3.277135543
 1038 SOLV  OW      5241    6.812826751    3.718881736    5.479397703
 1038 SOLV  HW1     5242    6.716574396    3.703900748    5.456749903
 1038 SOLV  HW2     5243    6.821676326    3.802462958    5.533598058
 1039 SOLV  OW      5244    5.208750519    4.094656235    5.707590194
 1039 SOLV  HW1     5245    5.153099392    4.145547466    5.773278194
 1039 SOLV  HW2     5246    5.241287924    4.156793817    5.636300582
 1040 SOLV  OW      5247    4.449925835    6.030047272    4.101854062
 1040 SOLV  HW1     5248    4.405808276    5.979736544    4.027529667
 1040 SOLV  HW2     5249    4.380765839    6.080417863    4.153635624
 1041 SOLV  OW      5250    4.377793349    6.163115490    6.714886962
 1041 SOLV  HW1     5251    4.368804328    6.078952804    6.768153993
 1041 SOLV  HW2     5252    4.342673337    6.147969895    6.622481839
 1042 SOLV  OW      5253    6.594014288    4.607049803    6.451661588
 1042 SOLV  HW1     5254    6.516627726    4.635531589    6.508246139
 1042 SOLV  HW2     5255    6.608037600    4.673687498    6.378419619
 1043 SOLV  OW      5256    6.288429330    6.372239460    3.538684610
 1043 SOLV  HW1     5257    6.318433645    6.305377366    3.470646086
 1043 SOLV  HW2     5258    6.293378419    6.331485603    3.629869202
 1044 SOLV  OW      5259    5.050733176    5.163960235    4.896205640
 1044 SOLV  HW1     5260    4.972263037    5.118137714    4.854459111
 1044 SOLV  HW2     5261    5.115869262    5.095429473    4.928775948
 1045 SOLV  OW      5262    4.169531570    5.265201765    6.712109088
 1045 SOLV  HW1     5263    4.089025110    5.240373454    6.658220095
 1045 SOLV  HW2     5264    4.233280166    5.188172462    6.714185256
 1046 SOLV  OW      5265    5.748643041    5.782422805    4.146375216
 1046 SOLV  HW1     5266    5.779504456    5.794503070    4.240733219
 1046 SOLV  HW2     5267    5.653474478    5.812104606    4.138394593
 1047 SOLV  OW      5268    0.026512810    4.639571270    0.009618407
 1047 SOLV  HW1     5269    0.010347019    4.717379946   -0.051093853
 1047 SOLV  HW2     5270    0.121497656    4.640882451    0.040885670
 1048 SOLV  OW      5271    6.375101454    3.829340143    3.954858068
 1048 SOLV  HW1     5272    6.281147005    3.806833779    3.980698888
 1048 SOLV  HW2     5273    6.417711969    3.883068984    4.027653845
 1049 SOLV  OW      5274    4.435639575    6.495641442    6.163283666
 1049 SOLV  HW1     5275    4.385150372    6.495596838    6.076957073
 1049 SOLV  HW2     5276    4.445643820    6.589622066    6.195979605
 1050 SOLV  OW      5277    6.094258542    5.210976355    5.698397017
 1050 SOLV  HW1     5278    6.178566796    5.228296495    5.647483646
 1050 SOLV  HW2     5279    6.049065202    5.297877275    5.718541303
 1051 SOLV  OW      5280    4.506433963    3.578987592    3.811060173
 1051 SOLV  HW1     5281    4.570940970    3.642476407    3.768521177
 1051 SOLV  HW2     5282    4.413252689    3.613385058    3.799418802
 1052 SOLV  OW      5283    5.691597662    5.661585784    3.626165686
 1052 SOLV  HW1     5284    5.728726219    5.574217293    3.657625217
 1052 SOLV  HW2     5285    5.676099327    5.657587990    3.527447259
 1053 SOLV  OW      5286    4.317250227    4.894036449    4.342399664
 1053 SOLV  HW1     5287    4.335227075    4.842599760    4.258538717
 1053 SOLV  HW2     5288    4.218558502    4.905111223    4.354180364
 1054 SOLV  OW      5289    4.119164563    5.114341765    4.900476140
 1054 SOLV  HW1     5290    4.150752250    5.208696308    4.910521727
 1054 SOLV  HW2     5291    4.131470072    5.085004532    4.805664176
 1055 SOLV  OW      5292    4.983337726    3.803429610    4.469975060
 1055 SOLV  HW1     5293    4.969587675    3.716960150    4.421663896
 1055 SOLV  HW2     5294    4.939300718    3.877397181    4.419068541
 1056 SOLV  OW      5295    6.196316627    6.565948064    3.802068867
 1056 SOLV  HW1     5296    6.102453013    6.572521739    3.768182657
 1056 SOLV  HW2     5297    6.236365783    6.479171270    3.772612533
 1057 SOLV  OW      5298    5.186705081    3.849930605    4.136675328
 1057 SOLV  HW1     5299    5.215842358    3.912538757    4.064335524
 1057 SOLV  HW2     5300    5.086856905    3.844357714    4.137688523
 1058 SOLV  OW      5301    4.803642464    3.547716315    6.165515773
 1058 SOLV  HW1     5302    4.780516995    3.532096558    6.069478274
 1058 SOLV  HW2     5303    4.733595923    3.605295897    6.207705745
 1059 SOLV  OW      5304    5.310094572    4.913773807    3.879699510
 1059 SOLV  HW1     5305    5.392313437    4.934892965    3.826840836
 1059 SOLV  HW2     5306    5.242887969    4.986800664    3.867358171
 1060 SOLV  OW      5307    3.522766245    5.318312337    4.096307977
 1060 SOLV  HW1     5308    3.558028562    5.380906520    4.165879313
 1060 SOLV  HW2     5309    3.435275554    5.280589137    4.126704250
 1061 SOLV  OW      5310    4.383323889    5.233198413    5.604050402
 1061 SOLV  HW1     5311    4.299348789    5.182689424    5.584077087
 1061 SOLV  HW2     5312    4.421804020    5.200971869    5.690552589
 1062 SOLV  OW      5313    4.354143893    3.464157993    5.621941194
 1062 SOLV  HW1     5314    4.423194715    3.402905305    5.660438190
 1062 SOLV  HW2     5315    4.374943496    3.481484557    5.525665474
 1063 SOLV  OW      5316    5.727107566    4.094211379    4.416155961
 1063 SOLV  HW1     5317    5.689660573    4.181966863    4.386211045
 1063 SOLV  HW2     5318    5.697388233    4.022179267    4.353465553
 1064 SOLV  OW      5319    3.970899761    6.213350445    5.327871704
 1064 SOLV  HW1     5320    3.930759439    6.126932439    5.358214460
 1064 SOLV  HW2     5321    3.908850082    6.288547065    5.350171956
 1065 SOLV  OW      5322    6.787614139    4.014939776    3.366126053
 1065 SOLV  HW1     5323    6.874334478    4.063669866    3.355805127
 1065 SOLV  HW2     5324    6.782622416    3.974824873    3.457599177
 1066 SOLV  OW      5325    5.794566276    6.588031915    4.365593038
 1066 SOLV  HW1     5326    5.838673395    6.503393824    4.395442589
 1066 SOLV  HW2     5327    5.746139494    6.571825829    4.279615077
 1067 SOLV  OW      5328    5.912540495    6.028574489    5.625052112
 1067 SOLV  HW1     5329    5.991053210    5.977206772    5.590425417
 1067 SOLV  HW2     5330    5.869296239    5.977319091    5.699245412
 1068 SOLV  OW      5331    4.181892837    3.853047114    6.306652543
 1068 SOLV  HW1     5332    4.123848121    3.828873077    6.384421357
 1068 SOLV  HW2     5333    4.272597310    3.812773305    6.318991701
 1069 SOLV  OW      5334    6.150426630    5.531983929    4.204292017
 1069 SOLV  HW1     5335    6.115421863    5.438311988    4.203770385
 1069 SOLV  HW2     5336    6.183393555    5.554710761    4.295925379
 1070 SOLV  OW      5337    5.222666358    4.979637381    4.982523558
 1070 SOLV  HW1     5338    5.261180869    4.941714922    4.898380012
 1070 SOLV  HW2     5339    5.202635882    4.905361315    5.046425490
 1071 SOLV  OW      5340    5.289756566    3.685937258    6.458097340
 1071 SOLV  HW1     5341    5.381348588    3.722972579    6.442574280
 1071 SOLV  HW2     5342    5.221384905    3.752910419    6.429086897
 1072 SOLV  OW      5343    4.344806679    6.727901188    6.491731792
 1072 SOLV  HW1     5344    4.388965306    6.747659312    6.404203238
 1072 SOLV  HW2     5345    4.407538802    6.675886684    6.549703337
 1073 SOLV  OW      5346    4.047288388    6.252539854    5.658969911
 1073 SOLV  HW1     5347    4.081882937    6.180829861    5.598452764
 1073 SOLV  HW2     5348    4.041072949    6.217220174    5.752325613
 1074 SOLV  OW      5349    5.071140535    4.397641254    5.397392902
 1074 SOLV  HW1     5350    5.066469918    4.456287576    5.316530089
 1074 SOLV  HW2     5351    4.980156576    4.389820834    5.438169713
 1075 SOLV  OW      5352    6.435918314    3.946580548    4.199133612
 1075 SOLV  HW1     5353    6.471028534    4.036677933    4.224661511
 1075 SOLV  HW2     5354    6.347807982    3.931258468    4.243896788
 1076 SOLV  OW      5355    3.851939553    4.402783692    5.077715816
 1076 SOLV  HW1     5356    3.878421108    4.489003679    5.120917730
 1076 SOLV  HW2     5357    3.924493891    4.372932931    5.015696801
 1077 SOLV  OW      5358    4.781713590    3.620058893    5.698716263
 1077 SOLV  HW1     5359    4.867186504    3.641193499    5.746126735
 1077 SOLV  HW2     5360    4.713935253    3.690681249    5.719175491
 1078 SOLV  OW      5361    5.210913004    6.275236307    4.621272245
 1078 SOLV  HW1     5362    5.256951525    6.194488004    4.658176780
 1078 SOLV  HW2     5363    5.279286876    6.341278325    4.590204009
 1079 SOLV  OW      5364    0.028738736    3.919272956    4.367093330
 1079 SOLV  HW1     5365    0.107848610    3.862179315    4.345096909
 1079 SOLV  HW2     5366   -0.011692730    3.888424268    4.453206273
 1080 SOLV  OW      5367    3.836346375    6.358603609    5.515382672
 1080 SOLV  HW1     5368    3.914490922    6.321741708    5.565747136
 1080 SOLV  HW2     5369    3.819169321    6.452655686    5.544726033
 1081 SOLV  OW      5370    4.327036476    4.315728820    3.627219881
 1081 SOLV  HW1     5371    4.344011885    4.251625700    3.702081593
 1081 SOLV  HW2     5372    4.389074365    4.295594632    3.551407541
 1082 SOLV  OW      5373    6.489803554    4.444738884    5.585749358
 1082 SOLV  HW1     5374    6.537064663    4.412322426    5.667708014
 1082 SOLV  HW2     5375    6.510744582    4.384091344    5.509035953
 1083 SOLV  OW      5376    6.056330412    6.384502454    5.221887720
 1083 SOLV  HW1     5377    5.984090274    6.416995096    5.160836041
 1083 SOLV  HW2     5378    6.051932017    6.284816755    5.228607333
 1084 SOLV  OW      5379    4.675784793    3.465681699    3.978494733
 1084 SOLV  HW1     5380    4.693264286    3.370613514    3.952838205
 1084 SOLV  HW2     5381    4.617838175    3.508747768    3.909290607
 1085 SOLV  OW      5382    4.553006349    6.709280037    5.863934556
 1085 SOLV  HW1     5383    4.488481352    6.785673101    5.865386540
 1085 SOLV  HW2     5384    4.614511219    6.719102280    5.785691106
 1086 SOLV  OW      5385    6.227598288    6.605147740    5.262484836
 1086 SOLV  HW1     5386    6.162773463    6.533055852    5.237948766
 1086 SOLV  HW2     5387    6.301470305    6.607862647    5.195127125
 1087 SOLV  OW      5388    4.242729568    6.152955568    4.275488603
 1087 SOLV  HW1     5389    4.261636412    6.205415033    4.358509652
 1087 SOLV  HW2     5390    4.175600943    6.201842103    4.219759170
 1088 SOLV  OW      5391    4.924503928    3.770960152    6.541883771
 1088 SOLV  HW1     5392    5.000467092    3.808821048    6.488987518
 1088 SOLV  HW2     5393    4.906740126    3.677126893    6.512192456
 1089 SOLV  OW      5394    0.191282699    4.218633706    5.746532389
 1089 SOLV  HW1     5395    0.112152508    4.257806691    5.699565694
 1089 SOLV  HW2     5396    0.171041914    4.124307192    5.772890216
 1090 SOLV  OW      5397    4.241258305    4.012249880    3.554138607
 1090 SOLV  HW1     5398    4.299326866    4.090885175    3.533008790
 1090 SOLV  HW2     5399    4.145971750    4.041952299    3.560474152
 1091 SOLV  OW      5400    6.006662950    4.940436226    5.251050890
 1091 SOLV  HW1     5401    6.007843513    4.959589119    5.349201791
 1091 SOLV  HW2     5402    5.942599203    4.865935553    5.232416717
 1092 SOLV  OW      5403    3.748795619    4.468995408    4.046759853
 1092 SOLV  HW1     5404    3.768150759    4.547608329    3.988049932
 1092 SOLV  HW2     5405    3.834006987    4.435962555    4.087371339
 1093 SOLV  OW      5406    4.631101870    4.348715686    6.677227413
 1093 SOLV  HW1     5407    4.703192959    4.384538573    6.736569765
 1093 SOLV  HW2     5408    4.665133865    4.268476164    6.628183482
 1094 SOLV  OW      5409    5.501267878    3.477941816    4.026099853
 1094 SOLV  HW1     5410    5.520243058    3.514461608    3.934952923
 1094 SOLV  HW2     5411    5.414222323    3.514436438    4.059155044
 1095 SOLV  OW      5412    6.093761345    3.630431275    4.378167280
 1095 SOLV  HW1     5413    6.082581019    3.706136274    4.442551225
 1095 SOLV  HW2     5414    6.111677273    3.666813596    4.286751036
 1096 SOLV  OW      5415    3.744946981    6.225152018    4.554995644
 1096 SOLV  HW1     5416    3.742323338    6.322755838    4.576638595
 1096 SOLV  HW2     5417    3.770698654    6.212968314    4.459130703
 1097 SOLV  OW      5418    5.796181620    5.223710488    4.528860855
 1097 SOLV  HW1     5419    5.755014563    5.264908948    4.610150455
 1097 SOLV  HW2     5420    5.890182655    5.256353351    4.518948788
 1098 SOLV  OW      5421    4.736947743    5.038878956    6.625261392
 1098 SOLV  HW1     5422    4.655812487    5.073224161    6.577959005
 1098 SOLV  HW2     5423    4.721451911    4.944214566    6.653519711
 1099 SOLV  OW      5424    4.198205444    3.890517968    5.006037950
 1099 SOLV  HW1     5425    4.188631946    3.880097729    4.907043957
 1099 SOLV  HW2     5426    4.289708104    3.861350231    5.033903816
 1100 SOLV  OW      5427    3.585695820    5.270470811    5.910549390
 1100 SOLV  HW1     5428    3.615650481    5.334376165    5.839705434
 1100 SOLV  HW2     5429    3.557138050    5.184589468    5.868018825
 1101 SOLV  OW      5430    0.029795579    5.675034038    4.220201712
 1101 SOLV  HW1     5431    0.051327484    5.660565636    4.123616525
 1101 SOLV  HW2     5432    0.001187855    5.769847671    4.234115477
 1102 SOLV  OW      5433    4.777099144    5.000040547    6.085955619
 1102 SOLV  HW1     5434    4.734902967    4.977686956    5.998082170
 1102 SOLV  HW2     5435    4.721170612    4.963019323    6.160140329
 1103 SOLV  OW      5436    5.913957382    0.063846187    4.539798025
 1103 SOLV  HW1     5437    5.896520695    0.160561941    4.521266444
 1103 SOLV  HW2     5438    6.011762438    0.050025693    4.555437227
 1104 SOLV  OW      5439    5.901789599    3.529786604    6.022846497
 1104 SOLV  HW1     5440    5.896049348    3.432237915    6.001560785
 1104 SOLV  HW2     5441    5.864490790    3.582758478    5.946659226
 1105 SOLV  OW      5442    6.421612693    4.262262570    4.537718192
 1105 SOLV  HW1     5443    6.509437008    4.278824752    4.582598439
 1105 SOLV  HW2     5444    6.359822989    4.338698004    4.556190053
 1106 SOLV  OW      5445    4.673125674    3.352911881    6.457736595
 1106 SOLV  HW1     5446    4.746956156    3.418647520    6.442640706
 1106 SOLV  HW2     5447    4.623503060    3.377121696    6.541124043
 1107 SOLV  OW      5448    6.588401645    4.708243949    5.485238481
 1107 SOLV  HW1     5449    6.535884139    4.641050435    5.537473163
 1107 SOLV  HW2     5450    6.572683961    4.799492035    5.523030310
 1108 SOLV  OW      5451    6.619072021    6.476831970    3.705673233
 1108 SOLV  HW1     5452    6.670173816    6.495032380    3.621653636
 1108 SOLV  HW2     5453    6.553042007    6.550346580    3.721087244
 1109 SOLV  OW      5454    5.012438225    5.714270586    6.041865231
 1109 SOLV  HW1     5455    5.101054392    5.670213698    6.027506763
 1109 SOLV  HW2     5456    4.943594441    5.644702649    6.062428152
 1110 SOLV  OW      5457    6.435212916    3.630163160    6.809063657
 1110 SOLV  HW1     5458    6.429261283    3.631363459    6.908886516
 1110 SOLV  HW2     5459    6.347640491    3.600670260    6.770819367
 1111 SOLV  OW      5460    3.938509317    3.991713306    3.773696124
 1111 SOLV  HW1     5461    3.928700294    4.013346490    3.676550466
 1111 SOLV  HW2     5462    3.847983491    3.979593113    3.814434733
 1112 SOLV  OW      5463    4.943134271    4.143944096    6.154114605
 1112 SOLV  HW1     5464    4.947531229    4.171690168    6.250095100
 1112 SOLV  HW2     5465    4.847475879    4.134606311    6.126481677
 1113 SOLV  OW      5466    5.059736946    4.504737291    5.878294697
 1113 SOLV  HW1     5467    5.051273950    4.406131439    5.863909723
 1113 SOLV  HW2     5468    5.027248611    4.527936428    5.969989370
 1114 SOLV  OW      5469    5.036384052    3.829464930    6.780192755
 1114 SOLV  HW1     5470    5.007683106    3.796429922    6.690265992
 1114 SOLV  HW2     5471    4.997825976    3.920351383    6.796156843
 1115 SOLV  OW      5472    5.634517560    6.337060626    5.224546358
 1115 SOLV  HW1     5473    5.631187469    6.383793841    5.312892027
 1115 SOLV  HW2     5474    5.668303613    6.243828031    5.237437675
 1116 SOLV  OW      5475    4.276649466    6.360890180    6.877640801
 1116 SOLV  HW1     5476    4.190530747    6.399457876    6.844510080
 1116 SOLV  HW2     5477    4.315311578    6.300757505    6.807705943
 1117 SOLV  OW      5478    4.294340302    6.559787115    3.949828368
 1117 SOLV  HW1     5479    4.357430709    6.507943748    4.007564190
 1117 SOLV  HW2     5480    4.248939854    6.497661551    3.885947684
 1118 SOLV  OW      5481    5.276552091    3.652238830    5.132624472
 1118 SOLV  HW1     5482    5.330319325    3.640207320    5.216088990
 1118 SOLV  HW2     5483    5.259375112    3.749633722    5.117819526
 1119 SOLV  OW      5484    4.576789599    6.511496270    3.770101452
 1119 SOLV  HW1     5485    4.630456833    6.450085401    3.827983809
 1119 SOLV  HW2     5486    4.525326012    6.575041322    3.827680223
 1120 SOLV  OW      5487    5.350556693    5.293171245    4.890367302
 1120 SOLV  HW1     5488    5.378231633    5.205027228    4.852095511
 1120 SOLV  HW2     5489    5.256520451    5.313345168    4.862941296
 1121 SOLV  OW      5490    4.916005870    3.835776014    4.146321341
 1121 SOLV  HW1     5491    4.900817451    3.906204265    4.215682611
 1121 SOLV  HW2     5492    4.835471497    3.776759022    4.140580020
 1122 SOLV  OW      5493    4.428777932    4.791853740    5.310725571
 1122 SOLV  HW1     5494    4.379158503    4.705827732    5.298941932
 1122 SOLV  HW2     5495    4.443910840    4.834098536    5.221351344
 1123 SOLV  OW      5496    5.879348097    3.548009785    3.748324206
 1123 SOLV  HW1     5497    5.853614041    3.455347651    3.775767376
 1123 SOLV  HW2     5498    5.950558936    3.582330954    3.809582933
 1124 SOLV  OW      5499    5.280734343    6.694778562    5.215750625
 1124 SOLV  HW1     5500    5.346260565    6.770235419    5.211975200
 1124 SOLV  HW2     5501    5.255554888    6.667840780    5.122787859
 1125 SOLV  OW      5502    6.460228092    4.593175891    3.839680748
 1125 SOLV  HW1     5503    6.369471896    4.632647367    3.854078179
 1125 SOLV  HW2     5504    6.454113472    4.493417157    3.843246920
 1126 SOLV  OW      5505    5.063476423    4.617064475    3.954906920
 1126 SOLV  HW1     5506    5.158707653    4.610907257    3.925021472
 1126 SOLV  HW2     5507    5.058477639    4.601693101    4.053591940
 1127 SOLV  OW      5508    5.705912589    4.314766901    3.837427778
 1127 SOLV  HW1     5509    5.794469552    4.356810215    3.817641525
 1127 SOLV  HW2     5510    5.710385449    4.267528315    3.925461606
 1128 SOLV  OW      5511    5.352555020    4.768079314    4.530594368
 1128 SOLV  HW1     5512    5.280137057    4.819568172    4.576487953
 1128 SOLV  HW2     5513    5.441589627    4.797958957    4.564969559
 1129 SOLV  OW      5514    4.506946237    4.399887511    6.028627381
 1129 SOLV  HW1     5515    4.523298619    4.433115887    5.935728777
 1129 SOLV  HW2     5516    4.408507330    4.391546554    6.044179292
 1130 SOLV  OW      5517    5.136964502    5.381130303    4.512166346
 1130 SOLV  HW1     5518    5.138611247    5.380722108    4.612161043
 1130 SOLV  HW2     5519    5.085401346    5.301961111    4.479375593
 1131 SOLV  OW      5520    3.831378279    4.773579207    4.484747582
 1131 SOLV  HW1     5521    3.740940092    4.765390140    4.442848006
 1131 SOLV  HW2     5522    3.825296878    4.750575280    4.581884032
 1132 SOLV  OW      5523    3.630924034    5.058593081    4.582123044
 1132 SOLV  HW1     5524    3.606397759    4.979782261    4.525651633
 1132 SOLV  HW2     5525    3.547676691    5.103770085    4.614226006
 1133 SOLV  OW      5526    5.328221353    4.490074738    5.029462075
 1133 SOLV  HW1     5527    5.343165909    4.397238629    4.995407435
 1133 SOLV  HW2     5528    5.412976556    4.524913322    5.069516883
 1134 SOLV  OW      5529    5.193828478    4.594639873    6.713988938
 1134 SOLV  HW1     5530    5.203743555    4.677060247    6.658217044
 1134 SOLV  HW2     5531    5.271141455    4.533490372    6.697098632
 1135 SOLV  OW      5532    6.285103024    6.176162444    4.487610578
 1135 SOLV  HW1     5533    6.274244578    6.274040545    4.505037918
 1135 SOLV  HW2     5534    6.375317648    6.146542764    4.519006245
 1136 SOLV  OW      5535    3.802701086    4.159889466    6.470792411
 1136 SOLV  HW1     5536    3.838947493    4.218528024    6.543245658
 1136 SOLV  HW2     5537    3.741109581    4.091914432    6.510637295
 1137 SOLV  OW      5538    4.840277034    5.163859393    6.849329154
 1137 SOLV  HW1     5539    4.851815530    5.262850058    6.841013145
 1137 SOLV  HW2     5540    4.806918854    5.126806499    6.762635837
 1138 SOLV  OW      5541    4.584838522    4.132868940    3.642895706
 1138 SOLV  HW1     5542    4.570128677    4.061937003    3.573958623
 1138 SOLV  HW2     5543    4.503349889    4.140939992    3.700293102
 1139 SOLV  OW      5544    5.294441964    4.305223886    4.485341186
 1139 SOLV  HW1     5545    5.326546906    4.226924314    4.432047343
 1139 SOLV  HW2     5546    5.368145625    4.337604785    4.544679237
 1140 SOLV  OW      5547    4.594727347    4.836669218    6.245742577
 1140 SOLV  HW1     5548    4.495384750    4.846363989    6.239511932
 1140 SOLV  HW2     5549    4.620421907    4.742456001    6.224169068
 1141 SOLV  OW      5550    6.732999892    4.037443536    3.842116249
 1141 SOLV  HW1     5551    6.644085866    4.082679025    3.835051884
 1141 SOLV  HW2     5552    6.754482976    4.021060920    3.938406860
 1142 SOLV  OW      5553    4.592771460    6.299960197    5.584615739
 1142 SOLV  HW1     5554    4.556837571    6.274658070    5.674448594
 1142 SOLV  HW2     5555    4.644981040    6.384906655    5.592335611
 1143 SOLV  OW      5556    4.977931631    5.212035091    5.768369036
 1143 SOLV  HW1     5557    4.958597190    5.238411866    5.862878908
 1143 SOLV  HW2     5558    5.041724012    5.277555778    5.727881688
 1144 SOLV  OW      5559    4.746404470    4.487080418    4.189166562
 1144 SOLV  HW1     5560    4.784412963    4.482417193    4.096788805
 1144 SOLV  HW2     5561    4.812838972    4.450591472    4.254397029
 1145 SOLV  OW      5562    6.605610422    4.546022951    4.944111461
 1145 SOLV  HW1     5563    6.538515518    4.613587649    4.974690800
 1145 SOLV  HW2     5564    6.567693362    4.454125686    4.955015950
 1146 SOLV  OW      5565    5.837461779    4.414188582    6.192403313
 1146 SOLV  HW1     5566    5.818184883    4.495945568    6.138142461
 1146 SOLV  HW2     5567    5.936359323    4.403719391    6.202875742
 1147 SOLV  OW      5568    6.754302647    4.628460755    4.569111650
 1147 SOLV  HW1     5569    6.770361705    4.548439514    4.626908608
 1147 SOLV  HW2     5570    6.793304713    4.612423335    4.478428801
 1148 SOLV  OW      5571    4.975098370    4.865045616    6.194176218
 1148 SOLV  HW1     5572    4.892873574    4.915909711    6.168614934
 1148 SOLV  HW2     5573    4.993797066    4.878663765    6.291471566
 1149 SOLV  OW      5574    4.545100219    5.401282028    5.464502957
 1149 SOLV  HW1     5575    4.641060092    5.379873780    5.482763040
 1149 SOLV  HW2     5576    4.486661598    5.343600833    5.521580163
 1150 SOLV  OW      5577    5.658178281    3.645657057    3.376761973
 1150 SOLV  HW1     5578    5.732707525    3.588782972    3.411582076
 1150 SOLV  HW2     5579    5.672914832    3.664042225    3.279569037
 1151 SOLV  OW      5580    4.434885202    4.190918552    3.403975016
 1151 SOLV  HW1     5581    4.392297457    4.221567424    3.318846110
 1151 SOLV  HW2     5582    4.530594765    4.167535035    3.386804826
 1152 SOLV  OW      5583    3.738688637    6.110675785    3.828453870
 1152 SOLV  HW1     5584    3.678921076    6.053356177    3.884523399
 1152 SOLV  HW2     5585    3.688141050    6.143407246    3.748610335
 1153 SOLV  OW      5586    3.799058381    3.584351091    0.090840058
 1153 SOLV  HW1     5587    3.852889392    3.548222177    0.014691316
 1153 SOLV  HW2     5588    3.717360114    3.629771990    0.055286965
 1154 SOLV  OW      5589    4.158888016    6.418428305    3.275720877
 1154 SOLV  HW1     5590    4.216912132    6.470690921    3.213241756
 1154 SOLV  HW2     5591    4.091502327    6.366565155    3.223078903
 1155 SOLV  OW      5592    5.410555431    5.703085601    4.686411212
 1155 SOLV  HW1     5593    5.475434625    5.777905331    4.672528142
 1155 SOLV  HW2     5594    5.446110863    5.640642350    4.755957253
 1156 SOLV  OW      5595    5.436873137    3.803636564    4.739385736
 1156 SOLV  HW1     5596    5.478348629    3.786062660    4.650105607
 1156 SOLV  HW2     5597    5.459720597    3.729064863    4.801988074
 1157 SOLV  OW      5598    5.849834516    5.383218650    5.429487548
 1157 SOLV  HW1     5599    5.845932698    5.405383236    5.526929809
 1157 SOLV  HW2     5600    5.808806376    5.293321840    5.414100542
 1158 SOLV  OW      5601    5.119848375    6.584911782    4.057788582
 1158 SOLV  HW1     5602    5.162918086    6.663048322    4.012608270
 1158 SOLV  HW2     5603    5.153806664    6.577788500    4.151584199
 1159 SOLV  OW      5604    4.384974818    6.052997187    5.308824921
 1159 SOLV  HW1     5605    4.306547310    6.055201909    5.370841928
 1159 SOLV  HW2     5606    4.426520406    6.143861248    5.304414963
 1160 SOLV  OW      5607    4.550333416    5.370936645    5.929587788
 1160 SOLV  HW1     5608    4.612723152    5.419614304    5.868433008
 1160 SOLV  HW2     5609    4.519716712    5.286493242    5.885612909
 1161 SOLV  OW      5610    4.994420123    5.723538664    4.132674435
 1161 SOLV  HW1     5611    4.988205290    5.626539082    4.109130457
 1161 SOLV  HW2     5612    4.970493908    5.736043108    4.228970931
 1162 SOLV  OW      5613    4.365202368    4.150108809    4.476316495
 1162 SOLV  HW1     5614    4.324838465    4.241438367    4.470736671
 1162 SOLV  HW2     5615    4.328271942    4.092833774    4.403124173
 1163 SOLV  OW      5616    6.124982084    4.739026910    6.770203093
 1163 SOLV  HW1     5617    6.088230767    4.768743361    6.682065316
 1163 SOLV  HW2     5618    6.103282996    4.642450231    6.784486210
 1164 SOLV  OW      5619    3.874177250    5.146477711    6.285928103
 1164 SOLV  HW1     5620    3.818694322    5.215532678    6.239526601
 1164 SOLV  HW2     5621    3.900001699    5.179902221    6.376569706
 1165 SOLV  OW      5622    6.426355922    5.556861179    3.870804644
 1165 SOLV  HW1     5623    6.498626614    5.604466820    3.920924802
 1165 SOLV  HW2     5624    6.394854657    5.478423672    3.924251871
 1166 SOLV  OW      5625    5.562130328    4.009968938    4.047391868
 1166 SOLV  HW1     5626    5.574707743    3.955455111    4.130286517
 1166 SOLV  HW2     5627    5.625452023    4.087367985    4.048490579
 1167 SOLV  OW      5628    6.518893606    4.609583306    4.235722613
 1167 SOLV  HW1     5629    6.430118613    4.563569721    4.233798607
 1167 SOLV  HW2     5630    6.525947119    4.671641196    4.157614504
 1168 SOLV  OW      5631    6.678568295    3.599142825    5.057177437
 1168 SOLV  HW1     5632    6.678763616    3.603777245    4.957276292
 1168 SOLV  HW2     5633    6.587295352    3.573692235    5.089166445
 1169 SOLV  OW      5634    6.263770194    5.098619568    3.961632081
 1169 SOLV  HW1     5635    6.323485030    5.088803763    3.882011976
 1169 SOLV  HW2     5636    6.299559761    5.043618134    4.037100351
 1170 SOLV  OW      5637    5.951649763    3.367722720    4.719857104
 1170 SOLV  HW1     5638    5.976807572    3.280807570    4.677259516
 1170 SOLV  HW2     5639    6.017645632    3.389983119    4.791625227
 1171 SOLV  OW      5640    5.856477776    3.613689420    4.806321884
 1171 SOLV  HW1     5641    5.902730233    3.650040507    4.887198304
 1171 SOLV  HW2     5642    5.910252119    3.538491167    4.768174233
 1172 SOLV  OW      5643    5.814459921    4.771516274    5.186866047
 1172 SOLV  HW1     5644    5.728114145    4.783289971    5.137816810
 1172 SOLV  HW2     5645    5.839329562    4.674662082    5.187741542
 1173 SOLV  OW      5646    4.896927242    6.180403649    4.956971180
 1173 SOLV  HW1     5647    4.862365387    6.193513588    5.049897979
 1173 SOLV  HW2     5648    4.983764481    6.130913637    4.960398984
 1174 SOLV  OW      5649    3.805124516    4.148726160    4.752693760
 1174 SOLV  HW1     5650    3.751641681    4.165320722    4.669834903
 1174 SOLV  HW2     5651    3.893804710    4.109735271    4.727856403
 1175 SOLV  OW      5652    3.665573917    4.448535636    4.883892448
 1175 SOLV  HW1     5653    3.569147458    4.452650963    4.910095425
 1175 SOLV  HW2     5654    3.719191434    4.411680629    4.959842796
 1176 SOLV  OW      5655    5.000962925    5.642279117    4.884588899
 1176 SOLV  HW1     5656    4.933856576    5.675989795    4.950621989
 1176 SOLV  HW2     5657    5.055863065    5.718768172    4.850893215
 1177 SOLV  OW      5658    4.900100953    4.714669545    6.638022681
 1177 SOLV  HW1     5659    4.914086593    4.671716147    6.727249002
 1177 SOLV  HW2     5660    4.804127095    4.741118322    6.628462309
 1178 SOLV  OW      5661    6.058077477    4.295478712    6.566405571
 1178 SOLV  HW1     5662    6.034054163    4.223308957    6.501475031
 1178 SOLV  HW2     5663    5.977932268    4.318738043    6.621517466
 1179 SOLV  OW      5664    3.966398566    4.540812162    6.323684927
 1179 SOLV  HW1     5665    3.976030343    4.441281812    6.322094750
 1179 SOLV  HW2     5666    3.873282120    4.565701348    6.297011978
 1180 SOLV  OW      5667    6.375059613    5.218356359    3.320324362
 1180 SOLV  HW1     5668    6.468477903    5.202516875    3.288353531
 1180 SOLV  HW2     5669    6.330720646    5.285966545    3.261461504
 1181 SOLV  OW      5670    4.047894290    4.364862538    3.584124578
 1181 SOLV  HW1     5671    4.041417910    4.464637996    3.581954363
 1181 SOLV  HW2     5672    4.125653985    4.337754363    3.640872878
 1182 SOLV  OW      5673    5.289254500    5.733642424    5.450749606
 1182 SOLV  HW1     5674    5.286531074    5.832622881    5.464731402
 1182 SOLV  HW2     5675    5.214369257    5.690790077    5.501305287
 1183 SOLV  OW      5676    4.779556212    6.787313935    6.091045159
 1183 SOLV  HW1     5677    4.755277036    6.773011729    5.995087058
 1183 SOLV  HW2     5678    4.801442066    6.699366271    6.133332132
 1184 SOLV  OW      5679    4.531245762    5.782908548    5.571360101
 1184 SOLV  HW1     5680    4.626177783    5.754452780    5.584774806
 1184 SOLV  HW2     5681    4.510958609    5.786165433    5.473485034
 1185 SOLV  OW      5682    3.894673001    6.396546043    4.915262334
 1185 SOLV  HW1     5683    3.911563633    6.467578144    4.846918043
 1185 SOLV  HW2     5684    3.981319116    6.353652975    4.940842440
 1186 SOLV  OW      5685    4.289274829    4.408175213    4.451384260
 1186 SOLV  HW1     5686    4.382644033    4.442068571    4.439755690
 1186 SOLV  HW2     5687    4.236147045    4.427972047    4.368999176
 1187 SOLV  OW      5688    4.290130920    4.850009753    5.558123391
 1187 SOLV  HW1     5689    4.222576211    4.923656248    5.554368503
 1187 SOLV  HW2     5690    4.324583255    4.831677681    5.466044838
 1188 SOLV  OW      5691    5.042486607    4.543242086    4.215686785
 1188 SOLV  HW1     5692    5.003617998    4.502494402    4.298333452
 1188 SOLV  HW2     5693    5.121373402    4.599587711    4.240254903
 1189 SOLV  OW      5694    5.749542777    6.041335295    4.504433599
 1189 SOLV  HW1     5695    5.782737147    5.964884672    4.449157733
 1189 SOLV  HW2     5696    5.827029100    6.097354688    4.533753724
 1190 SOLV  OW      5697    6.551875225    6.139183993    4.552204748
 1190 SOLV  HW1     5698    6.623354895    6.176883960    4.611119049
 1190 SOLV  HW2     5699    6.539478763    6.042110692    4.572810770
 1191 SOLV  OW      5700    4.585537119    4.024847162    4.942151971
 1191 SOLV  HW1     5701    4.659377794    4.072763816    4.989617795
 1191 SOLV  HW2     5702    4.558854251    3.944180470    4.994900249
 1192 SOLV  OW      5703    4.435071576    5.966127169    5.825310546
 1192 SOLV  HW1     5704    4.485288640    5.886714376    5.859571582
 1192 SOLV  HW2     5705    4.365791521    5.935995836    5.759780099
 1193 SOLV  OW      5706    4.476957634    6.638986889    5.400589205
 1193 SOLV  HW1     5707    4.500821443    6.612635584    5.307111988
 1193 SOLV  HW2     5708    4.558942256    6.636653257    5.457815957
 1194 SOLV  OW      5709    5.767694708    6.132676984    3.734403662
 1194 SOLV  HW1     5710    5.696177330    6.135930273    3.804234647
 1194 SOLV  HW2     5711    5.750619323    6.055777399    3.672788270
[truncated: 7,119,467 more chars]
