# Supplementary material for: Accelerated Enveloping Distribution Sampling to Probe the Presence of Water Molecules
Source: J Chem Theory Comput. 2023 May 11;19(11):3379–90. doi: 10.1021/acs.jctc.3c00109 (PMC10269333; doi:10.1021/acs.jctc.3c00109)
Supplement: Supplementary file 2 — ct3c00109_si_002.zip [file ct3c00109_si_002.zip › paper_TI_AEDS/eq/3RQ/eq_3rlr_3rq_2.cnf]

TITLE
	MD++
	Automatically generated input file
	ogracia Thu Nov  3 19:00:37 2022

	final configuration
END
TIMESTEP
          10000   40.000000000
END
POSITION
# first 24 chars ignored
    1 GLU   H1         1    6.336953562    2.312147289    0.577757958
    1 GLU   H2         2    6.429770256    2.422747683    0.652305611
    1 GLU   N          3    6.423574013    2.326573953    0.625618152
    1 GLU   H3         4    6.425760807    2.272554793    0.709755010
    1 GLU   CA         5    6.537123955    2.292641953    0.538626472
    1 GLU   CB         6    6.671466656    2.301555865    0.611332862
    1 GLU   CG         7    6.686828300    2.422050937    0.704359513
    1 GLU   CD         8    6.657329028    2.555485961    0.635584283
    1 GLU   OE1        9    6.727994537    2.595265451    0.540462700
    1 GLU   OE2       10    6.550284608    2.615257070    0.659954490
    1 GLU   C         11    6.510537666    2.155975652    0.475166962
    1 GLU   O         12    6.501030352    2.057778754    0.548633765
    2 VAL   N         13    6.479575470    2.159236575    0.345862248
    2 VAL   H         14    6.478141536    2.245976687    0.296113429
    2 VAL   CA        15    6.450111235    2.043446870    0.260207035
    2 VAL   CB        16    6.304257097    2.044850533    0.214005213
    2 VAL   CG1       17    6.282456974    1.935115232    0.109632250
    2 VAL   CG2       18    6.210454637    2.014994650    0.331132174
    2 VAL   C         19    6.556167959    2.047613115    0.149996535
    2 VAL   O         20    6.544050684    2.129429493    0.058956698
    3 GLU   N         21    6.668640618    1.982187490    0.177554282
    3 GLU   H         22    6.671786103    1.904574235    0.240535921
    3 GLU   CA        23    6.791247714    2.002180439    0.098961773
    3 GLU   CB        24    6.906828923    1.962438175    0.190982961
    3 GLU   CG        25    6.912316520    2.045311723    0.319465505
    3 GLU   CD        26    0.120115590    1.983192811    0.423080833
    3 GLU   OE1       27    0.238194470    1.955267977    0.393037832
    3 GLU   OE2       28    0.072977646    1.965125798    0.537420682
    3 GLU   C         29    6.795740518    1.930617090    6.849874001
    3 GLU   O         30    6.815518466    1.809271175    6.853711366
    4 THR   N         31    6.745049235    1.994390268    6.744743719
    4 THR   H         32    6.699496595    2.071736704    6.788822161
    4 THR   CA        33    6.745150230    1.941012620    6.607766892
    4 THR   CB        34    6.664834623    2.030098056    6.512792428
    4 THR   OG1       35    6.544447635    2.074289972    6.576077641
    4 THR   HG1       36    6.477776527    2.095912322    6.504751336
    4 THR   CG2       37    6.627894595    1.952990129    6.385898926
    4 THR   C         38    0.000405515    1.932943820    6.549724565
    4 THR   O         39    0.062223569    2.034938094    6.519647232
    5 PHE   N         40    0.042294469    1.809465024    6.523444139
    5 PHE   H         41   -0.023460734    1.737231360    6.544857956
    5 PHE   CA        42    0.170391018    1.781400740    6.456989753
    5 PHE   CB        43    0.260404574    1.693672060    6.544227515
    5 PHE   CG        44    0.305325554    1.760991350    6.674086824
    5 PHE   CD1       45    0.240773366    1.731286593    6.793552355
    5 PHE   HD1       46    0.146150103    1.677280595    6.790199299
    5 PHE   CD2       47    0.412497140    1.849475465    6.676497913
    5 PHE   HD2       48    0.462856396    1.874473467    6.583109277
    5 PHE   CE1       49    0.283602191    1.787650089    0.027092791
    5 PHE   HE1       50    0.230846308    1.766831267    0.120175516
    5 PHE   CE2       51    0.453467945    1.908950454    6.795258858
    5 PHE   HE2       52    0.536555046    1.979502213    6.795273203
    5 PHE   CZ        53    0.388806177    1.878486627    0.028387951
    5 PHE   HZ        54    0.409129200    1.934564769    0.119614689
    5 PHE   C         55    0.147487465    1.712803235    6.322171353
    5 PHE   O         56    0.073675432    1.615253260    6.309237540
    6 ALA   N         57    0.226426933    1.751031874    6.222182151
    6 ALA   H         58    0.295705618    1.821080396    6.239318911
    6 ALA   CA        59    0.223187284    1.687963187    6.089435349
    6 ALA   CB        60    0.263790352    1.786495638    5.979641974
    6 ALA   C         61    0.321944404    1.571094039    6.088989096
    6 ALA   O         62    0.433242446    1.579037659    6.140744725
    7 PHE   N         63    0.277162011    1.465734725    6.021281070
    7 PHE   H         64    0.189513853    1.459451104    5.973540534
    7 PHE   CA        65    0.360612085    1.346763373    5.999054343
    7 PHE   CB        66    0.281523002    1.227831528    5.944208454
    7 PHE   CG        67    0.197117553    1.166406060    6.056045950
    7 PHE   CD1       68    0.253437170    1.071810961    6.140886281
    7 PHE   HD1       69    0.359678250    1.048177083    6.134947199
    7 PHE   CD2       70    0.061099948    1.194109347    6.063308161
    7 PHE   HD2       71    0.020834057    1.274208991    6.001321282
    7 PHE   CE1       72    0.173275179    1.003022521    6.231236089
    7 PHE   HE1       73    0.215934829    0.927394491    6.297119930
    7 PHE   CE2       74    6.867940868    1.127938064    6.156368427
    7 PHE   HE2       75    6.760373337    1.145459948    6.154576760
    7 PHE   CZ        76    0.037136419    1.030141687    6.238230723
    7 PHE   HZ        77   -0.028123178    0.974204634    6.305262293
    7 PHE   C         78    0.476078525    1.373242588    5.902211710
    7 PHE   O         79    0.462007510    1.443742566    5.802400222
    8 GLN   N         80    0.591588817    1.314961834    5.933053374
    8 GLN   H         81    0.608482275    1.280179152    6.025284787
    8 GLN   CA        82    0.705481758    1.301001504    5.841152162
    8 GLN   CB        83    0.813404631    1.224761510    5.918289920
    8 GLN   CG        84    0.955878640    1.216271147    5.863171784
    8 GLN   CD        85    0.971641323    1.109214160    5.755014166
    8 GLN   OE1       86    0.890069261    1.017463430    5.747477430
    8 GLN   NE2       87    1.070049716    1.123600113    5.666724606
    8 GLN   HE21      88    1.083771776    1.052937781    5.597319250
    8 GLN   HE22      89    1.115466503    1.211013204    5.649554318
    8 GLN   C         90    0.661818148    1.233668430    5.710876381
    8 GLN   O         91    0.580121690    1.141719089    5.712126490
    9 ALA   N         92    0.710284867    1.279429300    5.595776399
    9 ALA   H         93    0.786957913    1.343602146    5.594018534
    9 ALA   CA        94    0.658878486    1.247275135    5.461854301
    9 ALA   CB        95    0.724680101    1.337236535    5.357031182
    9 ALA   C         96    0.664544668    1.097919803    5.429104887
    9 ALA   O         97    0.561124131    1.041776940    5.393293953
   10 GLU   N         98    0.776648692    1.036214500    5.465356005
   10 GLU   H         99    0.869333866    1.040861593    5.502627599
   10 GLU   CA       100    0.790193421    0.891095414    5.446130980
   10 GLU   CB       101    0.935192048    0.848971914    5.470860036
   10 GLU   CG       102    1.025927659    0.890972980    5.355066444
   10 GLU   CD       103    1.163751852    0.927317372    5.410644850
   10 GLU   OE1      104    1.243225152    0.842014589    5.455713759
   10 GLU   OE2      105    1.195113316    1.048284132    5.407729045
   10 GLU   C        106    0.693723414    0.813001201    5.535617726
   10 GLU   O        107    0.625054083    0.726875247    5.480864166
   11 ILE   N        108    0.670527749    0.857653682    5.658737723
   11 ILE   H        109    0.743487162    0.902541045    5.710332769
   11 ILE   CA       110    0.565412043    0.802288790    5.745314810
   11 ILE   CB       111    0.574999477    0.856845516    5.887950612
   11 ILE   CG1      112    0.709241851    0.829597363    5.956135205
   11 ILE   CG2      113    0.457726040    0.810342461    5.974525854
   11 ILE   CD       114    0.748277143    0.681699083    5.959773723
   11 ILE   C        115    0.428217217    0.821013710    5.680208149
   11 ILE   O        116    0.355810041    0.723987846    5.658446080
   12 ALA   N        117    0.397025101    0.944890424    5.643169514
   12 ALA   H        118    0.468333701    1.014914309    5.646824410
   12 ALA   CA       119    0.271569775    0.979395523    5.574763668
   12 ALA   CB       120    0.266180576    1.131142791    5.555889764
   12 ALA   C        121    0.242199442    0.900283271    5.447127145
   12 ALA   O        122    0.135157559    0.840843364    5.435331636
   13 GLN   N        123    0.345633523    0.886578133    5.364649510
   13 GLN   H        124    0.428087506    0.941875958    5.376686166
   13 GLN   CA       125    0.341176664    0.799792983    5.246075829
   13 GLN   CB       126    0.472095056    0.809624115    5.167498475
   13 GLN   CG       127    0.478720317    0.946863981    5.100208168
   13 GLN   CD       128    0.622026193    0.965430450    5.049931809
   13 GLN   OE1      129    0.706557716    1.032446396    5.109003069
   13 GLN   NE2      130    0.652718474    0.915426279    4.930577658
   13 GLN   HE21     131    0.740301567    0.936280126    4.887068916
   13 GLN   HE22     132    0.589491876    0.849793741    4.889423534
   13 GLN   C        133    0.313260622    0.652539838    5.276836294
   13 GLN   O        134    0.220992443    0.591496548    5.223057997
   14 LEU   N        135    0.377471977    0.600010035    5.380796186
   14 LEU   H        136    0.451841245    0.654315917    5.419796913
   14 LEU   CA       137    0.361992364    0.464357824    5.435299978
   14 LEU   CB       138    0.464113256    0.438195563    5.546198592
   14 LEU   CG       139    0.454850922    0.300338209    5.611913502
   14 LEU   CD1      140    0.547350752    0.198347074    5.545200757
   14 LEU   CD2      141    0.475736095    0.315794953    5.762685893
   14 LEU   C        142    0.220418872    0.446807129    5.490617991
   14 LEU   O        143    0.148057690    0.355770139    5.450553967
   15 MET   N        144    0.171668362    0.546968507    5.563297880
   15 MET   H        145    0.237159476    0.615115618    5.595980832
   15 MET   CA       146    0.035059903    0.556442852    5.616760740
   15 MET   CB       147    0.021201385    0.684930193    5.698684243
   15 MET   CG       148    0.104052517    0.684960015    5.827319214
   15 MET   SD       149    0.072522583    0.836054676    5.925617734
   15 MET   CE       150   -0.068701457    0.789568936    6.023489321
   15 MET   C        151    6.815406015    0.549904101    5.506353986
   15 MET   O        152    6.739949546    0.452828100    5.502759785
   16 SER   N        153    6.833216552    0.629387328    5.401209862
   16 SER   H        154    6.905715248    0.698274341    5.400853520
   16 SER   CA       155    6.752285404    0.618154754    5.279002362
   16 SER   CB       156    6.790382541    0.726020346    5.177383546
   16 SER   OG       157    6.686332779    0.722845640    5.079320437
   16 SER   HG       158    6.727877549    0.753081251    4.993530898
   16 SER   C        159    6.742676780    0.481933781    5.209981793
   16 SER   O        160    6.633691785    0.429477169    5.187597526
   17 LEU   N        161    6.857059549    0.415256364    5.197344356
   17 LEU   H        162    6.942968210    0.459668776    5.222804057
   17 LEU   CA       163    6.871499257    0.282697464    5.135436662
   17 LEU   CB       164    7.019469273    0.245669787    5.123331527
   17 LEU   CG       165    0.207369488    0.324149801    5.014816388
   17 LEU   CD1      166    0.358404214    0.299755366    5.016373084
   17 LEU   CD2      167    0.159594435    0.281802503    4.875775001
   17 LEU   C        168    6.799243809    0.174553866    5.216037456
   17 LEU   O        169    6.698139827    0.121298351    5.170515545
   18 ILE   N        170    6.823609991    0.169922945    5.346709763
   18 ILE   H        171    6.889687223    0.231613232    5.389487119
   18 ILE   CA       172    6.762935198    0.072556591    5.438638998
   18 ILE   CB       173    6.832028805    0.081759755    5.574842002
   18 ILE   CG1      174    6.975769039    0.030161187    5.565417837
   18 ILE   CG2      175    6.764866820    0.007806299    5.690738667
   18 ILE   CD       176    7.058835705    0.035699085    5.693797057
   18 ILE   C        177    6.611121936    0.083729276    5.454030718
   18 ILE   O        178    6.543169412   -0.018333797    5.463901662
   19 ILE   N        179    6.555993875    0.203484933    5.436436212
   19 ILE   H        180    6.611664147    0.286554526    5.435215294
   19 ILE   CA       181    6.411390408    0.226782971    5.423820839
   19 ILE   CB       182    6.377105342    0.375882905    5.425477415
   19 ILE   CG1      183    6.414008272    0.445123030    5.556836842
   19 ILE   CG2      184    6.231368260    0.406973040    5.390775346
   19 ILE   CD       185    6.420812998    0.596292110    5.534205102
   19 ILE   C        186    6.356141154    0.166206709    5.294648687
   19 ILE   O        187    6.267090995    0.081422552    5.298320088
   20 ASN   N        188    6.411090750    0.212123196    5.182559620
   20 ASN   H        189    6.492378657    0.269256046    5.193910040
   20 ASN   CA       190    6.356511324    0.191626949    5.047615223
   20 ASN   CB       191    6.398492744    0.308756273    4.958604123
   20 ASN   CG       192    6.331969295    0.439202000    5.002922223
   20 ASN   OD1      193    6.209703473    0.448224654    5.012799895
   20 ASN   ND2      194    6.407810270    0.530914601    5.062301898
   20 ASN   HD21     195    6.372799257    0.623923781    5.073377540
   20 ASN   HD22     196    6.507091604    0.522317976    5.070575563
   20 ASN   C        197    6.392254159    0.057580663    4.983067146
   20 ASN   O        198    6.306775058   -0.000836246    4.916652210
   21 THR   N        199    6.514073887    0.008135691    5.003202764
   21 THR   H        200    6.583158095    0.053932253    5.059163752
   21 THR   CA       201    6.556091237    6.765540530    4.945871584
   21 THR   CB       202    6.708032560    6.747579809    4.947366845
   21 THR   OG1      203    6.771692189    6.867234521    4.901759674
   21 THR   HG1      204    6.721631922    6.897383514    4.820608838
   21 THR   CG2      205    6.754416361    6.628136936    4.863743033
   21 THR   C        206    6.490962535    6.643735430    5.011712244
   21 THR   O        207    6.492828244    6.633457437    5.134267873
   22 PHE   N        208    6.449616857    6.552519402    4.924197977
   22 PHE   H        209    6.437031066    6.566586952    4.825992768
   22 PHE   CA       210    6.403072772    6.420923381    4.970284579
   22 PHE   CB       211    6.314769438    6.360624619    4.860851580
   22 PHE   CG       212    6.261445803    6.220234641    4.890086797
   22 PHE   CD1      213    6.135473837    6.203721589    4.946449857
   22 PHE   HD1      214    6.080687983    6.292445870    4.978194184
   22 PHE   CD2      215    6.340232493    6.109703806    4.860180455
   22 PHE   HD2      216    6.435061045    6.121961645    4.807871907
   22 PHE   CE1      217    6.091091581    6.074821772    4.973623998
   22 PHE   HE1      218    5.991234340    6.059591884    5.014582296
   22 PHE   CE2      219    6.297115418    5.981400423    4.891830762
   22 PHE   HE2      220    6.358865124    5.895843653    4.864452032
   22 PHE   CZ       221    6.171016266    5.964088089    4.947715045
   22 PHE   HZ       222    6.138657775    5.865421767    4.980889466
   22 PHE   C        223    6.517515516    6.330721279    5.016917144
   22 PHE   O        224    6.606589642    6.298621615    4.938403374
   23 TYR   N        225    6.496296327    6.267816522    5.132177403
   23 TYR   H        226    6.432963492    6.317001086    5.191939983
   23 TYR   CA       227    6.569902325    6.150027244    5.180337107
   23 TYR   CB       228    6.675694939    6.197715529    5.280071468
   23 TYR   CG       229    6.763988410    6.312808298    5.231433895
   23 TYR   CD1      230    6.883322374    6.286339434    5.165253804
   23 TYR   HD1      231    6.905954149    6.186284633    5.128395426
   23 TYR   CD2      232    6.731990571    6.444786075    5.261084929
   23 TYR   HD2      233    6.631447606    6.465249531    5.297845162
   23 TYR   CE1      234    0.079063848    6.392388150    5.128064165
   23 TYR   HE1      235    0.164317703    6.366972950    5.065081246
   23 TYR   CE2      236    6.816538149    6.550249990    5.228654641
   23 TYR   HE2      237    6.778759791    6.648686736    5.256320437
   23 TYR   CZ       238    0.047632378    6.524334957    5.158500243
   23 TYR   OH       239    0.115599910    6.625310089    5.097833633
   23 TYR   HH       240    0.093210679    6.712606727    5.141187930
   23 TYR   C        241    6.470212111    6.058145718    5.251276435
   23 TYR   O        242    6.392832854    6.102933481    5.335758041
   24 SER   N        243    6.484499295    5.927025362    5.234147265
   24 SER   H        244    6.544081314    5.892361022    5.161689760
   24 SER   CA       245    6.404536206    5.826124664    5.305097627
   24 SER   CB       246    6.402101263    5.688988608    5.237283740
   24 SER   OG       247    6.536775626    5.643915043    5.220439068
   24 SER   HG       248    6.578759889    5.688666455    5.141479355
   24 SER   C        249    6.441143249    5.804342615    5.452062559
   24 SER   O        250    6.358706823    5.814672636    5.542772278
   25 ASN   N        251    6.571669585    5.788886549    5.472384616
   25 ASN   H        252    6.632633536    5.798598542    5.393707524
   25 ASN   CA       253    6.641734917    5.764954632    5.599390563
   25 ASN   CB       254    6.785952848    5.723166244    5.570050607
   25 ASN   CG       255    6.859757605    5.804334568    5.463403707
   25 ASN   OD1      256    6.807815449    5.837723685    5.357038481
   25 ASN   ND2      257    6.988461130    5.830948654    5.483776507
   25 ASN   HD21     258    7.029050955    5.886856617    5.411486858
   25 ASN   HD22     259    7.051223733    5.789293747    5.549536412
   25 ASN   C        260    6.638719545    5.876122972    5.704482227
   25 ASN   O        261    6.712882440    5.877080720    5.802604338
   26 LYSH  N        262    6.532640993    5.956249807    5.700061250
   26 LYSH  H        263    6.460202624    5.936623728    5.633974185
   26 LYSH  CA       264    6.511774611    6.074779363    5.784466809
   26 LYSH  CB       265    6.375540968    6.138172036    5.755650947
   26 LYSH  CG       266    6.374729408    6.213541037    5.622508627
   26 LYSH  CD       267    6.231088755    6.251835328    5.586335916
   26 LYSH  CE       268    6.225300353    6.399465128    5.546574913
   26 LYSH  NZ       269    6.085597469    6.436133967    5.519260674
   26 LYSH  HZ1      270    6.030595839    6.414639772    5.599962034
   26 LYSH  HZ2      271    6.050706609    6.380932222    5.443538030
   26 LYSH  HZ3      272    6.076414808    6.534013907    5.500952293
   26 LYSH  C        273    6.520214933    6.055228527    5.935991920
   26 LYSH  O        274    6.574903072    6.140193763    6.006136902
   27 GLU   N        275    6.482227467    5.934794644    5.977750632
   27 GLU   H        276    6.438774080    5.868896478    5.916340277
   27 GLU   CA       277    6.500359659    5.887968618    6.115908322
   27 GLU   CB       278    6.461443253    5.740626617    6.129573128
   27 GLU   CG       279    6.549160074    5.643092393    6.050848697
   27 GLU   CD       280    6.511933190    5.497139722    6.077649577
   27 GLU   OE1      281    6.602977296    5.417992658    6.110371225
   27 GLU   OE2      282    6.397484608    5.457586471    6.046632443
   27 GLU   C        283    6.638204221    5.911638447    6.177965736
   27 GLU   O        284    6.646232445    5.916730495    6.300602538
   28 ILE   N        285    6.738188732    5.935972381    6.093704491
   28 ILE   H        286    6.727283419    5.920823921    5.995458249
   28 ILE   CA       287    6.872130266    5.980601744    6.134704916
   28 ILE   CB       288    0.080117908    6.003748278    6.016271291
   28 ILE   CG1      289    0.029331031    6.109435400    5.917986365
   28 ILE   CG2      290    0.106335740    5.870938093    5.944982818
   28 ILE   CD       291    0.121636272    6.231141479    5.926626458
   28 ILE   C        292    6.873909028    6.107780434    6.219756260
   28 ILE   O        293    6.962567925    6.122882251    6.303669768
   29 PHE   N        294    6.768080187    6.188193365    6.214958638
   29 PHE   H        295    6.698843740    6.177685106    6.143568628
   29 PHE   CA       296    6.748843279    6.303982932    6.303476405
   29 PHE   CB       297    6.625397251    6.388636618    6.271793305
   29 PHE   CG       298    6.495297044    6.335804738    6.332520459
   29 PHE   CD1      299    6.459034509    6.384375846    6.457602938
   29 PHE   HD1      300    6.509897257    6.471772930    6.498269211
   29 PHE   CD2      301    6.423376675    6.233984223    6.271030268
   29 PHE   HD2      302    6.426771608    6.226075280    6.162374749
   29 PHE   CE1      303    6.347854341    6.332019547    6.522531547
   29 PHE   HE1      304    6.330637097    6.357243077    6.627165864
   29 PHE   CE2      305    6.321038779    6.173186659    6.342785496
   29 PHE   HE2      306    6.263291802    6.093401449    6.296113013
   29 PHE   CZ       307    6.283579823    6.221745484    6.467523200
   29 PHE   HZ       308    6.203765562    6.173517769    6.523956987
   29 PHE   C        309    6.755504903    6.265707680    6.451471937
   29 PHE   O        310    6.829065747    6.331499413    6.524895152
   30 LEU   N        311    6.686098731    6.157943810    6.486950552
   30 LEU   H        312    6.616620351    6.119249946    6.426315658
   30 LEU   CA       313    6.676649562    6.110348173    6.625721646
   30 LEU   CB       314    6.572683099    5.998103078    6.626341035
   30 LEU   CG       315    6.507100350    5.978545933    6.763183003
   30 LEU   CD1      316    6.419151988    6.098249306    6.799859821
   30 LEU   CD2      317    6.423682663    5.850297316    6.764302228
   30 LEU   C        318    6.809905228    6.059758773    6.681333157
   30 LEU   O        319    6.847796389    6.101145087    6.790801751
   31 ARG   N        320    0.009416438    6.005267294    6.595328759
   31 ARG   H        321   -0.018230012    5.988319483    6.500722364
   31 ARG   CA       322    0.148402023    5.970229762    6.627987455
   31 ARG   CB       323    0.209216244    5.892049762    6.511357913
   31 ARG   CG       324    0.356426326    5.855940625    6.532169718
   31 ARG   CD       325    0.414880576    5.796006429    6.404096298
   31 ARG   NE       326    0.438140858    5.901174227    6.304057835
   31 ARG   HE       327    0.461519449    5.992128490    6.338407339
   31 ARG   CZ       328    0.439690620    5.885357797    6.171014955
   31 ARG   NH1      329    0.421232172    5.767973456    6.109077870
   31 ARG   HH11     330    0.427636060    5.765040299    6.009330499
   31 ARG   HH12     331    0.399057474    5.683080126    6.157041684
   31 ARG   NH2      332    0.471194345    5.992597741    6.097123715
   31 ARG   HH21     333    0.478454924    5.991330782    5.997395689
   31 ARG   HH22     334    0.491635413    6.077563256    6.145720701
   31 ARG   C        335    0.234059878    6.092236704    6.662442071
   31 ARG   O        336    0.282498354    6.104248536    6.774862843
   32 GLU   N        337    0.228643573    6.191791975    6.574397679
   32 GLU   H        338    0.179465400    6.182201178    6.487855643
   32 GLU   CA       339    0.305707019    6.316348311    6.586938787
   32 GLU   CB       340    0.286110207    6.404026433    6.463086186
   32 GLU   CG       341    0.329781777    6.338495513    6.331923529
   32 GLU   CD       342    0.481926489    6.329951919    6.318261162
   32 GLU   OE1      343    0.549710555    6.428001100    6.355899953
   32 GLU   OE2      344    0.525079673    6.230053385    6.256776198
   32 GLU   C        345    0.277918160    6.400277409    6.711821256
   32 GLU   O        346    0.369808176    6.418467000    6.791545216
   33 LEU   N        347    0.149905441    6.399679780    6.747933493
   33 LEU   H        348    0.078039165    6.369401209    6.685335995
   33 LEU   CA       349    0.101066578    6.459011974    6.873247338
   33 LEU   CB       350   -0.049032344    6.486154238    6.861169578
   33 LEU   CG       351    6.793290978    6.584243739    6.752206218
   33 LEU   CD1      352    6.640896713    6.583421581    6.738668983
   33 LEU   CD2      353    6.845798997    6.724496007    6.783546713
   33 LEU   C        354    0.136099296    6.384806693    0.116311895
   33 LEU   O        355    0.192603178    6.442271486    0.209231802
   34 ILE   N        356    0.120879320    6.252675834    0.117404047
   34 ILE   H        357    0.077763994    6.207182548    0.039475985
   34 ILE   CA       358    0.169249188    6.164925918    0.224981687
   34 ILE   CB       359    0.113802425    6.023103276    0.210115787
   34 ILE   CG1      360   -0.038818687    6.020627075    0.220719563
   34 ILE   CG2      361    0.166217695    5.925221193    0.315387187
   34 ILE   CD       362   -0.108277922    5.890748885    0.179238632
   34 ILE   C        363    0.321275277    6.164265435    0.242195311
   34 ILE   O        364    0.370362802    6.175567835    0.354412511
   35 SER   N        365    0.390080409    6.165948457    0.128383395
   35 SER   H        366    0.343586012    6.150570117    0.041195220
   35 SER   CA       367    0.536970809    6.169058094    0.123521638
   35 SER   CB       368    0.584346063    6.161076302    6.864325391
   35 SER   OG       369    0.717835384    6.109785296    6.865006956
   35 SER   HG       370    0.778337318    6.179947170    6.902647933
   35 SER   C        371    0.593442179    6.298172054    0.183123647
   35 SER   O        372    0.656637882    6.291992279    0.288473294
   36 ASN   N        373    0.540837041    6.411715230    0.138072045
   36 ASN   H        374    0.479002946    6.417072545    0.059657265
   36 ASN   CA       375    0.571783969    6.541720572    0.199320018
   36 ASN   CB       376    0.498523176    6.650130071    0.120015308
   36 ASN   CG       377    0.533074315    6.673173208    6.858847747
   36 ASN   OD1      378    0.640367478    6.639258033    6.809179465
   36 ASN   ND2      379    0.443810823    6.738829658    6.785312562
   36 ASN   HD21     380    0.473413903    6.752536097    6.690791107
   36 ASN   HD22     381    0.354193260    6.757414932    6.825583249
   36 ASN   C        382    0.534061934    6.560806703    0.346375396
   36 ASN   O        383    0.609856105    6.620539739    0.422650827
   37 SER   N        384    0.421153686    6.503428842    0.386977232
   37 SER   H        385    0.350898575    6.481718631    0.319198466
   37 SER   CA       386    0.376523456    6.490889100    0.526476161
   37 SER   CB       387    0.237430727    6.427841791    0.535637438
   37 SER   OG       388    0.133754984    6.503633256    0.472721922
   37 SER   HG       389    0.143088762    6.504379921    0.373161253
   37 SER   C        390    0.471509854    6.404725067    0.609927312
   37 SER   O        391    0.512124668    6.453333405    0.715362918
   38 SER   N        392    0.506912542    6.287105480    0.558902959
   38 SER   H        393    0.466411841    6.258907921    0.471928301
   38 SER   CA       394    0.607850388    6.202340894    0.623993000
   38 SER   CB       395    0.611077572    6.063749622    0.559254720
   38 SER   OG       396    0.703255678    5.973782514    0.621380904
   38 SER   HG       397    0.731239484    5.907991444    0.551463395
   38 SER   C        398    0.749011337    6.259201726    0.639900793
   38 SER   O        399    0.797781060    6.250491131    0.752488017
   39 ASP   N        400    0.792692733    6.333735934    0.538762870
   39 ASP   H        401    0.772185660    6.309024404    0.444055849
   39 ASP   CA       402    0.913430084    6.415122935    0.559016470
   39 ASP   CB       403    0.932982387    6.492892329    0.428714401
   39 ASP   CG       404    0.975791444    6.422257659    0.299933241
   39 ASP   OD1      405    0.960259852    6.298367622    0.294180087
   39 ASP   OD2      406    1.025855316    6.488165563    0.206259566
   39 ASP   C        407    0.905699255    6.522377124    0.667866220
   39 ASP   O        408    0.996267110    6.529426020    0.750792557
   40 ALA   N        409    0.790364350    6.588027829    0.676828499
   40 ALA   H        410    0.750557872    6.588245383    0.585086526
   40 ALA   CA       411    0.767106955    6.690748276    0.779388388
   40 ALA   CB       412    0.636146712    6.763602938    0.748592921
   40 ALA   C        413    0.762814872    6.628663029    0.919143843
   40 ALA   O        414    0.812630381    6.693781783    1.010829216
   41 LEU   N        415    0.709466983    6.507409459    0.931000280
   41 LEU   H        416    0.632083546    6.484958933    0.871782709
   41 LEU   CA       417    0.715025717    6.435126497    1.058875029
   41 LEU   CB       418    0.620890950    6.315619273    1.042584263
   41 LEU   CG       419    0.469882018    6.339421157    1.036357424
   41 LEU   CD1      420    0.397255851    6.213202423    0.989465394
   41 LEU   CD2      421    0.411990948    6.390236342    1.168545612
   41 LEU   C        422    0.852052403    6.378520840    1.096670367
   41 LEU   O        423    0.888444169    6.411572646    1.209431479
   42 ASP   N        424    0.925531782    6.325543427    0.999286651
   42 ASP   H        425    0.889263079    6.279266438    0.918395020
   42 ASP   CA       426    1.065343599    6.292409258    1.030331503
   42 ASP   CB       427    1.126087177    6.237041016    0.901290035
   42 ASP   CG       428    1.141544265    6.084984509    0.894297368
   42 ASP   OD1      429    1.039927238    6.018459248    0.923798023
   42 ASP   OD2      430    1.253617238    6.032994425    0.875311695
   42 ASP   C        431    1.153610298    6.409451011    1.074180978
   42 ASP   O        432    1.219507392    6.395324663    1.177074223
   43 LYSH  N        433    1.122150021    6.529551639    1.026465701
   43 LYSH  H        434    1.071820065    6.539406424    0.940618284
   43 LYSH  CA       435    1.194973090    6.649811974    1.069399223
   43 LYSH  CB       436    1.181685892    6.761088324    0.965247033
   43 LYSH  CG       437    1.263645437    6.715850112    0.844234245
   43 LYSH  CD       438    1.272915484    6.814520657    0.727670143
   43 LYSH  CE       439    1.386626075    6.765245405    0.637947303
   43 LYSH  NZ       440    1.404845699    6.857004011    0.524561735
   43 LYSH  HZ1      441    1.424843767    6.948225923    0.560326856
   43 LYSH  HZ2      442    1.321445179    6.862351693    0.469661990
   43 LYSH  HZ3      443    1.480425017    6.828036502    0.465836522
   43 LYSH  C        444    1.177306015    6.698574634    1.213353326
   43 LYSH  O        445    1.278099737    6.709528451    1.283004629
   44 ILE   N        446    1.052245686    6.700643117    1.258584206
   44 ILE   H        447    0.974009574    6.679101063    1.200132738
   44 ILE   CA       448    1.027562751    6.723546395    1.401685399
   44 ILE   CB       449    0.880532317    6.758021426    1.426231767
   44 ILE   CG1      450    0.857413743    6.817759158    1.565181785
   44 ILE   CG2      451    0.784254316    6.640382595    1.408936324
   44 ILE   CD       452    0.915669745    6.959082392    1.571595271
   44 ILE   C        453    1.079560766    6.611322292    1.491771172
   44 ILE   O        454    1.134003249    6.639193990    1.598486611
   45 ARG   N        455    1.074959580    6.489314129    1.439002804
   45 ARG   H        456    1.041828447    6.461434497    1.348863720
   45 ARG   CA       457    1.135530679    6.376524790    1.511244200
   45 ARG   CB       458    1.075590282    6.250827984    1.447850305
   45 ARG   CG       459    1.111832176    6.119811289    1.518094815
   45 ARG   CD       460    1.035348604    5.996998819    1.468308107
   45 ARG   NE       461    1.071997761    5.961961534    1.330337419
   45 ARG   HE       462    0.998311838    5.974163763    1.263846326
   45 ARG   CZ       463    1.189753128    5.915764470    1.286153906
   45 ARG   NH1      464    1.292904125    5.892435919    1.368437079
   45 ARG   HH11     465    1.376344199    5.859508458    1.324251448
   45 ARG   HH12     466    1.295396284    5.914038896    1.466037219
   45 ARG   NH2      467    1.205223119    5.899975143    1.153989702
   45 ARG   HH21     468    1.289902244    5.866534850    1.112615368
   45 ARG   HH22     469    1.135833873    5.931451825    1.089231761
   45 ARG   C        470    1.288253503    6.374847251    1.520168068
   45 ARG   O        471    1.347130342    6.304641756    1.602226298
   46 TYR   N        472    1.350614663    6.430775817    1.416862302
   46 TYR   H        473    1.310425652    6.431770296    1.325291219
   46 TYR   CA       474    1.492848223    6.466181597    1.428224154
   46 TYR   CB       475    1.554920474    6.462844576    1.288412442
   46 TYR   CG       476    1.549425893    6.327954467    1.216391622
   46 TYR   CD1      477    1.576572255    6.208934049    1.282861284
   46 TYR   HD1      478    1.623455523    6.210418418    1.381260530
   46 TYR   CD2      479    1.502157848    6.322108445    1.085803522
   46 TYR   HD2      480    1.490980202    6.415605340    1.030899408
   46 TYR   CE1      481    1.550046743    6.086681360    1.222260677
   46 TYR   HE1      482    1.563173397    5.995715546    1.280871796
   46 TYR   CE2      483    1.478395459    6.200453864    1.022902700
   46 TYR   HE2      484    1.431887819    6.194871941    0.924492484
   46 TYR   CZ       485    1.499647416    6.082201482    1.092797018
   46 TYR   OH       486    1.456042264    5.967473181    1.034221350
   46 TYR   HH       487    1.388842279    5.985773621    0.962462934
   46 TYR   C        488    1.524134127    6.587017026    1.516724130
   46 TYR   O        489    1.618162796    6.585157518    1.596003653
   47 GLU   N        490    1.443665810    6.692469986    1.506991632
   47 GLU   H        491    1.374718626    6.701023732    1.435056820
   47 GLU   CA       492    1.459236034    6.811042983    1.592485170
   47 GLU   CB       493    1.356189994    6.921507868    1.568220453
   47 GLU   CG       494    1.378074332    6.989351580    1.432841466
   47 GLU   CD       495    1.309687985    0.240113143    1.430446456
   47 GLU   OE1      496    1.185156065    0.248171481    1.437648155
   47 GLU   OE2      497    1.382729104    0.341129077    1.439540979
   47 GLU   C        498    1.448655003    6.776546870    1.741169602
   47 GLU   O        499    1.532906504    6.819309849    1.819940883
   48 SER   N        500    1.355637445    6.687442334    1.774332248
   48 SER   H        501    1.291103576    6.657753896    1.703934534
   48 SER   CA       502    1.334034526    6.633068042    1.909193068
   48 SER   CB       503    1.205193164    6.551416113    1.921159320
   48 SER   OG       504    1.217824530    6.429403509    1.847658432
   48 SER   HG       505    1.124548962    6.393352603    1.847691130
   48 SER   C        506    1.451763455    6.560895520    1.975090471
   48 SER   O        507    1.466420810    6.568435030    2.096986506
   49 LEU   N        508    1.538341084    6.501444638    1.893481628
   49 LEU   H        509    1.529556279    6.505998929    1.793964962
   49 LEU   CA       510    1.663702574    6.440273593    1.939879236
   49 LEU   CB       511    1.730899499    6.370499052    1.821442273
   49 LEU   CG       512    1.659347505    6.243811253    1.774145826
   49 LEU   CD1      513    1.721012094    6.191399396    1.644306119
   49 LEU   CD2      514    1.665160194    6.130393268    1.876671793
   49 LEU   C        515    1.761342711    6.544110301    1.995520956
   49 LEU   O        516    1.824295613    6.513381004    2.096628664
   50 THR   N        517    1.777790808    6.662156267    1.936498837
   50 THR   H        518    1.750392201    6.681396911    1.842265374
   50 THR   CA       519    1.853016929    6.770357266    2.001655148
   50 THR   CB       520    1.936901664    6.845590650    1.898138390
   50 THR   OG1      521    1.853912967    6.884906711    1.788515079
   50 THR   HG1      522    1.795922930    6.962804629    1.812381741
   50 THR   CG2      523    2.053387539    6.758561859    1.850535545
   50 THR   C        524    1.773757539    6.872974690    2.082890064
   50 THR   O        525    1.832165290    6.942516687    2.165844543
   51 ASP   N        526    1.643999195    0.004840413    2.059825674
   51 ASP   H        527    1.599037082   -0.033307300    1.979051286
   51 ASP   CA       528    1.553158264    0.076739064    2.150323509
   51 ASP   CB       529    1.529209331    0.215474201    2.090423502
   51 ASP   CG       530    1.433417812    0.305804587    2.168341038
   51 ASP   OD1      531    1.410432919    0.283968793    2.289248598
   51 ASP   OD2      532    1.378333065    0.399130632    2.106044005
   51 ASP   C        533    1.422025624    0.003878978    2.180465570
   51 ASP   O        534    1.328164563    0.013440571    2.101542407
   52 PRO   N        535    1.406107658    6.849879105    2.306292360
   52 PRO   CA       536    1.281445955    6.784722780    2.348990295
   52 PRO   CB       537    1.307799021    6.753266715    2.496390353
   52 PRO   CG       538    1.456978317    6.719454540    2.499536057
   52 PRO   CD       539    1.513261322    6.824625259    2.403711193
   52 PRO   C        540    1.155091892    6.870379513    2.338544535
   52 PRO   O        541    1.052519933    6.817903973    2.295482821
   53 SER   N        542    1.175234409    0.115147571    2.351434619
   53 SER   H        543    1.266600382    0.153930670    2.363684711
   53 SER   CA       544    1.063575438    0.210743573    2.349797874
   53 SER   CB       545    1.099718044    0.354810900    2.386520579
   53 SER   OG       546    1.157510379    0.434086766    2.282468768
   53 SER   HG       547    1.249327606    0.397575992    2.267087797
   53 SER   C        548    0.985950788    0.216714438    2.218071723
   53 SER   O        549    0.863370819    0.226856924    2.218602187
   54 LYSH  N        550    1.057280515    0.180632291    2.111759853
   54 LYSH  H        551    1.150562517    0.145674897    2.120503363
   54 LYSH  CA       552    1.000109646    0.170620983    1.976695292
   54 LYSH  CB       553    1.106639443    0.125573857    1.876535500
   54 LYSH  CG       554    1.205826880    0.237176313    1.843117309
   54 LYSH  CD       555    1.141086440    0.350979653    1.763965773
   54 LYSH  CE       556    1.238764327    0.463427000    1.729003615
   54 LYSH  NZ       557    1.289818434    0.525996553    1.851836173
   54 LYSH  HZ1      558    1.218269548    0.583326167    1.891762887
   54 LYSH  HZ2      559    1.369385710    0.583793965    1.833711383
   54 LYSH  HZ3      560    1.317314558    0.459580447    1.921355432
   54 LYSH  C        561    0.873469601    0.086436365    1.959769427
   54 LYSH  O        562    0.798140835    0.103125283    1.863977688
   55 LEU   N        563    0.858682784    6.869639621    2.042772522
   55 LEU   H        564    0.927411902    6.848956330    2.112413591
   55 LEU   CA       565    0.737926629    6.785871244    2.046070790
   55 LEU   CB       566    0.770880143    6.640016216    2.078534437
   55 LEU   CG       567    0.814459583    6.561804549    1.954462348
   55 LEU   CD1      568    0.854960010    6.419020833    1.991631236
   55 LEU   CD2      569    0.710582472    6.564344707    1.842147772
   55 LEU   C        570    0.622729713    6.832868181    2.135121107
   55 LEU   O        571    0.508662764    6.801152298    2.101743444
   56 ASP   N        572    0.646683545    0.031288964    2.235003051
   56 ASP   H        573    0.734214424    0.078208518    2.246741867
   56 ASP   CA       574    0.546975241    0.064015040    2.337939080
   56 ASP   CB       575    0.604752671    0.158560323    2.443439270
   56 ASP   CG       576    0.697509917    0.078097857    2.534695718
   56 ASP   OD1      577    0.662680704   -0.037574604    2.566799710
   56 ASP   OD2      578    0.807228993    0.125556298    2.571225447
   56 ASP   C        579    0.410451145    0.117223281    2.293890220
   56 ASP   O        580    0.313859101    0.087778740    2.364118393
   57 SER   N        581    0.402969509    0.182730731    2.178372344
   57 SER   H        582    0.486463876    0.211440286    2.131402230
   57 SER   CA       583    0.278082384    0.224262690    2.112889454
   57 SER   CB       584    0.301064478    0.325726629    2.000721974
   57 SER   OG       585    0.394689519    0.278304670    1.903574532
   57 SER   HG       586    0.431352991    0.361229534    1.861393290
   57 SER   C        587    0.189490961    0.112007133    2.058490458
   57 SER   O        588    0.077940586    0.137913383    2.013618004
   58 GLY   N        589    0.242344977    6.876100238    2.062139215
   58 GLY   H        590    0.327704216    6.866372671    2.113323496
   58 GLY   CA       591    0.168384566    6.753168501    2.030117017
   58 GLY   C        592    0.266293694    6.635993491    2.020322481
   58 GLY   O        593    0.339665359    6.627908427    1.921926118
   59 LYSH  N        594    0.264719264    6.544725057    2.117060828
   59 LYSH  H        595    0.194811474    6.549341752    2.188416186
   59 LYSH  CA       596    0.359633791    6.432590666    2.122284806
   59 LYSH  CB       597    0.345241183    6.357408581    2.254771234
   59 LYSH  CG       598    0.350296688    6.436266016    2.385796478
   59 LYSH  CD       599    0.493527440    6.457984373    2.435012999
   59 LYSH  CE       600    0.490490996    6.521715465    2.574066559
   59 LYSH  NZ       601    0.623543751    6.536341533    2.634803010
   59 LYSH  HZ1      602    0.678350840    6.455198998    2.614501442
   59 LYSH  HZ2      603    0.611678236    6.545632923    2.733660887
   59 LYSH  HZ3      604    0.670943244    6.617238351    2.600022551
   59 LYSH  C        605    0.344603763    6.329535631    2.010194382
   59 LYSH  O        606    0.443949618    6.279218643    1.957967933
   60 GLU   N        607    0.220524902    6.314277866    1.964772239
   60 GLU   H        608    0.143857437    6.344983746    2.021173322
   60 GLU   CA       609    0.177221976    6.225432403    1.855950840
   60 GLU   CB       610    0.024390957    6.231900023    1.853081920
   60 GLU   CG       611   -0.037642297    6.177229855    1.981803824
   60 GLU   CD       612    6.708327959    6.230568686    2.012341777
   60 GLU   OE1      613    6.621700519    6.243641073    1.923180129
   60 GLU   OE2      614    6.690442289    6.264065280    2.131424151
   60 GLU   C        615    0.225912458    6.262211850    1.715653657
   60 GLU   O        616    0.190023156    6.363726625    1.656183534
   61 LEU   N        617    0.309874198    6.174358089    1.661578936
   61 LEU   H        618    0.339499242    6.091508783    1.709107619
   61 LEU   CA       619    0.347160431    6.183486615    1.519679651
   61 LEU   CB       620    0.498457625    6.168188868    1.502765288
   61 LEU   CG       621    0.581695947    6.270744212    1.579992708
   61 LEU   CD1      622    0.732450154    6.252344180    1.561456036
   61 LEU   CD2      623    0.545257739    6.413802951    1.539810509
   61 LEU   C        624    0.272376153    6.088113463    1.426278379
   61 LEU   O        625    0.302243932    5.968903250    1.421087329
   62 HISB  N        626    0.187055368    6.147305733    1.343178204
   62 HISB  H        627    0.174556014    6.246489675    1.345824950
   62 HISB  CA       628    0.097834894    6.070174572    1.255424689
   62 HISB  CB       629   -0.012268462    5.994232837    1.329709216
   62 HISB  CG       630    6.790003658    6.068016395    1.434305044
   62 HISB  ND1      631    6.749710846    6.015434671    1.549633497
   62 HISB  CD2      632    6.745780503    6.193046371    1.424387800
   62 HISB  HD2      633    6.740200359    6.251002124    1.332241216
   62 HISB  CE1      634    6.680943855    6.109249830    1.614142901
   62 HISB  HE1      635    6.646593574    6.107239314    1.717569298
   62 HISB  NE2      636    6.681825663    6.218432780    1.538198504
   62 HISB  HE2      637    6.637660931    6.305463350    1.559996624
   62 HISB  C        638    0.029530629    6.151923673    1.145588908
   62 HISB  O        639    0.007799205    6.271961007    1.161365843
   63 ILE   N        640    6.861805687    6.078509891    1.048605521
   63 ILE   H        641    6.859382450    5.978722619    1.054766153
   63 ILE   CA       642    6.800012333    6.134196053    0.927404725
   63 ILE   CB       643    6.863782678    6.075807867    0.801161283
   63 ILE   CG1      644    7.013147185    6.108191175    0.793915837
   63 ILE   CG2      645    6.790919541    6.123118886    0.675218316
   63 ILE   CD       646    7.083777374    6.038441905    0.677473651
   63 ILE   C        647    6.652040650    6.095282791    0.928901117
   63 ILE   O        648    6.621055226    5.978064647    0.949637258
   64 ASN   N        649    6.563816645    6.185360291    0.886574184
   64 ASN   H        650    6.589848653    6.278471690    0.861011838
   64 ASN   CA       651    6.418896685    6.163059266    0.875892359
   64 ASN   CB       652    6.343904927    6.210522142    1.000533880
   64 ASN   CG       653    6.378647300    6.117645255    1.117036294
   64 ASN   OD1      654    6.357469528    5.996510687    1.114596157
   64 ASN   ND2      655    6.438389734    6.173353313    1.221995009
   64 ASN   HD21     656    6.460213464    6.119483996    1.303364809
   64 ASN   HD22     657    6.466786444    6.269208384    1.219664237
   64 ASN   C        658    6.355234793    6.206710155    0.743782213
   64 ASN   O        659    6.370260648    6.322916923    0.706359653
   65 LEU   N        660    6.268462649    6.118082093    0.695775317
   65 LEU   H        661    6.260892125    6.027737897    0.737981142
   65 LEU   CA       662    6.185305145    6.136927836    0.576030514
   65 LEU   CB       663    6.198871429    6.021099853    0.476985713
   65 LEU   CG       664    6.341098397    5.994889628    0.427083856
   65 LEU   CD1      665    6.354103643    5.859534950    0.356948451
   65 LEU   CD2      666    6.391422703    6.107740389    0.336860332
   65 LEU   C        667    6.038244434    6.151979167    0.615484313
   65 LEU   O        668    5.974813986    6.067052220    0.677884364
   66 ILE   N        669    5.988328319    6.270965073    0.583220543
   66 ILE   H        670    6.050275927    6.336651090    0.540234020
   66 ILE   CA       671    5.847903460    6.305740053    0.609352595
   66 ILE   CB       672    5.833923826    6.421270859    0.708681357
   66 ILE   CG1      673    5.908272723    6.393246535    0.839445014
   66 ILE   CG2      674    5.686050101    6.445355829    0.739717470
   66 ILE   CD       675    5.924963078    6.520509542    0.922726302
   66 ILE   C        676    5.779968896    6.341382865    0.476965809
   66 ILE   O        677    5.808287932    6.445358723    0.417669489
   67 PRO   N        678    5.704723125    6.245531556    0.423648294
   67 PRO   CA       679    5.610663969    6.269755898    0.313323378
   67 PRO   CB       680    5.597929431    6.137094319    0.238195920
   67 PRO   CG       681    5.624556032    6.032557443    0.346692007
   67 PRO   CD       682    5.733875115    6.101522394    0.428566208
   67 PRO   C        683    5.473051855    6.321782617    0.355303738
   67 PRO   O        684    5.398711553    6.253539292    0.425627051
   68 ASN   N        685    5.435827952    6.435017154    0.296313336
   68 ASN   H        686    5.507780530    6.484868231    0.247970967
   68 ASN   CA       687    5.307247085    6.499618054    0.326409338
   68 ASN   CB       688    5.331433952    6.638378600    0.386144563
   68 ASN   CG       689    5.200719704    6.713826686    0.411223838
   68 ASN   OD1      690    5.104919901    6.716662318    0.334130666
   68 ASN   ND2      691    5.190236829    6.779006184    0.526671941
   68 ASN   HD21     692    5.110356537    6.838521676    0.535382004
   68 ASN   HD22     693    5.236597160    6.750229771    0.610464743
   68 ASN   C        694    5.224108309    6.510245762    0.198422737
   68 ASN   O        695    5.256937562    6.578867432    0.101755625
   69 LYSH  N        696    5.112255211    6.438277421    0.198586490
   69 LYSH  H        697    5.090750147    6.378731801    0.275993540
   69 LYSH  CA       698    5.024719752    6.423745994    0.081387968
   69 LYSH  CB       699    4.965282345    6.283290214    0.069093017
   69 LYSH  CG       700    5.071500344    6.186172175    0.017224558
   69 LYSH  CD       701    5.015793619    6.046974639   -0.013239172
   69 LYSH  CE       702    5.108919142    5.968520078    6.780201932
   69 LYSH  NZ       703    5.060105621    5.830487222    6.767110708
   69 LYSH  HZ1      704    4.966818730    5.835187717    6.731407232
   69 LYSH  HZ2      705    5.058337749    5.786998999    6.857141337
   69 LYSH  HZ3      706    5.116891301    5.776662978    6.704834404
   69 LYSH  C        707    4.923823243    6.535663874    0.054829895
   69 LYSH  O        708    4.895101041    6.559148464   -0.062441199
   70 GLN   N        709    4.903507650    6.619901204    0.155722035
   70 GLN   H        710    4.946314165    6.604059794    0.244689255
   70 GLN   CA       711    4.807209791    6.730566332    0.146325416
   70 GLN   CB       712    4.747638053    6.745110600    0.286490890
   70 GLN   CG       713    4.604726559    6.796861129    0.269029258
   70 GLN   CD       714    4.530902299    6.804326125    0.402818184
   70 GLN   OE1      715    4.444473104    6.889585579    0.422527774
   70 GLN   NE2      716    4.558391374    6.711416885    0.493929239
   70 GLN   HE21     717    4.507045195    6.721060738    0.579192006
   70 GLN   HE22     718    4.624257893    6.636795636    0.484327227
   70 GLN   C        719    4.868096094    6.860536428    0.093319447
   70 GLN   O        720    4.824716920    6.910732240   -0.010247676
   71 ASP   N        721    4.988904362    0.004411434    0.140225750
   71 ASP   H        722    5.018344191   -0.034411327    0.227558452
   71 ASP   CA       723    5.078254761    0.109679388    0.089753884
   71 ASP   CB       724    5.182626208    0.139128472    0.197689924
   71 ASP   CG       725    5.127872044    0.216719556    0.317649781
   71 ASP   OD1      726    5.046634811    0.165167964    0.397449190
   71 ASP   OD2      727    5.183066655    0.325503966    0.344882775
   71 ASP   C        728    5.150600419    0.071648103    6.846474429
   71 ASP   O        729    5.199017707    0.166753269    6.785302297
   72 ARG   N        730    5.157159384    6.830026024    6.809885170
   72 ARG   H        731    5.104156273    6.756875943    6.852794787
   72 ARG   CA       732    5.226567818    6.768641814    6.695747445
   72 ARG   CB       733    5.165744887    6.824303266    6.566845652
   72 ARG   CG       734    5.191279374    6.727757444    6.450918029
   72 ARG   CD       735    5.118477317    6.768749924    6.322744407
   72 ARG   NE       736    5.177504256    6.887312798    6.258958209
   72 ARG   HE       737    5.266235417    6.913762061    6.296756175
   72 ARG   CZ       738    5.140935717    6.951735445    6.147289827
   72 ARG   NH1      739    5.025145454    6.918921312    6.088338321
   72 ARG   HH11     740    4.993959672    6.962233524    6.003771365
   72 ARG   HH12     741    4.965119334    6.852796531    6.133331414
   72 ARG   NH2      742    5.220039914    7.042351166    6.088223032
   72 ARG   HH21     743    5.187245560    7.090844995    6.007140732
   72 ARG   HH22     744    5.305849251    7.074109510    6.128589480
   72 ARG   C        745    5.378017144    6.785900501    6.709056501
   72 ARG   O        746    5.451046932    6.818026425    6.615436439
   73 THR   N        747    5.425741489    6.757452210    6.829895576
   73 THR   H        748    5.369607835    6.705824082    6.894581673
   73 THR   CA       749    5.565203328    6.786620218    6.866129358
   73 THR   CB       750    5.586103771    0.026368386    0.064573600
   73 THR   OG1      751    5.535245942    0.007186855    0.196840570
   73 THR   HG1      752    5.520550453   -0.091557707    0.202574815
   73 THR   CG2      753    5.524034490    0.148701723    6.882917685
   73 THR   C        754    5.639665262    6.672150829    0.049074212
   73 THR   O        755    5.587880500    6.621623825    0.148552168
   74 LEU   N        756    5.769346450    6.661924457    0.021354228
   74 LEU   H        757    5.813242821    6.722896973   -0.044654059
   74 LEU   CA       758    5.860332302    6.564207797    0.082852433
   74 LEU   CB       759    5.918287210    6.473829069   -0.026159714
   74 LEU   CG       760    6.016527446    6.365089027    0.017839772
   74 LEU   CD1      761    5.944770580    6.256403191    0.098114990
   74 LEU   CD2      762    6.080345060    6.303115139   -0.106641362
   74 LEU   C        763    5.971245807    6.636801198    0.159261019
   74 LEU   O        764    6.043757347    6.720122698    0.105118833
   75 THR   N        765    5.977502912    6.615043100    0.290329614
   75 THR   H        766    5.910425306    6.565655947    0.345678418
   75 THR   CA       767    6.084572376    6.664451218    0.378119304
   75 THR   CB       768    6.027433096    6.724285859    0.506833268
   75 THR   OG1      769    5.999241009    6.861069551    0.476075575
   75 THR   HG1      770    5.912277762    6.864162439    0.426794460
   75 THR   CG2      771    6.109207343    6.707762518    0.635086735
   75 THR   C        772    6.193360570    6.560228473    0.404797925
   75 THR   O        773    6.165142872    6.445080985    0.437587410
   76 ILE   N        774    6.316331115    6.607631590    0.386835388
   76 ILE   H        775    6.335720964    6.687346413    0.329644215
   76 ILE   CA       776    6.438806955    6.537883279    0.428628914
   76 ILE   CB       777    6.528981322    6.502949894    0.310056449
   76 ILE   CG1      778    6.457248614    6.432971314    0.194443227
   76 ILE   CG2      779    6.640843818    6.406918892    0.350998689
   76 ILE   CD       780    6.377151871    6.523407048    0.100549827
   76 ILE   C        781    6.510328923    6.622891595    0.533839295
   76 ILE   O        782    6.522371199    6.743587091    0.513404173
   77 VAL   N        783    6.518655239    6.566774072    0.654132671
   77 VAL   H        784    6.474673644    6.479134273    0.673767908
   77 VAL   CA       785    6.570024242    6.636129217    0.773145378
   77 VAL   CB       786    6.453820775    6.682947400    0.860981252
   77 VAL   CG1      787    6.371037626    6.572294495    0.926646197
   77 VAL   CG2      788    6.498204694    6.779318766    0.971224765
   77 VAL   C        789    6.678812803    6.566602991    0.855271578
   77 VAL   O        790    6.654717617    6.457220015    0.906119676
   78 ASP   N        791    6.791702863    6.633797900    0.876029893
   78 ASP   H        792    6.808113509    6.721981987    0.831802190
   78 ASP   CA       793    0.017322231    6.583729331    0.957429690
   78 ASP   CB       794    0.149201469    6.587892414    0.879957019
   78 ASP   CG       795    0.194698395    6.731066890    0.851046444
   78 ASP   OD1      796    0.263640331    6.795996184    0.932622980
   78 ASP   OD2      797    0.158460150    6.783898391    0.743712281
   78 ASP   C        798    0.031020336    6.659813083    1.089478906
   78 ASP   O        799   -0.045436878    6.753540699    1.111847671
   79 THR   N        800    0.104567980    6.600182939    1.182893780
   79 THR   H        801    0.121187523    6.501574639    1.183334425
   79 THR   CA       802    0.153142630    6.667743864    1.304090694
   79 THR   CB       803    0.110237587    6.596589450    1.432575545
   79 THR   OG1      804    0.138643935    6.456924472    1.420923353
   79 THR   HG1      805    0.145961149    6.426332398    1.515852629
   79 THR   CG2      806    6.849943032    6.631041912    1.460885707
   79 THR   C        807    0.303503503    6.696087109    1.303682629
   79 THR   O        808    0.372918682    6.692710838    1.405167282
   80 GLY   N        809    0.359537584    6.726371918    1.186933004
   80 GLY   H        810    0.315227254    6.734158533    1.097628097
   80 GLY   CA       811    0.499749671    6.756904542    1.155061169
   80 GLY   C        812    0.565373406    6.884445528    1.208313613
   80 GLY   O        813    0.521896335    6.938160533    1.310051758
   81 ILE   N        814    0.674439010    0.038754296    1.143790644
   81 ILE   H        815    0.690116105   -0.042187059    1.087198013
   81 ILE   CA       816    0.740939665    0.162892886    1.185987066
   81 ILE   CB       817    0.874986988    0.171375814    1.112701124
   81 ILE   CG1      818    0.959178126    0.288548525    1.163635269
   81 ILE   CG2      819    0.864914785    0.180236513    0.960283987
   81 ILE   CD       820    1.103109684    0.290969353    1.111787858
   81 ILE   C        821    0.659715137    0.291702824    1.171024540
   81 ILE   O        822    0.658837955    0.367131023    1.268190722
   82 GLY   N        823    0.576609231    0.293059698    1.067195025
   82 GLY   H        824    0.551078262    0.208079046    1.021065962
   82 GLY   CA       825    0.502537691    0.410253565    1.018302556
   82 GLY   C        826    0.586721817    0.492602246    0.920625905
   82 GLY   O        827    0.691571262    0.453957800    0.869218497
   83 MET   N        828    0.525470358    0.604103513    0.881825091
   83 MET   H        829    0.425551717    0.608128753    0.881574347
   83 MET   CA       830    0.592183137    0.711476784    0.806803543
   83 MET   CB       831    0.536873387    0.714247399    0.664188488
   83 MET   CG       832    0.598249812    0.598615496    0.584997592
   83 MET   SD       833    0.529019145    0.578966303    0.416747923
   83 MET   CE       834    0.358897283    0.550211844    0.460479868
   83 MET   C        835    0.574588185    0.850802106    0.867554277
   83 MET   O        836    0.467310650    0.883466603    0.918100171
   84 THR   N        837    0.676519453    0.935444893    0.855855084
   84 THR   H        838    0.765860807    0.905772550    0.822125651
   84 THR   CA       839    0.667703517    1.077642429    0.892114137
   84 THR   CB       840    0.805208049    1.135916766    0.925393846
   84 THR   OG1      841    0.886653637    1.140610591    0.807938364
   84 THR   HG1      842    0.912897611    1.046756407    0.785503743
   84 THR   CG2      843    0.876476902    1.059332974    1.037045818
   84 THR   C        844    0.607573806    1.160022122    0.778055793
   84 THR   O        845    0.586460299    1.108015421    0.668604654
   85 LYSH  N        846    0.573513019    1.284436599    0.810457968
   85 LYSH  H        847    0.569014287    1.310129367    0.906999432
   85 LYSH  CA       848    0.524848084    1.384851297    0.714751303
   85 LYSH  CB       849    0.531936731    1.518930435    0.788127336
   85 LYSH  CG       850    0.493208326    1.643184362    0.707690573
   85 LYSH  CD       851    0.494800431    1.767165994    0.797340975
   85 LYSH  CE       852    0.462875745    1.894763808    0.719199300
   85 LYSH  NZ       853    0.318675950    1.915126241    0.699176274
   85 LYSH  HZ1      854    0.278440316    1.965423759    0.775669762
   85 LYSH  HZ2      855    0.268928790    1.828558151    0.693478640
   85 LYSH  HZ3      856    0.299818679    1.964028242    0.614017131
   85 LYSH  C        857    0.614422900    1.389248073    0.590781480
   85 LYSH  O        858    0.565369456    1.358156920    0.482350706
   86 ALA   N        859    0.746632403    1.394739322    0.604222657
   86 ALA   H        860    0.787663192    1.409630864    0.694201438
   86 ALA   CA       861    0.842559493    1.388517419    0.493003651
   86 ALA   CB       862    0.983643094    1.412909996    0.546982266
   86 ALA   C        863    0.838858344    1.255131800    0.418122256
   86 ALA   O        864    0.842663643    1.253383473    0.295186653
   87 ASP   N        865    0.831565529    1.143953849    0.490764997
   87 ASP   H        866    0.843086211    1.144877687    0.590094854
   87 ASP   CA       867    0.828761566    1.010073167    0.430100829
   87 ASP   CB       868    0.839374261    0.894805057    0.530158247
   87 ASP   CG       869    0.958170452    0.897611251    0.626526678
   87 ASP   OD1      870    1.070166045    0.933422652    0.584105799
   87 ASP   OD2      871    0.931737936    0.879830742    0.747393659
   87 ASP   C        872    0.707077653    0.989740760    0.339590929
   87 ASP   O        873    0.721174976    0.927366093    0.234515356
   88 LEU   N        874    0.591329706    1.045396296    0.374143416
   88 LEU   H        875    0.579048420    1.088286954    0.463644150
   88 LEU   CA       876    0.470808272    1.040529482    0.290101731
   88 LEU   CB       877    0.339300916    1.094801521    0.346412103
   88 LEU   CG       878    0.261965626    0.984820502    0.419432932
   88 LEU   CD1      879    0.131213335    1.041173840    0.475443177
   88 LEU   CD2      880    0.231173124    0.863112072    0.331991763
   88 LEU   C        881    0.492940715    1.110622277    0.155905773
   88 LEU   O        882    0.501886366    1.040777741    0.055050036
   89 ILE   N        883    0.528663016    1.238712053    0.158557047
   89 ILE   H        884    0.526502502    1.290689670    0.243968134
   89 ILE   CA       885    0.551866650    1.319318788    0.037837762
   89 ILE   CB       886    0.601126624    1.457952943    0.079856581
   89 ILE   CG1      887    0.511199883    1.525129933    0.183835446
   89 ILE   CG2      888    0.616564997    1.550768601   -0.040795595
   89 ILE   CD       889    0.581547799    1.637024854    0.260915715
   89 ILE   C        890    0.658394062    1.261327812    6.830632538
   89 ILE   O        891    0.628221800    1.220324335    6.718655868
   90 ASN   N        892    0.772652842    1.227314063    0.003530765
   90 ASN   H        893    0.794183831    1.263761481    0.094137597
   90 ASN   CA       894    0.889254146    1.177802928    6.815030994
   90 ASN   CB       895    1.018667909    1.215003306    6.887683852
   90 ASN   CG       896    1.038513493    1.365944716    6.872501733
   90 ASN   OD1      897    0.999476630    1.435276765    6.778703062
   90 ASN   ND2      898    1.100026648    1.430566579    6.971127072
   90 ASN   HD21     899    1.117544930    1.528471979    6.960817983
   90 ASN   HD22     900    1.142418828    1.380478910    7.046577687
   90 ASN   C        901    0.882247441    1.035265357    6.759829068
   90 ASN   O        902    0.895485976    1.012645003    6.639647805
   91 ASN   N        903    0.835086672    0.941017109    6.840959396
   91 ASN   H        904    0.812118611    0.961852371    6.936035213
   91 ASN   CA       905    0.810399885    0.801580554    6.801458656
   91 ASN   CB       906    0.815283021    0.703215987    6.918538021
   91 ASN   CG       907    0.952137852    0.693806112    0.100209543
   91 ASN   OD1      908    1.053211311    0.648599681    0.046641505
   91 ASN   ND2      909    0.955106271    0.728133200    0.228660875
   91 ASN   HD21     910    1.039737316    0.715751326    0.280458231
   91 ASN   HD22     911    0.872164686    0.766245366    0.269489546
   91 ASN   C        912    0.683032437    0.778309183    6.719926547
   91 ASN   O        913    0.674931022    0.682262308    6.643498345
   92 LEU   N        914    0.580314266    0.859922937    6.741846964
   92 LEU   H        915    0.575729686    0.929537441    6.813494258
   92 LEU   CA       916    0.451886069    0.844596939    6.671987732
   92 LEU   CB       917    0.343553138    0.825660214    6.778365613
   92 LEU   CG       918    0.342926353    0.689679366    6.848520871
   92 LEU   CD1      919    0.442662688    0.683210852    6.964364827
   92 LEU   CD2      920    0.200422479    0.665467169    6.898663214
   92 LEU   C        921    0.415211165    0.956115018    6.573854932
   92 LEU   O        922    0.298736278    0.994428564    6.564124914
   93 GLY   N        923    0.506821603    1.003455431    6.489842429
   93 GLY   H        924    0.597875015    0.962567166    6.483580753
   93 GLY   CA       925    0.476057373    1.107172816    6.390296636
   93 GLY   C        926    0.589931485    1.179403611    6.317991471
   93 GLY   O        927    0.596293125    1.177561947    6.195161905
   94 THR   N        928    0.670267791    1.255784875    6.391494761
   94 THR   H        929    0.667880493    1.249426328    6.491263843
   94 THR   CA       930    0.771501863    1.348849460    6.339497774
   94 THR   CB       931    0.803209213    1.453668861    6.446351067
   94 THR   OG1      932    0.841917203    1.384898254    6.565611655
   94 THR   HG1      933    0.902502494    1.436102774    6.626507603
   94 THR   CG2      934    0.684970951    1.547321133    6.472001909
   94 THR   C        935    0.903258128    1.286813124    6.292541334
   94 THR   O        936    0.959497920    1.338316967    6.196027121
   95 ILE   N        937    0.954099790    1.186582344    6.363660364
   95 ILE   H        938    0.928250862    1.172992526    6.459306311
   95 ILE   CA       939    1.081481710    1.122733547    6.327462863
   95 ILE   CB       940    1.165503877    1.110149749    6.454712568
   95 ILE   CG1      941    1.213905547    1.249966247    6.493706854
   95 ILE   CG2      942    1.285396806    1.015652219    6.444396057
   95 ILE   CD       943    1.289644976    1.253160021    6.626615323
   95 ILE   C        944    1.063411288    0.994575072    6.245843185
   95 ILE   O        945    0.974448955    0.914329648    6.273716549
   96 ALA   N        946    1.157536211    0.966017793    6.156314010
   96 ALA   H        947    1.224916998    1.034947864    6.129660972
   96 ALA   CA       948    1.172234411    0.835221746    6.090842653
   96 ALA   CB       949    1.103329199    0.836246422    5.954226310
   96 ALA   C        950    1.318069637    0.793243977    6.071315869
   96 ALA   O        951    1.406088416    0.867294007    6.027733289
   97 LYSH  N        952    1.346414896    0.673876956    6.122686134
   97 LYSH  H        953    1.269866726    0.611091323    6.136829891
   97 LYSH  CA       954    1.478279637    0.608912211    6.121172587
   97 LYSH  CB       955    1.485628475    0.507686679    6.235664450
   97 LYSH  CG       956    1.382332559    0.394935743    6.230433909
   97 LYSH  CD       957    1.418228267    0.283314414    6.328728539
   97 LYSH  CE       958    1.553636689    0.219445710    6.297195251
   97 LYSH  NZ       959    1.540492538    0.092535493    6.224196287
   97 LYSH  HZ1      960    1.559192437    0.015299500    6.284899279
   97 LYSH  HZ2      961    1.602204260    0.091904118    6.145515515
   97 LYSH  HZ3      962    1.446835611    0.084317730    6.190125058
   97 LYSH  C        963    1.517383506    0.550006142    5.985480920
   97 LYSH  O        964    1.453290156    0.583217047    5.885891370
   98 SER   N        965    1.623087778    0.469341131    5.981989703
   98 SER   H        966    1.690382882    0.471671715    6.055934174
   98 SER   CA       967    1.656457950    0.376393110    5.873091394
   98 SER   CB       968    1.555899889    0.261072732    5.872435653
   98 SER   OG       969    1.601518623    0.160540601    5.963331628
   98 SER   HG       970    1.620500332    0.077500123    5.910944158
   98 SER   C        971    1.679545885    0.448551539    5.740150989
   98 SER   O        972    1.744205605    0.552962087    5.747068667
   99 GLY   N        973    1.647398707    0.412997524    5.616082188
   99 GLY   H        974    1.651396116    0.486844407    5.548761029
   99 GLY   CA       975    1.586678740    0.294916682    5.552987370
   99 GLY   C        976    1.434013795    0.284694458    5.551509151
   99 GLY   O        977    1.379311618    0.197548170    5.484099981
  100 THR   N        978    1.362192709    0.366143207    5.628307455
  100 THR   H        979    1.404017798    0.417735187    5.703079129
  100 THR   CA       980    1.215649127    0.377250984    5.624910601
  100 THR   CB       981    1.169103210    0.479117180    5.729165395
  100 THR   OG1      982    1.207558584    0.427910752    5.857033812
  100 THR   HG1      983    1.159070463    0.477528901    5.929054275
  100 THR   CG2      984    1.017619754    0.500410665    5.732765152
  100 THR   C        985    1.160485960    0.406166985    5.485161218
  100 THR   O        986    1.073602550    0.335204953    5.434693962
  101 LYSH  N        987    1.234495117    0.489441662    5.412502786
  101 LYSH  H        988    1.291331050    0.558528758    5.457202763
  101 LYSH  CA       989    1.210251888    0.519187462    5.270589593
  101 LYSH  CB       990    1.311477312    0.623273955    5.222296620
  101 LYSH  CG       991    1.292398887    0.675204222    5.079649287
  101 LYSH  CD       992    1.377084417    0.798523172    5.047556920
  101 LYSH  CE       993    1.307542995    0.927373408    5.091948448
  101 LYSH  NZ       994    1.406955975    1.024490917    5.139836391
  101 LYSH  HZ1      995    1.462535786    1.060063717    5.064700110
  101 LYSH  HZ2      996    1.467690362    0.980002096    5.205647781
  101 LYSH  HZ3      997    1.361153301    1.099600795    5.187361605
  101 LYSH  C        998    1.220939313    0.394270047    5.182880913
  101 LYSH  O        999    1.117356752    0.357919209    5.127388956
  102 ALA   N       1000    1.328358527    0.317574094    5.199246835
  102 ALA   H       1001    1.409758969    0.352731152    5.245492220
  102 ALA   CA      1002    1.347344599    0.188472983    5.131540633
  102 ALA   CB      1003    1.475808168    0.116872245    5.173732767
  102 ALA   C       1004    1.236974984    0.084957308    5.154229593
  102 ALA   O       1005    1.188924376    0.022274405    5.059930707
  103 PHE   N       1006    1.186538686    0.070529159    5.276451974
  103 PHE   H       1007    1.241515065    0.094688797    5.356424368
  103 PHE   CA      1008    1.067389403    6.875067168    5.304087898
  103 PHE   CB      1009    1.054134040    6.857409780    5.455498010
  103 PHE   CG      1010    0.937336819    6.766719174    5.494752577
  103 PHE   CD1     1011    0.929395588    6.634903004    5.451374132
  103 PHE   HD1     1012    1.018082999    6.585688552    5.411455700
  103 PHE   CD2     1013    0.826243489    6.822245946    5.557155993
  103 PHE   HD2     1014    0.832127795    6.922059144    5.600557614
  103 PHE   CE1     1015    0.811767525    6.562263847    5.465724813
  103 PHE   HE1     1016    0.805352970    6.460336629    5.427649062
  103 PHE   CE2     1017    0.708526890    6.750618109    5.575407102
  103 PHE   HE2     1018    0.623213395    6.798806112    5.623149009
  103 PHE   CZ      1019    0.701978306    6.619960042    5.528457784
  103 PHE   HZ      1020    0.612186588    6.560267602    5.544434652
  103 PHE   C       1021    0.936139267    0.037428931    5.242120364
  103 PHE   O       1022    0.874885831   -0.034361579    5.163226138
  104 MET   N       1023    0.917681943    0.168997614    5.248285516
  104 MET   H       1024    0.976384200    0.229284398    5.302325869
  104 MET   CA      1025    0.808360555    0.238467264    5.178764784
  104 MET   CB      1026    0.806386095    0.385043018    5.222624047
  104 MET   CG      1027    0.692620672    0.474014256    5.172121096
  104 MET   SD      1028    0.719151056    0.535021740    5.001631535
  104 MET   CE      1029    0.870582985    0.627506458    5.015736568
  104 MET   C       1030    0.814819794    0.227023723    5.026329751
  104 MET   O       1031    0.717648426    0.185882618    4.963130581
  105 GLU   N       1032    0.932631933    0.249225121    4.968714852
  105 GLU   H       1033    0.998957438    0.291250398    5.030648541
  105 GLU   CA      1034    0.960555354    0.222584900    4.826864981
  105 GLU   CB      1035    1.104349210    0.258827517    4.789198024
  105 GLU   CG      1036    1.127237697    0.408763789    4.809304899
  105 GLU   CD      1037    1.267838799    0.456074853    4.771877743
  105 GLU   OE1     1038    1.284632852    0.579931037    4.772395288
  105 GLU   OE2     1039    1.360119739    0.375324987    4.747614858
  105 GLU   C       1040    0.934642742    0.077418246    4.786060493
  105 GLU   O       1041    0.883846018    0.059801009    4.675423362
  106 ALA   N       1042    0.969621181    6.868161440    4.871963942
  106 ALA   H       1043    1.032273148    6.885747452    4.947906663
  106 ALA   CA      1044    0.937048135    6.727002668    4.847020042
  106 ALA   CB      1045    1.005374671    6.635659087    4.949003602
  106 ALA   C       1046    0.786499209    6.699790752    4.844270306
  106 ALA   O       1047    0.737006591    6.634011916    4.752869028
  107 LEU   N       1048    0.717288927    6.761885242    4.939366591
  107 LEU   H       1049    0.764589359    6.796973390    5.020184232
  107 LEU   CA      1050    0.571125514    6.748385390    4.947372383
  107 LEU   CB      1051    0.514267869    6.811098034    5.074838923
  107 LEU   CG      1052    0.537938504    6.742949585    5.209767396
  107 LEU   CD1     1053    0.459473894    6.815976636    5.318948751
  107 LEU   CD2     1054    0.500781796    6.594520654    5.208682904
  107 LEU   C       1055    0.504263985    6.809664134    4.824135636
  107 LEU   O       1056    0.435912130    6.734595265    4.754689486
  108 GLN   N       1057    0.547496815    0.043736271    4.786933967
  108 GLN   H       1058    0.612308103    0.095817383    4.842501437
  108 GLN   CA      1059    0.500835288    0.114763607    4.666995720
  108 GLN   CB      1060    0.564132999    0.254043201    4.665637464
  108 GLN   CG      1061    0.520771574    0.353838534    4.558078858
  108 GLN   CD      1062    0.371407981    0.385259766    4.568672424
  108 GLN   OE1     1063    0.326250578    0.487479674    4.620039037
  108 GLN   NE2     1064    0.290088396    0.306562375    4.498802458
  108 GLN   HE21    1065    0.192171725    0.325416571    4.491325018
  108 GLN   HE22    1066    0.328925015    0.230301620    4.447080010
  108 GLN   C       1067    0.531966661    0.043901008    4.535021006
  108 GLN   O       1068    0.451258250    0.045742291    4.442221533
  109 ALA   N       1069    0.643390784    6.857632980    4.528450067
  109 ALA   H       1070    0.703979600    6.887729604    4.602092370
  109 ALA   CA      1071    0.678184414    6.762957303    4.421515186
  109 ALA   CB      1072    0.827945652    6.733398828    4.432074664
  109 ALA   C       1073    0.602096465    6.630203936    4.422016461
  109 ALA   O       1074    0.614894909    6.558611967    4.322814524
  110 GLY   N       1075    0.524575091    6.598659183    4.525381665
  110 GLY   H       1076    0.498387448    6.663073635    4.597255595
  110 GLY   CA      1077    0.455657421    6.468859364    4.529111846
  110 GLY   C       1078    0.486404691    6.363431000    4.635646300
  110 GLY   O       1079    0.440880380    6.249768090    4.623833622
  111 ALA   N       1080    0.570486503    6.398451906    4.732562683
  111 ALA   H       1081    0.605855285    6.491685642    4.740129842
  111 ALA   CA      1082    0.601981765    6.306766506    4.843070869
  111 ALA   CB      1083    0.730023013    6.348388910    4.915778742
  111 ALA   C       1084    0.487427150    6.287448988    4.942655648
  111 ALA   O       1085    0.401215132    6.372819355    4.962888333
  112 ASP   N       1086    0.500129821    6.180032861    5.020055252
  112 ASP   H       1087    0.565558918    6.104398591    5.020130864
  112 ASP   CA      1088    0.408070688    6.141655281    5.128048486
  112 ASP   CB      1089    0.412110660    5.988789030    5.133456562
  112 ASP   CG      1090    0.328340443    5.922350321    5.242879058
  112 ASP   OD1     1091    0.389342400    5.834987095    5.308219832
  112 ASP   OD2     1092    0.219481046    5.970861654    5.280578965
  112 ASP   C       1093    0.444008007    6.196832298    5.266163668
  112 ASP   O       1094    0.556654625    6.184304748    5.313958040
  113 ILE   N       1095    0.334769739    6.226069837    5.336183432
  113 ILE   H       1096    0.247572757    6.193692415    5.299439666
  113 ILE   CA      1097    0.330704541    6.285059582    5.470776082
  113 ILE   CB      1098    0.190250334    6.339439190    5.497708809
  113 ILE   CG1     1099    0.191460029    6.443464809    5.609897077
  113 ILE   CG2     1100    0.089205972    6.228384677    5.527194654
  113 ILE   CD      1101    0.251269997    6.576518661    5.563752753
  113 ILE   C       1102    0.388406928    6.195812341    5.580852940
  113 ILE   O       1103    0.437512702    6.247630890    5.681015114
  114 SER   N       1104    0.396124307    6.065151154    5.557190519
  114 SER   H       1105    0.348435326    6.024288966    5.479361983
  114 SER   CA      1106    0.445062398    5.970524899    5.658470548
  114 SER   CB      1107    0.479889199    5.831770402    5.604227484
  114 SER   OG      1108    0.358835374    5.767074980    5.564121610
  114 SER   HG      1109    0.349918089    5.780511476    5.465430423
  114 SER   C       1110    0.575683434    6.006187230    5.729736356
  114 SER   O       1111    0.588942723    5.971328602    5.846951639
  115 MET   N       1112    0.665777662    6.074743653    5.659920110
  115 MET   H       1113    0.645049056    6.112539955    5.569688383
  115 MET   CA      1114    0.794271864    6.116366510    5.717955508
  115 MET   CB      1115    0.910910600    6.064571884    5.633559098
  115 MET   CG      1116    0.902369870    5.917860529    5.590979600
  115 MET   SD      1117    0.891045230    5.797831463    5.728658818
  115 MET   CE      1118    1.057212277    5.820965279    5.788134356
  115 MET   C       1119    0.812371811    6.263567329    5.755595182
  115 MET   O       1120    0.906942113    6.328767517    5.711595545
  116 ILE   N       1121    0.711801375    6.315665609    5.825324326
  116 ILE   H       1122    0.625718073    6.265926778    5.836081360
  116 ILE   CA      1123    0.714223967    6.453729462    5.875768622
  116 ILE   CB      1124    0.571041154    6.507642144    5.877622734
  116 ILE   CG1     1125    0.561846134    6.656153588    5.913308213
  116 ILE   CG2     1126    0.478819123    6.425976613    5.968385425
  116 ILE   CD      1127    0.427856858    6.724528415    5.885317263
  116 ILE   C       1128    0.797714614    6.476816492    6.001899123
  116 ILE   O       1129    0.893022515    6.553927993    5.991858270
  117 GLY   N       1130    0.776493387    6.404162747    6.111267060
  117 GLY   H       1131    0.689840180    6.356279737    6.125411504
  117 GLY   CA      1132    0.847628391    6.418017794    6.239169057
  117 GLY   C       1133    0.998552594    6.442682968    6.244295858
  117 GLY   O       1134    1.037733097    6.541771626    6.305755232
  118 GLN   N       1135    1.072482972    6.373683637    6.157903060
  118 GLN   H       1136    1.026142022    6.313400137    6.092938932
  118 GLN   CA      1137    1.218424307    6.385428517    6.144734828
  118 GLN   CB      1138    1.272628878    6.299652717    6.030212979
  118 GLN   CG      1139    1.284746783    6.153475321    6.073722327
  118 GLN   CD      1140    1.307231563    6.053834273    5.959819250
  118 GLN   OE1     1141    1.261121497    6.069678683    5.846895308
  118 GLN   NE2     1142    1.369968902    5.940946763    5.991554621
  118 GLN   HE21    1143    1.378211351    5.878693692    5.913736503
  118 GLN   HE22    1144    1.403815044    5.918339812    6.082889955
  118 GLN   C       1145    1.270961673    6.526956850    6.119814644
  118 GLN   O       1146    1.386300419    6.558116313    6.149075586
  119 PHE   N       1147    1.191146844    6.608469304    6.051436029
  119 PHE   H       1148    1.103874683    6.576128271    6.014841678
  119 PHE   CA      1149    1.228422831    6.744847737    6.011181536
  119 PHE   CB      1150    1.168654757    6.784189011    5.875936287
  119 PHE   CG      1151    1.213514415    6.688640252    5.765174537
  119 PHE   CD1     1152    1.143009549    6.570656978    5.744363058
  119 PHE   HD1     1153    1.040648751    6.562524469    5.780929577
  119 PHE   CD2     1154    1.331306845    6.709682589    5.694430084
  119 PHE   HD2     1155    1.382376461    6.805846212    5.699692427
  119 PHE   CE1     1156    1.192747398    6.471626283    5.660457945
  119 PHE   HE1     1157    1.140546775    6.376190371    5.653669427
  119 PHE   CE2     1158    1.378713439    6.611918589    5.607727123
  119 PHE   HE2     1159    1.472846051    6.628181459    5.555233590
  119 PHE   CZ      1160    1.311593112    6.491334058    5.591138420
  119 PHE   HZ      1161    1.352425024    6.412893187    5.527414127
  119 PHE   C       1162    1.203131470    6.853252538    6.116160273
  119 PHE   O       1163    1.277751506    6.951031996    6.116327832
  120 GLY   N       1164    1.103311780    6.834729135    6.202085417
  120 GLY   H       1165    1.043214747    6.755007829    6.196258028
  120 GLY   CA      1166    1.072009557    0.045524274    6.308117732
  120 GLY   C       1167    0.935599489    0.114683314    6.312866300
  120 GLY   O       1168    0.904305613    0.169330813    6.418534255
  121 VAL   N       1169    0.852969362    0.101694225    6.209449470
  121 VAL   H       1170    0.900090103    0.060930249    6.131232245
  121 VAL   CA      1171    0.719005927    0.160934459    6.197014533
  121 VAL   CB      1172    0.720372701    0.268245353    6.087966358
  121 VAL   CG1     1173    0.806957732    0.384287509    6.137445710
  121 VAL   CG2     1174    0.768650794    0.223139161    5.949962294
  121 VAL   C       1175    0.599161250    0.066751776    6.183596411
  121 VAL   O       1176    0.500895478    0.093315702    6.114536438
  122 GLY   N       1177    0.612462697    6.843459524    6.258108312
  122 GLY   H       1178    0.695283064    6.828957066    6.312242087
  122 GLY   CA      1179    0.512150965    6.736119130    6.263321380
  122 GLY   C       1180    0.369559508    6.765183065    6.310611961
  122 GLY   O       1181    0.274691760    6.715624882    6.249989583
  123 PHE   N       1182    0.351266945    6.847850235    6.413187085
  123 PHE   H       1183    0.428419700    6.878704127    6.468841476
  123 PHE   CA      1184    0.221675710    0.006291861    6.466414437
  123 PHE   CB      1185    0.249000852    0.105681881    6.579489183
  123 PHE   CG      1186    0.143327045    0.211312031    6.612375716
  123 PHE   CD1     1187    0.052836457    0.195755653    6.716720482
  123 PHE   HD1     1188    0.033565950    0.097541289    6.759892924
  123 PHE   CD2     1189    0.149760563    0.332554801    6.544708824
  123 PHE   HD2     1190    0.222534733    0.346952945    6.464860083
  123 PHE   CE1     1191    6.857277788    0.301895977    6.753999585
  123 PHE   HE1     1192    6.786069194    0.288777559    6.835463856
  123 PHE   CE2     1193    0.068858412    0.438587095    6.583862306
  123 PHE   HE2     1194    0.075052256    0.533658498    6.530916147
  123 PHE   CZ      1195    6.866306809    0.424987512    6.690062497
  123 PHE   HZ      1196    6.820597784    0.514581530    6.732059933
  123 PHE   C       1197    0.125732991    0.062976113    6.361572185
  123 PHE   O       1198    0.004339851    0.043648748    6.366228590
  124 TYR   N       1199    0.183338481    0.122553224    6.257541016
  124 TYR   H       1200    0.274320520    0.163093482    6.266454506
  124 TYR   CA      1201    0.109309449    0.163699312    6.137377817
  124 TYR   CB      1202    0.202318112    0.232696169    6.037406284
  124 TYR   CG      1203    0.230757765    0.378324440    6.074704487
  124 TYR   CD1     1204    0.135463073    0.463397233    6.129499941
  124 TYR   HD1     1205    0.030894461    0.444191967    6.105485411
  124 TYR   CD2     1206    0.365349798    0.412792383    6.078668243
  124 TYR   HD2     1207    0.440388045    0.345261739    6.037579505
  124 TYR   CE1     1208    0.175319498    0.577357371    6.198378219
  124 TYR   HE1     1209    0.099054253    0.644850214    6.237222332
  124 TYR   CE2     1210    0.404723184    0.528357491    6.145099679
  124 TYR   HE2     1211    0.511001171    0.552032358    6.149994358
  124 TYR   CZ      1212    0.310214923    0.609941067    6.206207818
  124 TYR   OH      1213    0.350168164    0.718869638    6.277163232
  124 TYR   HH      1214    0.449756851    0.715895291    6.285721894
  124 TYR   C       1215    0.027574081    0.058166949    6.062585084
  124 TYR   O       1216   -0.085052532    0.085991802    6.021703772
  125 SER   N       1217    0.065236538    6.817612886    6.077955292
  125 SER   H       1218    0.146195346    6.801140869    6.134310368
  125 SER   CA      1219    6.876057263    6.700519426    6.030684525
  125 SER   CB      1220    0.068649919    6.569864534    6.042983012
  125 SER   OG      1221    0.093354021    6.547233539    6.182013619
  125 SER   HG      1222    0.176874136    6.598146489    6.202804591
  125 SER   C       1223    6.738481489    6.688466686    6.096545728
  125 SER   O       1224    6.645130835    6.633228971    6.038528027
  126 ALA   N       1225    6.720546494    6.754883933    6.210375146
  126 ALA   H       1226    6.797911010    6.774909835    6.270497460
  126 ALA   CA      1227    6.587372925    6.774409836    6.269479552
  126 ALA   CB      1228    6.596769402    6.854737969    6.399349319
  126 ALA   C       1229    6.486260120    6.843892636    6.178084228
  126 ALA   O       1230    6.373127261    6.798112412    6.162745080
  127 TYR   N       1231    6.535074312    0.047629327    6.092998572
  127 TYR   H       1232    6.632531931    0.069374834    6.087505402
  127 TYR   CA      1233    6.450640862    0.110784171    5.990558591
  127 TYR   CB      1234    6.512150158    0.243906973    5.946881307
  127 TYR   CG      1235    6.524042248    0.355348083    6.051024735
  127 TYR   CD1     1236    6.434243163    0.461408031    6.048577018
  127 TYR   HD1     1237    6.354851400    0.465369154    5.973996473
  127 TYR   CD2     1238    6.631305136    0.355664484    6.139430465
  127 TYR   HD2     1239    6.711965883    0.283943699    6.124305223
  127 TYR   CE1     1240    6.448024518    0.563243128    6.142174726
  127 TYR   HE1     1241    6.367371957    0.635618589    6.153877360
  127 TYR   CE2     1242    6.649783292    0.461034515    6.228168518
  127 TYR   HE2     1243    6.740919222    0.464675910    6.287832369
  127 TYR   CZ      1244    6.555086022    0.562751992    6.230810920
  127 TYR   OH      1245    6.562124681    0.658255136    6.327368742
  127 TYR   HH      1246    6.624057431    0.630628685    6.400857123
  127 TYR   C       1247    6.418637448    0.028257931    5.865747367
  127 TYR   O       1248    6.346241022    0.071586133    5.776235463
  128 LEU   N       1249    6.459923089    6.787900715    5.864807801
  128 LEU   H       1250    6.541905725    6.755777006    5.912209435
  128 LEU   CA      1251    6.403209539    6.684887223    5.776598478
  128 LEU   CB      1252    6.483981589    6.555103576    5.783353635
  128 LEU   CG      1253    6.622029893    6.550894133    5.717520918
  128 LEU   CD1     1254    6.695150117    6.420400350    5.749657756
  128 LEU   CD2     1255    6.617294907    6.571747934    5.566018861
  128 LEU   C       1256    6.258584187    6.655856378    5.817245177
  128 LEU   O       1257    6.167130466    6.673408707    5.736896290
  129 VAL   N       1258    6.241758133    6.651047594    5.949088871
  129 VAL   H       1259    6.318226295    6.666798101    6.011590656
  129 VAL   CA      1260    6.114708526    6.611100295    6.011286811
  129 VAL   CB      1261    6.133238726    6.499337745    6.114120484
  129 VAL   CG1     1262    6.192174435    6.377406872    6.042911068
  129 VAL   CG2     1263    6.217455606    6.533471892    6.237206805
  129 VAL   C       1264    6.038906619    6.728706892    6.073167561
  129 VAL   O       1265    5.916736196    6.738117294    6.062451580
  130 ALA   N       1266    6.112696101    6.827054868    6.123849560
  130 ALA   H       1267    6.210072138    6.814825698    6.142992552
  130 ALA   CA      1268    6.045152015    0.056461957    6.184792432
  130 ALA   CB      1269    6.110442313    0.088094955    6.319490417
  130 ALA   C       1270    6.038360341    0.181345753    6.096638345
  130 ALA   O       1271    6.131014438    0.212932422    6.022145106
  131 GLU   N       1272    5.925061067    0.250981123    6.099219866
  131 GLU   H       1273    5.851394216    0.218243634    6.158392937
  131 GLU   CA      1274    5.904200544    0.382283558    6.036491039
  131 GLU   CB      1275    5.756314272    0.403123048    6.003259028
  131 GLU   CG      1276    5.662859654    0.365180680    6.118315916
  131 GLU   CD      1277    5.513731604    0.369832246    6.084488915
  131 GLU   OE1     1278    5.476817888    0.334429447    5.970431824
  131 GLU   OE2     1279    5.435160386    0.388537099    6.179882522
  131 GLU   C       1280    5.966936223    0.497976908    6.114546063
  131 GLU   O       1281    6.024000573    0.592411856    6.060212034
  132 LYSH  N       1282    5.965189256    0.482581584    6.246649251
  132 LYSH  H       1283    5.918792326    0.405815122    6.290863356
  132 LYSH  CA      1284    6.034070415    0.575163020    6.337725117
  132 LYSH  CB      1285    5.930674934    0.672977533    6.393856176
  132 LYSH  CG      1286    5.992253912    0.783729770    6.479582237
  132 LYSH  CD      1287    5.886903137    0.863076774    6.557117833
  132 LYSH  CE      1288    5.810619469    0.780427630    6.660843059
  132 LYSH  NZ      1289    5.726196727    0.871997746    6.738909930
  132 LYSH  HZ1     1290    5.671591061    0.927768122    6.676412163
  132 LYSH  HZ2     1291    5.777485984    0.921868563    6.808782694
  132 LYSH  HZ3     1292    5.661125413    0.813588263    6.787428562
  132 LYSH  C       1293    6.098016024    0.494844733    6.451180540
  132 LYSH  O       1294    6.048326310    0.393437325    6.499939433
  133 VAL   N       1295    6.216111045    0.541555671    6.490685662
  133 VAL   H       1296    6.262846788    0.618333621    6.446849424
  133 VAL   CA      1297    6.284003198    0.486480181    6.608869388
  133 VAL   CB      1298    6.424553038    0.433257483    6.580187695
  133 VAL   CG1     1299    6.503062375    0.393122988    6.705216659
  133 VAL   CG2     1300    6.418774290    0.311294751    6.487971837
  133 VAL   C       1301    6.294466047    0.592043753    6.719138052
  133 VAL   O       1302    6.327734777    0.706817002    6.689977166
  134 THR   N       1303    6.261233512    0.558649779    6.843514261
  134 THR   H       1304    6.222935660    0.468069214    6.861656341
  134 THR   CA      1305    6.276228755    0.649526899    0.072011815
  134 THR   CB      1306    6.145385806    0.674570968    0.147271068
  134 THR   OG1     1307    6.035143201    0.691342029    0.057734989
  134 THR   HG1     1308    6.015596909    0.788600005    0.045131696
  134 THR   CG2     1309    6.160370571    0.795114081    0.240314919
  134 THR   C       1310    6.371793384    0.581743420    0.170419858
  134 THR   O       1311    6.348276882    0.468585249    0.212517123
  135 VAL   N       1312    6.476110605    0.652721852    0.212479100
  135 VAL   H       1313    6.484560709    0.751429266    0.198835615
  135 VAL   CA      1314    6.580362695    0.600810005    0.302183210
  135 VAL   CB      1315    6.719427759    0.599701270    0.238380127
  135 VAL   CG1     1316    6.825552824    0.541990366    0.332258994
  135 VAL   CG2     1317    6.724343430    0.515764053    0.110550010
  135 VAL   C       1318    6.584666867    0.681591148    0.432056995
  135 VAL   O       1319    6.624951894    0.797819416    0.432203700
  136 ILE   N       1320    6.563810935    0.609988482    0.542189010
  136 ILE   H       1321    6.565149580    0.510031561    0.539577087
  136 ILE   CA      1322    6.569121848    0.668707575    0.676852354
  136 ILE   CB      1323    6.440907457    0.643478124    0.756436124
  136 ILE   CG1     1324    6.315227808    0.671066889    0.673656379
  136 ILE   CG2     1325    6.438442974    0.719135042    0.889410453
  136 ILE   CD      1326    6.293409604    0.815111704    0.626910217
  136 ILE   C       1327    6.684963051    0.598587362    0.748077154
  136 ILE   O       1328    6.691647098    0.475971370    0.755109797
  137 THR   N       1329    6.777471945    0.681164217    0.796168830
  137 THR   H       1330    6.770224405    0.779724411    0.780892662
  137 THR   CA      1331    0.015538183    0.631607795    0.857355589
  137 THR   CB      1332    0.136313550    0.643970465    0.764270659
  137 THR   OG1     1333    0.250653857    0.575267922    0.815799839
  137 THR   HG1     1334    0.241749409    0.480115888    0.786375399
  137 THR   CG2     1335    0.164913928    0.789895045    0.728293140
  137 THR   C       1336    0.043089631    0.694611419    0.994020801
  137 THR   O       1337   -0.002139601    0.804765243    1.024833978
  138 LYSH  N       1338    0.109799720    0.613781199    1.075906095
  138 LYSH  H       1339    0.129269444    0.518964761    1.050794288
  138 LYSH  CA      1340    0.150680754    0.650105554    1.212347473
  138 LYSH  CB      1341    0.042198087    0.596912168    1.306198374
  138 LYSH  CG      1342    0.052115538    0.671341482    1.439503299
  138 LYSH  CD      1343    0.014938827    0.818407819    1.419608074
  138 LYSH  CE      1344    0.008106450    0.906303132    1.544655001
  138 LYSH  NZ      1345    0.145711766    0.931955821    1.589526669
  138 LYSH  HZ1     1346    0.204166150    0.956523895    1.512201581
  138 LYSH  HZ2     1347    0.181560963    0.850185328    1.634562959
  138 LYSH  HZ3     1348    0.146537681    1.006719343    1.655932504
  138 LYSH  C       1349    0.285885764    0.591747512    1.253855846
  138 LYSH  O       1350    0.306643154    0.470550592    1.251048394
  139 HISA  N       1351    0.370703108    0.680876062    1.304345599
  139 HISA  H       1352    0.353229054    0.778357466    1.290439304
  139 HISA  CA      1353    0.501829520    0.654094491    1.365173534
  139 HISA  CB      1354    0.593291277    0.731293025    1.269857450
  139 HISA  CG      1355    0.743320731    0.702591545    1.278445268
  139 HISA  ND1     1356    0.835539222    0.770847722    1.345719665
  139 HISA  HD1     1357    0.819297715    0.843128969    1.412876618
  139 HISA  CD2     1358    0.803117486    0.622547463    1.190670445
  139 HISA  HD2     1359    0.756106936    0.559430525    1.115262097
  139 HISA  CE1     1360    0.952361518    0.734085469    1.293844485
  139 HISA  HE1     1361    1.044225593    0.764780021    1.343842854
  139 HISA  NE2     1362    0.934537766    0.639644735    1.201906311
  139 HISA  C       1363    0.500925902    0.716008894    1.505089784
  139 HISA  O       1364    0.402196050    0.777465435    1.545146123
  140 ASN   N       1365    0.603584905    0.684033068    1.583387298
  140 ASN   H       1366    0.654253742    0.598790673    1.570434651
  140 ASN   CA      1367    0.638808646    0.758368913    1.705225050
  140 ASN   CB      1368    0.737606972    0.678951568    1.790905352
  140 ASN   CG      1369    0.683981664    0.550148216    1.853698849
  140 ASN   OD1     1370    0.584101657    0.544434032    1.925234329
  140 ASN   ND2     1371    0.739070241    0.436256420    1.812689982
  140 ASN   HD21    1372    0.716693062    0.356229526    1.868311816
  140 ASN   HD22    1373    0.778421252    0.428722903    1.721073962
  140 ASN   C       1374    0.696581660    0.895721810    1.670472502
  140 ASN   O       1375    0.759268189    0.914041460    1.566237250
  141 ASP   N       1376    0.676886533    0.990158521    1.762037112
  141 ASP   H       1377    0.650970054    0.985695674    1.858524711
  141 ASP   CA      1378    0.725913347    1.127801745    1.745882461
  141 ASP   CB      1379    0.872865914    1.140508809    1.786585730
  141 ASP   CG      1380    0.896671682    1.148507632    1.937522337
  141 ASP   OD1     1381    0.980779305    1.228570140    1.983792429
  141 ASP   OD2     1382    0.829039275    1.069242954    2.006580876
  141 ASP   C       1383    0.690510070    1.214666420    1.625010064
  141 ASP   O       1384    0.764726805    1.299581702    1.575892925
  142 ASP   N       1385    0.566032654    1.205461549    1.579050757
  142 ASP   H       1386    0.490017845    1.162232220    1.627571978
  142 ASP   CA      1387    0.501798709    1.274459559    1.466257694
  142 ASP   CB      1388    0.568882357    1.241071920    1.332846189
  142 ASP   CG      1389    0.549445374    1.348119069    1.225292810
  142 ASP   OD1     1390    0.491493950    1.456154293    1.249685950
  142 ASP   OD2     1391    0.592697597    1.321562743    1.111069052
  142 ASP   C       1392    0.351909622    1.244341352    1.460047556
  142 ASP   O       1393    0.307955402    1.138440726    1.504592671
  143 GLU   N       1394    0.278020662    1.330792706    1.391095272
  143 GLU   H       1395    0.329751504    1.397155254    1.337055630
  143 GLU   CA      1396    0.132367215    1.318368714    1.375612435
  143 GLU   CB      1397    0.077836951    1.448161902    1.315719030
  143 GLU   CG      1398    0.091090557    1.566408724    1.411901311
  143 GLU   CD      1399    0.001523883    1.682011301    1.366973718
  143 GLU   OE1     1400   -0.013459105    1.709286574    1.245914424
  143 GLU   OE2     1401   -0.050398432    1.750964529    1.457386801
  143 GLU   C       1402    0.079795827    1.201470822    1.292064428
  143 GLU   O       1403    0.155754118    1.112048995    1.255144574
  144 GLN   N       1404    6.833543765    1.188325762    1.289339066
  144 GLN   H       1405    6.788257900    1.247897217    1.355674823
  144 GLN   CA      1406    6.761848330    1.090920516    1.205784558
  144 GLN   CB      1407    6.629819696    1.045964062    1.268657900
  144 GLN   CG      1408    6.569007152    0.920281180    1.206102549
  144 GLN   CD      1409    6.446902646    0.877904093    1.287959583
  144 GLN   OE1     1410    6.445529709    0.846047080    1.406751453
  144 GLN   NE2     1411    6.328516002    0.871850822    1.227653248
  144 GLN   HE21    1412    6.249302526    0.848569568    1.284073180
  144 GLN   HE22    1413    6.315473711    0.900864521    1.132851563
  144 GLN   C       1414    6.730033887    1.154554076    1.070331202
  144 GLN   O       1415    6.668402531    1.260621700    1.061508046
  145 TYR   N       1416    6.784369257    1.093526338    0.965396592
  145 TYR   H       1417    6.829379015    1.004396158    0.970720129
  145 TYR   CA      1418    6.770442732    1.155571861    0.832849710
  145 TYR   CB      1419    6.909508283    1.198028284    0.785201892
  145 TYR   CG      1420    6.975612829    1.302549906    0.875275907
  145 TYR   CD1     1421    0.056409265    1.437458274    0.870603383
  145 TYR   HD1     1422   -0.028611026    1.469642322    0.810472036
  145 TYR   CD2     1423    0.195936607    1.262706933    0.955341019
  145 TYR   HD2     1424    0.220611163    1.157191230    0.967113988
  145 TYR   CE1     1425    0.130668678    1.531547487    0.940970284
  145 TYR   HE1     1426    0.089116019    1.630186188    0.961580561
  145 TYR   CE2     1427    0.273572193    1.354497305    1.025100963
  145 TYR   HE2     1428    0.345932090    1.319735036    1.098834471
  145 TYR   CZ      1429    0.242471791    1.489332313    1.011942307
  145 TYR   OH      1430    0.331763650    1.579713020    1.060425799
  145 TYR   HH      1431    0.396882631    1.535281769    1.121943053
  145 TYR   C       1432    6.695462634    1.079486020    0.723314647
  145 TYR   O       1433    6.710707356    0.958448964    0.707573910
  146 ALA   N       1434    6.613036559    1.158356818    0.654920738
  146 ALA   H       1435    6.620296743    1.257523207    0.665565795
  146 ALA   CA      1436    6.518209092    1.115714480    0.550985639
  146 ALA   CB      1437    6.377535982    1.167527125    0.581605436
  146 ALA   C       1438    6.557469599    1.160523310    0.410069840
  146 ALA   O       1439    6.533601333    1.272235480    0.364449858
  147 TRP   N       1440    6.621513513    1.063994383    0.344744965
  147 TRP   H       1441    6.648233060    0.977729407    0.387689146
  147 TRP   CA      1442    6.655645712    1.071810701    0.201976277
  147 TRP   CB      1443    6.777758561    0.982105790    0.180850927
  147 TRP   CG      1444    6.840128681    0.985999206    0.041197176
  147 TRP   CD1     1445    6.940571179    1.063305863    0.000885824
  147 TRP   HD1     1446    6.997523279    1.128150598    0.067463774
  147 TRP   CD2     1447    6.798051136    0.908671853   -0.066375787
  147 TRP   NE1     1448    6.962053185    1.043732949   -0.128895694
  147 TRP   HE1     1449    7.034289540    1.085919755   -0.183674395
  147 TRP   CE2     1450    6.879042985    0.949118742   -0.171836634
  147 TRP   CE3     1451    6.701464136    0.811075613    6.798157094
  147 TRP   HE3     1452    6.637687209    0.779023619    6.880538093
  147 TRP   CZ2     1453    6.862732217    0.893566529    6.587872804
  147 TRP   HZ2     1454    6.926534618    0.926806188    6.505995863
  147 TRP   CZ3     1455    6.685013270    0.757530615    6.670948879
  147 TRP   HZ3     1456    6.607033047    0.683611517    6.652672436
  147 TRP   CH2     1457    6.766451561    0.795960621    6.565063362
  147 TRP   HH2     1458    6.761136861    0.744734560    6.468997526
  147 TRP   C       1459    6.537622408    1.024083059    0.117119638
  147 TRP   O       1460    6.477374875    0.922161508    0.150430141
  148 GLU   N       1461    6.518445175    1.083034862    6.885528391
  148 GLU   H       1462    6.591275407    1.151547587    6.886856553
  148 GLU   CA      1463    6.410575845    1.043518490    6.793793033
  148 GLU   CB      1464    6.279722601    1.100668552    6.848762854
  148 GLU   CG      1465    6.162148492    1.023435709    6.788598181
  148 GLU   CD      1466    6.034951047    1.050818590    6.869077088
  148 GLU   OE1     1467    5.988069223    1.165978275    6.881890489
  148 GLU   OE2     1468    5.970278060    0.949010838    6.901903703
  148 GLU   C       1469    6.434582592    1.087760834    6.649299516
  148 GLU   O       1470    6.477285010    1.198548001    6.617157040
  149 SER   N       1471    6.400775540    0.993014578    6.562291337
  149 SER   H       1472    6.374621357    0.897605975    6.547639033
  149 SER   CA      1473    6.404875343    1.016351011    6.417213417
  149 SER   CB      1474    6.547349971    1.017394611    6.361422345
  149 SER   OG      1475    6.546435523    1.059883503    6.224873935
  149 SER   HG      1476    6.591522830    1.148764076    6.233082389
  149 SER   C       1477    6.316244654    0.919979490    6.338027044
  149 SER   O       1478    6.289059916    0.806709198    6.377542429
  150 SER   N       1479    6.269094400    0.974722533    6.226355572
  150 SER   H       1480    6.295745109    1.067897049    6.201659851
  150 SER   CA      1481    6.187177987    0.912987485    6.121052139
  150 SER   CB      1482    6.052743099    0.984270218    6.104948069
  150 SER   OG      1483    5.987270371    1.003650873    6.230596458
  150 SER   HG      1484    5.887693770    0.998966404    6.222634975
  150 SER   C       1485    6.256868279    0.911289110    5.984845127
  150 SER   O       1486    6.190698562    0.935400051    5.883996537
  151 ALA   N       1487    6.388727757    0.927669343    5.979034251
  151 ALA   H       1488    6.442039657    0.963054050    6.055889434
  151 ALA   CA      1489    6.474696813    0.903333464    5.862296380
  151 ALA   CB      1490    6.466199770    0.754400839    5.828264064
  151 ALA   C       1491    6.485304533    0.986974312    5.734605241
  151 ALA   O       1492    6.571539229    0.955673250    5.652673435
  152 GLY   N       1493    6.417576878    1.101393190    5.731202066
  152 GLY   H       1494    6.354378585    1.123106520    5.805596334
  152 GLY   CA      1495    6.430825208    1.196718421    5.620071437
  152 GLY   C       1496    6.482415827    1.335087441    5.660123047
  152 GLY   O       1497    6.403153941    1.429008712    5.654982882
  153 GLY   N       1498    6.612158733    1.343064238    5.688298345
  153 GLY   H       1499    6.675045927    1.265303555    5.687951775
  153 GLY   CA      1500    6.678840468    1.470417538    5.719075229
  153 GLY   C       1501    6.748330715    1.476379035    5.855259182
  153 GLY   O       1502    6.870421482    1.462149303    5.859771352
  154 SER   N       1503    6.669103424    1.496159944    5.960252532
  154 SER   H       1504    6.571803856    1.514889946    5.946691818
  154 SER   CA      1505    6.720327719    1.525853640    6.094785447
  154 SER   CB      1506    6.680977443    1.667566161    6.136953179
  154 SER   OG      1507    6.539068501    1.674787129    6.153101271
  154 SER   HG      1508    6.493796880    1.703528007    6.068694763
  154 SER   C       1509    6.681446856    1.433414479    6.210319205
  154 SER   O       1510    6.611401928    1.334030345    6.191731516
  155 PHE   N       1511    6.745104864    1.454896517    6.325095652
  155 PHE   H       1512    6.827540113    1.511416890    6.322116022
  155 PHE   CA      1513    6.698479896    1.389850976    6.448406181
  155 PHE   CB      1514    6.788676977    1.273336437    6.489620352
  155 PHE   CG      1515    6.931296831    1.312144754    6.529178228
  155 PHE   CD1     1516    0.077581588    1.333014588    6.662729567
  155 PHE   HD1     1517   -0.001634883    1.333762278    6.737587505
  155 PHE   CD2     1518    0.146740012    1.324135796    6.434992779
  155 PHE   HD2     1519    0.125506842    1.301773627    6.330445727
  155 PHE   CE1     1520    0.208028226    1.359977417    6.702449605
  155 PHE   HE1     1521    0.234078521    1.362716169    6.808248369
  155 PHE   CE2     1522    0.277186368    1.354375147    6.472282032
  155 PHE   HE2     1523    0.352460550    1.374082039    6.395950936
  155 PHE   CZ      1524    0.308715193    1.367969779    6.606974022
  155 PHE   HZ      1525    0.411413465    1.385890118    6.638800543
  155 PHE   C       1526    6.694201712    1.493340545    6.561032791
  155 PHE   O       1527    6.760347163    1.596645114    6.551865047
  156 THR   N       1528    6.623389236    1.459138556    6.668299427
  156 THR   H       1529    6.560718404    1.381252361    6.670770771
  156 THR   CA      1530    6.619442141    1.549640578    6.784075001
  156 THR   CB      1531    6.491215514    1.628668429    6.810993682
  156 THR   OG1     1532    6.383744925    1.550179909    6.863303858
  156 THR   HG1     1533    6.298813686    1.566493757    6.813098812
  156 THR   CG2     1534    6.442972332    1.711005066    6.691393972
  156 THR   C       1535    6.653888448    1.481706567    0.030690368
  156 THR   O       1536    6.617758037    1.365406576    0.048037086
  157 VAL   N       1537    6.731982622    1.549723258    0.114158779
  157 VAL   H       1538    6.781033770    1.633891462    0.091582277
  157 VAL   CA      1539    6.756156619    1.503469418    0.251586125
  157 VAL   CB      1540    6.904604604    1.481428070    0.281394795
  157 VAL   CG1     1541    6.926022462    1.393594313    0.404830487
  157 VAL   CG2     1542    6.986703470    1.426705852    0.164457823
  157 VAL   C       1543    6.696981245    1.608895815    0.345354246
  157 VAL   O       1544    6.679263723    1.725223519    0.309506930
  158 ARG   N       1545    6.632676653    1.551440032    0.446626932
  158 ARG   H       1546    6.609069811    1.454268860    0.447320132
  158 ARG   CA      1547    6.580145229    1.628650520    0.560150665
  158 ARG   CB      1548    6.438334509    1.683029494    0.541727213
  158 ARG   CG      1549    6.324545175    1.580789795    0.545070712
  158 ARG   CD      1550    6.191796343    1.640527948    0.497973992
  158 ARG   NE      1551    6.189398803    1.628550710    0.351490831
  158 ARG   HE      1552    6.271751297    1.587713282    0.312116072
  158 ARG   CZ      1553    6.085603480    1.650616247    0.269664829
  158 ARG   NH1     1554    5.962865566    1.689993357    0.306244084
  158 ARG   HH11    1555    5.887605852    1.694233924    0.240543345
  158 ARG   HH12    1556    5.945389926    1.722378767    0.399220252
  158 ARG   NH2     1557    6.113394008    1.642359401    0.138843086
  158 ARG   HH21    1558    6.039833478    1.664108693    0.074694600
  158 ARG   HH22    1559    6.195171095    1.593658533    0.108184407
  158 ARG   C       1560    6.586050987    1.548252713    0.690191612
  158 ARG   O       1561    6.613137632    1.428511742    0.682481652
  159 THR   N       1562    6.588851266    1.618308318    0.803218152
  159 THR   H       1563    6.626262547    1.711020904    0.801033517
  159 THR   CA      1564    6.568097896    1.555091148    0.934298261
  159 THR   CB      1565    6.578187204    1.655005306    1.049747333
  159 THR   OG1     1566    6.700899690    1.727805926    1.040165137
  159 THR   HG1     1567    6.755307257    1.713427804    1.122832536
  159 THR   CG2     1568    6.564129653    1.587900873    1.186525916
  159 THR   C       1569    6.429776287    1.490313221    0.943445610
  159 THR   O       1570    6.327436634    1.556492732    0.926798118
  160 ASP   N       1571    6.429472429    1.359642486    0.968225984
  160 ASP   H       1572    6.513480339    1.309754070    0.989548857
  160 ASP   CA      1573    6.306411366    1.279936279    0.978990937
  160 ASP   CB      1574    6.332255528    1.132072136    0.949359501
  160 ASP   CG      1575    6.207575106    1.043469389    0.945842656
  160 ASP   OD1     1576    6.096583689    1.095029331    0.920397049
  160 ASP   OD2     1577    6.226191924    0.922675833    0.972006431
  160 ASP   C       1578    6.245212867    1.291165445    1.118771749
  160 ASP   O       1579    6.317577468    1.288670383    1.218211500
  161 THR   N       1580    6.114045859    1.312945931    1.122183703
  161 THR   H       1581    6.070942782    1.350630412    1.040195869
  161 THR   CA      1582    6.035892644    1.321240130    1.246420799
  161 THR   CB      1583    5.956455610    1.451258763    1.260379842
  161 THR   OG1     1584    5.867491328    1.483799644    1.153249387
  161 THR   HG1     1585    5.783435751    1.431460727    1.167191151
  161 THR   CG2     1586    6.050457033    1.569569727    1.284351942
  161 THR   C       1587    5.937864956    1.204328786    1.257879874
  161 THR   O       1588    5.844865245    1.215780606    1.337576084
  162 GLY   N       1589    5.954463217    1.100865158    1.175964629
  162 GLY   H       1590    6.014771825    1.074684364    1.100607524
  162 GLY   CA      1591    5.890458660    0.969875825    1.194814187
  162 GLY   C       1592    5.956124538    0.885495717    1.304261289
  162 GLY   O       1593    6.073069890    0.904409539    1.337352865
  163 GLU   N       1594    5.879246251    0.793064452    1.361162845
  163 GLU   H       1595    5.788224387    0.824460530    1.334131776
  163 GLU   CA      1596    5.916939112    0.694612746    1.463630510
  163 GLU   CB      1597    5.857957144    0.556191111    1.435889229
  163 GLU   CG      1598    5.706963802    0.568744046    1.414602695
  163 GLU   CD      1599    5.630052636    0.642453456    1.524403598
  163 GLU   OE1     1600    5.595444482    0.577090612    1.625167137
  163 GLU   OE2     1601    5.595925044    0.761348602    1.506396596
  163 GLU   C       1602    6.064189007    0.677487186    1.501536458
  163 GLU   O       1603    6.136783361    0.621999506    1.419186867
  164 PRO   N       1604    6.105213858    0.721183270    1.620276380
  164 PRO   CA      1605    6.245245121    0.734209530    1.663061447
  164 PRO   CB      1606    6.243838819    0.790502356    1.805324925
  164 PRO   CG      1607    6.106745607    0.858184800    1.811103971
  164 PRO   CD      1608    6.014534944    0.772776143    1.723839400
  164 PRO   C       1609    6.331872461    0.608350542    1.654916051
  164 PRO   O       1610    6.336348326    0.526051474    1.746232851
  165 MET   N       1611    6.420220939    0.614369059    1.555675738
  165 MET   H       1612    6.422122742    0.692040581    1.492713042
  165 MET   CA      1613    6.525582029    0.514273033    1.533573356
  165 MET   CB      1614    6.577601615    0.513976041    1.389685845
  165 MET   CG      1615    6.467399589    0.460510161    1.297987292
  165 MET   SD      1616    6.503793248    0.454969148    1.118727003
  165 MET   CE      1617    6.651476329    0.355708823    1.114133993
  165 MET   C       1618    6.641640089    0.546630603    1.627875821
  165 MET   O       1619    6.677490560    0.663559309    1.641017049
  166 GLY   N       1620    6.711943200    0.442956847    1.672577335
  166 GLY   H       1621    6.673387613    0.351031039    1.664583830
  166 GLY   CA      1622    6.827689965    0.458415271    1.761890320
  166 GLY   C       1623    0.074926553    0.429767730    1.692495456
  166 GLY   O       1624    0.178924022    0.483203167    1.730714774
  167 ARG   N       1625    0.072960670    0.325659377    1.609737171
  167 ARG   H       1626    0.005771468    0.252358247    1.620406783
  167 ARG   CA      1627    0.179775016    0.289772477    1.515329323
  167 ARG   CB      1628    0.292438356    0.215619869    1.587578905
  167 ARG   CG      1629    0.431148330    0.255302394    1.536654225
  167 ARG   CD      1630    0.538442422    0.179521939    1.615094797
  167 ARG   NE      1631    0.509806126    0.035832087    1.603330825
  167 ARG   HE      1632    0.505491549   -0.003679968    1.511569274
  167 ARG   CZ      1633    0.479930301   -0.045907697    1.705205880
  167 ARG   NH1     1634    0.468228154    0.001357040    1.830040653
  167 ARG   HH11    1635    0.447198487   -0.060581554    1.905671086
  167 ARG   HH12    1636    0.471589275    0.100081941    1.845560608
  167 ARG   NH2     1637    0.433555090   -0.168634482    1.677939117
  167 ARG   HH21    1638    0.398541872   -0.227076927    1.751134400
  167 ARG   HH22    1639    0.414887147   -0.191343802    1.582362254
  167 ARG   C       1640    0.129558913    0.206903579    1.396922866
  167 ARG   O       1641    0.024710922    0.143484945    1.407653045
  168 GLY   N       1642    0.197954331    0.220780119    1.283691924
  168 GLY   H       1643    0.262481469    0.295653026    1.268516409
  168 GLY   CA      1644    0.171385356    0.138900171    1.164528339
  168 GLY   C       1645    0.109458225    0.217134474    1.048534215
  168 GLY   O       1646    0.091597949    0.338538566    1.057085549
  169 THR   N       1647    0.097632389    0.149364603    0.934708055
  169 THR   H       1648    0.143395880    0.061715620    0.919734206
  169 THR   CA      1649    0.039076960    0.214450787    0.816610766
  169 THR   CB      1650    0.143487321    0.234461157    0.706572481
  169 THR   OG1     1651    0.248154750    0.321804984    0.749767574
  169 THR   HG1     1652    0.321901462    0.264184422    0.785009392
  169 THR   CG2     1653    0.097130340    0.278408038    0.567544778
  169 THR   C       1654    6.806902376    0.135768486    0.759748847
  169 THR   O       1655    6.787750432    0.015890928    0.779462112
  170 LYSH  N       1656    6.713311492    0.212945033    0.705218787
  170 LYSH  H       1657    6.716282564    0.312653900    0.712119560
  170 LYSH  CA      1658    6.596570499    0.158271503    0.634586353
  170 LYSH  CB      1659    6.470760831    0.193147998    0.714360448
  170 LYSH  CG      1660    6.341170535    0.129106563    0.664220146
  170 LYSH  CD      1661    6.227633866    0.168305561    0.758973142
  170 LYSH  CE      1662    6.211414998    0.320434942    0.760585701
  170 LYSH  NZ      1663    6.177069793    0.366786871    0.895785914
  170 LYSH  HZ1     1664    6.086486088    0.333396457    0.921851714
  170 LYSH  HZ2     1665    6.174670242    0.466699753    0.899183388
  170 LYSH  HZ3     1666    6.245717222    0.334389086    0.960885181
  170 LYSH  C       1667    6.585183676    0.207615513    0.490205001
  170 LYSH  O       1668    6.581735477    0.328906433    0.470064920
  171 VAL   N       1669    6.553512238    0.112063674    0.403264779
  171 VAL   H       1670    6.543477600    0.017003964    0.432672688
  171 VAL   CA      1671    6.519610860    0.141739761    0.263330315
  171 VAL   CB      1672    6.616616756    0.071822056    0.167870882
  171 VAL   CG1     1673    6.586783567    0.097474527    0.020013011
  171 VAL   CG2     1674    6.761294754    0.111973702    0.197283849
  171 VAL   C       1675    6.375225614    0.099776696    0.234973504
  171 VAL   O       1676    6.341665256   -0.018547783    0.236714967
  172 ILE   N       1677    6.287921570    0.199764630    0.226641799
  172 ILE   H       1678    6.310786380    0.294827903    0.247639159
  172 ILE   CA      1679    6.146641972    0.184120354    0.189139684
  172 ILE   CB      1680    6.056161380    0.292500344    0.248127647
  172 ILE   CG1     1681    6.086150785    0.310130875    0.397126402
  172 ILE   CG2     1682    5.910648774    0.248415658    0.230997087
  172 ILE   CD      1683    6.027912140    0.439115821    0.455265412
  172 ILE   C       1684    6.130248515    0.190114110    0.037134811
  172 ILE   O       1685    6.148179177    0.294802435   -0.024915731
  173 LEU   N       1686    6.091360358    0.076218205    6.866604686
  173 LEU   H       1687    6.071710520   -0.007451437    6.917733380
  173 LEU   CA      1688    6.070068701    0.057879427    6.722310857
  173 LEU   CB      1689    6.113838114   -0.079412754    6.670917769
  173 LEU   CG      1690    6.260115283    6.772071287    6.699425598
  173 LEU   CD1     1691    6.290320055    6.641244239    6.626076730
  173 LEU   CD2     1692    6.355471042    6.880429716    6.648683797
  173 LEU   C       1693    5.921293145    0.069434129    6.688548134
  173 LEU   O       1694    5.841551184   -0.020907168    6.713240644
  174 HISB  N       1695    5.889466499    0.178190592    6.618909362
  174 HISB  H       1696    5.958961444    0.244363848    6.590774810
  174 HISB  CA      1697    5.753922595    0.211338533    6.572646615
  174 HISB  CB      1698    5.737919584    0.363353450    6.565985595
  174 HISB  CG      1699    5.752902387    0.427406592    6.704128461
  174 HISB  ND1     1700    5.651851471    0.470414084    6.779148913
  174 HISB  CD2     1701    5.866139953    0.459705823    6.765964639
  174 HISB  HD2     1702    5.965952246    0.435929818    6.729158444
  174 HISB  CE1     1703    5.704359146    0.529637469    6.886028020
  174 HISB  HE1     1704    5.647482442    0.574929152    6.967235804
  174 HISB  NE2     1705    5.836838393    0.518793209    6.881461370
  174 HISB  HE2     1706    5.901472995    0.559455733    6.946028612
  174 HISB  C       1707    5.738648864    0.141648213    6.437283756
  174 HISB  O       1708    5.788020811    0.187344215    6.334306805
  175 LEU   N       1709    5.677164528    0.023761693    6.440666804
  175 LEU   H       1710    5.610914200   -0.008357833    6.508342465
  175 LEU   CA      1711    5.681694137    6.815444333    6.328055085
  175 LEU   CB      1712    5.655868281    6.670676595    6.370296386
  175 LEU   CG      1713    5.757753202    6.610797758    6.467467241
  175 LEU   CD1     1714    5.726075193    6.466253706    6.506358393
  175 LEU   CD2     1715    5.901064307    6.616466062    6.414211325
  175 LEU   C       1716    5.583661128    6.847301869    6.214986888
  175 LEU   O       1717    5.466810542    6.879044549    6.236637809
  176 LYSH  N       1718    5.635056655    6.819326845    6.095549270
  176 LYSH  H       1719    5.726939467    6.786706278    6.073356035
  176 LYSH  CA      1720    5.554937899    6.826332701    5.972507550
  176 LYSH  CB      1721    5.649859349    6.804749259    5.854472329
  176 LYSH  CG      1722    5.747363701    0.035446234    5.838201196
  176 LYSH  CD      1723    5.857907842   -0.004431331    5.740238998
  176 LYSH  CE      1724    5.970547699    0.098284672    5.753303687
  176 LYSH  NZ      1725    6.087701822    0.076430546    5.667253791
  176 LYSH  HZ1     1726    6.062557507    0.089656938    5.571364968
  176 LYSH  HZ2     1727    6.125289857   -0.015274875    5.680565907
  176 LYSH  HZ3     1728    6.156787421    0.143932419    5.693151229
  176 LYSH  C       1729    5.443878576    6.721269681    5.966458683
  176 LYSH  O       1730    5.460100172    6.612570086    6.021669937
  177 GLU   N       1731    5.346971126    6.741433249    5.877630977
  177 GLU   H       1732    5.368324637    6.809508894    5.807560963
  177 GLU   CA      1733    5.223588877    6.661535005    5.875506663
  177 GLU   CB      1734    5.131335303    6.755112482    5.797122755
  177 GLU   CG      1735    4.983419695    6.716490994    5.803389766
  177 GLU   CD      1736    4.895234428    6.829245783    5.749357570
  177 GLU   OE1     1737    4.792734785    6.792730571    5.687831454
  177 GLU   OE2     1738    4.932891673    6.947790090    5.761844348
  177 GLU   C       1739    5.243731334    6.520680529    5.819253566
  177 GLU   O       1740    5.179345250    6.426206291    5.864619308
  178 ASP   N       1741    5.330418800    6.507677048    5.719210878
  178 ASP   H       1742    5.369061927    6.587902636    5.673707428
  178 ASP   CA      1743    5.380296831    6.379816823    5.666530336
  178 ASP   CB      1744    5.457566720    6.398723217    5.535841411
  178 ASP   CG      1745    5.588268679    6.478232994    5.537534633
  178 ASP   OD1     1746    5.601313867    6.578969066    5.610384252
  178 ASP   OD2     1747    5.665072851    6.452350031    5.442383796
  178 ASP   C       1748    5.465896435    6.305461601    5.769270425
  178 ASP   O       1749    5.437566622    6.188490521    5.794671787
  179 GLN   N       1750    5.538903068    6.380485200    5.851309996
  179 GLN   H       1751    5.542211492    6.480301419    5.846160087
  179 GLN   CA      1752    5.634918406    6.329398215    5.950202670
  179 GLN   CB      1753    5.746722640    6.432709084    5.965521761
  179 GLN   CG      1754    5.811666614    6.469920914    5.832097835
  179 GLN   CD      1755    5.883231595    6.349741729    5.770104360
  179 GLN   OE1     1756    6.002342025    6.325199149    5.788526293
  179 GLN   NE2     1757    5.827720884    6.292529770    5.663651629
  179 GLN   HE21    1758    5.864961680    6.205677768    5.630964660
  179 GLN   HE22    1759    5.748279753    6.334132844    5.619414506
  179 GLN   C       1760    5.583586866    6.288736553    6.088491234
  179 GLN   O       1761    5.657441042    6.242894537    6.175523402
  180 THR   N       1762    5.451667090    6.275758879    6.099407516
  180 THR   H       1763    5.393914297    6.305030331    6.023186028
  180 THR   CA      1764    5.384376877    6.246684891    6.226839674
  180 THR   CB      1765    5.232298124    6.255767980    6.212637624
  180 THR   OG1     1766    5.187849837    6.195998984    6.090572526
  180 THR   HG1     1767    5.089708503    6.214363201    6.085001331
  180 THR   CG2     1768    5.187030211    6.401203224    6.227073902
  180 THR   C       1769    5.411673522    6.105810934    6.279953543
  180 THR   O       1770    5.415989986    6.084883665    6.401087461
  181 GLU   N       1771    5.469763085    6.014485151    6.202660566
  181 GLU   H       1772    5.463342360    6.029084186    6.103936942
  181 GLU   CA      1773    5.527015904    5.882744178    6.233959688
  181 GLU   CB      1774    5.597906157    5.814358123    6.116883132
  181 GLU   CG      1775    5.701572418    5.907681990    6.054017952
  181 GLU   CD      1776    5.788789290    5.840595311    5.947708992
  181 GLU   OE1     1777    5.817131971    5.719388715    5.959018939
  181 GLU   OE2     1778    5.839715359    5.911627466    5.858350552
  181 GLU   C       1779    5.619379046    5.894273539    6.355407774
  181 GLU   O       1780    5.609665265    5.815781283    6.449615293
  182 TYR   N       1781    5.698231691    6.001066939    6.363558270
  182 TYR   H       1782    5.702455745    6.066557127    6.288098431
  182 TYR   CA      1783    5.799269044    6.021072500    6.468454709
  182 TYR   CB      1784    5.904659379    6.123038305    6.424769403
  182 TYR   CG      1785    5.977416640    6.072500660    6.300028927
  182 TYR   CD1     1786    6.056008224    5.957995363    6.305636568
  182 TYR   HD1     1787    6.071204228    5.910853753    6.402733171
  182 TYR   CD2     1788    5.958602750    6.136151609    6.177905047
  182 TYR   HD2     1789    5.897780556    6.226406491    6.171928661
  182 TYR   CE1     1790    6.106992943    5.900663666    6.189739029
  182 TYR   HE1     1791    6.146364980    5.799027543    6.190709280
  182 TYR   CE2     1792    6.009924353    6.081610081    6.060821832
  182 TYR   HE2     1793    6.003473044    6.137098547    5.967229707
  182 TYR   CZ      1794    6.080602982    5.962130157    6.067898518
  182 TYR   OH      1795    6.093337730    5.886768576    5.955420031
  182 TYR   HH      1796    6.000529483    5.883240684    5.918358117
  182 TYR   C       1797    5.746170108    6.058459624    6.606998404
  182 TYR   O       1798    5.820578465    6.065289864    6.704707232
  183 LEU   N       1799    5.613692853    6.058562276    6.618843300
  183 LEU   H       1800    5.552452021    6.076696650    6.541887136
  183 LEU   CA      1801    5.537404435    6.065620410    6.744299509
  183 LEU   CB      1802    5.416447685    6.157173963    6.724335567
  183 LEU   CG      1803    5.443237885    6.304080924    6.691006216
  183 LEU   CD1     1804    5.315635447    6.373974140    6.643692822
  183 LEU   CD2     1805    5.498585546    6.373228739    6.815767899
  183 LEU   C       1806    5.494914842    5.929476872    6.799706107
  183 LEU   O       1807    5.433488191    5.923201065    6.906097898
  184 GLU   N       1808    5.505611338    5.822276512    6.721693306
  184 GLU   H       1809    5.546187383    5.835391635    6.631241229
  184 GLU   CA      1810    5.466498009    5.686917149    6.763656361
  184 GLU   CB      1811    5.456850972    5.598470552    6.639175542
  184 GLU   CG      1812    5.349937361    5.639867443    6.537860304
  184 GLU   CD      1813    5.207482159    5.614153485    6.587375124
  184 GLU   OE1     1814    5.112420530    5.658038321    6.519093295
  184 GLU   OE2     1815    5.193497970    5.535738546    6.683694544
  184 GLU   C       1816    5.564757420    5.616894841    6.857751114
  184 GLU   O       1817    5.680780100    5.611037969    6.817317778
  185 GLU   N       1818    5.510117868    5.531990448    0.058245821
  185 GLU   H       1819    5.417157546    5.498118631    0.043687443
  185 GLU   CA      1820    5.592612679    5.461044502    0.157104163
  185 GLU   CB      1821    5.519421308    5.403980150    0.278741670
  185 GLU   CG      1822    5.417064892    5.292702713    0.255360613
  185 GLU   CD      1823    5.470158879    5.153629482    0.220024156
  185 GLU   OE1     1824    5.557627898    5.101814094    0.292732002
  185 GLU   OE2     1825    5.411311453    5.089713974    0.130159262
  185 GLU   C       1826    5.681159666    5.354894987    0.091538878
  185 GLU   O       1827    5.801847199    5.352881691    0.115165224
  186 ARG   N       1828    5.625390828    5.285225230    6.878990597
  186 ARG   H       1829    5.525618252    5.278458339    6.878676747
  186 ARG   CA      1830    5.693849257    5.177966325    6.805381125
  186 ARG   CB      1831    5.585724034    5.111012160    6.720329470
  186 ARG   CG      1832    5.640794878    4.984014311    6.655146837
  186 ARG   CD      1833    5.680319013    4.882532239    6.762626471
  186 ARG   NE      1834    5.565454956    4.845465605    6.846552949
  186 ARG   HE      1835    5.560213971    4.924859425    6.907126487
  186 ARG   CZ      1836    5.503377840    4.726760482    6.842810948
  186 ARG   NH1     1837    5.406938207    4.699659447    6.931816338
  186 ARG   HH11    1838    5.366643489    4.608202198    6.935402507
  186 ARG   HH12    1839    5.381457075    4.767437202    7.000793271
  186 ARG   NH2     1840    5.538180831    4.637603258    6.749024041
  186 ARG   HH21    1841    5.500312936    4.545150693    6.744708935
  186 ARG   HH22    1842    5.610383790    4.658801247    6.683165266
  186 ARG   C       1843    5.805923230    5.236271904    6.719055517
  186 ARG   O       1844    5.922943294    5.205583164    6.741292899
  187 ARG   N       1845    5.773048003    5.344327421    6.648808006
  187 ARG   H       1846    5.677883905    5.375076229    6.648382247
  187 ARG   CA      1847    5.859915137    5.420969894    6.558304471
  187 ARG   CB      1848    5.778194598    5.533462294    6.494441761
  187 ARG   CG      1849    5.844350635    5.579564727    6.364415053
  187 ARG   CD      1850    5.850535469    5.468683270    6.259177912
  187 ARG   NE      1851    5.931629757    5.512486606    6.144679161
  187 ARG   HE      1852    5.886728970    5.579336829    6.085401141
  187 ARG   CZ      1853    6.053435503    5.469114691    6.109506969
  187 ARG   NH1     1854    6.111655251    5.367354446    6.174401604
  187 ARG   HH11    1855    6.192415049    5.325794379    6.132570052
  187 ARG   HH12    1856    6.052511226    5.298083453    6.215667195
  187 ARG   NH2     1857    6.117976766    5.545630176    6.020439236
  187 ARG   HH21    1858    6.215822020    5.526275863    6.013340516
  187 ARG   HH22    1859    6.080953182    5.633566266    5.990518758
  187 ARG   C       1860    5.981511256    5.469441565    6.637536741
  187 ARG   O       1861    6.091902980    5.424565192    6.607017678
  188 ILE   N       1862    5.956881858    5.536005173    6.750031215
  188 ILE   H       1863    5.863075889    5.557646790    6.777100357
  188 ILE   CA      1864    6.061340738    5.581969842    6.842684287
  188 ILE   CB      1865    5.997037566    5.671298614    0.062892553
  188 ILE   CG1     1866    5.936529640    5.797693041    0.001488488
  188 ILE   CG2     1867    6.103318454    5.719335124    0.161938296
  188 ILE   CD      1868    5.842730128    5.868123547    0.099712264
  188 ILE   C       1869    6.146415281    5.468083016    0.013205679
  188 ILE   O       1870    6.265440259    5.463148773   -0.017416341
  189 LYSH  N       1871    6.083131457    5.365402771    0.069275681
  189 LYSH  H       1872    5.984264315    5.352606925    0.077121354
  189 LYSH  CA      1873    6.153791708    5.245051077    0.115453423
  189 LYSH  CB      1874    6.052989482    5.147014403    0.175723462
  189 LYSH  CG      1875    6.006053562    5.201379697    0.310811587
  189 LYSH  CD      1876    5.901319538    5.107178713    0.370517112
  189 LYSH  CE      1877    5.839358760    5.168719671    0.496145823
  189 LYSH  NZ      1878    5.728327942    5.080131418    0.533994699
  189 LYSH  HZ1     1879    5.758905770    4.986110901    0.548998518
  189 LYSH  HZ2     1880    5.663558022    5.081461307    0.457817107
  189 LYSH  HZ3     1881    5.680731964    5.116177409    0.614215080
  189 LYSH  C       1882    6.235726498    5.169201507    0.010839763
  189 LYSH  O       1883    6.351678461    5.137944292    0.037449217
  190 GLU   N       1884    6.183732022    5.145558330    6.776806682
  190 GLU   H       1885    6.085972926    5.163937972    6.766515770
  190 GLU   CA      1886    6.257035409    5.079185494    6.668034457
  190 GLU   CB      1887    6.159163107    5.026634892    6.562805800
  190 GLU   CG      1888    6.095049324    5.132654670    6.473050428
  190 GLU   CD      1889    5.978552018    5.075510094    6.391990639
  190 GLU   OE1     1890    5.948489398    5.125500063    6.281436389
  190 GLU   OE2     1891    5.900568859    4.991248630    6.441398314
  190 GLU   C       1892    6.374631058    5.162092805    6.615971987
  190 GLU   O       1893    6.484594407    5.106989409    6.614595046
  191 ILE   N       1894    6.356526780    5.293450100    6.605652276
  191 ILE   H       1895    6.261659975    5.325069564    6.606731728
  191 ILE   CA      1896    6.464157640    5.384898227    6.564843285
  191 ILE   CB      1897    6.407068235    5.522475288    6.529858612
  191 ILE   CG1     1898    6.305554324    5.518963281    6.415431282
  191 ILE   CG2     1899    6.520636779    5.609610419    6.475824492
  191 ILE   CD      1900    6.226989391    5.649229737    6.399052960
  191 ILE   C       1901    6.563713034    5.389747955    6.680927718
  191 ILE   O       1902    6.682554286    5.404990216    6.653117097
  192 VAL   N       1903    6.524307875    5.383271338    6.807804066
  192 VAL   H       1904    6.424549409    5.390288741    6.807985945
  192 VAL   CA      1905    6.622901652    5.375087805    0.030471628
  192 VAL   CB      1906    6.553875912    5.408484114    0.162881185
  192 VAL   CG1     1907    6.648403784    5.394971905    0.282426710
  192 VAL   CG2     1908    6.507637553    5.554314887    0.160226188
  192 VAL   C       1909    6.699808685    5.242908890    0.035579545
  192 VAL   O       1910    6.820986498    5.250330153    0.015793769
  193 LYSH  N       1911    6.629960403    5.130628161    0.021289310
  193 LYSH  H       1912    6.530150814    5.128527467    0.027235694
  193 LYSH  CA      1913    6.699517405    5.001202260    0.016726535
  193 LYSH  CB      1914    6.591570012    4.894137013    0.033945239
  193 LYSH  CG      1915    6.596891160    4.768333495    6.833099790
  193 LYSH  CD      1916    6.510838935    4.656539825    6.892300163
  193 LYSH  CE      1917    6.591957098    4.580849454    0.111556343
  193 LYSH  NZ      1918    6.521856896    4.461670929    0.161473889
  193 LYSH  HZ1     1919    6.501212330    4.395086208    0.089777820
  193 LYSH  HZ2     1920    6.435218531    4.492800159    0.200522127
  193 LYSH  HZ3     1921    6.574810183    4.422299635    0.236609282
  193 LYSH  C       1922    6.790082156    4.974000459    6.782514554
  193 LYSH  O       1923    6.880577894    4.890825651    6.787148432
  194 LYSH  N       1924    6.757411510    5.034962835    6.668908813
  194 LYSH  H       1925    6.672134242    5.086815282    6.662594680
  194 LYSH  CA      1926    6.840967689    5.041035661    6.548111732
  194 LYSH  CB      1927    6.751457720    5.089508273    6.433870196
  194 LYSH  CG      1928    6.819993894    5.081615007    6.297314286
  194 LYSH  CD      1929    6.731955778    5.113793283    6.176408163
  194 LYSH  CE      1930    6.811707053    5.125880532    6.046398036
  194 LYSH  NZ      1931    6.717011085    5.170684830    5.943283516
  194 LYSH  HZ1     1932    6.670785835    5.254133410    5.973271613
  194 LYSH  HZ2     1933    6.646347172    5.101273374    5.929553553
  194 LYSH  HZ3     1934    6.764754131    5.185953495    5.856753345
  194 LYSH  C       1935    0.079797176    5.129203923    6.554144738
  194 LYSH  O       1936    0.185987295    5.076252969    6.521758699
  195 HISB  N       1937    0.063999150    5.246196559    6.615427249
  195 HISB  H       1938   -0.015432110    5.291849903    6.655507770
  195 HISB  CA      1939    0.179363087    5.337306803    6.616906144
  195 HISB  CB      1940    0.134040396    5.462774335    6.541977757
  195 HISB  CG      1941    0.084725455    5.435306288    6.399759699
  195 HISB  ND1     1942    0.161151088    5.417856609    6.292325840
  195 HISB  CD2     1943   -0.039797847    5.455564802    6.357674439
  195 HISB  HD2     1944   -0.127922312    5.471151302    6.419900962
  195 HISB  CE1     1945    0.081429358    5.421004726    6.185924103
  195 HISB  HE1     1946    0.112878862    5.403879625    6.082974302
  195 HISB  NE2     1947   -0.044060751    5.440029021    6.225654532
  195 HISB  HE2     1948   -0.128163956    5.436970875    6.171654202
  195 HISB  C       1949    0.249870853    5.375342877    6.747255340
  195 HISB  O       1950    0.368389968    5.408254801    6.746298717
  196 SER   N       1951    0.173335517    5.371738344    6.855977862
  196 SER   H       1952    0.079743508    5.339567402    6.870322225
  196 SER   CA      1953    0.224844554    5.409934179    0.102172945
  196 SER   CB      1954    0.152175816    5.537001766    0.146693538
  196 SER   OG      1955    0.009861643    5.527873951    0.136033535
  196 SER   HG      1956   -0.022202482    5.558072776    0.046259282
  196 SER   C       1957    0.224847309    5.307777726    0.216067256
  196 SER   O       1958    0.258915260    5.341979914    0.329198889
  197 GLN   N       1959    0.248842126    5.183304504    0.175798338
  197 GLN   H       1960    0.233505608    5.164857555    0.078708728
  197 GLN   CA      1961    0.269462762    5.068466990    0.265225692
  197 GLN   CB      1962    0.263487538    4.939167534    0.183654829
  197 GLN   CG      1963    0.353984762    4.929452112    0.060688834
  197 GLN   CD      1964    0.295577737    4.997085906    6.822575892
  197 GLN   OE1     1965    0.193123100    5.064987868    6.826897333
  197 GLN   NE2     1966    0.372036492    5.010402832    6.714573194
  197 GLN   HE21    1967    0.330462188    5.049037302    6.632245911
  197 GLN   HE22    1968    0.471912815    5.006862113    6.717873606
  197 GLN   C       1969    0.398407111    5.074316256    0.347382034
  197 GLN   O       1970    0.416233549    4.997804484    0.442038040
  198 PHE   N       1971    0.500743970    5.142346138    0.296497345
  198 PHE   H       1972    0.500467759    5.171824167    0.200933672
  198 PHE   CA      1973    0.623064180    5.164759781    0.374883537
  198 PHE   CB      1974    0.747411181    5.158606951    0.285932103
  198 PHE   CG      1975    0.778308821    5.024297943    0.219458442
  198 PHE   CD1     1976    0.758102748    4.900741085    0.279844020
  198 PHE   HD1     1977    0.757704902    4.895116361    0.388704388
  198 PHE   CD2     1978    0.817192813    5.028540402    0.086076100
  198 PHE   HD2     1979    0.829658816    5.124520418    0.035962609
  198 PHE   CE1     1980    0.767450349    4.783042859    0.206510076
  198 PHE   HE1     1981    0.765276664    4.685732492    0.255551318
  198 PHE   CE2     1982    0.826816596    4.911401447    0.011879386
  198 PHE   HE2     1983    0.840920347    4.915081322   -0.096141644
  198 PHE   CZ      1984    0.796819315    4.789129999    0.070790763
  198 PHE   HZ      1985    0.785253960    4.701329170    0.007243480
  198 PHE   C       1986    0.628068272    5.294434152    0.455954049
  198 PHE   O       1987    0.733426714    5.322289138    0.512996870
  199 ILE   N       1988    0.521329898    5.373348687    0.464225441
  199 ILE   H       1989    0.433949703    5.347230513    0.423196632
  199 ILE   CA      1990    0.522487463    5.494751101    0.547125457
  199 ILE   CB      1991    0.404104794    5.587886529    0.520269139
  199 ILE   CG1     1992    0.394772637    5.628730603    0.373106614
  199 ILE   CG2     1993    0.411609842    5.711315925    0.610373822
  199 ILE   CD      1994    0.513850877    5.694773540    0.303321015
  199 ILE   C       1995    0.529313096    5.457572967    0.695382657
  199 ILE   O       1996    0.436470107    5.404147263    0.755858477
  200 GLY   N       1997    0.635969997    5.505106206    0.759076479
  200 GLY   H       1998    0.701022062    5.565973976    0.713631868
  200 GLY   CA      1999    0.664216159    5.482701901    0.901586837
  200 GLY   C       2000    0.582372030    5.560010172    1.005214107
  200 GLY   O       2001    0.629305075    5.587079115    1.115625542
  201 TYR   N       2002    0.455257130    5.582172094    0.973015901
  201 TYR   H       2003    0.390157751    5.532744191    0.915405542
  201 TYR   CA      2004    0.367442370    5.664748433    1.057141305
  201 TYR   CB      2005    0.370520002    5.809094598    1.006481761
  201 TYR   CG      2006    0.501845081    5.880235620    1.039630099
  201 TYR   CD1     2007    0.531123851    5.915588512    1.170826192
  201 TYR   HD1     2008    0.461158395    5.894995584    1.251817962
  201 TYR   CD2     2009    0.595322666    5.900927894    0.938865636
  201 TYR   HD2     2010    0.573808132    5.884397033    0.833307230
  201 TYR   CE1     2011    0.654491099    5.969911629    1.204745530
  201 TYR   HE1     2012    0.673066129    6.001264087    1.307463769
  201 TYR   CE2     2013    0.717511277    5.959658453    0.969493478
  201 TYR   HE2     2014    0.784254164    5.987992511    0.888108169
  201 TYR   CZ      2015    0.744442268    5.993795477    1.101507907
  201 TYR   OH      2016    0.874242800    6.009945279    1.138739352
  201 TYR   HH      2017    0.925897906    6.012830975    1.053170416
  201 TYR   C       2018    0.223927237    5.614197964    1.041015097
  201 TYR   O       2019    0.186160759    5.565469865    0.934575044
  202 PRO   N       2020    0.149718021    5.620696322    1.151195694
  202 PRO   CA      2021    0.006600282    5.587215640    1.148382791
  202 PRO   CB      2022   -0.035416307    5.609605398    1.293774463
  202 PRO   CG      2023    0.089338200    5.569467305    1.372724692
  202 PRO   CD      2024    0.202441499    5.628403967    1.288203351
  202 PRO   C       2025    6.810361593    5.667741838    1.047626525
  202 PRO   O       2026    6.805128782    5.790503119    1.053409812
  203 ILE   N       2027    6.747579960    5.593904833    0.956535374
  203 ILE   H       2028    6.777662424    5.500226373    0.974406901
  203 ILE   CA      2029    6.659156802    5.645770847    0.851159078
  203 ILE   CB      2030    6.710646849    5.588441820    0.718967222
  203 ILE   CG1     2031    6.848555779    5.645281611    0.684884481
  203 ILE   CG2     2032    6.613410844    5.614600910    0.603767469
  203 ILE   CD      2033    6.909238674    5.590701835    0.555464717
  203 ILE   C       2034    6.514685834    5.605069790    0.880887895
  203 ILE   O       2035    6.481245249    5.487816489    0.864644854
  204 THR   N       2036    6.433203922    5.700493249    0.924979410
  204 THR   H       2037    6.463904608    5.794831808    0.937575295
  204 THR   CA      2038    6.291134167    5.674628015    0.952506540
  204 THR   CB      2039    6.258183409    5.671193626    1.101890828
  204 THR   OG1     2040    6.276619682    5.534798440    1.140691061
  204 THR   HG1     2041    6.374097863    5.522085742    1.159054710
  204 THR   CG2     2042    6.123739758    5.720241076    1.156046129
  204 THR   C       2043    6.188602939    5.756299642    0.873577344
  204 THR   O       2044    6.206576040    5.875103953    0.847275670
  205 LEU   N       2045    6.082517229    5.683792670    0.839221023
  205 LEU   H       2046    6.074382604    5.589945790    0.872785755
  205 LEU   CA      2047    5.964966413    5.732070932    0.765304297
  205 LEU   CB      2048    5.934798268    5.619997467    0.665606597
  205 LEU   CG      2049    5.834444268    5.663984791    0.558828494
  205 LEU   CD1     2050    5.891740994    5.772719406    0.467708406
  205 LEU   CD2     2051    5.799070075    5.542617627    0.472663687
  205 LEU   C       2052    5.842806245    5.770993614    0.848812081
  205 LEU   O       2053    5.781356060    5.691267238    0.919505763
  206 PHE   N       2054    5.802430713    5.896696633    0.832763163
  206 PHE   H       2055    5.856922947    5.960784963    0.778689532
  206 PHE   CA      2056    5.684805587    5.956907067    0.897191032
  206 PHE   CB      2057    5.733772028    6.074159767    0.982420117
  206 PHE   CG      2058    5.813856350    6.035990628    1.107072463
  206 PHE   CD1     2059    5.742711260    6.015449850    1.224705167
  206 PHE   HD1     2060    5.634706815    6.030009563    1.226424633
  206 PHE   CD2     2061    5.952098209    6.050113567    1.104269575
  206 PHE   HD2     2062    6.005709507    6.059123925    1.009793957
  206 PHE   CE1     2063    5.814472593    6.004661624    1.343252290
  206 PHE   HE1     2064    5.761046810    5.994826762    1.437739668
  206 PHE   CE2     2065    6.021661022    6.036247554    1.223813232
  206 PHE   HE2     2066    6.130610336    6.033188667    1.223874711
  206 PHE   CZ      2067    5.953360528    6.010001217    1.341995201
  206 PHE   HZ      2068    6.007309246    5.990673387    1.434715053
  206 PHE   C       2069    5.581548748    6.004393837    0.794760410
  206 PHE   O       2070    5.603664115    6.107440265    0.731323924
  207 VAL   N       2071    5.472367288    5.930520809    0.777044255
  207 VAL   H       2072    5.453142678    5.851492362    0.835224313
  207 VAL   CA      2073    5.371564922    5.962224033    0.674841356
  207 VAL   CB      2074    5.307738724    5.833544270    0.622130780
  207 VAL   CG1     2075    5.197618146    5.856901141    0.518494266
  207 VAL   CG2     2076    5.409852281    5.739134143    0.558337752
  207 VAL   C       2077    5.265805602    6.061534166    0.723471753
  207 VAL   O       2078    5.214599244    6.042726795    0.833720665
  208 GLU   N       2079    5.244564654    6.166694560    0.644864412
  208 GLU   H       2080    5.302753988    6.192412772    0.567704330
  208 GLU   CA      2081    5.133794940    6.261961853    0.661142337
  208 GLU   CB      2082    5.178687213    6.408174830    0.656845236
  208 GLU   CG      2083    5.264236661    6.450341026    0.776475908
  208 GLU   CD      2084    5.311388661    6.595097615    0.761270017
  208 GLU   OE1     2085    5.429982414    6.619201935    0.730011181
  208 GLU   OE2     2086    5.233185887    6.686140477    0.796191687
  208 GLU   C       2087    5.030108868    6.241957420    0.550413881
  208 GLU   O1      2088    5.072913991    6.244877577    0.433007771
  208 GLU   O2      2089    4.909289008    6.229183336    0.579862290
  209 3RQ   C1      2090    0.531566534    0.292487640    6.788313246
  209 3RQ   Cl1     2091    0.598402717    0.377640449    6.649796918
  209 3RQ   C2      2092    0.413135882    0.332367852    6.849177310
  209 3RQ   H2      2093    0.340540085    0.391940409    6.793842323
  209 3RQ   C3      2094    0.392679537    0.290567022    0.094077076
  209 3RQ   Cl2     2095    0.255284972    0.348107767    0.187416111
  209 3RQ   C4      2096    0.485652743    0.212459422    0.161707457
  209 3RQ   C5      2097    0.596924206    0.164530040    0.093556697
  209 3RQ   H5      2098    0.668438387    0.106626296    0.151998780
  209 3RQ   C6      2099    0.620958833    0.204890237    6.848806957
  209 3RQ   O1      2100    0.724878215    0.166573139    6.769879695
  209 3RQ   C7      2101    0.822419109    0.075138454    6.820618955
  209 3RQ   C8      2102    0.475654318    0.180815322    0.311077174
  209 3RQ   N1      2103    0.563091234    0.242706865    0.391593077
  209 3RQ   C15     2104    0.696388307    0.253059866    0.600009613
  209 3RQ   C10     2105    0.575996143    0.208726578    0.518489900
  209 3RQ   N2      2106    0.489954842    0.124103640    0.571968836
  209 3RQ   C11     2107    0.397977756    0.061153442    0.497571463
  209 3RQ   C12     2108    0.386656798    0.086623480    0.361388070
  209 3RQ   N3      2109    0.308515426    6.852310585    0.523576139
  209 3RQ   H3      2110    0.284271682    6.814251093    0.612815795
  209 3RQ   C13     2111    0.249095383    6.823300702    0.408173551
  209 3RQ   H13     2112    0.177998051    6.740733194    0.405211075
  209 3RQ   C14     2113    0.291088925    0.012095126    0.306578795
  209 3RQ   C16     2114    0.249033313    0.005658069    0.160654533
  209 3RQ   N4      2115    0.221277285    0.002788763    0.052176300
  210 H2O   OW      2116    6.851625780    6.708489559    0.537279054
  210 H2O   HW1     2117    6.868716572    6.770491714    0.613865060
  210 H2O   HW2     2118    6.917262186    6.633089403    0.540173186
  211 H2O   OW      2119    6.861461673    6.651558209    0.268572040
  211 H2O   HW1     2120    6.837911111    6.689775252    0.357939159
  211 H2O   HW2     2121    6.878116729    6.725966699    0.203860442
  212 NA+   NA      2122    5.483142723    6.572777313    1.003142478
  213 NA+   NA      2123    3.775732849    2.431028169    5.229020869
  214 NA+   NA      2124    4.887725273    0.319579992    5.745890975
  215 NA+   NA      2125    3.581698469    5.370898492    3.296585192
  216 NA+   NA      2126    0.723070106    0.089597222    2.939490273
  217 NA+   NA      2127    2.810509124    5.237178699    3.348677722
  218 NA+   NA      2128    4.904980798    6.075659061    0.368438173
  219 NA+   NA      2129    3.750259481    3.788313524    5.163504640
    1 SOLV  OW      2130    0.433359557    0.127415063    0.851131523
    1 SOLV  HW1     2131    0.368375835    0.056074402    0.877390790
    1 SOLV  HW2     2132    0.468590354    0.108295059    0.759506877
    2 SOLV  OW      2133    6.341004594    1.413669916    0.219839212
    2 SOLV  HW1     2134    6.412712451    1.366084828    0.270783128
    2 SOLV  HW2     2135    6.371285233    1.428521929    0.125690200
    3 SOLV  OW      2136    0.437539526    0.300584470    6.352853441
    3 SOLV  HW1     2137    0.430822607    0.340925513    6.261590782
    3 SOLV  HW2     2138    0.428552227    0.372467486    6.421798501
    4 SOLV  OW      2139    6.614836063    5.275001237    5.471026326
    4 SOLV  HW1     2140    6.667685522    5.344459781    5.422200302
    4 SOLV  HW2     2141    6.517311495    5.289422487    5.454217670
    5 SOLV  OW      2142    0.777501632    0.443322900    1.519164888
    5 SOLV  HW1     2143    0.874773343    0.458025268    1.501167862
    5 SOLV  HW2     2144    0.730400424    0.423205706    1.433266300
    6 SOLV  OW      2145    6.072154523    0.127581455    1.034609752
    6 SOLV  HW1     2146    6.113251341    0.039733317    1.058977684
    6 SOLV  HW2     2147    5.972510381    0.119732347    1.037681632
    7 SOLV  OW      2148    0.803738810    5.813935848    0.438021754
    7 SOLV  HW1     2149    0.808113163    5.721111177    0.401062886
    7 SOLV  HW2     2150    0.843396057    5.877914493    0.372176881
    8 SOLV  OW      2151    6.450055744    2.199618800    0.879336501
    8 SOLV  HW1     2152    6.474754686    2.273483048    0.942070480
    8 SOLV  HW2     2153    6.416433474    2.121308849    0.931667931
    9 SOLV  OW      2154    0.480646974    5.749204497    1.497186988
    9 SOLV  HW1     2155    0.461049466    5.722584723    1.591573188
    9 SOLV  HW2     2156    0.415338805    5.819109549    1.468041584
   10 SOLV  OW      2157    0.863802332    6.812179980    5.984066274
   10 SOLV  HW1     2158    0.840164583    6.855654640    5.897159605
   10 SOLV  HW2     2159    0.854797357    6.712971940    5.975224275
   11 SOLV  OW      2160    0.940588387    1.467101044    5.592243221
   11 SOLV  HW1     2161    1.026928928    1.440041634    5.634845082
   11 SOLV  HW2     2162    0.958841062    1.531571629    5.517999601
   12 SOLV  OW      2163    5.911482752    2.249807068    1.328213540
   12 SOLV  HW1     2164    5.966673735    2.273955475    1.408041339
   12 SOLV  HW2     2165    5.831313601    2.197767059    1.357647658
   13 SOLV  OW      2166    6.819371662    5.758024669    6.412454569
   13 SOLV  HW1     2167    6.735004545    5.801076594    6.380352778
   13 SOLV  HW2     2168    6.807818325    5.728794295    6.507396025
   14 SOLV  OW      2169    6.757362946    5.683967235    6.677242268
   14 SOLV  HW1     2170    6.746442647    5.585420750    6.664167858
   14 SOLV  HW2     2171    6.709178257    5.712103810    6.760237266
   15 SOLV  OW      2172    1.769051258    6.786007547    0.007116173
   15 SOLV  HW1     2173    1.853919484    6.756897555   -0.037059722
   15 SOLV  HW2     2174    1.788191790    6.862024495    0.069217089
   16 SOLV  OW      2175    6.285127232    5.784307429    5.809966718
   16 SOLV  HW1     2176    6.210446962    5.835484391    5.852456228
   16 SOLV  HW2     2177    6.294382558    5.812099999    5.714345585
   17 SOLV  OW      2178    0.341698515    0.936533181    1.199455567
   17 SOLV  HW1     2179    0.381635316    0.943798688    1.108064628
   17 SOLV  HW2     2180    0.281142396    1.014451472    1.215632604
   18 SOLV  OW      2181    0.094871967    2.050194571    5.725529882
   18 SOLV  HW1     2182    0.151726794    2.041146908    5.643755662
   18 SOLV  HW2     2183    0.033542098    1.971495104    5.732342160
   19 SOLV  OW      2184    6.667382642    6.420207721    1.167564661
   19 SOLV  HW1     2185    6.753571845    6.369489274    1.166547388
   19 SOLV  HW2     2186    6.641013838    6.442961093    1.073815782
   20 SOLV  OW      2187    5.934628273    6.754319032    1.719073236
   20 SOLV  HW1     2188    5.955399567    6.753783113    1.621246773
   20 SOLV  HW2     2189    6.018225727    6.772750369    1.770778310
   21 SOLV  OW      2190    0.103258331    1.226036983    1.846486170
   21 SOLV  HW1     2191    0.084101176    1.322988749    1.861812561
   21 SOLV  HW2     2192    0.070470840    1.172848877    1.924572393
   22 SOLV  OW      2193    0.575216935    5.291522354    0.001212065
   22 SOLV  HW1     2194    0.647844802    5.350963443    0.035761900
   22 SOLV  HW2     2195    0.509453693    5.346049924   -0.050784746
   23 SOLV  OW      2196    0.117535924    6.823712042    1.701978928
   23 SOLV  HW1     2197    0.078775216    6.736151832    1.730833055
   23 SOLV  HW2     2198    0.053725710    6.897388933    1.724376786
   24 SOLV  OW      2199    5.787095389    6.745058189    4.597420868
   24 SOLV  HW1     2200    5.832114843    6.695263975    4.523290533
   24 SOLV  HW2     2201    5.827143567    6.836351561    4.605364544
   25 SOLV  OW      2202    6.034727618    6.014302712    5.303499686
   25 SOLV  HW1     2203    6.047889258    5.949233340    5.378296436
   25 SOLV  HW2     2204    5.966420634    5.978497283    5.239829658
   26 SOLV  OW      2205    1.545981149    0.451706568    0.597393256
   26 SOLV  HW1     2206    1.574813144    0.438443624    0.502562826
   26 SOLV  HW2     2207    1.497661681    0.538879935    0.605636950
   27 SOLV  OW      2208    0.593167339    0.002365214    6.579042880
   27 SOLV  HW1     2209    0.668451163   -0.050998596    6.540493913
   27 SOLV  HW2     2210    0.629856304    0.082834445    6.625733092
   28 SOLV  OW      2211    6.815825565    0.131435806    1.782719300
   28 SOLV  HW1     2212    6.720281738    0.150936558    1.804916211
   28 SOLV  HW2     2213    6.869627590    0.128297110    1.866963256
   29 SOLV  OW      2214    0.646348561    0.306332499    2.074270438
   29 SOLV  HW1     2215    0.706988867    0.314895386    2.153336065
   29 SOLV  HW2     2216    0.613413160    0.396914316    2.047586142
   30 SOLV  OW      2217    6.412293559    1.741302557    5.941324206
   30 SOLV  HW1     2218    6.455503229    1.827840661    5.915944676
   30 SOLV  HW2     2219    6.370368709    1.700032871    5.860459380
   31 SOLV  OW      2220    5.676424013    4.957477347    0.817420091
   31 SOLV  HW1     2221    5.731281127    5.028069319    0.862241069
   31 SOLV  HW2     2222    5.583536852    4.958949918    0.854449957
   32 SOLV  OW      2223    0.796505983    6.725782905    6.481861223
   32 SOLV  HW1     2224    0.774698103    6.628610914    6.472706785
   32 SOLV  HW2     2225    0.855635446    6.739306612    6.561375680
   33 SOLV  OW      2226    5.404330264    1.864942294    1.699285333
   33 SOLV  HW1     2227    5.470021539    1.912301138    1.757952158
   33 SOLV  HW2     2228    5.333552516    1.929195257    1.669890725
   34 SOLV  OW      2229    1.100602790    5.630367776    0.347046663
   34 SOLV  HW1     2230    1.079095536    5.663981894    0.255344348
   34 SOLV  HW2     2231    1.125117102    5.707437323    0.405877417
   35 SOLV  OW      2232    5.140530607    5.169430185    0.529614146
   35 SOLV  HW1     2233    5.086550532    5.177004328    0.445766173
   35 SOLV  HW2     2234    5.174089840    5.259894230    0.555914697
   36 SOLV  OW      2235    0.374089846    1.516229428    5.331948618
   36 SOLV  HW1     2236    0.276112326    1.497957302    5.340193021
   36 SOLV  HW2     2237    0.411773466    1.462472784    5.256506296
   37 SOLV  OW      2238    5.203235192    2.041654552    1.647993871
   37 SOLV  HW1     2239    5.168554210    2.067781681    1.738083213
   37 SOLV  HW2     2240    5.218103069    2.123791667    1.592913121
   38 SOLV  OW      2241    6.707950302    5.028741698    5.276592980
   38 SOLV  HW1     2242    6.620517416    5.070174824    5.251290550
   38 SOLV  HW2     2243    6.703842901    4.997651185    5.371555877
   39 SOLV  OW      2244    6.869295404    5.542423071    4.949238591
   39 SOLV  HW1     2245    6.939522714    5.558067460    4.879776294
   39 SOLV  HW2     2246    6.882197221    5.451957558    4.989871890
   40 SOLV  OW      2247    0.771098432    0.907359140    6.434749709
   40 SOLV  HW1     2248    0.815382075    0.932882455    6.520708430
   40 SOLV  HW2     2249    0.836963754    0.914753515    6.359860252
   41 SOLV  OW      2250    0.450454767    5.479298553    6.110272975
   41 SOLV  HW1     2251    0.539792417    5.434994594    6.102692076
   41 SOLV  HW2     2252    0.388819090    5.442092421    6.040859730
   42 SOLV  OW      2253    4.886993681    5.640259282    0.416013387
   42 SOLV  HW1     2254    4.789272894    5.625554842    0.400640562
   42 SOLV  HW2     2255    4.914593739    5.726907558    0.374394096
   43 SOLV  OW      2256    1.504041221    5.716226235    0.888492382
   43 SOLV  HW1     2257    1.442848922    5.670075971    0.952738640
   43 SOLV  HW2     2258    1.521127567    5.809597503    0.919985624
   44 SOLV  OW      2259    6.285498368    0.560530897    2.198819329
   44 SOLV  HW1     2260    6.227522832    0.542644365    2.119316296
   44 SOLV  HW2     2261    6.351609332    0.486216650    2.209233020
   45 SOLV  OW      2262    4.901095982    0.492805395    2.464638583
   45 SOLV  HW1     2263    4.964683186    0.562242365    2.498353054
   45 SOLV  HW2     2264    4.939799097    0.401889998    2.480064687
   46 SOLV  OW      2265    1.852159529    0.055650335    1.061460074
   46 SOLV  HW1     2266    1.786487468    0.112404501    1.111135580
   46 SOLV  HW2     2267    1.826270980   -0.040562248    1.070086711
   47 SOLV  OW      2268    5.554668098    1.020361847    6.561603122
   47 SOLV  HW1     2269    5.478135440    1.054866572    6.615951718
   47 SOLV  HW2     2270    5.592301209    1.094601083    6.506161421
   48 SOLV  OW      2271    6.563418107    1.208714167    5.964689571
   48 SOLV  HW1     2272    6.595930368    1.251480406    6.049045931
   48 SOLV  HW2     2273    6.639182844    1.160908006    5.920234333
   49 SOLV  OW      2274    0.158020465    5.702217791    6.234499616
   49 SOLV  HW1     2275    0.168510297    5.603106898    6.242788179
   49 SOLV  HW2     2276    0.088899212    5.733947680    6.299439117
   50 SOLV  OW      2277    6.351038886    0.168978016    1.722919725
   50 SOLV  HW1     2278    6.333012080    0.164440084    1.624655251
   50 SOLV  HW2     2279    6.276337704    0.217589270    1.768285828
   51 SOLV  OW      2280    6.662395135    5.008205195    5.553854084
   51 SOLV  HW1     2281    6.613159191    4.987186007    5.638326258
   51 SOLV  HW2     2282    6.629712691    5.095249668    5.517021722
   52 SOLV  OW      2283    5.824825609    0.147629995    0.606162543
   52 SOLV  HW1     2284    5.765752169    0.116484968    0.531728973
   52 SOLV  HW2     2285    5.914336933    0.103758038    0.598226897
   53 SOLV  OW      2286    5.879492030    6.626716755    5.425686099
   53 SOLV  HW1     2287    5.793474306    6.575843250    5.429274680
   53 SOLV  HW2     2288    5.861531896    6.723712325    5.442096252
   54 SOLV  OW      2289    6.129448367    2.780286605    1.547386861
   54 SOLV  HW1     2290    6.165426282    2.732042026    1.467514412
   54 SOLV  HW2     2291    6.201123310    2.838022671    1.586511844
   55 SOLV  OW      2292    6.520485870    5.529038191    1.267097460
   55 SOLV  HW1     2293    6.540909782    5.502700904    1.361390361
   55 SOLV  HW2     2294    6.533966771    5.627551817    1.256363659
   56 SOLV  OW      2295    1.443240152    0.897301131    1.773510257
   56 SOLV  HW1     2296    1.507439581    0.824562953    1.797785801
   56 SOLV  HW2     2297    1.415879188    0.887035275    1.677867216
   57 SOLV  OW      2298    0.673041198    2.197196433    0.374593063
   57 SOLV  HW1     2299    0.609856820    2.121143589    0.359581904
   57 SOLV  HW2     2300    0.722904437    2.182707472    0.460064182
   58 SOLV  OW      2301    6.049943393    6.612305246    5.216320632
   58 SOLV  HW1     2302    5.976170397    6.622296457    5.283100500
   58 SOLV  HW2     2303    6.025666601    6.541270405    5.150241671
   59 SOLV  OW      2304    6.206777618    6.711906957    5.421656715
   59 SOLV  HW1     2305    6.178180472    6.670116236    5.335415226
   59 SOLV  HW2     2306    6.292281061    6.761874223    5.407720766
   60 SOLV  OW      2307    6.177372651    0.344057334    5.780441626
   60 SOLV  HW1     2308    6.162299296    0.305289278    5.871380242
   60 SOLV  HW2     2309    6.163553720    0.443053375    5.783724641
   61 SOLV  OW      2310    0.618583756    0.704640528    6.331472611
   61 SOLV  HW1     2311    0.666514144    0.787123022    6.361484291
   61 SOLV  HW2     2312    0.669111264    0.623845001    6.361810452
   62 SOLV  OW      2313    5.230285326    6.042344765    5.876824241
   62 SOLV  HW1     2314    5.320834425    6.070758848    5.845278964
   62 SOLV  HW2     2315    5.199467397    6.103868266    5.949396084
   63 SOLV  OW      2316    5.306744310    5.331687936    6.824602367
   63 SOLV  HW1     2317    5.258967302    5.392305840    6.761003825
   63 SOLV  HW2     2318    5.286196233    5.236525404    6.801717523
   64 SOLV  OW      2319    5.984181744    1.612131393    5.860173265
   64 SOLV  HW1     2320    5.902901966    1.577166589    5.906768350
   64 SOLV  HW2     2321    6.048003865    1.649051944    5.927727760
   65 SOLV  OW      2322    6.833807830    5.461193843    5.848494643
   65 SOLV  HW1     2323    6.840833352    5.398138932    5.771187408
   65 SOLV  HW2     2324    6.883108354    5.545572244    5.827248148
   66 SOLV  OW      2325    1.237294456    5.280163218    0.053093460
   66 SOLV  HW1     2326    1.313481799    5.333982833    0.017025156
   66 SOLV  HW2     2327    1.272372817    5.195634586    0.093421348
   67 SOLV  OW      2328    6.376064890    2.186414780    6.385378058
   67 SOLV  HW1     2329    6.297457346    2.134654166    6.351565276
   67 SOLV  HW2     2330    6.344547906    2.272409778    6.425541180
   68 SOLV  OW      2331    6.135656745    0.507750067    1.172317754
   68 SOLV  HW1     2332    6.110869812    0.571087322    1.099000371
   68 SOLV  HW2     2333    6.147468494    0.558545845    1.257650336
   69 SOLV  OW      2334    1.458029794    0.131227965    0.034504081
   69 SOLV  HW1     2335    1.372971894    0.178052813    0.010544288
   69 SOLV  HW2     2336    1.460666823    0.041897093   -0.010378976
   70 SOLV  OW      2337    5.487016472    2.437465141    2.381971755
   70 SOLV  HW1     2338    5.491859450    2.464582576    2.285840429
   70 SOLV  HW2     2339    5.465278259    2.517351293    2.438057874
   71 SOLV  OW      2340    1.038471638    6.042152555    1.955335541
   71 SOLV  HW1     2341    1.007597404    6.053944307    2.049725644
   71 SOLV  HW2     2342    0.960333818    6.018987123    1.897375021
   72 SOLV  OW      2343    0.150756866    1.954042217    0.926455125
   72 SOLV  HW1     2344    0.056434066    1.986651067    0.932772868
   72 SOLV  HW2     2345    0.176298570    1.909190102    1.012105048
   73 SOLV  OW      2346    6.330983216    4.888758738    5.563598955
   73 SOLV  HW1     2347    6.340443810    4.810010127    5.624515224
   73 SOLV  HW2     2348    6.365389663    4.970690458    5.609478618
   74 SOLV  OW      2349    0.903440591    5.748115435    1.959096906
   74 SOLV  HW1     2350    0.896801195    5.834103178    1.908463834
   74 SOLV  HW2     2351    0.969569270    5.758248283    2.033433453
   75 SOLV  OW      2352    1.253654496    1.376569402    0.316342829
   75 SOLV  HW1     2353    1.351097357    1.397002856    0.325792490
   75 SOLV  HW2     2354    1.232075895    1.293041540    0.366932498
   76 SOLV  OW      2355    6.492633682    6.419445699    1.373692479
   76 SOLV  HW1     2356    6.554962089    6.435713798    1.297192453
   76 SOLV  HW2     2357    6.482266949    6.503617018    1.426695863
   77 SOLV  OW      2358    6.292306855    1.418323951    6.562998341
   77 SOLV  HW1     2359    6.316918026    1.459178838    6.475094316
   77 SOLV  HW2     2360    6.337831242    1.329784542    6.572492045
   78 SOLV  OW      2361    6.576398295    4.952547630    5.803357001
   78 SOLV  HW1     2362    6.622566828    4.883118395    5.858580155
   78 SOLV  HW2     2363    6.478531163    4.951814935    5.823923606
   79 SOLV  OW      2364    0.951550803    6.144649299    6.020521649
   79 SOLV  HW1     2365    0.920640739    6.096110748    6.102305617
   79 SOLV  HW2     2366    1.012902690    6.085687949    5.967990656
   80 SOLV  OW      2367    6.132724974    0.260479839    1.266662010
   80 SOLV  HW1     2368    6.139044101    0.357838198    1.244678699
   80 SOLV  HW2     2369    6.122654962    0.207848547    1.182220197
   81 SOLV  OW      2370    6.247907588    4.378532931    0.239749806
   81 SOLV  HW1     2371    6.206580163    4.442131852    0.304934030
   81 SOLV  HW2     2372    6.178599064    4.348099302    0.174390928
   82 SOLV  OW      2373    0.152584423    1.152296845    2.268093691
   82 SOLV  HW1     2374    0.188879777    1.067807487    2.307413280
   82 SOLV  HW2     2375    0.142083895    1.220780578    2.340214849
   83 SOLV  OW      2376    5.415106769    0.157438758    0.596384408
   83 SOLV  HW1     2377    5.316303035    0.169290207    0.606332394
   83 SOLV  HW2     2378    5.442880154    0.185090371    0.504375778
   84 SOLV  OW      2379    4.625451714    6.160363261    6.876401936
   84 SOLV  HW1     2380    4.672479612    6.096887206    6.815075189
   84 SOLV  HW2     2381    4.533241740    6.177887561    6.841876705
   85 SOLV  OW      2382    1.935749037    0.135897521    0.646116970
   85 SOLV  HW1     2383    1.866125286    0.149036546    0.716698101
   85 SOLV  HW2     2384    2.010162887    0.080003328    0.682725344
   86 SOLV  OW      2385    6.808124832    0.838884310    2.112464537
   86 SOLV  HW1     2386    6.824955968    0.929872279    2.074544329
   86 SOLV  HW2     2387    6.731576871    0.796325566    2.064203133
   87 SOLV  OW      2388    1.139424042    1.266633598    5.247588906
   87 SOLV  HW1     2389    1.185952842    1.350165016    5.276903399
   87 SOLV  HW2     2390    1.149508016    1.196399381    5.318067314
   88 SOLV  OW      2391    5.926482459    0.312851596    5.513562042
   88 SOLV  HW1     2392    5.913443592    0.404129022    5.552295719
   88 SOLV  HW2     2393    5.837507058    0.268897708    5.501181158
   89 SOLV  OW      2394    1.547073885    0.134339307    0.292999615
   89 SOLV  HW1     2395    1.507871886    0.111945729    0.203760837
   89 SOLV  HW2     2396    1.563616853    0.232825389    0.298350319
   90 SOLV  OW      2397    1.966113796    0.249308055    6.369008479
   90 SOLV  HW1     2398    1.975387336    0.186143981    6.445990210
   90 SOLV  HW2     2399    1.921847097    0.333429232    6.400087471
   91 SOLV  OW      2400    6.777030636    1.179331363    1.690005281
   91 SOLV  HW1     2401    6.722992824    1.106588688    1.732312811
   91 SOLV  HW2     2402    6.856674792    1.199195611    1.747133506
   92 SOLV  OW      2403    6.683328221    0.076000051    4.654728236
   92 SOLV  HW1     2404    6.775212446    0.078948662    4.615352261
   92 SOLV  HW2     2405    6.619884147    0.125033185    4.594958635
   93 SOLV  OW      2406    6.101361380    1.673844463    6.423461834
   93 SOLV  HW1     2407    6.111786427    1.766681615    6.459162195
   93 SOLV  HW2     2408    6.187737841    1.643834896    6.382960947
   94 SOLV  OW      2409    6.261146515    1.636253110    5.738700624
   94 SOLV  HW1     2410    6.324880042    1.565747387    5.707604311
   94 SOLV  HW2     2411    6.175487629    1.593385167    5.767455103
   95 SOLV  OW      2412    0.784886483    6.288116322    2.594194021
   95 SOLV  HW1     2413    0.853084264    6.259051380    2.661322890
   95 SOLV  HW2     2414    0.736197368    6.208009501    2.559348658
   96 SOLV  OW      2415    3.402221453    6.069068797    0.808256756
   96 SOLV  HW1     2416    3.385365432    6.150918576    0.753317078
   96 SOLV  HW2     2417    3.481657126    6.020352556    0.771944692
   97 SOLV  OW      2418    6.667003492    5.814050252    5.033541974
   97 SOLV  HW1     2419    6.653220382    5.808077805    4.934668582
   97 SOLV  HW2     2420    6.762905902    5.835051640    5.052601031
   98 SOLV  OW      2421    5.335271526    6.670939504    4.735331306
   98 SOLV  HW1     2422    5.364971945    6.596366831    4.794985004
   98 SOLV  HW2     2423    5.247124091    6.647636030    4.694238211
   99 SOLV  OW      2424    0.739539775    6.017254907    5.013378442
   99 SOLV  HW1     2425    0.685335170    5.934208890    5.000450914
   99 SOLV  HW2     2426    0.819535063    6.014490281    4.953420598
  100 SOLV  OW      2427    1.953382258    6.468239479    5.000823347
  100 SOLV  HW1     2428    1.927221829    6.508012117    4.912871568
  100 SOLV  HW2     2429    2.034935809    6.411608937    4.988836622
  101 SOLV  OW      2430    4.681963156    5.064501157    0.673984626
  101 SOLV  HW1     2431    4.615841185    5.039216131    0.744614606
  101 SOLV  HW2     2432    4.708074471    5.160333068    0.685579633
  102 SOLV  OW      2433    5.343682879    1.620483488    1.124689726
  102 SOLV  HW1     2434    5.430543030    1.596874569    1.081104839
  102 SOLV  HW2     2435    5.344093921    1.588303260    1.219378654
  103 SOLV  OW      2436    1.541576793    0.196455305    0.678236069
  103 SOLV  HW1     2437    1.546232124    0.290154727    0.643588692
  103 SOLV  HW2     2438    1.619680652    0.179217633    0.738271523
  104 SOLV  OW      2439    6.762856790    0.855023018    2.378475921
  104 SOLV  HW1     2440    6.737720668    0.764946175    2.413917827
  104 SOLV  HW2     2441    6.788222683    0.846997891    2.282070846
  105 SOLV  OW      2442    6.645090698    6.439804946    1.705312212
  105 SOLV  HW1     2443    6.630154206    6.374804644    1.779833226
  105 SOLV  HW2     2444    6.722365450    6.499150550    1.727854903
  106 SOLV  OW      2445    5.822769742    0.698166662    0.382091188
  106 SOLV  HW1     2446    5.791228977    0.636204578    0.453975447
  106 SOLV  HW2     2447    5.880301016    0.769370587    0.422359795
  107 SOLV  OW      2448    4.845591425    5.647265040    6.618376333
  107 SOLV  HW1     2449    4.769960285    5.671348704    6.557537870
  107 SOLV  HW2     2450    4.930725925    5.643975959    6.566005791
  108 SOLV  OW      2451    5.805292742    0.086725171    1.033022045
  108 SOLV  HW1     2452    5.772101826    0.121378257    1.120766886
  108 SOLV  HW2     2453    5.749334449    0.124193819    0.959087317
  109 SOLV  OW      2454    6.651617567    1.304786798    1.481554708
  109 SOLV  HW1     2455    6.556947293    1.277375251    1.464596337
  109 SOLV  HW2     2456    6.685782938    1.257933691    1.563033962
  110 SOLV  OW      2457    5.990406055    6.795572340    1.456863005
  110 SOLV  HW1     2458    6.086248377    6.789992340    1.428850510
  110 SOLV  HW2     2459    5.958149149    6.889686657    1.446688518
  111 SOLV  OW      2460    4.075228436    5.940018006    0.783794172
  111 SOLV  HW1     2461    4.043348357    5.845720819    0.774123437
  111 SOLV  HW2     2462    3.999781787    5.997626503    0.815271720
  112 SOLV  OW      2463    1.068422083    5.769153521    6.541998662
  112 SOLV  HW1     2464    1.080896658    5.670550899    6.553115766
  112 SOLV  HW2     2465    0.974367295    5.793694225    6.565516575
  113 SOLV  OW      2466    0.727730949    6.379768216    2.884986612
  113 SOLV  HW1     2467    0.663593071    6.303737402    2.895333601
  113 SOLV  HW2     2468    0.816788722    6.344544577    2.856187331
  114 SOLV  OW      2469    0.486182143    0.561577933    2.175485269
  114 SOLV  HW1     2470    0.509191933    0.563520150    2.078179675
  114 SOLV  HW2     2471    0.565492728    0.530457574    2.227858165
  115 SOLV  OW      2472    0.881182505    1.721973957    0.679989411
  115 SOLV  HW1     2473    0.961699211    1.719616689    0.620719697
  115 SOLV  HW2     2474    0.881874860    1.642215965    0.740318045
  116 SOLV  OW      2475    6.390289003    6.283385562    1.590248247
  116 SOLV  HW1     2476    6.312939041    6.228741546    1.558114599
  116 SOLV  HW2     2477    6.420586097    6.344485361    1.517101863
  117 SOLV  OW      2478    6.256706520    6.745331563    1.395091605
  117 SOLV  HW1     2479    6.320229886    6.715464529    1.466327209
  117 SOLV  HW2     2480    6.221781990    6.665507031    1.345999223
  118 SOLV  OW      2481    5.822365560    1.408534442    0.644423076
  118 SOLV  HW1     2482    5.843153953    1.385226823    0.549416793
  118 SOLV  HW2     2483    5.842743364    1.330205120    0.703166614
  119 SOLV  OW      2484    6.293372301    1.242021528    5.948884066
  119 SOLV  HW1     2485    6.393209468    1.244382242    5.943539070
  119 SOLV  HW2     2486    6.260038067    1.328013689    5.987558643
  120 SOLV  OW      2487    5.278840876    6.719069375    5.475934635
  120 SOLV  HW1     2488    5.313223567    6.786777336    5.541014338
  120 SOLV  HW2     2489    5.310186800    6.742427439    5.383882455
  121 SOLV  OW      2490    5.691323307    0.802102655    0.159600171
  121 SOLV  HW1     2491    5.707958489    0.900644728    0.155775365
  121 SOLV  HW2     2492    5.732633221    0.764542636    0.242573648
  122 SOLV  OW      2493    0.004295712    5.985114594    4.686066281
  122 SOLV  HW1     2494    0.028260247    6.001480915    4.590360031
  122 SOLV  HW2     2495   -0.024206780    6.071100696    4.728442837
  123 SOLV  OW      2496    1.686277336    0.071292301    6.568751288
  123 SOLV  HW1     2497    1.648210768   -0.019203278    6.587805693
  123 SOLV  HW2     2498    1.671571659    0.130914528    6.647684544
  124 SOLV  OW      2499    4.801334208    5.793864821    0.056287068
  124 SOLV  HW1     2500    4.766597443    5.701107859    0.070117387
  124 SOLV  HW2     2501    4.747948176    5.839122824   -0.015150651
  125 SOLV  OW      2502    0.218599708    0.737817355    1.787965164
  125 SOLV  HW1     2503    0.218198627    0.643271647    1.755368805
  125 SOLV  HW2     2504    0.206951041    0.738863619    1.887286318
  126 SOLV  OW      2505    6.577651032    0.461581011    2.012260787
  126 SOLV  HW1     2506    6.535290381    0.438656795    2.099907091
  126 SOLV  HW2     2507    6.585891024    0.378898373    1.956606464
  127 SOLV  OW      2508    5.044047772    0.399169290    6.373006154
  127 SOLV  HW1     2509    4.959107416    0.450462133    6.385484666
  127 SOLV  HW2     2510    5.104045510    0.414462862    6.451541954
  128 SOLV  OW      2511    1.855248977    6.712367531    6.154501249
  128 SOLV  HW1     2512    1.860968963    6.811976479    6.161350543
  128 SOLV  HW2     2513    1.900088205    6.670899127    6.233692989
  129 SOLV  OW      2514    3.924935746    6.370591667    0.968524972
  129 SOLV  HW1     2515    3.925505084    6.286272317    1.022295855
  129 SOLV  HW2     2516    3.965628113    6.444565331    1.022128743
  130 SOLV  OW      2517    4.964021299    5.871637144    0.251280073
  130 SOLV  HW1     2518    5.050158645    5.831813206    0.219716090
  130 SOLV  HW2     2519    4.889879824    5.843062303    0.190548965
  131 SOLV  OW      2520    1.231583786    2.091291919    2.253283050
  131 SOLV  HW1     2521    1.191264943    2.008589029    2.292457811
  131 SOLV  HW2     2522    1.214124053    2.093447333    2.154842651
  132 SOLV  OW      2523    1.378211299    1.168858361    6.105843775
  132 SOLV  HW1     2524    1.456948530    1.114334874    6.077041499
  132 SOLV  HW2     2525    1.409843715    1.247993261    6.158178025
  133 SOLV  OW      2526    0.400875265    1.178576446    2.111242160
  133 SOLV  HW1     2527    0.459895032    1.105129706    2.144768185
  133 SOLV  HW2     2528    0.316553146    1.180704051    2.164971798
  134 SOLV  OW      2529    0.268913807    1.686871994    0.438539943
  134 SOLV  HW1     2530    0.203168190    1.663757649    0.510268668
  134 SOLV  HW2     2531    0.249465000    1.778627328    0.403834998
  135 SOLV  OW      2532    5.917815055    1.828424439    0.544405750
  135 SOLV  HW1     2533    5.911447405    1.928168821    0.547873282
  135 SOLV  HW2     2534    5.891383982    1.790254403    0.632982837
  136 SOLV  OW      2535    5.498658584    2.557284297    2.132863851
  136 SOLV  HW1     2536    5.459815851    2.648921039    2.142551456
  136 SOLV  HW2     2537    5.539255084    2.547730767    2.041975706
  137 SOLV  OW      2538    6.556489201    5.385547455    5.797898828
  137 SOLV  HW1     2539    6.642904760    5.435672314    5.802566962
  137 SOLV  HW2     2540    6.503143938    5.403351717    5.880598082
  138 SOLV  OW      2541    5.479249032    6.466312767    4.848148932
  138 SOLV  HW1     2542    5.532953079    6.520092150    4.913153318
  138 SOLV  HW2     2543    5.540882689    6.414177454    4.789113960
  139 SOLV  OW      2544    3.692769521    3.713286548    3.923278990
  139 SOLV  HW1     2545    3.687923713    3.807420184    3.956676890
  139 SOLV  HW2     2546    3.685975439    3.712952185    3.823510615
  140 SOLV  OW      2547    0.057347043    5.877702444    5.055861686
  140 SOLV  HW1     2548    0.109731929    5.916433339    5.131728565
  140 SOLV  HW2     2549    0.111828377    5.882057119    4.972119098
  141 SOLV  OW      2550    5.125611419    4.330160870    3.615009671
  141 SOLV  HW1     2551    5.069315353    4.396510328    3.664309247
  141 SOLV  HW2     2552    5.195182081    4.293202076    3.676619238
  142 SOLV  OW      2553    3.975387037    4.347887576    6.537786509
  142 SOLV  HW1     2554    4.052568964    4.384807436    6.486002852
  142 SOLV  HW2     2555    3.942390542    4.416933872    6.602171570
  143 SOLV  OW      2556    5.297335205    3.598379430    4.128399480
  143 SOLV  HW1     2557    5.256697055    3.687780019    4.147307487
  143 SOLV  HW2     2558    5.270211779    3.568106116    4.037025699
  144 SOLV  OW      2559    3.727551075    5.919572790    3.824169248
  144 SOLV  HW1     2560    3.678551409    5.951207435    3.905409620
  144 SOLV  HW2     2561    3.810043602    5.870394274    3.852065456
  145 SOLV  OW      2562    4.862859963    4.291287560    5.544335281
  145 SOLV  HW1     2563    4.865638417    4.204557169    5.594050606
  145 SOLV  HW2     2564    4.813554941    4.359259133    5.598652496
  146 SOLV  OW      2565    6.094741539    3.967433301    3.814492572
  146 SOLV  HW1     2566    6.008814791    4.014437542    3.794312431
  146 SOLV  HW2     2567    6.131380147    3.927476133    3.730462594
  147 SOLV  OW      2568    5.864074416    4.097886955    3.728907353
  147 SOLV  HW1     2569    5.795658724    4.048516072    3.675211417
  147 SOLV  HW2     2570    5.819335974    4.144049680    3.805515989
  148 SOLV  OW      2571    5.151098252    3.929296352    5.149597116
  148 SOLV  HW1     2572    5.139619979    4.007627356    5.088502901
  148 SOLV  HW2     2573    5.062528803    3.904347913    5.188774713
  149 SOLV  OW      2574    4.734937420    4.527157419    5.650364545
  149 SOLV  HW1     2575    4.637935866    4.516918424    5.672438820
  149 SOLV  HW2     2576    4.782626946    4.568273419    5.728060034
  150 SOLV  OW      2577    4.306767525    6.267042308    3.647900675
  150 SOLV  HW1     2578    4.356883377    6.272235155    3.561520847
  150 SOLV  HW2     2579    4.365100597    6.299707086    3.722266427
  151 SOLV  OW      2580    6.660431031    4.346808898    3.678760942
  151 SOLV  HW1     2581    6.693470960    4.268796544    3.731900286
  151 SOLV  HW2     2582    6.738279987    4.401513165    3.647965709
  152 SOLV  OW      2583    5.542919223    4.534123270    4.008523589
  152 SOLV  HW1     2584    5.480961173    4.530101632    3.930122557
  152 SOLV  HW2     2585    5.503198901    4.483390561    4.085010010
  153 SOLV  OW      2586    6.338522448    4.879893229    5.282310817
  153 SOLV  HW1     2587    6.348532658    4.874814955    5.381687690
  153 SOLV  HW2     2588    6.253921849    4.834101984    5.254968265
  154 SOLV  OW      2589    4.180562977    5.411888745    5.281415462
  154 SOLV  HW1     2590    4.220879015    5.498492879    5.310985370
  154 SOLV  HW2     2591    4.092332952    5.429417881    5.237732602
  155 SOLV  OW      2592    5.399758433    5.122876767    4.758406067
  155 SOLV  HW1     2593    5.458268496    5.159784362    4.686182492
  155 SOLV  HW2     2594    5.316873472    5.084430817    4.717739652
  156 SOLV  OW      2595    5.585406336    3.896911030    5.104271436
  156 SOLV  HW1     2596    5.545618679    3.932287599    5.019613254
  156 SOLV  HW2     2597    5.518075070    3.903301266    5.177941097
  157 SOLV  OW      2598    4.877278573    5.726329568    4.325500928
  157 SOLV  HW1     2599    4.817375901    5.669913362    4.268660259
  157 SOLV  HW2     2600    4.848541866    5.719615518    4.421057577
  158 SOLV  OW      2601    4.848296984    5.638395764    4.595608641
  158 SOLV  HW1     2602    4.908444132    5.634380057    4.675407130
  158 SOLV  HW2     2603    4.835561102    5.546275980    4.558821113
  159 SOLV  OW      2604    4.945600824    3.618488392    5.295204238
  159 SOLV  HW1     2605    4.946229718    3.717596391    5.281835557
  159 SOLV  HW2     2606    4.874421161    3.594214212    5.361125739
  160 SOLV  OW      2607    5.073185844    6.399456258    4.757966217
  160 SOLV  HW1     2608    5.068699909    6.479409116    4.698057359
  160 SOLV  HW2     2609    5.148157504    6.340079550    4.728722104
  161 SOLV  OW      2610    3.958217832    3.464634332    4.889968548
  161 SOLV  HW1     2611    3.879240450    3.440317071    4.833640756
  161 SOLV  HW2     2612    3.970390772    3.396000114    4.961680555
  162 SOLV  OW      2613    4.626477845    3.805424664    4.156810132
  162 SOLV  HW1     2614    4.621381335    3.706310460    4.144489453
  162 SOLV  HW2     2615    4.575082398    3.850739608    4.083965131
  163 SOLV  OW      2616    4.614554779    3.634155995    4.607971043
  163 SOLV  HW1     2617    4.599743331    3.589072708    4.519938079
  163 SOLV  HW2     2618    4.552555905    3.712185160    4.616287623
  164 SOLV  OW      2619    5.153328735    3.606599854    5.487044398
  164 SOLV  HW1     2620    5.078962302    3.592226382    5.421752153
  164 SOLV  HW2     2621    5.141643037    3.544979628    5.564931447
  165 SOLV  OW      2622    5.265615297    6.299684833    5.265389680
  165 SOLV  HW1     2623    5.311074303    6.210825443    5.271624058
  165 SOLV  HW2     2624    5.329807642    6.367510534    5.229607301
  166 SOLV  OW      2625    5.884531200    3.892309392    6.643037971
  166 SOLV  HW1     2626    5.828759325    3.885542262    6.725773318
  166 SOLV  HW2     2627    5.980963929    3.899983199    6.668399271
  167 SOLV  OW      2628    5.271024253    5.838264315    4.075323979
  167 SOLV  HW1     2629    5.249563582    5.919453272    4.129634151
  167 SOLV  HW2     2630    5.188864266    5.782099152    4.065478070
  168 SOLV  OW      2631    4.345118034    5.663757485    6.166896086
  168 SOLV  HW1     2632    4.381613504    5.595042420    6.104065332
  168 SOLV  HW2     2633    4.328391017    5.621784671    6.256113951
  169 SOLV  OW      2634    5.085922311    5.608368852    5.639183441
  169 SOLV  HW1     2635    5.075914024    5.679230156    5.709043419
  169 SOLV  HW2     2636    5.009251328    5.613621938    5.575184498
  170 SOLV  OW      2637    5.170113051    4.508553617    6.293134426
  170 SOLV  HW1     2638    5.185454980    4.535800297    6.198141234
  170 SOLV  HW2     2639    5.220603222    4.569831328    6.353939353
  171 SOLV  OW      2640    4.383352987    4.761507988    5.698839740
  171 SOLV  HW1     2641    4.327459147    4.757611729    5.781679676
  171 SOLV  HW2     2642    4.326767822    4.739384262    5.619402613
  172 SOLV  OW      2643    4.598785988    6.579706498    4.448576325
  172 SOLV  HW1     2644    4.645798531    6.502323772    4.491046518
  172 SOLV  HW2     2645    4.594068113    6.565611644    4.349677592
  173 SOLV  OW      2646    5.212445021    5.552199715    6.120552306
  173 SOLV  HW1     2647    5.138495190    5.613064130    6.091771090
  173 SOLV  HW2     2648    5.252675853    5.508334319    6.040186143
  174 SOLV  OW      2649    3.932944734    3.485406128    5.521937045
  174 SOLV  HW1     2650    4.013245864    3.514055685    5.574195744
  174 SOLV  HW2     2651    3.853859456    3.539857685    5.549875313
  175 SOLV  OW      2652    6.028974880    5.266867518    4.480088211
  175 SOLV  HW1     2653    6.028128735    5.282609556    4.381330666
  175 SOLV  HW2     2654    6.118348244    5.231243884    4.507380544
  176 SOLV  OW      2655    5.485909716    5.616793360    5.836323658
  176 SOLV  HW1     2656    5.413496167    5.565533207    5.882481933
  176 SOLV  HW2     2657    5.567455269    5.618693925    5.894190767
  177 SOLV  OW      2658    5.313158238    4.286960100    6.216397357
  177 SOLV  HW1     2659    5.255457651    4.364416604    6.242335315
  177 SOLV  HW2     2660    5.403123922    4.320381827    6.188278174
  178 SOLV  OW      2661    3.805315514    5.034751174    6.621711251
  178 SOLV  HW1     2662    3.822970392    4.938834417    6.599581108
  178 SOLV  HW2     2663    3.708285003    5.054771972    6.608084562
  179 SOLV  OW      2664    4.403023935    5.044017134    5.108177932
  179 SOLV  HW1     2665    4.421718080    5.122599415    5.167142574
  179 SOLV  HW2     2666    4.483867534    5.023900167    5.052851422
  180 SOLV  OW      2667    5.407496567    3.771452394    6.020445976
  180 SOLV  HW1     2668    5.438262541    3.701704531    6.085180694
  180 SOLV  HW2     2669    5.394294224    3.858097811    6.068612864
  181 SOLV  OW      2670    4.837167928    3.486118617    5.894962340
  181 SOLV  HW1     2671    4.816580089    3.392865072    5.865327547
  181 SOLV  HW2     2672    4.838197541    3.546886339    5.815561105
  182 SOLV  OW      2673    6.006848684    6.182125013    4.625884061
  182 SOLV  HW1     2674    6.086253599    6.131594900    4.659695437
  182 SOLV  HW2     2675    5.986582924    6.257804442    4.688041016
  183 SOLV  OW      2676    6.123183168    4.678533097    6.334177469
  183 SOLV  HW1     2677    6.210321678    4.724598411    6.351102365
  183 SOLV  HW2     2678    6.085669863    4.709298855    6.246726064
  184 SOLV  OW      2679    4.607763981    4.004675076    6.509378873
  184 SOLV  HW1     2680    4.681744098    4.070630274    6.496007303
  184 SOLV  HW2     2681    4.642137916    3.926011000    6.560684809
  185 SOLV  OW      2682    5.142205010    4.175457690    5.029858261
  185 SOLV  HW1     2683    5.226359808    4.205344934    4.984840086
  185 SOLV  HW2     2684    5.145829314    4.199795845    5.126792934
  186 SOLV  OW      2685    6.593404137    4.103752166    5.443520113
  186 SOLV  HW1     2686    6.555908314    4.128586792    5.354195378
  186 SOLV  HW2     2687    6.560167670    4.013095920    5.469565566
  187 SOLV  OW      2688    3.635457600    5.419018596    6.486512069
  187 SOLV  HW1     2689    3.557458003    5.362268368    6.460140217
  187 SOLV  HW2     2690    3.613955239    5.515190339    6.469463846
  188 SOLV  OW      2691    4.617206842    5.752844366    4.704587411
  188 SOLV  HW1     2692    4.640040375    5.807498644    4.785167979
  188 SOLV  HW2     2693    4.698959270    5.704976956    4.672542799
  189 SOLV  OW      2694    0.083914171    4.175792746    4.387735038
  189 SOLV  HW1     2695    0.157607042    4.111166287    4.367867019
  189 SOLV  HW2     2696    0.112391762    4.267942870    4.361290896
  190 SOLV  OW      2697    5.966610798    5.175438108    3.801565948
  190 SOLV  HW1     2698    5.951967303    5.086383138    3.758482659
  190 SOLV  HW2     2699    5.971128600    5.164089963    3.900824001
  191 SOLV  OW      2700    3.934107611    6.005517489    6.625732229
  191 SOLV  HW1     2701    3.877569388    5.923171487    6.630648878
  191 SOLV  HW2     2702    3.880192194    6.084708583    6.654428096
  192 SOLV  OW      2703    5.695069598    6.625203572    4.110691556
  192 SOLV  HW1     2704    5.770857954    6.592223541    4.054385611
  192 SOLV  HW2     2705    5.619570389    6.653630321    4.051584857
  193 SOLV  OW      2706    3.573070911    6.200452791    6.543815026
  193 SOLV  HW1     2707    3.581492096    6.126911201    6.476564748
  193 SOLV  HW2     2708    3.534574896    6.281588859    6.499806138
  194 SOLV  OW      2709    4.908963854    5.982451687    6.514147845
  194 SOLV  HW1     2710    4.897141399    6.074480773    6.476828121
  194 SOLV  HW2     2711    4.938900777    5.920623171    6.441464910
  195 SOLV  OW      2712    4.572109119    4.936964520    3.983911800
  195 SOLV  HW1     2713    4.615289163    4.908805887    3.898213686
  195 SOLV  HW2     2714    4.531511355    4.857204985    4.028540927
  196 SOLV  OW      2715    4.184438376    4.838898349    5.889686068
  196 SOLV  HW1     2716    4.211598742    4.801353117    5.978310272
  196 SOLV  HW2     2717    4.100595900    4.793999724    5.858765884
  197 SOLV  OW      2718    5.274654680    5.471360563    3.693857114
  197 SOLV  HW1     2719    5.230136225    5.518605130    3.617790706
  197 SOLV  HW2     2720    5.322518024    5.538003533    3.751021919
  198 SOLV  OW      2721    4.511796546    5.872151033    5.468087135
  198 SOLV  HW1     2722    4.524443525    5.829473197    5.378531632
  198 SOLV  HW2     2723    4.466298521    5.960487457    5.456768363
  199 SOLV  OW      2724    5.956422368    5.545936568    4.549671624
  199 SOLV  HW1     2725    6.008423461    5.473803352    4.595434141
  199 SOLV  HW2     2726    5.871461484    5.507770827    4.513250253
  200 SOLV  OW      2727    5.668071003    3.621016574    3.919130894
  200 SOLV  HW1     2728    5.674379337    3.717658860    3.944073950
  200 SOLV  HW2     2729    5.752836807    3.592573340    3.874327252
  201 SOLV  OW      2730    5.252483076    3.153355861    3.509359504
  201 SOLV  HW1     2731    5.293624378    3.070684727    3.470957091
  201 SOLV  HW2     2732    5.320050262    3.201229824    3.565435735
  202 SOLV  OW      2733    3.594902945    5.535851936    4.563630587
  202 SOLV  HW1     2734    3.498979676    5.515525730    4.543952741
  202 SOLV  HW2     2735    3.649692041    5.453094138    4.551344853
  203 SOLV  OW      2736    3.883853528    4.965723969    5.156610291
  203 SOLV  HW1     2737    3.894665803    4.929323157    5.249120159
  203 SOLV  HW2     2738    3.970294975    5.005856791    5.126291685
  204 SOLV  OW      2739    3.450272292    6.828179013    6.442408426
  204 SOLV  HW1     2740    3.510922960    6.800112964    6.368018661
  204 SOLV  HW2     2741    3.383612773    6.755778656    6.460148123
  205 SOLV  OW      2742    3.789654355    6.231955724    6.696282138
  205 SOLV  HW1     2743    3.770543399    6.283693317    6.779707366
  205 SOLV  HW2     2744    3.703459845    6.205150874    6.653226358
  206 SOLV  OW      2745    3.950497685    4.115847868    6.188874902
  206 SOLV  HW1     2746    3.935642136    4.184004233    6.260527291
  206 SOLV  HW2     2747    4.048553057    4.106483210    6.171628243
  207 SOLV  OW      2748    5.405930282    5.230905633    3.656057834
  207 SOLV  HW1     2749    5.437318105    5.212233806    3.749158968
  207 SOLV  HW2     2750    5.353866351    5.316285744    3.654948763
  208 SOLV  OW      2751    5.956487427    4.825548594    4.162506236
  208 SOLV  HW1     2752    5.970407736    4.842621175    4.260056961
  208 SOLV  HW2     2753    5.873067290    4.771911451    4.149641672
  209 SOLV  OW      2754    4.727946389    6.603404101    5.023835206
  209 SOLV  HW1     2755    4.823183526    6.588507315    4.997192293
  209 SOLV  HW2     2756    4.723897503    6.673125962    5.095419245
  210 SOLV  OW      2757    5.526979316    4.567864845    5.698152114
  210 SOLV  HW1     2758    5.488171865    4.531741548    5.613352224
  210 SOLV  HW2     2759    5.624171661    4.544758374    5.702801549
  211 SOLV  OW      2760    4.541489717    5.457359295    6.512895774
  211 SOLV  HW1     2761    4.625605629    5.476223320    6.462213806
  211 SOLV  HW2     2762    4.555534174    5.478218088    6.609692764
  212 SOLV  OW      2763    6.170200228    3.739782731    5.803698586
  212 SOLV  HW1     2764    6.256980699    3.787750551    5.790658591
  212 SOLV  HW2     2765    6.177372854    3.678816138    5.882650158
  213 SOLV  OW      2766    3.729206776    4.338482613    5.901913772
  213 SOLV  HW1     2767    3.828496916    4.337464105    5.913764123
  213 SOLV  HW2     2768    3.700954082    4.257437369    5.850577169
  214 SOLV  OW      2769    0.009574870    5.385436147    4.432905688
  214 SOLV  HW1     2770   -0.052119912    5.431823286    4.496497927
  214 SOLV  HW2     2771    0.040917783    5.450346445    4.363578990
  215 SOLV  OW      2772    5.944916270    3.881188705    4.044364563
  215 SOLV  HW1     2773    5.846943433    3.887218018    4.025223540
  215 SOLV  HW2     2774    5.996237296    3.920850481    3.968243160
  216 SOLV  OW      2775    3.651397024    4.264785361    5.132449644
  216 SOLV  HW1     2776    3.668477041    4.301372076    5.223945638
  216 SOLV  HW2     2777    3.655940777    4.338965046    5.065527916
  217 SOLV  OW      2778    4.374012046    6.324501660    4.862085135
  217 SOLV  HW1     2779    4.329855588    6.409918806    4.889578962
  217 SOLV  HW2     2780    4.467620641    6.322576081    4.897234178
  218 SOLV  OW      2781    3.718445320    5.639740864    5.575032448
  218 SOLV  HW1     2782    3.767864686    5.637010264    5.488129279
  218 SOLV  HW2     2783    3.779976090    5.671088823    5.647372896
  219 SOLV  OW      2784    5.707460715    5.199317746    6.116670769
  219 SOLV  HW1     2785    5.623451823    5.184535380    6.168877096
  219 SOLV  HW2     2786    5.785659918    5.165693556    6.169165810
  220 SOLV  OW      2787    3.987636650    6.033643160    3.359590660
  220 SOLV  HW1     2788    4.086497217    6.029851583    3.374159565
  220 SOLV  HW2     2789    3.950412996    6.114770702    3.404676375
  221 SOLV  OW      2790    4.369979905    5.774447052    5.689664355
  221 SOLV  HW1     2791    4.401390309    5.829223106    5.612120747
  221 SOLV  HW2     2792    4.405650069    5.681397155    5.681336328
  222 SOLV  OW      2793    6.160121405    3.558019017    6.418386133
  222 SOLV  HW1     2794    6.231143437    3.522307900    6.357706027
  222 SOLV  HW2     2795    6.081432021    3.587218058    6.364008959
  223 SOLV  OW      2796    6.717687605    4.211201209    4.242666040
  223 SOLV  HW1     2797    6.785780100    4.214562264    4.315833710
  223 SOLV  HW2     2798    6.626042691    4.207945817    4.282565908
  224 SOLV  OW      2799    5.544054330    6.180960909    3.609767457
  224 SOLV  HW1     2800    5.564380811    6.188098447    3.707429184
  224 SOLV  HW2     2801    5.612370103    6.122717255    3.565693898
  225 SOLV  OW      2802    6.322777350    6.450984675    4.517082892
  225 SOLV  HW1     2803    6.324601525    6.454812808    4.417172633
  225 SOLV  HW2     2804    6.402774080    6.498520503    4.553700761
  226 SOLV  OW      2805    6.228017371    4.227336158    5.223265168
  226 SOLV  HW1     2806    6.185850062    4.154723652    5.277588989
  226 SOLV  HW2     2807    6.210204862    4.210963970    5.126227057
  227 SOLV  OW      2808    5.050034222    4.023344162    6.428422784
  227 SOLV  HW1     2809    5.057026843    3.977356274    6.339889957
  227 SOLV  HW2     2810    5.131144937    4.079996307    6.443031102
  228 SOLV  OW      2811    5.859056159    4.319351294    5.613901589
  228 SOLV  HW1     2812    5.837159758    4.398693062    5.670711834
  228 SOLV  HW2     2813    5.781575687    4.256116214    5.613713436
  229 SOLV  OW      2814    4.342775820    5.722727726    4.770567694
  229 SOLV  HW1     2815    4.439274774    5.719359599    4.744521403
  229 SOLV  HW2     2816    4.319245191    5.640225670    4.821963538
  230 SOLV  OW      2817    5.466018931    6.475635110    5.212286716
  230 SOLV  HW1     2818    5.518900978    6.522398316    5.141444546
  230 SOLV  HW2     2819    5.523825683    6.460518195    5.292484811
  231 SOLV  OW      2820    6.712116819    5.779485799    4.767208043
  231 SOLV  HW1     2821    6.739259381    5.684470817    4.782603059
  231 SOLV  HW2     2822    6.790023971    5.831018072    4.731481418
  232 SOLV  OW      2823    5.968636385    4.743977563    6.542533204
  232 SOLV  HW1     2824    6.021558776    4.707065881    6.466123759
  232 SOLV  HW2     2825    5.943858416    4.838902348    6.523118178
  233 SOLV  OW      2826    6.352258705    4.673143054    5.727885585
  233 SOLV  HW1     2827    6.317850251    4.642744343    5.816722599
  233 SOLV  HW2     2828    6.440513250    4.629765389    5.709733077
  234 SOLV  OW      2829    5.427564438    3.579656641    3.499118232
  234 SOLV  HW1     2830    5.447849684    3.541255391    3.589204286
  234 SOLV  HW2     2831    5.507650475    3.628974157    3.465124282
  235 SOLV  OW      2832    4.012810259    4.183573035    3.586459796
  235 SOLV  HW1     2833    3.986677020    4.179981202    3.489993349
  235 SOLV  HW2     2834    4.029208954    4.278585126    3.613017187
  236 SOLV  OW      2835    4.453238520    5.651197379    3.556960749
  236 SOLV  HW1     2836    4.355143456    5.635151121    3.545929157
  236 SOLV  HW2     2837    4.495708763    5.661061941    3.466957087
  237 SOLV  OW      2838    4.674818093    3.875070559    5.773740905
  237 SOLV  HW1     2839    4.630028700    3.962465356    5.792648399
  237 SOLV  HW2     2840    4.610391617    3.800370053    5.790186402
  238 SOLV  OW      2841    4.953158969    6.776641123    3.727677360
  238 SOLV  HW1     2842    4.970123671    6.685667941    3.689755683
  238 SOLV  HW2     2843    5.040258224    6.823954954    3.740984683
  239 SOLV  OW      2844    3.873259780    4.539325572    6.713007905
  239 SOLV  HW1     2845    3.812070297    4.606752050    6.671644127
  239 SOLV  HW2     2846    3.943533736    4.586410899    6.766355085
  240 SOLV  OW      2847    4.597477655    4.600276045    6.163136466
  240 SOLV  HW1     2848    4.585868054    4.575305976    6.259279761
  240 SOLV  HW2     2849    4.559302601    4.528270207    6.105174352
  241 SOLV  OW      2850    3.535072617    3.466976688    3.908480788
  241 SOLV  HW1     2851    3.489199636    3.422283133    3.985291692
  241 SOLV  HW2     2852    3.566722192    3.557547825    3.936708979
  242 SOLV  OW      2853    5.214414315    3.582723677    3.855803600
  242 SOLV  HW1     2854    5.131378651    3.528361907    3.843492784
  242 SOLV  HW2     2855    5.199795546    3.674631902    3.819186797
  243 SOLV  OW      2856    4.763407653    5.051781427    4.138536987
  243 SOLV  HW1     2857    4.813865694    4.968452376    4.161158863
  243 SOLV  HW2     2858    4.701947539    5.033702408    4.061743957
  244 SOLV  OW      2859    5.498786153    5.640706229    4.359809102
  244 SOLV  HW1     2860    5.498227864    5.730015952    4.314806048
  244 SOLV  HW2     2861    5.409079582    5.623326463    4.400459423
  245 SOLV  OW      2862    4.842054068    4.970525673    5.646882596
  245 SOLV  HW1     2863    4.924034656    4.938637304    5.694466723
  245 SOLV  HW2     2864    4.828577600    5.067889455    5.665339491
  246 SOLV  OW      2865    4.003266456    3.814487807    5.567964854
  246 SOLV  HW1     2866    3.998142859    3.876354293    5.646375242
  246 SOLV  HW2     2867    4.046872471    3.728913376    5.595846392
  247 SOLV  OW      2868    6.433643974    3.487218740    5.382057508
  247 SOLV  HW1     2869    6.451613682    3.474662159    5.284482851
  247 SOLV  HW2     2870    6.345457742    3.446149289    5.405249140
  248 SOLV  OW      2871    4.577865344    5.520303220    6.783387631
  248 SOLV  HW1     2872    4.638396170    5.532785186    6.862011509
  248 SOLV  HW2     2873    4.489396970    5.485670897    6.814619042
  249 SOLV  OW      2874    3.825510737    6.806424517    4.608831216
  249 SOLV  HW1     2875    3.821807073    6.728974677    4.671991763
  249 SOLV  HW2     2876    3.825136954    6.772687933    4.514687514
  250 SOLV  OW      2877    6.053521631    4.734106145    6.072250256
  250 SOLV  HW1     2878    6.133071759    4.690645501    6.030004371
  250 SOLV  HW2     2879    6.064869110    4.833449291    6.070278931
  251 SOLV  OW      2880    5.220730322    4.982538092    5.407982578
  251 SOLV  HW1     2881    5.155858859    4.906719532    5.401279445
  251 SOLV  HW2     2882    5.170585678    5.068873873    5.413755596
  252 SOLV  OW      2883    3.708111812    6.284820453    4.126391115
  252 SOLV  HW1     2884    3.748721343    6.247304227    4.043063820
  252 SOLV  HW2     2885    3.688452712    6.381956861    4.113048021
  253 SOLV  OW      2886    5.009585801    3.389821693    6.076788150
  253 SOLV  HW1     2887    5.028159685    3.468438851    6.135746200
  253 SOLV  HW2     2888    4.959139579    3.420029535    5.995891536
  254 SOLV  OW      2889    5.468899587    4.026195078    5.720470378
  254 SOLV  HW1     2890    5.496295872    4.056249617    5.811835912
  254 SOLV  HW2     2891    5.369846432    4.035767803    5.710556110
  255 SOLV  OW      2892    4.882390068    5.530127069    3.631831348
  255 SOLV  HW1     2893    4.785329578    5.508411542    3.642288338
  255 SOLV  HW2     2894    4.935532946    5.478288995    3.698840476
  256 SOLV  OW      2895    6.380555580    3.897651945    5.795545849
  256 SOLV  HW1     2896    6.368115526    3.996884542    5.795745252
  256 SOLV  HW2     2897    6.406024923    3.867088367    5.887300669
  257 SOLV  OW      2898    6.852884254    4.565643658    6.443746612
  257 SOLV  HW1     2899    6.914416863    4.611439198    6.507921586
  257 SOLV  HW2     2900    6.758760596    4.573196426    6.476693698
  258 SOLV  OW      2901    4.927431710    4.015555619    4.629824226
  258 SOLV  HW1     2902    4.879248513    3.935688897    4.593752022
  258 SOLV  HW2     2903    5.006282333    3.985468886    4.683478968
  259 SOLV  OW      2904    3.708214384    4.735946315    6.629972807
  259 SOLV  HW1     2905    3.647940060    4.759552481    6.553740331
  259 SOLV  HW2     2906    3.670398951    4.772686563    6.714953413
  260 SOLV  OW      2907    3.511216561    5.230915786    5.114067555
  260 SOLV  HW1     2908    3.454841450    5.198644297    5.190096760
  260 SOLV  HW2     2909    3.471989741    5.315051555    5.076886524
  261 SOLV  OW      2910    6.091987772    3.643737426    3.974860832
  261 SOLV  HW1     2911    6.033931212    3.711925162    4.019373741
  261 SOLV  HW2     2912    6.163818741    3.614742002    4.038114796
  262 SOLV  OW      2913    4.174369622    6.805617522    5.059561379
  262 SOLV  HW1     2914    4.098569940    6.849434150    5.011228183
  262 SOLV  HW2     2915    4.141436718    6.768285965    5.146298443
  263 SOLV  OW      2916    5.278714884    3.937308812    3.959581491
  263 SOLV  HW1     2917    5.232310596    3.906724055    4.042715455
  263 SOLV  HW2     2918    5.229620145    3.903014677    3.879496418
  264 SOLV  OW      2919    5.452604530    4.458817767    5.457313909
  264 SOLV  HW1     2920    5.465851537    4.508799341    5.371719514
  264 SOLV  HW2     2921    5.473650490    4.362109354    5.443011794
  265 SOLV  OW      2922    6.294194464    6.256637835    3.772290151
  265 SOLV  HW1     2923    6.362708008    6.262624313    3.844898893
  265 SOLV  HW2     2924    6.224281209    6.189862544    3.797884957
  266 SOLV  OW      2925    4.608200371    4.658086679    5.281333140
  266 SOLV  HW1     2926    4.536901003    4.727580801    5.271925646
  266 SOLV  HW2     2927    4.667931426    4.681799158    5.357958391
  267 SOLV  OW      2928    4.306640168    4.859349907    6.309473036
  267 SOLV  HW1     2929    4.252872851    4.806327648    6.243901966
  267 SOLV  HW2     2930    4.248539209    4.929001795    6.351599864
  268 SOLV  OW      2931    5.635769085    4.322856457    4.430625301
  268 SOLV  HW1     2932    5.702866829    4.390546298    4.400327857
  268 SOLV  HW2     2933    5.555758538    4.326135911    4.370713390
  269 SOLV  OW      2934    5.937310437    4.606526481    4.533214777
  269 SOLV  HW1     2935    5.937820054    4.700396607    4.498723859
  269 SOLV  HW2     2936    5.910123139    4.606542329    4.629455719
  270 SOLV  OW      2937    5.171797593    6.005338664    4.942831427
  270 SOLV  HW1     2938    5.176192272    5.945082837    4.863135543
  270 SOLV  HW2     2939    5.235760684    6.081262829    4.930760818
  271 SOLV  OW      2940    6.038598237    6.576283872    3.626280672
  271 SOLV  HW1     2941    6.003714152    6.669465822    3.636375099
  271 SOLV  HW2     2942    5.973827408    6.511871339    3.666990866
  272 SOLV  OW      2943    3.547833015    3.610230688    6.002980148
  272 SOLV  HW1     2944    3.595699650    3.523543582    6.016978513
  272 SOLV  HW2     2945    3.516580573    3.616093562    5.908161066
  273 SOLV  OW      2946    6.252841139    3.641093814    3.748153112
  273 SOLV  HW1     2947    6.196044347    3.634786629    3.830216421
  273 SOLV  HW2     2948    6.227552258    3.722802699    3.696344515
  274 SOLV  OW      2949    4.371154189    6.134494993    6.482166080
  274 SOLV  HW1     2950    4.288674537    6.084797282    6.455167716
  274 SOLV  HW2     2951    4.375526796    6.221223716    6.432560703
  275 SOLV  OW      2952    6.316765478    4.078989981    4.754576561
  275 SOLV  HW1     2953    6.325595096    3.991245492    4.707410224
  275 SOLV  HW2     2954    6.347112617    4.152565696    4.694018001
  276 SOLV  OW      2955    3.733309575    6.142377686    5.925628412
  276 SOLV  HW1     2956    3.791375448    6.117424857    5.848120189
  276 SOLV  HW2     2957    3.712117881    6.060549251    5.979078073
  277 SOLV  OW      2958    3.942264357    3.724881090    5.037625381
  277 SOLV  HW1     2959    3.937649405    3.642094969    4.981705195
  277 SOLV  HW2     2960    4.026226728    3.774851532    5.016293004
  278 SOLV  OW      2961    3.652822019    4.745294750    5.407541432
  278 SOLV  HW1     2962    3.626488756    4.662580467    5.457207419
  278 SOLV  HW2     2963    3.714034661    4.720909813    5.332307596
  279 SOLV  OW      2964    5.462659276    5.193144153    5.932846600
  279 SOLV  HW1     2965    5.553521994    5.205728212    5.972666293
  279 SOLV  HW2     2966    5.409647213    5.130463802    5.989968279
  280 SOLV  OW      2967    4.140013610    5.263371945    6.179195756
  280 SOLV  HW1     2968    4.077953628    5.267127358    6.100862763
  280 SOLV  HW2     2969    4.233380743    5.247631969    6.147002827
  281 SOLV  OW      2970    5.643192541    4.383683722    3.540430747
  281 SOLV  HW1     2971    5.661920884    4.307140719    3.478853090
  281 SOLV  HW2     2972    5.609065410    4.348677912    3.627673532
  282 SOLV  OW      2973    4.903509513    6.223401110    6.123252549
  282 SOLV  HW1     2974    4.865315601    6.272428177    6.044898273
  282 SOLV  HW2     2975    4.888762666    6.125185633    6.111504821
  283 SOLV  OW      2976    4.259968905    4.352150736    4.951335787
  283 SOLV  HW1     2977    4.200901540    4.306304346    4.884922403
  283 SOLV  HW2     2978    4.354698244    4.323436597    4.937072412
  284 SOLV  OW      2979    5.594791669    5.841033785    5.702436832
  284 SOLV  HW1     2980    5.560009677    5.755736670    5.741354893
  284 SOLV  HW2     2981    5.688262103    5.856570549    5.734435037
  285 SOLV  OW      2982    3.458191705    5.899413933    5.898997520
  285 SOLV  HW1     2983    3.551801447    5.882010776    5.929597035
  285 SOLV  HW2     2984    3.459808593    5.935698931    5.805817146
  286 SOLV  OW      2985    4.787852188    6.425088624    6.569780216
  286 SOLV  HW1     2986    4.822843719    6.481623641    6.644487550
  286 SOLV  HW2     2987    4.689327769    6.412182189    6.581100329
  287 SOLV  OW      2988    3.978872665    6.454544115    3.958311435
  287 SOLV  HW1     2989    3.921357669    6.377875071    3.929754689
  287 SOLV  HW2     2990    3.929089775    6.540267852    3.945096228
  288 SOLV  OW      2991    4.594597808    4.679313996    4.988025067
  288 SOLV  HW1     2992    4.498026645    4.655618740    4.977414546
  288 SOLV  HW2     2993    4.629545911    4.639470616    5.072825628
  289 SOLV  OW      2994    5.088419122    5.812291501    5.821779584
  289 SOLV  HW1     2995    5.005462437    5.862354262    5.797008702
  289 SOLV  HW2     2996    5.165772092    5.875590505    5.825154397
  290 SOLV  OW      2997    5.031552814    4.765339893    5.189859004
  290 SOLV  HW1     2998    5.067611931    4.744334295    5.280745127
  290 SOLV  HW2     2999    5.024717037    4.681070733    5.136438809
  291 SOLV  OW      3000    3.520383929    3.635528161    6.565007978
  291 SOLV  HW1     3001    3.604646108    3.591633241    6.596224824
  291 SOLV  HW2     3002    3.480643401    3.582088359    6.490400501
  292 SOLV  OW      3003    6.654328591    3.906770282    6.846805025
  292 SOLV  HW1     3004    6.595240444    3.903405694    6.766199135
  292 SOLV  HW2     3005    6.748125491    3.884416090    6.820301594
  293 SOLV  OW      3006    3.501219095    4.553218485    4.302598868
  293 SOLV  HW1     3007    3.556892075    4.498565171    4.240027307
  293 SOLV  HW2     3008    3.523507369    4.528816751    4.396988662
  294 SOLV  OW      3009    6.034241494    5.449568473    3.472632813
  294 SOLV  HW1     3010    6.092371640    5.408291677    3.402498914
  294 SOLV  HW2     3011    6.076443447    5.437121446    3.562441719
  295 SOLV  OW      3012    5.523098598    6.651952414    4.541537854
  295 SOLV  HW1     3013    5.463757350    6.668644182    4.620289948
  295 SOLV  HW2     3014    5.616424051    6.680385888    4.563531031
  296 SOLV  OW      3015    6.738556594    5.490223194    4.626673236
  296 SOLV  HW1     3016    6.683419547    5.486876989    4.710040569
  296 SOLV  HW2     3017    6.678563453    5.501724471    4.547490471
  297 SOLV  OW      3018    4.958740117    4.538946807    4.705120157
  297 SOLV  HW1     3019    5.053581776    4.550574044    4.675596698
  297 SOLV  HW2     3020    4.947338600    4.448211715    4.745603161
  298 SOLV  OW      3021    5.007302937    4.190683487    5.901023320
  298 SOLV  HW1     3022    4.964156565    4.188225310    5.991203081
  298 SOLV  HW2     3023    4.948984848    4.143493800    5.834901204
  299 SOLV  OW      3024    6.724834181    4.662258709    5.250842062
  299 SOLV  HW1     3025    6.684304746    4.686198640    5.339070656
  299 SOLV  HW2     3026    6.716741657    4.563679598    5.236122349
  300 SOLV  OW      3027    3.777501809    6.577080901    5.620198836
  300 SOLV  HW1     3028    3.685474580    6.571366757    5.581465398
  300 SOLV  HW2     3029    3.771236298    6.591525616    5.718961260
  301 SOLV  OW      3030    3.682444086    4.962431718    6.252816561
  301 SOLV  HW1     3031    3.703983732    4.894724967    6.182435352
  301 SOLV  HW2     3032    3.720289762    5.051149941    6.226388789
  302 SOLV  OW      3033    0.152341814    4.359927904    4.797593455
  302 SOLV  HW1     3034    0.150855803    4.297913764    4.876037350
  302 SOLV  HW2     3035    0.101016649    4.442861394    4.819709673
  303 SOLV  OW      3036    3.659147996    6.392914025    5.982477283
  303 SOLV  HW1     3037    3.674240814    6.399362856    6.081129760
  303 SOLV  HW2     3038    3.690322993    6.303695760    5.949768677
  304 SOLV  OW      3039    5.877215208    3.530401491    3.545016769
  304 SOLV  HW1     3040    5.893674815    3.523882627    3.643437434
  304 SOLV  HW2     3041    5.828294607    3.448901683    3.513959464
  305 SOLV  OW      3042    4.477586247    6.446209938    5.782552417
  305 SOLV  HW1     3043    4.512087833    6.538481707    5.799745444
  305 SOLV  HW2     3044    4.415158419    6.448008147    5.704452911
  306 SOLV  OW      3045    4.720452533    3.798577355    6.653891865
  306 SOLV  HW1     3046    4.820065277    3.805759731    6.659111710
  306 SOLV  HW2     3047    4.694776607    3.703522837    6.636375605
  307 SOLV  OW      3048    3.835438588    5.816776509    3.483991397
  307 SOLV  HW1     3049    3.877925358    5.773398639    3.563457951
  307 SOLV  HW2     3050    3.901138248    5.878440438    3.440600529
  308 SOLV  OW      3051    4.568358371    5.201421612    0.053267767
  308 SOLV  HW1     3052    4.522155257    5.112771458    0.050473848
  308 SOLV  HW2     3053    4.647507381    5.199680993   -0.007836883
  309 SOLV  OW      3054    4.172812443    6.574568945    6.333930404
  309 SOLV  HW1     3055    4.129678635    6.639007517    6.270771467
  309 SOLV  HW2     3056    4.224669453    6.625158403    6.402875632
  310 SOLV  OW      3057    3.865364471    3.898013175    4.178690806
  310 SOLV  HW1     3058    3.806678337    3.946348283    4.243660507
  310 SOLV  HW2     3059    3.858594552    3.799508306    4.194575973
  311 SOLV  OW      3060    3.856736547    6.241762761    3.494689751
  311 SOLV  HW1     3061    3.792763604    6.258036768    3.569820221
  311 SOLV  HW2     3062    3.895880958    6.328812439    3.464824127
  312 SOLV  OW      3063    3.586442123    4.703672992    4.999266276
  312 SOLV  HW1     3064    3.647484676    4.700433479    5.078418820
  312 SOLV  HW2     3065    3.623343236    4.767095973    4.931313869
  313 SOLV  OW      3066    6.498802381    3.595922514    3.846414792
  313 SOLV  HW1     3067    6.515870705    3.634895726    3.936920788
  313 SOLV  HW2     3068    6.407303731    3.622021779    3.815619356
  314 SOLV  OW      3069    0.049110437    3.865951219    6.739809386
  314 SOLV  HW1     3070    0.124090090    3.820894110    6.691337996
  314 SOLV  HW2     3071    0.017605971    3.944611985    6.686692205
  315 SOLV  OW      3072    3.353336030    3.823994330    4.321173272
  315 SOLV  HW1     3073    3.451659818    3.810211361    4.333169718
  315 SOLV  HW2     3074    3.317218464    3.754221806    4.259296476
  316 SOLV  OW      3075    6.697611986    5.746641991    4.375724517
  316 SOLV  HW1     3076    6.646593087    5.660638024    4.377062044
  316 SOLV  HW2     3077    6.655223549    5.811511935    4.438942104
  317 SOLV  OW      3078    6.497128127    4.465608522    4.248230541
  317 SOLV  HW1     3079    6.537610694    4.430903842    4.163623980
  317 SOLV  HW2     3080    6.475425395    4.388945160    4.308672322
  318 SOLV  OW      3081    4.496006211    6.221132004    4.434271014
  318 SOLV  HW1     3082    4.562075949    6.157369782    4.394634372
  318 SOLV  HW2     3083    4.543848044    6.286476540    4.492948930
  319 SOLV  OW      3084    5.455296024    3.511719616    3.759796828
  319 SOLV  HW1     3085    5.534478709    3.543802386    3.811780315
  319 SOLV  HW2     3086    5.371504224    3.546522890    3.801856613
  320 SOLV  OW      3087    3.775820545    4.744382665    3.831007614
  320 SOLV  HW1     3088    3.818639678    4.833129703    3.848100014
  320 SOLV  HW2     3089    3.754435177    4.735904129    3.733681774
  321 SOLV  OW      3090    4.595991665    5.436180091    4.638096364
  321 SOLV  HW1     3091    4.528621392    5.366620364    4.613114949
  321 SOLV  HW2     3092    4.679999077    5.421474208    4.585867638
  322 SOLV  OW      3093    4.816043011    5.689526607    4.986378574
  322 SOLV  HW1     3094    4.847662533    5.693560515    5.081172159
  322 SOLV  HW2     3095    4.760855560    5.770452249    4.966199230
  323 SOLV  OW      3096    6.780195322    5.131270101    3.501587495
  323 SOLV  HW1     3097    6.719268141    5.059068417    3.534397987
  323 SOLV  HW2     3098    6.859766877    5.090079226    3.457164581
  324 SOLV  OW      3099    4.037637383    5.188698477    3.785262663
  324 SOLV  HW1     3100    4.134904243    5.192486754    3.762353085
  324 SOLV  HW2     3101    4.011962727    5.271378261    3.835311293
  325 SOLV  OW      3102    6.279659889    3.813373121    6.466685337
  325 SOLV  HW1     3103    6.232999115    3.725409044    6.457378586
  325 SOLV  HW2     3104    6.283135028    3.858824434    6.377671072
  326 SOLV  OW      3105    6.613005506    5.779818622    4.104285834
  326 SOLV  HW1     3106    6.610515396    5.775552053    4.204171273
  326 SOLV  HW2     3107    6.705608728    5.802661473    4.074213967
  327 SOLV  OW      3108    6.792734458    3.694418075    5.203835522
  327 SOLV  HW1     3109    6.723000990    3.698628665    5.275398707
  327 SOLV  HW2     3110    6.758385021    3.640415234    5.126988025
  328 SOLV  OW      3111    4.839051089    5.313174590    4.210149105
  328 SOLV  HW1     3112    4.827820020    5.216386645    4.187620649
  328 SOLV  HW2     3113    4.899098739    5.356305399    4.142802680
  329 SOLV  OW      3114    3.630867516    4.494050937    5.524985626
  329 SOLV  HW1     3115    3.539064239    4.502534094    5.486231811
  329 SOLV  HW2     3116    3.682563121    4.425637941    5.473518973
  330 SOLV  OW      3117    4.675795778    6.352466886    5.380935530
  330 SOLV  HW1     3118    4.698326772    6.445851516    5.408748801
  330 SOLV  HW2     3119    4.673749808    6.293283573    5.461527201
  331 SOLV  OW      3120    4.820731766    5.790694730    3.536811029
  331 SOLV  HW1     3121    4.830783693    5.694967940    3.563954255
  331 SOLV  HW2     3122    4.779571353    5.842451604    3.611833570
  332 SOLV  OW      3123    6.624398388    4.930951201    4.316967871
  332 SOLV  HW1     3124    6.698464043    4.992998145    4.342775947
  332 SOLV  HW2     3125    6.662459583    4.841355097    4.294045786
  333 SOLV  OW      3126    3.510336403    4.207399609    6.266130631
  333 SOLV  HW1     3127    3.436516704    4.245385138    6.321893990
  333 SOLV  HW2     3128    3.598057419    4.224015290    6.311193943
  334 SOLV  OW      3129    5.959778982    4.952743847    3.626459475
  334 SOLV  HW1     3130    5.884615121    4.888782828    3.642619517
  334 SOLV  HW2     3131    5.964229548    4.974992619    3.529059054
  335 SOLV  OW      3132    4.430522766    3.823299134    5.077620367
  335 SOLV  HW1     3133    4.434772121    3.857796047    5.171392900
  335 SOLV  HW2     3134    4.485026547    3.739765860    5.070348695
  336 SOLV  OW      3135    6.555533120    3.381093836    5.617296518
  336 SOLV  HW1     3136    6.508261507    3.430091665    5.544041858
  336 SOLV  HW2     3137    6.515725227    3.406494656    5.705454491
  337 SOLV  OW      3138    6.558782146    4.439258257    6.197259480
  337 SOLV  HW1     3139    6.657771998    4.451282998    6.189636845
  337 SOLV  HW2     3140    6.537051599    4.396810103    6.285166173
  338 SOLV  OW      3141    4.480430956    3.662509646    5.823729332
  338 SOLV  HW1     3142    4.475523793    3.591606114    5.753372240
  338 SOLV  HW2     3143    4.388029815    3.685718684    5.854140250
  339 SOLV  OW      3144    6.323636376    3.415003314    4.877053788
  339 SOLV  HW1     3145    6.225915662    3.395862943    4.867789107
  339 SOLV  HW2     3146    6.367277944    3.409744113    4.787224958
  340 SOLV  OW      3147    4.828732198    0.049737736    4.782184574
  340 SOLV  HW1     3148    4.883741732    0.021531207    4.860798355
  340 SOLV  HW2     3149    4.877418971    0.027412425    4.697727825
  341 SOLV  OW      3150    6.788787659    4.889484853    4.677144854
  341 SOLV  HW1     3151    6.731740008    4.807655654    4.684289390
  341 SOLV  HW2     3152    6.833556476    4.891183850    4.587733648
  342 SOLV  OW      3153    4.746619833    5.029015093    3.583302583
  342 SOLV  HW1     3154    4.728239999    4.968238158    3.660566532
  342 SOLV  HW2     3155    4.667147833    5.087590229    3.567349613
  343 SOLV  OW      3156    5.701316365    4.661221300    5.403739068
  343 SOLV  HW1     3157    5.638643330    4.660347034    5.325820083
  343 SOLV  HW2     3158    5.754469359    4.576522591    5.404681504
  344 SOLV  OW      3159    5.485599114    4.870543912    4.847573367
  344 SOLV  HW1     3160    5.441911020    4.957397130    4.824135425
  344 SOLV  HW2     3161    5.416179375    4.798773455    4.853169472
  345 SOLV  OW      3162    6.606831857    4.994794776    3.880907354
  345 SOLV  HW1     3163    6.649241278    4.994132310    3.790347762
  345 SOLV  HW2     3164    6.654681830    5.060090794    3.939616896
  346 SOLV  OW      3165    3.639149303    3.740874062    4.404628763
  346 SOLV  HW1     3166    3.652954148    3.838816586    4.389843160
  346 SOLV  HW2     3167    3.726277030    3.692961146    4.393906369
  347 SOLV  OW      3168    4.318192523    5.027003492    3.929762812
  347 SOLV  HW1     3169    4.307228096    5.086352174    3.850018302
  347 SOLV  HW2     3170    4.415311323    5.007740090    3.943851773
  348 SOLV  OW      3171    3.944026420    5.221668122    5.956605794
  348 SOLV  HW1     3172    3.873766722    5.187766457    6.019183270
  348 SOLV  HW2     3173    3.902493178    5.242588041    5.868067591
  349 SOLV  OW      3174    6.075391809    6.030347665    4.153253221
  349 SOLV  HW1     3175    6.099352533    6.072182111    4.065630709
  349 SOLV  HW2     3176    6.059155814    5.932540542    4.140135876
  350 SOLV  OW      3177    5.487352607    5.105362831    6.264445405
  350 SOLV  HW1     3178    5.456645234    5.146233658    6.350399169
  350 SOLV  HW2     3179    5.407935760    5.083185793    6.207854728
  351 SOLV  OW      3180    3.472771968    3.505763234    4.364030963
  351 SOLV  HW1     3181    3.384632867    3.537045626    4.399447506
  351 SOLV  HW2     3182    3.536578438    3.582701923    4.360787321
  352 SOLV  OW      3183    4.524784529    5.760689526    3.807251665
  352 SOLV  HW1     3184    4.513481277    5.729794579    3.712809831
  352 SOLV  HW2     3185    4.436885875    5.792765154    3.842557335
  353 SOLV  OW      3186    6.076066811    4.040747233    3.423141848
  353 SOLV  HW1     3187    6.011501108    4.032209148    3.347246352
  353 SOLV  HW2     3188    6.056067004    4.124088747    3.474677055
  354 SOLV  OW      3189    4.771051971    4.117998220    5.337723661
  354 SOLV  HW1     3190    4.711216364    4.151006675    5.264706434
  354 SOLV  HW2     3191    4.812663482    4.195979127    5.384508456
  355 SOLV  OW      3192    6.824705647    4.001499778    4.095491746
  355 SOLV  HW1     3193    6.859689173    3.936532350    4.162996736
  355 SOLV  HW2     3194    6.770016141    4.071332873    4.141686412
  356 SOLV  OW      3195    5.733879027    5.706177154    3.536715863
  356 SOLV  HW1     3196    5.729869554    5.607020988    3.549103960
  356 SOLV  HW2     3197    5.642423691    5.740876674    3.515900947
  357 SOLV  OW      3198    5.125737148    3.617607710    6.586091587
  357 SOLV  HW1     3199    5.213412312    3.621698449    6.538171114
  357 SOLV  HW2     3200    5.058713155    3.570277542    6.528928314
  358 SOLV  OW      3201    6.192423421    4.904404499    4.574025575
  358 SOLV  HW1     3202    6.276160724    4.850016915    4.568543335
  358 SOLV  HW2     3203    6.214424808    5.000943723    4.559951139
  359 SOLV  OW      3204    5.474876173    5.402346494    4.191577619
  359 SOLV  HW1     3205    5.517505773    5.401782444    4.101112313
  359 SOLV  HW2     3206    5.487396398    5.492160157    4.233746615
  360 SOLV  OW      3207    5.450234580    5.493506443    4.929772758
  360 SOLV  HW1     3208    5.391787258    5.413608342    4.943976446
  360 SOLV  HW2     3209    5.448593425    5.550956595    5.011615789
  361 SOLV  OW      3210    3.444333748    4.521182792    3.952946177
  361 SOLV  HW1     3211    3.382983641    4.577426921    3.897499398
  361 SOLV  HW2     3212    3.505923485    4.470038876    3.893008694
  362 SOLV  OW      3213    6.537395133    6.660490894    4.146517442
  362 SOLV  HW1     3214    6.574680687    6.682568457    4.056384354
  362 SOLV  HW2     3215    6.469143896    6.728992903    4.172027427
  363 SOLV  OW      3216    3.950633043    5.151475516    3.523999283
  363 SOLV  HW1     3217    4.025191715    5.135546184    3.459279789
  363 SOLV  HW2     3218    3.987515224    5.156053789    3.616844011
  364 SOLV  OW      3219    5.718859376    4.372018837    5.156120488
  364 SOLV  HW1     3220    5.789985899    4.417797288    5.209475835
  364 SOLV  HW2     3221    5.718796578    4.274338295    5.177567192
  365 SOLV  OW      3222    6.030854098    0.076345460    3.475758657
  365 SOLV  HW1     3223    6.064241279    0.019738265    3.400375357
  365 SOLV  HW2     3224    6.012463550    0.018503842    3.555243387
  366 SOLV  OW      3225    5.137613947    5.567754987    3.475437475
  366 SOLV  HW1     3226    5.040437757    5.551655586    3.492733333
  366 SOLV  HW2     3227    5.147781867    5.629649104    3.397545010
  367 SOLV  OW      3228    4.307648753    4.617774383    5.003039890
  367 SOLV  HW1     3229    4.275948852    4.660355725    4.918284517
  367 SOLV  HW2     3230    4.302080243    4.518291979    4.994452793
  368 SOLV  OW      3231    6.540849095    5.865403994    4.579219901
  368 SOLV  HW1     3232    6.442570964    5.849490829    4.588697025
  368 SOLV  HW2     3233    6.589038501    5.822742588    4.655766810
  369 SOLV  OW      3234    4.588438269    3.607611346    5.072953228
  369 SOLV  HW1     3235    4.617973118    3.565811969    5.158871592
  369 SOLV  HW2     3236    4.588141083    3.538511372    5.000658790
  370 SOLV  OW      3237    4.925089241    5.315839187    6.373784283
  370 SOLV  HW1     3238    4.856783411    5.387822095    6.361358869
  370 SOLV  HW2     3239    5.016714226    5.355492216    6.367952596
  371 SOLV  OW      3240    4.511761004    4.584536492    4.307225027
  371 SOLV  HW1     3241    4.527373391    4.641328573    4.388050171
  371 SOLV  HW2     3242    4.599663795    4.559372310    4.266708371
  372 SOLV  OW      3243    6.826141931    5.251465010    5.650006218
  372 SOLV  HW1     3244    6.909323259    5.281297508    5.603182614
  372 SOLV  HW2     3245    6.747670911    5.262959532    5.589082940
  373 SOLV  OW      3246    5.210104978    5.346778057    4.207506687
  373 SOLV  HW1     3247    5.194077694    5.378991476    4.300819729
  373 SOLV  HW2     3248    5.306536929    5.359189910    4.184083349
  374 SOLV  OW      3249    0.013282984    4.990018412    5.716279264
  374 SOLV  HW1     3250    0.073457366    5.058081826    5.758090015
  374 SOLV  HW2     3251   -0.049121843    5.035347578    5.652619377
  375 SOLV  OW      3252    3.608780308    4.384867407    3.763138986
  375 SOLV  HW1     3253    3.611898026    4.431343602    3.674641389
  375 SOLV  HW2     3254    3.691389672    4.406639884    3.815131134
  376 SOLV  OW      3255    4.283904470    6.584488334    4.899819582
  376 SOLV  HW1     3256    4.357934788    6.615766801    4.840297664
  376 SOLV  HW2     3257    4.265168935    6.654141738    4.969093721
  377 SOLV  OW      3258    4.055401655    4.712866704    6.425473937
  377 SOLV  HW1     3259    4.117369810    4.634601767    6.419592676
  377 SOLV  HW2     3260    3.975583937    4.696583344    6.367474074
  378 SOLV  OW      3261    4.721815830    6.348171511    4.556805325
  378 SOLV  HW1     3262    4.766146434    6.317843526    4.641165043
  378 SOLV  HW2     3263    4.774045864    6.315381995    4.478075792
  379 SOLV  OW      3264    4.195409701    5.087495270    6.391079753
  379 SOLV  HW1     3265    4.170114019    5.137575086    6.308301844
  379 SOLV  HW2     3266    4.280633992    5.124747664    6.427809572
  380 SOLV  OW      3267    3.609826199    6.738575271    6.243225106
  380 SOLV  HW1     3268    3.614660443    6.779557040    6.152128104
  380 SOLV  HW2     3269    3.628461506    6.640537314    6.236683472
  381 SOLV  OW      3270    6.034215209    5.724214603    4.766125061
  381 SOLV  HW1     3271    6.002130398    5.653534303    4.703063832
  381 SOLV  HW2     3272    6.062316369    5.681782050    4.852215693
  382 SOLV  OW      3273    4.370374442    6.387450987    6.371455796
  382 SOLV  HW1     3274    4.415361257    6.373323103    6.283262141
  382 SOLV  HW2     3275    4.291333828    6.447502492    6.359296204
  383 SOLV  OW      3276    3.810287770    4.708481886    5.187595560
  383 SOLV  HW1     3277    3.889534357    4.656383364    5.155860175
  383 SOLV  HW2     3278    3.826409004    4.806046303    5.172675591
  384 SOLV  OW      3279    4.127762808    6.150754177    6.792351858
  384 SOLV  HW1     3280    4.085668519    6.139576935    6.882380147
  384 SOLV  HW2     3281    4.059871813    6.132195169    6.721300653
  385 SOLV  OW      3282    5.979343114    5.088712728    4.064999480
  385 SOLV  HW1     3283    6.077245118    5.106671454    4.074628733
  385 SOLV  HW2     3284    5.962629110    4.990397617    4.072400912
  386 SOLV  OW      3285    4.150743487    6.579800717    4.351501729
  386 SOLV  HW1     3286    4.127158182    6.506235959    4.287990391
  386 SOLV  HW2     3287    4.184367243    6.540435662    4.437067779
  387 SOLV  OW      3288    5.984363560    3.914622569    5.709962532
  387 SOLV  HW1     3289    6.027465866    4.003000725    5.691754454
  387 SOLV  HW2     3290    6.052257120    3.851576144    5.747587163
  388 SOLV  OW      3291    5.952197032    6.278287366    4.180382002
  388 SOLV  HW1     3292    6.011705810    6.339591117    4.128400992
  388 SOLV  HW2     3293    5.984140296    6.184093565    4.169960799
  389 SOLV  OW      3294    3.541570786    6.296745160    5.132597491
  389 SOLV  HW1     3295    3.614799853    6.291575624    5.064681142
  389 SOLV  HW2     3296    3.566321435    6.241941320    5.212508212
  390 SOLV  OW      3297    4.656347630    6.139046832    5.568374260
  390 SOLV  HW1     3298    4.652777920    6.180862663    5.659149557
  390 SOLV  HW2     3299    4.563364951    6.126829948    5.533641190
  391 SOLV  OW      3300    4.271715258    4.140514032    4.591558227
  391 SOLV  HW1     3301    4.227450836    4.176055712    4.509221045
  391 SOLV  HW2     3302    4.365768597    4.174220972    4.596004653
  392 SOLV  OW      3303    5.273476559    6.835297422    4.029324550
  392 SOLV  HW1     3304    5.359895016    6.792693574    4.002525877
  392 SOLV  HW2     3305    5.291564680    6.909806252    4.093532193
  393 SOLV  OW      3306    4.856481767    6.214079600    4.352230240
  393 SOLV  HW1     3307    4.788210706    6.145792846    4.326193049
  393 SOLV  HW2     3308    4.944869735    6.169308551    4.365835506
  394 SOLV  OW      3309    5.586116728    5.173881020    4.335549730
  394 SOLV  HW1     3310    5.581654893    5.193890433    4.433425970
  394 SOLV  HW2     3311    5.539988944    5.246500055    4.284572250
  395 SOLV  OW      3312    5.246027447    6.464251467    4.287165024
  395 SOLV  HW1     3313    5.302714168    6.401764499    4.340865159
  395 SOLV  HW2     3314    5.150619679    6.455718385    4.315909029
  396 SOLV  OW      3315    6.193573534    3.542819464    5.995066512
  396 SOLV  HW1     3316    6.236225965    3.532716606    6.084958807
  396 SOLV  HW2     3317    6.097859505    3.514286267    6.000214432
  397 SOLV  OW      3318    5.451869038    4.384252489    4.216111848
  397 SOLV  HW1     3319    5.398087891    4.303528931    4.191794436
  397 SOLV  HW2     3320    5.390780374    4.456374299    4.248770991
  398 SOLV  OW      3321    5.176539312    6.044804774    5.599599234
  398 SOLV  HW1     3322    5.126444396    6.111230455    5.544101869
  398 SOLV  HW2     3323    5.162146714    6.064780857    5.696530027
  399 SOLV  OW      3324    3.636979758    4.993797703    5.814825990
  399 SOLV  HW1     3325    3.567448781    4.922011016    5.818306645
  399 SOLV  HW2     3326    3.666437688    5.007078793    5.720180459
  400 SOLV  OW      3327    4.800149968    3.522941502    6.677780112
  400 SOLV  HW1     3328    4.871024376    3.513292623    6.747674722
  400 SOLV  HW2     3329    4.842827531    3.527334613    6.587442627
  401 SOLV  OW      3330    4.071897211    4.272060148    4.748788120
  401 SOLV  HW1     3331    3.987125748    4.225706537    4.774615759
  401 SOLV  HW2     3332    4.129871783    4.209086797    4.697066306
  402 SOLV  OW      3333    6.378790741    4.807445917    3.562480242
  402 SOLV  HW1     3334    6.308194288    4.804439172    3.633254174
  402 SOLV  HW2     3335    6.393040127    4.715536821    3.525717579
  403 SOLV  OW      3336    3.802884362    5.945281365    4.923470226
  403 SOLV  HW1     3337    3.733175957    5.879247991    4.951405382
  403 SOLV  HW2     3338    3.878803690    5.943094045    4.988519987
  404 SOLV  OW      3339    4.839713657    6.273969945    4.804231344
  404 SOLV  HW1     3340    4.916175873    6.332603083    4.777478276
  404 SOLV  HW2     3341    4.872108969    6.203948244    4.867851351
  405 SOLV  OW      3342    4.054727247    4.033786369    5.137100647
  405 SOLV  HW1     3343    4.112368947    4.113850916    5.153490285
  405 SOLV  HW2     3344    4.104815719    3.967509308    5.081423327
  406 SOLV  OW      3345    4.863733268    3.909113706    3.854238343
  406 SOLV  HW1     3346    4.868148455    3.902741890    3.953937422
  406 SOLV  HW2     3347    4.853392851    4.004900284    3.827406757
  407 SOLV  OW      3348    5.967351968    4.401943973    3.867347864
  407 SOLV  HW1     3349    6.024122531    4.356149387    3.935772434
  407 SOLV  HW2     3350    6.024645133    4.431437599    3.790865651
  408 SOLV  OW      3351    5.215515732    4.362598056    5.589846974
  408 SOLV  HW1     3352    5.139108774    4.377587862    5.527087193
  408 SOLV  HW2     3353    5.298688024    4.402477716    5.551201956
  409 SOLV  OW      3354    4.461270181    3.859829810    4.633277328
  409 SOLV  HW1     3355    4.366868319    3.865055488    4.665872483
  409 SOLV  HW2     3356    4.468930752    3.907367302    4.545624681
  410 SOLV  OW      3357    4.074704150    4.436641790    3.903088500
  410 SOLV  HW1     3358    4.112590328    4.348896627    3.932535416
  410 SOLV  HW2     3359    4.109676737    4.459192355    3.812148841
  411 SOLV  OW      3360    5.663445533    4.138490130    5.575090008
  411 SOLV  HW1     3361    5.723714392    4.069639665    5.534732216
  411 SOLV  HW2     3362    5.593287869    4.093208866    5.630126023
  412 SOLV  OW      3363    5.785534534    5.494484599    4.156005329
  412 SOLV  HW1     3364    5.792050015    5.593389532    4.169318930
  412 SOLV  HW2     3365    5.715191808    5.474623308    4.087747096
  413 SOLV  OW      3366    5.146187080    5.095023119    4.124203034
  413 SOLV  HW1     3367    5.172706956    5.189787772    4.142030837
  413 SOLV  HW2     3368    5.134196058    5.081730092    4.025811165
  414 SOLV  OW      3369    5.702499935    4.697081114    4.174201430
  414 SOLV  HW1     3370    5.659085004    4.777339721    4.215131469
  414 SOLV  HW2     3371    5.633657144    4.642964568    4.125894112
  415 SOLV  OW      3372    3.885208018    4.542684973    5.665761836
  415 SOLV  HW1     3373    3.960218435    4.547090494    5.599766078
  415 SOLV  HW2     3374    3.806361172    4.497850040    5.623638315
  416 SOLV  OW      3375    4.072376614    5.405111752    6.394680448
  416 SOLV  HW1     3376    3.995079704    5.349655036    6.425523343
  416 SOLV  HW2     3377    4.114981806    5.361666084    6.315315428
  417 SOLV  OW      3378    5.673124568    6.335315701    4.716382013
  417 SOLV  HW1     3379    5.657377672    6.297801478    4.625022110
  417 SOLV  HW2     3380    5.690052966    6.260561327    4.780624359
  418 SOLV  OW      3381    6.508356208    6.236451943    4.247948961
  418 SOLV  HW1     3382    6.460042781    6.175584268    4.310897799
  418 SOLV  HW2     3383    6.602909239    6.247740800    4.278506845
  419 SOLV  OW      3384    3.531955709    5.071316827    6.604380937
  419 SOLV  HW1     3385    3.441350709    5.039050608    6.576974442
  419 SOLV  HW2     3386    3.522789312    5.156501545    6.655965549
  420 SOLV  OW      3387    4.310406040    3.420332244    4.538758226
  420 SOLV  HW1     3388    4.268531598    3.471383523    4.613869489
  420 SOLV  HW2     3389    4.247855727    3.348458554    4.508377669
  421 SOLV  OW      3390    4.306298014    5.555129817    6.415035802
  421 SOLV  HW1     3391    4.230545467    5.494453876    6.439155348
  421 SOLV  HW2     3392    4.392669189    5.513520830    6.443504339
  422 SOLV  OW      3393    6.645413709    5.675174654    3.723647963
  422 SOLV  HW1     3394    6.680024675    5.768730386    3.716507204
  422 SOLV  HW2     3395    6.581615775    5.669024045    3.800417262
  423 SOLV  OW      3396    5.701692245    5.143346309    4.070588532
  423 SOLV  HW1     3397    5.677773418    5.156771604    4.166760701
  423 SOLV  HW2     3398    5.794596033    5.106895359    4.064138090
  424 SOLV  OW      3399    5.868930397    4.633584230    4.797452256
  424 SOLV  HW1     3400    5.947137104    4.635169037    4.859765892
  424 SOLV  HW2     3401    5.828152193    4.724785772    4.792848065
  425 SOLV  OW      3402    4.552098947    5.843758698    4.456215647
  425 SOLV  HW1     3403    4.461678463    5.885309811    4.466183159
  425 SOLV  HW2     3404    4.590018085    5.824387304    4.546706158
  426 SOLV  OW      3405    5.390274752    6.052909518    5.264969772
  426 SOLV  HW1     3406    5.408072495    6.027983805    5.360173240
  426 SOLV  HW2     3407    5.334370046    5.982061963    5.221877553
  427 SOLV  OW      3408    4.415834290    5.249890342    6.135807015
  427 SOLV  HW1     3409    4.426046261    5.342756324    6.100122155
  427 SOLV  HW2     3410    4.475828662    5.187952870    6.085149951
  428 SOLV  OW      3411    6.411064268    5.459840789    4.717258399
  428 SOLV  HW1     3412    6.464948966    5.380555141    4.688767243
  428 SOLV  HW2     3413    6.454665076    5.503142702    4.796159492
  429 SOLV  OW      3414    6.428193787    6.630445274    3.487329084
  429 SOLV  HW1     3415    6.363628222    6.636128840    3.411167330
  429 SOLV  HW2     3416    6.417442717    6.542451108    3.533621594
  430 SOLV  OW      3417    0.092143633    6.044995684    4.167431677
  430 SOLV  HW1     3418    0.054040795    6.133253067    4.139857524
  430 SOLV  HW2     3419    0.052920232    5.972583877    4.110690433
  431 SOLV  OW      3420    6.314255038    4.661204094    6.599471569
  431 SOLV  HW1     3421    6.251879452    4.723717528    6.646410285
  431 SOLV  HW2     3422    6.292507751    4.567001203    6.625058503
  432 SOLV  OW      3423    4.833858019    4.174567128    4.200254957
  432 SOLV  HW1     3424    4.737798773    4.186217170    4.225522620
  432 SOLV  HW2     3425    4.890774254    4.179904033    4.282313555
  433 SOLV  OW      3426    3.766543670    6.724936073    5.067736126
  433 SOLV  HW1     3427    3.798690365    6.653383036    5.129770814
  433 SOLV  HW2     3428    3.692222430    6.775803564    5.111213965
  434 SOLV  OW      3429    3.312262740    3.634100803    6.129636291
  434 SOLV  HW1     3430    3.399585724    3.628120117    6.081254905
  434 SOLV  HW2     3431    3.241325853    3.588192987    6.076136169
  435 SOLV  OW      3432    4.229965722    5.139618252    4.626376091
  435 SOLV  HW1     3433    4.158541475    5.102773795    4.566853463
  435 SOLV  HW2     3434    4.287397683    5.202808632    4.574314904
  436 SOLV  OW      3435    5.206426940    4.254219375    5.279255143
  436 SOLV  HW1     3436    5.294129515    4.232293495    5.322026418
  436 SOLV  HW2     3437    5.158274908    4.321991993    5.334843177
  437 SOLV  OW      3438    6.326973866    5.308513671    5.372768848
  437 SOLV  HW1     3439    6.253996608    5.360615521    5.328481186
  437 SOLV  HW2     3440    6.325411116    5.326059965    5.471213262
  438 SOLV  OW      3441    5.457557749    6.004024213    5.531961287
  438 SOLV  HW1     3442    5.365181140    6.032990605    5.557045860
  438 SOLV  HW2     3443    5.494803970    5.945445362    5.603953389
  439 SOLV  OW      3444    5.836594407    4.482708713    4.298009949
  439 SOLV  HW1     3445    5.889865890    4.532191424    4.366676943
  439 SOLV  HW2     3446    5.772923072    4.545687814    4.253501025
  440 SOLV  OW      3447    6.050221357    5.554215258    5.005702313
  440 SOLV  HW1     3448    6.088839108    5.558661369    5.097846204
  440 SOLV  HW2     3449    5.957726745    5.516443499    5.010132104
  441 SOLV  OW      3450    4.222989722    5.473020223    3.766486884
  441 SOLV  HW1     3451    4.141972345    5.468248260    3.824923616
  441 SOLV  HW2     3452    4.207998344    5.540477074    3.694194394
  442 SOLV  OW      3453    4.736857462    0.012978935    3.633407324
  442 SOLV  HW1     3454    4.680999837    0.016242505    3.716300342
  442 SOLV  HW2     3455    4.827124490   -0.023976333    3.655500713
  443 SOLV  OW      3456    4.450593940    6.632199420    4.675279195
  443 SOLV  HW1     3457    4.497858369    6.708372002    4.719611493
  443 SOLV  HW2     3458    4.495120677    6.611542774    4.588146025
  444 SOLV  OW      3459    4.407768856    4.752645299    4.112676080
  444 SOLV  HW1     3460    4.360902512    4.704019004    4.038916755
  444 SOLV  HW2     3461    4.443971296    4.686549921    4.178419343
  445 SOLV  OW      3462    5.813274378    3.677520161    6.488822789
  445 SOLV  HW1     3463    5.849836179    3.757523284    6.536409460
  445 SOLV  HW2     3464    5.801653416    3.602478173    6.553902279
  446 SOLV  OW      3465    6.521277466    4.678041316    6.054927508
  446 SOLV  HW1     3466    6.604326124    4.706685187    6.007132413
  446 SOLV  HW2     3467    6.532806982    4.584603253    6.088665090
  447 SOLV  OW      3468    6.299042282    4.319041973    5.592908742
  447 SOLV  HW1     3469    6.387443390    4.348580823    5.556650375
  447 SOLV  HW2     3470    6.240553198    4.398890069    5.607235108
  448 SOLV  OW      3471    6.885751644    3.502439169    4.745200362
  448 SOLV  HW1     3472    6.797468406    3.547978283    4.733621534
  448 SOLV  HW2     3473    6.873418745    3.419060580    4.799030521
  449 SOLV  OW      3474    6.863162674    4.024826008    5.836221071
  449 SOLV  HW1     3475    6.937010780    3.974893601    5.881554518
  449 SOLV  HW2     3476    6.776095371    4.002657269    5.880149636
  450 SOLV  OW      3477    4.212285479    5.059882920    5.536650639
  450 SOLV  HW1     3478    4.178346812    5.077172835    5.444179746
  450 SOLV  HW2     3479    4.134950798    5.051669604    5.599527533
  451 SOLV  OW      3480    5.526671536    3.955229633    6.714202481
  451 SOLV  HW1     3481    5.532446398    3.900352212    6.630795899
  451 SOLV  HW2     3482    5.452821296    3.920403424    6.771949559
  452 SOLV  OW      3483    5.003065788    4.497074364    5.111651618
  452 SOLV  HW1     3484    4.945390296    4.451214336    5.044034138
  452 SOLV  HW2     3485    5.098688185    4.472147862    5.096265436
  453 SOLV  OW      3486    4.336957163    5.436172841    4.253505492
  453 SOLV  HW1     3487    4.342182007    5.434726381    4.153643069
  453 SOLV  HW2     3488    4.408375711    5.496078855    4.289734331
  454 SOLV  OW      3489    6.606400007    5.510870973    4.896577439
  454 SOLV  HW1     3490    6.696525962    5.541985969    4.926730525
  454 SOLV  HW2     3491    6.567252134    5.450187006    4.965750412
  455 SOLV  OW      3492    5.280097160    6.524578361    3.585541980
  455 SOLV  HW1     3493    5.362039449    6.535379092    3.641834125
  455 SOLV  HW2     3494    5.285929408    6.438878789    3.534321375
  456 SOLV  OW      3495    4.089657450    5.805076100    4.746232581
  456 SOLV  HW1     3496    4.185411396    5.789215449    4.770349251
  456 SOLV  HW2     3497    4.071595275    5.903425872    4.744495159
  457 SOLV  OW      3498    4.180222155    4.676869538    6.129818299
  457 SOLV  HW1     3499    4.201051704    4.580312500    6.114187053
  457 SOLV  HW2     3500    4.085324542    4.686014770    6.160021731
  458 SOLV  OW      3501    4.376157500    6.572536080    0.086996967
  458 SOLV  HW1     3502    4.337954109    6.632372976    0.157435840
  458 SOLV  HW2     3503    4.307245074    6.505616184    0.059169698
  459 SOLV  OW      3504    5.241167861    5.836084971    5.174269607
  459 SOLV  HW1     3505    5.178507357    5.857470282    5.249221095
  459 SOLV  HW2     3506    5.210730263    5.882554951    5.091110351
  460 SOLV  OW      3507    4.364389675    4.135582267    6.542158864
  460 SOLV  HW1     3508    4.284703651    4.099065703    6.590306848
  460 SOLV  HW2     3509    4.444636590    4.079846156    6.563499615
  461 SOLV  OW      3510    4.349456283    4.203126328    3.832459900
  461 SOLV  HW1     3511    4.257039995    4.175470029    3.858846978
  461 SOLV  HW2     3512    4.401278158    4.228385157    3.914181463
  462 SOLV  OW      3513    5.762490895    4.600949226    3.830547299
  462 SOLV  HW1     3514    5.831925728    4.529378488    3.838183115
  462 SOLV  HW2     3515    5.695810587    4.590682539    3.904372585
  463 SOLV  OW      3516    5.962825925    4.490730469    0.007935485
  463 SOLV  HW1     3517    5.918531879    4.481587817    0.097132090
  463 SOLV  HW2     3518    5.902572213    4.454282141   -0.063074816
  464 SOLV  OW      3519    4.877556900    5.957250451    6.060529006
  464 SOLV  HW1     3520    4.931098968    5.877044640    6.087020373
  464 SOLV  HW2     3521    4.861121879    5.955243596    5.961901653
  465 SOLV  OW      3522    3.650374692    4.137518176    5.713511374
  465 SOLV  HW1     3523    3.561709027    4.096453486    5.734774718
  465 SOLV  HW2     3524    3.670545175    4.124790552    5.616397218
  466 SOLV  OW      3525    5.873259145    6.345462545    4.433913108
  466 SOLV  HW1     3526    5.913013586    6.319379949    4.345930553
  466 SOLV  HW2     3527    5.912487277    6.288724660    4.506325503
  467 SOLV  OW      3528    6.167147381    4.234198031    3.971256454
  467 SOLV  HW1     3529    6.255691911    4.268498993    3.939873371
  467 SOLV  HW2     3530    6.143034030    4.152037727    3.919586945
  468 SOLV  OW      3531    5.367679303    4.023701857    6.152485665
  468 SOLV  HW1     3532    5.450967308    4.018087267    6.207562104
  468 SOLV  HW2     3533    5.322244968    4.111132024    6.169617457
  469 SOLV  OW      3534    6.787974052    6.245114772    4.738337346
  469 SOLV  HW1     3535    6.839283363    6.327034993    4.712680654
  469 SOLV  HW2     3536    6.718899103    6.269081513    4.806572017
  470 SOLV  OW      3537    4.137695391    6.042582961    5.447414715
  470 SOLV  HW1     3538    4.073558783    6.098094085    5.394435486
  470 SOLV  HW2     3539    4.104305687    5.948427406    5.452064270
  471 SOLV  OW      3540    4.826797518    5.220035200    5.299198783
  471 SOLV  HW1     3541    4.836436450    5.256571739    5.206604664
  471 SOLV  HW2     3542    4.807134476    5.122093207    5.294488010
  472 SOLV  OW      3543    4.449898128    3.942517871    4.006833302
  472 SOLV  HW1     3544    4.474700019    4.039144360    4.013913230
  472 SOLV  HW2     3545    4.418314624    3.922951209    3.913981239
  473 SOLV  OW      3546    4.382168801    4.715225422    6.523722758
  473 SOLV  HW1     3547    4.365254966    4.737884870    6.427794070
  473 SOLV  HW2     3548    4.314127112    4.760714469    6.581193274
  474 SOLV  OW      3549    3.834250951    3.760579521    6.380969049
  474 SOLV  HW1     3550    3.867769618    3.667854140    6.364224667
  474 SOLV  HW2     3551    3.759102697    3.780691962    6.318119458
  475 SOLV  OW      3552    4.433273895    5.218076786    6.410083831
  475 SOLV  HW1     3553    4.459758038    5.306426610    6.448722406
  475 SOLV  HW2     3554    4.445794081    5.220006615    6.310889472
  476 SOLV  OW      3555    4.601767606    4.232396296    5.158976945
  476 SOLV  HW1     3556    4.581505901    4.245592954    5.061944212
  476 SOLV  HW2     3557    4.529984017    4.274950707    5.214079018
  477 SOLV  OW      3558    5.609248933    3.940295680    3.523448428
  477 SOLV  HW1     3559    5.575217126    3.938637564    3.617474248
  477 SOLV  HW2     3560    5.652676654    3.852752262    3.502190684
  478 SOLV  OW      3561    5.957389174    4.034147900    4.958322844
  478 SOLV  HW1     3562    6.017719710    4.112561047    4.972926604
  478 SOLV  HW2     3563    5.869797686    4.065831954    4.921916503
  479 SOLV  OW      3564    6.102160581    5.973393464    6.677165791
  479 SOLV  HW1     3565    6.013704594    6.019934968    6.680520772
  479 SOLV  HW2     3566    6.124828131    5.938343045    6.768047233
  480 SOLV  OW      3567    5.099674151    6.110482767    4.422407707
  480 SOLV  HW1     3568    5.145663176    6.163681857    4.493518023
  480 SOLV  HW2     3569    5.089708389    6.015750454    4.452874134
  481 SOLV  OW      3570    4.703188494    6.154100282    3.955324391
  481 SOLV  HW1     3571    4.627808529    6.119831742    4.011408753
  481 SOLV  HW2     3572    4.785832601    6.101214897    3.974688601
  482 SOLV  OW      3573    5.743975995    3.738470264    5.320612185
  482 SOLV  HW1     3574    5.686822935    3.700976840    5.393613965
  482 SOLV  HW2     3575    5.741079839    3.677501096    5.241391623
  483 SOLV  OW      3576    3.855692272    3.604994865    4.126852901
  483 SOLV  HW1     3577    3.804780449    3.646220159    4.051298539
  483 SOLV  HW2     3578    3.925242030    3.543112731    4.090309706
  484 SOLV  OW      3579    4.841065731    4.711956802    6.071522560
  484 SOLV  HW1     3580    4.871832241    4.763989776    6.151193155
  484 SOLV  HW2     3581    4.748516661    4.677732095    6.087794069
  485 SOLV  OW      3582    5.336334533    5.912205019    3.667467839
  485 SOLV  HW1     3583    5.332394284    5.972889299    3.746861222
  485 SOLV  HW2     3584    5.309489365    5.962807162    3.585491216
  486 SOLV  OW      3585    6.373471893    5.093840078    3.794224983
  486 SOLV  HW1     3586    6.322505482    5.022956356    3.745444530
  486 SOLV  HW2     3587    6.456807444    5.054316875    3.832886308
  487 SOLV  OW      3588    6.167100407    5.577448387    5.688002177
  487 SOLV  HW1     3589    6.207418753    5.645713273    5.748963435
  487 SOLV  HW2     3590    6.074766515    5.555204469    5.719330611
  488 SOLV  OW      3591    3.766402649    4.413297462    6.163040618
  488 SOLV  HW1     3592    3.756845024    4.348530226    6.238641218
  488 SOLV  HW2     3593    3.727460961    4.373510792    6.079961944
  489 SOLV  OW      3594    4.341941126    3.874881285    3.761073103
  489 SOLV  HW1     3595    4.332661543    3.776853423    3.743582186
  489 SOLV  HW2     3596    4.286181596    3.925841653    3.695533403
  490 SOLV  OW      3597    5.473532118    5.061133368    3.453505533
  490 SOLV  HW1     3598    5.504184428    5.122258238    3.380538244
  490 SOLV  HW2     3599    5.439530510    5.115389644    3.530317949
  491 SOLV  OW      3600    4.715167719    5.380725516    5.507341455
  491 SOLV  HW1     3601    4.743532458    5.335044788    5.591654874
  491 SOLV  HW2     3602    4.748323027    5.328818252    5.428560991
  492 SOLV  OW      3603    6.657194059    3.535772268    3.633830932
  492 SOLV  HW1     3604    6.597311289    3.547074970    3.713117389
  492 SOLV  HW2     3605    6.619589612    3.586374396    3.556207931
  493 SOLV  OW      3606    4.100309774    4.034080687    4.165491258
  493 SOLV  HW1     3607    4.005654644    4.005589093    4.180659490
  493 SOLV  HW2     3608    4.161896600    3.972760204    4.214970989
  494 SOLV  OW      3609    3.553965110    5.312861041    6.767319533
  494 SOLV  HW1     3610    3.607029395    5.298058150    6.850787594
  494 SOLV  HW2     3611    3.609869808    5.362102860    6.700598476
  495 SOLV  OW      3612    5.872038078    4.457759977    5.380745413
  495 SOLV  HW1     3613    5.964794537    4.481484880    5.351846981
  495 SOLV  HW2     3614    5.876185279    4.402628674    5.464081833
  496 SOLV  OW      3615    6.000403880    5.243545445    5.123342389
  496 SOLV  HW1     3616    6.012706215    5.230838695    5.024911203
  496 SOLV  HW2     3617    5.998541164    5.154321524    5.168476650
  497 SOLV  OW      3618    6.563392893    4.606786370    3.768729357
  497 SOLV  HW1     3619    6.464051115    4.601300282    3.778861507
  497 SOLV  HW2     3620    6.600651405    4.514930716    3.755468716
  498 SOLV  OW      3621    5.756123993    4.864656559    4.747531628
  498 SOLV  HW1     3622    5.782119879    4.945002658    4.693970844
  498 SOLV  HW2     3623    5.662071693    4.875168180    4.779837525
  499 SOLV  OW      3624    5.722362211    5.424905356    3.504749679
  499 SOLV  HW1     3625    5.715605989    5.399929660    3.601352941
  499 SOLV  HW2     3626    5.814791861    5.405678163    3.471754788
  500 SOLV  OW      3627    6.776248748    4.099159827    4.863453870
  500 SOLV  HW1     3628    6.813338420    4.116377345    4.772187532
  500 SOLV  HW2     3629    6.824882309    4.155403811    4.930333785
  501 SOLV  OW      3630    4.223546603    3.812645858    4.285049471
  501 SOLV  HW1     3631    4.178999766    3.766366233    4.361702278
  501 SOLV  HW2     3632    4.215192991    3.756403400    4.202776647
  502 SOLV  OW      3633    3.978119348    5.664191118    6.418834454
  502 SOLV  HW1     3634    4.020116693    5.729342593    6.482027500
  502 SOLV  HW2     3635    4.002470895    5.571059281    6.445950044
  503 SOLV  OW      3636    4.313561376    6.193003544    6.005860727
  503 SOLV  HW1     3637    4.354173938    6.114243289    5.959501366
  503 SOLV  HW2     3638    4.224630833    6.213516996    5.964967545
  504 SOLV  OW      3639    3.660077334    4.004858091    6.768031499
  504 SOLV  HW1     3640    3.612891456    4.087157123    6.799685573
  504 SOLV  HW2     3641    3.670457979    4.008558316    6.668632581
  505 SOLV  OW      3642    5.495301955    6.695572285    3.937286339
  505 SOLV  HW1     3643    5.495783368    6.612333989    3.881853553
  505 SOLV  HW2     3644    5.524914460    6.773012863    3.881360745
  506 SOLV  OW      3645    4.005957606    3.575235963    3.798104504
  506 SOLV  HW1     3646    3.976143078    3.663570119    3.834300243
  506 SOLV  HW2     3647    3.963697668    3.559862624    3.708775619
  507 SOLV  OW      3648    5.220117210    4.608272935    6.028745103
  507 SOLV  HW1     3649    5.176197931    4.551604321    5.959021628
  507 SOLV  HW2     3650    5.177050564    4.698518894    6.030309391
  508 SOLV  OW      3651    3.720955962    5.856983753    5.951430694
  508 SOLV  HW1     3652    3.802119624    5.899566557    5.991440917
  508 SOLV  HW2     3653    3.745325817    5.767535805    5.913923771
  509 SOLV  OW      3654    5.893494783    6.525739099    3.948008383
  509 SOLV  HW1     3655    5.975604794    6.495300345    3.996310089
  509 SOLV  HW2     3656    5.882890571    6.472902546    3.863762077
  510 SOLV  OW      3657    4.317662129    5.929448071    4.554456797
  510 SOLV  HW1     3658    4.283150484    5.854100759    4.610436213
  510 SOLV  HW2     3659    4.311628895    6.014840582    4.606163836
  511 SOLV  OW      3660    5.531615153    4.193041932    6.580255429
  511 SOLV  HW1     3661    5.558777482    4.110074877    6.629046889
  511 SOLV  HW2     3662    5.607018806    4.223714973    6.522157848
  512 SOLV  OW      3663    3.602937703    5.202979085    3.686917131
  512 SOLV  HW1     3664    3.661569240    5.134818227    3.643120645
  512 SOLV  HW2     3665    3.655044505    5.251596350    3.757080557
  513 SOLV  OW      3666    3.980284350    3.824561249    3.913765805
  513 SOLV  HW1     3667    3.940471743    3.856101441    3.999917416
  513 SOLV  HW2     3668    3.949683085    3.883837076    3.839254883
  514 SOLV  OW      3669    3.812010836    5.976894019    5.310283149
  514 SOLV  HW1     3670    3.778631226    5.997502422    5.402276003
  514 SOLV  HW2     3671    3.737491104    5.938750767    5.255571207
  515 SOLV  OW      3672    5.366784875    4.120725397    4.152094388
  515 SOLV  HW1     3673    5.318582178    4.072089940    4.079207452
  515 SOLV  HW2     3674    5.463545896    4.095495412    4.150651612
  516 SOLV  OW      3675    6.716445849    5.460003570    5.293186506
  516 SOLV  HW1     3676    6.803356076    5.505815878    5.274490855
  516 SOLV  HW2     3677    6.640841827    5.520431432    5.268004854
  517 SOLV  OW      3678    4.162478957    4.838358566    6.641903968
  517 SOLV  HW1     3679    4.140245439    4.934980533    6.628817260
  517 SOLV  HW2     3680    4.118784399    4.784102103    6.570151368
  518 SOLV  OW      3681    6.862460165    4.177963644    6.235738716
  518 SOLV  HW1     3682    6.772558227    4.135777685    6.247558223
  518 SOLV  HW2     3683    6.853042552    4.262083920    6.182476948
  519 SOLV  OW      3684    3.598449015    0.000549628    5.198257708
  519 SOLV  HW1     3685    3.667112760    0.022713741    5.267496731
  519 SOLV  HW2     3686    3.592073147    0.075588273    5.132450887
  520 SOLV  OW      3687    4.513612521    6.420434584    6.602987810
  520 SOLV  HW1     3688    4.476529563    6.408288548    6.510905736
  520 SOLV  HW2     3689    4.468249260    6.357180562    6.665779795
  521 SOLV  OW      3690    5.634769251    5.860554585    4.697951773
  521 SOLV  HW1     3691    5.699192932    5.889979448    4.627345006
  521 SOLV  HW2     3692    5.684925685    5.837844194    4.781438889
  522 SOLV  OW      3693    4.529266384    3.494385097    4.377464643
  522 SOLV  HW1     3694    4.439622062    3.470582357    4.414870036
  522 SOLV  HW2     3695    4.522069422    3.505708835    4.278359497
  523 SOLV  OW      3696    3.457407833    4.798152285    5.852142560
  523 SOLV  HW1     3697    3.391054282    4.804508671    5.926696234
  523 SOLV  HW2     3698    3.474951731    4.701934268    5.831269436
  524 SOLV  OW      3699    3.633365593    5.430252963    6.070359866
  524 SOLV  HW1     3700    3.718332524    5.475532555    6.043307944
  524 SOLV  HW2     3701    3.597672384    5.377559415    5.993218443
  525 SOLV  OW      3702    6.696553115    3.886677831    6.420749823
  525 SOLV  HW1     3703    6.720564194    3.801597353    6.373993485
  525 SOLV  HW2     3704    6.640187517    3.865982140    6.500724511
  526 SOLV  OW      3705    4.829834535    5.387841771    4.494145159
  526 SOLV  HW1     3706    4.897960769    5.342250771    4.551432336
  526 SOLV  HW2     3707    4.832654708    5.349255535    4.401924425
  527 SOLV  OW      3708    5.115096021    4.438954256    5.832641488
  527 SOLV  HW1     3709    5.160131779    4.417059724    5.746071987
  527 SOLV  HW2     3710    5.083228654    4.354594200    5.875881584
  528 SOLV  OW      3711    4.126962492    5.076623844    5.057379837
  528 SOLV  HW1     3712    4.101096063    5.140177343    4.984621178
  528 SOLV  HW2     3713    4.226536987    5.067669543    5.059945527
  529 SOLV  OW      3714    5.381849460    3.944404423    5.295719349
  529 SOLV  HW1     3715    5.391550743    3.848497181    5.322356917
  529 SOLV  HW2     3716    5.292680457    3.958135567    5.252566842
  530 SOLV  OW      3717    5.166811323    5.414384014    6.340917794
  530 SOLV  HW1     3718    5.164221679    5.480169808    6.416199950
  530 SOLV  HW2     3719    5.180186663    5.463064140    6.254585967
  531 SOLV  OW      3720    6.266719783    4.218941655    6.265609968
  531 SOLV  HW1     3721    6.197448594    4.280830160    6.302666557
  531 SOLV  HW2     3722    6.353850050    4.234821006    6.312063689
  532 SOLV  OW      3723    4.499520216    6.661742951    6.727327079
  532 SOLV  HW1     3724    4.461653701    6.649624445    6.819091843
  532 SOLV  HW2     3725    4.515872839    6.572182790    6.685939153
  533 SOLV  OW      3726    3.929682131    4.765520268    5.821111773
  533 SOLV  HW1     3727    3.916754049    4.681859610    5.767861205
  533 SOLV  HW2     3728    3.877607177    4.759191148    5.906258891
  534 SOLV  OW      3729    5.261213717    4.087093894    4.396207882
  534 SOLV  HW1     3730    5.234620105    3.991096530    4.405109520
  534 SOLV  HW2     3731    5.310447337    4.100177266    4.310145380
  535 SOLV  OW      3732    3.552538233    4.974849239    4.172524559
  535 SOLV  HW1     3733    3.632661478    5.029731856    4.148657007
  535 SOLV  HW2     3734    3.558526060    4.885787970    4.127428227
  536 SOLV  OW      3735    5.608498135    4.005550835    6.289780308
  536 SOLV  HW1     3736    5.647071138    4.087037736    6.333069205
  536 SOLV  HW2     3737    5.653622968    3.989995135    6.201896148
  537 SOLV  OW      3738    5.204181640    5.821627142    4.738159248
  537 SOLV  HW1     3739    5.195556231    5.838564535    4.639974672
  537 SOLV  HW2     3740    5.286037166    5.766834716    4.755450198
  538 SOLV  OW      3741    4.622361755    4.788539730    6.622786719
  538 SOLV  HW1     3742    4.533939948    4.755894336    6.589381601
  538 SOLV  HW2     3743    4.631318182    4.766839100    6.719991993
  539 SOLV  OW      3744    6.003754061    4.016473776    4.274008004
  539 SOLV  HW1     3745    5.972858823    3.962790312    4.352528179
  539 SOLV  HW2     3746    6.006265411    3.958230720    4.192747787
  540 SOLV  OW      3747    4.597714596    5.130734502    4.355705612
  540 SOLV  HW1     3748    4.521511676    5.066138530    4.360387670
  540 SOLV  HW2     3749    4.659909833    5.103618262    4.282235359
  541 SOLV  OW      3750    3.785365175    4.025585640    5.133404092
  541 SOLV  HW1     3751    3.884111524    4.033222474    5.147280996
  541 SOLV  HW2     3752    3.746098655    4.116912234    5.122481080
  542 SOLV  OW      3753    5.488533945    4.617016204    5.974362922
  542 SOLV  HW1     3754    5.388932460    4.616791058    5.983357555
  542 SOLV  HW2     3755    5.513551314    4.593727353    5.880378089
  543 SOLV  OW      3756    4.069774861    6.073623187    4.719480111
  543 SOLV  HW1     3757    4.001054576    6.128791187    4.672195455
  543 SOLV  HW2     3758    4.159633595    6.116280323    4.709110721
  544 SOLV  OW      3759    3.890865046    5.516210057    6.020042045
  544 SOLV  HW1     3760    3.947306186    5.578856469    6.073817120
  544 SOLV  HW2     3761    3.932984135    5.425504039    6.019554103
  545 SOLV  OW      3762    3.678641990    3.866163758    4.925217794
  545 SOLV  HW1     3763    3.710818550    3.935803829    4.989377874
  545 SOLV  HW2     3764    3.657609916    3.909007741    4.837333884
  546 SOLV  OW      3765    4.084967033    5.504224309    4.197329894
  546 SOLV  HW1     3766    4.025127375    5.469854491    4.269713463
  546 SOLV  HW2     3767    4.177630737    5.469310566    4.211326886
  547 SOLV  OW      3768    6.778587641    6.656117269    4.534694737
  547 SOLV  HW1     3769    6.812850125    6.748135241    4.553687892
  547 SOLV  HW2     3770    6.778594497    6.640294017    4.435945010
  548 SOLV  OW      3771    5.111004640    4.861264161    6.020043604
  548 SOLV  HW1     3772    5.097287318    4.881697121    5.923119045
  548 SOLV  HW2     3773    5.022374806    4.857837573    6.066228138
  549 SOLV  OW      3774    5.527355558    5.151723757    3.874850929
  549 SOLV  HW1     3775    5.586894150    5.146848801    3.955056261
  549 SOLV  HW2     3776    5.538723972    5.068982048    3.819841740
  550 SOLV  OW      3777    3.939006942    0.021864909    4.958966843
  550 SOLV  HW1     3778    3.874180157    0.065936195    4.896864268
  550 SOLV  HW2     3779    3.896917312   -0.059706586    4.998665433
  551 SOLV  OW      3780    5.798170065    3.790701279    5.864702776
  551 SOLV  HW1     3781    5.718545587    3.773220135    5.806772526
  551 SOLV  HW2     3782    5.863482047    3.847984015    5.815159927
  552 SOLV  OW      3783    6.446424194    4.788918330    4.611912831
  552 SOLV  HW1     3784    6.517503111    4.719065052    4.620269999
  552 SOLV  HW2     3785    6.435349944    4.835829711    4.699538121
  553 SOLV  OW      3786    4.560578784    4.089551943    5.504854367
  553 SOLV  HW1     3787    4.579130337    4.089754819    5.603127714
  553 SOLV  HW2     3788    4.646164136    4.102538747    5.454771369
  554 SOLV  OW      3789    4.650357511    4.946939877    5.030439535
  554 SOLV  HW1     3790    4.620140957    4.854057410    5.008995487
  554 SOLV  HW2     3791    4.686487643    4.949526074    5.123648576
  555 SOLV  OW      3792    3.977359581    5.203017197    4.260815674
  555 SOLV  HW1     3793    4.069253117    5.220555039    4.225469064
  555 SOLV  HW2     3794    3.946481472    5.281913819    4.313949496
  556 SOLV  OW      3795    6.330999193    5.430595924    4.071687416
  556 SOLV  HW1     3796    6.271673136    5.454363464    4.148608805
  556 SOLV  HW2     3797    6.297953795    5.346472602    4.028878055
  557 SOLV  OW      3798    3.845115329    3.575910759    4.410753847
  557 SOLV  HW1     3799    3.851451167    3.489493141    4.460689603
  557 SOLV  HW2     3800    3.870213775    3.561028689    4.315097043
  558 SOLV  OW      3801    4.476539201    4.487565916    5.730017051
  558 SOLV  HW1     3802    4.463675640    4.585924018    5.717303686
  558 SOLV  HW2     3803    4.417129311    4.437755462    5.666844970
  559 SOLV  OW      3804    4.816557410    4.420840370    6.843357922
  559 SOLV  HW1     3805    4.761694590    4.417321715    6.926900899
  559 SOLV  HW2     3806    4.890453943    4.353705324    6.849179938
  560 SOLV  OW      3807    6.621505216    3.591389029    4.753226706
  560 SOLV  HW1     3808    6.627211686    3.672064864    4.694401948
  560 SOLV  HW2     3809    6.545286576    3.533843188    4.723549989
  561 SOLV  OW      3810    3.946413609    5.919418048    6.104671105
  561 SOLV  HW1     3811    4.001018489    5.835640362    6.103672008
  561 SOLV  HW2     3812    4.004526287    5.996763720    6.130006821
  562 SOLV  OW      3813    3.788982393    4.311083656    5.409538217
  562 SOLV  HW1     3814    3.878926912    4.327764271    5.369124416
  562 SOLV  HW2     3815    3.773278346    4.212552749    5.416360522
  563 SOLV  OW      3816    5.726652306    5.682327737    5.096657839
  563 SOLV  HW1     3817    5.626735113    5.678156637    5.097667073
  563 SOLV  HW2     3818    5.763813998    5.589616573    5.091617257
  564 SOLV  OW      3819    3.789381091    5.835029703    6.307812927
  564 SOLV  HW1     3820    3.844649236    5.864085789    6.229693458
  564 SOLV  HW2     3821    3.836275616    5.761091864    6.356139880
  565 SOLV  OW      3822    6.074373049    4.970640980    5.502518636
  565 SOLV  HW1     3823    6.159764371    4.926946050    5.530811026
  565 SOLV  HW2     3824    6.067838001    5.061229288    5.544380050
  566 SOLV  OW      3825    5.392029901    3.682947004    5.361918541
  566 SOLV  HW1     3826    5.472041686    3.670967656    5.420708650
  566 SOLV  HW2     3827    5.311135742    3.646251445    5.407865360
  567 SOLV  OW      3828    6.325148581    3.425368705    4.385280680
  567 SOLV  HW1     3829    6.303996818    3.454704833    4.292049589
  567 SOLV  HW2     3830    6.249586236    3.450102676    4.445931836
  568 SOLV  OW      3831    4.577944531    4.760026569    4.508661618
  568 SOLV  HW1     3832    4.502485050    4.817172133    4.540936310
  568 SOLV  HW2     3833    4.623586123    4.717763541    4.586969184
  569 SOLV  OW      3834    3.916231816    6.473246180    6.361528817
  569 SOLV  HW1     3835    3.884436046    6.494960480    6.453829401
  569 SOLV  HW2     3836    4.014032115    6.492929910    6.354495118
  570 SOLV  OW      3837    5.552454461    3.816375251    6.472297930
  570 SOLV  HW1     3838    5.542777252    3.892236413    6.407865974
  570 SOLV  HW2     3839    5.635692355    3.765141221    6.451166742
  571 SOLV  OW      3840    6.117640903    6.581241005    4.656113112
  571 SOLV  HW1     3841    6.044648203    6.519920590    4.686311015
  571 SOLV  HW2     3842    6.186591400    6.528852006    4.606100894
  572 SOLV  OW      3843    4.404794002    3.607842540    5.383004737
  572 SOLV  HW1     3844    4.413728017    3.707228282    5.376332729
  572 SOLV  HW2     3845    4.332657398    3.576654339    5.321155161
  573 SOLV  OW      3846    4.182691688    5.930233921    4.300752051
  573 SOLV  HW1     3847    4.222038906    6.013626681    4.262034966
  573 SOLV  HW2     3848    4.226144790    5.910592159    4.388658789
  574 SOLV  OW      3849    5.444395906    5.653898833    5.144020133
  574 SOLV  HW1     3850    5.371400271    5.721377448    5.154977444
  574 SOLV  HW2     3851    5.449158270    5.596412997    5.225717414
  575 SOLV  OW      3852    6.050713386    6.066103336    3.568891846
  575 SOLV  HW1     3853    6.101146800    5.981682985    3.550680535
  575 SOLV  HW2     3854    6.088491984    6.110617766    3.650090000
  576 SOLV  OW      3855    4.700221343    5.982110225    6.259523043
  576 SOLV  HW1     3856    4.708675379    6.062855834    6.317922889
  576 SOLV  HW2     3857    4.770478922    5.984931839    6.188405567
  577 SOLV  OW      3858    4.484630191    4.495243799    4.708178536
  577 SOLV  HW1     3859    4.529408949    4.584335761    4.700498510
  577 SOLV  HW2     3860    4.394729118    4.499271299    4.664554886
  578 SOLV  OW      3861    3.723657609    4.900752610    4.867420315
  578 SOLV  HW1     3862    3.714723956    4.967980392    4.793931168
  578 SOLV  HW2     3863    3.757475058    4.945940679    4.949969808
  579 SOLV  OW      3864    5.581374073    4.800280027    5.089608672
  579 SOLV  HW1     3865    5.523311954    4.856829374    5.148199158
  579 SOLV  HW2     3866    5.566342297    4.825096729    4.993900770
  580 SOLV  OW      3867    3.879617393    5.689902614    5.790883983
  580 SOLV  HW1     3868    3.892453476    5.623353194    5.864422705
  580 SOLV  HW2     3869    3.968689004    5.724368827    5.761221204
  581 SOLV  OW      3870    6.316683891    6.822623663    4.247144365
  581 SOLV  HW1     3871    6.334299046    6.800666075    4.343109680
  581 SOLV  HW2     3872    6.222579828    6.797879389    4.224039892
  582 SOLV  OW      3873    3.816059444    4.768138561    3.543547123
  582 SOLV  HW1     3874    3.786126131    4.854826470    3.503662268
  582 SOLV  HW2     3875    3.802194653    4.694463367    3.477355587
  583 SOLV  OW      3876    4.893997926    3.889342122    5.255486610
  583 SOLV  HW1     3877    4.850597645    3.864966077    5.168745228
  583 SOLV  HW2     3878    4.859660955    3.978135662    5.286120972
  584 SOLV  OW      3879    5.948295962    3.911136792    4.535347058
  584 SOLV  HW1     3880    5.985893372    3.885803802    4.624489107
  584 SOLV  HW2     3881    5.881066976    3.984236936    4.547101067
  585 SOLV  OW      3882    5.476058443    5.249542877    5.658349665
  585 SOLV  HW1     3883    5.419407012    5.328427712    5.634486240
  585 SOLV  HW2     3884    5.466189347    5.229723657    5.755876053
  586 SOLV  OW      3885    5.821529077    4.223886692    4.192447130
  586 SOLV  HW1     3886    5.829470771    4.322762415    4.205186985
  586 SOLV  HW2     3887    5.906908672    4.179769474    4.220118633
  587 SOLV  OW      3888    3.832291110    5.173213969    5.412302519
  587 SOLV  HW1     3889    3.790003926    5.207703803    5.328493690
  587 SOLV  HW2     3890    3.929904224    5.158151244    5.396604002
  588 SOLV  OW      3891    3.833223516    5.251454084    6.431200439
  588 SOLV  HW1     3892    3.822639995    5.167977078    6.485246563
  588 SOLV  HW2     3893    3.766203382    5.319324070    6.461255719
  589 SOLV  OW      3894    3.770455733    4.692382156    4.703300797
  589 SOLV  HW1     3895    3.680473185    4.664541210    4.669690174
  589 SOLV  HW2     3896    3.759427830    4.749409357    4.784712456
  590 SOLV  OW      3897    3.782624301    5.764579737    6.672074404
  590 SOLV  HW1     3898    3.737623215    5.756902546    6.761057075
  590 SOLV  HW2     3899    3.728204365    5.716938387    6.603004188
  591 SOLV  OW      3900    4.621313232    6.562937627    4.156854509
  591 SOLV  HW1     3901    4.699865025    6.617718620    4.185674790
  591 SOLV  HW2     3902    4.646853359    6.506994854    4.077987397
  592 SOLV  OW      3903    5.657370608    6.788150880    3.591035829
  592 SOLV  HW1     3904    5.610760562    6.829034556    3.669508659
  592 SOLV  HW2     3905    5.612003430    6.816884680    3.506667019
  593 SOLV  OW      3906    4.856201827    5.620004423    5.491987127
  593 SOLV  HW1     3907    4.841957671    5.651064873    5.397997609
  593 SOLV  HW2     3908    4.810766827    5.531898619    5.505203481
  594 SOLV  OW      3909    3.659675520    4.990159700    5.540563220
  594 SOLV  HW1     3910    3.673573116    4.907131820    5.486571660
  594 SOLV  HW2     3911    3.714274144    5.064526907    5.501959215
  595 SOLV  OW      3912    3.632959508    3.806368910    6.186550327
  595 SOLV  HW1     3913    3.566670337    3.879771828    6.171746053
  595 SOLV  HW2     3914    3.606056143    3.725979928    6.133491991
  596 SOLV  OW      3915    6.396912329    4.878917426    4.869365264
  596 SOLV  HW1     3916    6.299220759    4.880596449    4.890704804
  596 SOLV  HW2     3917    6.448892196    4.860041055    4.952692712
  597 SOLV  OW      3918    5.833720737    6.675853339    4.864106755
  597 SOLV  HW1     3919    5.811100122    6.678685702    4.766731772
  597 SOLV  HW2     3920    5.915619337    6.730738285    4.880893176
  598 SOLV  OW      3921    5.008924448    5.447306865    4.041977712
  598 SOLV  HW1     3922    5.016125069    5.428778433    3.943965101
  598 SOLV  HW2     3923    5.097961200    5.433003894    4.085215082
  599 SOLV  OW      3924    6.097203042    3.726612509    6.862403258
  599 SOLV  HW1     3925    6.113291049    3.808106329    6.806712639
  599 SOLV  HW2     3926    6.148384685    3.649597408    6.824317246
  600 SOLV  OW      3927    4.802968164    6.345541193    5.892820920
  600 SOLV  HW1     3928    4.870058479    6.334175617    5.819530132
  600 SOLV  HW2     3929    4.714983356    6.308080302    5.863544957
  601 SOLV  OW      3930    3.635624496    6.531502224    4.038707274
  601 SOLV  HW1     3931    3.687104785    6.570487559    3.962341004
  601 SOLV  HW2     3932    3.625245537    6.600361274    4.110488088
  602 SOLV  OW      3933    3.928000037    6.508831407    3.439390299
  602 SOLV  HW1     3934    4.022762256    6.512185063    3.471179030
  602 SOLV  HW2     3935    3.924478711    6.533339830    3.342495758
  603 SOLV  OW      3936    3.997607362    4.182582170    3.315628800
  603 SOLV  HW1     3937    3.922758034    4.117335559    3.303705555
  603 SOLV  HW2     3938    4.081769698    4.144006015    3.277810741
  604 SOLV  OW      3939    3.994916965    5.414623826    3.944370040
  604 SOLV  HW1     3940    3.895229669    5.417056331    3.936738538
  604 SOLV  HW2     3941    4.021356166    5.428136422    4.039869048
  605 SOLV  OW      3942    4.323403196    3.686503707    6.629726705
  605 SOLV  HW1     3943    4.341863839    3.681386012    6.727884394
  605 SOLV  HW2     3944    4.237518678    3.735428031    6.614490780
  606 SOLV  OW      3945    6.229802059    5.633340767    3.728780221
  606 SOLV  HW1     3946    6.208987422    5.538044836    3.706714688
  606 SOLV  HW2     3947    6.309549969    5.636936734    3.789019793
  607 SOLV  OW      3948    5.037429340    5.359270809    3.777385870
  607 SOLV  HW1     3949    4.997071348    5.283081520    3.726709674
  607 SOLV  HW2     3950    5.134638334    5.366397838    3.754998882
  608 SOLV  OW      3951    3.755359566    3.483044719    6.584548262
  608 SOLV  HW1     3952    3.798368021    3.485454889    6.494301367
  608 SOLV  HW2     3953    3.824368477    3.500415749    6.654805061
  609 SOLV  OW      3954    4.199754864    4.401345833    6.053240367
  609 SOLV  HW1     3955    4.212735599    4.305695340    6.079398167
  609 SOLV  HW2     3956    4.123430928    4.408246599    5.988985342
  610 SOLV  OW      3957    4.128230712    6.124727125    6.194660924
  610 SOLV  HW1     3958    4.207520156    6.140243562    6.135717981
  610 SOLV  HW2     3959    4.067826270    6.204344324    6.190883859
  611 SOLV  OW      3960    4.962688942    4.827540325    4.688966859
  611 SOLV  HW1     3961    4.968041287    4.733450732    4.722411427
  611 SOLV  HW2     3962    4.921816523    4.828174597    4.597703267
  612 SOLV  OW      3963    3.897682270    4.534180354    4.347649155
  612 SOLV  HW1     3964    3.901594007    4.631603853    4.369891930
  612 SOLV  HW2     3965    3.967562200    4.512758498    4.279390314
  613 SOLV  OW      3966    0.022654121    4.581095081    4.892158251
  613 SOLV  HW1     3967   -0.075916441    4.567904639    4.902714358
  613 SOLV  HW2     3968    0.043018102    4.678955969    4.888976085
  614 SOLV  OW      3969    4.979044606    4.183456793    4.433580434
  614 SOLV  HW1     3970    4.952319815    4.115482485    4.501894098
  614 SOLV  HW2     3971    5.077696222    4.198993941    4.438861115
  615 SOLV  OW      3972    5.954537717    3.651148896    6.259439404
  615 SOLV  HW1     3973    5.924490989    3.614968542    6.171178497
  615 SOLV  HW2     3974    5.881137852    3.640518528    6.326530573
  616 SOLV  OW      3975    5.336442125    4.666276154    6.466129521
  616 SOLV  HW1     3976    5.280080570    4.746047457    6.444648196
  616 SOLV  HW2     3977    5.424235657    4.673802266    6.418831396
  617 SOLV  OW      3978    5.858462741    6.380181538    3.718293200
  617 SOLV  HW1     3979    5.783625386    6.428940485    3.673305519
  617 SOLV  HW2     3980    5.829291969    6.286983956    3.739859790
  618 SOLV  OW      3981    4.004091797    4.374271106    5.857166373
  618 SOLV  HW1     3982    3.969991634    4.441091047    5.791029747
  618 SOLV  HW2     3983    4.042974678    4.296053007    5.808465524
  619 SOLV  OW      3984    4.008723830    6.550370384    5.966239881
  619 SOLV  HW1     3985    3.921339192    6.583581361    5.930707485
  619 SOLV  HW2     3986    4.073117878    6.538592939    5.890634603
  620 SOLV  OW      3987    4.312620716    5.224218299    3.731730630
  620 SOLV  HW1     3988    4.294499471    5.321260701    3.747724709
  620 SOLV  HW2     3989    4.377303467    5.214429825    3.656088329
  621 SOLV  OW      3990    4.519369368    6.722479366    6.296655346
  621 SOLV  HW1     3991    4.508663196    6.683934371    6.204997920
  621 SOLV  HW2     3992    4.609836826    6.764310576    6.304848437
  622 SOLV  OW      3993    4.501276915    4.227311292    4.052509579
  622 SOLV  HW1     3994    4.502956830    4.219140115    4.152169237
  622 SOLV  HW2     3995    4.564931035    4.298936096    4.023879084
  623 SOLV  OW      3996    4.157814267    3.867078510    5.338277535
  623 SOLV  HW1     3997    4.105450169    3.843537894    5.420154520
  623 SOLV  HW2     3998    4.100400891    3.920534367    5.276244438
  624 SOLV  OW      3999    3.662050982    6.481786946    6.259569108
  624 SOLV  HW1     4000    3.745186181    6.498622222    6.312547275
  624 SOLV  HW2     4001    3.593847580    6.437500972    6.317780295
  625 SOLV  OW      4002    3.759222082    5.132564817    4.100122872
  625 SOLV  HW1     4003    3.744956777    5.222930066    4.059722242
  625 SOLV  HW2     4004    3.841051905    5.134305293    4.157589192
  626 SOLV  OW      4005    6.153395011    4.210155308    4.942444465
  626 SOLV  HW1     4006    6.149272758    4.301123816    4.901095518
  626 SOLV  HW2     4007    6.208475825    4.149813194    4.884765903
  627 SOLV  OW      4008    5.335852921    5.225792598    6.459327635
  627 SOLV  HW1     4009    5.258253881    5.171874502    6.492083569
  627 SOLV  HW2     4010    5.302388866    5.309827382    6.416666927
  628 SOLV  OW      4011    6.312474600    3.721682590    3.364695722
  628 SOLV  HW1     4012    6.410629454    3.705592291    3.375105420
  628 SOLV  HW2     4013    6.297846382    3.805344550    3.311891266
  629 SOLV  OW      4014    5.583949839    6.151905802    4.501416257
  629 SOLV  HW1     4015    5.672882959    6.107090350    4.492332517
  629 SOLV  HW2     4016    5.530764480    6.106230572    4.572726081
  630 SOLV  OW      4017    4.302253301    6.525251471    5.291051813
  630 SOLV  HW1     4018    4.230457974    6.593853182    5.302932357
  630 SOLV  HW2     4019    4.391100170    6.570746078    5.284857225
  631 SOLV  OW      4020    4.603165682    3.867137131    0.016901476
  631 SOLV  HW1     4021    4.523225797    3.807344557    0.011030951
  631 SOLV  HW2     4022    4.660523147    3.854103514   -0.063982611
  632 SOLV  OW      4023    4.084201732    4.550954170    5.504108596
  632 SOLV  HW1     4024    4.129134405    4.639115702    5.489615369
  632 SOLV  HW2     4025    4.071251633    4.505290822    5.416082725
  633 SOLV  OW      4026    4.066641444    3.794619632    6.058948351
  633 SOLV  HW1     4027    3.987641581    3.851405793    6.035795002
  633 SOLV  HW2     4028    4.110114401    3.830169667    6.141700616
  634 SOLV  OW      4029    4.302236270    3.513356153    4.970710284
  634 SOLV  HW1     4030    4.266881168    3.561080448    5.051172949
  634 SOLV  HW2     4031    4.402218371    3.515153180    4.972172370
  635 SOLV  OW      4032    3.732172487    5.777243896    4.114745994
  635 SOLV  HW1     4033    3.653326375    5.837664198    4.103145176
  635 SOLV  HW2     4034    3.786416307    5.807912536    4.192969852
  636 SOLV  OW      4035    5.123799707    3.450145880    5.721750399
  636 SOLV  HW1     4036    5.148608225    3.367752961    5.772714696
  636 SOLV  HW2     4037    5.137603043    3.530534430    5.779617084
  637 SOLV  OW      4038    4.406732699    5.441113288    4.001557792
  637 SOLV  HW1     4039    4.330906295    5.437428473    3.936456005
  637 SOLV  HW2     4040    4.490266869    5.468522124    3.953890343
  638 SOLV  OW      4041    6.633972792    4.361256306    4.040757887
  638 SOLV  HW1     4042    6.685752974    4.319511726    4.115432144
  638 SOLV  HW2     4043    6.697356583    4.396526879    3.971921257
  639 SOLV  OW      4044    6.426704851    6.743326326    3.736065848
  639 SOLV  HW1     4045    6.425074824    6.706072909    3.643267908
  639 SOLV  HW2     4046    6.365593430    6.689900069    3.794486184
  640 SOLV  OW      4047    3.567250679    6.002606992    6.350601984
  640 SOLV  HW1     4048    3.653625937    5.953492552    6.339258828
  640 SOLV  HW2     4049    3.505401125    5.948506453    6.407604329
  641 SOLV  OW      4050    5.105188669    4.287574006    6.615862073
  641 SOLV  HW1     4051    5.051243900    4.340717186    6.550538201
  641 SOLV  HW2     4052    5.177491124    4.238494287    6.567231942
  642 SOLV  OW      4053    3.922080985    6.039489654    5.745234754
  642 SOLV  HW1     4054    3.838197276    6.011268938    5.698665905
  642 SOLV  HW2     4055    3.996834417    5.978389770    5.719154481
  643 SOLV  OW      4056    3.912540115    5.423874119    4.403445080
  643 SOLV  HW1     4057    3.969497535    5.482263065    4.461311619
  643 SOLV  HW2     4058    3.839666623    5.383252443    4.458592254
  644 SOLV  OW      4059    6.175575888    4.454781797    4.817103928
  644 SOLV  HW1     4060    6.189153377    4.465669802    4.718619949
  644 SOLV  HW2     4061    6.148768321    4.542513230    4.856933719
  645 SOLV  OW      4062    6.513477610    5.275266786    5.017243530
  645 SOLV  HW1     4063    6.446155693    5.251721875    4.947137239
  645 SOLV  HW2     4064    6.486348227    5.234587164    5.104482482
  646 SOLV  OW      4065    3.727592527    3.719002049    3.645976615
  646 SOLV  HW1     4066    3.785121071    3.658910539    3.590471179
  646 SOLV  HW2     4067    3.699375454    3.797883419    3.591360914
  647 SOLV  OW      4068    5.137318756    3.884379813    4.732578535
  647 SOLV  HW1     4069    5.108199871    3.810298876    4.793110389
  647 SOLV  HW2     4070    5.230980323    3.911090403    4.755294017
  648 SOLV  OW      4071    4.249483499    3.791357130    5.855435108
  648 SOLV  HW1     4072    4.197214387    3.781954344    5.940176621
  648 SOLV  HW2     4073    4.199858193    3.747292965    5.780620478
  649 SOLV  OW      4074    5.324223203    6.269402086    3.482092642
  649 SOLV  HW1     4075    5.410993173    6.236868915    3.519701336
  649 SOLV  HW2     4076    5.259935462    6.193052734    3.475789220
  650 SOLV  OW      4077    4.807885279    4.942717358    5.260817803
  650 SOLV  HW1     4078    4.772437085    4.893135888    5.340105640
  650 SOLV  HW2     4079    4.872256242    4.884480280    5.211156890
  651 SOLV  OW      4080    4.717708651    4.837539157    3.769868962
  651 SOLV  HW1     4081    4.721383544    4.744845434    3.732527194
  651 SOLV  HW2     4082    4.792532031    4.850203051    3.834992596
  652 SOLV  OW      4083    4.585916487    6.204677077    5.832821814
  652 SOLV  HW1     4084    4.531717495    6.288591628    5.828073184
  652 SOLV  HW2     4085    4.524756368    6.125883265    5.840077143
  653 SOLV  OW      4086    6.304647181    5.022580903    5.818229821
  653 SOLV  HW1     4087    6.207898956    5.008372811    5.839198915
  653 SOLV  HW2     4088    6.343282367    5.088783483    5.882465760
  654 SOLV  OW      4089    3.963517432    6.340322217    6.126616196
  654 SOLV  HW1     4090    3.967729400    6.420598316    6.067134696
  654 SOLV  HW2     4091    3.925435277    6.366532630    6.215288423
  655 SOLV  OW      4092    3.489312068    3.667757524    4.915809615
  655 SOLV  HW1     4093    3.509209573    3.645633249    4.820331566
  655 SOLV  HW2     4094    3.547504171    3.743568702    4.945266487
  656 SOLV  OW      4095    3.742924833    4.808147305    6.032398451
  656 SOLV  HW1     4096    3.681104503    4.740487110    6.072420020
  656 SOLV  HW2     4097    3.694304976    4.860364240    5.962321043
  657 SOLV  OW      4098    5.812502892    4.642934982    6.034306298
  657 SOLV  HW1     4099    5.905270255    4.677075520    6.049480779
  657 SOLV  HW2     4100    5.753426415    4.718479890    6.005941255
  658 SOLV  OW      4101    3.910219622    6.180959433    4.301472588
  658 SOLV  HW1     4102    3.891104335    6.084228306    4.284807203
  658 SOLV  HW2     4103    3.839653506    6.236841294    4.257910666
  659 SOLV  OW      4104    3.942199686    5.460751885    5.156582780
  659 SOLV  HW1     4105    3.960904242    5.510996759    5.072160560
  659 SOLV  HW2     4106    3.876187010    5.387939035    5.138087418
  660 SOLV  OW      4107    6.229113826    3.798156710    5.395961964
  660 SOLV  HW1     4108    6.218405181    3.736528146    5.317932209
  660 SOLV  HW2     4109    6.195117334    3.888993504    5.371584370
  661 SOLV  OW      4110    6.686589900    3.902058442    3.577237307
  661 SOLV  HW1     4111    6.619690418    3.934019878    3.644354207
  661 SOLV  HW2     4112    6.757744732    3.849290902    3.623652251
  662 SOLV  OW      4113    4.606019804    6.474367266    3.557977388
  662 SOLV  HW1     4114    4.556009905    6.484775928    3.643946636
  662 SOLV  HW2     4115    4.608143569    6.562004313    3.509860470
  663 SOLV  OW      4116    6.064578819    5.002494102    6.066366928
  663 SOLV  HW1     4117    6.011868217    5.030505158    6.146606481
  663 SOLV  HW2     4118    6.026854546    5.046306185    5.984766124
  664 SOLV  OW      4119    6.353301925    6.828342282    4.516084082
  664 SOLV  HW1     4120    6.391221566    6.920882550    4.515583887
  664 SOLV  HW2     4121    6.276528584    6.824146801    4.580037582
  665 SOLV  OW      4122    6.631762003    4.923506451    3.601529168
  665 SOLV  HW1     4123    6.696853411    4.848214189    3.611305150
  665 SOLV  HW2     4124    6.540556392    4.886588151    3.583642100
  666 SOLV  OW      4125    3.565484928    5.976807080    4.039228736
  666 SOLV  HW1     4126    3.520149444    6.052784556    3.992601442
  666 SOLV  HW2     4127    3.506633413    5.942892195    4.112632896
  667 SOLV  OW      4128    4.079939893    6.688926546    5.298019743
  667 SOLV  HW1     4129    4.013958566    6.617814244    5.273711304
  667 SOLV  HW2     4130    4.040525511    6.748395493    5.368100384
  668 SOLV  OW      4131    4.041379024    5.731361721    6.791518921
  668 SOLV  HW1     4132    3.954714664    5.742441221    6.742856880
  668 SOLV  HW2     4133    4.117208911    5.739853943    6.726872846
  669 SOLV  OW      4134    3.404008778    5.020102164    6.239219966
  669 SOLV  HW1     4135    3.360991416    4.963125221    6.169187220
  669 SOLV  HW2     4136    3.503430631    5.015575066    6.229408874
  670 SOLV  OW      4137    5.271560434    5.303442239    5.224618948
  670 SOLV  HW1     4138    5.344688751    5.363326679    5.257297653
  670 SOLV  HW2     4139    5.278557030    5.293431844    5.125358761
  671 SOLV  OW      4140    4.607920918    5.448377202    3.674457067
  671 SOLV  HW1     4141    4.544494185    5.516888658    3.638612509
  671 SOLV  HW2     4142    4.632557906    5.471767531    3.768517970
  672 SOLV  OW      4143    3.401766555    5.341217701    6.368699047
  672 SOLV  HW1     4144    3.378117753    5.249240198    6.337356419
  672 SOLV  HW2     4145    3.376537274    5.407844915    6.298515596
  673 SOLV  OW      4146    6.518748313    4.768001499    5.096501067
  673 SOLV  HW1     4147    6.604541844    4.750153074    5.144693254
  673 SOLV  HW2     4148    6.452619860    4.808067714    5.159930355
  674 SOLV  OW      4149    3.791916294    3.800304307    5.402729090
  674 SOLV  HW1     4150    3.728771084    3.737299314    5.447946822
  674 SOLV  HW2     4151    3.876319899    3.806807888    5.455976081
  675 SOLV  OW      4152    5.211282478    3.765652889    3.492197591
  675 SOLV  HW1     4153    5.275327484    3.690219783    3.506681022
  675 SOLV  HW2     4154    5.256882003    3.838796786    3.441479778
  676 SOLV  OW      4155    6.389288356    5.151085235    4.808491816
  676 SOLV  HW1     4156    6.392853304    5.056284307    4.840137736
  676 SOLV  HW2     4157    6.464148382    5.167609014    4.744271240
  677 SOLV  OW      4158    5.695847028    3.405916314    4.364604414
  677 SOLV  HW1     4159    5.652645094    3.439645703    4.280954149
  677 SOLV  HW2     4160    5.794948514    3.402119526    4.351721982
  678 SOLV  OW      4161    5.384358655    6.217680115    4.921867177
  678 SOLV  HW1     4162    5.432593397    6.186785060    5.003847039
  678 SOLV  HW2     4163    5.409164059    6.312587938    4.902401162
  679 SOLV  OW      4164    6.170505670    3.764818730    4.466841765
  679 SOLV  HW1     4165    6.089387637    3.821894412    4.479644918
  679 SOLV  HW2     4166    6.242042374    3.793857618    4.530409406
  680 SOLV  OW      4167    5.293130141    5.403518861    5.886400905
  680 SOLV  HW1     4168    5.357918567    5.332273709    5.913384127
  680 SOLV  HW2     4169    5.225925861    5.365173386    5.823039782
  681 SOLV  OW      4170    3.605688287    4.436788965    4.930902237
  681 SOLV  HW1     4171    3.514608419    4.411456757    4.898276363
  681 SOLV  HW2     4172    3.609983832    4.535826101    4.944127867
  682 SOLV  OW      4173    6.084602106    4.692045081    4.954782303
  682 SOLV  HW1     4174    6.080598619    4.682262339    5.054231071
  682 SOLV  HW2     4175    6.070059218    4.787868560    4.930123010
  683 SOLV  OW      4176    3.543880311    3.784351779    0.044157092
  683 SOLV  HW1     4177    3.598956809    3.847072701   -0.010926978
  683 SOLV  HW2     4178    3.475101740    3.740686810   -0.013847221
  684 SOLV  OW      4179    4.525661259    4.008080749    6.230503840
  684 SOLV  HW1     4180    4.489438429    3.920984186    6.197281712
  684 SOLV  HW2     4181    4.569410769    3.994243407    6.319363959
  685 SOLV  OW      4182    3.907618706    3.540142558    3.536446723
  685 SOLV  HW1     4183    3.958981128    3.587947189    3.465183233
  685 SOLV  HW2     4184    3.913381448    3.441476533    3.521161622
  686 SOLV  OW      4185    5.721936175    4.599481573    6.536621033
  686 SOLV  HW1     4186    5.666256283    4.618585426    6.455772573
  686 SOLV  HW2     4187    5.802770574    4.658364447    6.536072272
  687 SOLV  OW      4188    6.127982425    4.939386639    4.845731766
  687 SOLV  HW1     4189    6.139062055    4.938568777    4.746342429
  687 SOLV  HW2     4190    6.093585756    5.028719123    4.874683324
  688 SOLV  OW      4191    3.731686693    3.534057402    5.165157343
  688 SOLV  HW1     4192    3.689815162    3.469762624    5.101013415
  688 SOLV  HW2     4193    3.830676685    3.519908028    5.166664261
  689 SOLV  OW      4194    4.660448794    6.041820959    4.286460338
  689 SOLV  HW1     4195    4.646837160    5.957154829    4.337922328
  689 SOLV  HW2     4196    4.617614743    6.033364722    4.196484475
  690 SOLV  OW      4197    4.160827598    3.555349620    4.729622231
  690 SOLV  HW1     4198    4.228822643    3.565930241    4.802192138
  690 SOLV  HW2     4199    4.073398005    3.527849787    4.769640260
  691 SOLV  OW      4200    3.724189237    4.385528719    6.881915535
  691 SOLV  HW1     4201    3.790055365    4.431532602    6.822361344
  691 SOLV  HW2     4202    3.773064518    4.327694942    6.947243749
  692 SOLV  OW      4203    4.676673942    4.532357572    3.702131274
  692 SOLV  HW1     4204    4.692553337    4.453854927    3.642238325
  692 SOLV  HW2     4205    4.580710405    4.559889870    3.696222708
  693 SOLV  OW      4206    5.517303898    4.551994498    5.186720611
  693 SOLV  HW1     4207    5.541321010    4.635865365    5.137830177
  693 SOLV  HW2     4208    5.583716065    4.480495856    5.164840148
  694 SOLV  OW      4209    4.061615673    6.217996058    5.896760884
  694 SOLV  HW1     4210    4.017843509    6.258020158    5.977283131
  694 SOLV  HW2     4211    4.002322404    6.147219131    5.858334438
  695 SOLV  OW      4212    3.897163102    4.994015458    3.917840463
  695 SOLV  HW1     4213    3.840001551    5.034192460    3.989392856
  695 SOLV  HW2     4214    3.941188077    5.066966150    3.865482664
  696 SOLV  OW      4215    6.357911025    4.334551000    6.030846724
  696 SOLV  HW1     4216    6.299390641    4.288688214    6.097719808
  696 SOLV  HW2     4217    6.437606645    4.373186574    6.077278402
  697 SOLV  OW      4218    4.411567093    4.266681163    5.357061315
  697 SOLV  HW1     4219    4.466628091    4.204864853    5.413160064
  697 SOLV  HW2     4220    4.370707361    4.336986453    5.415264825
  698 SOLV  OW      4221    4.835665802    6.203592412    6.388121910
  698 SOLV  HW1     4222    4.810407985    6.287119035    6.436981005
  698 SOLV  HW2     4223    4.853663146    6.225279799    6.292165730
  699 SOLV  OW      4224    5.761847850    4.131676771    4.797974534
  699 SOLV  HW1     4225    5.754408525    4.116051120    4.699474900
  699 SOLV  HW2     4226    5.752975561    4.229465668    4.816955327
  700 SOLV  OW      4227    4.412265232    5.268347829    5.297840612
  700 SOLV  HW1     4228    4.321939642    5.309586976    5.309764598
  700 SOLV  HW2     4229    4.447282410    5.238573318    5.386659426
  701 SOLV  OW      4230    6.457914147    4.375722307    4.870254246
  701 SOLV  HW1     4231    6.481970935    4.283470820    4.900461774
  701 SOLV  HW2     4232    6.358947246    4.388311518    4.877220356
  702 SOLV  OW      4233    6.155549489    4.556046444    5.573773744
  702 SOLV  HW1     4234    6.237256342    4.591321227    5.619393986
  702 SOLV  HW2     4235    6.075522262    4.607831763    5.604029961
  703 SOLV  OW      4236    6.694116982    6.435735665    3.879974219
  703 SOLV  HW1     4237    6.689994599    6.429485614    3.780247518
  703 SOLV  HW2     4238    6.726446145    6.526622603    3.906351657
  704 SOLV  OW      4239    6.489004751    6.279890012    3.972430400
  704 SOLV  HW1     4240    6.566095447    6.334228127    3.939172446
  704 SOLV  HW2     4241    6.491399352    6.276335245    4.072347036
  705 SOLV  OW      4242    4.724855264    5.929812966    3.748622991
  705 SOLV  HW1     4243    4.645775890    5.878750245    3.782393368
  705 SOLV  HW2     4244    4.714685598    6.026450927    3.772267943
  706 SOLV  OW      4245    0.002332407    3.898696199    4.569193938
  706 SOLV  HW1     4246    0.063843621    3.828716664    4.605537148
  706 SOLV  HW2     4247    0.016797810    3.984564021    4.618376800
  707 SOLV  OW      4248    4.552090758    4.124769246    5.790950709
  707 SOLV  HW1     4249    4.597130398    4.162113603    5.872058943
  707 SOLV  HW2     4250    4.458148149    4.099200779    5.813813988
  708 SOLV  OW      4251    5.926190482    6.809106866    3.687868530
  708 SOLV  HW1     4252    5.919246924    6.844843214    3.781014572
  708 SOLV  HW2     4253    5.836459188    6.813064909    3.643890928
  709 SOLV  OW      4254    6.731555365    6.554813146    3.390134531
  709 SOLV  HW1     4255    6.667879423    6.568187621    3.314184846
  709 SOLV  HW2     4256    6.798410576    6.629186115    3.391044236
  710 SOLV  OW      4257    4.169883413    3.496258368    6.499049868
  710 SOLV  HW1     4258    4.227928748    3.564731171    6.543120906
  710 SOLV  HW2     4259    4.155997965    3.419284567    6.561357400
  711 SOLV  OW      4260    4.007343032    5.659187077    4.975810806
  711 SOLV  HW1     4261    3.992281470    5.696457732    4.884238344
  711 SOLV  HW2     4262    3.992936433    5.731076383    5.043824320
  712 SOLV  OW      4263    4.202680000    5.115207233    5.880923936
  712 SOLV  HW1     4264    4.109611261    5.148208931    5.896708073
  712 SOLV  HW2     4265    4.201685745    5.015580244    5.872352204
  713 SOLV  OW      4266    5.322932931    4.627677776    4.277456533
  713 SOLV  HW1     4267    5.332703615    4.672954715    4.366092513
  713 SOLV  HW2     4268    5.306957006    4.696364847    4.206544271
  714 SOLV  OW      4269    5.608254027    3.645863568    5.533918065
  714 SOLV  HW1     4270    5.690920342    3.595698809    5.559409627
  714 SOLV  HW2     4271    5.562894255    3.679456316    5.616465133
  715 SOLV  OW      4272    0.165359836    3.628354012    3.854362802
  715 SOLV  HW1     4273    0.154062140    3.711718704    3.908439023
  715 SOLV  HW2     4274    0.120904923    3.551985597    3.901193516
  716 SOLV  OW      4275    5.106203960    4.256710154    4.043793782
  716 SOLV  HW1     4276    5.112664225    4.335337233    4.105254757
  716 SOLV  HW2     4277    5.016228751    4.214145549    4.053492428
  717 SOLV  OW      4278    5.844815117    5.317793768    5.895931866
  717 SOLV  HW1     4279    5.912972713    5.245050222    5.887876267
  717 SOLV  HW2     4280    5.776325759    5.291874460    5.964044926
  718 SOLV  OW      4281    4.026625660    6.750327172    6.155256555
  718 SOLV  HW1     4282    4.025753004    6.660821166    6.110654879
  718 SOLV  HW2     4283    4.047317694    6.821045397    6.087639157
  719 SOLV  OW      4284    5.617277701    5.291274764    4.882188694
  719 SOLV  HW1     4285    5.561612019    5.370060836    4.908567036
  719 SOLV  HW2     4286    5.615351270    5.223128859    4.955360740
  720 SOLV  OW      4287    4.483922106    5.894515522    6.577780132
  720 SOLV  HW1     4288    4.461032790    5.979863108    6.530944789
  720 SOLV  HW2     4289    4.399982275    5.844008689    6.597899813
  721 SOLV  OW      4290    4.872584445    6.359599461    3.486997802
  721 SOLV  HW1     4291    4.776567658    6.382040283    3.503691388
  721 SOLV  HW2     4292    4.930444729    6.412513304    3.549076471
  722 SOLV  OW      4293    5.312856393    4.742776407    5.651699025
  722 SOLV  HW1     4294    5.389327630    4.682012490    5.673188496
  722 SOLV  HW2     4295    5.346201891    4.836718132    5.643643630
  723 SOLV  OW      4296    6.148612171    3.928173357    6.695988747
  723 SOLV  HW1     4297    6.210144102    3.884701614    6.630231086
  723 SOLV  HW2     4298    6.198079017    3.999331115    6.745884686
  724 SOLV  OW      4299    5.535822793    4.257367758    3.750284106
  724 SOLV  HW1     4300    5.443488943    4.278578095    3.782322697
  724 SOLV  HW2     4301    5.600555189    4.268090453    3.825759636
  725 SOLV  OW      4302    0.090947090    4.845040188    4.871180643
  725 SOLV  HW1     4303    0.029498135    4.862523213    4.794237737
  725 SOLV  HW2     4304    0.070838618    4.909289549    4.945136505
  726 SOLV  OW      4305    4.793619447    3.810409101    5.005128366
  726 SOLV  HW1     4306    4.743517017    3.727302381    5.029303012
  726 SOLV  HW2     4307    4.736405005    3.868006482    4.946729779
  727 SOLV  OW      4308    5.732990122    5.326663973    3.757969493
  727 SOLV  HW1     4309    5.827126093    5.293027242    3.760933822
  727 SOLV  HW2     4310    5.674327841    5.266293189    3.811968597
  728 SOLV  OW      4311    4.719802753    6.520760291    6.094855367
  728 SOLV  HW1     4312    4.631438493    6.480395950    6.118572781
  728 SOLV  HW2     4313    4.763924982    6.465252260    6.024342336
  729 SOLV  OW      4314    4.680707106    5.920125639    4.911463340
  729 SOLV  HW1     4315    4.757683865    5.979242699    4.935579539
  729 SOLV  HW2     4316    4.598271311    5.952029024    4.958242670
  730 SOLV  OW      4317    5.018626915    5.370284335    4.699447008
  730 SOLV  HW1     4318    5.022809030    5.463074158    4.736518128
  730 SOLV  HW2     4319    5.011673391    5.304668304    4.774598920
  731 SOLV  OW      4320    4.616004704    6.771324206    4.840280946
  731 SOLV  HW1     4321    4.646188959    6.702713303    4.906484890
  731 SOLV  HW2     4322    4.692940975    6.830512662    4.816217860
  732 SOLV  OW      4323    5.434828443    6.056348447    4.711189052
  732 SOLV  HW1     4324    5.433650210    6.113157303    4.793487615
  732 SOLV  HW2     4325    5.509060192    5.989659082    4.717803482
  733 SOLV  OW      4326    3.969481217    5.587460384    4.614735502
  733 SOLV  HW1     4327    4.034386232    5.655690700    4.648405381
  733 SOLV  HW2     4328    3.891590709    5.633662801    4.572308245
  734 SOLV  OW      4329    3.782436981    4.395393758    4.547296940
  734 SOLV  HW1     4330    3.694494505    4.439828194    4.564431022
  734 SOLV  HW2     4331    3.829438368    4.442283671    4.472503396
  735 SOLV  OW      4332    5.803134200    4.904052217    5.792004790
  735 SOLV  HW1     4333    5.739611572    4.894272381    5.868628455
  735 SOLV  HW2     4334    5.751819571    4.905537200    5.706176516
  736 SOLV  OW      4335    6.755370112    4.783611119    5.962546935
  736 SOLV  HW1     4336    6.796767344    4.779304703    6.053482907
  736 SOLV  HW2     4337    6.818358270    4.744577744    5.895386627
  737 SOLV  OW      4338    5.724904247    3.920881617    0.005426271
  737 SOLV  HW1     4339    5.649649244    3.933495288   -0.059220921
  737 SOLV  HW2     4340    5.709597954    3.837520505    0.058514192
  738 SOLV  OW      4341    6.616298034    4.027320717    5.966591884
  738 SOLV  HW1     4342    6.565091422    3.945461950    5.992643123
  738 SOLV  HW2     4343    6.558087780    4.086778042    5.911112301
  739 SOLV  OW      4344    3.613779709    4.849330951    4.425582095
  739 SOLV  HW1     4345    3.524202262    4.812364056    4.450300937
  739 SOLV  HW2     4346    3.607423492    4.895791903    4.337249687
  740 SOLV  OW      4347    5.320266794    6.071270847    3.899154196
  740 SOLV  HW1     4348    5.235235125    6.123860252    3.901146684
  740 SOLV  HW2     4349    5.313066097    5.993901820    3.962115583
  741 SOLV  OW      4350    5.296604527    4.683022724    4.861920082
  741 SOLV  HW1     4351    5.284059426    4.598553455    4.913972147
  741 SOLV  HW2     4352    5.282997267    4.664504819    4.764587230
  742 SOLV  OW      4353    4.464219961    6.395453928    6.103371377
  742 SOLV  HW1     4354    4.433534175    6.479211966    6.058156623
  742 SOLV  HW2     4355    4.417562172    6.316767043    6.062963479
  743 SOLV  OW      4356    5.700248036    5.482824479    4.453995988
  743 SOLV  HW1     4357    5.716456958    5.431481132    4.369717077
  743 SOLV  HW2     4358    5.632677753    5.554531412    4.436845591
  744 SOLV  OW      4359    5.796237342    5.928755974    5.188025771
  744 SOLV  HW1     4360    5.773020523    5.831709681    5.181324945
  744 SOLV  HW2     4361    5.776371282    5.961456411    5.280426521
  745 SOLV  OW      4362    6.058562665    4.419079538    6.332112797
  745 SOLV  HW1     4363    6.079863185    4.516587792    6.338442467
  745 SOLV  HW2     4364    6.042628698    4.382440927    6.423793363
  746 SOLV  OW      4365    4.089214389    6.367074151    4.191609367
  746 SOLV  HW1     4366    4.054514396    6.396420478    4.102521532
  746 SOLV  HW2     4367    4.022833501    6.305943894    4.234721655
  747 SOLV  OW      4368    4.647097898    5.549737488    3.914855081
  747 SOLV  HW1     4369    4.618198043    5.642283212    3.890357576
  747 SOLV  HW2     4370    4.685534941    5.550188418    4.007171875
  748 SOLV  OW      4371    5.357554494    5.541407703    5.595610219
  748 SOLV  HW1     4372    5.262327422    5.568079526    5.610509020
  748 SOLV  HW2     4373    5.413656976    5.574374758    5.671552446
  749 SOLV  OW      4374    5.534526639    4.928295946    3.693006158
  749 SOLV  HW1     4375    5.610114458    4.865876547    3.673200648
  749 SOLV  HW2     4376    5.506417882    4.974346705    3.608797162
  750 SOLV  OW      4377    4.202616875    4.245442019    5.191597958
  750 SOLV  HW1     4378    4.227921901    4.296935013    5.109685897
  750 SOLV  HW2     4379    4.282142270    4.237230249    5.251679053
  751 SOLV  OW      4380    6.263086688    5.801984824    4.580459489
  751 SOLV  HW1     4381    6.200571435    5.802716462    4.658515260
  751 SOLV  HW2     4382    6.232011058    5.868204267    4.512263897
  752 SOLV  OW      4383    5.184779986    3.628739770    5.913348074
  752 SOLV  HW1     4384    5.103386304    3.649001998    5.967810112
  752 SOLV  HW2     4385    5.260368358    3.686858118    5.943517874
  753 SOLV  OW      4386    4.458146378    5.971453916    5.077112159
  753 SOLV  HW1     4387    4.494230669    6.046093702    5.133046161
  753 SOLV  HW2     4388    4.369108313    5.997734693    5.039920622
  754 SOLV  OW      4389    3.981577379    4.999914379    5.671689983
  754 SOLV  HW1     4390    3.927580000    5.075431275    5.708883616
  754 SOLV  HW2     4391    3.964154592    4.917096603    5.724976934
  755 SOLV  OW      4392    5.245388288    6.083131984    4.194572135
  755 SOLV  HW1     4393    5.186216944    6.102763249    4.272769248
  755 SOLV  HW2     4394    5.336832090    6.119687997    4.211981137
  756 SOLV  OW      4395    0.024058917    5.620424498    5.218666125
  756 SOLV  HW1     4396    0.013564200    5.615442924    5.119334286
  756 SOLV  HW2     4397    0.012100925    5.715056789    5.248723237
  757 SOLV  OW      4398    4.195481276    6.030737148    3.713844733
  757 SOLV  HW1     4399    4.237550001    6.116940474    3.685548854
  757 SOLV  HW2     4400    4.095960746    6.040589485    3.713648197
  758 SOLV  OW      4401    6.726152424    5.228923716    4.000210412
  758 SOLV  HW1     4402    6.725572172    5.253742833    3.903332137
  758 SOLV  HW2     4403    6.816210029    5.193113058    4.024886129
  759 SOLV  OW      4404    3.611269993    5.388632456    5.632010409
  759 SOLV  HW1     4405    3.524760993    5.360162655    5.590688679
  759 SOLV  HW2     4406    3.635275077    5.480069632    5.599378782
  760 SOLV  OW      4407    4.535448798    6.212495929    5.203443997
  760 SOLV  HW1     4408    4.553921362    6.252072244    5.113477385
  760 SOLV  HW2     4409    4.576884026    6.269773584    5.274181904
  761 SOLV  OW      4410    4.209400460    6.076573007    4.990714635
  761 SOLV  HW1     4411    4.146994108    6.102891968    4.917131020
  761 SOLV  HW2     4412    4.216752787    6.151494060    5.056551704
  762 SOLV  OW      4413    4.722706946    5.950543519    6.724264320
  762 SOLV  HW1     4414    4.786717268    5.958643528    6.647863336
  762 SOLV  HW2     4415    4.632913901    5.923250166    6.689734882
  763 SOLV  OW      4416    3.932702399    4.898235939    5.412848040
  763 SOLV  HW1     4417    3.987600188    4.816008319    5.427894082
  763 SOLV  HW2     4418    3.941624816    4.959134884    5.491671942
  764 SOLV  OW      4419    3.930706995    6.789791732    5.512831208
  764 SOLV  HW1     4420    3.879706227    6.714212031    5.553920324
  764 SOLV  HW2     4421    3.943265869    6.862246886    5.580611473
  765 SOLV  OW      4422    3.613628541    5.743279631    4.931202695
  765 SOLV  HW1     4423    3.613925411    5.644679007    4.914488911
  765 SOLV  HW2     4424    3.528702579    5.782760572    4.896128251
  766 SOLV  OW      4425    4.075562125    5.684091066    6.158862995
  766 SOLV  HW1     4426    4.174550363    5.695370425    6.150153014
  766 SOLV  HW2     4427    4.051246207    5.676822941    6.255597976
  767 SOLV  OW      4428    3.636482615    5.798209448    5.205532562
  767 SOLV  HW1     4429    3.554855131    5.843806011    5.241022766
  767 SOLV  HW2     4430    3.626196145    5.783276916    5.107182367
  768 SOLV  OW      4431    6.130195353    6.471066336    4.072874243
  768 SOLV  HW1     4432    6.203443267    6.470536290    4.140951414
  768 SOLV  HW2     4433    6.167830118    6.496017973    3.983649580
  769 SOLV  OW      4434    6.857817009    4.459865601    3.913186078
  769 SOLV  HW1     4435    6.897864077    4.551150232    3.921254674
  769 SOLV  HW2     4436    6.921624678    4.399615905    3.865224811
  770 SOLV  OW      4437    5.289887739    4.315541144    3.853681678
  770 SOLV  HW1     4438    5.219855770    4.276692732    3.913581895
  770 SOLV  HW2     4439    5.280148804    4.415043217    3.851208366
  771 SOLV  OW      4440    4.810185168    5.081630274    4.546828910
  771 SOLV  HW1     4441    4.791984472    5.093907356    4.644389189
  771 SOLV  HW2     4442    4.739606585    5.128432516    4.493629207
  772 SOLV  OW      4443    3.450478777    3.594513952    5.746721782
  772 SOLV  HW1     4444    3.401836185    3.654701918    5.683372551
  772 SOLV  HW2     4445    3.400328155    3.508497432    5.756094885
  773 SOLV  OW      4446    6.766764474    4.468150158    5.906576096
  773 SOLV  HW1     4447    6.821987203    4.392758380    5.870963976
  773 SOLV  HW2     4448    6.785159406    4.479702649    6.004196747
  774 SOLV  OW      4449    3.951650036    4.525351550    4.853525272
  774 SOLV  HW1     4450    3.901682696    4.581761804    4.787789538
  774 SOLV  HW2     4451    3.995647954    4.449416559    4.805587183
  775 SOLV  OW      4452    3.447654528    3.909786489    6.520593026
  775 SOLV  HW1     4453    3.391968344    3.900331471    6.438060553
  775 SOLV  HW2     4454    3.460477623    3.819936765    6.562598635
  776 SOLV  OW      4455    4.302064550    4.060537470    5.884350827
  776 SOLV  HW1     4456    4.297400154    4.089862738    5.979840686
  776 SOLV  HW2     4457    4.289547647    3.961453133    5.879289067
  777 SOLV  OW      4458    4.390006649    4.303166752    6.323854740
  777 SOLV  HW1     4459    4.459274373    4.371732850    6.346264125
  777 SOLV  HW2     4460    4.388543178    4.232824370    6.394927210
  778 SOLV  OW      4461    4.305543239    5.628758475    5.403985016
  778 SOLV  HW1     4462    4.352913618    5.592741594    5.484362842
  778 SOLV  HW2     4463    4.372045158    5.670518792    5.342055936
  779 SOLV  OW      4464    3.885075547    5.405781434    4.788483221
  779 SOLV  HW1     4465    3.963981517    5.353723355    4.821099848
  779 SOLV  HW2     4466    3.916544734    5.489853117    4.744419148
  780 SOLV  OW      4467    6.152518881    5.816344215    3.523097023
  780 SOLV  HW1     4468    6.077369324    5.781718880    3.466924472
  780 SOLV  HW2     4469    6.180336382    5.746021372    3.588538767
  781 SOLV  OW      4470    6.337926600    4.199283997    3.632719526
  781 SOLV  HW1     4471    6.238608508    4.210851543    3.634185060
  781 SOLV  HW2     4472    6.376300604    4.250553359    3.555915304
  782 SOLV  OW      4473    3.676084765    6.318483280    3.684253572
  782 SOLV  HW1     4474    3.578590525    6.306061625    3.665755716
  782 SOLV  HW2     4475    3.704382095    6.409534956    3.654080335
  783 SOLV  OW      4476    4.955554303    4.456181677    6.452174559
  783 SOLV  HW1     4477    4.916673157    4.543498338    6.481597397
  783 SOLV  HW2     4478    5.024487025    4.472508088    6.381581807
  784 SOLV  OW      4479    6.347996171    4.668114756    4.368012814
  784 SOLV  HW1     4480    6.402606409    4.703818367    4.443808116
  784 SOLV  HW2     4481    6.405735673    4.611578497    4.309091458
  785 SOLV  OW      4482    3.605269930    5.685468169    6.456282745
  785 SOLV  HW1     4483    3.661020000    5.745588263    6.399017982
  785 SOLV  HW2     4484    3.518635388    5.730667847    6.477570942
  786 SOLV  OW      4485    4.232170627    6.462576916    4.591301050
  786 SOLV  HW1     4486    4.298861743    6.509735772    4.649007883
  786 SOLV  HW2     4487    4.241098070    6.363779486    4.603989172
  787 SOLV  OW      4488    0.006711743    4.574142171    5.529529372
  787 SOLV  HW1     4489    0.067668411    4.578900257    5.450386229
  787 SOLV  HW2     4490   -0.086234544    4.598141057    5.501476699
  788 SOLV  OW      4491    6.250112486    4.132601287    4.220434689
  788 SOLV  HW1     4492    6.232959720    4.188645485    4.139398956
  788 SOLV  HW2     4493    6.163331386    4.097518769    4.255650324
  789 SOLV  OW      4494    5.267268962    5.621711307    4.510867337
  789 SOLV  HW1     4495    5.338577491    5.627827650    4.580717808
  789 SOLV  HW2     4496    5.228810776    5.529395770    4.510510992
  790 SOLV  OW      4497    5.116220595    4.706140026    5.441382595
  790 SOLV  HW1     4498    5.183331419    4.704464097    5.515509757
  790 SOLV  HW2     4499    5.082272267    4.613495389    5.425075771
  791 SOLV  OW      4500    4.995861213    4.635401768    6.813956104
  791 SOLV  HW1     4501    4.926746727    4.564596040    6.828439776
  791 SOLV  HW2     4502    5.076379357    4.594972281    6.770570793
  792 SOLV  OW      4503    5.077763165    3.948816685    6.160936668
  792 SOLV  HW1     4504    5.010377289    4.012417832    6.123311622
  792 SOLV  HW2     4505    5.166288944    3.964262833    6.117049375
  793 SOLV  OW      4506    5.417599669    4.983239077    5.591845497
  793 SOLV  HW1     4507    5.354744066    4.980158892    5.514118224
  793 SOLV  HW2     4508    5.447389560    5.077517300    5.606879838
  794 SOLV  OW      4509    6.407992711    4.176732846    5.819887748
  794 SOLV  HW1     4510    6.394495749    4.223123540    5.732324444
  794 SOLV  HW2     4511    6.380286210    4.237444279    5.894372490
  795 SOLV  OW      4512    4.007512354    5.894231725    5.119335031
  795 SOLV  HW1     4513    3.960166275    5.918639815    5.203975905
  795 SOLV  HW2     4514    4.083733544    5.957238341    5.104437734
  796 SOLV  OW      4515    4.309996050    5.883505421    3.916708034
  796 SOLV  HW1     4516    4.256564420    5.928065700    3.844868148
  796 SOLV  HW2     4517    4.248343858    5.835758336    3.979323853
  797 SOLV  OW      4518    6.367709634    3.836234954    4.643507995
  797 SOLV  HW1     4519    6.463678781    3.837654432    4.615404623
  797 SOLV  HW2     4520    6.356462279    3.773362158    4.720465030
  798 SOLV  OW      4521    5.540172201    4.133282548    5.964509613
  798 SOLV  HW1     4522    5.458367531    4.106190694    6.015264109
  798 SOLV  HW2     4523    5.571647618    4.222410894    5.997179555
  799 SOLV  OW      4524    3.778706600    6.473991252    4.581274562
  799 SOLV  HW1     4525    3.686933097    6.461763169    4.543484376
  799 SOLV  HW2     4526    3.772205752    6.517245841    4.671211851
  800 SOLV  OW      4527    5.526682679    3.774643556    5.759069980
  800 SOLV  HW1     4528    5.508117351    3.868782866    5.730907613
  800 SOLV  HW2     4529    5.483205233    3.757113189    5.847412266
  801 SOLV  OW      4530    5.715752742    6.113429231    4.873886807
  801 SOLV  HW1     4531    5.668420296    6.134947656    4.959316294
  801 SOLV  HW2     4532    5.751026114    6.019938464    4.877979165
  802 SOLV  OW      4533    4.978247437    6.444750865    3.929292660
  802 SOLV  HW1     4534    5.025585046    6.514447138    3.983176458
  802 SOLV  HW2     4535    5.010243008    6.354043567    3.956683439
  803 SOLV  OW      4536    3.780890128    4.017204586    3.297874430
  803 SOLV  HW1     4537    3.732020272    3.984834911    3.378902875
  803 SOLV  HW2     4538    3.772011285    3.949841400    3.224491940
  804 SOLV  OW      4539    4.547640466    5.844120069    6.086208734
  804 SOLV  HW1     4540    4.476756404    5.787361571    6.128110708
  804 SOLV  HW2     4541    4.597743375    5.892984559    6.157648836
  805 SOLV  OW      4542    5.925615103    0.003519860    4.008690711
  805 SOLV  HW1     4543    5.957463814   -0.063427114    4.075815319
  805 SOLV  HW2     4544    5.972288206    0.090664896    4.023830189
  806 SOLV  OW      4545    3.986990271    3.467688450    5.240283575
  806 SOLV  HW1     4546    3.978970218    3.381281883    5.190572508
  806 SOLV  HW2     4547    3.983763824    3.449952918    5.338653142
  807 SOLV  OW      4548    3.865152105    6.645667981    4.387165100
  807 SOLV  HW1     4549    3.839693797    6.569375370    4.446602700
  807 SOLV  HW2     4550    3.962187726    6.638866417    4.363941975
  808 SOLV  OW      4551    5.571372703    4.655004925    6.316023141
  808 SOLV  HW1     4552    5.619270204    4.740568580    6.296369390
  808 SOLV  HW2     4553    5.606666343    4.582673597    6.256659432
  809 SOLV  OW      4554    6.437299457    5.176764287    6.016780835
  809 SOLV  HW1     4555    6.392737007    5.118553367    6.084805198
  809 SOLV  HW2     4556    6.421126483    5.272826089    6.039412151
  810 SOLV  OW      4557    6.597637754    6.028802886    3.947888939
  810 SOLV  HW1     4558    6.576590875    5.947888684    4.002769813
  810 SOLV  HW2     4559    6.532449267    6.101529130    3.969412717
  811 SOLV  OW      4560    3.718459237    5.935018970    5.589028256
  811 SOLV  HW1     4561    3.626691598    5.961209080    5.618938135
  811 SOLV  HW2     4562    3.722139009    5.835975761    5.575660295
  812 SOLV  OW      4563    5.993989028    5.099215798    5.833891344
  812 SOLV  HW1     4564    6.026088253    5.151973856    5.755227163
  812 SOLV  HW2     4565    5.937413216    5.023115168    5.802117890
  813 SOLV  OW      4566    6.104918841    5.458804441    5.282246623
  813 SOLV  HW1     4567    6.083947751    5.378366814    5.226643190
  813 SOLV  HW2     4568    6.038473669    5.466126584    5.356631245
  814 SOLV  OW      4569    0.021276908    3.505674914    5.783340242
  814 SOLV  HW1     4570    0.013341713    3.544318014    5.691442844
  814 SOLV  HW2     4571   -0.040659678    3.427650229    5.792135651
  815 SOLV  OW      4572    4.526150450    5.583801269    4.388666277
  815 SOLV  HW1     4573    4.527723022    5.545778387    4.481142380
  815 SOLV  HW2     4574    4.530815686    5.683570825    4.393592875
  816 SOLV  OW      4575    6.157099078    5.983660164    4.397462262
  816 SOLV  HW1     4576    6.130634616    6.000907641    4.302575069
  816 SOLV  HW2     4577    6.208330826    6.062058360    4.432538342
  817 SOLV  OW      4578    4.463197839    5.482447942    5.117090559
  817 SOLV  HW1     4579    4.455954277    5.399120123    5.171917051
  817 SOLV  HW2     4580    4.523265194    5.465752949    5.038891223
  818 SOLV  OW      4581    4.217061793    4.478683323    4.595981539
  818 SOLV  HW1     4582    4.191493828    4.487220326    4.499673379
  818 SOLV  HW2     4583    4.154476562    4.415390593    4.641577485
  819 SOLV  OW      4584    3.774908827    5.221196173    5.145029318
  819 SOLV  HW1     4585    3.679851740    5.220682991    5.113982791
  819 SOLV  HW2     4586    3.813945675    5.129745555    5.134310186
  820 SOLV  OW      4587    5.457336475    5.479859062    5.350607882
  820 SOLV  HW1     4588    5.420001156    5.520245702    5.434132897
  820 SOLV  HW2     4589    5.543828612    5.434190412    5.371460639
  821 SOLV  OW      4590    3.836724074    5.652478671    5.322702732
  821 SOLV  HW1     4591    3.865045473    5.587469544    5.252179860
  821 SOLV  HW2     4592    3.776709528    5.721485510    5.282230579
  822 SOLV  OW      4593    5.671284513    6.513199991    3.568379524
  822 SOLV  HW1     4594    5.668120780    6.491992955    3.470698187
  822 SOLV  HW2     4595    5.675533620    6.612337670    3.580828851
  823 SOLV  OW      4596    4.618423631    6.726533762    3.433952626
  823 SOLV  HW1     4597    4.644238507    6.782724875    3.512551036
  823 SOLV  HW2     4598    4.695498847    6.720579245    3.370505755
  824 SOLV  OW      4599    5.022872934    6.664352018    5.389882049
  824 SOLV  HW1     4600    5.112956424    6.674686540    5.432071583
  824 SOLV  HW2     4601    4.967935261    6.745876272    5.408250413
  825 SOLV  OW      4602    6.624609214    3.810966511    4.562780895
  825 SOLV  HW1     4603    6.709841567    3.862860717    4.569444441
  825 SOLV  HW2     4604    6.622161838    3.761982314    4.475623457
  826 SOLV  OW      4605    3.666317825    3.588695334    5.557893051
  826 SOLV  HW1     4606    3.604862648    3.602737135    5.635521196
  826 SOLV  HW2     4607    3.617194980    3.541602928    5.484617874
  827 SOLV  OW      4608    6.141865036    5.409658936    4.774738386
  827 SOLV  HW1     4609    6.123927976    5.460982378    4.858678531
  827 SOLV  HW2     4610    6.238235867    5.419238367    4.749785431
  828 SOLV  OW      4611    5.929018621    5.804363011    4.428872007
  828 SOLV  HW1     4612    5.941705664    5.719150261    4.479663193
  828 SOLV  HW2     4613    6.017920466    5.838467524    4.398292077
  829 SOLV  OW      4614    5.490841520    6.479329912    3.762975476
  829 SOLV  HW1     4615    5.552245339    6.492291723    3.685107576
  829 SOLV  HW2     4616    5.499843929    6.385825926    3.797293539
  830 SOLV  OW      4617    6.194919639    3.853289760    3.581642842
  830 SOLV  HW1     4618    6.131822261    3.909652524    3.528332807
  830 SOLV  HW2     4619    6.254527753    3.802266831    3.519630789
  831 SOLV  OW      4620    6.571678073    5.504096386    4.409622414
  831 SOLV  HW1     4621    6.588949693    5.452197404    4.325898328
  831 SOLV  HW2     4622    6.473689136    5.522279843    4.417931037
  832 SOLV  OW      4623    3.725428028    5.984938904    4.664866037
  832 SOLV  HW1     4624    3.771638675    6.061737408    4.620499928
  832 SOLV  HW2     4625    3.755270883    5.978623783    4.760109327
  833 SOLV  OW      4626    5.781648467    4.610556548    3.436783474
  833 SOLV  HW1     4627    5.875488835    4.639512282    3.455676433
  833 SOLV  HW2     4628    5.768462328    4.516941323    3.469396867
  834 SOLV  OW      4629    4.707052069    4.668938324    4.729593163
  834 SOLV  HW1     4630    4.793722039    4.619214492    4.733580060
  834 SOLV  HW2     4631    4.672982825    4.683979827    4.822399628
  835 SOLV  OW      4632    4.206769101    3.615335024    5.200493690
  835 SOLV  HW1     4633    4.202646740    3.708958667    5.235408096
  835 SOLV  HW2     4634    4.116166351    3.573451343    5.206677083
  836 SOLV  OW      4635    6.757213850    6.556024575    4.278768515
  836 SOLV  HW1     4636    6.683111276    6.582461065    4.217028231
  836 SOLV  HW2     4637    6.730627517    6.474066950    4.329542615
  837 SOLV  OW      4638    6.054842659    3.841122076    4.782332113
  837 SOLV  HW1     4639    6.134015202    3.784996146    4.806478528
  837 SOLV  HW2     4640    6.024930744    3.892804569    4.862554267
  838 SOLV  OW      4641    4.800715420    5.037747655    4.806423230
  838 SOLV  HW1     4642    4.748553873    5.018584437    4.889570404
  838 SOLV  HW2     4643    4.849202476    4.955122150    4.777726940
  839 SOLV  OW      4644    3.806647978    6.647018092    3.855607351
  839 SOLV  HW1     4645    3.803589637    6.746550027    3.846349144
  839 SOLV  HW2     4646    3.781917524    6.604677731    3.768444491
  840 SOLV  OW      4647    4.227411070    6.566116845    3.909736905
  840 SOLV  HW1     4648    4.184728271    6.633704914    3.849640210
  840 SOLV  HW2     4649    4.156933863    6.506432005    3.948106657
  841 SOLV  OW      4650    5.516857066    4.043399576    4.882135717
  841 SOLV  HW1     4651    5.495550050    3.963717572    4.825578120
  841 SOLV  HW2     4652    5.603305113    4.083565821    4.851880357
  842 SOLV  OW      4653    5.083726332    3.865189856    5.633177338
  842 SOLV  HW1     4654    5.133178017    3.796407172    5.580027317
  842 SOLV  HW2     4655    5.140793526    3.946661796    5.643526259
  843 SOLV  OW      4656    5.133668956    5.079021712    6.582289510
  843 SOLV  HW1     4657    5.039453633    5.112298206    6.578266259
  843 SOLV  HW2     4658    5.169444197    5.091409192    6.674845885
  844 SOLV  OW      4659    4.095034274    3.691634096    4.509455036
  844 SOLV  HW1     4660    3.995568983    3.682928449    4.503774096
  844 SOLV  HW2     4661    4.127953451    3.644752773    4.591429868
  845 SOLV  OW      4662    5.520300758    6.126035218    4.243454043
  845 SOLV  HW1     4663    5.538968225    6.134305609    4.341356711
  845 SOLV  HW2     4664    5.573686596    6.194259193    4.193482554
  846 SOLV  OW      4665    5.675732929    3.901912006    3.961367250
  846 SOLV  HW1     4666    5.658309278    3.957510438    4.042651335
  846 SOLV  HW2     4667    5.608753449    3.924456022    3.890604667
  847 SOLV  OW      4668    4.939389632    4.464720479    3.755940577
  847 SOLV  HW1     4669    5.001107205    4.501550536    3.825483153
  847 SOLV  HW2     4670    4.849212342    4.506830902    3.765761866
  848 SOLV  OW      4671    6.513264769    4.115268946    4.953637456
  848 SOLV  HW1     4672    6.605917128    4.099142498    4.919644540
  848 SOLV  HW2     4673    6.448084063    4.062855913    4.898825508
  849 SOLV  OW      4674    4.987832287    5.133323528    3.622501709
  849 SOLV  HW1     4675    4.892921868    5.104293048    3.610204682
  849 SOLV  HW2     4676    5.032377649    5.140257383    3.533229259
  850 SOLV  OW      4677    3.660279711    5.560945001    3.688479340
  850 SOLV  HW1     4678    3.606310857    5.644031574    3.702045007
  850 SOLV  HW2     4679    3.616465095    5.503717249    3.619159329
  851 SOLV  OW      4680    4.762062485    4.763114619    5.485546570
  851 SOLV  HW1     4681    4.776589077    4.680027924    5.539278304
  851 SOLV  HW2     4682    4.787610290    4.842952575    5.540087466
  852 SOLV  OW      4683    3.549943588    4.753994807    6.394025067
  852 SOLV  HW1     4684    3.563267555    4.702239701    6.309494589
  852 SOLV  HW2     4685    3.585693452    4.846660227    6.382339318
  853 SOLV  OW      4686    5.631822389    3.873565235    4.425700092
  853 SOLV  HW1     4687    5.545114470    3.830827693    4.451328072
  853 SOLV  HW2     4688    5.704331207    3.804690081    4.426160244
  854 SOLV  OW      4689    6.367153023    4.808922426    6.374048568
  854 SOLV  HW1     4690    6.464099603    4.827624960    6.358143848
  854 SOLV  HW2     4691    6.355391455    4.769109296    6.465031729
  855 SOLV  OW      4692    4.289971559    6.807879433    4.284220199
  855 SOLV  HW1     4693    4.338123969    6.784218421    4.199820632
  855 SOLV  HW2     4694    4.230320986    6.732165980    4.310886487
  856 SOLV  OW      4695    6.491062244    4.338469754    3.461085378
  856 SOLV  HW1     4696    6.471267839    4.430828576    3.428227215
  856 SOLV  HW2     4697    6.558410538    4.343081164    3.534871978
  857 SOLV  OW      4698    4.797714223    5.259349997    5.987245557
  857 SOLV  HW1     4699    4.718897203    5.199999779    6.003591689
  857 SOLV  HW2     4700    4.879035914    5.219060130    6.029259959
  858 SOLV  OW      4701    5.605849638    5.134836924    5.105362219
  858 SOLV  HW1     4702    5.665475326    5.122191550    5.184639652
  858 SOLV  HW2     4703    5.517485948    5.091421881    5.122883420
  859 SOLV  OW      4704    4.821296944    4.200460280    6.478871293
  859 SOLV  HW1     4705    4.894486800    4.133123494    6.468343957
  859 SOLV  HW2     4706    4.860545411    4.292440255    6.479864189
  860 SOLV  OW      4707    4.641574589    3.297606954    6.696145473
  860 SOLV  HW1     4708    4.680212541    3.388973697    6.683464699
  860 SOLV  HW2     4709    4.614625295    3.285803820    6.791727588
  861 SOLV  OW      4710    6.667225348    4.747329535    3.970645003
  861 SOLV  HW1     4711    6.638343915    4.678488584    3.904099619
  861 SOLV  HW2     4712    6.642720988    4.838337577    3.937201045
  862 SOLV  OW      4713    5.546397066    6.239932708    3.884036225
  862 SOLV  HW1     4714    5.571738396    6.263874763    3.977771730
  862 SOLV  HW2     4715    5.467781392    6.178134634    3.885532176
  863 SOLV  OW      4716    6.485196447    5.552561197    3.527726241
  863 SOLV  HW1     4717    6.460184682    5.464042482    3.566976461
  863 SOLV  HW2     4718    6.547157586    5.600316942    3.590031812
  864 SOLV  OW      4719    5.437849118    6.387573215    4.463286539
  864 SOLV  HW1     4720    5.510429072    6.322946305    4.439675194
  864 SOLV  HW2     4721    5.477354743    6.478380396    4.477263705
  865 SOLV  OW      4722    4.316069668    6.440674160    5.564160316
  865 SOLV  HW1     4723    4.234200255    6.388330917    5.587806066
  865 SOLV  HW2     4724    4.323450592    6.447844076    5.464683668
  866 SOLV  OW      4725    3.904062894    3.998773192    5.768215788
  866 SOLV  HW1     4726    3.884986651    3.960959914    5.858813583
  866 SOLV  HW2     4727    3.827995482    4.057145264    5.739788591
  867 SOLV  OW      4728    4.150100046    5.756880253    4.094863385
  867 SOLV  HW1     4729    4.169938252    5.819499678    4.170273627
  867 SOLV  HW2     4730    4.134538346    5.664974043    4.131091508
  868 SOLV  OW      4731    4.441216347    3.895675702    5.353423622
  868 SOLV  HW1     4732    4.489895050    3.965882248    5.405418042
  868 SOLV  HW2     4733    4.342636973    3.910008589    5.362293141
  869 SOLV  OW      4734    3.589985017    4.624502159    6.149602728
  869 SOLV  HW1     4735    3.647485507    4.543521278    6.161331784
  869 SOLV  HW2     4736    3.494524084    4.596412684    6.139609307
  870 SOLV  OW      4737    4.238784861    4.146916783    6.162280328
  870 SOLV  HW1     4738    4.236262925    4.053621114    6.198211244
  870 SOLV  HW2     4739    4.304492443    4.201058968    6.214745327
  871 SOLV  OW      4740    4.142488786    6.001632230    6.438728012
  871 SOLV  HW1     4741    4.116822375    6.036373656    6.348526992
  871 SOLV  HW2     4742    4.068228527    6.018914559    6.503447558
  872 SOLV  OW      4743    6.704791202    4.384624331    5.268886070
  872 SOLV  HW1     4744    6.788331615    4.332357043    5.285939457
  872 SOLV  HW2     4745    6.635370124    4.324494443    5.229304437
  873 SOLV  OW      4746    4.094601169    5.148007995    5.312767938
  873 SOLV  HW1     4747    4.131871732    5.240749194    5.316209182
  873 SOLV  HW2     4748    4.118697550    5.105642600    5.225439070
  874 SOLV  OW      4749    3.704425015    4.053805518    5.456312407
  874 SOLV  HW1     4750    3.618142157    4.082383111    5.414593908
  874 SOLV  HW2     4751    3.727575422    3.961637750    5.425152420
  875 SOLV  OW      4752    3.802685651    6.619330320    4.809034959
  875 SOLV  HW1     4753    3.894471275    6.579968415    4.814274674
  875 SOLV  HW2     4754    3.773949224    6.649089140    4.900084489
  876 SOLV  OW      4755    5.685013319    4.900232267    6.276687107
  876 SOLV  HW1     4756    5.618202980    4.972271836    6.295307480
  876 SOLV  HW2     4757    5.772890825    4.924943250    6.317514932
  877 SOLV  OW      4758    3.406995078    4.951199686    5.634889194
  877 SOLV  HW1     4759    3.406842158    4.894847020    5.717507595
  877 SOLV  HW2     4760    3.501253130    4.966541897    5.605200086
  878 SOLV  OW      4761    5.964954022    4.879755825    4.451318726
  878 SOLV  HW1     4762    6.057688659    4.880963302    4.488744331
  878 SOLV  HW2     4763    5.907303258    4.942965825    4.503113811
  879 SOLV  OW      4764    5.151150140    3.794449944    4.463432670
  879 SOLV  HW1     4765    5.080886229    3.728402998    4.436925365
  879 SOLV  HW2     4766    5.135407932    3.823789936    4.557736292
  880 SOLV  OW      4767    4.038447656    5.042841310    4.465131332
  880 SOLV  HW1     4768    4.015715686    5.076171718    4.373621918
  880 SOLV  HW2     4769    3.984577026    4.960984798    4.485106989
  881 SOLV  OW      4770    5.442439964    4.194052828    5.408459537
  881 SOLV  HW1     4771    5.516214889    4.185467937    5.475430218
  881 SOLV  HW2     4772    5.436966036    4.110346986    5.354009356
  882 SOLV  OW      4773    4.743502518    5.515752175    6.321904098
  882 SOLV  HW1     4774    4.753424734    5.521118430    6.222533013
  882 SOLV  HW2     4775    4.717248914    5.605389822    6.357648543
  883 SOLV  OW      4776    4.464283628    3.912955735    4.359165669
  883 SOLV  HW1     4777    4.371966594    3.882333922    4.335898784
  883 SOLV  HW2     4778    4.530430675    3.867918991    4.299184912
  884 SOLV  OW      4779    3.576075571    4.189554821    4.238482428
  884 SOLV  HW1     4780    3.491464747    4.213603698    4.190900415
  884 SOLV  HW2     4781    3.642469344    4.263584737    4.227860815
  885 SOLV  OW      4782    3.837953929    5.242893715    5.682064865
  885 SOLV  HW1     4783    3.768395803    5.314690421    5.685037052
  885 SOLV  HW2     4784    3.859774890    5.221577018    5.586821368
  886 SOLV  OW      4785    3.720835069    4.416211243    4.189767424
  886 SOLV  HW1     4786    3.758196425    4.423371058    4.097285485
  886 SOLV  HW2     4787    3.781610941    4.462969475    4.253954348
  887 SOLV  OW      4788    6.047144343    5.754778949    4.117995808
  887 SOLV  HW1     4789    5.954646232    5.750667391    4.155794720
  887 SOLV  HW2     4790    6.104311073    5.685662679    4.162227954
  888 SOLV  OW      4791    5.100535234    5.337312072    5.675285634
  888 SOLV  HW1     4792    5.079850960    5.433898413    5.659688267
  888 SOLV  HW2     4793    5.096101357    5.287860362    5.588482009
  889 SOLV  OW      4794    5.052885745    4.853306167    0.098764232
  889 SOLV  HW1     4795    5.024031052    4.767117829    0.057045047
  889 SOLV  HW2     4796    4.973071284    4.911924124    0.112729899
  890 SOLV  OW      4797    6.478775129    3.257675532    6.377463992
  890 SOLV  HW1     4798    6.454563870    3.252229446    6.474345601
  890 SOLV  HW2     4799    6.577027105    3.242377962    6.366771123
  891 SOLV  OW      4800    6.508955321    6.620096355    4.624430198
  891 SOLV  HW1     4801    6.461459213    6.701990938    4.592220894
  891 SOLV  HW2     4802    6.605878345    6.626266606    4.600600478
  892 SOLV  OW      4803    4.088965683    4.587758287    4.143880311
  892 SOLV  HW1     4804    4.075329001    4.684739110    4.123617700
  892 SOLV  HW2     4805    4.092488037    4.536033048    4.058359456
  893 SOLV  OW      4806    0.053674469    4.160549056    4.657089047
  893 SOLV  HW1     4807    0.062993074    4.167679637    4.557772232
  893 SOLV  HW2     4808    0.107601054    4.232502531    4.700862009
  894 SOLV  OW      4809    6.391729926    5.289183405    3.612645131
  894 SOLV  HW1     4810    6.431641233    5.255901031    3.527198668
  894 SOLV  HW2     4811    6.391106556    5.215353155    3.680101818
  895 SOLV  OW      4812    6.761100977    5.274804898    3.745091647
  895 SOLV  HW1     4813    6.806886635    5.363692063    3.742995693
  895 SOLV  HW2     4814    6.777479589    5.226853362    3.658871028
  896 SOLV  OW      4815    4.186645596    3.888201848    4.685185232
  896 SOLV  HW1     4816    4.143107832    3.840619898    4.608750220
  896 SOLV  HW2     4817    4.212414122    3.980517135    4.656624692
  897 SOLV  OW      4818    5.205345487    5.066624301    6.845965500
  897 SOLV  HW1     4819    5.148063636    4.990389449    6.876112847
  897 SOLV  HW2     4820    5.279410459    5.080662225    6.911685335
  898 SOLV  OW      4821    6.371174328    4.888364146    4.203920832
  898 SOLV  HW1     4822    6.329694818    4.810363169    4.250790471
  898 SOLV  HW2     4823    6.463298608    4.903606020    4.239728751
  899 SOLV  OW      4824    4.418063771    4.571275223    3.674812037
  899 SOLV  HW1     4825    4.345047468    4.612718692    3.729152747
  899 SOLV  HW2     4826    4.388469147    4.481474782    3.642226585
  900 SOLV  OW      4827    3.714655718    3.980324446    6.496251264
  900 SOLV  HW1     4828    3.762672400    3.894057588    6.480313657
  900 SOLV  HW2     4829    3.615964846    3.964170875    6.495399556
  901 SOLV  OW      4830    3.933388415    5.766914414    3.933309030
  901 SOLV  HW1     4831    3.853203946    5.763969027    3.992989644
  901 SOLV  HW2     4832    4.016062610    5.775032924    3.988978702
  902 SOLV  OW      4833    6.275632237    4.602707170    5.990353886
  902 SOLV  HW1     4834    6.362148142    4.644974267    6.017374437
  902 SOLV  HW2     4835    6.279856189    4.504271761    6.007505134
  903 SOLV  OW      4836    4.264792213    3.603326517    3.699498107
  903 SOLV  HW1     4837    4.245799873    3.559004617    3.611882597
  903 SOLV  HW2     4838    4.189557804    3.585400534    3.762901301
  904 SOLV  OW      4839    4.544257680    4.244876739    4.575154090
  904 SOLV  HW1     4840    4.620004457    4.206567077    4.628032924
  904 SOLV  HW2     4841    4.521344780    4.335525500    4.610638765
  905 SOLV  OW      4842    5.237904083    4.449524465    3.389191063
  905 SOLV  HW1     4843    5.183466014    4.415832613    3.466021066
  905 SOLV  HW2     4844    5.309976724    4.509858118    3.423350134
  906 SOLV  OW      4845    4.073719574    5.773015072    5.438518285
  906 SOLV  HW1     4846    4.155168061    5.719706156    5.415580049
  906 SOLV  HW2     4847    3.993500809    5.731361269    5.395719991
  907 SOLV  OW      4848    6.050551844    4.252728150    3.594171848
  907 SOLV  HW1     4849    6.045474824    4.349838828    3.617528166
  907 SOLV  HW2     4850    5.982877482    4.202038157    3.647579759
  908 SOLV  OW      4851    3.713528272    6.583820186    3.606896734
  908 SOLV  HW1     4852    3.634997589    6.613935251    3.552803705
  908 SOLV  HW2     4853    3.793933591    6.576839152    3.547852259
  909 SOLV  OW      4854    4.371671658    5.313006782    5.777216887
  909 SOLV  HW1     4855    4.311732046    5.259155848    5.836453412
  909 SOLV  HW2     4856    4.407654081    5.254693363    5.704371569
  910 SOLV  OW      4857    5.751881129    3.968019469    6.059205310
  910 SOLV  HW1     4858    5.763530333    3.889709710    5.998104949
  910 SOLV  HW2     4859    5.706078064    4.042100417    6.010057895
  911 SOLV  OW      4860    5.372225562    5.695300730    3.841939006
  911 SOLV  HW1     4861    5.364981729    5.756989098    3.763558045
  911 SOLV  HW2     4862    5.353452193    5.745993089    3.926077956
  912 SOLV  OW      4863    5.037742396    3.698781887    4.912667942
  912 SOLV  HW1     4864    5.097912402    3.664726637    4.984926688
  912 SOLV  HW2     4865    4.962331799    3.750175921    4.953575710
  913 SOLV  OW      4866    6.821529292    4.117947825    5.579907651
  913 SOLV  HW1     4867    6.732858950    4.098744230    5.537833178
  913 SOLV  HW2     4868    6.827630793    4.070663755    5.667819133
  914 SOLV  OW      4869    6.833706556    6.189231453    3.947257138
  914 SOLV  HW1     4870    6.789738344    6.276789240    3.927206893
  914 SOLV  HW2     4871    6.763713227    6.118932142    3.959923766
  915 SOLV  OW      4872    5.836130471    3.947727710    5.471850226
  915 SOLV  HW1     4873    5.808766103    3.864835153    5.423048658
  915 SOLV  HW2     4874    5.898921356    3.923619925    5.545861298
  916 SOLV  OW      4875    5.526602362    5.856023142    4.181361943
  916 SOLV  HW1     4876    5.533876385    5.952470782    4.206791634
  916 SOLV  HW2     4877    5.442639922    5.841626311    4.128971489
  917 SOLV  OW      4878    4.111445625    4.178060673    5.712390742
  917 SOLV  HW1     4879    4.039657690    4.108689900    5.706398631
  917 SOLV  HW2     4880    4.189418663    4.141033404    5.762897414
  918 SOLV  OW      4881    4.235397663    5.170272824    4.143683197
  918 SOLV  HW1     4882    4.271346308    5.124058866    4.062607064
  918 SOLV  HW2     4883    4.300934697    5.239225824    4.174534106
  919 SOLV  OW      4884    4.983248564    5.786799923    6.322025884
  919 SOLV  HW1     4885    4.997081599    5.743450006    6.232970549
  919 SOLV  HW2     4886    5.036499371    5.738227761    6.391354674
  920 SOLV  OW      4887    4.081983893    4.085789926    6.645590573
  920 SOLV  HW1     4888    4.053284789    4.177253911    6.617083450
  920 SOLV  HW2     4889    4.035042691    4.061060440    6.730365695
  921 SOLV  OW      4890    6.560123683    5.341049803    4.183934580
  921 SOLV  HW1     4891    6.495012470    5.401660377    4.138235662
  921 SOLV  HW2     4892    6.627132438    5.307958350    4.117479751
  922 SOLV  OW      4893    6.579510924    6.861123713    3.410393013
  922 SOLV  HW1     4894    6.533250926    6.781290843    3.448968925
  922 SOLV  HW2     4895    6.675652161    6.839138783    3.393813981
  923 SOLV  OW      4896    6.778333552    6.154472845    3.559890574
  923 SOLV  HW1     4897    6.877862934    6.155424345    3.569616309
  923 SOLV  HW2     4898    6.740873616    6.241399828    3.592170835
  924 SOLV  OW      4899    5.077771794    6.630460883    4.610505588
  924 SOLV  HW1     4900    5.045656055    6.724469917    4.598981852
  924 SOLV  HW2     4901    5.051551922    6.576276826    4.530639987
  925 SOLV  OW      4902    4.680227674    4.307295239    3.545510707
  925 SOLV  HW1     4903    4.624402873    4.236979449    3.589569461
  925 SOLV  HW2     4904    4.764007304    4.265862871    3.509927042
  926 SOLV  OW      4905    6.483875887    5.164288395    4.383266715
  926 SOLV  HW1     4906    6.520545628    5.072353776    4.368950663
  926 SOLV  HW2     4907    6.509164956    5.222634968    4.306080898
  927 SOLV  OW      4908    6.275367301    3.690758411    4.879053607
  927 SOLV  HW1     4909    6.242973778    3.713830723    4.970805290
  927 SOLV  HW2     4910    6.280716089    3.591346236    4.869640320
  928 SOLV  OW      4911    4.698403920    4.391195826    3.949779218
  928 SOLV  HW1     4912    4.672140955    4.453886692    3.876418086
  928 SOLV  HW2     4913    4.758025222    4.319873475    3.912899783
  929 SOLV  OW      4914    5.814168454    5.838778489    4.891509679
  929 SOLV  HW1     4915    5.803848734    5.800365257    4.983268447
  929 SOLV  HW2     4916    5.900933957    5.808307738    4.852203805
  930 SOLV  OW      4917    4.833873682    4.785733288    4.186038741
  930 SOLV  HW1     4918    4.813274254    4.688857389    4.172226928
  930 SOLV  HW2     4919    4.857033238    4.801503372    4.282033217
  931 SOLV  OW      4920    5.422386061    4.364912648    6.768320851
  931 SOLV  HW1     4921    5.385740500    4.304318860    6.838941275
  931 SOLV  HW2     4922    5.453683865    4.310350875    6.690570531
  932 SOLV  OW      4923    5.726148547    4.112837805    5.225505061
  932 SOLV  HW1     4924    5.686523789    4.035110788    5.176618938
  932 SOLV  HW2     4925    5.768002497    4.080890788    5.310529265
  933 SOLV  OW      4926    6.077218467    4.153260109    5.608492230
  933 SOLV  HW1     4927    6.158467438    4.209513839    5.593130833
  933 SOLV  HW2     4928    5.996573121    4.212114836    5.614344710
  934 SOLV  OW      4929    6.306724805    4.385873811    6.600122025
  934 SOLV  HW1     4930    6.213542880    4.349705714    6.597115466
  934 SOLV  HW2     4931    6.359151179    4.349283640    6.523228366
  935 SOLV  OW      4932    5.105550826    5.016517186    3.859253088
  935 SOLV  HW1     4933    5.077016573    5.055899551    3.771865058
  935 SOLV  HW2     4934    5.044035488    4.941541870    3.883673522
  936 SOLV  OW      4935    4.570911407    4.968508088    5.737041756
  936 SOLV  HW1     4936    4.511093211    4.895495983    5.703985878
  936 SOLV  HW2     4937    4.664590956    4.951155630    5.706633488
  937 SOLV  OW      4938    5.476922342    5.768756958    3.464093007
  937 SOLV  HW1     4939    5.421913144    5.816818185    3.532401094
  937 SOLV  HW2     4940    5.437448259    5.783231020    3.373350390
  938 SOLV  OW      4941    4.526322583    4.293810286    4.884218004
  938 SOLV  HW1     4942    4.516666793    4.383636713    4.841346348
  938 SOLV  HW2     4943    4.592193932    4.239131412    4.832516139
  939 SOLV  OW      4944    4.368614708    4.397175933    6.646046565
  939 SOLV  HW1     4945    4.372098901    4.301216310    6.618092515
  939 SOLV  HW2     4946    4.459735034    4.426875889    6.674626951
  940 SOLV  OW      4947    5.827130505    4.368174896    6.698020505
  940 SOLV  HW1     4948    5.763360284    4.310757560    6.749385243
  940 SOLV  HW2     4949    5.775804300    4.429275221    6.637737251
  941 SOLV  OW      4950    4.624249607    6.339444251    4.970465961
  941 SOLV  HW1     4951    4.648828334    6.427571053    5.010851122
  941 SOLV  HW2     4952    4.685789750    6.319411540    4.894223780
  942 SOLV  OW      4953    4.858200791    5.117416912    6.544601592
  942 SOLV  HW1     4954    4.883225173    5.193165461    6.484286487
  942 SOLV  HW2     4955    4.803277289    5.051090184    6.493747750
  943 SOLV  OW      4956    6.080676272    6.766651703    4.986379749
  943 SOLV  HW1     4957    6.172460126    6.799439125    4.964003214
  943 SOLV  HW2     4958    6.083910881    6.713980423    5.071333932
  944 SOLV  OW      4959    6.497356436    4.270982434    6.410745021
  944 SOLV  HW1     4960    6.557907883    4.278660748    6.489966315
  944 SOLV  HW2     4961    6.527384387    4.194974906    6.353103026
  945 SOLV  OW      4962    4.936329717    4.800393615    3.937955103
  945 SOLV  HW1     4963    5.000375243    4.723723151    3.933292606
  945 SOLV  HW2     4964    4.904705570    4.811698737    4.032157028
  946 SOLV  OW      4965    3.714455668    5.386945945    3.915083342
  946 SOLV  HW1     4966    3.682997485    5.444038621    3.839238654
  946 SOLV  HW2     4967    3.708721056    5.438786275    4.000413325
  947 SOLV  OW      4968    3.930509692    5.640817612    3.683363630
  947 SOLV  HW1     4969    3.943087653    5.675259126    3.776408007
  947 SOLV  HW2     4970    3.836340687    5.609111827    3.672023219
  948 SOLV  OW      4971    6.788091578    4.702071717    3.649075662
  948 SOLV  HW1     4972    6.822668057    4.613434705    3.618263103
  948 SOLV  HW2     4973    6.693981908    4.691748671    3.681297710
  949 SOLV  OW      4974    4.097582685    4.154621782    3.928881332
  949 SOLV  HW1     4975    4.015763022    4.136188157    3.874409945
  949 SOLV  HW2     4976    4.092559308    4.103722738    4.014819670
  950 SOLV  OW      4977    5.041951190    3.549995859    6.835316571
  950 SOLV  HW1     4978    5.036975984    3.630813478    6.894000128
  950 SOLV  HW2     4979    5.078276396    3.575989678    6.745835896
  951 SOLV  OW      4980    4.637902626    5.476070476    4.904059144
  951 SOLV  HW1     4981    4.715700884    5.538749212    4.908565211
  951 SOLV  HW2     4982    4.617750992    5.454800933    4.808439945
  952 SOLV  OW      4983    5.082198350    5.239635095    5.410359296
  952 SOLV  HW1     4984    4.988526099    5.255248135    5.379000529
  952 SOLV  HW2     4985    5.146368610    5.268511727    5.339296846
  953 SOLV  OW      4986    5.115097813    4.824047672    6.449049429
  953 SOLV  HW1     4987    5.121507217    4.901631371    6.511816704
  953 SOLV  HW2     4988    5.054159866    4.754844615    6.487747022
  954 SOLV  OW      4989    5.585215418    6.846848759    4.233861862
  954 SOLV  HW1     4990    5.504313106    6.792676097    4.256706938
  954 SOLV  HW2     4991    5.659418504    6.785820757    4.206091886
  955 SOLV  OW      4992    4.257148966    5.519255456    4.932554179
  955 SOLV  HW1     4993    4.169950253    5.550131996    4.970560423
  955 SOLV  HW2     4994    4.323311676    5.507106905    5.006555966
  956 SOLV  OW      4995    3.395079800    6.052225100    6.129779022
  956 SOLV  HW1     4996    3.404441964    5.997955853    6.046297743
  956 SOLV  HW2     4997    3.478725406    6.044543628    6.184058817
  957 SOLV  OW      4998    5.069086280    6.248442951    5.455408694
  957 SOLV  HW1     4999    5.147782638    6.278440455    5.401476004
  957 SOLV  HW2     5000    4.998350980    6.212984571    5.394246154
  958 SOLV  OW      5001    4.562770036    4.165688022    4.311642763
  958 SOLV  HW1     5002    4.552152851    4.212755550    4.399240546
  958 SOLV  HW2     5003    4.535221069    4.070071749    4.321644080
  959 SOLV  OW      5004    3.903045537    5.901607002    4.306077631
  959 SOLV  HW1     5005    4.002250779    5.888988425    4.305266528
  959 SOLV  HW2     5006    3.864865655    5.860163087    4.388699084
  960 SOLV  OW      5007    6.405460268    4.322017506    3.890912955
  960 SOLV  HW1     5008    6.421047047    4.294445692    3.796061029
  960 SOLV  HW2     5009    6.491739676    4.318175787    3.941322329
  961 SOLV  OW      5010    6.060074160    5.822830464    3.853253595
  961 SOLV  HW1     5011    6.038105287    5.789921996    3.945092593
  961 SOLV  HW2     5012    6.110042512    5.751897359    3.803518433
  962 SOLV  OW      5013    5.726933200    4.396784470    4.861037291
  962 SOLV  HW1     5014    5.738201615    4.388236315    4.960040846
  962 SOLV  HW2     5015    5.757920725    4.487221520    4.831667758
  963 SOLV  OW      5016    4.523381366    5.213901192    3.538701903
  963 SOLV  HW1     5017    4.486791561    5.223355592    3.446117677
  963 SOLV  HW2     5018    4.552467627    5.303473761    3.572328445
  964 SOLV  OW      5019    4.308616802    6.202503084    4.626153820
  964 SOLV  HW1     5020    4.355340658    6.216634935    4.713430458
  964 SOLV  HW2     5021    4.373162231    6.216794968    4.551122961
  965 SOLV  OW      5022    6.270607750    5.158024532    4.550472430
  965 SOLV  HW1     5023    6.345541746    5.163723724    4.484499288
  965 SOLV  HW2     5024    6.304838768    5.180269015    4.641760000
  966 SOLV  OW      5025    5.930644261    4.056100237    6.439781491
  966 SOLV  HW1     5026    5.973776561    4.004094942    6.366045695
  966 SOLV  HW2     5027    5.900458907    3.993347015    6.511563967
  967 SOLV  OW      5028    3.524860084    6.562442508    5.533821963
  967 SOLV  HW1     5029    3.475094426    6.483767542    5.497276164
  967 SOLV  HW2     5030    3.504834752    6.643216964    5.478356365
  968 SOLV  OW      5031    4.806404330    4.180070615    3.807876204
  968 SOLV  HW1     5032    4.873269603    4.206905567    3.738519493
  968 SOLV  HW2     5033    4.721331886    4.152379427    3.763185137
  969 SOLV  OW      5034    6.869422769    4.618887444    4.423570249
  969 SOLV  HW1     5035    6.812640987    4.614282116    4.341372316
  969 SOLV  HW2     5036    6.890546404    4.714448682    4.444153487
  970 SOLV  OW      5037    5.282939044    4.164762416    6.451524046
  970 SOLV  HW1     5038    5.369912482    4.168172702    6.500777188
  970 SOLV  HW2     5039    5.298427018    4.186121292    6.355057455
  971 SOLV  OW      5040    6.176692337    4.797714737    4.019906752
  971 SOLV  HW1     5041    6.082466244    4.798603884    4.053410464
  971 SOLV  HW2     5042    6.237457464    4.834330891    4.090395143
  972 SOLV  OW      5043    4.693665455    6.425473766    3.937763378
  972 SOLV  HW1     5044    4.694917128    6.326362332    3.951058895
  972 SOLV  HW2     5045    4.784854571    6.456660023    3.911054747
  973 SOLV  OW      5046    4.361611895    4.908708448    4.571266564
  973 SOLV  HW1     5047    4.341232974    4.912681319    4.473438712
  973 SOLV  HW2     5048    4.330447359    4.992949499    4.615238760
  974 SOLV  OW      5049    5.326595828    4.584790600    3.809456965
  974 SOLV  HW1     5050    5.336621083    4.681487876    3.832921292
  974 SOLV  HW2     5051    5.358310622    4.569769910    3.715809279
  975 SOLV  OW      5052    6.751462250    5.931037917    3.717088404
  975 SOLV  HW1     5053    6.699453637    5.978283428    3.788256132
  975 SOLV  HW2     5054    6.761151584    5.990939640    3.637591779
  976 SOLV  OW      5055    3.757102172    6.619352663    5.881297931
  976 SOLV  HW1     5056    3.714539688    6.697815738    5.926392255
  976 SOLV  HW2     5057    3.714668133    6.534974253    5.914177595
  977 SOLV  OW      5058    5.114800556    3.828990930    3.762320753
  977 SOLV  HW1     5059    5.119621855    3.824159562    3.662546521
  977 SOLV  HW2     5060    5.020283061    3.845820735    3.790332129
  978 SOLV  OW      5061    6.510348899    3.833417626    6.609043279
  978 SOLV  HW1     5062    6.506339420    3.755048378    6.671039929
  978 SOLV  HW2     5063    6.423773216    3.841248356    6.559599589
  979 SOLV  OW      5064    3.747390492    5.299985089    4.575873329
  979 SOLV  HW1     5065    3.709147449    5.207596996    4.574011322
  979 SOLV  HW2     5066    3.796730626    5.313892901    4.661743481
  980 SOLV  OW      5067    5.065670209    5.096826380    4.405666007
  980 SOLV  HW1     5068    4.972796906    5.095006107    4.442720954
  980 SOLV  HW2     5069    5.062464290    5.081099642    4.306953011
  981 SOLV  OW      5070    6.793140410    0.059715714    3.971895767
  981 SOLV  HW1     5071    6.740017263    0.141267204    3.948932170
  981 SOLV  HW2     5072    6.801962040    0.052598143    4.071251286
  982 SOLV  OW      5073    3.631387708    6.721699352    4.255400900
  982 SOLV  HW1     5074    3.552636700    6.701606409    4.313678651
  982 SOLV  HW2     5075    3.715673017    6.708602267    4.307613904
  983 SOLV  OW      5076    6.044371858    6.719225705    4.192348259
  983 SOLV  HW1     5077    6.059108968    6.634211717    4.141782660
  983 SOLV  HW2     5078    5.985015768    6.701438500    4.270845904
  984 SOLV  OW      5079    5.412676657    3.737752570    4.488771127
  984 SOLV  HW1     5080    5.430867181    3.639514116    4.493222758
  984 SOLV  HW2     5081    5.317739430    3.752838712    4.461188222
  985 SOLV  OW      5082    5.963788938    4.748569377    5.640702209
  985 SOLV  HW1     5083    5.984937679    4.817268066    5.571170290
  985 SOLV  HW2     5084    5.920762038    4.792908823    5.719341401
  986 SOLV  OW      5085    4.847653760    6.580515117    6.341315483
  986 SOLV  HW1     5086    4.810896383    6.532711480    6.261533194
  986 SOLV  HW2     5087    4.854032343    6.516925734    6.418238851
  987 SOLV  OW      5088    6.133958355    4.461841480    5.319454458
  987 SOLV  HW1     5089    6.157052059    4.469175627    5.416483833
  987 SOLV  HW2     5090    6.174245687    4.378391882    5.281838913
  988 SOLV  OW      5091    4.261343155    4.715750399    4.743763745
  988 SOLV  HW1     5092    4.239484740    4.645078769    4.676475045
  988 SOLV  HW2     5093    4.288610773    4.799512786    4.696431519
  989 SOLV  OW      5094    6.108500877    4.723285588    5.229454781
  989 SOLV  HW1     5095    6.126999073    4.635125534    5.272897666
  989 SOLV  HW2     5096    6.009669801    4.737045482    5.222770529
  990 SOLV  OW      5097    4.919972875    4.457100544    4.417894807
  990 SOLV  HW1     5098    4.942210521    4.359704181    4.422468658
  990 SOLV  HW2     5099    4.917396509    4.495064453    4.510380121
  991 SOLV  OW      5100    3.903317920    4.159399177    4.473138565
  991 SOLV  HW1     5101    3.849254652    4.232795494    4.514274042
  991 SOLV  HW2     5102    3.990898920    4.196104790    4.441767095
  992 SOLV  OW      5103    6.836756544    4.478504715    6.180103823
  992 SOLV  HW1     5104    6.924962253    4.474524842    6.133138645
  992 SOLV  HW2     5105    6.845754122    4.533275005    6.263296451
  993 SOLV  OW      5106    4.737272604    4.143299647    4.778220405
  993 SOLV  HW1     5107    4.696514482    4.069051837    4.831398570
  993 SOLV  HW2     5108    4.796192722    4.104898744    4.707117390
  994 SOLV  OW      5109    5.503270223    3.979184850    3.772166129
  994 SOLV  HW1     5110    5.411749137    3.954326826    3.803910008
  994 SOLV  HW2     5111    5.508235229    4.078207379    3.759070225
  995 SOLV  OW      5112    4.539914407    3.633707338    6.448881052
  995 SOLV  HW1     5113    4.482844680    3.666143656    6.524332037
  995 SOLV  HW2     5114    4.540249944    3.533702081    6.447974793
  996 SOLV  OW      5115    6.246906363    3.960696595    6.189707693
  996 SOLV  HW1     5116    6.261154235    4.059619037    6.193290515
  996 SOLV  HW2     5117    6.149392003    3.941460828    6.178647942
  997 SOLV  OW      5118    4.767469160    5.749357459    5.256953199
  997 SOLV  HW1     5119    4.785857885    5.840167105    5.294601126
  997 SOLV  HW2     5120    4.668957792    5.737997595    5.243981728
  998 SOLV  OW      5121    4.872029184    5.977249308    5.780962658
  998 SOLV  HW1     5122    4.808595587    5.918872817    5.730267727
  998 SOLV  HW2     5123    4.879309828    6.065977245    5.735400682
  999 SOLV  OW      5124    4.501305972    3.218599215    5.524642768
  999 SOLV  HW1     5125    4.523793648    3.214502926    5.427282875
  999 SOLV  HW2     5126    4.584696647    3.206999176    5.578613910
 1000 SOLV  OW      5127    6.798952890    5.265110118    4.986804657
 1000 SOLV  HW1     5128    6.809624144    5.243045709    4.889846499
 1000 SOLV  HW2     5129    6.701695310    5.273377813    5.008581052
 1001 SOLV  OW      5130    3.835000779    3.931926472    6.023347014
 1001 SOLV  HW1     5131    3.762449333    3.879884338    6.068400418
 1001 SOLV  HW2     5132    3.866608781    4.004642508    6.084299237
 1002 SOLV  OW      5133    5.198070946    4.998998319    4.620298229
 1002 SOLV  HW1     5134    5.151604017    5.036499101    4.540082794
 1002 SOLV  HW2     5135    5.135608560    4.938533836    4.669739885
 1003 SOLV  OW      5136    6.139186125    6.846686867    4.676807169
 1003 SOLV  HW1     5137    6.131929111    6.746969660    4.679134431
 1003 SOLV  HW2     5138    6.164063023    6.880406928    4.767613078
 1004 SOLV  OW      5139    6.102914244    4.038211503    5.353018960
 1004 SOLV  HW1     5140    6.071299544    4.063943464    5.444344114
 1004 SOLV  HW2     5141    6.029624551    3.990339823    5.304657813
 1005 SOLV  OW      5142    4.988014361    6.479466333    4.389009354
 1005 SOLV  HW1     5143    4.941540195    6.554697008    4.342293886
 1005 SOLV  HW2     5144    4.935870448    6.395078602    4.376299508
 1006 SOLV  OW      5145    6.659089440    6.720369123    3.884968016
 1006 SOLV  HW1     5146    6.575029952    6.726708619    3.831157141
 1006 SOLV  HW2     5147    6.690240869    6.812300776    3.909048034
 1007 SOLV  OW      5148    5.665720016    4.894902357    5.531579967
 1007 SOLV  HW1     5149    5.675256047    4.807513780    5.483910887
 1007 SOLV  HW2     5150    5.569522756    4.910159938    5.554235949
 1008 SOLV  OW      5151    4.116471663    3.591809811    5.691969861
 1008 SOLV  HW1     5152    4.083550248    3.571285610    5.784138068
 1008 SOLV  HW2     5153    4.194513169    3.533040790    5.670622130
 1009 SOLV  OW      5154    5.365185257    4.270393575    4.897945792
 1009 SOLV  HW1     5155    5.404443450    4.305190214    4.812800122
 1009 SOLV  HW2     5156    5.414723023    4.188294479    4.926361918
 1010 SOLV  OW      5157    5.617988872    6.618588508    5.017553451
 1010 SOLV  HW1     5158    5.689620494    6.648831009    4.954655611
 1010 SOLV  HW2     5159    5.588393877    6.695727950    5.073904984
 1011 SOLV  OW      5160    5.826985524    3.491958990    5.636302442
 1011 SOLV  HW1     5161    5.905148857    3.553553765    5.646229953
 1011 SOLV  HW2     5162    5.851406795    3.416752807    5.575069200
 1012 SOLV  OW      5163    6.627258111    4.788781175    6.289724519
 1012 SOLV  HW1     5164    6.572045531    4.763763069    6.210179087
 1012 SOLV  HW2     5165    6.723649320    4.792932091    6.263395843
 1013 SOLV  OW      5166    5.275511861    5.072096766    6.095139901
 1013 SOLV  HW1     5167    5.230653098    4.989741383    6.060400658
 1013 SOLV  HW2     5168    5.206356368    5.136039071    6.128761605
 1014 SOLV  OW      5169    5.794687749    4.548789763    5.753120151
 1014 SOLV  HW1     5170    5.807257578    4.557860204    5.851920992
 1014 SOLV  HW2     5171    5.861591458    4.605984255    5.705638836
 1015 SOLV  OW      5172    4.991077098    5.150292630    6.150507294
 1015 SOLV  HW1     5173    4.977149809    5.211583271    6.228294975
 1015 SOLV  HW2     5174    4.969311202    5.056533528    6.177652136
 1016 SOLV  OW      5175    4.793442510    5.525310779    6.040722434
 1016 SOLV  HW1     5176    4.740439549    5.571605066    5.969666605
 1016 SOLV  HW2     5177    4.800499358    5.427963493    6.018925933
 1017 SOLV  OW      5178    3.839232784    6.874077714    6.327642046
 1017 SOLV  HW1     5179    3.752472322    6.824530441    6.332032019
 1017 SOLV  HW2     5180    3.894258205    6.838282463    6.252193375
 1018 SOLV  OW      5181    4.927855762    5.968470274    3.948513450
 1018 SOLV  HW1     5182    4.878855147    5.940693986    3.865874732
 1018 SOLV  HW2     5183    4.983389825    5.892142347    3.981554477
 1019 SOLV  OW      5184    6.448512050    3.840299940    6.050391491
 1019 SOLV  HW1     5185    6.374756415    3.874323443    6.108722847
 1019 SOLV  HW2     5186    6.493173575    3.762741197    6.095000792
 1020 SOLV  OW      5187    4.936435694    4.324151071    4.870258376
 1020 SOLV  HW1     5188    4.852680564    4.269639214    4.866396364
 1020 SOLV  HW2     5189    5.009069831    4.270619140    4.913385730
 1021 SOLV  OW      5190    4.802256169    5.995009514    5.366420086
 1021 SOLV  HW1     5191    4.830084012    6.080988079    5.323585323
 1021 SOLV  HW2     5192    4.744351546    6.014450559    5.445606904
 1022 SOLV  OW      5193    5.747668794    5.084645173    5.350480638
 1022 SOLV  HW1     5194    5.838762357    5.057356544    5.319514907
 1022 SOLV  HW2     5195    5.722101712    5.030496963    5.430579845
 1023 SOLV  OW      5196    5.980488812    3.914088964    6.205944811
 1023 SOLV  HW1     5197    5.898378931    3.935650368    6.153080710
 1023 SOLV  HW2     5198    5.977774925    3.818151989    6.234055834
 1024 SOLV  OW      5199    0.010957359    3.488104205    4.460904103
 1024 SOLV  HW1     5200    0.088604170    3.538172936    4.422616815
 1024 SOLV  HW2     5201    0.017953244    3.487000147    4.560661576
 1025 SOLV  OW      5202    6.556184709    4.370987694    5.511915108
 1025 SOLV  HW1     5203    6.562414791    4.271181458    5.510560292
 1025 SOLV  HW2     5204    6.615836873    4.409049068    5.441240980
 1026 SOLV  OW      5205    4.613518658    3.460209343    5.294029343
 1026 SOLV  HW1     5206    4.698495807    3.463147363    5.346679812
 1026 SOLV  HW2     5207    4.545275453    3.518897096    5.337621424
 1027 SOLV  OW      5208    6.885527042    3.880461641    5.025551225
 1027 SOLV  HW1     5209    6.832267627    3.940597152    4.965981135
 1027 SOLV  HW2     5210    6.823487233    3.826506872    5.082483823
 1028 SOLV  OW      5211    4.110393148    5.829970989    5.699423953
 1028 SOLV  HW1     5212    4.084859100    5.811134838    5.604583948
 1028 SOLV  HW2     5213    4.205814365    5.803853441    5.714052523
 1029 SOLV  OW      5214    6.147422617    5.362326732    3.703292111
 1029 SOLV  HW1     5215    6.223656380    5.321380811    3.653160190
 1029 SOLV  HW2     5216    6.094779289    5.290320106    3.748514747
 1030 SOLV  OW      5217    5.600923034    6.116390223    5.114590200
 1030 SOLV  HW1     5218    5.517411900    6.096098742    5.165734305
 1030 SOLV  HW2     5219    5.666947533    6.042468514    5.127926146
 1031 SOLV  OW      5220    5.320567394    4.867215515    4.132574073
 1031 SOLV  HW1     5221    5.344142639    4.876699751    4.035847474
 1031 SOLV  HW2     5222    5.258925401    4.941310191    4.159257674
 1032 SOLV  OW      5223    4.859036910    6.724874232    3.250587299
 1032 SOLV  HW1     5224    4.934299162    6.786005270    3.275088361
 1032 SOLV  HW2     5225    4.890300889    6.629995220    3.255299977
 1033 SOLV  OW      5226    5.718504064    4.226275777    6.379370354
 1033 SOLV  HW1     5227    5.799086193    4.175448195    6.409777684
 1033 SOLV  HW2     5228    5.745271269    4.292245948    6.309135731
 1034 SOLV  OW      5229    5.557617442    4.898614454    4.284956746
 1034 SOLV  HW1     5230    5.471509561    4.888811254    4.235049120
 1034 SOLV  HW2     5231    5.572755469    4.995058155    4.306655167
 1035 SOLV  OW      5232    3.726071654    6.220547817    4.915831348
 1035 SOLV  HW1     5233    3.798007630    6.269279486    4.965350876
 1035 SOLV  HW2     5234    3.741307355    6.121997150    4.923403811
 1036 SOLV  OW      5235    5.055417977    6.455364213    5.207373178
 1036 SOLV  HW1     5236    5.138376713    6.406023023    5.233545032
 1036 SOLV  HW2     5237    5.045992462    6.537153624    5.264146979
 1037 SOLV  OW      5238    6.437013087    4.580636752    3.365248883
 1037 SOLV  HW1     5239    6.506822876    4.640336344    3.325699985
 1037 SOLV  HW2     5240    6.349279734    4.597693706    3.320377625
 1038 SOLV  OW      5241    6.631820995    3.687907682    5.406612549
 1038 SOLV  HW1     5242    6.572069848    3.607780392    5.409968554
 1038 SOLV  HW2     5243    6.590969539    3.762171105    5.459696544
 1039 SOLV  OW      5244    5.203645454    4.109498663    5.708012599
 1039 SOLV  HW1     5245    5.151803816    4.131345254    5.790698992
 1039 SOLV  HW2     5246    5.214689726    4.192156141    5.652807868
 1040 SOLV  OW      5247    4.484485672    6.037011255    4.066401851
 1040 SOLV  HW1     5248    4.424961088    5.987748800    4.002904018
 1040 SOLV  HW2     5249    4.432772026    6.110463910    4.110358914
 1041 SOLV  OW      5250    4.395017629    6.208882415    6.749856533
 1041 SOLV  HW1     5251    4.301923628    6.206672835    6.786327453
 1041 SOLV  HW2     5252    4.394618670    6.175802195    6.655479463
 1042 SOLV  OW      5253    6.592792203    4.610379465    6.503444943
 1042 SOLV  HW1     5254    6.499859159    4.599457688    6.538737832
 1042 SOLV  HW2     5255    6.593965165    4.682868420    6.434558788
 1043 SOLV  OW      5256    6.397743199    6.378424041    3.553465868
 1043 SOLV  HW1     5257    6.393506301    6.330665532    3.465701343
 1043 SOLV  HW2     5258    6.350857418    6.324199909    3.623200017
 1044 SOLV  OW      5259    5.039046759    5.136286220    4.911770648
 1044 SOLV  HW1     5260    4.953886906    5.103871381    4.870574571
 1044 SOLV  HW2     5261    5.092032954    5.058094908    4.944612420
 1045 SOLV  OW      5262    4.074108318    5.116905756    6.634278847
 1045 SOLV  HW1     5263    3.976320183    5.096440909    6.629763664
 1045 SOLV  HW2     5264    4.112839364    5.114969584    6.542095168
 1046 SOLV  OW      5265    5.783625530    5.766817000    4.202420135
 1046 SOLV  HW1     5266    5.818744691    5.797483493    4.290894054
 1046 SOLV  HW2     5267    5.691618647    5.803482554    4.188573265
 1047 SOLV  OW      5268    0.036298686    4.652639564    0.049050912
 1047 SOLV  HW1     5269    0.031157005    4.731216693   -0.012601896
 1047 SOLV  HW2     5270    0.042030223    4.684786018    0.143579183
 1048 SOLV  OW      5271    6.321875245    3.882955432    3.940615890
 1048 SOLV  HW1     5272    6.234211177    3.901483797    3.896189785
 1048 SOLV  HW2     5273    6.306571651    3.862682706    4.037345731
 1049 SOLV  OW      5274    4.418387586    6.660611336    6.021125964
 1049 SOLV  HW1     5275    4.462583950    6.660685492    5.931414635
 1049 SOLV  HW2     5276    4.358317919    6.740204704    6.028738082
 1050 SOLV  OW      5277    6.084665473    5.233077354    5.611969077
 1050 SOLV  HW1     5278    6.181935344    5.254438227    5.621124870
 1050 SOLV  HW2     5279    6.038997316    5.306559709    5.561806787
 1051 SOLV  OW      5280    4.492109423    3.540541237    3.834418259
 1051 SOLV  HW1     5281    4.565884477    3.603903443    3.811093299
 1051 SOLV  HW2     5282    4.408431911    3.567928220    3.786988601
 1052 SOLV  OW      5283    5.807907945    5.875050710    3.744516457
 1052 SOLV  HW1     5284    5.782320154    5.796271097    3.688474542
 1052 SOLV  HW2     5285    5.897493395    5.858808282    3.785895222
 1053 SOLV  OW      5286    4.368598535    4.957223890    4.299565035
 1053 SOLV  HW1     5287    4.391566610    4.880327135    4.239889431
 1053 SOLV  HW2     5288    4.287360258    5.003667343    4.264277807
 1054 SOLV  OW      5289    4.129387427    5.272708492    4.862428315
 1054 SOLV  HW1     5290    4.190415986    5.344191361    4.896570877
 1054 SOLV  HW2     5291    4.175049077    5.222070363    4.789265874
 1055 SOLV  OW      5292    4.831617388    3.781373504    4.515419336
 1055 SOLV  HW1     5293    4.748737793    3.745442903    4.558336352
 1055 SOLV  HW2     5294    4.877098236    3.708319030    4.464464212
 1056 SOLV  OW      5295    6.229630600    6.538707297    3.819187357
 1056 SOLV  HW1     5296    6.163967922    6.550142376    3.744626356
 1056 SOLV  HW2     5297    6.267641907    6.446252214    3.816216178
 1057 SOLV  OW      5298    5.155426684    3.834025579    4.173768821
 1057 SOLV  HW1     5299    5.156428528    3.820806111    4.272895790
 1057 SOLV  HW2     5300    5.065088681    3.866182382    4.145363087
 1058 SOLV  OW      5301    4.624964321    3.553811638    6.041466510
 1058 SOLV  HW1     5302    4.703717248    3.535224290    5.982696457
 1058 SOLV  HW2     5303    4.556847632    3.606202291    5.990312435
 1059 SOLV  OW      5304    5.342013269    4.855480454    3.861963729
 1059 SOLV  HW1     5305    5.414449635    4.888233596    3.801283618
 1059 SOLV  HW2     5306    5.254252885    4.893354894    3.832546016
 1060 SOLV  OW      5307    3.751040102    5.489436442    4.153531121
 1060 SOLV  HW1     5308    3.735031634    5.587312336    4.140649098
 1060 SOLV  HW2     5309    3.778225157    5.472310403    4.248238312
 1061 SOLV  OW      5310    4.452233099    5.157195690    5.567952037
 1061 SOLV  HW1     5311    4.359004635    5.124349123    5.552740689
 1061 SOLV  HW2     5312    4.499669594    5.095084479    5.630351988
 1062 SOLV  OW      5313    4.378554197    3.480055192    5.624218950
 1062 SOLV  HW1     5314    4.423801638    3.390901519    5.621787833
 1062 SOLV  HW2     5315    4.395289973    3.528264570    5.538211275
 1063 SOLV  OW      5316    5.732847058    4.095664278    4.535554366
 1063 SOLV  HW1     5317    5.699521403    4.178337715    4.490212287
 1063 SOLV  HW2     5318    5.678337225    4.017192199    4.506021055
 1064 SOLV  OW      5319    3.973277650    6.202714524    5.312244136
 1064 SOLV  HW1     5320    3.897425094    6.138646256    5.300268908
 1064 SOLV  HW2     5321    3.945697850    6.275665441    5.374848045
 1065 SOLV  OW      5322    6.774048820    4.045404139    3.360321382
 1065 SOLV  HW1     5323    6.867174496    4.078657709    3.375263059
 1065 SOLV  HW2     5324    6.739329728    4.004513244    3.444724395
 1066 SOLV  OW      5325    5.842952189    6.608990630    4.366000000
 1066 SOLV  HW1     5326    5.856489015    6.512752615    4.389598741
 1066 SOLV  HW2     5327    5.769046659    6.616800399    4.299075502
 1067 SOLV  OW      5328    5.916311823    6.032280327    5.617626212
 1067 SOLV  HW1     5329    5.955450685    5.959376309    5.561456320
 1067 SOLV  HW2     5330    5.898182491    5.997394002    5.709583201
 1068 SOLV  OW      5331    4.193022801    3.897755440    6.282531528
 1068 SOLV  HW1     5332    4.163961034    3.889689973    6.377874918
 1068 SOLV  HW2     5333    4.277453656    3.845902552    6.268943273
 1069 SOLV  OW      5334    6.162374629    5.546382367    4.258850966
 1069 SOLV  HW1     5335    6.083890711    5.485041280    4.267659319
 1069 SOLV  HW2     5336    6.211001922    5.550992877    4.346109946
 1070 SOLV  OW      5337    5.189758519    4.906595616    5.014699913
 1070 SOLV  HW1     5338    5.214469216    4.830226634    4.955057646
 1070 SOLV  HW2     5339    5.130950582    4.873533660    5.088514097
 1071 SOLV  OW      5340    5.367910633    3.595171013    6.460970324
 1071 SOLV  HW1     5341    5.416967529    3.682074068    6.454418732
 1071 SOLV  HW2     5342    5.368190840    3.549950879    6.371769706
 1072 SOLV  OW      5343    4.342796785    6.719315489    6.509756416
 1072 SOLV  HW1     5344    4.404026813    6.731474531    6.431634200
 1072 SOLV  HW2     5345    4.396925150    6.703938956    6.592422506
 1073 SOLV  OW      5346    4.104696567    6.269320022    5.625122806
 1073 SOLV  HW1     5347    4.128487704    6.186137764    5.574975702
 1073 SOLV  HW2     5348    4.089234787    6.246927684    5.721349189
 1074 SOLV  OW      5349    5.037272801    4.447747920    5.388292068
 1074 SOLV  HW1     5350    5.018458268    4.454724348    5.290318617
 1074 SOLV  HW2     5351    4.964916507    4.394651955    5.432414188
 1075 SOLV  OW      5352    6.323296156    3.850228533    4.222018049
 1075 SOLV  HW1     5353    6.308351862    3.947859700    4.237718679
 1075 SOLV  HW2     5354    6.278776957    3.797633496    4.294498749
 1076 SOLV  OW      5355    4.014881286    4.414651009    5.288207417
 1076 SOLV  HW1     5356    4.082822854    4.347390683    5.258881114
 1076 SOLV  HW2     5357    4.019932736    4.495084804    5.229005326
 1077 SOLV  OW      5358    4.870203203    3.685537483    5.710274158
 1077 SOLV  HW1     5359    4.955116087    3.735935822    5.694425014
 1077 SOLV  HW2     5360    4.802305747    3.746630345    5.751004081
 1078 SOLV  OW      5361    5.259848787    6.242645435    4.609281737
 1078 SOLV  HW1     5362    5.317950860    6.165148266    4.634183411
 1078 SOLV  HW2     5363    5.312834448    6.307978977    4.555191169
 1079 SOLV  OW      5364    0.025464192    3.818142214    4.310614110
 1079 SOLV  HW1     5365    0.100977932    3.753604053    4.322190002
 1079 SOLV  HW2     5366    0.022412869    3.880246711    4.388941271
 1080 SOLV  OW      5367    3.917888578    6.391762282    5.487007176
 1080 SOLV  HW1     5368    3.980446652    6.356459792    5.556592978
 1080 SOLV  HW2     5369    3.860981396    6.463732012    5.526805610
 1081 SOLV  OW      5370    4.345041592    4.321296848    3.580654872
 1081 SOLV  HW1     5371    4.360547983    4.260119365    3.658235472
 1081 SOLV  HW2     5372    4.380938553    4.279199170    3.497341875
 1082 SOLV  OW      5373    6.590805984    4.557040365    5.712891540
 1082 SOLV  HW1     5374    6.643045451    4.536016846    5.795541089
 1082 SOLV  HW2     5375    6.588814840    4.476675079    5.653399753
 1083 SOLV  OW      5376    5.958214069    6.268869889    5.329505418
 1083 SOLV  HW1     5377    5.871078161    6.290436023    5.285412471
 1083 SOLV  HW2     5378    5.971498462    6.169749773    5.330325232
 1084 SOLV  OW      5379    4.565422205    3.525824529    4.109170444
 1084 SOLV  HW1     5380    4.661876107    3.504607842    4.093425349
 1084 SOLV  HW2     5381    4.515271736    3.518877828    4.022926489
 1085 SOLV  OW      5382    4.538669765    6.726082090    5.781761877
 1085 SOLV  HW1     5383    4.489204798    6.808307545    5.753588219
 1085 SOLV  HW2     5384    4.635876898    6.736889963    5.760894930
 1086 SOLV  OW      5385    6.220475090    6.287685416    5.239855089
 1086 SOLV  HW1     5386    6.267807458    6.207866578    5.277145643
 1086 SOLV  HW2     5387    6.122775229    6.267814054    5.231995709
 1087 SOLV  OW      5388    4.304380190    6.176405235    4.239116340
 1087 SOLV  HW1     5389    4.375159955    6.194766936    4.307341759
 1087 SOLV  HW2     5390    4.251892266    6.259850295    4.222278270
 1088 SOLV  OW      5391    4.989382762    3.841561953    6.644286417
 1088 SOLV  HW1     5392    4.995770160    3.911198974    6.572791463
 1088 SOLV  HW2     5393    5.036186093    3.758480284    6.614145032
 1089 SOLV  OW      5394    0.074787362    4.276514341    5.862034429
 1089 SOLV  HW1     5395    0.111121657    4.299003541    5.771613871
 1089 SOLV  HW2     5396    0.034395697    4.185050075    5.859899196
 1090 SOLV  OW      5397    4.244639873    4.034471715    3.535706337
 1090 SOLV  HW1     5398    4.313841557    4.078977767    3.478853800
 1090 SOLV  HW2     5399    4.169010489    4.097877379    3.551883455
 1091 SOLV  OW      5400    5.984973769    5.003570912    5.245319375
 1091 SOLV  HW1     5401    6.033655504    4.974385604    5.327660893
 1091 SOLV  HW2     5402    5.939357041    4.924793649    5.203907098
 1092 SOLV  OW      5403    3.808943585    4.485008268    3.926667233
 1092 SOLV  HW1     5404    3.801465619    4.576859791    3.887817116
 1092 SOLV  HW2     5405    3.904810456    4.456522152    3.926614815
 1093 SOLV  OW      5406    4.659065194    4.383882912    6.622565591
 1093 SOLV  HW1     5407    4.713545738    4.398161671    6.705208013
 1093 SOLV  HW2     5408    4.694602690    4.304963013    6.572461130
 1094 SOLV  OW      5409    5.555283366    3.513705282    4.151909199
 1094 SOLV  HW1     5410    5.593819084    3.536412866    4.062460011
 1094 SOLV  HW2     5411    5.461027674    3.546755957    4.156937658
 1095 SOLV  OW      5412    6.121485512    3.500504837    4.569193127
 1095 SOLV  HW1     5413    6.090871070    3.493504953    4.664142761
 1095 SOLV  HW2     5414    6.130817511    3.596894106    4.544219749
 1096 SOLV  OW      5415    3.873115095    6.208592461    4.575934563
 1096 SOLV  HW1     5416    3.827046818    6.292107767    4.606009006
 1096 SOLV  HW2     5417    3.894892570    6.215765692    4.478590776
 1097 SOLV  OW      5418    5.618506019    5.270093011    4.601836401
 1097 SOLV  HW1     5419    5.633500213    5.280683636    4.700146435
 1097 SOLV  HW2     5420    5.635635773    5.357283918    4.555943800
 1098 SOLV  OW      5421    4.705573165    4.939758259    6.392999244
 1098 SOLV  HW1     5422    4.653076728    4.922448288    6.309654222
 1098 SOLV  HW2     5423    4.670402068    4.882444690    6.467026737
 1099 SOLV  OW      5424    4.178567679    3.862801470    4.968834523
 1099 SOLV  HW1     5425    4.173120896    3.882745975    4.870994915
 1099 SOLV  HW2     5426    4.274401805    3.852325710    4.995406664
 1100 SOLV  OW      5427    3.565422935    5.268983967    5.864912051
 1100 SOLV  HW1     5428    3.596104500    5.313138208    5.780586577
 1100 SOLV  HW2     5429    3.606026255    5.177823764    5.871460797
 1101 SOLV  OW      5430    0.041039687    5.631820193    4.276697804
 1101 SOLV  HW1     5431    0.051624183    5.631989124    4.177252449
 1101 SOLV  HW2     5432   -0.042020026    5.681719792    4.301446598
 1102 SOLV  OW      5433    4.588782234    5.077650402    6.009424931
 1102 SOLV  HW1     5434    4.567813712    5.051946087    5.915086974
 1102 SOLV  HW2     5435    4.577522645    4.998065486    6.068918316
 1103 SOLV  OW      5436    5.907854877    0.107229852    4.579448455
 1103 SOLV  HW1     5437    5.923982579    0.204857671    4.564946653
 1103 SOLV  HW2     5438    5.992768710    0.063473939    4.609056429
 1104 SOLV  OW      5439    5.906300126    3.570642066    5.998544981
 1104 SOLV  HW1     5440    5.838397965    3.498337569    5.985840653
 1104 SOLV  HW2     5441    5.873315331    3.655094656    5.956357738
 1105 SOLV  OW      5442    6.378633723    4.330664421    4.597376388
 1105 SOLV  HW1     5443    6.423900616    4.358180396    4.682203891
 1105 SOLV  HW2     5444    6.306552661    4.396367273    4.575256316
 1106 SOLV  OW      5445    4.770716200    3.620640026    6.272893183
 1106 SOLV  HW1     5446    4.721983899    3.605359844    6.186907180
 1106 SOLV  HW2     5447    4.705025725    3.643142252    6.344867535
 1107 SOLV  OW      5448    6.665336005    4.721590422    5.510753124
 1107 SOLV  HW1     5449    6.622637512    4.676110035    5.588921203
 1107 SOLV  HW2     5450    6.657497585    4.820708274    5.521521734
 1108 SOLV  OW      5451    6.658063904    6.403714312    3.607056345
 1108 SOLV  HW1     5452    6.693695453    6.467631165    3.538891278
 1108 SOLV  HW2     5453    6.566734176    6.373428440    3.579796588
 1109 SOLV  OW      5454    4.998677627    5.711700063    6.057761687
 1109 SOLV  HW1     5455    5.027918224    5.736901355    5.965504674
 1109 SOLV  HW2     5456    4.934189824    5.635436632    6.052604964
 1110 SOLV  OW      5457    6.458592317    3.611267869    6.771226731
 1110 SOLV  HW1     5458    6.438136850    3.644583566    6.863268442
 1110 SOLV  HW2     5459    6.375018720    3.575800246    6.729304161
 1111 SOLV  OW      5460    3.879133525    4.032425130    3.769060254
 1111 SOLV  HW1     5461    3.932415466    4.071901520    3.694198947
 1111 SOLV  HW2     5462    3.783441239    4.060043563    3.760021682
 1112 SOLV  OW      5463    4.864187708    4.138074782    6.133953073
 1112 SOLV  HW1     5464    4.851523330    4.157510309    6.231232589
 1112 SOLV  HW2     5465    4.777490802    4.151056247    6.085822502
 1113 SOLV  OW      5466    4.910806440    4.613726010    5.825132186
 1113 SOLV  HW1     5467    4.977693180    4.540607981    5.838604499
 1113 SOLV  HW2     5468    4.878047431    4.645708125    5.914044861
 1114 SOLV  OW      5469    5.090893024    3.982351560    6.858216471
 1114 SOLV  HW1     5470    5.049730154    3.930865565    6.783005314
 1114 SOLV  HW2     5471    5.053335158    4.075029775    6.859622860
 1115 SOLV  OW      5472    5.740285974    6.340263588    5.195607234
 1115 SOLV  HW1     5473    5.693436121    6.385333947    5.271605490
 1115 SOLV  HW2     5474    5.681349643    6.268863523    5.157784923
 1116 SOLV  OW      5475    4.138962186    6.434215203    0.025080949
 1116 SOLV  HW1     5476    4.103126445    6.513264223   -0.024603886
 1116 SOLV  HW2     5477    4.135686026    6.353514006   -0.033893959
 1117 SOLV  OW      5478    4.407801169    6.725411377    4.036133397
 1117 SOLV  HW1     5479    4.481914433    6.669236511    4.072924068
 1117 SOLV  HW2     5480    4.340152455    6.666503395    3.991913973
 1118 SOLV  OW      5481    5.263522093    3.683947034    5.089984092
 1118 SOLV  HW1     5482    5.301384156    3.639225769    5.171028384
 1118 SOLV  HW2     5483    5.234362360    3.776637273    5.113646146
 1119 SOLV  OW      5484    4.458679895    6.460282664    3.794314013
 1119 SOLV  HW1     5485    4.545743288    6.455525545    3.843293409
 1119 SOLV  HW2     5486    4.388673436    6.498777003    3.854470927
 1120 SOLV  OW      5487    5.281857364    5.273569211    4.953953173
 1120 SOLV  HW1     5488    5.334293068    5.222012673    4.886185466
 1120 SOLV  HW2     5489    5.185807437    5.246067045    4.949705539
 1121 SOLV  OW      5490    4.880238135    3.903631148    4.140915584
 1121 SOLV  HW1     5491    4.876949332    3.998550070    4.172214524
 1121 SOLV  HW2     5492    4.798889964    3.855136556    4.173020877
 1122 SOLV  OW      5493    4.366380140    4.803103692    5.217526842
 1122 SOLV  HW1     5494    4.343344166    4.738480362    5.144761183
 1122 SOLV  HW2     5495    4.385345794    4.892824978    5.177627073
 1123 SOLV  OW      5496    5.899003329    3.507665669    3.825359803
 1123 SOLV  HW1     5497    5.883675611    3.417358884    3.865504980
 1123 SOLV  HW2     5498    5.971499964    3.554649082    3.875744534
 1124 SOLV  OW      5499    5.339357891    6.728901540    5.205576567
 1124 SOLV  HW1     5500    5.431004716    6.768487860    5.199617851
 1124 SOLV  HW2     5501    5.346284280    6.629183907    5.208751318
 1125 SOLV  OW      5502    6.304911875    4.568886488    3.851192656
 1125 SOLV  HW1     5503    6.281247478    4.634116654    3.923212530
 1125 SOLV  HW2     5504    6.337637197    4.483947318    3.892619492
 1126 SOLV  OW      5505    5.097213619    4.572470775    3.942828182
 1126 SOLV  HW1     5506    5.193870703    4.586926915    3.921651151
 1126 SOLV  HW2     5507    5.089099748    4.523437003    4.029602916
 1127 SOLV  OW      5508    5.758891805    4.244907044    3.933515949
 1127 SOLV  HW1     5509    5.823408098    4.317326421    3.909123070
 1127 SOLV  HW2     5510    5.761615941    4.229763300    4.032334243
 1128 SOLV  OW      5511    5.357850194    4.800116686    4.502681779
 1128 SOLV  HW1     5512    5.323903539    4.883496953    4.546236290
 1128 SOLV  HW2     5513    5.456195101    4.808588620    4.486618775
 1129 SOLV  OW      5514    4.469988486    4.428232579    5.993840482
 1129 SOLV  HW1     5515    4.484769827    4.432344461    5.895016724
 1129 SOLV  HW2     5516    4.372203861    4.418732620    6.012533467
 1130 SOLV  OW      5517    5.175685585    5.361362532    4.483382149
 1130 SOLV  HW1     5518    5.143559344    5.372094537    4.577479440
 1130 SOLV  HW2     5519    5.152070388    5.269974919    4.450334997
 1131 SOLV  OW      5520    3.884760034    4.783612636    4.461498072
 1131 SOLV  HW1     5521    3.797981274    4.801202877    4.415006585
 1131 SOLV  HW2     5522    3.867187519    4.737737131    4.548607328
 1132 SOLV  OW      5523    3.643121965    5.043391469    4.620613411
 1132 SOLV  HW1     5524    3.643699524    4.979097084    4.544011395
 1132 SOLV  HW2     5525    3.549344817    5.055593799    4.653153530
 1133 SOLV  OW      5526    5.271887601    4.476761761    5.042032532
 1133 SOLV  HW1     5527    5.305928044    4.396677599    4.992743152
 1133 SOLV  HW2     5528    5.340176411    4.506246015    5.108882618
 1134 SOLV  OW      5529    5.212840615    4.562392793    6.688992309
 1134 SOLV  HW1     5530    5.252156805    4.610895959    6.610868273
 1134 SOLV  HW2     5531    5.252053163    4.470549011    6.694350531
 1135 SOLV  OW      5532    6.330015271    6.182241780    4.485966737
 1135 SOLV  HW1     5533    6.293370153    6.271070348    4.513685666
 1135 SOLV  HW2     5534    6.420162006    6.169053765    4.527213659
 1136 SOLV  OW      5535    3.757548651    4.240034207    6.393595508
 1136 SOLV  HW1     5536    3.819403115    4.295383770    6.449382833
 1136 SOLV  HW2     5537    3.755633536    4.146461141    6.428838847
 1137 SOLV  OW      5538    4.812402275    5.218669765    6.789482734
 1137 SOLV  HW1     5539    4.852679532    5.310190297    6.787586142
 1137 SOLV  HW2     5540    4.798811181    5.186309153    6.695835246
 1138 SOLV  OW      5541    4.570123900    4.098848778    3.686022583
 1138 SOLV  HW1     5542    4.558429071    4.001120136    3.668299478
 1138 SOLV  HW2     5543    4.497283606    4.130646080    3.746726678
 1139 SOLV  OW      5544    5.289868806    4.341467559    4.524525177
 1139 SOLV  HW1     5545    5.279442238    4.250540252    4.484213023
 1139 SOLV  HW2     5546    5.373950372    4.344500374    4.578586069
 1140 SOLV  OW      5547    4.552540195    4.870824277    6.176397138
 1140 SOLV  HW1     5548    4.472187434    4.885987326    6.233975919
 1140 SOLV  HW2     5549    4.567457347    4.772566608    6.165230387
 1141 SOLV  OW      5550    6.750417237    4.124219657    3.819749591
 1141 SOLV  HW1     5551    6.658466379    4.088094875    3.804208577
 1141 SOLV  HW2     5552    6.792929369    4.075438024    3.896002215
 1142 SOLV  OW      5553    4.760553607    6.597426242    5.472214515
 1142 SOLV  HW1     5554    4.760140280    6.623621879    5.568730901
 1142 SOLV  HW2     5555    4.851262144    6.614128179    5.433552355
 1143 SOLV  OW      5556    4.832591985    5.240705969    5.712019230
 1143 SOLV  HW1     5557    4.809712871    5.244013738    5.809320314
 1143 SOLV  HW2     5558    4.920230796    5.286429575    5.696833654
 1144 SOLV  OW      5559    4.763241129    4.523143469    4.189934951
 1144 SOLV  HW1     5560    4.770066237    4.468930668    4.106171365
 1144 SOLV  HW2     5561    4.828137553    4.488267275    4.257566152
 1145 SOLV  OW      5562    6.623044321    4.578310286    4.914302244
 1145 SOLV  HW1     5563    6.578331717    4.643354244    4.975714921
 1145 SOLV  HW2     5564    6.557547553    4.507839522    4.886999971
 1146 SOLV  OW      5565    5.824499921    4.416906905    6.183453709
 1146 SOLV  HW1     5566    5.820129504    4.494104112    6.120027298
 1146 SOLV  HW2     5567    5.918983364    4.403763338    6.213477940
 1147 SOLV  OW      5568    6.669864204    4.631987158    4.645085377
 1147 SOLV  HW1     5569    6.666902609    4.596402453    4.738501781
 1147 SOLV  HW2     5570    6.737642751    4.580962050    4.592132420
 1148 SOLV  OW      5571    4.937872366    4.899091621    6.249705095
 1148 SOLV  HW1     5572    4.858526635    4.920961827    6.306517808
 1148 SOLV  HW2     5573    5.013628864    4.869899642    6.308103911
 1149 SOLV  OW      5574    4.462441133    5.517102599    5.599949888
 1149 SOLV  HW1     5575    4.553025622    5.489083571    5.568150534
 1149 SOLV  HW2     5576    4.424784802    5.446361409    5.659778438
 1150 SOLV  OW      5577    5.676541685    3.692058140    3.435723925
 1150 SOLV  HW1     5578    5.749350524    3.642715961    3.483322421
 1150 SOLV  HW2     5579    5.694928744    3.691888172    3.337422019
 1151 SOLV  OW      5580    4.420345843    4.176908437    3.363873178
 1151 SOLV  HW1     5581    4.345578879    4.152894766    3.301944144
 1151 SOLV  HW2     5582    4.504431493    4.189584080    3.311234202
 1152 SOLV  OW      5583    3.834336151    6.236827012    3.888678383
 1152 SOLV  HW1     5584    3.885340737    6.161317873    3.847466416
 1152 SOLV  HW2     5585    3.761459236    6.265635999    3.826545946
 1153 SOLV  OW      5586    3.772543007    3.639902654    0.139315529
 1153 SOLV  HW1     5587    3.869919618    3.652325541    0.120206238
 1153 SOLV  HW2     5588    3.718701075    3.692644276    0.073580969
 1154 SOLV  OW      5589    4.183019552    6.528683864    3.508590388
 1154 SOLV  HW1     5590    4.250307456    6.564524861    3.443864780
 1154 SOLV  HW2     5591    4.227172757    6.462743364    3.569450911
 1155 SOLV  OW      5592    5.437613158    5.670129684    4.713023667
 1155 SOLV  HW1     5593    5.514234824    5.734370149    4.714547910
 1155 SOLV  HW2     5594    5.443052526    5.609906020    4.792669908
 1156 SOLV  OW      5595    5.415731268    3.835943640    4.748286993
 1156 SOLV  HW1     5596    5.420946314    3.805591320    4.653137031
 1156 SOLV  HW2     5597    5.416411808    3.756281924    4.808747396
 1157 SOLV  OW      5598    5.655048432    5.329136702    5.439602527
 1157 SOLV  HW1     5599    5.609859311    5.292916091    5.521135590
 1157 SOLV  HW2     5600    5.700281999    5.254557805    5.390678919
 1158 SOLV  OW      5601    5.119703570    6.626697053    4.087118037
 1158 SOLV  HW1     5602    5.170162762    6.701194653    4.043464642
 1158 SOLV  HW2     5603    5.180384669    6.577432168    4.149506727
 1159 SOLV  OW      5604    4.404517149    6.115353102    5.433137735
 1159 SOLV  HW1     5605    4.304846537    6.107174149    5.433719049
 1159 SOLV  HW2     5606    4.434306497    6.153477412    5.345612918
 1160 SOLV  OW      5607    4.443970189    5.482587388    5.988818581
 1160 SOLV  HW1     5608    4.513610766    5.544458227    5.952436306
 1160 SOLV  HW2     5609    4.409581821    5.424194709    5.915271421
 1161 SOLV  OW      5610    5.014522404    5.715317609    4.072912268
 1161 SOLV  HW1     5611    4.994593630    5.617799415    4.063173940
 1161 SOLV  HW2     5612    4.962544731    5.752416743    4.149878074
 1162 SOLV  OW      5613    4.145316863    4.220837433    4.351325045
 1162 SOLV  HW1     5614    4.185560012    4.307868250    4.322906699
 1162 SOLV  HW2     5615    4.138072209    4.160075456    4.272223741
 1163 SOLV  OW      5616    6.104794212    4.693004738    6.782131070
 1163 SOLV  HW1     5617    6.044333755    4.706243333    6.703574909
 1163 SOLV  HW2     5618    6.074917826    4.612911134    6.834036701
 1164 SOLV  OW      5619    3.766182755    5.215102547    6.176608946
 1164 SOLV  HW1     5620    3.707891332    5.294755228    6.160559035
 1164 SOLV  HW2     5621    3.815071651    5.226492548    6.263096771
 1165 SOLV  OW      5622    6.433013703    5.649804554    3.914016050
 1165 SOLV  HW1     5623    6.492427363    5.699554055    3.977222409
 1165 SOLV  HW2     5624    6.385168495    5.577215384    3.963429091
 1166 SOLV  OW      5625    5.629476234    4.036256759    4.196033671
 1166 SOLV  HW1     5626    5.626151295    3.980618070    4.279071092
 1166 SOLV  HW2     5627    5.682220350    4.119366840    4.213713586
 1167 SOLV  OW      5628    6.678295222    4.667027884    4.233684491
 1167 SOLV  HW1     5629    6.629683050    4.580594806    4.246650754
 1167 SOLV  HW2     5630    6.664653486    4.699185273    4.139973983
 1168 SOLV  OW      5631    6.670898972    3.544440850    5.024038249
 1168 SOLV  HW1     5632    6.641452808    3.569530601    4.931824002
 1168 SOLV  HW2     5633    6.591729912    3.514500975    5.077291079
 1169 SOLV  OW      5634    6.255140847    5.148564516    4.034330011
 1169 SOLV  HW1     5635    6.293274494    5.135484291    3.942808022
 1169 SOLV  HW2     5636    6.307234824    5.094262298    4.100200589
 1170 SOLV  OW      5637    6.035274355    3.412551019    4.834651796
 1170 SOLV  HW1     5638    6.025079459    3.320239046    4.797576684
 1170 SOLV  HW2     5639    6.039475030    3.408080294    4.934473397
 1171 SOLV  OW      5640    5.864721366    3.649799165    4.842207782
 1171 SOLV  HW1     5641    5.923887331    3.722360934    4.807076356
 1171 SOLV  HW2     5642    5.910224302    3.561440800    4.831149650
 1172 SOLV  OW      5643    5.838882709    4.781776665    5.185482264
 1172 SOLV  HW1     5644    5.771763433    4.789317377    5.111738515
 1172 SOLV  HW2     5645    5.792356825    4.756967854    5.270463206
 1173 SOLV  OW      5646    4.910193622    6.075967667    4.990687155
 1173 SOLV  HW1     5647    4.901305149    6.129696431    5.074557613
 1173 SOLV  HW2     5648    5.004496403    6.044006147    4.981443408
 1174 SOLV  OW      5649    3.636509557    4.020860043    4.675138946
 1174 SOLV  HW1     5650    3.650189297    4.011913091    4.576483692
 1174 SOLV  HW2     5651    3.693744174    4.095030752    4.710108999
 1175 SOLV  OW      5652    3.786743999    4.242751183    4.771161208
 1175 SOLV  HW1     5653    3.741807250    4.285093875    4.849835366
 1175 SOLV  HW2     5654    3.782122991    4.304737350    4.692815180
 1176 SOLV  OW      5655    5.005353398    5.619116636    4.813095070
 1176 SOLV  HW1     5656    4.939971941    5.649472603    4.882417850
 1176 SOLV  HW2     5657    5.071994252    5.691723674    4.796095661
 1177 SOLV  OW      5658    4.891590820    4.697175208    6.565721866
 1177 SOLV  HW1     5659    4.906016833    4.678418100    6.662890320
 1177 SOLV  HW2     5660    4.800035023    4.735128676    6.552353764
 1178 SOLV  OW      5661    6.048240023    4.273420838    6.557967839
 1178 SOLV  HW1     5662    6.016672951    4.191121136    6.510721711
 1178 SOLV  HW2     5663    5.975662218    4.307385603    6.617806993
 1179 SOLV  OW      5664    3.915516171    4.655764214    6.187283589
 1179 SOLV  HW1     5665    3.863179003    4.571688551    6.173358220
 1179 SOLV  HW2     5666    3.884543979    4.725395759    6.122523231
 1180 SOLV  OW      5667    6.439670494    5.242662964    3.341176808
 1180 SOLV  HW1     5668    6.519932496    5.301964789    3.334746815
 1180 SOLV  HW2     5669    6.356985860    5.296726487    3.325672394
 1181 SOLV  OW      5670    4.105052120    4.454544855    3.632214868
 1181 SOLV  HW1     5671    4.097349785    4.553996957    3.625040538
 1181 SOLV  HW2     5672    4.193005455    4.425154382    3.594772615
 1182 SOLV  OW      5673    5.067077737    5.910219108    5.372699110
 1182 SOLV  HW1     5674    5.108506344    5.931194150    5.461275162
 1182 SOLV  HW2     5675    4.969875192    5.933634429    5.375008060
 1183 SOLV  OW      5676    4.735352894    6.797293734    6.072082017
 1183 SOLV  HW1     5677    4.718186740    6.701328910    6.049777388
 1183 SOLV  HW2     5678    4.742843890    6.807618964    6.171272296
 1184 SOLV  OW      5679    4.716650255    5.796125197    5.647535570
 1184 SOLV  HW1     5680    4.770001151    5.730463092    5.594206647
 1184 SOLV  HW2     5681    4.628823525    5.812117533    5.602452487
 1185 SOLV  OW      5682    3.944939923    6.355887336    5.019792709
 1185 SOLV  HW1     5683    3.983427963    6.416606499    4.950268495
 1185 SOLV  HW2     5684    4.018331105    6.302272193    5.061515971
 1186 SOLV  OW      5685    4.269443975    4.462490970    4.323625513
 1186 SOLV  HW1     5686    4.365321917    4.489732494    4.315455321
 1186 SOLV  HW2     5687    4.214511753    4.513715616    4.257596287
 1187 SOLV  OW      5688    4.224308960    4.787322666    5.458952862
 1187 SOLV  HW1     5689    4.221208280    4.882250852    5.490271240
 1187 SOLV  HW2     5690    4.273006062    4.782594669    5.371729269
 1188 SOLV  OW      5691    5.108970393    4.482730448    4.208057605
 1188 SOLV  HW1     5692    5.035837388    4.474068546    4.275721950
 1188 SOLV  HW2     5693    5.177107923    4.548182582    4.240846323
 1189 SOLV  OW      5694    5.808072781    6.013519654    4.531562694
 1189 SOLV  HW1     5695    5.846372106    5.933407249    4.485571780
 1189 SOLV  HW2     5696    5.882093210    6.067317713    4.571920061
 1190 SOLV  OW      5697    6.609927427    6.129557095    4.565699571
 1190 SOLV  HW1     5698    6.673786433    6.164472298    4.634289196
 1190 SOLV  HW2     5699    6.599613268    6.030730581    4.577034865
 1191 SOLV  OW      5700    4.584045271    3.943032455    4.872348755
 1191 SOLV  HW1     5701    4.521387640    3.911719679    4.943731510
 1191 SOLV  HW2     5702    4.542596853    3.927799604    4.782616119
 1192 SOLV  OW      5703    4.438178391    5.973682115    5.871857870
 1192 SOLV  HW1     5704    4.500614653    5.938074485    5.941393479
 1192 SOLV  HW2     5705    4.413813254    5.900414847    5.808300156
 1193 SOLV  OW      5706    4.539429943    6.677093225    5.320374977
 1193 SOLV  HW1     5707    4.592943237    6.725120971    5.250867533
 1193 SOLV  HW2     5708    4.600292886    6.644841770    5.392880900
 1194 SOLV  OW      5709    5.802023867    6.133967046    3.824745333
 1194 SOLV  HW1     5710    5.714202163    6.160425154    3.864608966
 1194 SOLV  HW2     5711    5.803830950    6.034941152    3.810878065
[truncated: 7,119,467 more chars]
