# Supplementary material for: Accelerated Enveloping Distribution Sampling to Probe the Presence of Water Molecules
Source: J Chem Theory Comput. 2023 May 11;19(11):3379–90. doi: 10.1021/acs.jctc.3c00109 (PMC10269333; doi:10.1021/acs.jctc.3c00109)
Supplement: Supplementary file 2 — ct3c00109_si_002.zip [file ct3c00109_si_002.zip › paper_TI_AEDS/eq/3RQ/eq_3rlr_3rq_6.cnf]

TITLE
	MD++
	Automatically generated input file
	ogracia Thu Nov  3 19:00:37 2022

	final configuration
END
TIMESTEP
         500000 1100.000000000
END
POSITION
# first 24 chars ignored
    1 GLU   H1         1    6.609445379    1.162885287    1.576162003
    1 GLU   H2         2    6.545256397    1.190215369    1.725414063
    1 GLU   N          3    6.569753757    1.231145151    1.637524000
    1 GLU   H3         4    6.638585186    1.302693862    1.649509387
    1 GLU   CA         5    6.450947768    1.289377719    1.573476788
    1 GLU   CB         6    6.427007608    1.430117028    1.628549575
    1 GLU   CG         7    6.294979382    1.428364077    1.705824563
    1 GLU   CD         8    6.169313781    1.372772109    1.638543347
    1 GLU   OE1        9    6.149907693    1.391620009    1.516517778
    1 GLU   OE2       10    6.085592706    1.306853186    1.703881474
    1 GLU   C         11    6.483460850    1.303057386    1.424584901
    1 GLU   O         12    6.593774915    1.270088632    1.381288119
    2 VAL   N         13    6.382931878    1.333046108    1.342822299
    2 VAL   H         14    6.301803327    1.375712526    1.382816266
    2 VAL   CA        15    6.391212528    1.356583372    1.197950965
    2 VAL   CB        16    6.257078175    1.385074400    1.130057508
    2 VAL   CG1       17    6.159831143    1.267506366    1.118731213
    2 VAL   CG2       18    6.174081959    1.482198682    1.214260793
    2 VAL   C         19    6.493553640    1.461459682    1.153947233
    2 VAL   O         20    6.459878414    1.579288812    1.143260705
    3 GLU   N         21    6.619184046    1.420125323    1.139948908
    3 GLU   H         22    6.669393687    1.338398449    1.168225480
    3 GLU   CA        23    6.714923989    1.520906986    1.092167187
    3 GLU   CB        24    6.858090942    1.490930961    1.137023373
    3 GLU   CG        25    6.867176698    1.541152271    1.281246159
    3 GLU   CD        26    0.119894948    1.518583788    1.340049040
    3 GLU   OE1       27    0.146833234    1.419424143    1.411212790
    3 GLU   OE2       28    0.198441852    1.613891909    1.320791292
    3 GLU   C         29    6.710189572    1.523946979    0.939284834
    3 GLU   O         30    6.749067561    1.426629431    0.874905317
    4 THR   N         31    6.676658386    1.641762635    0.887486352
    4 THR   H         32    6.644770010    1.694699891    0.966094284
    4 THR   CA        33    6.659903240    1.667404925    0.743712904
    4 THR   CB        34    6.537670755    1.754461072    0.713903270
    4 THR   OG1       35    6.539046027    1.876954027    0.787659960
    4 THR   HG1       36    6.443752022    1.907149841    0.790208145
    4 THR   CG2       37    6.407485684    1.678895785    0.741285341
    4 THR   C         38    6.782642679    1.727245336    0.674720800
    4 THR   O         39    6.860560321    1.799657854    0.736480940
    5 PHE   N         40    6.793390059    1.662019259    0.559301926
    5 PHE   H         41    6.732053217    1.586534069    0.536068144
    5 PHE   CA        42    0.003490542    1.709534175    0.459402020
    5 PHE   CB        43    0.126765700    1.618926916    0.460157015
    5 PHE   CG        44    0.208605400    1.601857912    0.588292880
    5 PHE   CD1       45    0.173540287    1.514897920    0.690904155
    5 PHE   HD1       46    0.080103918    1.458852290    0.687689888
    5 PHE   CD2       47    0.320026257    1.682206664    0.609518569
    5 PHE   HD2       48    0.334759054    1.762953793    0.537802917
    5 PHE   CE1       49    0.248088708    1.510406279    0.808136477
    5 PHE   HE1       50    0.224828472    1.432842182    0.881106009
    5 PHE   CE2       51    0.396739363    1.675280023    0.725219499
    5 PHE   HE2       52    0.492880746    1.725677634    0.715379432
    5 PHE   CZ        53    0.357120704    1.593669520    0.830541882
    5 PHE   HZ        54    0.428373913    1.586682041    0.912731857
    5 PHE   C         55    6.840904702    1.708063872    0.314555622
    5 PHE   O         56    6.764324511    1.621795816    0.271845218
    6 ALA   N         57    0.012612115    1.795062591    0.232647642
    6 ALA   H         58    0.100164100    1.832853424    0.262788804
    6 ALA   CA        59    6.876002189    1.818959793    0.089478527
    6 ALA   CB        60    6.899032248    1.965908910    0.053625732
    6 ALA   C         61    0.074604957    1.728631833    0.000200251
    6 ALA   O         62    0.185146312    1.694675608    0.042144487
    7 PHE   N         63    0.023816240    1.696860779    6.768163633
    7 PHE   H         64   -0.070699941    1.720088288    6.745163291
    7 PHE   CA        65    0.100760080    1.619964813    6.669280240
    7 PHE   CB        66    0.012375554    1.538926897    6.574253384
    7 PHE   CG        67   -0.009074735    1.395359352    6.622608984
    7 PHE   CD1       68    0.071100975    1.298102865    6.564010584
    7 PHE   HD1       69    0.172089369    1.318231985    6.528304287
    7 PHE   CD2       70    6.767231764    1.360079274    6.699346589
    7 PHE   HD2       71    6.717234501    1.441064561    6.752492082
    7 PHE   CE1       72    0.032071337    1.165149110    6.575145159
    7 PHE   HE1       73    0.084507137    1.086844644    6.520376971
    7 PHE   CE2       74    6.728128871    1.227069223    6.709364047
    7 PHE   HE2       75    6.635961698    1.202114731    6.761940606
    7 PHE   CZ        76    6.802483531    1.130284905    6.642830801
    7 PHE   HZ        77    6.789248867    1.023675621    6.661279133
    7 PHE   C         78    0.203294996    1.703154046    6.591955573
    7 PHE   O         79    0.178586590    1.819426120    6.560320493
    8 GLN   N         80    0.325041120    1.650716324    6.581128706
    8 GLN   H         81    0.355909698    1.579830149    6.644557916
    8 GLN   CA        82    0.433780541    1.708450826    6.500784995
    8 GLN   CB        83    0.560633549    1.628077259    6.530088949
    8 GLN   CG        84    0.696376264    1.687550598    6.492113857
    8 GLN   CD        85    0.726796111    1.674454751    6.342745822
    8 GLN   OE1       86    0.682242845    1.576002323    6.283999141
    8 GLN   NE2       87    0.789793412    1.773621788    6.280431716
    8 GLN   HE21      88    0.813361323    1.771024941    6.183293216
    8 GLN   HE22      89    0.819368819    1.855093780    6.330290177
    8 GLN   C         90    0.387480232    1.698108285    6.355312295
    8 GLN   O         91    0.327504844    1.596777991    6.319719655
    9 ALA   N         92    0.415978957    1.800388104    6.275199830
    9 ALA   H         93    0.470265718    1.878244338    6.306686100
    9 ALA   CA        94    0.376926365    1.811435851    6.133898195
    9 ALA   CB        95    0.413441642    1.951443424    6.084150378
    9 ALA   C         96    0.416162945    1.696496931    6.040841110
    9 ALA   O         97    0.325677001    1.638198802    5.981320791
   10 GLU   N         98    0.542804102    1.677852026    6.004690683
   10 GLU   H         99    0.595355830    1.760452088    5.984259181
   10 GLU   CA       100    0.580168669    1.558505540    5.927428974
   10 GLU   CB       101    0.731354325    1.537888827    5.916091330
   10 GLU   CG       102    0.802410507    1.661772781    5.861201834
   10 GLU   CD       103    0.821519959    1.786860456    5.947209593
   10 GLU   OE1      104    0.914580497    1.781042430    6.030461834
   10 GLU   OE2      105    0.734746108    1.876411276    5.938328134
   10 GLU   C        106    0.518591396    1.426595945    5.974528007
   10 GLU   O        107    0.448491516    1.365642166    5.893893430
   11 ILE   N        108    0.515440462    1.396562040    6.104064569
   11 ILE   H        109    0.585829253    1.429575234    6.166968491
   11 ILE   CA       110    0.442143602    1.278793241    6.152756098
   11 ILE   CB       111    0.477934248    1.259901663    6.300315195
   11 ILE   CG1      112    0.623395452    1.227227725    6.334703039
   11 ILE   CG2      113    0.388604356    1.158468391    6.372038248
   11 ILE   CD       114    0.653111180    1.082352096    6.295463890
   11 ILE   C        115    0.291516000    1.291821427    6.129238279
   11 ILE   O        116    0.233609524    1.193871083    6.082519457
   12 ALA   N        117    0.224953163    1.404699811    6.152000275
   12 ALA   H        118    0.268221158    1.479099325    6.202932651
   12 ALA   CA       119    0.081547956    1.418029061    6.122530522
   12 ALA   CB       120    0.038218732    1.548995545    6.188714382
   12 ALA   C        121    0.028778536    1.410082111    5.979138381
   12 ALA   O        122   -0.073690369    1.349031963    5.949062646
   13 GLN   N        123    0.102707536    1.478332280    5.892153362
   13 GLN   H        124    0.184935416    1.522050607    5.928595550
   13 GLN   CA       125    0.099592061    1.468561439    5.745500933
   13 GLN   CB       126    0.196850495    1.573568384    5.691396301
   13 GLN   CG       127    0.144200945    1.715751713    5.711882438
   13 GLN   CD       128    0.240645518    1.834398203    5.717407530
   13 GLN   OE1      129    0.332585838    1.854201936    5.638152842
   13 GLN   NE2      130    0.218033862    1.931910997    5.804973255
   13 GLN   HE21     131    0.274675873    2.013891204    5.796601754
   13 GLN   HE22     132    0.145010557    1.931399959    5.873283929
   13 GLN   C        133    0.130144182    1.332752822    5.681984701
   13 GLN   O        134    0.055983237    1.282731050    5.597555116
   14 LEU   N        135    0.214444810    1.260444705    5.755164270
   14 LEU   H        136    0.271574719    1.303652930    5.824955926
   14 LEU   CA       137    0.248801616    1.121075185    5.723465483
   14 LEU   CB       138    0.377469904    1.075825331    5.792819581
   14 LEU   CG       139    0.429043671    0.945745997    5.730946604
   14 LEU   CD1      140    0.454132525    0.946655886    5.580020154
   14 LEU   CD2      141    0.551893586    0.894562837    5.806426206
   14 LEU   C        142    0.132430245    1.025406676    5.750266022
   14 LEU   O        143    0.088314467    0.959229917    5.656433315
   15 MET   N        144    0.069877480    1.031975765    5.867454131
   15 MET   H        145    0.116574297    1.061757408    5.950720298
   15 MET   CA       146    6.838334914    0.949430172    5.895973195
   15 MET   CB       147    6.807798099    0.969469217    6.044549813
   15 MET   CG       148    6.746412933    0.845922454    6.110730673
   15 MET   SD       149    6.707085924    0.879705790    6.286236568
   15 MET   CE       150    6.578714227    1.000582132    6.261870231
   15 MET   C        151    6.718081783    0.959296417    5.801881790
   15 MET   O        152    6.693576489    0.862092358    5.730608318
   16 SER   N        153    6.685908838    1.084642505    5.771147336
   16 SER   H        154    6.725051670    1.157518417    5.827346225
   16 SER   CA       155    6.583176192    1.136082255    5.679431093
   16 SER   CB       156    6.578020193    1.288845325    5.672499253
   16 SER   OG       157    6.497388077    1.342477329    5.777731132
   16 SER   HG       158    6.510736273    1.282329698    5.856497412
   16 SER   C        159    6.605856743    1.081577402    5.538290891
   16 SER   O        160    6.518603055    1.018143051    5.479220989
   17 LEU   N        161    6.731573348    1.087960462    5.495379181
   17 LEU   H        162    6.797882538    1.150502246    5.536508822
   17 LEU   CA       163    6.776591248    1.031084218    5.367527651
   17 LEU   CB       164    6.920602502    1.079758873    5.350101466
   17 LEU   CG       165    0.043823911    1.181129488    5.235930867
   17 LEU   CD1      166    0.178675145    1.252582774    5.246823290
   17 LEU   CD2      167    0.020429012    1.115411686    5.099747913
   17 LEU   C        168    6.759368920    0.880237428    5.348516481
   17 LEU   O        169    6.679841368    0.851742903    5.259104322
   18 ILE   N        170    6.790627170    0.797603029    5.447942205
   18 ILE   H        171    6.832087769    0.835087137    5.530863802
   18 ILE   CA       172    6.767722478    0.652598117    5.440133278
   18 ILE   CB       173    6.835376793    0.582209262    5.557939278
   18 ILE   CG1      174    6.977793868    0.635522062    5.574797329
   18 ILE   CG2      175    6.836182382    0.429845982    5.543851455
   18 ILE   CD       176    7.039791985    0.599609334    5.709997278
   18 ILE   C        177    6.621511616    0.609127675    5.428033456
   18 ILE   O        178    6.587190606    0.520269937    5.350206382
   19 ILE   N        179    6.538980015    0.689231028    5.494824491
   19 ILE   H        180    6.578278644    0.749524464    5.564259843
   19 ILE   CA       181    6.393140718    0.673465453    5.504487587
   19 ILE   CB       182    6.336367570    0.745334206    5.627041104
   19 ILE   CG1      183    6.397649980    0.674902058    5.748258897
   19 ILE   CG2      184    6.184219329    0.743886781    5.643194660
   19 ILE   CD       185    6.395537561    0.753527410    5.879501558
   19 ILE   C        186    6.326753646    0.703957374    5.370068506
   19 ILE   O        187    6.237661595    0.631713794    5.325673122
   20 ASN   N        188    6.362578363    0.826498203    5.332793994
   20 ASN   H        189    6.410452293    0.886460063    5.396917575
   20 ASN   CA       190    6.311473740    0.886404227    5.208653010
   20 ASN   CB       191    6.360802665    1.031203354    5.206233012
   20 ASN   CG       192    6.266908611    1.123491331    5.284161052
   20 ASN   OD1      193    6.289007690    1.162779412    5.398599262
   20 ASN   ND2      194    6.178811841    1.185866186    5.206460403
   20 ASN   HD21     195    6.114502107    1.251061402    5.246623980
   20 ASN   HD22     196    6.148923919    1.146539370    5.119515480
   20 ASN   C        197    6.353773741    0.814131219    5.080594339
   20 ASN   O        198    6.269147025    0.759913871    5.009679556
   21 THR   N        199    6.481842457    0.782511289    5.063599989
   21 THR   H        200    6.555129417    0.818510958    5.121346282
   21 THR   CA       201    6.528061046    0.713763288    4.942158233
   21 THR   CB       202    6.679289168    0.723747577    4.921103566
   21 THR   OG1      203    6.714619698    0.861746967    4.933704345
   21 THR   HG1      204    6.813817915    0.863471525    4.921144455
   21 THR   CG2      205    6.734245615    0.669608327    4.788970639
   21 THR   C        206    6.497346270    0.563949117    4.937200332
   21 THR   O        207    6.538882704    0.494446253    5.029799706
   22 PHE   N        208    6.439943546    0.508981860    4.830553152
   22 PHE   H        209    6.430950465    0.555668695    4.742568798
   22 PHE   CA       210    6.408106773    0.365537936    4.826156912
   22 PHE   CB       211    6.305326237    0.340024096    4.715722020
   22 PHE   CG       212    6.240298184    0.201526517    4.715889944
   22 PHE   CD1      213    6.139072279    0.164007007    4.803465221
   22 PHE   HD1      214    6.096772181    0.240463147    4.868628069
   22 PHE   CD2      215    6.256416697    0.116082836    4.607436265
   22 PHE   HD2      216    6.340194914    0.138069467    4.541263499
   22 PHE   CE1      217    6.063273758    0.049617729    4.781288432
   22 PHE   HE1      218    6.016539392    0.004147946    4.868637992
   22 PHE   CE2      219    6.176080441    0.006101883    4.579665537
   22 PHE   HE2      220    6.188368932   -0.048984662    4.486415861
   22 PHE   CZ       221    6.076011839    6.855770567    4.668741143
   22 PHE   HZ       222    6.016484424    6.765819857    4.653044227
   22 PHE   C        223    6.528524199    0.272883965    4.808128883
   22 PHE   O        224    6.594746382    0.270984718    4.704495860
   23 TYR   N        225    6.569537390    0.220658069    4.923370983
   23 TYR   H        226    6.575763263    0.281949843    5.002140193
   23 TYR   CA       227    6.661348599    0.105921795    4.926921933
   23 TYR   CB       228    6.763989732    0.122492875    5.039181084
   23 TYR   CG       229    6.860367831    0.240086681    5.021987503
   23 TYR   CD1      230    0.061359342    0.238471774    4.914164218
   23 TYR   HD1      231    0.057933838    0.154354091    4.844932501
   23 TYR   CD2      232    6.845464661    0.356604435    5.096313718
   23 TYR   HD2      233    6.776472127    0.362552807    5.180490221
   23 TYR   CE1      234    0.137755613    0.349747307    4.880964152
   23 TYR   HE1      235    0.204772857    0.347767962    4.795023430
   23 TYR   CE2      236    0.036911292    0.467018390    5.064367258
   23 TYR   HE2      237    0.029429660    0.559374736    5.121784514
   23 TYR   CZ       238    0.124933847    0.465540013    4.956788718
   23 TYR   OH       239    0.148518490    0.584160130    4.894579531
   23 TYR   HH       240    0.171321252    0.567583082    4.798635426
   23 TYR   C        241    6.586903500    6.859716523    4.940973834
   23 TYR   O        242    6.527923363    6.828944104    5.044431304
   24 SER   N        243    6.557949242    6.806168217    4.822708440
   24 SER   H        244    6.598340063    6.839186561    4.737394894
   24 SER   CA       245    6.485559906    6.678518775    4.813932728
   24 SER   CB       246    6.439963621    6.639388581    4.673220638
   24 SER   OG       247    6.541509740    6.644177105    4.572632794
   24 SER   HG       248    6.569639231    6.738490470    4.554919705
   24 SER   C        249    6.565714538    6.562726554    4.873745134
   24 SER   O        250    6.499217648    6.480174011    4.936133336
   25 ASN   N        251    6.696084786    6.578249674    4.895060743
   25 ASN   H        252    6.738376121    6.664518781    4.867300275
   25 ASN   CA       253    6.792964970    6.480865896    4.947443870
   25 ASN   CB       254    6.936643356    6.513176313    4.905935315
   25 ASN   CG       255    0.091905987    6.657362493    4.876684002
   25 ASN   OD1      256    0.011137677    6.745008937    4.846292761
   25 ASN   ND2      257    0.221106936    6.679190503    4.899417016
   25 ASN   HD21     258    0.271089220    6.765732384    4.896188068
   25 ASN   HD22     259    0.272728794    6.596636868    4.922200697
   25 ASN   C        260    6.785703664    6.454295794    5.097957904
   25 ASN   O        261    6.869777579    6.380815534    5.149572472
   26 LYSH  N        262    6.664772209    6.465777972    5.152133217
   26 LYSH  H        263    6.591240839    6.495309300    5.091132651
   26 LYSH  CA       264    6.631356104    6.469508418    5.295245895
   26 LYSH  CB       265    6.480644219    6.492880917    5.307575007
   26 LYSH  CG       266    6.427534302    6.629390629    5.263368658
   26 LYSH  CD       267    6.275740584    6.625517158    5.244603764
   26 LYSH  CE       268    6.236641421    6.768336367    5.206094014
   26 LYSH  NZ       269    6.092119930    6.767850110    5.179222037
   26 LYSH  HZ1      270    6.056577567    6.861033774    5.171897389
   26 LYSH  HZ2      271    6.041371336    6.715985602    5.248031076
   26 LYSH  HZ3      272    6.073480642    6.720147677    5.093332035
   26 LYSH  C        273    6.677383921    6.354949425    5.385641461
   26 LYSH  O        274    6.718552249    6.384517272    5.497721473
   27 GLU   N        275    6.708674975    6.237182790    5.332326554
   27 GLU   H        276    6.710922108    6.226892703    5.232882624
   27 GLU   CA       277    6.747024947    6.116762795    5.407415287
   27 GLU   CB       278    6.755015053    5.996896960    5.312649531
   27 GLU   CG       279    6.856928677    6.002045553    5.198645958
   27 GLU   CD       280    6.858692333    5.869664211    5.121967789
   27 GLU   OE1      281    6.770764809    5.845242381    5.036543127
   27 GLU   OE2      282    6.931563296    5.780586129    5.170721644
   27 GLU   C        283    6.878600264    6.131647500    5.484081397
   27 GLU   O        284    6.905321316    6.054360699    5.575971253
   28 ILE   N        285    0.070708594    6.232545008    5.448118393
   28 ILE   H        286    0.048811342    6.309684691    5.388364413
   28 ILE   CA       287    0.201239467    6.251310489    5.513069252
   28 ILE   CB       288    0.295424026    6.339775758    5.431167832
   28 ILE   CG1      289    0.240460614    6.478814785    5.398682544
   28 ILE   CG2      290    0.334360155    6.269353573    5.301044652
   28 ILE   CD       291    0.347945290    6.565616161    5.332931515
   28 ILE   C        292    0.185485679    6.308412074    5.654142868
   28 ILE   O        293    0.284761393    6.317493746    5.726198016
   29 PHE   N        294    0.062654625    6.323708022    5.702801068
   29 PHE   H        295    0.005991748    6.294084979    5.625903907
   29 PHE   CA       296    0.029277710    6.398536805    5.824858298
   29 PHE   CB       297   -0.121211292    6.419615402    5.842793808
   29 PHE   CG       298   -0.203490606    6.302983994    5.897923807
   29 PHE   CD1      299    6.626779963    6.311718426    6.024642470
   29 PHE   HD1      300    6.647671964    6.402794231    6.080777843
   29 PHE   CD2      301    6.670119154    6.185094712    5.825466172
   29 PHE   HD2      302    6.710136981    6.168742886    5.725413762
   29 PHE   CE1      303    6.547602352    6.206995769    6.070307602
   29 PHE   HE1      304    6.466441882    6.226022724    6.140535733
   29 PHE   CE2      305    6.604277733    6.074666469    5.878301481
   29 PHE   HE2      306    6.621230373    5.983988754    5.820245932
   29 PHE   CZ       307    6.538608827    6.087354306    6.000144859
   29 PHE   HZ       308    6.476792509    6.002165135    6.028474785
   29 PHE   C        309    0.099644284    6.370681200    5.957830785
   29 PHE   O        310    0.122614197    6.470620012    6.025772987
   30 LEU   N        311    0.136424539    6.245969828    5.985837697
   30 LEU   H        312    0.131539545    6.167354503    5.924218204
   30 LEU   CA       313    0.203062756    6.221710106    6.114611176
   30 LEU   CB       314    0.157027311    6.089184933    6.175652924
   30 LEU   CG       315    0.013746550    6.092454992    6.229186505
   30 LEU   CD1      316   -0.011932946    5.950780813    6.280964969
   30 LEU   CD2      317    0.006575820    6.193562607    6.343794118
   30 LEU   C        318    0.355963290    6.227573674    6.115389194
   30 LEU   O        319    0.416841904    6.242885870    6.221177988
   31 ARG   N        320    0.415191022    6.236102759    5.996603534
   31 ARG   H        321    0.366734157    6.265332526    5.914156074
   31 ARG   CA       322    0.561419779    6.235423045    5.981575418
   31 ARG   CB       323    0.593300683    6.256587040    5.833426292
   31 ARG   CG       324    0.582426179    6.136336449    5.739454954
   31 ARG   CD       325    0.636639806    6.183639300    5.604434585
   31 ARG   NE       326    0.664148309    6.058549033    5.532305434
   31 ARG   HE       327    0.613087073    5.992707761    5.477023558
   31 ARG   CZ       328    0.783787740    6.012198807    5.493668261
   31 ARG   NH1      329    0.905307577    6.065800360    5.511435321
   31 ARG   HH11     330    0.980627154    6.006428418    5.483117860
   31 ARG   HH12     331    0.911370962    6.163573836    5.531525456
   31 ARG   NH2      332    0.787160128    5.899343023    5.421517777
   31 ARG   HH21     333    0.697077826    5.856160694    5.425946557
   31 ARG   HH22     334    0.861800052    5.846108498    5.381601496
   31 ARG   C        335    0.655735617    6.319773653    6.067616155
   31 ARG   O        336    0.716954314    6.266543597    6.160078297
   32 GLU   N        337    0.638917171    6.450327161    6.048558532
   32 GLU   H        338    0.560166979    6.482160088    5.995770843
   32 GLU   CA       339    0.706683727    6.555498737    6.125731713
   32 GLU   CB       340    0.672367310    6.697345406    6.079756757
   32 GLU   CG       341    0.734604235    6.724958906    5.942741679
   32 GLU   CD       342    0.882955408    6.696700664    5.918170247
   32 GLU   OE1      343    0.964283709    6.721067517    6.009928550
   32 GLU   OE2      344    0.919420515    6.644956126    5.810376385
   32 GLU   C        345    0.686789235    6.543438561    6.276964532
   32 GLU   O        346    0.771655544    6.564081856    6.363570597
   33 LEU   N        347    0.562480221    6.508831425    6.309211615
   33 LEU   H        348    0.483934856    6.532862897    6.252169279
   33 LEU   CA       349    0.520644032    6.476051122    6.446271417
   33 LEU   CB       350    0.369285689    6.472960955    6.468507871
   33 LEU   CG       351    0.303401892    6.611037697    6.466433548
   33 LEU   CD1      352    0.166241379    6.597765900    6.399928590
   33 LEU   CD2      353    0.300219940    6.684236985    6.600755346
   33 LEU   C        354    0.588999860    6.353659282    6.507591102
   33 LEU   O        355    0.661145431    6.368898823    6.606043301
   34 ILE   N        356    0.595322678    6.241180510    6.436889223
   34 ILE   H        357    0.546473415    6.233804250    6.349936658
   34 ILE   CA       358    0.667348728    6.120807203    6.480863375
   34 ILE   CB       359    0.635323865    5.997237818    6.396518327
   34 ILE   CG1      360    0.484959615    5.969488262    6.402243751
   34 ILE   CG2      361    0.687735932    5.871632200    6.466419306
   34 ILE   CD       362    0.429120245    5.853514486    6.319522100
   34 ILE   C        363    0.819131830    6.140126369    6.482024783
   34 ILE   O        364    0.883132746    6.102660533    6.580160912
   35 SER   N        365    0.868581203    6.220227440    6.388061576
   35 SER   H        366    0.828775686    6.223254663    6.296366819
   35 SER   CA       367    1.003483138    6.278431701    6.383155603
   35 SER   CB       368    1.032694143    6.367287093    6.262060888
   35 SER   OG       369    1.032480972    6.291675802    6.140668946
   35 SER   HG       370    1.078467223    6.353924574    6.077341316
   35 SER   C        371    1.058046982    6.357683060    6.502113919
   35 SER   O        372    1.147147640    6.308166173    6.570969443
   36 ASN   N        373    0.973305693    6.445019567    6.555802480
   36 ASN   H        374    0.891627118    6.487973056    6.517259650
   36 ASN   CA       375    0.999802802    6.525331623    6.676045047
   36 ASN   CB       376    0.918237462    6.654777504    6.673947192
   36 ASN   CG       377    0.983126043    6.750302375    6.774295888
   36 ASN   OD1      378    0.937935374    6.764197681    6.887840994
   36 ASN   ND2      379    1.080480585    6.827154614    6.726287641
   36 ASN   HD21     380    1.115478979    6.893014514    6.792903080
   36 ASN   HD22     381    1.124857063    6.812330590    6.637913575
   36 ASN   C        382    0.968663281    6.449720636    6.805365888
   36 ASN   O        383    1.025156564    6.472715454    6.912177843
   37 SER   N        384    0.871277864    6.359458209    6.797650842
   37 SER   H        385    0.799545275    6.365651502    6.728245972
   37 SER   CA       386    0.838940520    6.270646716    0.023532569
   37 SER   CB       387    0.711504992    6.186377161    0.015422689
   37 SER   OG       388    0.598461824    6.271781843    0.034768483
   37 SER   HG       389    0.596722070    6.270158012    0.134740325
   37 SER   C        390    0.950786684    6.170322400    0.052450490
   37 SER   O        391    0.972868860    6.138985658    0.169324066
   38 SER   N        392    1.023927907    6.124945331    6.837758771
   38 SER   H        393    0.995146027    6.158087124    6.747896950
   38 SER   CA       394    1.147840612    6.048410992    6.857605947
   38 SER   CB       395    1.210416665    5.998283284    6.727303891
   38 SER   OG       396    1.294909384    5.883471709    6.738589941
   38 SER   HG       397    1.378294696    5.912426010    6.785590402
   38 SER   C        398    1.258138885    6.128576910    0.040302257
   38 SER   O        399    1.314496353    6.079497167    0.138004965
   39 ASP   N        400    1.280177055    6.248027719    6.872843912
   39 ASP   H        401    1.242334393    6.242240199    6.780459366
   39 ASP   CA       402    1.367102984    6.351450145    0.044087231
   39 ASP   CB       403    1.364640832    6.474079346   -0.047384030
   39 ASP   CG       404    1.476921045    6.574449357    6.866315216
   39 ASP   OD1      405    1.449021063    6.663953475    6.948993754
   39 ASP   OD2      406    1.579395278    6.575868551    6.794755792
   39 ASP   C        407    1.333150691    6.386729616    0.189053924
   39 ASP   O        408    1.432042165    6.388368771    0.262189677
   40 ALA   N        409    1.209736407    6.370118860    0.235784295
   40 ALA   H        410    1.170398818    6.397479165    0.148002917
   40 ALA   CA       411    1.166696424    6.387247024    0.375302645
   40 ALA   CB       412    1.014066086    6.396993659    0.379551756
   40 ALA   C        413    1.218529394    6.276138828    0.466850431
   40 ALA   O        414    1.267016371    6.308394876    0.575197085
   41 LEU   N        415    1.193878756    6.151995990    0.425970181
   41 LEU   H        416    1.162153862    6.133912748    0.332867911
   41 LEU   CA       417    1.256021108    6.032473970    0.484832908
   41 LEU   CB       418    1.197765391    5.908275543    0.417070621
   41 LEU   CG       419    1.047299599    5.903397580    0.444361082
   41 LEU   CD1      420    0.974248643    5.798806821    0.359901606
   41 LEU   CD2      421    1.028883501    5.868397805    0.592152883
   41 LEU   C        422    1.408564516    6.030904806    0.472994622
   41 LEU   O        423    1.473407906    6.018629189    0.576796019
   42 ASP   N        424    1.469139604    6.055861281    0.357249699
   42 ASP   H        425    1.435366727    6.036127480    0.265212377
   42 ASP   CA       426    1.616057461    6.058722711    0.352986299
   42 ASP   CB       427    1.680043443    6.067215406    0.214273826
   42 ASP   CG       428    1.627703333    5.947586595    0.134555658
   42 ASP   OD1      429    1.695478197    5.842575746    0.132817657
   42 ASP   OD2      430    1.538745869    5.969061983    0.049406229
   42 ASP   C        431    1.680493696    6.158743695    0.449167074
   42 ASP   O        432    1.785601815    6.128546709    0.505486984
   43 LYSH  N        433    1.615925334    6.274015456    0.464398168
   43 LYSH  H        434    1.540183133    6.294564670    0.402414245
   43 LYSH  CA       435    1.664737725    6.380466902    0.553259230
   43 LYSH  CB       436    1.577436097    6.503430278    0.527405320
   43 LYSH  CG       437    1.648955903    6.635612478    0.556143105
   43 LYSH  CD       438    1.563065588    6.757771041    0.522795260
   43 LYSH  CE       439    1.538370764    6.776288115    0.372954371
   43 LYSH  NZ       440    1.506058100    6.916587883    0.343272353
   43 LYSH  HZ1      441    1.459251854    6.920713704    0.254999211
   43 LYSH  HZ2      442    1.585876886    6.976710902    0.346921871
   43 LYSH  HZ3      443    1.438017028    6.947977569    0.409492673
   43 LYSH  C        444    1.672681844    6.342834917    0.701346355
   43 LYSH  O        445    1.781169495    6.364510984    0.755125404
   44 ILE   N        446    1.565134631    6.280414137    0.748553679
   44 ILE   H        447    1.488390896    6.262695200    0.686923560
   44 ILE   CA       448    1.561221933    6.229310811    0.886344740
   44 ILE   CB       449    1.414809453    6.207656604    0.925166110
   44 ILE   CG1      450    1.388007946    6.222558520    1.075061628
   44 ILE   CG2      451    1.343816515    6.083477711    0.870851882
   44 ILE   CD       452    1.391583474    6.372487976    1.105351126
   44 ILE   C        453    1.654299207    6.110895420    0.913287799
   44 ILE   O        454    1.715955114    6.108858773    1.019704392
   45 ARG   N        455    1.688298818    6.035107923    0.809416070
   45 ARG   H        456    1.626201216    6.019661752    0.732565247
   45 ARG   CA       457    1.794834821    5.933846955    0.806840752
   45 ARG   CB       458    1.769552986    5.833741535    0.693921520
   45 ARG   CG       459    1.635700190    5.762089764    0.712856268
   45 ARG   CD       460    1.640292447    5.615703086    0.668584472
   45 ARG   NE       461    1.673356405    5.601737285    0.526026900
   45 ARG   HE       462    1.610089733    5.650923793    0.466210121
   45 ARG   CZ       463    1.770875575    5.528300677    0.470749145
   45 ARG   NH1      464    1.852257043    5.450367814    0.543287685
   45 ARG   HH11     465    1.926154535    5.400887255    0.497564996
   45 ARG   HH12     466    1.829554122    5.434975326    0.639452550
   45 ARG   NH2      467    1.797709032    5.527772523    0.339462911
   45 ARG   HH21     468    1.871880254    5.469959512    0.305457046
   45 ARG   HH22     469    1.738692127    5.572612759    0.272333269
   45 ARG   C        470    1.936102791    5.988799783    0.827751743
   45 ARG   O        471    2.028418086    5.918801922    0.869094256
   46 TYR   N        472    1.966217565    6.094513955    0.752882074
   46 TYR   H        473    1.922012758    6.107736310    0.664158441
   46 TYR   CA       474    2.088286271    6.173916584    0.773042158
   46 TYR   CB       475    2.100139191    6.282682303    0.666070058
   46 TYR   CG       476    2.109101004    6.236877259    0.520372581
   46 TYR   CD1      477    2.174816501    6.120335755    0.482728782
   46 TYR   HD1      478    2.225900441    6.054788352    0.553257473
   46 TYR   CD2      479    2.040124941    6.311507072    0.425552732
   46 TYR   HD2      480    2.008271638    6.411471797    0.455107043
   46 TYR   CE1      481    2.174031730    6.073750330    0.351775196
   46 TYR   HE1      482    2.219947481    5.978607173    0.324974973
   46 TYR   CE2      483    2.039532444    6.269576025    0.293029769
   46 TYR   HE2      484    1.983015954    6.324241222    0.217551749
   46 TYR   CZ       485    2.103178524    6.150486498    0.260062095
   46 TYR   OH       486    2.104173392    6.106410923    0.131415341
   46 TYR   HH       487    2.052756051    6.179166360    0.086010082
   46 TYR   C        488    2.094741631    6.243885973    0.908957590
   46 TYR   O        489    2.206184509    6.251112982    0.960506615
   47 GLU   N        490    1.990503094    6.316696738    0.947993120
   47 GLU   H        491    1.913807320    6.339656102    0.888076486
   47 GLU   CA       492    1.978781528    6.368673767    1.084993640
   47 GLU   CB       493    1.836335948    6.417118323    1.112768695
   47 GLU   CG       494    1.767725769    6.517685917    1.020120366
   47 GLU   CD       495    1.824260485    6.656546744    1.050625583
   47 GLU   OE1      496    1.745943582    6.745187256    1.091022443
   47 GLU   OE2      497    1.944227475    6.689999860    1.040012859
   47 GLU   C        498    1.995590006    6.271155820    1.201677323
   47 GLU   O        499    2.071772563    6.297729688    1.294525925
   48 SER   N        500    1.970775417    6.144582939    1.169192016
   48 SER   H        501    1.885699368    6.138351277    1.116999140
   48 SER   CA       502    2.012444875    6.030783335    1.252392814
   48 SER   CB       503    1.961609923    5.902788071    1.185728000
   48 SER   OG       504    1.981413216    5.789167012    1.270291003
   48 SER   HG       505    1.929527341    5.795657348    1.355530495
   48 SER   C        506    2.160200500    6.007137548    1.284360543
   48 SER   O        507    2.194743564    5.987953631    1.400841445
   49 LEU   N        508    2.244996985    6.060813147    1.197074383
   49 LEU   H        509    2.215045729    6.122763690    1.124513490
   49 LEU   CA       510    2.391141549    6.052222713    1.210400718
   49 LEU   CB       511    2.459844921    6.078725542    1.076300326
   49 LEU   CG       512    2.429904919    5.975126674    0.967750932
   49 LEU   CD1      513    2.493896611    6.023620066    0.837510668
   49 LEU   CD2      514    2.484916433    5.837952352    1.007372227
   49 LEU   C        515    2.432949491    6.140916365    1.327838672
   49 LEU   O        516    2.499179993    6.096122105    1.421293462
   50 THR   N        517    2.394520304    6.266563396    1.307221296
   50 THR   H        518    2.341977516    6.285070774    1.224186455
   50 THR   CA       519    2.425442145    6.370271615    1.406706760
   50 THR   CB       520    2.399354920    6.510030162    1.350163039
   50 THR   OG1      521    2.274158480    6.506722946    1.281141468
   50 THR   HG1      522    2.263911210    6.580800644    1.214760539
   50 THR   CG2      523    2.502472934    6.555389054    1.246652600
   50 THR   C        524    2.352303259    6.360915084    1.540783423
   50 THR   O        525    2.418935187    6.372702590    1.643503932
   51 ASP   N        526    2.223536381    6.330611726    1.526965463
   51 ASP   H        527    2.187494380    6.310342936    1.435907097
   51 ASP   CA       528    2.134826668    6.322096290    1.643872009
   51 ASP   CB       529    2.021308282    6.424663207    1.642110874
   51 ASP   CG       530    1.934379838    6.442540309    1.766742037
   51 ASP   OD1      531    1.970587740    6.528995175    1.849434737
   51 ASP   OD2      532    1.838652316    6.362915335    1.777789577
   51 ASP   C        533    2.065643526    6.186872185    1.662356302
   51 ASP   O        534    1.994838193    6.144754355    1.571010204
   52 PRO   N        535    2.080849432    6.129866000    1.781558361
   52 PRO   CA       536    2.036387276    5.990651465    1.797461368
   52 PRO   CB       537    2.128249948    5.936381503    1.907129659
   52 PRO   CG       538    2.172649434    6.058673495    1.987648506
   52 PRO   CD       539    2.167206689    6.176996823    1.890799370
   52 PRO   C        540    1.889706403    5.982602000    1.840270465
   52 PRO   O        541    1.846731588    5.873087060    1.876189195
   53 SER   N        542    1.812634693    6.089936897    1.855416019
   53 SER   H        543    1.845973076    6.182429855    1.837102661
   53 SER   CA       544    1.670885607    6.086333901    1.894237931
   53 SER   CB       545    1.643705581    6.175733035    2.015398813
   53 SER   OG       546    1.640207851    6.314344259    1.980399631
   53 SER   HG       547    1.726800280    6.363220002    1.991056257
   53 SER   C        548    1.566336817    6.114644079    1.786155644
   53 SER   O        549    1.472712117    6.035671857    1.774791480
   54 LYSH  N        550    1.596184697    6.206334308    1.694542765
   54 LYSH  H        551    1.683153319    6.254307737    1.706163417
   54 LYSH  CA       552    1.505832901    6.255854702    1.589680733
   54 LYSH  CB       553    1.590035065    6.328503854    1.484585361
   54 LYSH  CG       554    1.626955081    6.471693351    1.523904225
   54 LYSH  CD       555    1.697564799    6.562895541    1.423378107
   54 LYSH  CE       556    1.728101183    6.693180835    1.497546291
   54 LYSH  NZ       557    1.811339065    6.787894592    1.421981411
   54 LYSH  HZ1      558    1.824934324    6.877811154    1.463577940
   54 LYSH  HZ2      559    1.767442124    6.801409513    1.333153283
   54 LYSH  HZ3      560    1.903082099    6.751351611    1.406253712
   54 LYSH  C        561    1.422009995    6.157627964    1.507589785
   54 LYSH  O        562    1.314101985    6.190834812    1.458761573
   55 LEU   N        563    1.473195787    6.037511501    1.482246824
   55 LEU   H        564    1.568593019    6.014770503    1.501797930
   55 LEU   CA       565    1.402128436    5.929024335    1.413023352
   55 LEU   CB       566    1.497939420    5.821286047    1.361810104
   55 LEU   CG       567    1.490846968    5.806835851    1.209658813
   55 LEU   CD1      568    1.596884548    5.702173923    1.174859611
   55 LEU   CD2      569    1.356878728    5.743054892    1.172362073
   55 LEU   C        570    1.290672073    5.854918996    1.487167613
   55 LEU   O        571    1.178861097    5.829697034    1.442534723
   56 ASP   N        572    1.309657236    5.844628395    1.618403437
   56 ASP   H        573    1.362030812    5.916222388    1.664569869
   56 ASP   CA       574    1.236955260    5.749239042    1.703415991
   56 ASP   CB       575    1.287331674    5.745508097    1.847851457
   56 ASP   CG       576    1.256043676    5.622090491    1.932693838
   56 ASP   OD1      577    1.166281386    5.630250190    2.019290441
   56 ASP   OD2      578    1.322122713    5.521107691    1.900080194
   56 ASP   C        579    1.085137275    5.765360364    1.713620706
   56 ASP   O        580    1.014910357    5.664484289    1.718475678
   57 SER   N        581    1.044743099    5.892053456    1.716493740
   57 SER   H        582    1.112455157    5.963513760    1.734058844
   57 SER   CA       583    0.905707396    5.939270920    1.709353041
   57 SER   CB       584    0.903728859    6.092104788    1.716293515
   57 SER   OG       585    0.984397228    6.142868002    1.609684802
   57 SER   HG       586    1.002526152    6.240206449    1.623723965
   57 SER   C        587    0.818525127    5.885093251    1.595893337
   57 SER   O        588    0.695926974    5.893929038    1.600760171
   58 GLY   N        589    0.888854569    5.817854891    1.505204300
   58 GLY   H        590    0.986821033    5.801604805    1.517046270
   58 GLY   CA       591    0.834183807    5.751319869    1.386063583
   58 GLY   C        592    0.941907282    5.691239161    1.295521886
   58 GLY   O        593    0.981188523    5.764049951    1.204491450
   59 LYSH  N        594    0.978435565    5.567324962    1.327172172
   59 LYSH  H        595    0.959436332    5.531955949    1.418768613
   59 LYSH  CA       596    1.067241084    5.477320876    1.252181570
   59 LYSH  CB       597    1.115301985    5.361899769    1.340395983
   59 LYSH  CG       598    1.198715847    5.401538741    1.462378456
   59 LYSH  CD       599    1.251284672    5.270405013    1.521140226
   59 LYSH  CE       600    1.152277082    5.173291481    1.585758588
   59 LYSH  NZ       601    1.090515372    5.212390197    1.713311576
   59 LYSH  HZ1      602    1.157430924    5.249292736    1.777815889
   59 LYSH  HZ2      603    1.050893340    5.131595441    1.756928518
   59 LYSH  HZ3      604    1.017883396    5.278782957    1.695517515
   59 LYSH  C        605    1.023931280    5.421210868    1.116580880
   59 LYSH  O        606    1.113035945    5.390183342    1.037660215
   60 GLU   N        607    0.892668106    5.401273387    1.108628937
   60 GLU   H        608    0.831825728    5.437227909    1.179378552
   60 GLU   CA       609    0.832611432    5.343424346    0.987567615
   60 GLU   CB       610    0.690431708    5.289911844    1.005853189
   60 GLU   CG       611    0.703047200    5.160032041    1.085742136
   60 GLU   CD       612    0.569790055    5.103492936    1.135259570
   60 GLU   OE1      613    0.481155987    5.091968490    1.047874004
   60 GLU   OE2      614    0.538206582    5.098195589    1.256083644
   60 GLU   C        615    0.842685868    5.410727041    0.850527479
   60 GLU   O        616    0.787532197    5.512444257    0.808816052
   61 LEU   N        617    0.948322755    5.362846398    0.785459091
   61 LEU   H        618    1.019324490    5.298187637    0.813330768
   61 LEU   CA       619    0.996734443    5.411274316    0.655390663
   61 LEU   CB       620    1.129532608    5.344204636    0.619697057
   61 LEU   CG       621    1.238180918    5.411230932    0.704018641
   61 LEU   CD1      622    1.375711647    5.349470413    0.677941664
   61 LEU   CD2      623    1.237883384    5.563038285    0.684916575
   61 LEU   C        624    0.894266791    5.389739707    0.543842554
   61 LEU   O        625    0.913942279    5.303054918    0.458834155
   62 HISB  N        626    0.811077036    5.490631511    0.519565753
   62 HISB  H        627    0.809881237    5.579190293    0.565986945
   62 HISB  CA       628    0.707698843    5.471876623    0.416767845
   62 HISB  CB       629    0.604638852    5.365066918    0.453956616
   62 HISB  CG       630    0.523701052    5.372034988    0.583608422
   62 HISB  ND1      631    0.467905167    5.259537457    0.627460273
   62 HISB  CD2      632    0.493793580    5.472474544    0.665520321
   62 HISB  HD2      633    0.494414095    5.579058446    0.642705345
   62 HISB  CE1      634    0.409358679    5.288838280    0.743245526
   62 HISB  HE1      635    0.355314887    5.221050752    0.809314865
   62 HISB  NE2      636    0.419203021    5.420088387    0.762376524
   62 HISB  HE2      637    0.371322499    5.473892442    0.831754875
   62 HISB  C        638    0.639368858    5.603855589    0.380425472
   62 HISB  O        639    0.653021134    5.706551796    0.446706188
   63 ILE   N        640    0.571393239    5.596449659    0.266348648
   63 ILE   H        641    0.569423368    5.511748378    0.213233723
   63 ILE   CA       642    0.489936063    5.704701176    0.209297486
   63 ILE   CB       643    0.544568377    5.772946324    0.083723037
   63 ILE   CG1      644    0.695770939    5.793927348    0.094050434
   63 ILE   CG2      645    0.463981050    5.901481685    0.063821047
   63 ILE   CD       646    0.753746221    5.816131133   -0.045795935
   63 ILE   C        647    0.356827474    5.638975872    0.172295596
   63 ILE   O        648    0.353984188    5.546889197    0.090803223
   64 ASN   N        649    0.260305497    5.673273808    0.257129684
   64 ASN   H        650    0.261636432    5.755867173    0.313490976
   64 ASN   CA       651    0.126898929    5.612912860    0.244058143
   64 ASN   CB       652    0.077348144    5.579359821    0.384867227
   64 ASN   CG       653    0.153446168    5.488572205    0.481690276
   64 ASN   OD1      654    0.154509689    5.516682165    0.601430601
   64 ASN   ND2      655    0.227336998    5.381600138    0.453701577
   64 ASN   HD21     656    0.270310919    5.346132453    0.536732920
   64 ASN   HD22     657    0.231044579    5.339775010    0.362952308
   64 ASN   C        658    0.029777673    5.701967248    0.166281923
   64 ASN   O        659    0.025248562    5.823558857    0.184328986
   65 LEU   N        660    6.865266521    5.637900062    0.061582509
   65 LEU   H        661    6.886370779    5.540493137    0.053316366
   65 LEU   CA       662    6.765895849    5.686421080    6.851427806
   65 LEU   CB       663    6.809157461    5.634037508    6.714327007
   65 LEU   CG       664    6.726185389    5.694150980    6.600691933
   65 LEU   CD1      665    6.757373722    5.843784373    6.593586152
   65 LEU   CD2      666    6.744746673    5.616124105    6.470394991
   65 LEU   C        667    6.623895710    5.641489869    6.886475950
   65 LEU   O        668    6.610675022    5.520798024    6.906194189
   66 ILE   N        669    6.533470492    5.731930783    0.036266978
   66 ILE   H        670    6.558757920    5.828268589    0.045227271
   66 ILE   CA       671    6.392183386    5.702238215    0.063992062
   66 ILE   CB       672    6.353745801    5.741174501    0.206879355
   66 ILE   CG1      673    6.439215522    5.662280270    0.306291279
   66 ILE   CG2      674    6.207653035    5.714145731    0.243436616
   66 ILE   CD       675    6.417304052    5.709514961    0.450165347
   66 ILE   C        676    6.301145208    5.776100324    6.852388811
   66 ILE   O        677    6.294232114    5.898740294    6.858767951
   67 PRO   N        678    6.246136429    5.704241444    6.754909777
   67 PRO   CA       679    6.129107379    5.762169226    6.687381879
   67 PRO   CB       680    6.108261267    5.675093863    6.563309679
   67 PRO   CG       681    6.247705247    5.618902243    6.534907377
   67 PRO   CD       682    6.307038908    5.597452258    6.674297381
   67 PRO   C        683    6.003995027    5.747449235    6.774220489
   67 PRO   O        684    5.989619096    5.646444965    6.842935285
   68 ASN   N        685    5.927375320    5.855935072    6.767199233
   68 ASN   H        686    5.962657390    5.946739599    6.744605606
   68 ASN   CA       687    5.791226466    5.848315820    6.822142505
   68 ASN   CB       688    5.790466176    5.904431534    6.964470352
   68 ASN   CG       689    5.657370869    5.895515754    0.152678948
   68 ASN   OD1      690    5.589086745    5.994790006    0.177396307
   68 ASN   ND2      691    5.608641780    5.780565229    0.198481984
   68 ASN   HD21     692    5.522221774    5.792374706    0.247375882
   68 ASN   HD22     693    5.640040355    5.691463415    0.165723580
   68 ASN   C        694    5.683618869    5.907268322    6.730716114
   68 ASN   O        695    5.685253825    6.028464613    6.709739951
   69 LYSH  N        696    5.596701397    5.825156433    6.672456539
   69 LYSH  H        697    5.596145230    5.727711296    6.694910197
   69 LYSH  CA       698    5.483809583    5.869640995    6.589460942
   69 LYSH  CB       699    5.417075029    5.752468107    6.517150416
   69 LYSH  CG       700    5.482979373    5.703776262    6.387942082
   69 LYSH  CD       701    5.418815915    5.589452143    6.309061526
   69 LYSH  CE       702    5.276697341    5.622459046    6.262997143
   69 LYSH  NZ       703    5.216325586    5.502756677    6.202707709
   69 LYSH  HZ1      704    5.262229778    5.482354659    6.116240875
   69 LYSH  HZ2      705    5.119271752    5.520829016    6.186726778
   69 LYSH  HZ3      706    5.220937363    5.425715434    6.266295516
   69 LYSH  C        707    5.381510817    5.949920244    6.670086655
   69 LYSH  O        708    5.352733543    6.061936695    6.628215068
   70 GLN   N        709    5.345024778    5.909176638    6.791330126
   70 GLN   H        710    5.362271572    5.813887113    6.816288840
   70 GLN   CA       711    5.236818464    5.980913755    6.860281166
   70 GLN   CB       712    5.181398165    5.915699669    6.987089408
   70 GLN   CG       713    5.082075200    5.806184800    6.947712840
   70 GLN   CD       714    4.987281480    5.791722660    0.180202141
   70 GLN   OE1      715    4.917448788    5.878087521    0.233048604
   70 GLN   NE2      716    4.964830957    5.666547766    0.219141507
   70 GLN   HE21     717    4.898299902    5.654882669    0.292877071
   70 GLN   HE22     718    5.025691540    5.596058327    0.182717879
   70 GLN   C        719    5.257168921    6.129632661    0.003161929
   70 GLN   O        720    5.160777731    6.202429174   -0.020106431
   71 ASP   N        721    5.377987945    6.169030210    0.042414277
   71 ASP   H        722    5.444355911    6.100444965    0.072241354
   71 ASP   CA       723    5.406314242    6.312418721    0.058112123
   71 ASP   CB       724    5.443747652    6.347228813    0.202304590
   71 ASP   CG       725    5.329649111    6.326686232    0.302141701
   71 ASP   OD1      726    5.367358568    6.287527552    0.414701211
   71 ASP   OD2      727    5.215404723    6.372601307    0.280521495
   71 ASP   C        728    5.495748018    6.381184457    6.841471552
   71 ASP   O        729    5.557205946    6.483672992    6.870593187
   72 ARG   N        730    5.506465716    6.315834758    6.726119282
   72 ARG   H        731    5.461431883    6.226953517    6.734715152
   72 ARG   CA       732    5.582257055    6.370191801    6.612496874
   72 ARG   CB       733    5.519586738    6.501498605    6.565132520
   72 ARG   CG       734    5.371715360    6.487171187    6.528528729
   72 ARG   CD       735    5.337948338    6.618389054    6.457474430
   72 ARG   NE       736    5.192664081    6.606591302    6.438546626
   72 ARG   HE       737    5.158195998    6.512890316    6.444212966
   72 ARG   CZ       738    5.100619885    6.698730557    6.407065038
   72 ARG   NH1      739    5.133393979    6.827714406    6.391445110
   72 ARG   HH11     740    5.066281495    6.897554720    6.366606237
   72 ARG   HH12     741    5.231666309    6.846185025    6.390757904
   72 ARG   NH2      742    4.990577515    6.659151380    6.341641643
   72 ARG   HH21     743    4.912009650    6.709948237    6.306347133
   72 ARG   HH22     744    5.009851879    6.567781062    6.305890402
   72 ARG   C        745    5.730634028    6.399094965    6.636150995
   72 ARG   O        746    5.795820025    6.473643245    6.563201971
   73 THR   N        747    5.789103201    6.314809805    6.720825976
   73 THR   H        748    5.787846114    6.217888184    6.745422340
   73 THR   CA       749    5.920862480    6.358236736    6.769451008
   73 THR   CB       750    5.924993280    6.406786798    0.027768976
   73 THR   OG1      751    5.871225760    6.302567735    0.109617559
   73 THR   HG1      752    5.881506246    6.329800596    0.205296830
   73 THR   CG2      753    5.864794252    6.546294701    0.045779584
   73 THR   C        754    6.029273076    6.257081767    6.731747463
   73 THR   O        755    6.011457618    6.135388824    6.730766763
   74 LEU   N        756    6.148315030    6.315512317    6.721558610
   74 LEU   H        757    6.148402013    6.412035630    6.695419115
   74 LEU   CA       758    6.275068436    6.241112982    6.724412357
   74 LEU   CB       759    6.343645256    6.262990292    6.589400143
   74 LEU   CG       760    6.427889825    6.139457380    6.557041555
   74 LEU   CD1      761    6.346754100    6.028502131    6.489854093
   74 LEU   CD2      762    6.535478203    6.181495038    6.456708868
   74 LEU   C        763    6.365720015    6.274842442    6.842975686
   74 LEU   O        764    6.444369659    6.369138991    6.835718948
   75 THR   N        765    6.341941898    6.200328787    0.063829825
   75 THR   H        766    6.270257535    6.130771576    0.068726564
   75 THR   CA       767    6.427969350    6.219109949    0.181556536
   75 THR   CB       768    6.358048241    6.168469337    0.307880035
   75 THR   OG1      769    6.222872535    6.211353750    0.326253977
   75 THR   HG1      770    6.156322094    6.154024910    0.278457810
   75 THR   CG2      771    6.434105142    6.203275582    0.436005216
   75 THR   C        772    6.559983207    6.144582355    0.160822542
   75 THR   O        773    6.574578794    6.022460080    0.162560089
   76 ILE   N        774    6.663639154    6.219930485    0.125223709
   76 ILE   H        775    6.654149823    6.308263406    0.079318607
   76 ILE   CA       776    6.801418946    6.168660527    0.125779060
   76 ILE   CB       777    6.881772560    6.211110722    0.002691914
   76 ILE   CG1      778    6.872600969    6.355041347   -0.048385771
   76 ILE   CG2      779    6.841749390    6.113207974   -0.107850563
   76 ILE   CD       780    6.953796485    6.370826164   -0.177092659
   76 ILE   C        781    6.881530621    6.197121431    0.252995425
   76 ILE   O        782    6.902709855    6.312206260    0.290905707
   77 VAL   N        783    0.045878132    6.088460519    0.310217458
   77 VAL   H        784    0.035956589    5.999837113    0.264960125
   77 VAL   CA       785    0.112349085    6.094102995    0.441222417
   77 VAL   CB       786    0.001873768    6.073562181    0.545060517
   77 VAL   CG1      787   -0.052535652    5.930758652    0.552611615
   77 VAL   CG2      788    0.035409667    6.124233163    0.685480548
   77 VAL   C        789    0.244153823    6.017958489    0.456713219
   77 VAL   O        790    0.253238398    5.896490515    0.439538418
   78 ASP   N        791    0.349622458    6.098431330    0.447188460
   78 ASP   H        792    0.340987331    6.194321266    0.420141658
   78 ASP   CA       793    0.486458974    6.047085472    0.462858654
   78 ASP   CB       794    0.596146251    6.117963408    0.383157655
   78 ASP   CG       795    0.606328747    6.268680522    0.407473008
   78 ASP   OD1      796    0.643895127    6.296400542    0.523432296
   78 ASP   OD2      797    0.575035080    6.348041473    0.316107841
   78 ASP   C        798    0.522964916    6.059981776    0.610879176
   78 ASP   O        799    0.460357140    6.130466219    0.689871172
   79 THR   N        800    0.614283137    5.972344086    0.651711488
   79 THR   H        801    0.611465801    5.880465069    0.612326687
   79 THR   CA       802    0.677840502    5.981003243    0.783967496
   79 THR   CB       803    0.712632658    5.842455519    0.838769659
   79 THR   OG1      804    0.736323893    5.751632818    0.730885345
   79 THR   HG1      805    0.758086209    5.665099007    0.776027981
   79 THR   CG2      806    0.602020943    5.790243882    0.930667372
   79 THR   C        807    0.803399604    6.067872014    0.793856947
   79 THR   O        808    0.872807564    6.061376426    0.895193988
   80 GLY   N        809    0.825683271    6.154065511    0.695037275
   80 GLY   H        810    0.749256765    6.184954273    0.638425399
   80 GLY   CA       811    0.950165522    6.232002043    0.688881472
   80 GLY   C        812    0.975242168    6.339894878    0.794430581
   80 GLY   O        813    0.912797638    6.347152598    0.900159512
   81 ILE   N        814    1.061593838    6.433140276    0.755204215
   81 ILE   H        815    1.119363410    6.414037306    0.675836294
   81 ILE   CA       816    1.114786273    6.531523918    0.850612757
   81 ILE   CB       817    1.221489717    6.613856477    0.778174149
   81 ILE   CG1      818    1.297760747    6.707896356    0.871706967
   81 ILE   CG2      819    1.164906970    6.694436306    0.661061390
   81 ILE   CD       820    1.438561489    6.655535470    0.900733929
   81 ILE   C        821    1.017543764    6.624083979    0.924029267
   81 ILE   O        822    1.037790540    6.643401403    1.043810175
   82 GLY   N        823    0.905673537    6.659318425    0.861303528
   82 GLY   H        824    0.876087777    6.603274758    0.783936266
   82 GLY   CA       825    0.805030583    6.754953334    0.909615292
   82 GLY   C        826    0.853381576    0.013409641    0.909553974
   82 GLY   O        827    0.972050543    0.041054122    0.892746077
   83 MET   N        828    0.755019305    0.102870610    0.912361894
   83 MET   H        829    0.660373765    0.080779899    0.888837401
   83 MET   CA       830    0.792828901    0.244799366    0.918069775
   83 MET   CB       831    0.757002009    0.325170824    0.792907444
   83 MET   CG       832    0.829429451    0.269642175    0.670107171
   83 MET   SD       833    0.782175748    0.336965379    0.506638711
   83 MET   CE       834    0.638482764    0.232242305    0.498301910
   83 MET   C        835    0.742545416    0.324830083    1.038384891
   83 MET   O        836    0.634535950    0.294433706    1.088798480
   84 THR   N        837    0.832832829    0.415456342    1.074801950
   84 THR   H        838    0.921085854    0.421002176    1.028087910
   84 THR   CA       839    0.798563853    0.527844626    1.163145465
   84 THR   CB       840    0.919711051    0.584322874    1.237620735
   84 THR   OG1      841    1.003253967    0.654115846    1.144872404
   84 THR   HG1      842    1.027001830    0.582005395    1.079786658
   84 THR   CG2      843    1.008788006    0.485571886    1.313290798
   84 THR   C        844    0.732432095    0.645782963    1.091531369
   84 THR   O        845    0.727804851    0.648771453    0.968649468
   85 LYSH  N        846    0.679967103    0.736981768    1.172899748
   85 LYSH  H        847    0.674523017    0.724073570    1.271922516
   85 LYSH  CA       848    0.614315046    0.858603640    1.122797945
   85 LYSH  CB       849    0.536292209    0.927158614    1.235156835
   85 LYSH  CG       850    0.489136032    1.066162833    1.192006214
   85 LYSH  CD       851    0.374427197    1.111502761    1.282539757
   85 LYSH  CE       852    0.420084248    1.156776229    1.421388870
   85 LYSH  NZ       853    0.442050595    1.302019547    1.427007156
   85 LYSH  HZ1      854    0.474968414    1.332182091    1.516488189
   85 LYSH  HZ2      855    0.354338486    1.346808635    1.409667971
   85 LYSH  HZ3      856    0.510699058    1.334656488    1.362028316
   85 LYSH  C        857    0.704449408    0.942464274    1.031930477
   85 LYSH  O        858    0.661546978    0.957641620    0.917647963
   86 ALA   N        859    0.831072424    0.962196647    1.067540286
   86 ALA   H        860    0.869722728    0.928547908    1.153411976
   86 ALA   CA       861    0.930337753    1.022036279    0.977111455
   86 ALA   CB       862    1.061551628    1.039077450    1.053933259
   86 ALA   C        863    0.953175198    0.949162145    0.844523213
   86 ALA   O        864    0.952749990    1.005585874    0.735228984
   87 ASP   N        865    0.981102569    0.819367151    0.852616204
   87 ASP   H        866    1.027262638    0.785723737    0.934707861
   87 ASP   CA       867    0.992305083    0.734884285    0.732843734
   87 ASP   CB       868    1.022018623    0.586017016    0.751910794
   87 ASP   CG       869    1.127890597    0.540947148    0.852758548
   87 ASP   OD1      870    1.246242330    0.561422277    0.818136526
   87 ASP   OD2      871    1.085635759    0.473565258    0.949192416
   87 ASP   C        872    0.866144182    0.737489473    0.646313351
   87 ASP   O        873    0.885759596    0.776524454    0.531332689
   88 LEU   N        874    0.745488277    0.720085334    0.699518226
   88 LEU   H        875    0.733523258    0.694299016    0.795402862
   88 LEU   CA       876    0.619133579    0.731218311    0.625211658
   88 LEU   CB       877    0.508893762    0.721143053    0.730827678
   88 LEU   CG       878    0.374934568    0.682333370    0.667909826
   88 LEU   CD1      879    0.383105694    0.561617969    0.574262178
   88 LEU   CD2      880    0.275136875    0.667016578    0.782872958
   88 LEU   C        881    0.607285503    0.870408284    0.562775798
   88 LEU   O        882    0.576466703    0.871750579    0.443700772
   89 ILE   N        883    0.653792696    0.974722870    0.630934122
   89 ILE   H        884    0.664782316    0.970129421    0.730230088
   89 ILE   CA       885    0.644716449    1.109333328    0.572567069
   89 ILE   CB       886    0.669038903    1.225098701    0.669615291
   89 ILE   CG1      887    0.563640553    1.230374066    0.780409945
   89 ILE   CG2      888    0.690666167    1.363414868    0.607875746
   89 ILE   CD       889    0.597912010    1.329769200    0.891572835
   89 ILE   C        890    0.736098449    1.120183875    0.450324183
   89 ILE   O        891    0.719563017    1.180356973    0.344329729
   90 ASN   N        892    0.858754263    1.077179821    0.478570564
   90 ASN   H        893    0.879557628    1.038509306    0.568421296
   90 ASN   CA       894    0.968159818    1.078457832    0.380403667
   90 ASN   CB       895    1.107768936    1.060403270    0.440304060
   90 ASN   CG       896    1.158568411    1.189305308    0.505183975
   90 ASN   OD1      897    1.139383798    1.304078594    0.465347569
   90 ASN   ND2      898    1.233765890    1.161704832    0.611355924
   90 ASN   HD21     899    1.275502075    1.239099887    0.658972845
   90 ASN   HD22     900    1.242265402    1.069791039    0.649822061
   90 ASN   C        901    0.960242233    0.990937654    0.255157498
   90 ASN   O        902    0.971339278    1.034966729    0.140855105
   91 ASN   N        903    0.902665060    0.872533396    0.274030442
   91 ASN   H        904    0.883757125    0.843575215    0.367868056
   91 ASN   CA       905    0.863961520    0.782429988    0.164508919
   91 ASN   CB       906    0.871544907    0.636216723    0.208923355
   91 ASN   CG       907    1.000951415    0.588974615    0.275478430
   91 ASN   OD1      908    1.103977288    0.579232232    0.208996839
   91 ASN   ND2      909    0.990704345    0.522877657    0.390421106
   91 ASN   HD21     910    1.064209298    0.490117182    0.449782742
   91 ASN   HD22     911    0.900529681    0.482448319    0.405667498
   91 ASN   C        912    0.733561253    0.811274128    0.089833724
   91 ASN   O        913    0.745366316    0.802624632   -0.032300610
   92 LEU   N        914    0.630480908    0.867023194    0.152735961
   92 LEU   H        915    0.632952328    0.882965192    0.251435446
   92 LEU   CA       916    0.497527758    0.887721019    0.093514399
   92 LEU   CB       917    0.403983418    0.814389397    0.189852353
   92 LEU   CG       918    0.372229605    0.672317110    0.142764881
   92 LEU   CD1      919    0.265592308    0.610304756    0.233280114
   92 LEU   CD2      920    0.332890421    0.670984117   -0.005094207
   92 LEU   C        921    0.458318047    1.034072937    0.072142946
   92 LEU   O        922    0.454442089    1.113339810    0.166122079
   93 GLY   N        923    0.442475646    1.066133779    6.830756907
   93 GLY   H        924    0.485191175    1.015379922    6.755921708
   93 GLY   CA       925    0.376326155    1.190081964    6.787495468
   93 GLY   C        926    0.432675184    1.330805626    6.808333713
   93 GLY   O        927    0.380180143    1.429796118    6.757570148
   94 THR   N        928    0.542127013    1.342200667    6.883052293
   94 THR   H        929    0.590781329    1.260067330    6.912846476
   94 THR   CA       930    0.609061240    1.471515732    0.016497713
   94 THR   CB       931    0.653061282    1.476116186    0.162974405
   94 THR   OG1      932    0.761487774    1.385223415    0.183767652
   94 THR   HG1      933    0.721864109    1.302928586    0.224495991
   94 THR   CG2      934    0.536675187    1.467447524    0.261909753
   94 THR   C        935    0.729586476    1.518074366    6.821252356
   94 THR   O        936    0.760308289    1.637175650    6.821569992
   95 ILE   N        937    0.805864557    1.423190762    6.767680810
   95 ILE   H        938    0.795826819    1.329484858    6.801142596
   95 ILE   CA       939    0.935278585    1.450128406    6.703348772
   95 ILE   CB       940    1.063340007    1.426207840    6.783574382
   95 ILE   CG1      941    1.076434219    1.276942263    6.814561811
   95 ILE   CG2      942    1.070563766    1.525799449    6.899504488
   95 ILE   CD       943    1.209310114    1.246511744    6.884055278
   95 ILE   C        944    0.941881829    1.401662886    6.558385885
   95 ILE   O        945    0.890665235    1.295735857    6.522548784
   96 ALA   N        946    1.022271860    1.477624495    6.484510346
   96 ALA   H        947    1.057707703    1.566078073    6.514848185
   96 ALA   CA       948    1.072741646    1.429598535    6.355067794
   96 ALA   CB       949    1.112077953    1.554976085    6.276683427
   96 ALA   C        950    1.181549335    1.322113597    6.359348526
   96 ALA   O        951    1.298611377    1.359772966    6.356183494
   97 LYSH  N        952    1.137898744    1.199707286    6.387677570
   97 LYSH  H        953    1.048255507    1.189132254    6.430736545
   97 LYSH  CA       954    1.235849068    1.091502807    6.405249552
   97 LYSH  CB       955    1.177069023    0.983913310    6.496789222
   97 LYSH  CG       956    1.290804232    0.890413491    6.538405864
   97 LYSH  CD       957    1.254641934    0.798854922    6.655536212
   97 LYSH  CE       958    1.230252015    0.875037714    6.785949328
   97 LYSH  NZ       959    1.197812552    0.783406705    6.896224817
   97 LYSH  HZ1      960    1.199941735    0.828871925    6.985266445
   97 LYSH  HZ2      961    1.265021620    0.709435406    6.899689299
   97 LYSH  HZ3      962    1.108863342    0.740000112    6.882005426
   97 LYSH  C        963    1.287056066    1.026610646    6.276507124
   97 LYSH  O        964    1.201397869    0.993958789    6.194490289
   98 SER   N        965    1.416935718    1.032778713    6.248587963
   98 SER   H        966    1.487041436    1.051965090    6.317269126
   98 SER   CA       967    1.482688801    1.018167285    6.117932699
   98 SER   CB       968    1.632767551    1.042737466    6.134718027
   98 SER   OG       969    1.690919123    1.018595815    6.006340909
   98 SER   HG       970    1.754092105    0.942065142    6.018660248
   98 SER   C        971    1.443645499    0.885787746    6.051926441
   98 SER   O        972    1.481247315    0.791699085    6.121646493
   99 GLY   N        973    1.385017690    0.879355384    5.932725045
   99 GLY   H        974    1.405662751    0.782314043    5.945246671
   99 GLY   CA       975    1.351216715    0.997271945    5.851736496
   99 GLY   C        976    1.200551617    0.998481961    5.825162393
   99 GLY   O        977    1.149291836    0.949392096    5.724698469
  100 THR   N        978    1.133795118    1.093069709    5.890613968
  100 THR   H        979    1.176791051    1.148410142    5.961938795
  100 THR   CA       980    0.990203359    1.110057434    5.864125321
  100 THR   CB       981    0.913521611    1.180122005    5.976468270
  100 THR   OG1      982    0.976315434    1.305972280    6.002265942
  100 THR   HG1      983    0.957094997    1.337460442    6.095201959
  100 THR   CG2      984    0.929476198    1.091390443    6.100080757
  100 THR   C        985    0.965386408    1.195467799    5.739624991
  100 THR   O        986    0.882632449    1.151269481    5.660072713
  101 LYSH  N        987    1.044643244    1.300726962    5.721514475
  101 LYSH  H        988    1.106852679    1.319578769    5.797505437
  101 LYSH  CA       989    1.041250039    1.397241895    5.610674112
  101 LYSH  CB       990    1.126047278    1.521057872    5.640491578
  101 LYSH  CG       991    1.135924827    1.620171001    5.524349233
  101 LYSH  CD       992    1.215708092    1.735397957    5.585706499
  101 LYSH  CE       993    1.229177262    1.857604217    5.494639033
  101 LYSH  NZ       994    1.308064284    1.824435002    5.375120470
  101 LYSH  HZ1      995    1.263872814    1.753640583    5.320011968
  101 LYSH  HZ2      996    1.402577336    1.803519204    5.400217144
  101 LYSH  HZ3      997    1.317245759    1.904718216    5.316219542
  101 LYSH  C        998    1.079074052    1.330589680    5.478250934
  101 LYSH  O        999    1.007118220    1.348851296    5.380165431
  102 ALA   N       1000    1.184940701    1.250087852    5.479953319
  102 ALA   H       1001    1.262594445    1.264651217    5.541268269
  102 ALA   CA      1002    1.222787779    1.168018786    5.364016554
  102 ALA   CB      1003    1.328992762    1.065249321    5.403630048
  102 ALA   C       1004    1.101035027    1.087788783    5.317617176
  102 ALA   O       1005    1.069365973    1.095563871    5.199011134
  103 PHE   N       1006    1.033489143    1.013728884    5.405042241
  103 PHE   H       1007    1.046285147    1.023697701    5.503727438
  103 PHE   CA      1008    0.916365813    0.931174351    5.372213293
  103 PHE   CB      1009    0.905112272    0.819395218    5.476095092
  103 PHE   CG      1010    0.797238532    0.716403726    5.441998826
  103 PHE   CD1     1011    0.807659050    0.650750839    5.319924375
  103 PHE   HD1     1012    0.889634995    0.671240499    5.251083003
  103 PHE   CD2     1013    0.703783450    0.678434567    5.537621503
  103 PHE   HD2     1014    0.704936312    0.728096942    5.634649250
  103 PHE   CE1     1015    0.730490896    0.537896769    5.294840823
  103 PHE   HE1     1016    0.760538195    0.472821644    5.212734776
  103 PHE   CE2     1017    0.618120134    0.573066883    5.507921711
  103 PHE   HE2     1018    0.521165609    0.571124905    5.557692037
  103 PHE   CZ      1019    0.636001551    0.501533427    5.390088922
  103 PHE   HZ      1020    0.564069673    0.425428509    5.359841891
  103 PHE   C       1021    0.787938685    1.009747972    5.344894908
  103 PHE   O       1022    0.704529571    0.974264869    5.261738896
  104 MET   N       1023    0.770047636    1.124862596    5.409090311
  104 MET   H       1024    0.827230040    1.149028313    5.487492939
  104 MET   CA      1025    0.653278759    1.209281116    5.379937903
  104 MET   CB      1026    0.618233066    1.303782601    5.495057314
  104 MET   CG      1027    0.498134822    1.398431199    5.489441762
  104 MET   SD      1028    0.484572835    1.512835144    5.347248025
  104 MET   CE      1029    0.601098938    1.641356337    5.387108433
  104 MET   C       1030    0.678143079    1.269442728    5.241464889
  104 MET   O       1031    0.598300952    1.247474747    5.150508785
  105 GLU   N       1032    0.795291148    1.325128995    5.212063798
  105 GLU   H       1033    0.859872451    1.352457538    5.283362050
  105 GLU   CA      1034    0.839687510    1.361020750    5.076588299
  105 GLU   CB      1035    0.969355198    1.440718660    5.060888224
  105 GLU   CG      1036    0.951569934    1.579933499    5.121814285
  105 GLU   CD      1037    1.078267982    1.661066489    5.149553896
  105 GLU   OE1     1038    1.189487984    1.612755104    5.119221296
  105 GLU   OE2     1039    1.068544109    1.761164593    5.223789089
  105 GLU   C       1040    0.850722920    1.253851463    4.967935211
  105 GLU   O       1041    0.815771236    1.275837334    4.852066447
  106 ALA   N       1042    0.869437453    1.130246317    5.013346887
  106 ALA   H       1043    0.905584858    1.118650330    5.105871696
  106 ALA   CA      1044    0.855939101    1.007769979    4.933182010
  106 ALA   CB      1045    0.936934342    0.884154270    4.972813548
  106 ALA   C       1046    0.714162620    0.962786509    4.897278763
  106 ALA   O       1047    0.689908057    0.942539437    4.778400494
  107 LEU   N       1048    0.621751045    0.955152880    4.992632143
  107 LEU   H       1049    0.649129619    0.955860581    5.088817241
  107 LEU   CA      1050    0.478747346    0.933740781    4.966135886
  107 LEU   CB      1051    0.402022915    0.914862686    5.097172501
  107 LEU   CG      1052    0.432561315    0.783584595    5.169600780
  107 LEU   CD1     1053    0.357557284    0.771115090    5.302371181
  107 LEU   CD2     1054    0.427259578    0.659501811    5.080219243
  107 LEU   C       1055    0.411203034    1.046775521    4.888202502
  107 LEU   O       1056    0.334746899    1.013890342    4.797626309
  108 GLN   N       1057    0.457266176    1.169382237    4.911368491
  108 GLN   H       1058    0.518580463    1.190284906    4.987550295
  108 GLN   CA      1059    0.422700605    1.283309652    4.825120128
  108 GLN   CB      1060    0.459907507    1.419532540    4.884017713
  108 GLN   CG      1061    0.366350683    1.477035079    4.990550099
  108 GLN   CD      1062    0.382718947    1.629055845    4.995845040
  108 GLN   OE1     1063    0.375217451    1.697423848    4.893875885
  108 GLN   NE2     1064    0.415382023    1.687625253    5.110700240
  108 GLN   HE21    1065    0.405538427    1.784831568    5.131989924
  108 GLN   HE22    1066    0.455709306    1.629053376    5.181007253
  108 GLN   C       1067    0.470098697    1.267288353    4.680531710
  108 GLN   O       1068    0.386769288    1.286239171    4.592051358
  109 ALA   N       1069    0.594606250    1.225400544    4.659685128
  109 ALA   H       1070    0.653537127    1.209326135    4.738872084
  109 ALA   CA      1071    0.650230595    1.204060640    4.525294146
  109 ALA   CB      1072    0.802747649    1.191946459    4.524363157
  109 ALA   C       1073    0.581540348    1.086234438    4.455923497
  109 ALA   O       1074    0.543111548    1.102608244    4.340227889
  110 GLY   N       1075    0.585153002    0.969944706    4.520364952
  110 GLY   H       1076    0.641827518    0.959215015    4.602057650
  110 GLY   CA      1077    0.533884771    0.843342662    4.466001011
  110 GLY   C       1078    0.571515668    0.702539107    4.512583862
  110 GLY   O       1079    0.507217526    0.612259322    4.459233714
  111 ALA   N       1080    0.657230285    0.702286844    4.614284977
  111 ALA   H       1081    0.680510278    0.791707510    4.652542757
  111 ALA   CA      1082    0.693870966    0.579732649    4.686729635
  111 ALA   CB      1083    0.794987376    0.609786792    4.797566395
  111 ALA   C       1084    0.578288257    0.493270752    4.737477508
  111 ALA   O       1085    0.461440575    0.531121810    4.744032120
  112 ASP   N       1086    0.616716391    0.370444868    4.771067118
  112 ASP   H       1087    0.711819715    0.339698773    4.767700250
  112 ASP   CA      1088    0.522996564    0.274625824    4.831422151
  112 ASP   CB      1089    0.559881442    0.131769932    4.790940607
  112 ASP   CG      1090    0.451766377    0.026120681    4.814496245
  112 ASP   OD1     1091    0.468437207   -0.043949218    4.916659549
  112 ASP   OD2     1092    0.343717431    0.046469038    4.755042556
  112 ASP   C       1093    0.536573517    0.277129859    4.983802557
  112 ASP   O       1094    0.644653179    0.311451258    5.031458007
  113 ILE   N       1095    0.438357636    0.219844707    5.052813587
  113 ILE   H       1096    0.370454050    0.171540719    4.997518874
  113 ILE   CA      1097    0.438977960    0.213107260    5.199668571
  113 ILE   CB      1098    0.297859977    0.183605951    5.250920583
  113 ILE   CG1     1099    0.291353613    0.187476476    5.403736831
  113 ILE   CG2     1100    0.242757055    0.048741537    5.204146946
  113 ILE   CD      1101    0.345476773    0.312171825    5.473964564
  113 ILE   C       1102    0.546549840    0.120507994    5.256822468
  113 ILE   O       1103    0.616489591    0.163746213    5.348307003
  114 SER   N       1104    0.593696952    0.021889494    5.181055747
  114 SER   H       1105    0.539811333    0.002492576    5.099073857
  114 SER   CA      1106    0.686579426    6.801931059    5.221133878
  114 SER   CB      1107    0.723122807    6.707698098    5.106261786
  114 SER   OG      1108    0.606721123    6.650122785    5.046361312
  114 SER   HG      1109    0.547849715    6.721232304    5.007921223
  114 SER   C       1110    0.821269199    6.843187740    5.280867372
  114 SER   O       1111    0.844228103    6.805182152    5.395579000
  115 MET   N       1112    0.871513440    0.070783582    5.235070699
  115 MET   H       1113    0.814925779    0.126131318    5.173953756
  115 MET   CA      1114    0.996958753    0.129048483    5.284875175
  115 MET   CB      1115    1.056733287    0.215144992    5.173399084
  115 MET   CG      1116    1.153287888    0.129826162    5.090900707
  115 MET   SD      1117    1.236551802    0.234303857    4.965832604
  115 MET   CE      1118    1.346946338    0.328298044    5.069090728
  115 MET   C       1119    0.997057732    0.205028320    5.417687000
  115 MET   O       1120    1.091294517    0.278388363    5.447154412
  116 ILE   N       1121    0.896303409    0.180307755    5.500921508
  116 ILE   H       1122    0.829844345    0.108816372    5.479145269
  116 ILE   CA      1123    0.876835320    0.258770147    5.623705332
  116 ILE   CB      1124    0.736940398    0.227956201    5.677475170
  116 ILE   CG1     1125    0.693444923    0.321118946    5.790789937
  116 ILE   CG2     1126    0.713759710    0.078243737    5.698873903
  116 ILE   CD      1127    0.545081340    0.314936565    5.827649527
  116 ILE   C       1128    0.983763189    0.265861033    5.732913501
  116 ILE   O       1129    1.045436005    0.370111289    5.754360253
  117 GLY   N       1130    1.023830552    0.146781623    5.776559481
  117 GLY   H       1131    0.995686843    0.059090263    5.737575179
  117 GLY   CA      1132    1.131274457    0.128982744    5.875291814
  117 GLY   C       1133    1.271000805    0.151126601    5.817003217
  117 GLY   O       1134    1.354936349    0.198421002    5.893469619
  118 GLN   N       1135    1.291247895    0.111212019    5.691748764
  118 GLN   H       1136    1.226321533    0.058709577    5.636703256
  118 GLN   CA      1137    1.408730849    0.147426110    5.611136337
  118 GLN   CB      1138    1.429374840    0.086551675    5.472304533
  118 GLN   CG      1139    1.483658595   -0.055842736    5.485838398
  118 GLN   CD      1140    1.538400938    6.790643661    5.348752600
  118 GLN   OE1     1141    1.498830629    6.830383418    5.239281194
  118 GLN   NE2     1142    1.648142696    6.716005067    5.357287779
  118 GLN   HE21    1143    1.690701644    6.700204936    5.268191928
  118 GLN   HE22    1144    1.704836723    6.691170281    5.435820838
  118 GLN   C       1145    1.430813375    0.298740364    5.605789943
  118 GLN   O       1146    1.538857339    0.350738018    5.633249679
  119 PHE   N       1147    1.329538026    0.380983584    5.579896110
  119 PHE   H       1148    1.240485330    0.352780646    5.544175310
  119 PHE   CA      1149    1.335083955    0.526306440    5.601412392
  119 PHE   CB      1150    1.214435780    0.589980933    5.532123914
  119 PHE   CG      1151    1.241789095    0.606736219    5.382519757
  119 PHE   CD1     1152    1.149737946    0.561074542    5.288904411
  119 PHE   HD1     1153    1.061698188    0.507873282    5.324955259
  119 PHE   CD2     1154    1.334298530    0.704010656    5.346471548
  119 PHE   HD2     1155    1.385670795    0.763611964    5.421901058
  119 PHE   CE1     1156    1.149868731    0.613824557    5.160307919
  119 PHE   HE1     1157    1.079641027    0.575363616    5.086351495
  119 PHE   CE2     1158    1.328270235    0.756818516    5.218040810
  119 PHE   HE2     1159    1.393469710    0.841505687    5.196636415
  119 PHE   CZ      1160    1.236286749    0.715816420    5.122234762
  119 PHE   HZ      1161    1.250065039    0.742674368    5.017508201
  119 PHE   C       1162    1.348662815    0.568096164    5.747981305
  119 PHE   O       1163    1.422188829    0.662398935    5.776821436
  120 GLY   N       1164    1.284622872    0.497081899    5.840426005
  120 GLY   H       1165    1.215840276    0.425390093    5.828973123
  120 GLY   CA      1166    1.294524773    0.522581850    5.984868159
  120 GLY   C       1167    1.189782724    0.455672478    6.074108215
  120 GLY   O       1168    1.217241025    0.346187429    6.122990185
  121 VAL   N       1169    1.103530292    0.540509968    6.129354687
  121 VAL   H       1170    1.106283693    0.640404736    6.125545370
  121 VAL   CA      1171    0.998181000    0.493610558    6.220541940
  121 VAL   CB      1172    0.919354498    0.605384769    6.289138608
  121 VAL   CG1     1173    0.838418737    0.568259838    6.413560889
  121 VAL   CG2     1174    1.014826276    0.714133273    6.338817320
  121 VAL   C       1175    0.902370375    0.397216749    6.150273670
  121 VAL   O       1176    0.870374687    0.408020622    6.031993904
  122 GLY   N       1177    0.884449820    0.278956084    6.208458684
  122 GLY   H       1178    0.917567078    0.214628504    6.277490967
  122 GLY   CA      1179    0.779174311    0.182160474    6.174402415
  122 GLY   C       1180    0.643709996    0.237043865    6.219689643
  122 GLY   O       1181    0.607318886    0.345313840    6.174027953
  123 PHE   N       1182    0.575005702    0.150046121    6.293187325
  123 PHE   H       1183    0.617719346    0.081162984    6.351759406
  123 PHE   CA      1184    0.446237085    0.175924275    6.359219257
  123 PHE   CB      1185    0.452968402    0.296720499    6.452883334
  123 PHE   CG      1186    0.348700997    0.318308321    6.562772029
  123 PHE   CD1     1187    0.342194218    0.230580084    6.670393953
  123 PHE   HD1     1188    0.392817226    0.134144494    6.665885136
  123 PHE   CD2     1189    0.263068086    0.427607579    6.556236747
  123 PHE   HD2     1190    0.264233615    0.500533578    6.475239813
  123 PHE   CE1     1191    0.249368249    0.255007621    6.770922256
  123 PHE   HE1     1192    0.216361004    0.174300032    6.836319710
  123 PHE   CE2     1193    0.172474577    0.451559115    6.658887521
  123 PHE   HE2     1194    0.114503988    0.543757963    6.663339513
  123 PHE   CZ      1195    0.166317345    0.366431710    6.768595900
  123 PHE   HZ      1196    0.101313025    0.392299073    6.852180318
  123 PHE   C       1197    0.329983369    0.188883449    6.260597732
  123 PHE   O       1198    0.246849694    0.098431488    6.254487953
  124 TYR   N       1199    0.339003736    0.298663460    6.186047201
  124 TYR   H       1200    0.431262602    0.327223855    6.160092048
  124 TYR   CA      1201    0.231798228    0.362403889    6.108251387
  124 TYR   CB      1202    0.268057423    0.508516961    6.080998255
  124 TYR   CG      1203    0.286066662    0.587946071    6.210517711
  124 TYR   CD1     1204    0.182401864    0.666520195    6.259522780
  124 TYR   HD1     1205    0.081260256    0.643018756    6.226370194
  124 TYR   CD2     1206    0.412856517    0.613652534    6.261368236
  124 TYR   HD2     1207    0.499386062    0.576233880    6.206655179
  124 TYR   CE1     1208    0.201369074    0.761094532    6.359607101
  124 TYR   HE1     1209    0.119286466    0.830853811    6.376251268
  124 TYR   CE2     1210    0.431064399    0.704013740    6.365409113
  124 TYR   HE2     1211    0.531496149    0.724643397    6.402429810
  124 TYR   CZ      1212    0.326683211    0.780181497    6.416646237
  124 TYR   OH      1213    0.338341426    0.836177724    6.540039686
  124 TYR   HH      1214    0.436687662    0.839473140    6.557849650
  124 TYR   C       1215    0.169006970    0.295951445    5.985580631
  124 TYR   O       1216    0.056024074    0.330956047    5.951854660
  125 SER   N       1217    0.233703333    0.184945915    5.951211935
  125 SER   H       1218    0.329971054    0.166560082    5.971055610
  125 SER   CA      1219    0.165833938    0.098302368    5.853777183
  125 SER   CB      1220    0.265067918    0.001464806    5.789104374
  125 SER   OG      1221    0.319999644   -0.085163025    5.888733634
  125 SER   HG      1222    0.363335832   -0.161754619    5.841238895
  125 SER   C       1223    0.041442586    0.018205822    5.892755630
  125 SER   O       1224   -0.043456896   -0.006696019    5.807323032
  126 ALA   N       1225    0.026059892    0.002031234    6.023873841
  126 ALA   H       1226    0.099292186    0.014348749    6.090845614
  126 ALA   CA      1227    6.787398774    6.835712965    6.079362521
  126 ALA   CB      1228    6.814651163    6.835885529    6.229920400
  126 ALA   C       1229    6.666993165    0.036247741    6.043281940
  126 ALA   O       1230    6.559438739   -0.022197702    6.031159895
  127 TYR   N       1231    6.691903706    0.162836167    6.010947858
  127 TYR   H       1232    6.787541047    0.192005538    6.008806228
  127 TYR   CA      1233    6.591232780    0.257430524    5.960660157
  127 TYR   CB      1234    6.638178955    0.402942974    5.966250804
  127 TYR   CG      1235    6.616846600    0.454078806    6.108869370
  127 TYR   CD1     1236    6.490968717    0.503773366    6.140599849
  127 TYR   HD1     1237    6.403643075    0.478834258    6.080322003
  127 TYR   CD2     1238    6.720058120    0.458189816    6.201883031
  127 TYR   HD2     1239    6.805036600    0.391235585    6.188607537
  127 TYR   CE1     1240    6.468762893    0.564253626    6.263761885
  127 TYR   HE1     1241    6.367895245    0.598842225    6.286356833
  127 TYR   CE2     1242    6.698944469    0.517860895    6.325634804
  127 TYR   HE2     1243    6.780400809    0.520550170    6.398003202
  127 TYR   CZ      1244    6.572902091    0.568123458    6.355746184
  127 TYR   OH      1245    6.544633797    0.587809430    6.487303453
  127 TYR   HH      1246    6.613136754    0.647289625    6.529368809
  127 TYR   C       1247    6.520146894    0.224586428    5.829203868
  127 TYR   O       1248    6.440387918    0.301517698    5.775817216
  128 LEU   N       1249    6.558426058    0.116273340    5.762181223
  128 LEU   H       1250    6.649552008    0.076923320    5.774364412
  128 LEU   CA      1251    6.484455233    0.054372866    5.651238397
  128 LEU   CB      1252    6.566543321   -0.037447241    5.560446951
  128 LEU   CG      1253    6.661137095    0.044601763    5.472515245
  128 LEU   CD1     1254    6.753514690   -0.053215794    5.399664859
  128 LEU   CD2     1255    6.581131762    0.139350286    5.382874808
  128 LEU   C       1256    6.355153733    6.866178706    5.684097830
  128 LEU   O       1257    6.263984858    6.861882690    5.601642830
  129 VAL   N       1258    6.364355947    6.780775359    5.785649667
  129 VAL   H       1259    6.450610215    6.758909983    5.831295032
  129 VAL   CA      1260    6.247741258    6.717889912    5.849347040
  129 VAL   CB      1261    6.270591672    6.572927410    5.892622657
  129 VAL   CG1     1262    6.310930196    6.480560447    5.777513059
  129 VAL   CG2     1263    6.375482610    6.560261054    6.003297721
  129 VAL   C       1264    6.179389034    6.801456057    5.957746775
  129 VAL   O       1265    6.058001546    6.806470088    5.976912219
  130 ALA   N       1266    6.262457533    6.862919787    6.041462195
  130 ALA   H       1267    6.360189283    6.848139889    6.026293463
  130 ALA   CA      1268    6.215283042    0.047889054    6.160813317
  130 ALA   CB      1269    6.342253805    0.081691929    6.239192042
  130 ALA   C       1270    6.143962089    0.177198148    6.120824092
  130 ALA   O       1271    6.180598638    0.248754149    6.027729794
  131 GLU   N       1272    6.039509012    0.197731508    6.200540987
  131 GLU   H       1273    5.999644776    0.117013976    6.244065019
  131 GLU   CA      1274    5.973003752    0.328716543    6.205637792
  131 GLU   CB      1275    5.828398938    0.317276664    6.254275280
  131 GLU   CG      1276    5.765209923    0.456238472    6.264345322
  131 GLU   CD      1277    5.622080562    0.432324347    6.312806708
  131 GLU   OE1     1278    5.531108436    0.392354271    6.236974275
  131 GLU   OE2     1279    5.598764206    0.463170944    6.431675892
  131 GLU   C       1280    6.053046776    0.418530018    6.300181567
  131 GLU   O       1281    6.090824177    0.529613347    6.263254416
  132 LYSH  N       1282    6.102833153    0.359127435    6.408263500
  132 LYSH  H       1283    6.060801035    0.272257225    6.434485597
  132 LYSH  CA      1284    6.199333715    0.420600586    6.500575988
  132 LYSH  CB      1285    6.134080901    0.518794514    6.598095762
  132 LYSH  CG      1286    6.024847832    0.450728366    6.680809531
  132 LYSH  CD      1287    5.979401757    0.535666849    6.799674859
  132 LYSH  CE      1288    5.941381675    0.679070412    6.762272137
  132 LYSH  NZ      1289    5.910122895    0.749451613    6.887480881
  132 LYSH  HZ1     1290    5.987025694    0.808793555    6.911232425
  132 LYSH  HZ2     1291    5.901445286    0.686162192    6.964416184
  132 LYSH  HZ3     1292    5.827232037    0.804984694    6.880756757
  132 LYSH  C       1293    6.270957770    0.313008858    6.582427554
  132 LYSH  O       1294    6.218530208    0.202025834    6.590242996
  133 VAL   N       1295    6.387257405    0.345786730    6.637978506
  133 VAL   H       1296    6.437314974    0.428492060    6.612403147
  133 VAL   CA      1297    6.465672016    0.258356535    6.726365871
  133 VAL   CB      1298    6.606318050    0.251686135    6.666522848
  133 VAL   CG1     1299    6.697373235    0.160284428    6.748759842
  133 VAL   CG2     1300    6.596505054    0.185154975    6.529095115
  133 VAL   C       1301    6.464173720    0.328659490    6.862232923
  133 VAL   O       1302    6.464078862    0.451435246    6.869659467
  134 THR   N       1303    6.457996913    0.236570721    0.071269017
  134 THR   H       1304    6.432147309    0.142118958    0.050986564
  134 THR   CA      1305    6.462930589    0.269924563    0.214357891
  134 THR   CB      1306    6.330830499    0.227951223    0.279149282
  134 THR   OG1     1307    6.221771517    0.308234366    0.233209169
  134 THR   HG1     1308    6.156976578    0.314759430    0.309097776
  134 THR   CG2     1309    6.336180615    0.245168556    0.431083517
  134 THR   C       1310    6.587335604    0.197276761    0.265921601
  134 THR   O       1311    6.604799778    0.077977775    0.241570065
  135 VAL   N       1312    6.653954098    0.258161609    0.363623384
  135 VAL   H       1313    6.625691183    0.345087190    0.404205241
  135 VAL   CA      1314    6.764252741    0.195338764    0.437769268
  135 VAL   CB      1315    6.893852753    0.258535822    0.386562291
  135 VAL   CG1     1316    7.021210329    0.203719581    0.451256753
  135 VAL   CG2     1317    6.918518155    0.219766670    0.240623778
  135 VAL   C       1318    6.757374520    0.204394383    0.590346323
  135 VAL   O       1319    6.750196036    0.313024219    0.647617619
  136 ILE   N       1320    6.779223543    0.088140078    0.651164627
  136 ILE   H       1321    6.774087617    0.001568046    0.601357115
  136 ILE   CA      1322    6.801866453    0.071181684    0.795420310
  136 ILE   CB      1323    6.690890986    6.876199811    0.861920184
  136 ILE   CG1     1324    6.550428447    6.906033621    0.809069740
  136 ILE   CG2     1325    6.700578193    6.890111722    1.013984067
  136 ILE   CD      1326    6.493403634    7.047078109    0.825436009
  136 ILE   C       1327    0.049502533    0.003319413    0.822914351
  136 ILE   O       1328    0.078552379   -0.103876973    0.770043938
  137 THR   N       1329    0.134580191    0.070717243    0.899780332
  137 THR   H       1330    0.119037729    0.166693342    0.923186721
  137 THR   CA      1331    0.269373139    0.014504912    0.916523446
  137 THR   CB      1332    0.370490383    0.084064956    0.825143553
  137 THR   OG1     1333    0.499274126    0.024673677    0.806799995
  137 THR   HG1     1334    0.514176122   -0.033513753    0.726844532
  137 THR   CG2     1335    0.389010436    0.231986266    0.859584931
  137 THR   C       1336    0.313313443    0.002551892    1.062580283
  137 THR   O       1337    0.309727217    0.098010372    1.140054664
  138 LYSH  N       1338    0.397942434    6.788832628    1.083549611
  138 LYSH  H       1339    0.446653998    6.734813184    1.014936490
  138 LYSH  CA      1340    0.439190933    6.764114406    1.222453205
  138 LYSH  CB      1341    0.361979268    6.645658675    1.280908656
  138 LYSH  CG      1342    0.382990676    6.634254645    1.432022122
  138 LYSH  CD      1343    0.320436205    6.755352207    1.501504901
  138 LYSH  CE      1344    0.324435885    6.743005592    1.653953700
  138 LYSH  NZ      1345    0.456890227    6.709221430    1.708008240
  138 LYSH  HZ1     1346    0.490814634    6.618442128    1.683346075
  138 LYSH  HZ2     1347    0.447673450    6.719947889    1.807009874
  138 LYSH  HZ3     1348    0.511218652    6.784806914    1.671466653
  138 LYSH  C       1349    0.588692380    6.732452402    1.230213249
  138 LYSH  O       1350    0.637881257    6.635892493    1.172006909
  139 HISA  N       1351    0.652969743    6.830158070    1.293555470
  139 HISA  H       1352    0.612444196    6.921123702    1.302772198
  139 HISA  CA      1353    0.794060261    6.823437246    1.334281961
  139 HISA  CB      1354    0.858241022    6.957634303    1.298460484
  139 HISA  CG      1355    1.010294250    0.080977478    1.312075349
  139 HISA  ND1     1356    1.073555481    0.104626024    1.426656028
  139 HISA  HD1     1357    1.036273552    0.155259653    1.504411113
  139 HISA  CD2     1358    1.096810628    0.034116426    1.222569352
  139 HISA  HD2     1359    1.069917202    0.000753509    1.122337211
  139 HISA  CE1     1360    1.203004919    0.081784313    1.406403772
  139 HISA  HE1     1361    1.284534472    0.089790906    1.478317990
  139 HISA  NE2     1362    1.216276334    0.040443863    1.280680998
  139 HISA  C       1363    0.817594354    6.790509326    1.481839575
  139 HISA  O       1364    0.716675159    6.760196705    1.545294840
  140 ASN   N       1365    0.931499490    6.728449432    1.511220587
  140 ASN   H       1366    0.979850224    6.682494813    1.436714686
  140 ASN   CA      1367    0.970351711    6.691460344    1.648091681
  140 ASN   CB      1368    1.109325368    6.627816467    1.654788794
  140 ASN   CG      1369    1.118790965    6.486287550    1.597464159
  140 ASN   OD1     1370    1.060511398    6.389565319    1.646222237
  140 ASN   ND2     1371    1.200463336    6.475108109    1.493097946
  140 ASN   HD21    1372    1.235674101    6.383809659    1.472482362
  140 ASN   HD22    1373    1.220778488    6.545364941    1.424897479
  140 ASN   C       1374    0.956984023    6.803127089    1.751840145
  140 ASN   O       1375    1.032143433    6.900482895    1.752095945
  141 ASP   N       1376    0.879632364    6.765617862    1.853309069
  141 ASP   H       1377    0.886925112    6.669053682    1.878253120
  141 ASP   CA      1378    0.831338734    6.852613094    1.961505469
  141 ASP   CB      1379    0.944481735    6.880921056    2.060521746
  141 ASP   CG      1380    0.971618400    6.756245309    2.144943037
  141 ASP   OD1     1381    1.092556569    6.746723022    2.175079160
  141 ASP   OD2     1382    0.880320668    6.698811622    2.208118538
  141 ASP   C       1383    0.759663162    0.095570991    1.923308344
  141 ASP   O       1384    0.687072367    0.132425247    2.015518080
  142 ASP   N       1385    0.764464455    0.145295541    1.800040944
  142 ASP   H       1386    0.843014233    0.123988891    1.741924840
  142 ASP   CA      1387    0.683480631    0.259972958    1.756431487
  142 ASP   CB      1388    0.749157021    0.312378578    1.628566970
  142 ASP   CG      1389    0.893656628    0.360160675    1.644283727
  142 ASP   OD1     1390    0.899096810    0.471471817    1.700916008
  142 ASP   OD2     1391    0.990256223    0.283836551    1.622620664
  142 ASP   C       1392    0.536229352    0.223131957    1.737161525
  142 ASP   O       1393    0.508837978    0.105866055    1.712112226
  143 GLU   N       1394    0.459865303    0.329141902    1.762074900
  143 GLU   H       1395    0.449204385    0.424072788    1.791649790
  143 GLU   CA      1396    0.313847290    0.330205340    1.745143401
  143 GLU   CB      1397    0.250508615    0.467548442    1.768165368
  143 GLU   CG      1398    0.273786510    0.533104156    1.904432015
  143 GLU   CD      1399    0.411461810    0.598535519    1.917597134
  143 GLU   OE1     1400    0.472224573    0.586748897    2.026184153
  143 GLU   OE2     1401    0.461816501    0.668960766    1.827439846
  143 GLU   C       1402    0.283382316    0.283067474    1.602824433
  143 GLU   O       1403    0.364981629    0.293424260    1.511377858
  144 GLN   N       1404    0.158347136    0.250172238    1.571656922
  144 GLN   H       1405    0.098620067    0.292803923    1.639592535
  144 GLN   CA      1406    0.121472818    0.185932543    1.444690670
  144 GLN   CB      1407    0.009316641    0.084993531    1.469996695
  144 GLN   CG      1408   -0.005311328    0.000732937    1.343141740
  144 GLN   CD      1409    6.795590702    6.763888554    1.371030768
  144 GLN   OE1     1410    6.835294085    6.650879874    1.343067253
  144 GLN   NE2     1411    6.665563325    6.779390195    1.394250647
  144 GLN   HE21    1412    6.608785902    6.698392316    1.408941017
  144 GLN   HE22    1413    6.619366520    6.866169554    1.375941389
  144 GLN   C       1414    0.075257762    0.293868290    1.346593193
  144 GLN   O       1415   -0.028703914    0.358412870    1.358938517
  145 TYR   N       1416    0.162702800    0.316484442    1.248963798
  145 TYR   H       1417    0.244483974    0.260597428    1.235225634
  145 TYR   CA      1418    0.147550640    0.433556729    1.161348932
  145 TYR   CB      1419    0.281737542    0.499372957    1.128560490
  145 TYR   CG      1420    0.330159310    0.587388277    1.243974703
  145 TYR   CD1     1421    0.251386046    0.695426910    1.281957865
  145 TYR   HD1     1422    0.163033418    0.715681236    1.221410853
  145 TYR   CD2     1423    0.425198197    0.542564677    1.334958824
  145 TYR   HD2     1424    0.504039116    0.476503843    1.298891410
  145 TYR   CE1     1425    0.265082140    0.759307895    1.404634335
  145 TYR   HE1     1426    0.239382515    0.864713621    1.415131886
  145 TYR   CE2     1427    0.437083212    0.602408431    1.459843080
  145 TYR   HE2     1428    0.509266887    0.566972488    1.533428728
  145 TYR   CZ      1429    0.361951196    0.714369464    1.493596063
  145 TYR   OH      1430    0.388498161    0.783087534    1.607916413
  145 TYR   HH      1431    0.429092690    0.714096050    1.667840438
  145 TYR   C       1432    0.061959750    0.405596197    1.037635945
  145 TYR   O       1433    0.095041593    0.334807349    0.942633957
  146 ALA   N       1434    6.843007801    0.486369666    1.038229650
  146 ALA   H       1435    6.819918422    0.539345231    1.119852125
  146 ALA   CA      1436    6.731959040    0.489489111    0.941943692
  146 ALA   CB      1437    6.598355287    0.470937881    1.014166633
  146 ALA   C       1438    6.736419756    0.611612053    0.849865702
  146 ALA   O       1439    6.712007823    0.724675916    0.891715443
  147 TRP   N       1440    6.729516657    0.582443930    0.720279340
  147 TRP   H       1441    6.726898161    0.485787306    0.694732490
  147 TRP   CA      1442    6.728232407    0.670000058    0.602196790
  147 TRP   CB      1443    6.858792161    0.660253631    0.523024637
  147 TRP   CG      1444    6.851303493    0.745174484    0.395984475
  147 TRP   CD1     1445    6.894148107    0.870919232    0.389544996
  147 TRP   HD1     1446    6.926467756    0.937288562    0.469742183
  147 TRP   CD2     1447    6.811356234    0.712939178    0.266823533
  147 TRP   NE1     1448    6.875091179    0.919006251    0.267006803
  147 TRP   HE1     1449    6.905534169    1.010562016    0.240723786
  147 TRP   CE2     1450    6.832954484    0.823178989    0.184969186
  147 TRP   CE3     1451    6.762117379    0.595153591    0.211840351
  147 TRP   HE3     1452    6.762361686    0.502321922    0.268953701
  147 TRP   CZ2     1453    6.799243193    0.821627348    0.050140247
  147 TRP   HZ2     1454    6.813360983    0.911569878   -0.009793602
  147 TRP   CZ3     1455    6.738755769    0.593856769    0.074830014
  147 TRP   HZ3     1456    6.684025874    0.508619352    0.034594264
  147 TRP   CH2     1457    6.757525868    0.703022223    6.877580982
  147 TRP   HH2     1458    6.694958799    0.709210178    6.788541058
  147 TRP   C       1459    6.604705778    0.646128959    0.515117720
  147 TRP   O       1460    6.585188977    0.535132995    0.465842606
  148 GLU   N       1461    6.524697157    0.750934171    0.497624131
  148 GLU   H       1462    6.506117554    0.831536879    0.553836382
  148 GLU   CA      1463    6.414168767    0.756829421    0.400876384
  148 GLU   CB      1464    6.276968633    0.749862030    0.468228706
  148 GLU   CG      1465    6.240207239    0.601854008    0.480412701
  148 GLU   CD      1466    6.113798878    0.573357598    0.561769281
  148 GLU   OE1     1467    6.130043111    0.477863933    0.640776451
  148 GLU   OE2     1468    6.017515530    0.652996895    0.558601517
  148 GLU   C       1469    6.409275680    0.876059644    0.305114813
  148 GLU   O       1470    6.418291617    0.992328121    0.344222367
  149 SER   N       1471    6.359096565    0.842900715    0.186495152
  149 SER   H       1472    6.317585499    0.752604595    0.175363920
  149 SER   CA      1473    6.363824199    0.938980355    0.075329201
  149 SER   CB      1474    6.419276241    0.884254722    6.830366789
  149 SER   OG      1475    6.409568415    0.987594803    6.732003796
  149 SER   HG      1476    6.413505480    0.951846794    6.638694498
  149 SER   C       1477    6.223169020    0.996100386    0.056290711
  149 SER   O       1478    6.127064473    0.919518639    0.050980407
  150 SER   N       1479    6.221117506    1.128026710    0.039647296
  150 SER   H       1480    6.288304749    1.190105400   -0.000752482
  150 SER   CA      1481    6.094091687    1.200473951    0.054652426
  150 SER   CB      1482    6.087250339    1.266993587    0.192261575
  150 SER   OG      1483    5.953700074    1.317225865    0.201837987
  150 SER   HG      1484    5.944311217    1.368782226    0.287007405
  150 SER   C       1485    6.088601229    1.299737108    6.825074890
  150 SER   O       1486    6.183821239    1.321798318    6.750405625
  151 ALA   N       1487    5.973628194    1.366072120    6.816855516
  151 ALA   H       1488    5.917893028    1.364282265    6.899855549
  151 ALA   CA      1489    5.924978685    1.440671512    6.699913048
  151 ALA   CB      1490    5.782018257    1.484315886    6.732617312
  151 ALA   C       1491    6.010858311    1.564401990    6.672945326
  151 ALA   O       1492    6.048615635    1.637578020    6.764316546
  152 GLY   N       1493    6.036104698    1.584390678    6.543896529
  152 GLY   H       1494    6.024855145    1.518040992    6.469922105
  152 GLY   CA      1495    6.085778419    1.714761209    6.497541555
  152 GLY   C       1496    6.233012083    1.733431851    6.534769382
  152 GLY   O       1497    6.277068727    1.828767039    6.598805282
  153 GLY   N       1498    6.315732780    1.633972270    6.503880347
  153 GLY   H       1499    6.274060917    1.553872553    6.460887582
  153 GLY   CA      1500    6.461345413    1.623440088    6.521076708
  153 GLY   C       1501    6.510747983    1.647924776    6.663785961
  153 GLY   O       1502    6.609087237    1.712142772    6.700293560
  154 SER   N       1503    6.458509519    1.556123515    6.744611242
  154 SER   H       1504    6.432161119    1.463324346    6.718291459
  154 SER   CA      1505    6.474793863    1.571086543    0.003223126
  154 SER   CB      1506    6.344364537    1.631781035    0.055339658
  154 SER   OG      1507    6.387805998    1.700698446    0.172862352
  154 SER   HG      1508    6.312852886    1.763918007    0.192492684
  154 SER   C       1509    6.487825851    1.435872938    0.073655012
  154 SER   O       1510    6.425074512    1.341806455    0.025225043
  155 PHE   N       1511    6.557396384    1.427034628    0.186663328
  155 PHE   H       1512    6.609552348    1.505562928    0.220047287
  155 PHE   CA      1513    6.571872123    1.302664432    0.263687217
  155 PHE   CB      1514    6.686553979    1.215856559    0.211477796
  155 PHE   CG      1515    6.826469701    1.265792647    0.248038117
  155 PHE   CD1     1516    6.885515756    1.224732016    0.366986208
  155 PHE   HD1     1517    6.829176516    1.171420635    0.443554650
  155 PHE   CD2     1518    0.015111624    1.329795171    0.150329841
  155 PHE   HD2     1519   -0.037373344    1.377806001    0.067738528
  155 PHE   CE1     1520    0.133617251    1.248786982    0.390770545
  155 PHE   HE1     1521    0.179765463    1.245373326    0.489460598
  155 PHE   CE2     1522    0.149623861    1.355940365    0.173707164
  155 PHE   HE2     1523    0.207389716    1.416367135    0.103758979
  155 PHE   CZ      1524    0.209056823    1.306145672    0.289075220
  155 PHE   HZ      1525    0.314794202    1.320177530    0.311519597
  155 PHE   C       1526    6.589019240    1.326388152    0.413874831
  155 PHE   O       1527    6.612067601    1.438781981    0.458226589
  156 THR   N       1528    6.556309315    1.221640066    0.489030978
  156 THR   H       1529    6.516712091    1.139181250    0.448601559
  156 THR   CA      1530    6.563596632    1.222449602    0.635856665
  156 THR   CB      1531    6.428654292    1.202339832    0.705104293
  156 THR   OG1     1532    6.397813643    1.071493873    0.656342791
  156 THR   HG1     1533    6.405078806    0.988610339    0.711826150
  156 THR   CG2     1534    6.321162154    1.304717806    0.668015737
  156 THR   C       1535    6.660043946    1.119898368    0.695802018
  156 THR   O       1536    6.674989163    1.014767318    0.633718845
  157 VAL   N       1537    6.726748323    1.155649902    0.805170241
  157 VAL   H       1538    6.755449121    1.249240098    0.825614591
  157 VAL   CA      1539    6.793206171    1.051516435    0.884865933
  157 VAL   CB      1540    6.943167573    1.073592745    0.863977158
  157 VAL   CG1     1541    7.031411233    0.982716808    0.949794440
  157 VAL   CG2     1542    6.972212722    1.041008690    0.717335654
  157 VAL   C       1543    6.748329229    1.057745476    1.031003988
  157 VAL   O       1544    6.778363208    1.158074675    1.095532569
  158 ARG   N       1545    6.698439114    0.948450824    1.088083428
  158 ARG   H       1546    6.692416180    0.869013768    1.027639164
  158 ARG   CA      1547    6.657489552    0.931832808    1.228283774
  158 ARG   CB      1548    6.506086016    0.937756153    1.249614880
  158 ARG   CG      1549    6.423743444    0.843075810    1.162046333
  158 ARG   CD      1550    6.274948271    0.875918267    1.175758283
  158 ARG   NE      1551    6.214284408    0.790371631    1.278757304
  158 ARG   HE      1552    6.251582406    0.794299244    1.371449262
  158 ARG   CZ      1553    6.113729885    0.702848285    1.265214579
  158 ARG   NH1     1554    6.030691729    0.701441969    1.160054025
  158 ARG   HH11    1555    5.958167689    0.634536579    1.143830128
  158 ARG   HH12    1556    6.046561511    0.781475797    1.102252615
  158 ARG   NH2     1557    6.100775894    0.611166902    1.362066245
  158 ARG   HH21    1558    6.022072955    0.549543435    1.364727806
  158 ARG   HH22    1559    6.158924739    0.618601895    1.443074476
  158 ARG   C       1560    6.712995187    0.803784576    1.291018505
  158 ARG   O       1561    6.753363540    0.712870480    1.218662928
  159 THR   N       1562    6.689524951    0.794925121    1.421631903
  159 THR   H       1563    6.681049492    0.864472290    1.492985869
  159 THR   CA      1564    6.703327193    0.663460241    1.485948967
  159 THR   CB      1565    6.726460807    0.669806259    1.637067644
  159 THR   OG1     1566    6.621639760    0.750564898    1.691319593
  159 THR   HG1     1567    6.651478439    0.809064062    1.766735318
  159 THR   CG2     1568    6.870419527    0.699666284    1.679448511
  159 THR   C       1569    6.579916528    0.578264922    1.455550311
  159 THR   O       1570    6.466447828    0.624795065    1.465035438
  160 ASP   N       1571    6.610447059    0.457287175    1.409484899
  160 ASP   H       1572    6.698792858    0.430425737    1.371106810
  160 ASP   CA      1573    6.506813666    0.353037909    1.408354956
  160 ASP   CB      1574    6.542580621    0.245301515    1.305779040
  160 ASP   CG      1575    6.435028665    0.137200794    1.293481401
  160 ASP   OD1     1576    6.361379986    0.129384052    1.192790648
  160 ASP   OD2     1577    6.415241019    0.059120762    1.389069087
  160 ASP   C       1578    6.481514886    0.294163776    1.547282673
  160 ASP   O       1579    6.568963195    0.246773920    1.619635443
  161 THR   N       1580    6.357355388    0.316692451    1.589272831
  161 THR   H       1581    6.300861540    0.372638854    1.528612442
  161 THR   CA      1582    6.320911730    0.286427717    1.728442602
  161 THR   CB      1583    6.220933979    0.392842974    1.774136048
  161 THR   OG1     1584    6.134194828    0.434999672    1.668551021
  161 THR   HG1     1585    6.091984213    0.522402118    1.692581875
  161 THR   CG2     1586    6.299762470    0.511470013    1.829995876
  161 THR   C       1587    6.258532515    0.150670216    1.761428551
  161 THR   O       1588    6.183838234    0.130944253    1.857148077
  162 GLY   N       1589    6.273302423    0.067388540    1.658788077
  162 GLY   H       1590    6.337185214    0.104441299    1.591358201
  162 GLY   CA      1591    6.211495240    6.822182657    1.639143261
  162 GLY   C       1592    6.296468044    6.704666864    1.687941647
  162 GLY   O       1593    6.362437973    6.721542093    1.790379782
  163 GLU   N       1594    6.287438518    6.590007031    1.621145858
  163 GLU   H       1595    6.233209716    6.597427854    1.537446014
  163 GLU   CA      1596    6.368968004    6.472658251    1.655660681
  163 GLU   CB      1597    6.317312756    6.336202190    1.609583914
  163 GLU   CG      1598    6.188577816    6.295050266    1.681306766
  163 GLU   CD      1599    6.106342626    6.189437443    1.607168311
  163 GLU   OE1     1600    6.073235229    6.084242827    1.666034374
  163 GLU   OE2     1601    6.086042932    6.212375867    1.485979204
  163 GLU   C       1602    6.514442475    6.491473278    1.612137199
  163 GLU   O       1603    6.538576011    6.522870854    1.495686303
  164 PRO   N       1604    6.616971492    6.473793132    1.695007106
  164 PRO   CA      1605    6.757408971    6.494455719    1.656816026
  164 PRO   CB      1606    6.841392212    6.477009181    1.783504648
  164 PRO   CG      1607    6.741972517    6.503919484    1.896637046
  164 PRO   CD      1608    6.606738056    6.458985351    1.840908297
  164 PRO   C       1609    6.795620479    6.380716244    1.561877996
  164 PRO   O       1610    6.737984459    6.272147294    1.566188863
  165 MET   N       1611    0.009613503    6.409973029    1.480066850
  165 MET   H       1612    0.029210123    6.501453857    1.444750265
  165 MET   CA      1613    0.081271312    6.299684151    1.414393494
  165 MET   CB      1614    0.128696824    6.342072226    1.275238048
  165 MET   CG      1615    0.010214374    6.361993688    1.180493019
  165 MET   SD      1616    0.041094811    6.299343079    1.011348620
  165 MET   CE      1617    0.163993466    6.421509007    0.970660712
  165 MET   C       1618    0.200263964    6.249561524    1.496476031
  165 MET   O       1619    0.258165456    6.328320753    1.571151175
  166 GLY   N       1620    0.253175745    6.131250311    1.466565574
  166 GLY   H       1621    0.205823286    6.066173819    1.407197428
  166 GLY   CA      1622    0.381940810    6.076552815    1.511708437
  166 GLY   C       1623    0.506565941    6.149876070    1.461671537
  166 GLY   O       1624    0.580870414    6.207277867    1.541132997
  167 ARG   N       1625    0.505774750    6.177795358    1.331631887
  167 ARG   H       1626    0.459691804    6.111803130    1.272279571
  167 ARG   CA      1627    0.582987789    6.277039934    1.255489080
  167 ARG   CB      1628    0.732960381    6.256935145    1.278231395
  167 ARG   CG      1629    0.821183313    6.379847656    1.255390589
  167 ARG   CD      1630    0.965969745    6.338915319    1.283221423
  167 ARG   NE      1631    0.996455725    6.239435126    1.179378452
  167 ARG   HE      1632    0.969353945    6.265831205    1.086806840
  167 ARG   CZ      1633    1.041658347    6.114705427    1.198240487
  167 ARG   NH1     1634    1.069090748    6.066197949    1.320110640
  167 ARG   HH11    1635    1.110037341    5.974979798    1.318480718
  167 ARG   HH12    1636    1.061696374    6.113282834    1.408013015
  167 ARG   NH2     1637    1.043452730    6.023449492    1.100129381
  167 ARG   HH21    1638    1.082181933    5.933192247    1.118939551
  167 ARG   HH22    1639    1.001681164    6.032174927    1.009691369
  167 ARG   C       1640    0.542525713    6.264672405    1.108447006
  167 ARG   O       1641    0.472048747    6.169170882    1.076174679
  168 GLY   N       1642    0.573217752    6.363614876    1.025017865
  168 GLY   H       1643    0.629917054    6.440165620    1.055457895
  168 GLY   CA      1644    0.562857479    6.359891801    0.878425892
  168 GLY   C       1645    0.476829977    6.471839711    0.819446540
  168 GLY   O       1646    0.442171889    6.573089898    0.880078736
  169 THR   N       1647    0.468399177    6.467578050    0.686772363
  169 THR   H       1648    0.491019063    6.434620352    0.595109057
  169 THR   CA      1649    0.375682925    6.563965281    0.625742525
  169 THR   CB      1650    0.446135014    6.660613681    0.530307372
  169 THR   OG1     1651    0.549128208    6.733800647    0.597278505
  169 THR   HG1     1652    0.628341395    6.674409860    0.583216498
  169 THR   CG2     1653    0.364328564    6.772176783    0.464984059
  169 THR   C       1654    0.252720394    6.507872413    0.554015182
  169 THR   O       1655    0.259426088    6.415243226    0.473359131
  170 LYSH  N       1656    0.141267389    6.564182266    0.599796517
  170 LYSH  H       1657    0.141493886    6.640074402    0.664920816
  170 LYSH  CA      1658    0.007042739    6.523271898    0.556010732
  170 LYSH  CB      1659   -0.084335775    6.507639580    0.677734615
  170 LYSH  CG      1660    6.677985553    6.427491752    0.638858895
  170 LYSH  CD      1661    6.576620756    6.401233270    0.750429814
  170 LYSH  CE      1662    6.621287278    6.295469151    0.851563020
  170 LYSH  NZ      1663    6.532951743    6.297616957    0.969036981
  170 LYSH  HZ1     1664    6.542115072    6.209106823    1.014667480
  170 LYSH  HZ2     1665    6.438318786    6.316246341    0.942625228
  170 LYSH  HZ3     1666    6.562443732    6.367800262    1.033889576
  170 LYSH  C       1667    6.843001855    6.630062454    0.458909904
  170 LYSH  O       1668    6.794890714    6.735246870    0.500721017
  171 VAL   N       1669    6.837084674    6.589425896    0.332394458
  171 VAL   H       1670    6.873470957    6.498898643    0.310465356
  171 VAL   CA      1671    6.796285077    6.673855832    0.219192893
  171 VAL   CB      1672    6.910605052    6.673007766    0.117517618
  171 VAL   CG1     1673    6.879521652    6.768460143    0.002054473
  171 VAL   CG2     1674    7.043724532    6.730356781    0.166478643
  171 VAL   C       1675    6.667527038    6.618028081    0.158277662
  171 VAL   O       1676    6.653524808    6.499575655    0.128222132
  172 ILE   N       1677    6.566698461    6.704222272    0.168069204
  172 ILE   H       1678    6.579607966    6.796273039    0.204957650
  172 ILE   CA      1679    6.428577046    6.671231471    0.130080414
  172 ILE   CB      1680    6.340417723    6.687501137    0.254078779
  172 ILE   CG1     1681    6.377232986    6.604301589    0.377106954
  172 ILE   CG2     1682    6.193337030    6.663677759    0.219258032
  172 ILE   CD      1683    6.438467738    6.707129113    0.472426852
  172 ILE   C       1684    6.405094423    6.748296870    6.886708734
  172 ILE   O       1685    6.364873512    6.864112907    6.896694235
  173 LEU   N       1686    6.419899404    6.682747471    6.771927397
  173 LEU   H       1687    6.458119114    6.590358992    6.774261972
  173 LEU   CA      1688    6.365891924    6.721112467    6.640697818
  173 LEU   CB      1689    6.419009155    6.633476245    6.527069545
  173 LEU   CG      1690    6.565706211    6.667818838    6.500479850
  173 LEU   CD1     1691    6.669356096    6.608284403    6.595986012
  173 LEU   CD2     1692    6.599223107    6.610800247    6.362525251
  173 LEU   C       1693    6.213850062    6.704252278    6.637478065
  173 LEU   O       1694    6.157485031    6.599956415    6.670256145
  174 HISB  N       1695    6.135547180    6.809207919    6.614175402
  174 HISB  H       1696    6.160977454    6.905517908    6.605359622
  174 HISB  CA      1697    5.988693406    6.815021673    6.610632348
  174 HISB  CB      1698    5.938877065    6.948097085    6.667369103
  174 HISB  CG      1699    5.950143063    0.055557212    6.819845130
  174 HISB  ND1     1700    5.857002144    0.003423494    6.899199802
  174 HISB  CD2     1701    6.038983968    0.115821676    6.898373433
  174 HISB  HD2     1702    6.134828960    0.165806603    6.884363375
  174 HISB  CE1     1703    5.898131936    0.025522397    7.023735070
  174 HISB  HE1     1704    5.835647750    0.002840087    7.110126807
  174 HISB  NE2     1705    6.009083438    0.098789105    7.026844024
  174 HISB  HE2     1706    6.062256755    0.132418759    7.104566278
  174 HISB  C       1707    5.935235635    6.816688829    6.467277121
  174 HISB  O       1708    5.964271917    6.912977490    6.396456320
  175 LEU   N       1709    5.897789630    6.696542608    6.424245311
  175 LEU   H       1710    5.851815174    6.625034188    6.476911738
  175 LEU   CA      1711    5.880640769    6.672935448    6.280166321
  175 LEU   CB      1712    5.891002456    6.529731434    6.227281844
  175 LEU   CG      1713    6.035303930    6.478933885    6.229854859
  175 LEU   CD1     1714    6.101700357    6.460708052    6.366499599
  175 LEU   CD2     1715    6.055603818    6.367151996    6.127360725
  175 LEU   C       1716    5.762846728    6.748044344    6.217767317
  175 LEU   O       1717    5.659698873    6.743100155    6.284608838
  176 LYSH  N       1718    5.781092300    6.811471438    6.102287786
  176 LYSH  H       1719    5.868996801    6.809418490    6.054637682
  176 LYSH  CA      1720    5.671656007    6.878150312    6.030260630
  176 LYSH  CB      1721    5.714920675    6.936610803    5.895639570
  176 LYSH  CG      1722    5.788903946    0.183428694    5.905888455
  176 LYSH  CD      1723    5.838405944    0.223834675    5.766870541
  176 LYSH  CE      1724    5.972738671    0.166928098    5.720791738
  176 LYSH  NZ      1725    5.988078421    0.186251547    5.575875178
  176 LYSH  HZ1     1726    6.066196814    0.137590989    5.536762284
  176 LYSH  HZ2     1727    5.998547820    0.284271089    5.559064695
  176 LYSH  HZ3     1728    5.904728211    0.156541794    5.529277425
  176 LYSH  C       1729    5.559213744    6.780710719    5.994563491
  176 LYSH  O       1730    5.587042066    6.662790228    5.973336434
  177 GLU   N       1731    5.432561212    6.821028448    5.999324931
  177 GLU   H       1732    5.424253405    6.920632748    6.002582467
  177 GLU   CA      1733    5.309699048    6.742633677    5.980060331
  177 GLU   CB      1734    5.191096318    6.835160620    5.952054263
  177 GLU   CG      1735    5.058854217    6.759527117    5.966112805
  177 GLU   CD      1736    4.959491484    6.808199370    5.860453572
  177 GLU   OE1     1737    4.977722934    6.777003698    5.740794719
  177 GLU   OE2     1738    4.849558162    6.850713502    5.902074017
  177 GLU   C       1739    5.309812872    6.641675856    5.865086173
  177 GLU   O       1740    5.285392398    6.522002891    5.879650443
  178 ASP   N       1741    5.345441881    6.686793468    5.745147852
  178 ASP   H       1742    5.355933188    6.782902490    5.719562905
  178 ASP   CA      1743    5.363038094    6.593573629    5.632855816
  178 ASP   CB      1744    5.363731716    6.671681893    5.501288654
  178 ASP   CG      1745    5.441448514    6.803111596    5.491594231
  178 ASP   OD1     1746    5.565514923    6.802209138    5.476370569
  178 ASP   OD2     1747    5.377222825    6.907641003    5.515487169
  178 ASP   C       1748    5.480136810    6.495639514    5.643346587
  178 ASP   O       1749    5.452891530    6.376516957    5.657420255
  179 GLN   N       1750    5.596648852    6.547595613    5.680985649
  179 GLN   H       1751    5.604968926    6.646043098    5.665465518
  179 GLN   CA      1752    5.724242827    6.475020240    5.688994783
  179 GLN   CB      1753    5.845270768    6.566756132    5.707591995
  179 GLN   CG      1754    5.844313317    6.686340938    5.612158095
  179 GLN   CD      1755    5.877551321    6.636481373    5.471383519
  179 GLN   OE1     1756    5.990140412    6.641192932    5.422108463
  179 GLN   NE2     1757    5.776962391    6.615454011    5.386957705
  179 GLN   HE21    1758    5.798695360    6.568569585    5.301350892
  179 GLN   HE22    1759    5.691875704    6.667655463    5.392804326
  179 GLN   C       1760    5.733393889    6.361305037    5.790946648
  179 GLN   O       1761    5.821836653    6.276963428    5.776988638
  180 THR   N       1762    5.628621029    6.351661556    5.872288982
  180 THR   H       1763    5.540206764    6.397953052    5.866063522
  180 THR   CA      1764    5.614683399    6.251717841    5.979161784
  180 THR   CB      1765    5.491526319    6.261339469    6.069424789
  180 THR   OG1     1766    5.381477532    6.264779836    5.978188255
  180 THR   HG1     1767    5.336522772    6.353952722    5.983325261
  180 THR   CG2     1768    5.506406428    6.393025029    6.145878504
  180 THR   C       1769    5.636828434    6.104678798    5.943103861
  180 THR   O       1770    5.662521014    6.030155755    6.037528289
  181 GLU   N       1771    5.604359213    6.071903544    5.818361781
  181 GLU   H       1772    5.533329437    6.127062692    5.774617388
  181 GLU   CA      1773    5.644258834    5.947991960    5.750052156
  181 GLU   CB      1774    5.621977543    5.972304774    5.600648331
  181 GLU   CG      1775    5.471102226    5.974105385    5.575212445
  181 GLU   CD      1776    5.435857128    6.000340165    5.428656684
  181 GLU   OE1     1777    5.330826495    5.947369992    5.386361228
  181 GLU   OE2     1778    5.513275985    6.075069676    5.365021032
  181 GLU   C       1779    5.789495855    5.906614501    5.774661293
  181 GLU   O       1780    5.817773328    5.792129216    5.809626284
  182 TYR   N       1781    5.879866018    6.002539316    5.792656670
  182 TYR   H       1782    5.881553943    6.101620775    5.806074798
  182 TYR   CA      1783    6.019988847    5.988206711    5.834761188
  182 TYR   CB      1784    6.097372720    6.120129836    5.830587400
  182 TYR   CG      1785    6.174526167    6.129292384    5.698795662
  182 TYR   CD1     1786    6.295785869    6.062228562    5.687865369
  182 TYR   HD1     1787    6.324301345    5.986705436    5.761105806
  182 TYR   CD2     1788    6.120841329    6.186298782    5.583937101
  182 TYR   HD2     1789    6.026221157    6.239509332    5.593770564
  182 TYR   CE1     1790    6.368988841    6.061706206    5.569696952
  182 TYR   HE1     1791    6.459624418    6.001652044    5.561894826
  182 TYR   CE2     1792    6.187528764    6.183633036    5.462010144
  182 TYR   HE2     1793    6.144809537    6.245044534    5.382733839
  182 TYR   CZ      1794    6.313348564    6.124629788    5.458950883
  182 TYR   OH      1795    6.387120745    6.109523820    5.345685209
  182 TYR   HH      1796    6.340984009    6.150439599    5.266952829
  182 TYR   C       1797    6.053111996    5.913912875    5.964340420
  182 TYR   O       1798    6.149186828    5.837251228    5.968995349
  183 LEU   N       1799    5.947378397    5.907402961    6.044757245
  183 LEU   H       1800    5.885289430    5.985665464    6.040170543
  183 LEU   CA      1801    5.946482589    5.839440092    6.175099877
  183 LEU   CB      1802    5.842621585    5.902630267    6.267986731
  183 LEU   CG      1803    5.887782861    6.041367973    6.314045171
  183 LEU   CD1     1804    5.767889506    6.106128626    6.383627044
  183 LEU   CD2     1805    6.013345089    6.048114648    6.401228614
  183 LEU   C       1806    5.929703082    5.687534599    6.167943575
  183 LEU   O       1807    5.931394476    5.621553819    6.271749558
  184 GLU   N       1808    5.926488890    5.631480361    6.047362569
  184 GLU   H       1809    5.970724514    5.678129553    5.970758328
  184 GLU   CA      1810    5.892846610    5.488941506    6.034656791
  184 GLU   CB      1811    5.821300207    5.474007985    5.900225976
  184 GLU   CG      1812    5.749480227    5.341644957    5.873167919
  184 GLU   CD      1813    5.841110570    5.228055556    5.827217566
  184 GLU   OE1     1814    5.907042179    5.252218395    5.723804665
  184 GLU   OE2     1815    5.860792499    5.129628787    5.901710380
  184 GLU   C       1816    6.006514491    5.388795475    6.056158219
  184 GLU   O       1817    6.113104198    5.414366584    6.000342571
  185 GLU   N       1818    5.986608511    5.297889695    6.151178984
  185 GLU   H       1819    5.890996921    5.287903840    6.178737829
  185 GLU   CA      1820    6.079995782    5.194367296    6.197816713
  185 GLU   CB      1821    6.005383246    5.082235724    6.270419932
  185 GLU   CG      1822    6.095690843    4.995968465    6.358803016
  185 GLU   CD      1823    6.024264264    4.876299795    6.421951609
  185 GLU   OE1     1824    6.080380464    4.764853542    6.414345246
  185 GLU   OE2     1825    5.910274064    4.897661993    6.468609063
  185 GLU   C       1826    6.175175196    5.147779770    6.087443199
  185 GLU   O       1827    6.295193397    5.173702338    6.094782540
  186 ARG   N       1828    6.123278403    5.085119255    5.982217649
  186 ARG   H       1829    6.027067485    5.096094294    5.957256910
  186 ARG   CA      1830    6.205542469    5.030416514    5.873357396
  186 ARG   CB      1831    6.132861560    4.933137304    5.780280477
  186 ARG   CG      1832    6.054631211    4.823270734    5.852526372
  186 ARG   CD      1833    5.959581479    4.750631584    5.757160388
  186 ARG   NE      1834    5.890191320    4.643349446    5.829846013
  186 ARG   HE      1835    5.928293230    4.551018390    5.825024049
  186 ARG   CZ      1836    5.770416813    4.658427119    5.887994867
  186 ARG   NH1     1837    5.727358465    4.549803445    5.953591602
  186 ARG   HH11    1838    5.640153012    4.551338719    6.002491861
  186 ARG   HH12    1839    5.799229341    4.483319900    5.973930339
  186 ARG   NH2     1840    5.691511874    4.764224657    5.864891454
  186 ARG   HH21    1841    5.610864046    4.784641537    5.920368951
  186 ARG   HH22    1842    5.725944718    4.833876076    5.801947953
  186 ARG   C       1843    6.276074287    5.140942823    5.794475132
  186 ARG   O       1844    6.394788554    5.115340918    5.774939091
  187 ARG   N       1845    6.206426776    5.239046481    5.737783415
  187 ARG   H       1846    6.107076486    5.231697504    5.729052923
  187 ARG   CA      1847    6.266031498    5.352790237    5.666229695
  187 ARG   CB      1848    6.163639983    5.460522822    5.629888446
  187 ARG   CG      1849    6.215708296    5.592767434    5.573233329
  187 ARG   CD      1850    6.120218152    5.710858999    5.591846002
  187 ARG   NE      1851    5.993516814    5.677082562    5.525425683
  187 ARG   HE      1852    5.954184696    5.588558236    5.550245585
  187 ARG   CZ      1853    5.915856525    5.758167282    5.452288163
  187 ARG   NH1     1854    5.950562578    5.882123808    5.415054781
  187 ARG   HH11    1855    5.886105091    5.938604324    5.363533074
  187 ARG   HH12    1856    6.038802246    5.917054878    5.446567035
  187 ARG   NH2     1857    5.791772521    5.714971323    5.426006300
  187 ARG   HH21    1858    5.724572920    5.768667549    5.375006696
  187 ARG   HH22    1859    5.759580716    5.633483703    5.474198626
  187 ARG   C       1860    6.375218368    5.416802997    5.752211101
  187 ARG   O       1861    6.491143966    5.408212020    5.711968945
  188 ILE   N       1862    6.347933626    5.451630968    5.877637490
  188 ILE   H       1863    6.266311590    5.425652099    5.929241486
  188 ILE   CA      1864    6.454292037    5.518287452    5.954159565
  188 ILE   CB      1865    6.393792360    5.577761805    6.081488109
  188 ILE   CG1     1866    6.484725270    5.687005817    6.138125583
  188 ILE   CG2     1867    6.348638801    5.478172654    6.188503200
  188 ILE   CD      1868    6.425666824    5.763058514    6.257039468
  188 ILE   C       1869    6.573927842    5.426072188    5.978474795
  188 ILE   O       1870    6.686871600    5.468078777    5.953813070
  189 LYSH  N       1871    6.549392121    5.300609683    6.015162924
  189 LYSH  H       1872    6.456781084    5.262907669    6.016468643
  189 LYSH  CA      1873    6.660170271    5.205749230    6.033594331
  189 LYSH  CB      1874    6.597277880    5.075517708    6.083564885
  189 LYSH  CG      1875    6.704782106    4.977068879    6.130012972
  189 LYSH  CD      1876    6.650651307    4.834084530    6.135785716
  189 LYSH  CE      1877    6.543263756    4.806455013    6.241217072
  189 LYSH  NZ      1878    6.511316910    4.663213864    6.232798709
  189 LYSH  HZ1     1879    6.547685796    4.624628437    6.148012989
  189 LYSH  HZ2     1880    6.411814937    4.653243989    6.232589248
  189 LYSH  HZ3     1881    6.548898881    4.608979924    6.307940614
  189 LYSH  C       1882    6.749835985    5.184776852    5.911408854
  189 LYSH  O       1883    6.870131041    5.173460435    5.934488464
  190 GLU   N       1884    6.692174866    5.167742981    5.792769998
  190 GLU   H       1885    6.594214678    5.150611542    5.782212566
  190 GLU   CA      1886    6.760423321    5.158821040    5.662867246
  190 GLU   CB      1887    6.664204134    5.117758902    5.551206156
  190 GLU   CG      1888    6.618677526    4.971794805    5.556559704
  190 GLU   CD      1889    6.663107123    4.871660316    5.449750679
  190 GLU   OE1     1890    6.678874088    4.922200256    5.336507081
  190 GLU   OE2     1891    6.693939348    4.756303280    5.486699567
  190 GLU   C       1892    6.830763292    5.287622965    5.619572337
  190 GLU   O       1893    6.950188223    5.275745181    5.592599320
  191 ILE   N       1894    6.770898196    5.403877082    5.643901016
  191 ILE   H       1895    6.677208612    5.411117495    5.678104362
  191 ILE   CA      1896    6.845763462    5.528641868    5.622885326
  191 ILE   CB      1897    6.752274982    5.649256563    5.611811461
  191 ILE   CG1     1898    6.669956723    5.651341302    5.482861396
  191 ILE   CG2     1899    6.839005353    5.775149645    5.618272553
  191 ILE   CD      1900    6.556421236    5.753737809    5.488668477
  191 ILE   C       1901    0.071824323    5.543554024    5.725219383
  191 ILE   O       1902    0.181323431    5.572493252    5.677220295
  192 VAL   N       1903    0.049147459    5.507246449    5.851150270
  192 VAL   H       1904   -0.042301945    5.480610158    5.881605897
  192 VAL   CA      1905    0.154650856    5.524867079    5.952001832
  192 VAL   CB      1906    0.098890513    5.525645784    6.094490444
  192 VAL   CG1     1907    0.204656165    5.560946297    6.199270014
  192 VAL   CG2     1908   -0.019259042    5.619843546    6.118501611
  192 VAL   C       1909    0.274798295    5.433230900    5.927927305
  192 VAL   O       1910    0.390906760    5.472550709    5.917789749
  193 LYSH  N       1911    0.242777809    5.309798791    5.890119775
  193 LYSH  H       1912    0.149960945    5.275666457    5.904976325
  193 LYSH  CA      1913    0.345013247    5.211611982    5.851179664
  193 LYSH  CB      1914    0.307233002    5.063516780    5.858411541
  193 LYSH  CG      1915    0.283235737    5.025545611    6.004681867
  193 LYSH  CD      1916    0.237465156    4.879707346    6.011625419
  193 LYSH  CE      1917    0.337538615    4.765393885    5.993547570
  193 LYSH  NZ      1918    0.269326282    4.637526736    5.968871910
  193 LYSH  HZ1     1919    0.227406262    4.639342207    5.878098973
  193 LYSH  HZ2     1920    0.194991638    4.624732087    6.034528673
  193 LYSH  HZ3     1921    0.330074536    4.558754841    5.979102730
  193 LYSH  C       1922    0.415870938    5.233469963    5.717333699
  193 LYSH  O       1923    0.538254514    5.223571279    5.709927091
  194 LYSH  N       1924    0.341228658    5.274361863    5.615130777
  194 LYSH  H       1925    0.246480554    5.243725116    5.605898427
  194 LYSH  CA      1926    0.405628056    5.315944967    5.489685251
  194 LYSH  CB      1927    0.302563024    5.344554329    5.380281967
  194 LYSH  CG      1928    0.261616422    5.214881135    5.310133944
  194 LYSH  CD      1929    0.123040537    5.231818217    5.247556001
  194 LYSH  CE      1930    0.050219865    5.104690328    5.203456987
  194 LYSH  NZ      1931   -0.067394952    5.148204668    5.126769253
  194 LYSH  HZ1     1932   -0.129125349    5.197762399    5.187870881
  194 LYSH  HZ2     1933   -0.130613973    5.074396502    5.103198643
  194 LYSH  HZ3     1934   -0.041205230    5.219699635    5.061941797
  194 LYSH  C       1935    0.499854178    5.436123073    5.499235099
  194 LYSH  O       1936    0.598458836    5.460249580    5.429779499
  195 HISB  N       1937    0.461266707    5.529849222    5.585345258
  195 HISB  H       1938    0.367492894    5.530276650    5.620068506
  195 HISB  CA      1939    0.536859733    5.651862747    5.617039183
  195 HISB  CB      1940    0.446586158    5.774765393    5.629320241
  195 HISB  CG      1941    0.386094123    5.819846214    5.496226509
  195 HISB  ND1     1942    0.441873469    5.902687553    5.408395199
  195 HISB  CD2     1943    0.261976032    5.792024959    5.457371246
  195 HISB  HD2     1944    0.186548202    5.733270131    5.509701908
  195 HISB  CE1     1945    0.348086173    5.941072983    5.322259233
  195 HISB  HE1     1946    0.369752732    5.998419413    5.232131636
  195 HISB  NE2     1947    0.241351022    5.866374933    5.349038978
  195 HISB  HE2     1948    0.161385003    5.853563904    5.290376008
  195 HISB  C       1949    0.639009998    5.662812477    5.730402613
  195 HISB  O       1950    0.733135249    5.739111594    5.709293594
  196 SER   N       1951    0.617540342    5.586550935    5.837230914
  196 SER   H       1952    0.529272520    5.544847873    5.858868827
  196 SER   CA      1953    0.714856851    5.590295523    5.947346410
  196 SER   CB      1954    0.642500748    5.669462654    6.056469912
  196 SER   OG      1955    0.605201075    5.800760860    6.013804262
  196 SER   HG      1956    0.687606728    5.855292459    5.998453142
  196 SER   C       1957    0.763728458    5.456012699    6.001991620
  196 SER   O       1958    0.731075636    5.412951513    6.112478727
  197 GLN   N       1959    0.828231805    5.384404364    5.910328933
  197 GLN   H       1960    0.834848027    5.409444984    5.813740142
  197 GLN   CA      1961    0.896567880    5.260498564    5.950208815
  197 GLN   CB      1962    0.922781177    5.169074624    5.830356038
  197 GLN   CG      1963    0.913044370    5.020914142    5.867229387
  197 GLN   CD      1964    0.975973885    4.928155267    5.763091310
  197 GLN   OE1     1965    1.072783820    4.858935538    5.794124703
  197 GLN   NE2     1966    0.909416116    4.906334330    5.650034608
  197 GLN   HE21    1967    0.962228180    4.851746507    5.584998053
  197 GLN   HE22    1968    0.821230835    4.943860251    5.621503216
  197 GLN   C       1969    1.022122099    5.279529225    6.035572774
  197 GLN   O       1970    1.022660585    5.231760604    6.148927050
  198 PHE   N       1971    1.123609367    5.346483684    5.981641760
  198 PHE   H       1972    1.108281119    5.416242032    5.911649986
  198 PHE   CA      1973    1.258464315    5.351921990    6.039927022
  198 PHE   CB      1974    1.352223096    5.379181431    5.922116163
  198 PHE   CG      1975    1.364853539    5.279308005    5.806899659
  198 PHE   CD1     1976    1.333363442    5.144097367    5.814040158
  198 PHE   HD1     1977    1.293994455    5.102845640    5.906946519
  198 PHE   CD2     1978    1.436004339    5.323895489    5.696120136
  198 PHE   HD2     1979    1.467665311    5.428201742    5.696294268
  198 PHE   CE1     1980    1.376158434    5.051781923    5.719324910
  198 PHE   HE1     1981    1.352956962    4.945337963    5.722847931
  198 PHE   CE2     1982    1.471299071    5.237425393    5.593163096
  198 PHE   HE2     1983    1.496616534    5.275972564    5.494399853
  198 PHE   CZ      1984    1.442812951    5.102216419    5.608260885
  198 PHE   HZ      1985    1.481571577    5.033774877    5.532801692
  198 PHE   C       1986    1.275548840    5.438552176    6.164891543
  198 PHE   O       1987    1.368675180    5.517325456    6.180790394
  199 ILE   N       1988    1.188308161    5.417627382    6.263081798
  199 ILE   H       1989    1.119944968    5.345064440    6.255158012
  199 ILE   CA      1990    1.185194023    5.496835027    6.386881524
  199 ILE   CB      1991    1.044791199    5.552788463    6.410729729
  199 ILE   CG1     1992    1.000527702    5.651738938    6.302744576
  199 ILE   CG2     1993    1.027760704    5.618197421    6.547996159
  199 ILE   CD      1994    1.085868078    5.778679911    6.298920955
  199 ILE   C       1995    1.223833367    5.404749737    6.502807970
  199 ILE   O       1996    1.175695745    5.291587403    6.505526560
  200 GLY   N       1997    1.323069156    5.448622927    6.579734524
  200 GLY   H       1998    1.364299564    5.539716811    6.577879222
  200 GLY   CA      1999    1.387389477    5.369493005    6.685621683
  200 GLY   C       2000    1.298005074    5.336525351    6.805356575
  200 GLY   O       2001    1.345147220    5.271133872    6.898266483
  201 TYR   N       2002    1.168873503    5.367841686    6.799431906
  201 TYR   H       2003    1.137756016    5.438939336    6.736355784
  201 TYR   CA      2004    1.074017702    5.364885066    0.024989027
  201 TYR   CB      2005    1.049065446    5.502629879    0.086750402
  201 TYR   CG      2006    1.177287883    5.556098419    0.150883664
  201 TYR   CD1     2007    1.229497860    5.494417242    0.263965480
  201 TYR   HD1     2008    1.175126694    5.411795246    0.309778367
  201 TYR   CD2     2009    1.236891485    5.670125129    0.098297237
  201 TYR   HD2     2010    1.180945591    5.737132795    0.033034155
  201 TYR   CE1     2011    1.347614374    5.538350714    0.322611870
  201 TYR   HE1     2012    1.384229187    5.497749513    0.416900471
  201 TYR   CE2     2013    1.355767217    5.711314428    0.157399364
  201 TYR   HE2     2014    1.410711709    5.788701586    0.103802872
  201 TYR   CZ      2015    1.410825633    5.650147457    0.269431578
  201 TYR   OH      2016    1.533782992    5.691581422    0.310187194
  201 TYR   HH      2017    1.560868537    5.762379754    0.244964471
  201 TYR   C       2018    0.941160759    5.300850594    6.870951518
  201 TYR   O       2019    0.906475534    5.318852069    6.754317828
  202 PRO   N       2020    0.875419057    5.225483118    0.071918052
  202 PRO   CA      2021    0.738394953    5.175551299    0.053469676
  202 PRO   CB      2022    0.704255820    5.121067672    0.192306706
  202 PRO   CG      2023    0.834654705    5.052139464    0.232966136
  202 PRO   CD      2024    0.939841958    5.150029460    0.180386950
  202 PRO   C       2025    0.633689165    5.279889272    0.014016934
  202 PRO   O       2026    0.586058214    5.363436812    0.090699058
  203 ILE   N       2027    0.588838472    5.250887426    6.778939521
  203 ILE   H       2028    0.604152729    5.163052678    6.733676290
  203 ILE   CA      2029    0.484137718    5.334082575    6.717917144
  203 ILE   CB      2030    0.517664497    5.388140795    6.578767729
  203 ILE   CG1     2031    0.564553133    5.277734847    6.483796131
  203 ILE   CG2     2032    0.635157171    5.484023280    6.598978672
  203 ILE   CD      2033    0.529474065    5.322752125    6.341843214
  203 ILE   C       2034    0.354569476    5.253769611    6.731100275
  203 ILE   O       2035    0.310534924    5.192496823    6.633954927
  204 THR   N       2036    0.300534216    5.245002280    6.852320429
  204 THR   H       2037    0.341061905    5.312016261    6.914502931
  204 THR   CA      2038    0.181868486    5.164147378    6.883832081
  204 THR   CB      2039    0.199357008    5.095327449    0.132657153
  204 THR   OG1     2040    0.232319955    5.189200332    0.235377346
  204 THR   HG1     2041    0.272355175    5.136528443    0.310371196
  204 THR   CG2     2042    0.283963399    4.967856469    0.134064183
  204 THR   C       2043    0.046308444    5.228283308    6.853459395
  204 THR   O       2044    0.023374188    5.345686826    6.882112440
  205 LEU   N       2045    6.846186089    5.149477883    6.790707257
  205 LEU   H       2046    6.879133312    5.069635374    6.740302611
  205 LEU   CA      2047    6.708328724    5.187713329    6.756881285
  205 LEU   CB      2048    6.666205251    5.126363911    6.623185532
  205 LEU   CG      2049    6.538942680    5.187266961    6.563967460
  205 LEU   CD1     2050    6.578691797    5.269692185    6.441349482
  205 LEU   CD2     2051    6.440870242    5.078570251    6.519468406
  205 LEU   C       2052    6.610061052    5.147799574    6.867171675
  205 LEU   O       2053    6.584608358    5.029138384    6.887224454
  206 PHE   N       2054    6.557647611    5.243822395    0.056112337
  206 PHE   H       2055    6.584432061    5.340144639    0.053785633
  206 PHE   CA      2056    6.449139800    5.213009984    0.150383056
  206 PHE   CB      2057    6.505853441    5.226195094    0.291884992
  206 PHE   CG      2058    6.607002318    5.120419749    0.336450639
  206 PHE   CD1     2059    6.574139734    4.985456449    0.331363045
  206 PHE   HD1     2060    6.475416508    4.952301937    0.299183247
  206 PHE   CD2     2061    6.726117399    5.171476082    0.386680610
  206 PHE   HD2     2062    6.750079718    5.276978811    0.373501182
  206 PHE   CE1     2063    6.669169392    4.890605954    0.367378704
  206 PHE   HE1     2064    6.654014240    4.785488803    0.342830485
  206 PHE   CE2     2065    6.818197786    5.076604157    0.429632290
  206 PHE   HE2     2066    6.919961355    5.110409047    0.449188420
  206 PHE   CZ      2067    6.789003282    4.941362259    0.416212051
  206 PHE   HZ      2068    6.857269539    4.871140859    0.464070690
  206 PHE   C       2069    6.321277593    5.293153324    0.125080064
  206 PHE   O       2070    6.301401949    5.391796445    0.195825951
  207 VAL   N       2071    6.234471234    5.239985306    0.039482912
  207 VAL   H       2072    6.234010542    5.153210091   -0.010226547
  207 VAL   CA      2073    6.103255309    5.300818305    0.013179536
  207 VAL   CB      2074    6.041856673    5.241155132   -0.113621524
  207 VAL   CG1     2075    6.109216857    5.300197378   -0.237673767
  207 VAL   CG2     2076    6.031886938    5.089113246   -0.099693413
  207 VAL   C       2077    6.001852773    5.313781707    0.127009913
  207 VAL   O       2078    6.011917050    5.246439395    0.229444135
  208 GLU   N       2079    5.915585052    5.414261319    0.114820670
  208 GLU   H       2080    5.935921759    5.491241274    0.054328463
  208 GLU   CA      2081    5.804592327    5.428795903    0.210109099
  208 GLU   CB      2082    5.845861115    5.540627618    0.306005190
  208 GLU   CG      2083    5.760821368    5.539570409    0.433195191
  208 GLU   CD      2084    5.842232305    5.593811941    0.550821102
  208 GLU   OE1     2085    5.846982993    5.527270105    0.656526530
  208 GLU   OE2     2086    5.914310766    5.694414423    0.533245999
  208 GLU   C       2087    5.672740692    5.460059564    0.139087603
  208 GLU   O1      2088    5.571512023    5.407605193    0.190322421
  208 GLU   O2      2089    5.664846243    5.531828722    0.037048818
  209 3RQ   C1      2090    0.661522807    0.376334240    6.814373194
  209 3RQ   Cl1     2091    0.630109869    0.509270864    6.703699850
  209 3RQ   C2      2092    0.571571346    0.330216878    0.023066580
  209 3RQ   H2      2093    0.474666980    0.380118550    0.024182686
  209 3RQ   C3      2094    0.589830773    0.220901596    0.106974801
  209 3RQ   Cl2     2095    0.456044834    0.161744139    0.204473483
  209 3RQ   C4      2096    0.708263138    0.150160244    0.089995950
  209 3RQ   C5      2097    0.799602011    0.184306367    6.877662424
  209 3RQ   H5      2098    0.879214292    0.115471282    6.849296029
  209 3RQ   C6      2099    0.773469835    0.295479934    6.798445349
  209 3RQ   O1      2100    0.871380642    0.344576657    6.717842139
  209 3RQ   C7      2101    0.887904789    0.268739361    6.597739177
  209 3RQ   C8      2102    0.727125324    0.029533961    0.182205438
  209 3RQ   N1      2103    0.798788077    0.036606495    0.295201437
  209 3RQ   C15     2104    0.907316348    6.833884963    0.494779368
  209 3RQ   C10     2105    0.828726771    6.815976801    0.365927837
  209 3RQ   N2      2106    0.793226413    6.692004025    0.337740449
  209 3RQ   C11     2107    0.718918950    6.678694541    0.227038274
  209 3RQ   C12     2108    0.679860235    6.789050230    0.152107084
  209 3RQ   N3      2109    0.670448900    6.572092031    0.164011140
  209 3RQ   H3      2110    0.675929103    6.487607943    0.217231786
  209 3RQ   C13     2111    0.621643753    6.615306050    0.048086407
  209 3RQ   H13     2112    0.584886501    6.556999033   -0.036354298
  209 3RQ   C14     2113    0.611720661    6.747902890    0.045564855
  209 3RQ   C16     2114    0.589274633    6.823428414   -0.084412546
  209 3RQ   N4      2115    0.577702482    6.875142076   -0.183071323
  210 H2O   OW      2116    0.322548631    6.404347622    0.192834924
  210 H2O   HW1     2117    0.252856390    6.374110977    0.257864178
  210 H2O   HW2     2118    0.407320832    6.424572913    0.241872074
  211 H2O   OW      2119    0.384735981    6.409197568    6.819503544
  211 H2O   HW1     2120    0.476226783    6.373475864    6.838348820
  211 H2O   HW2     2121    0.336193072    6.423629907    6.905741526
  212 NA+   NA      2122    5.824892431    6.115833096    0.744874462
  213 NA+   NA      2123    3.775605009    6.258436771    5.754894266
  214 NA+   NA      2124    0.386224323    2.549240190    1.986215115
  215 NA+   NA      2125    6.092750512    6.611103334    2.415890663
  216 NA+   NA      2126    4.962919031    1.725898451    3.406385683
  217 NA+   NA      2127    5.066697735    1.976985463    1.222846226
  218 NA+   NA      2128    6.025905317    5.239563070    1.008934129
  219 NA+   NA      2129    1.617850904    2.101302033    5.339654598
    1 SOLV  OW      2130    0.775945600    6.539355142    0.593551897
    1 SOLV  HW1     2131    0.723427207    6.461310339    0.559601710
    1 SOLV  HW2     2132    0.808712850    6.593636706    0.516211196
    2 SOLV  OW      2133    1.726421968    3.097738781    3.124820788
    2 SOLV  HW1     2134    1.771002356    3.058452349    3.205261419
    2 SOLV  HW2     2135    1.741302584    3.038023384    3.045990499
    3 SOLV  OW      2136    5.170474339    3.178593343    1.040852115
    3 SOLV  HW1     2137    5.193218801    3.259876289    0.987211184
    3 SOLV  HW2     2138    5.113523485    3.117349576    0.986011976
    4 SOLV  OW      2139    4.187200663    4.529935076    1.908420822
    4 SOLV  HW1     2140    4.265666321    4.515591149    1.848097736
    4 SOLV  HW2     2141    4.107758616    4.481423837    1.871854776
    5 SOLV  OW      2142    1.193185599    6.640148332    1.268928356
    5 SOLV  HW1     2143    1.176875477    6.627379115    1.171089016
    5 SOLV  HW2     2144    1.207205292    6.737321691    1.287962356
    6 SOLV  OW      2145    0.787244043    2.204637297    5.054578995
    6 SOLV  HW1     2146    0.792772467    2.188445783    5.153112651
    6 SOLV  HW2     2147    0.702659284    2.164891452    5.018980429
    7 SOLV  OW      2148    3.798064803    4.188055428    5.800801033
    7 SOLV  HW1     2149    3.731090697    4.261561443    5.790179919
    7 SOLV  HW2     2150    3.757322652    4.101426063    5.771871730
    8 SOLV  OW      2151    6.379676357    0.684163817    2.299992442
    8 SOLV  HW1     2152    6.403661927    0.728430045    2.213582894
    8 SOLV  HW2     2153    6.460374170    0.680217477    2.358930460
    9 SOLV  OW      2154    5.056515035    2.299328463    5.297614412
    9 SOLV  HW1     2155    5.048546249    2.237623253    5.219326238
    9 SOLV  HW2     2156    5.150931356    2.299309852    5.330562686
   10 SOLV  OW      2157    1.623893066    6.140226747    6.742214530
   10 SOLV  HW1     2158    1.564194599    6.090266248    6.804996842
   10 SOLV  HW2     2159    1.719273971    6.117122895    6.761456581
   11 SOLV  OW      2160    3.021534182    2.694739144    6.474396289
   11 SOLV  HW1     2161    2.940017914    2.719305460    6.526870210
   11 SOLV  HW2     2162    3.097103304    2.675882577    6.537130757
   12 SOLV  OW      2163    4.906016095    5.225337095    4.228993588
   12 SOLV  HW1     2164    4.806874581    5.236525768    4.222121369
   12 SOLV  HW2     2165    4.928002565    5.172891874    4.311258254
   13 SOLV  OW      2166    0.155653034    6.025865554    5.821063425
   13 SOLV  HW1     2167    0.116077581    5.990107523    5.736464338
   13 SOLV  HW2     2168    0.223461562    5.961214674    5.856049158
   14 SOLV  OW      2169    0.343250182    5.838757495    5.961109185
   14 SOLV  HW1     2170    0.439961872    5.813720038    5.965586196
   14 SOLV  HW2     2171    0.293411661    5.792371383    6.034351804
   15 SOLV  OW      2172    2.609272791    2.013792917    2.398762545
   15 SOLV  HW1     2173    2.698702616    1.978627905    2.371060876
   15 SOLV  HW2     2174    2.597628033    2.106667148    2.363542490
   16 SOLV  OW      2175    4.653667472    5.528980731    2.692674469
   16 SOLV  HW1     2176    4.724301389    5.594934378    2.718417894
   16 SOLV  HW2     2177    4.563606110    5.566044393    2.715411005
   17 SOLV  OW      2178    0.533641945    0.206705684    1.333437364
   17 SOLV  HW1     2179    0.540666945    0.253607593    1.245389796
   17 SOLV  HW2     2180    0.512323732    0.273220920    1.405010048
   18 SOLV  OW      2181    4.060319338    0.686402796    1.531476492
   18 SOLV  HW1     2182    4.110857778    0.602333764    1.511984041
   18 SOLV  HW2     2183    4.109090574    0.764433732    1.492308608
   19 SOLV  OW      2184    3.578568905    5.534906202    0.099302714
   19 SOLV  HW1     2185    3.518961413    5.510829687    0.175911466
   19 SOLV  HW2     2186    3.641864657    5.459577181    0.081388354
   20 SOLV  OW      2187    3.087371151    3.962483435    4.404074159
   20 SOLV  HW1     2188    3.016078639    3.893933511    4.418905151
   20 SOLV  HW2     2189    3.147691913    3.932370540    4.330207992
   21 SOLV  OW      2190    6.152805041    1.851706277    4.286846441
   21 SOLV  HW1     2191    6.251654814    1.837697767    4.280971561
   21 SOLV  HW2     2192    6.106696035    1.763001815    4.289580425
   22 SOLV  OW      2193    0.744641575    1.618630483    1.952571605
   22 SOLV  HW1     2194    0.746092561    1.718618496    1.953965310
   22 SOLV  HW2     2195    0.723703317    1.584336474    2.044152368
   23 SOLV  OW      2196    5.808138490    5.144955226    0.404270106
   23 SOLV  HW1     2197    5.878907605    5.193362015    0.352790855
   23 SOLV  HW2     2198    5.717944941    5.173441213    0.371786315
   24 SOLV  OW      2199    0.735728767    2.731133447    1.626819203
   24 SOLV  HW1     2200    0.708650304    2.759330172    1.718871275
   24 SOLV  HW2     2201    0.687864869    2.646790405    1.602383456
   25 SOLV  OW      2202    0.426402312    0.878737706    3.062983788
   25 SOLV  HW1     2203    0.360106436    0.839958850    3.127023523
   25 SOLV  HW2     2204    0.466708036    0.805373491    3.008273512
   26 SOLV  OW      2205    0.512538953    1.997331877    3.085188261
   26 SOLV  HW1     2206    0.553732131    1.906222418    3.087217391
   26 SOLV  HW2     2207    0.414063793    1.989722855    3.100895029
   27 SOLV  OW      2208    0.702685889    6.809606781    6.427969071
   27 SOLV  HW1     2209    0.740839526    6.724198900    6.392592145
   27 SOLV  HW2     2210    0.671375398    6.795708855    6.521927781
   28 SOLV  OW      2211    5.961133947    5.258284907    4.633484295
   28 SOLV  HW1     2212    6.007841991    5.173238377    4.657715868
   28 SOLV  HW2     2213    5.934290955    5.306483595    4.716898654
   29 SOLV  OW      2214    5.571027232    1.946487880    1.173638321
   29 SOLV  HW1     2215    5.660326467    1.979692815    1.143229046
   29 SOLV  HW2     2216    5.546100631    1.865102809    1.121133020
   30 SOLV  OW      2217    5.706247433    2.786381157    1.517319522
   30 SOLV  HW1     2218    5.757363005    2.709435027    1.555634773
   30 SOLV  HW2     2219    5.686236094    2.768422680    1.420994272
   31 SOLV  OW      2220    5.469375289    3.956096955    3.580435539
   31 SOLV  HW1     2221    5.372612961    3.940001117    3.599926692
   31 SOLV  HW2     2222    5.516123390    3.983733475    3.664416096
   32 SOLV  OW      2223    2.470774794    5.653168186    5.473946912
   32 SOLV  HW1     2224    2.450830275    5.750997985    5.479570080
   32 SOLV  HW2     2225    2.551249235    5.632333754    5.529533074
   33 SOLV  OW      2226    5.591390761    0.039401628    3.080061357
   33 SOLV  HW1     2227    5.557337687   -0.027629367    3.146006953
   33 SOLV  HW2     2228    5.561682764    0.130943597    3.107246401
   34 SOLV  OW      2229    1.785543048    4.445709968    4.940043605
   34 SOLV  HW1     2230    1.691926172    4.417423172    4.919129739
   34 SOLV  HW2     2231    1.818752387    4.506755887    4.868125599
   35 SOLV  OW      2232    5.203007097    3.961203529    3.284610147
   35 SOLV  HW1     2233    5.237378835    3.867530184    3.277854814
   35 SOLV  HW2     2234    5.280109595    4.024748575    3.288950090
   36 SOLV  OW      2235    5.679980033    4.948480486    0.868355689
   36 SOLV  HW1     2236    5.741767796    4.887095427    0.917508855
   36 SOLV  HW2     2237    5.732674731    5.004851277    0.804736867
   37 SOLV  OW      2238    4.399621963    2.530395242    1.805496948
   37 SOLV  HW1     2239    4.388339564    2.629331008    1.814765496
   37 SOLV  HW2     2240    4.409938568    2.506950741    1.708825897
   38 SOLV  OW      2241    2.309896344    2.331745333    3.332589711
   38 SOLV  HW1     2242    2.338082728    2.420127300    3.295227318
   38 SOLV  HW2     2243    2.384487275    2.293245107    3.386956117
   39 SOLV  OW      2244    4.350819562    3.205404865    3.608580108
   39 SOLV  HW1     2245    4.441914397    3.164285252    3.612126870
   39 SOLV  HW2     2246    4.340368913    3.269815324    3.684366498
   40 SOLV  OW      2247    0.591501968    0.893247238    6.619100141
   40 SOLV  HW1     2248    0.673738715    0.945448084    6.596435881
   40 SOLV  HW2     2249    0.612455967    0.828053017    6.691984132
   41 SOLV  OW      2250    4.456976177    3.649282880    5.329876253
   41 SOLV  HW1     2251    4.547691441    3.690506156    5.321334129
   41 SOLV  HW2     2252    4.435376631    3.598687197    5.246358748
   42 SOLV  OW      2253    2.436335084    1.310646879    2.370276884
   42 SOLV  HW1     2254    2.500215299    1.360815464    2.428623934
   42 SOLV  HW2     2255    2.454204621    1.212547967    2.377964165
   43 SOLV  OW      2256    4.261462356    2.603607046    2.369632987
   43 SOLV  HW1     2257    4.290531736    2.695891603    2.394934709
   43 SOLV  HW2     2258    4.246826416    2.549421285    2.452405887
   44 SOLV  OW      2259    5.155326057    2.831384234    0.249344919
   44 SOLV  HW1     2260    5.129874198    2.833692047    0.152656361
   44 SOLV  HW2     2261    5.123311952    2.745893530    0.290188186
   45 SOLV  OW      2262    2.426196409    2.395894146    1.691992884
   45 SOLV  HW1     2263    2.500097043    2.371454122    1.629201576
   45 SOLV  HW2     2264    2.461926347    2.400586755    1.785281469
   46 SOLV  OW      2265    4.167378344    2.026013041    6.334479188
   46 SOLV  HW1     2266    4.249180871    1.975912641    6.306197979
   46 SOLV  HW2     2267    4.175340938    2.051046222    6.430974798
   47 SOLV  OW      2268    2.098637812    1.989829094    1.768953272
   47 SOLV  HW1     2269    2.131765583    1.911431926    1.716436006
   47 SOLV  HW2     2270    2.027518925    2.037126152    1.716927270
   48 SOLV  OW      2271    1.368674271    0.635455363    0.436337970
   48 SOLV  HW1     2272    1.319155897    0.554802347    0.468634886
   48 SOLV  HW2     2273    1.423159889    0.611161047    0.356081292
   49 SOLV  OW      2274    3.670002053    1.008582009    0.619176888
   49 SOLV  HW1     2275    3.600451660    1.012921351    0.547445011
   49 SOLV  HW2     2276    3.678594084    0.914365121    0.651594309
   50 SOLV  OW      2277    3.044860034    5.574508764    5.088148526
   50 SOLV  HW1     2278    3.017096850    5.633063976    5.011977693
   50 SOLV  HW2     2279    3.130049129    5.609134874    5.127458540
   51 SOLV  OW      2280    5.027844661    6.449082223    4.493673610
   51 SOLV  HW1     2281    4.950274877    6.484767489    4.441602131
   51 SOLV  HW2     2282    5.014606744    6.468727973    4.590836143
   52 SOLV  OW      2283    1.698280144    2.095770255    4.564733900
   52 SOLV  HW1     2284    1.731118083    2.144133294    4.645868075
   52 SOLV  HW2     2285    1.602147302    2.118431703    4.549082503
   53 SOLV  OW      2286    1.778407144    3.318904411    5.267567277
   53 SOLV  HW1     2287    1.700187481    3.343749368    5.324702944
   53 SOLV  HW2     2288    1.787115313    3.219331583    5.264493130
   54 SOLV  OW      2289    4.167879180    5.916500870    0.474622026
   54 SOLV  HW1     2290    4.168679953    5.870943590    0.385597339
   54 SOLV  HW2     2291    4.140497567    5.851182199    0.545227805
   55 SOLV  OW      2292    0.537913195    3.977176905    1.022227617
   55 SOLV  HW1     2293    0.520299766    3.914772200    0.946088547
   55 SOLV  HW2     2294    0.452623583    4.022059676    1.048928115
   56 SOLV  OW      2295    5.096169061    5.445966240    4.272865553
   56 SOLV  HW1     2296    5.166356925    5.413611871    4.336323328
   56 SOLV  HW2     2297    5.050786704    5.367520624    4.230572431
   57 SOLV  OW      2298    1.704861729    0.621024500    2.095787581
   57 SOLV  HW1     2299    1.717540860    0.648954092    2.000599996
   57 SOLV  HW2     2300    1.608906601    0.632698349    2.121434568
   58 SOLV  OW      2301    0.689480033    0.938432787    1.606627698
   58 SOLV  HW1     2302    0.728346732    1.025737294    1.577148815
   58 SOLV  HW2     2303    0.639180570    0.951514673    1.692070716
   59 SOLV  OW      2304    3.835001402    1.912663868    6.031421207
   59 SOLV  HW1     2305    3.752528045    1.856245303    6.035518365
   59 SOLV  HW2     2306    3.903897576    1.875523183    6.093675686
   60 SOLV  OW      2307    0.489021982    1.229672289    3.227188223
   60 SOLV  HW1     2308    0.441369864    1.293199020    3.287976350
   60 SOLV  HW2     2309    0.428773811    1.204524431    3.151430380
   61 SOLV  OW      2310    2.773844265    0.622494995    6.795329075
   61 SOLV  HW1     2311    2.809024272    0.709904626    6.828847854
   61 SOLV  HW2     2312    2.831093262    0.548106488    6.829831522
   62 SOLV  OW      2313    6.706616032    3.873116736    6.396648898
   62 SOLV  HW1     2314    6.775991202    3.807513985    6.366895547
   62 SOLV  HW2     2315    6.751394980    3.955754233    6.430821287
   63 SOLV  OW      2316    4.910655723    6.878463460    2.924033126
   63 SOLV  HW1     2317    4.854025176    6.878336133    3.006462613
   63 SOLV  HW2     2318    4.949402153    6.787326139    2.910093227
   64 SOLV  OW      2319    3.750193696    2.552996700    3.329556412
   64 SOLV  HW1     2320    3.814934015    2.627110607    3.347328599
   64 SOLV  HW2     2321    3.657203439    2.584865325    3.347973764
   65 SOLV  OW      2322    2.049610302    4.209059119    3.026907949
   65 SOLV  HW1     2323    1.955710669    4.233361304    3.002535447
   65 SOLV  HW2     2324    2.110969240    4.233851109    2.951927331
   66 SOLV  OW      2325    6.301054080    4.171814211    0.679347595
   66 SOLV  HW1     2326    6.272344526    4.141064455    0.588616905
   66 SOLV  HW2     2327    6.399014717    4.191921828    0.678254151
   67 SOLV  OW      2328    2.182784665    1.801954904    1.172334063
   67 SOLV  HW1     2329    2.244641969    1.782528871    1.096188572
   67 SOLV  HW2     2330    2.090384706    1.771863499    1.148701354
   68 SOLV  OW      2331    3.214004649    4.474071168    6.389174549
   68 SOLV  HW1     2332    3.197122494    4.503353396    6.295059647
   68 SOLV  HW2     2333    3.247681321    4.379912209    6.389227531
   69 SOLV  OW      2334    1.015364302    6.518084416    4.530058343
   69 SOLV  HW1     2335    1.100209036    6.468608114    4.511260457
   69 SOLV  HW2     2336    1.010235545    6.539619506    4.627577405
   70 SOLV  OW      2337    1.962911215    5.781264209    2.728987886
   70 SOLV  HW1     2338    1.971259227    5.734283511    2.816879548
   70 SOLV  HW2     2339    1.950317182    5.879233387    2.744646526
   71 SOLV  OW      2340    2.396642149    3.650279644    2.503247009
   71 SOLV  HW1     2341    2.318586809    3.671819303    2.444565847
   71 SOLV  HW2     2342    2.414738234    3.551988930    2.499856159
   72 SOLV  OW      2343    6.254271375    2.021810015    1.208370025
   72 SOLV  HW1     2344    6.155229928    2.008345600    1.211739355
   72 SOLV  HW2     2345    6.275432934    2.117968804    1.225903952
   73 SOLV  OW      2346    3.989428594    6.746444527    3.324237209
   73 SOLV  HW1     2347    4.088001380    6.753510315    3.308954746
   73 SOLV  HW2     2348    3.947588282    6.836695435    3.314029735
   74 SOLV  OW      2349    6.472273679    5.563829463    3.755830261
   74 SOLV  HW1     2350    6.420383145    5.561893869    3.841301340
   74 SOLV  HW2     2351    6.541172874    5.636178809    3.760318414
   75 SOLV  OW      2352    1.399705899    5.670549237    5.647008534
   75 SOLV  HW1     2353    1.318850765    5.635262046    5.694114172
   75 SOLV  HW2     2354    1.395295692    5.770398938    5.643509439
   76 SOLV  OW      2355    4.906007989    5.401515820    4.513916347
   76 SOLV  HW1     2356    4.952347756    5.449740084    4.439558731
   76 SOLV  HW2     2357    4.886058783    5.465739510    4.587938096
   77 SOLV  OW      2358    0.842313296    2.966379363    2.145881748
   77 SOLV  HW1     2359    0.858160781    2.937918063    2.051325974
   77 SOLV  HW2     2360    0.930026112    2.975643928    2.193025582
   78 SOLV  OW      2361    1.450130037    4.423196715    4.090537847
   78 SOLV  HW1     2362    1.441014111    4.472514257    4.177060105
   78 SOLV  HW2     2363    1.495952987    4.481629059    4.023550217
   79 SOLV  OW      2364    1.054813932    6.815332556    5.599847442
   79 SOLV  HW1     2365    1.012255286    6.747819934    5.660116177
   79 SOLV  HW2     2366    1.010314232    6.812815251    5.510321363
   80 SOLV  OW      2367    2.759110890    1.532294792    2.278681493
   80 SOLV  HW1     2368    2.705837170    1.557640113    2.359435056
   80 SOLV  HW2     2369    2.731672343    1.589493144    2.201369963
   81 SOLV  OW      2370    5.754454070    3.258564622    6.071205815
   81 SOLV  HW1     2371    5.771711334    3.206486270    5.987598976
   81 SOLV  HW2     2372    5.800036219    3.347364840    6.065137900
   82 SOLV  OW      2373    3.075148687    4.777226139    2.130772501
   82 SOLV  HW1     2374    3.098657749    4.852765881    2.191948451
   82 SOLV  HW2     2375    2.988261347    4.796944284    2.085350004
   83 SOLV  OW      2376    2.467665653    6.767591975    2.376325697
   83 SOLV  HW1     2377    2.460152176    6.757176850    2.475506703
   83 SOLV  HW2     2378    2.535354957    6.838137773    2.355271450
   84 SOLV  OW      2379    4.776896956    0.610379896    1.965057472
   84 SOLV  HW1     2380    4.823038794    0.675620063    1.904922592
   84 SOLV  HW2     2381    4.697523700    0.571963564    1.917881630
   85 SOLV  OW      2382    5.666807354    5.328255637    1.768387946
   85 SOLV  HW1     2383    5.607860782    5.331197363    1.849124763
   85 SOLV  HW2     2384    5.621722173    5.375258704    1.692494289
   86 SOLV  OW      2385    2.578046047    0.937352943    4.342445104
   86 SOLV  HW1     2386    2.575271636    1.016766882    4.403170882
   86 SOLV  HW2     2387    2.555113976    0.854960346    4.394284990
   87 SOLV  OW      2388    0.273328161    6.414056633    2.230533191
   87 SOLV  HW1     2389    0.364537123    6.401150959    2.269449009
   87 SOLV  HW2     2390    0.208281729    6.354474344    2.277638850
   88 SOLV  OW      2391    4.675102690    1.191571552    0.897747871
   88 SOLV  HW1     2392    4.663369587    1.259010814    0.824838478
   88 SOLV  HW2     2393    4.590668772    1.184979456    0.950936038
   89 SOLV  OW      2394    0.668105843    5.849256534    4.943000029
   89 SOLV  HW1     2395    0.753794418    5.858879512    4.993662015
   89 SOLV  HW2     2396    0.598960563    5.807672925    5.002088646
   90 SOLV  OW      2397    3.542887536    0.766069702    3.374919834
   90 SOLV  HW1     2398    3.580431438    0.829947609    3.442090981
   90 SOLV  HW2     2399    3.449197321    0.792764573    3.352304156
   91 SOLV  OW      2400    3.569917678    0.369344008    1.809748701
   91 SOLV  HW1     2401    3.623157973    0.288162787    1.833761451
   91 SOLV  HW2     2402    3.480996782    0.365560570    1.855358307
   92 SOLV  OW      2403    4.248828962    6.678296186    2.615825564
   92 SOLV  HW1     2404    4.331069519    6.690427636    2.671424802
   92 SOLV  HW2     2405    4.274004810    6.639580279    2.527116760
   93 SOLV  OW      2406    0.481842196    1.863030307    0.259929056
   93 SOLV  HW1     2407    0.558028603    1.904892015    0.210485157
   93 SOLV  HW2     2408    0.406466383    1.845726413    0.196521983
   94 SOLV  OW      2409    2.296321854    2.371685290    6.602749710
   94 SOLV  HW1     2410    2.212127819    2.409493278    6.564233560
   94 SOLV  HW2     2411    2.357463763    2.344137136    6.528558873
   95 SOLV  OW      2412    1.968477146    2.782958140    3.705315898
   95 SOLV  HW1     2413    2.063965189    2.787256715    3.675904036
   95 SOLV  HW2     2414    1.963796766    2.792330662    3.804772912
   96 SOLV  OW      2415    2.260402878    4.059943603    5.944567879
   96 SOLV  HW1     2416    2.241576915    3.963414741    5.962723627
   96 SOLV  HW2     2417    2.336854101    4.090249908    6.001475961
   97 SOLV  OW      2418    0.635812542    4.175765151    3.662233595
   97 SOLV  HW1     2419    0.561070098    4.197268769    3.599363045
   97 SOLV  HW2     2420    0.607926833    4.197445035    3.755795333
   98 SOLV  OW      2421    3.703944167    1.992203390    1.319122710
   98 SOLV  HW1     2422    3.674267925    2.084825338    1.295840736
   98 SOLV  HW2     2423    3.682692848    1.930395371    1.243428416
   99 SOLV  OW      2424    6.463538073    4.063741256    4.848062904
   99 SOLV  HW1     2425    6.538620139    4.106811215    4.898157055
   99 SOLV  HW2     2426    6.464778736    4.094789643    4.753003432
  100 SOLV  OW      2427    3.152390605    4.404358793    3.751063189
  100 SOLV  HW1     2428    3.200574198    4.366543831    3.830119167
  100 SOLV  HW2     2429    3.114715165    4.493925655    3.774722935
  101 SOLV  OW      2430    3.728115689    2.588768214    4.784731342
  101 SOLV  HW1     2431    3.805519977    2.537319455    4.747805181
  101 SOLV  HW2     2432    3.647191202    2.572244263    4.728339774
  102 SOLV  OW      2433    5.851840424    6.377578604    0.375139856
  102 SOLV  HW1     2434    5.782271392    6.445387967    0.351395848
  102 SOLV  HW2     2435    5.812301505    6.309461825    0.436771030
  103 SOLV  OW      2436    6.741316787    5.715090207    2.654183890
  103 SOLV  HW1     2437    6.831591319    5.672915221    2.645608217
  103 SOLV  HW2     2438    6.674675454    5.645824357    2.681804095
  104 SOLV  OW      2439    2.619664028    1.657275065    3.866999198
  104 SOLV  HW1     2440    2.543190045    1.718607018    3.847212716
  104 SOLV  HW2     2441    2.705072251    1.699750676    3.836954296
  105 SOLV  OW      2442    2.151200313    4.946383372    1.575612470
  105 SOLV  HW1     2443    2.078501709    4.897843750    1.527044090
  105 SOLV  HW2     2444    2.224933870    4.968452320    1.511766132
  106 SOLV  OW      2445    5.235352740    1.813796503    6.476761231
  106 SOLV  HW1     2446    5.267769801    1.722962975    6.450333310
  106 SOLV  HW2     2447    5.181456993    1.806807999    6.560715745
  107 SOLV  OW      2448    3.902030562    2.852122426    5.104326802
  107 SOLV  HW1     2449    3.855038298    2.792444876    5.169378985
  107 SOLV  HW2     2450    3.857292648    2.845919840    5.015100045
  108 SOLV  OW      2451    4.225755340    0.407313467    2.415478581
  108 SOLV  HW1     2452    4.290299790    0.465486563    2.365966308
  108 SOLV  HW2     2453    4.237232842    0.312380855    2.386194670
  109 SOLV  OW      2454    5.023877509    3.427235458    0.649325838
  109 SOLV  HW1     2455    5.064382991    3.375675614    0.573811451
  109 SOLV  HW2     2456    4.960307884    3.368511625    0.699444626
  110 SOLV  OW      2457    0.634273573    4.342241348    2.407793734
  110 SOLV  HW1     2458    0.637262081    4.243527425    2.423500485
  110 SOLV  HW2     2459    0.701816748    4.387312962    2.466158962
  111 SOLV  OW      2460    2.661617931    4.532904795    4.121619647
  111 SOLV  HW1     2461    2.729294026    4.520311706    4.194165785
  111 SOLV  HW2     2462    2.707136118    4.529479154    4.032636747
  112 SOLV  OW      2463    3.667287371    5.510402280    3.016501100
  112 SOLV  HW1     2464    3.686582308    5.451337907    2.938136290
  112 SOLV  HW2     2465    3.734191185    5.492831600    3.088729496
  113 SOLV  OW      2466    4.848790427    3.876503455    2.636284010
  113 SOLV  HW1     2467    4.877838267    3.871418126    2.731844549
  113 SOLV  HW2     2468    4.783018096    3.951045228    2.625377160
  114 SOLV  OW      2469    0.092906822    3.757077545    5.859349442
  114 SOLV  HW1     2470    0.173119409    3.699476770    5.875102519
  114 SOLV  HW2     2471    0.069043532    3.804800526    5.943925391
  115 SOLV  OW      2472    5.546806059    6.733103507    4.757694077
  115 SOLV  HW1     2473    5.570638938    6.828578389    4.739851428
  115 SOLV  HW2     2474    5.470783926    6.706137684    4.698573157
  116 SOLV  OW      2475    1.208100524    3.536970877    3.556294550
  116 SOLV  HW1     2476    1.242375132    3.540163748    3.462397515
  116 SOLV  HW2     2477    1.149643455    3.616347394    3.573138354
  117 SOLV  OW      2478    4.832867658    2.240733184    5.711508903
  117 SOLV  HW1     2479    4.836816717    2.296483986    5.628575764
  117 SOLV  HW2     2480    4.925025685    2.229949131    5.748821081
  118 SOLV  OW      2481    3.652718205    0.361776467    2.810551812
  118 SOLV  HW1     2482    3.622110613    0.456084800    2.797489795
  118 SOLV  HW2     2483    3.642547740    0.336472826    2.906769001
  119 SOLV  OW      2484    2.181714267    1.992737756    2.314773656
  119 SOLV  HW1     2485    2.243746234    1.934087953    2.366868135
  119 SOLV  HW2     2486    2.104698196    2.019519453    2.372677386
  120 SOLV  OW      2487    3.827810819    0.621397345    0.132726820
  120 SOLV  HW1     2488    3.777221117    0.683674372    0.073027701
  120 SOLV  HW2     2489    3.848886044    0.667607253    0.218879103
  121 SOLV  OW      2490    2.922112213    1.630047413    6.640077275
  121 SOLV  HW1     2491    2.948027221    1.575975295    6.720118423
  121 SOLV  HW2     2492    2.999137476    1.687478730    6.612315958
  122 SOLV  OW      2493    6.094658971    1.989083030    3.742801258
  122 SOLV  HW1     2494    6.057334517    1.958965617    3.655043361
  122 SOLV  HW2     2495    6.116377758    1.909217684    3.798938059
  123 SOLV  OW      2496    0.572675680    0.690841297    2.493030454
  123 SOLV  HW1     2497    0.666302038    0.656401904    2.500095416
  123 SOLV  HW2     2498    0.565793608    0.752829445    2.414852057
  124 SOLV  OW      2499    3.271786826    5.753475807    6.311795793
  124 SOLV  HW1     2500    3.228305777    5.832469841    6.355032507
  124 SOLV  HW2     2501    3.233526993    5.669347903    6.349988876
  125 SOLV  OW      2502    1.193319332    4.976321679    2.179416072
  125 SOLV  HW1     2503    1.120461748    5.020542033    2.231740133
  125 SOLV  HW2     2504    1.281243494    5.017536334    2.203335186
  126 SOLV  OW      2505    5.653494897    5.002597401    6.039371885
  126 SOLV  HW1     2506    5.732033939    5.058294612    6.012334129
  126 SOLV  HW2     2507    5.685699581    4.918161201    6.082208301
  127 SOLV  OW      2508    3.267017232    5.206433659    5.790962460
  127 SOLV  HW1     2509    3.259424457    5.276035923    5.719562843
  127 SOLV  HW2     2510    3.289724460    5.118370269    5.749354424
  128 SOLV  OW      2511    1.878164358    6.471426672    6.418033709
  128 SOLV  HW1     2512    1.884242188    6.531072781    6.337999495
  128 SOLV  HW2     2513    1.788335522    6.481976138    6.460689536
  129 SOLV  OW      2514    1.564039833    4.871957743    3.345651613
  129 SOLV  HW1     2515    1.483055490    4.828274197    3.306475756
  129 SOLV  HW2     2516    1.573457062    4.844854796    3.441454587
  130 SOLV  OW      2517    3.017681342    3.180224356    0.217159100
  130 SOLV  HW1     2518    2.951659011    3.185626106    0.142236508
  130 SOLV  HW2     2519    3.109406031    3.166353109    0.179800776
  131 SOLV  OW      2520    1.753548704    3.610300075    0.962802933
  131 SOLV  HW1     2521    1.841579297    3.641321367    0.998696174
  131 SOLV  HW2     2522    1.753466410    3.618484299    0.863128315
  132 SOLV  OW      2523    5.481072359    4.523931887    3.024768472
  132 SOLV  HW1     2524    5.514084427    4.461923611    3.095948796
  132 SOLV  HW2     2525    5.520913871    4.497906566    2.936809767
  133 SOLV  OW      2526    4.768177616    4.972415649    0.232817474
  133 SOLV  HW1     2527    4.671298133    4.997227585    0.233239109
  133 SOLV  HW2     2528    4.796860770    4.948548023    0.325602358
  134 SOLV  OW      2529    4.942231607    1.494336576    3.406645409
  134 SOLV  HW1     2530    4.848274710    1.464025275    3.422605507
  134 SOLV  HW2     2531    4.978860263    1.448176018    3.325843637
  135 SOLV  OW      2532    5.481310588    0.359416397    3.881256047
  135 SOLV  HW1     2533    5.552744926    0.357649463    3.811284836
  135 SOLV  HW2     2534    5.395026493    0.328079950    3.841569905
  136 SOLV  OW      2535    1.147040960    1.216865849    4.429735229
  136 SOLV  HW1     2536    1.232083929    1.198005176    4.380623121
  136 SOLV  HW2     2537    1.079220806    1.146982251    4.406960530
  137 SOLV  OW      2538    3.324590394    1.827745656    6.875926066
  137 SOLV  HW1     2539    3.407606948    1.827672776    6.931693382
  137 SOLV  HW2     2540    3.283326446    1.736660537    6.877492141
  138 SOLV  OW      2541    0.339646085    4.341564965    4.070155100
  138 SOLV  HW1     2542    0.349743740    4.386275502    3.981268523
  138 SOLV  HW2     2543    0.364313121    4.405787247    4.142741959
  139 SOLV  OW      2544    4.840658501    1.912352067    5.575334510
  139 SOLV  HW1     2545    4.933823421    1.946889775    5.586687428
  139 SOLV  HW2     2546    4.843271514    1.813312747    5.561703937
  140 SOLV  OW      2547    4.887089385    2.314567143    3.120423698
  140 SOLV  HW1     2548    4.844394724    2.281718348    3.204684077
  140 SOLV  HW2     2549    4.832044001    2.286147292    3.041912797
  141 SOLV  OW      2550    3.615181624    6.255295414    4.376002820
  141 SOLV  HW1     2551    3.558470184    6.301864591    4.308054192
  141 SOLV  HW2     2552    3.615661911    6.157051891    4.357298825
  142 SOLV  OW      2553    0.721842815    1.044380194    4.158231064
  142 SOLV  HW1     2554    0.668970457    1.085830740    4.232314599
  142 SOLV  HW2     2555    0.660173268    0.995122886    4.096810575
  143 SOLV  OW      2556    4.957163120    4.875172465    5.937695505
  143 SOLV  HW1     2557    4.922195618    4.938032976    5.868213574
  143 SOLV  HW2     2558    4.895467270    4.874856686    6.016406007
  144 SOLV  OW      2559    2.046166169    1.690237486    5.602215910
  144 SOLV  HW1     2560    2.093907477    1.660790669    5.519418694
  144 SOLV  HW2     2561    2.066755945    1.626924277    5.676843302
  145 SOLV  OW      2562    5.772455625    3.546976755    2.441372628
  145 SOLV  HW1     2563    5.748511058    3.472203627    2.503305395
  145 SOLV  HW2     2564    5.754362767    3.634497603    2.486256940
  146 SOLV  OW      2565    4.698169236    0.804984217    3.556765811
  146 SOLV  HW1     2566    4.787560484    0.843581451    3.579594203
  146 SOLV  HW2     2567    4.655937122    0.767623129    3.639362667
  147 SOLV  OW      2568    5.900126881    6.522323978    5.149959115
  147 SOLV  HW1     2569    5.906161567    6.426612789    5.121588704
  147 SOLV  HW2     2570    5.831200231    6.569172070    5.094675977
  148 SOLV  OW      2571    2.191080229    2.406993591    4.777015044
  148 SOLV  HW1     2572    2.263943207    2.424997322    4.710920272
  148 SOLV  HW2     2573    2.102220787    2.419841434    4.732963887
  149 SOLV  OW      2574    4.451048755    2.244891891    1.839408642
  149 SOLV  HW1     2575    4.429379621    2.340472267    1.819536182
  149 SOLV  HW2     2576    4.468091520    2.234277485    1.937372458
  150 SOLV  OW      2577    2.169485635    5.138896112    5.656040556
  150 SOLV  HW1     2578    2.253684846    5.189636056    5.637660703
  150 SOLV  HW2     2579    2.185282402    5.041379783    5.640458646
  151 SOLV  OW      2580    6.184993544    4.695187872    4.911877034
  151 SOLV  HW1     2581    6.221196938    4.623101862    4.970993543
  151 SOLV  HW2     2582    6.180062654    4.780938459    4.963105281
  152 SOLV  OW      2583    1.489001135    5.645444662    3.535750009
  152 SOLV  HW1     2584    1.425165492    5.678715378    3.605172589
  152 SOLV  HW2     2585    1.437693347    5.606839726    3.459078138
  153 SOLV  OW      2586    5.863175280    6.244530457    5.111653164
  153 SOLV  HW1     2587    5.803477079    6.225518985    5.033701980
  153 SOLV  HW2     2588    5.931447746    6.171908687    5.119818701
  154 SOLV  OW      2589    2.056544305    5.311529670    0.969320655
  154 SOLV  HW1     2590    2.123902973    5.379717614    0.997871862
  154 SOLV  HW2     2591    1.974214166    5.357786616    0.936398795
  155 SOLV  OW      2592    0.846694968    2.640006855    5.003364946
  155 SOLV  HW1     2593    0.801521048    2.703448497    5.066103797
  155 SOLV  HW2     2594    0.914613064    2.586330989    5.053441621
  156 SOLV  OW      2595    2.838992005    1.893568563    3.043918187
  156 SOLV  HW1     2596    2.926032419    1.877440507    2.997383828
  156 SOLV  HW2     2597    2.849342598    1.969032265    3.108722349
  157 SOLV  OW      2598    3.010411465    1.446361546    1.917276847
  157 SOLV  HW1     2599    2.947786371    1.446045915    1.839304708
  157 SOLV  HW2     2600    3.003150076    1.533681428    1.965485224
  158 SOLV  OW      2601    1.377364493    3.162185943    3.313804136
  158 SOLV  HW1     2602    1.409686576    3.071635517    3.341329346
  158 SOLV  HW2     2603    1.293075764    3.183867195    3.363069040
  159 SOLV  OW      2604    2.312761209    3.452493311    4.851878081
  159 SOLV  HW1     2605    2.307038809    3.528707145    4.787376744
  159 SOLV  HW2     2606    2.295333104    3.485878243    4.944524149
  160 SOLV  OW      2607    3.289896959    2.050630837    0.195919617
  160 SOLV  HW1     2608    3.290243789    2.149900570    0.183858508
  160 SOLV  HW2     2609    3.208053415    2.012177013    0.153223381
  161 SOLV  OW      2610    2.186011907    3.937437993    1.886447104
  161 SOLV  HW1     2611    2.145050811    3.992010258    1.813333389
  161 SOLV  HW2     2612    2.252760280    3.992968777    1.936070494
  162 SOLV  OW      2613    4.471961477    1.041817504    2.472605501
  162 SOLV  HW1     2614    4.428573209    1.078416584    2.390265907
  162 SOLV  HW2     2615    4.551540214    0.987027198    2.446779100
  163 SOLV  OW      2616    3.067473164    1.761106150    5.224381189
  163 SOLV  HW1     2617    3.006727053    1.706615573    5.166566711
  163 SOLV  HW2     2618    3.145096566    1.705056063    5.253273638
  164 SOLV  OW      2619    0.336573950    4.005462950    1.462837759
  164 SOLV  HW1     2620    0.405642323    3.960166897    1.519223813
  164 SOLV  HW2     2621    0.282669761    4.067610678    1.519701760
  165 SOLV  OW      2622    2.487642720    4.140733606    6.087775110
  165 SOLV  HW1     2623    2.576074250    4.125477266    6.043631777
  165 SOLV  HW2     2624    2.490106536    4.226951500    6.138390299
  166 SOLV  OW      2625    4.894968885    4.468117159    4.061841905
  166 SOLV  HW1     2626    4.962699490    4.536188724    4.033901926
  166 SOLV  HW2     2627    4.830272958    4.509769394    4.125727184
  167 SOLV  OW      2628    5.329902297    3.360234570    4.475858327
  167 SOLV  HW1     2629    5.277435905    3.384169664    4.557555700
  167 SOLV  HW2     2630    5.269417968    3.317194939    4.408856336
  168 SOLV  OW      2631    6.293870765    1.186119348    3.634246593
  168 SOLV  HW1     2632    6.381703962    1.141609465    3.616754690
  168 SOLV  HW2     2633    6.231537323    1.167847819    3.558204074
  169 SOLV  OW      2634    3.615621410    1.965287777    2.007513206
  169 SOLV  HW1     2635    3.525858090    1.927001134    2.029347784
  169 SOLV  HW2     2636    3.682345685    1.934535420    2.075352681
  170 SOLV  OW      2637    3.671653898    4.000133435    3.824796784
  170 SOLV  HW1     2638    3.580824935    4.039960540    3.837675659
  170 SOLV  HW2     2639    3.721716335    4.052863379    3.756129503
  171 SOLV  OW      2640    6.626267207    4.986515110    1.220003453
  171 SOLV  HW1     2641    6.617308134    4.962220953    1.316601578
  171 SOLV  HW2     2642    6.614697574    4.904584424    1.163834236
  172 SOLV  OW      2643    5.919945777    0.325628152    3.503272335
  172 SOLV  HW1     2644    5.959017868    0.237296706    3.529204546
  172 SOLV  HW2     2645    5.830452090    0.311346110    3.460983055
  173 SOLV  OW      2646    5.899476197    1.224469013    6.103838190
  173 SOLV  HW1     2647    5.835863973    1.166257481    6.053176623
  173 SOLV  HW2     2648    5.992555607    1.208717459    6.070826765
  174 SOLV  OW      2649    0.208981086    6.518627375    1.970752555
  174 SOLV  HW1     2650    0.200186894    6.439423542    1.910326765
  174 SOLV  HW2     2651    0.263774950    6.493681992    2.050609427
  175 SOLV  OW      2652    0.913442727    1.919052092    0.380787046
  175 SOLV  HW1     2653    0.862820880    1.994733351    0.422160956
  175 SOLV  HW2     2654    0.926074445    1.846494781    0.448447040
  176 SOLV  OW      2655    1.660979312    6.115727850    2.347125854
  176 SOLV  HW1     2656    1.736114612    6.070418081    2.299131160
  176 SOLV  HW2     2657    1.697553879    6.169207214    2.423310153
  177 SOLV  OW      2658    5.659617406    1.495147702    6.315033988
  177 SOLV  HW1     2659    5.634051170    1.590722948    6.329645908
  177 SOLV  HW2     2660    5.756422117    1.489939808    6.290469955
  178 SOLV  OW      2661    1.887149453    4.504891613    1.673813087
  178 SOLV  HW1     2662    1.898935493    4.412726596    1.636817856
  178 SOLV  HW2     2663    1.948345400    4.517518969    1.751899850
  179 SOLV  OW      2664    4.418727278    5.938440027    2.018771664
  179 SOLV  HW1     2665    4.440042432    5.948355560    2.115977831
  179 SOLV  HW2     2666    4.410219211    5.841369717    1.996264632
  180 SOLV  OW      2667    1.552702289    2.001067118    5.550436428
  180 SOLV  HW1     2668    1.605541255    1.928152037    5.593944539
  180 SOLV  HW2     2669    1.507301548    2.055813346    5.620743705
  181 SOLV  OW      2670    1.926915561    3.985744957    4.980829273
  181 SOLV  HW1     2671    1.998885470    3.949354190    4.921689864
  181 SOLV  HW2     2672    1.888584523    3.911717226    5.036074326
  182 SOLV  OW      2673    4.884329607    6.022441264    2.432445744
  182 SOLV  HW1     2674    4.910386204    6.117462083    2.449587939
  182 SOLV  HW2     2675    4.819049878    5.992709357    2.502133903
  183 SOLV  OW      2676    3.515227177    4.083988295    6.770412199
  183 SOLV  HW1     2677    3.580591855    4.064257671    6.843485441
  183 SOLV  HW2     2678    3.545488274    4.039973970    6.685863470
  184 SOLV  OW      2679    2.494968750    4.997089314    0.973846716
  184 SOLV  HW1     2680    2.478162206    5.092578205    0.998359190
  184 SOLV  HW2     2681    2.407638471    4.950460897    0.959684668
  185 SOLV  OW      2682    3.202562903    6.629366846    0.951465570
  185 SOLV  HW1     2683    3.140173547    6.554633376    0.928570354
  185 SOLV  HW2     2684    3.156845523    6.693108016    1.013502471
  186 SOLV  OW      2685    5.972253044    5.827207090    3.535239624
  186 SOLV  HW1     2686    5.883904640    5.831572747    3.488581140
  186 SOLV  HW2     2687    5.987121791    5.734556048    3.569825371
  187 SOLV  OW      2688    5.932516507    3.478594374    6.018990976
  187 SOLV  HW1     2689    5.887272269    3.565729188    6.038023214
  187 SOLV  HW2     2690    6.030730074    3.493794682    6.007825030
  188 SOLV  OW      2691    3.103818758    1.466734889    1.577324537
  188 SOLV  HW1     2692    3.104888191    1.397135657    1.649134560
  188 SOLV  HW2     2693    3.011234331    1.475139663    1.540456250
  189 SOLV  OW      2694    1.883236144    6.328567748    3.969564711
  189 SOLV  HW1     2695    1.906365243    6.359320546    3.877256487
  189 SOLV  HW2     2696    1.912933947    6.397200064    4.035965780
  190 SOLV  OW      2697    1.576038230    2.652872681    4.322897474
  190 SOLV  HW1     2698    1.601042250    2.673351351    4.228256484
  190 SOLV  HW2     2699    1.582304310    2.554276895    4.338423669
  191 SOLV  OW      2700    4.675706381    3.594802695    0.548435669
  191 SOLV  HW1     2701    4.747794302    3.653884170    0.584693939
  191 SOLV  HW2     2702    4.666398128    3.610152747    0.450050443
  192 SOLV  OW      2703    6.232194583    5.275636710    3.172648078
  192 SOLV  HW1     2704    6.134412324    5.294401099    3.182029342
  192 SOLV  HW2     2705    6.272723735    5.341153613    3.108880170
  193 SOLV  OW      2706    1.568084388    0.096212174    5.041106620
  193 SOLV  HW1     2707    1.515270720    0.059429507    4.964559646
  193 SOLV  HW2     2708    1.555790453    0.037662901    5.121247270
  194 SOLV  OW      2709    1.681001692    1.787247039    5.654616465
  194 SOLV  HW1     2710    1.765223399    1.816322559    5.700036781
  194 SOLV  HW2     2711    1.699358539    1.706036950    5.599212429
  195 SOLV  OW      2712    4.885073240    0.272743124    5.651051106
  195 SOLV  HW1     2713    4.844714980    0.183921405    5.629096938
  195 SOLV  HW2     2714    4.965948181    0.259338697    5.708318863
  196 SOLV  OW      2715    4.747547436    3.256502050    6.080607374
  196 SOLV  HW1     2716    4.650787627    3.248028328    6.056790249
  196 SOLV  HW2     2717    4.757259715    3.317307905    6.159409350
  197 SOLV  OW      2718    5.640396099    6.450206165    2.687911162
  197 SOLV  HW1     2719    5.557590954    6.448527455    2.631870451
  197 SOLV  HW2     2720    5.692618959    6.366293901    2.672694871
  198 SOLV  OW      2721    3.999412685    2.918918502    2.062255630
  198 SOLV  HW1     2722    3.976256208    2.921339120    1.964996151
  198 SOLV  HW2     2723    4.085301103    2.967896101    2.077282854
  199 SOLV  OW      2724    6.872749302    4.695425143    5.021169664
  199 SOLV  HW1     2725    6.773931761    4.710071582    5.016456971
  199 SOLV  HW2     2726    6.903966748    4.708832724    5.115229502
  200 SOLV  OW      2727    4.827949411    1.680934922    3.221044892
  200 SOLV  HW1     2728    4.811324779    1.616557597    3.146339305
  200 SOLV  HW2     2729    4.748829247    1.682148794    3.282202283
  201 SOLV  OW      2730    5.148040919    0.071493636    0.822916409
  201 SOLV  HW1     2731    5.142176250   -0.020551941    0.784253942
  201 SOLV  HW2     2732    5.064670417    0.091353254    0.874457704
  202 SOLV  OW      2733    1.900271797    5.759017669    3.785878109
  202 SOLV  HW1     2734    1.811663312    5.712720269    3.783225048
  202 SOLV  HW2     2735    1.915637199    5.796321734    3.877389114
  203 SOLV  OW      2736    1.202992954    1.171580704    1.738912698
  203 SOLV  HW1     2737    1.161362651    1.234429928    1.804628326
  203 SOLV  HW2     2738    1.278994732    1.123347919    1.782489530
  204 SOLV  OW      2739    5.169065444    0.803715658    0.754795048
  204 SOLV  HW1     2740    5.220068528    0.735129438    0.806720257
  204 SOLV  HW2     2741    5.203583342    0.806942588    0.660988464
  205 SOLV  OW      2742    2.494043593    0.525507394    3.892464362
  205 SOLV  HW1     2743    2.583674181    0.558938096    3.921631315
  205 SOLV  HW2     2744    2.455746855    0.466508119    3.963559161
  206 SOLV  OW      2745    6.620559469    6.174292968    4.585685016
  206 SOLV  HW1     2746    6.702462682    6.157474077    4.640556193
  206 SOLV  HW2     2747    6.621373004    6.114590703    4.505455765
  207 SOLV  OW      2748    1.666480496    1.438349671    2.497195995
  207 SOLV  HW1     2749    1.629075615    1.353489575    2.534633596
  207 SOLV  HW2     2750    1.697356902    1.497027815    2.572064663
  208 SOLV  OW      2751    0.970551971    5.813298722    5.734766841
  208 SOLV  HW1     2752    0.881966464    5.771499475    5.714583701
  208 SOLV  HW2     2753    1.015679172    5.838676288    5.649201496
  209 SOLV  OW      2754    5.219928832    6.620750828    0.139109350
  209 SOLV  HW1     2755    5.191565004    6.539860572    0.190626517
  209 SOLV  HW2     2756    5.313673753    6.644997356    0.164124526
  210 SOLV  OW      2757    1.801340085    3.996485395    4.254012072
  210 SOLV  HW1     2758    1.709752836    4.036098111    4.260671040
  210 SOLV  HW2     2759    1.798645507    3.916155699    4.194500378
  211 SOLV  OW      2760    4.124052261    0.326712160    2.655329137
  211 SOLV  HW1     2761    4.156819037    0.386820404    2.582426788
  211 SOLV  HW2     2762    4.197888205    0.265566447    2.683804530
  212 SOLV  OW      2763    3.872173549    4.939755604    3.887912213
  212 SOLV  HW1     2764    3.782949539    4.917904596    3.848373684
  212 SOLV  HW2     2765    3.939084975    4.951740196    3.814557666
  213 SOLV  OW      2766    4.031859665    3.631742084    2.921647399
  213 SOLV  HW1     2767    3.991588225    3.717495431    2.889614969
  213 SOLV  HW2     2768    4.131484327    3.640316112    2.923365209
  214 SOLV  OW      2769    1.684723780    1.854333198    4.463100366
  214 SOLV  HW1     2770    1.724374059    1.781126013    4.518495661
  214 SOLV  HW2     2771    1.689022071    1.940464670    4.513725706
  215 SOLV  OW      2772    2.876151901    6.827081983    6.391324756
  215 SOLV  HW1     2773    2.959511679    6.870278985    6.356897495
  215 SOLV  HW2     2774    2.899641990    6.741760603    6.437892003
  216 SOLV  OW      2775    4.458514973    4.184343667    6.155020377
  216 SOLV  HW1     2776    4.487101800    4.094681308    6.188865366
  216 SOLV  HW2     2777    4.452056953    4.181779047    6.055252163
  217 SOLV  OW      2778    2.884130253    1.678732741    3.795453454
  217 SOLV  HW1     2779    2.836681949    1.727186537    3.721962510
  217 SOLV  HW2     2780    2.965669855    1.634020732    3.758654562
  218 SOLV  OW      2781    1.527191577    5.999805280    3.353574804
  218 SOLV  HW1     2782    1.565575118    5.908127700    3.342449029
  218 SOLV  HW2     2783    1.578204232    6.048932268    3.424187788
  219 SOLV  OW      2784    3.744883357    0.152673677    4.112067420
  219 SOLV  HW1     2785    3.818233618    0.143337100    4.044742847
  219 SOLV  HW2     2786    3.771996258    0.218935296    4.181896887
  220 SOLV  OW      2787    5.526416854    0.727387901    4.410664437
  220 SOLV  HW1     2788    5.613403967    0.724459066    4.459925431
  220 SOLV  HW2     2789    5.492710215    0.821513293    4.408155357
  221 SOLV  OW      2790    6.805204480    4.121155971    5.523731787
  221 SOLV  HW1     2791    6.873972203    4.048787801    5.529555853
  221 SOLV  HW2     2792    6.782981068    4.138338217    5.427758244
  222 SOLV  OW      2793    3.457845884    1.983801398    4.266807257
  222 SOLV  HW1     2794    3.460359974    2.007946920    4.363816251
  222 SOLV  HW2     2795    3.540705257    2.017339198    4.221979018
  223 SOLV  OW      2796    3.178684974    1.643184904    4.976018177
  223 SOLV  HW1     2797    3.277795810    1.636488432    4.987597619
  223 SOLV  HW2     2798    3.140208154    1.551574556    4.964664765
  224 SOLV  OW      2799    6.788430893    6.623648612    4.341556575
  224 SOLV  HW1     2800    6.848757157    6.702822234    4.332025203
  224 SOLV  HW2     2801    6.784882791    6.595786170    4.437523977
  225 SOLV  OW      2802    4.768178839    1.202375719    0.425939003
  225 SOLV  HW1     2803    4.831814723    1.142674276    0.474803558
  225 SOLV  HW2     2804    4.674374757    1.172253413    0.443111650
  226 SOLV  OW      2805    1.160528779    5.773661722    2.684484396
  226 SOLV  HW1     2806    1.174820733    5.871597221    2.698832650
  226 SOLV  HW2     2807    1.232593770    5.737820992    2.625124835
  227 SOLV  OW      2808    3.592097815    5.195872057    5.315899669
  227 SOLV  HW1     2809    3.610363384    5.100489432    5.339779304
  227 SOLV  HW2     2810    3.529266803    5.199309272    5.238169122
  228 SOLV  OW      2811    3.517028300    5.241905641    3.273400158
  228 SOLV  HW1     2812    3.473707141    5.168277315    3.325383016
  228 SOLV  HW2     2813    3.574698707    5.202632929    3.201763513
  229 SOLV  OW      2814    1.981991347    2.529138830    4.647391372
  229 SOLV  HW1     2815    1.921780339    2.594348807    4.693479307
  229 SOLV  HW2     2816    1.982080421    2.547598908    4.549101357
  230 SOLV  OW      2817    5.925308370    5.285275293    3.232563237
  230 SOLV  HW1     2818    5.899440675    5.353545910    3.164212746
  230 SOLV  HW2     2819    5.843344393    5.252437455    3.279525073
  231 SOLV  OW      2820    6.270081996    5.010423053    2.318064699
  231 SOLV  HW1     2821    6.321168044    4.970267998    2.242042486
  231 SOLV  HW2     2822    6.195589871    5.066649645    2.282134202
  232 SOLV  OW      2823    6.843904729    0.401362285    1.989779696
  232 SOLV  HW1     2824    6.840076904    0.395113785    1.890041105
  232 SOLV  HW2     2825    6.904835202    0.330454527    2.025289722
  233 SOLV  OW      2826    4.208344361    6.592491079    2.174422861
  233 SOLV  HW1     2827    4.159408643    6.544464236    2.247227785
  233 SOLV  HW2     2828    4.166145864    6.571237820    2.086279252
  234 SOLV  OW      2829    0.392681503    3.925161094    5.954212577
  234 SOLV  HW1     2830    0.411978265    3.915864119    5.856525608
  234 SOLV  HW2     2831    0.395813241    3.835067669    5.997512384
  235 SOLV  OW      2832    5.181222176    0.254635253    0.624417371
  235 SOLV  HW1     2833    5.206682545    0.211143512    0.538035257
  235 SOLV  HW2     2834    5.177532266    0.185583096    0.696665556
  236 SOLV  OW      2835    2.466743060    1.966467033    1.519562258
  236 SOLV  HW1     2836    2.488060768    1.932997326    1.427762402
  236 SOLV  HW2     2837    2.384439864    1.920816065    1.553384735
  237 SOLV  OW      2838    4.159819607    5.467666595    0.459979610
  237 SOLV  HW1     2839    4.241481114    5.512746963    0.423907753
  237 SOLV  HW2     2840    4.079652851    5.497545434    0.408186038
  238 SOLV  OW      2841    2.822616903    6.091596222    0.640637516
  238 SOLV  HW1     2842    2.805864596    5.993563891    0.651169102
  238 SOLV  HW2     2843    2.902154318    6.105652669    0.581663414
  239 SOLV  OW      2844    3.310023398    5.698935093    3.248084866
  239 SOLV  HW1     2845    3.340536618    5.615785272    3.201641506
  239 SOLV  HW2     2846    3.386087730    5.763593690    3.254028656
  240 SOLV  OW      2847    1.345123962    4.711580353    3.265056370
  240 SOLV  HW1     2848    1.305367725    4.740043393    3.177814871
  240 SOLV  HW2     2849    1.272213125    4.682210948    3.326888095
  241 SOLV  OW      2850    0.719086177    5.498585640    2.777815297
  241 SOLV  HW1     2851    0.642637585    5.456509413    2.728956506
  241 SOLV  HW2     2852    0.805157373    5.471340183    2.734788511
  242 SOLV  OW      2853    6.335073926    4.395490010    0.068554710
  242 SOLV  HW1     2854    6.263199418    4.366340101    0.131688805
  242 SOLV  HW2     2855    6.404147190    4.323543275    0.061199070
  243 SOLV  OW      2856    2.572185459    4.291090532    2.089172552
  243 SOLV  HW1     2857    2.567661991    4.206710328    2.035682612
  243 SOLV  HW2     2858    2.662863264    4.332063944    2.079154833
  244 SOLV  OW      2859    0.480071812    5.423356107    2.351986982
  244 SOLV  HW1     2860    0.573692573    5.452889732    2.371075471
  244 SOLV  HW2     2861    0.466701712    5.330510638    2.386662582
  245 SOLV  OW      2862    4.875588528    1.977972379    3.106075874
  245 SOLV  HW1     2863    4.873502096    1.893730690    3.052216013
  245 SOLV  HW2     2864    4.946145864    1.970696610    3.176577485
  246 SOLV  OW      2865    3.983143623    5.975939263    5.080370062
  246 SOLV  HW1     2866    3.932773381    5.976005953    5.166766547
  246 SOLV  HW2     2867    4.002901875    5.881685966    5.053398210
  247 SOLV  OW      2868    4.084476811    2.879076524    5.808811500
  247 SOLV  HW1     2869    4.154336219    2.921276581    5.751012732
  247 SOLV  HW2     2870    4.026233174    2.820021706    5.752937664
  248 SOLV  OW      2871    2.203249548    3.056658818    0.684252121
  248 SOLV  HW1     2872    2.289226847    3.105927888    0.697741168
  248 SOLV  HW2     2873    2.132141742    3.120931919    0.655719814
  249 SOLV  OW      2874    3.067789430    4.304407551    2.922585741
  249 SOLV  HW1     2875    3.043038170    4.284120615    2.827844562
  249 SOLV  HW2     2876    3.156445661    4.263105089    2.943423447
  250 SOLV  OW      2877    6.554863008    5.554367103    2.733413858
  250 SOLV  HW1     2878    6.555687292    5.526027553    2.829310985
  250 SOLV  HW2     2879    6.511679218    5.483187330    2.678018634
  251 SOLV  OW      2880    4.798755206    1.455708215    4.343637892
  251 SOLV  HW1     2881    4.855319641    1.466466290    4.425408861
  251 SOLV  HW2     2882    4.856886419    1.431922958    4.265812655
  252 SOLV  OW      2883    5.256620365    1.211597283    3.364934914
  252 SOLV  HW1     2884    5.338678265    1.268511138    3.359701976
  252 SOLV  HW2     2885    5.199262959    1.228402383    3.284761681
  253 SOLV  OW      2886    6.767689063    2.266051186    5.489809785
  253 SOLV  HW1     2887    6.724450492    2.235731191    5.404882727
  253 SOLV  HW2     2888    6.819001521    2.350203435    5.472874298
  254 SOLV  OW      2889    3.453717970    1.554582785    0.659614153
  254 SOLV  HW1     2890    3.387025120    1.606130383    0.605792166
  254 SOLV  HW2     2891    3.508015011    1.617861979    0.714835558
  255 SOLV  OW      2892    3.966261211    5.506656424    6.233360091
  255 SOLV  HW1     2893    3.917508432    5.441803689    6.291833486
  255 SOLV  HW2     2894    4.003386103    5.458517296    6.153948294
  256 SOLV  OW      2895    1.880873818    6.431922747    2.096738030
  256 SOLV  HW1     2896    1.925360706    6.446663246    2.008389885
  256 SOLV  HW2     2897    1.893462272    6.512749882    2.154272344
  257 SOLV  OW      2898    3.110205104    2.876263344    1.432112360
  257 SOLV  HW1     2899    3.095926506    2.777811979    1.442379723
  257 SOLV  HW2     2900    3.072317136    2.906472245    1.344626057
  258 SOLV  OW      2901    5.601215150    2.158674846    5.286863545
  258 SOLV  HW1     2902    5.658171117    2.117320831    5.215815382
  258 SOLV  HW2     2903    5.624201989    2.255598552    5.295765466
  259 SOLV  OW      2904    5.212584121    3.398249920    4.722543260
  259 SOLV  HW1     2905    5.115341115    3.375230012    4.726467588
  259 SOLV  HW2     2906    5.257869430    3.365851049    4.805615297
  260 SOLV  OW      2907    6.065713638    1.805974942    0.780946731
  260 SOLV  HW1     2908    6.065024565    1.900188540    0.747401420
  260 SOLV  HW2     2909    6.127998963    1.798814000    0.858864747
  261 SOLV  OW      2910    3.753116837    2.656484333    2.198964287
  261 SOLV  HW1     2911    3.729915206    2.611331493    2.285130919
  261 SOLV  HW2     2912    3.770850689    2.753443221    2.215883619
  262 SOLV  OW      2913    4.986526268    2.961673051    0.487951497
  262 SOLV  HW1     2914    5.009482761    2.930493828    0.395759885
  262 SOLV  HW2     2915    4.887124497    2.964372037    0.498460262
  263 SOLV  OW      2916    4.222657581    2.914507157    3.257084594
  263 SOLV  HW1     2917    4.184539852    2.845177728    3.195913158
  263 SOLV  HW2     2918    4.261084412    2.989257306    3.202888161
  264 SOLV  OW      2919    6.678374336    6.130730673    3.083203054
  264 SOLV  HW1     2920    6.760969564    6.076399906    3.068160829
  264 SOLV  HW2     2921    6.597732080    6.074540025    3.064778390
  265 SOLV  OW      2922    2.336233866    4.141022004    4.247502468
  265 SOLV  HW1     2923    2.379103475    4.156774679    4.158533079
  265 SOLV  HW2     2924    2.341469167    4.224541662    4.302261783
  266 SOLV  OW      2925    1.830163144    1.731056526    6.757016435
  266 SOLV  HW1     2926    1.904648507    1.766174237    6.813764143
  266 SOLV  HW2     2927    1.749471133    1.789042006    6.768336254
  267 SOLV  OW      2928    5.880888919    4.555942901    0.213720748
  267 SOLV  HW1     2929    5.862253358    4.636950887    0.158115886
  267 SOLV  HW2     2930    5.825877104    4.479331633    0.180467265
  268 SOLV  OW      2931    4.450604327    0.011643778    1.292807115
  268 SOLV  HW1     2932    4.534417633    0.054776749    1.326224800
  268 SOLV  HW2     2933    4.374392427    0.075825976    1.301415346
  269 SOLV  OW      2934    2.493787656    4.376628598    6.266605490
  269 SOLV  HW1     2935    2.416097496    4.403256648    6.323675931
  269 SOLV  HW2     2936    2.577781153    4.415615100    6.304380610
  270 SOLV  OW      2937    5.767031588    2.613679581    3.011843644
  270 SOLV  HW1     2938    5.808695277    2.527838982    2.981886654
  270 SOLV  HW2     2939    5.671102328    2.615769201    2.983648000
  271 SOLV  OW      2940    0.190032789    6.061491877    2.067861675
  271 SOLV  HW1     2941    0.107219849    6.105001035    2.103203466
  271 SOLV  HW2     2942    0.195702050    6.075972340    1.969078041
  272 SOLV  OW      2943    6.870156517    2.693605100    1.901376994
  272 SOLV  HW1     2944    6.967551104    2.686753418    1.923030480
  272 SOLV  HW2     2945    6.854399813    2.661142914    1.808106450
  273 SOLV  OW      2946    5.457084612    1.744380314    3.045518352
  273 SOLV  HW1     2947    5.367458094    1.713635901    3.013527232
  273 SOLV  HW2     2948    5.520155862    1.666794716    3.047526352
  274 SOLV  OW      2949    4.837295262    5.964680575    0.498215577
  274 SOLV  HW1     2950    4.753355979    5.982271036    0.446770312
  274 SOLV  HW2     2951    4.889871334    5.892851335    0.452628668
  275 SOLV  OW      2952    6.689383108    1.721709544    5.248826179
  275 SOLV  HW1     2953    6.719986341    1.798804709    5.304698140
  275 SOLV  HW2     2954    6.727751551    1.729932954    5.156836623
  276 SOLV  OW      2955    2.167017749    4.987493417    1.890143826
  276 SOLV  HW1     2956    2.196960926    4.895634544    1.915938869
  276 SOLV  HW2     2957    2.067544253    4.988438916    1.879844689
  277 SOLV  OW      2958    1.453002785    1.533118742    5.741423843
  277 SOLV  HW1     2959    1.430956528    1.623900058    5.777124943
  277 SOLV  HW2     2960    1.551785815    1.525841219    5.727613402
  278 SOLV  OW      2961    1.585109053    5.246695564    5.249921391
  278 SOLV  HW1     2962    1.485278995    5.246226727    5.255735811
  278 SOLV  HW2     2963    1.620387727    5.331420458    5.289634590
  279 SOLV  OW      2964    6.039916052    2.698071560    1.555552152
  279 SOLV  HW1     2965    6.104182772    2.769956210    1.582084503
  279 SOLV  HW2     2966    6.034618510    2.693275834    1.455800780
  280 SOLV  OW      2967    6.504578702    3.036953688    2.581501285
  280 SOLV  HW1     2968    6.516572975    2.944014828    2.546571963
  280 SOLV  HW2     2969    6.467691995    3.033135721    2.674379480
  281 SOLV  OW      2970    4.514058065    1.989128133    1.779435840
  281 SOLV  HW1     2971    4.464319222    1.920665661    1.832731818
  281 SOLV  HW2     2972    4.487494639    2.080664992    1.809715316
  282 SOLV  OW      2973    3.146579025    0.061702996    2.052315925
  282 SOLV  HW1     2974    3.105635898    0.152400950    2.042435940
  282 SOLV  HW2     2975    3.077735611   -0.008202934    2.032982636
  283 SOLV  OW      2976    4.289041559    1.239536220    4.006779868
  283 SOLV  HW1     2977    4.255384422    1.180433390    3.933460240
  283 SOLV  HW2     2978    4.329685407    1.183357756    4.078847506
  284 SOLV  OW      2979    4.953455873    3.605838612    6.417972564
  284 SOLV  HW1     2980    5.044750870    3.645661343    6.408980276
  284 SOLV  HW2     2981    4.901370874    3.657009700    6.486310974
  285 SOLV  OW      2982    1.742481998    3.026358949    5.268409972
  285 SOLV  HW1     2983    1.720654435    2.986017016    5.179549652
  285 SOLV  HW2     2984    1.683480064    2.986359638    5.338544540
  286 SOLV  OW      2985    3.264060960    1.014669198    1.954739176
  286 SOLV  HW1     2986    3.170453233    0.992579295    1.927359251
  286 SOLV  HW2     2987    3.314526630    0.930089854    1.972103313
  287 SOLV  OW      2988    0.102202947    3.269169059    2.900025856
  287 SOLV  HW1     2989    0.136933171    3.361518880    2.883691760
  287 SOLV  HW2     2990    0.147896152    3.230036775    2.979915012
  288 SOLV  OW      2991    2.138398837    3.970805198    5.346929127
  288 SOLV  HW1     2992    2.051067116    3.977551683    5.395191195
  288 SOLV  HW2     2993    2.133651449    3.896989612    5.279622055
  289 SOLV  OW      2994    4.859327765    0.387417247    3.529041016
  289 SOLV  HW1     2995    4.821443276    0.332672541    3.454413326
  289 SOLV  HW2     2996    4.789747343    0.451084970    3.562304521
  290 SOLV  OW      2997    1.695456809    2.146244071    5.115176016
  290 SOLV  HW1     2998    1.782804071    2.191342509    5.096785844
  290 SOLV  HW2     2999    1.694087323    2.056792330    5.070475520
  291 SOLV  OW      3000    6.654977429    6.799311945    2.603810948
  291 SOLV  HW1     3001    6.750021482    6.829320221    2.612043050
  291 SOLV  HW2     3002    6.601118761    6.838389540    2.678468741
  292 SOLV  OW      3003    4.031456475    2.371713049    3.481110567
  292 SOLV  HW1     3004    3.958038367    2.398517196    3.543503871
  292 SOLV  HW2     3005    3.993342628    2.354462983    3.390273714
  293 SOLV  OW      3006    5.291688488    2.471224839    2.709401241
  293 SOLV  HW1     3007    5.283151212    2.568927701    2.689836929
  293 SOLV  HW2     3008    5.204465701    2.425841799    2.691125414
  294 SOLV  OW      3009    4.954499489    5.517689889    6.286287157
  294 SOLV  HW1     3010    4.879436795    5.580981933    6.267276854
  294 SOLV  HW2     3011    4.922436461    5.445417519    6.347526238
  295 SOLV  OW      3012    3.066265949    6.765436360    4.991533433
  295 SOLV  HW1     3013    3.163080866    6.789285183    4.983784083
  295 SOLV  HW2     3014    3.024476372    6.765868910    4.900675011
  296 SOLV  OW      3015    0.929294150    5.047456022    0.558720049
  296 SOLV  HW1     3016    0.836023843    5.040353647    0.594078736
  296 SOLV  HW2     3017    0.941920984    5.136894841    0.515786765
  297 SOLV  OW      3018    4.435587310    2.963230161    6.241009483
  297 SOLV  HW1     3019    4.473196388    2.997258069    6.327203950
  297 SOLV  HW2     3020    4.358479176    2.902440347    6.260001226
  298 SOLV  OW      3021    6.020804442    1.818292750    3.546404313
  298 SOLV  HW1     3022    5.927301908    1.785163135    3.533697386
  298 SOLV  HW2     3023    6.085384862    1.745852326    3.522248132
  299 SOLV  OW      3024    1.671330934    2.621334354    5.039656392
  299 SOLV  HW1     3025    1.608999385    2.543876452    5.028836211
  299 SOLV  HW2     3026    1.746737237    2.595240100    5.099946726
  300 SOLV  OW      3027    2.505599945    5.413644794    4.374172542
  300 SOLV  HW1     3028    2.575090652    5.439073797    4.306896663
  300 SOLV  HW2     3029    2.501732803    5.314022126    4.382045522
  301 SOLV  OW      3030    3.600539482    1.907968714    6.358051765
  301 SOLV  HW1     3031    3.603780982    1.809702279    6.376352696
  301 SOLV  HW2     3032    3.679186350    1.952450697    6.400920256
  302 SOLV  OW      3033    6.247073256    3.930330372    4.528681757
  302 SOLV  HW1     3034    6.214245276    4.024410587    4.520237449
  302 SOLV  HW2     3035    6.268162580    3.910885053    4.624479203
  303 SOLV  OW      3036    3.477432998    3.572504100    2.381278414
  303 SOLV  HW1     3037    3.520895568    3.482526234    2.385390123
  303 SOLV  HW2     3038    3.414117252    3.575410718    2.303919213
  304 SOLV  OW      3039    2.557145109    0.227565091    4.932351003
  304 SOLV  HW1     3040    2.650582786    0.261384517    4.921077623
  304 SOLV  HW2     3041    2.502672404    0.295799543    4.981117360
  305 SOLV  OW      3042    1.147353633    1.683445408    0.322157021
  305 SOLV  HW1     3043    1.064682334    1.631060479    0.301594441
  305 SOLV  HW2     3044    1.127319720    1.750692281    0.393417288
  306 SOLV  OW      3045    4.467152104    1.562123035    4.522934170
  306 SOLV  HW1     3046    4.521382513    1.500027739    4.579531587
  306 SOLV  HW2     3047    4.412894124    1.622048997    4.581814712
  307 SOLV  OW      3048    3.495859856    5.895364691    2.320596183
  307 SOLV  HW1     3049    3.449406552    5.890993168    2.409052118
  307 SOLV  HW2     3050    3.574171005    5.957221826    2.327111643
  308 SOLV  OW      3051    2.004007046    2.845054386    5.462323010
  308 SOLV  HW1     3052    1.906963061    2.858273198    5.482554317
  308 SOLV  HW2     3053    2.057291877    2.855691050    5.546282058
  309 SOLV  OW      3054    6.091543087    5.968869119    4.214791707
  309 SOLV  HW1     3055    5.997190274    5.946630136    4.190201966
  309 SOLV  HW2     3056    6.133811509    6.021186189    4.140778503
  310 SOLV  OW      3057    6.475384885    2.573431175    0.423768209
  310 SOLV  HW1     3058    6.540167452    2.648969953    0.433719637
  310 SOLV  HW2     3059    6.484295067    2.511417890    0.501722225
  311 SOLV  OW      3060    0.096702719    2.660802622    0.910388813
  311 SOLV  HW1     3061    0.064886024    2.648832792    0.816336033
  311 SOLV  HW2     3062    0.170890928    2.596349506    0.928919826
  312 SOLV  OW      3063    4.051593316    3.636379288    0.854327486
  312 SOLV  HW1     3064    4.115333702    3.689859895    0.798840224
  312 SOLV  HW2     3065    3.966606306    3.622587430    0.803447045
  313 SOLV  OW      3066    2.064577398    2.778579466    6.100773576
  313 SOLV  HW1     3067    1.987631386    2.787241208    6.164067334
  313 SOLV  HW2     3068    2.083761083    2.867531533    6.059285702
  314 SOLV  OW      3069    5.305594885    6.074321963    5.120026746
  314 SOLV  HW1     3070    5.260323939    5.991824394    5.086169293
  314 SOLV  HW2     3071    5.353129757    6.053533264    5.205524816
  315 SOLV  OW      3072    3.826766206    2.750885407    3.768649359
  315 SOLV  HW1     3073    3.865714334    2.658786930    3.770314858
  315 SOLV  HW2     3074    3.738643545    2.750646782    3.815937525
  316 SOLV  OW      3075    6.821659143    0.812898279    4.314492980
  316 SOLV  HW1     3076    6.756303187    0.776176004    4.380688885
  316 SOLV  HW2     3077    6.784303213    0.896086095    4.273431186
  317 SOLV  OW      3078    6.303358889    0.419692936    2.329844817
  317 SOLV  HW1     3079    6.350175696    0.506842563    2.315191528
  317 SOLV  HW2     3080    6.208261045    0.436877581    2.355586808
  318 SOLV  OW      3081    5.007115345    5.667896534    3.724134854
  318 SOLV  HW1     3082    5.004652881    5.579311966    3.677786051
  318 SOLV  HW2     3083    5.039862353    5.737841270    3.660598900
  319 SOLV  OW      3084    3.755136284    1.286976856    4.857078669
  319 SOLV  HW1     3085    3.689865678    1.243406166    4.795099536
  319 SOLV  HW2     3086    3.725314170    1.380423385    4.876531649
  320 SOLV  OW      3087    2.828766306    1.724159235    0.845877839
  320 SOLV  HW1     3088    2.886349639    1.788553892    0.896265665
  320 SOLV  HW2     3089    2.813272536    1.642618254    0.901666750
  321 SOLV  OW      3090    0.213078918    3.316146561    6.393300708
  321 SOLV  HW1     3091    0.187409359    3.224116196    6.422822165
  321 SOLV  HW2     3092    0.200400778    3.324159189    6.294421618
  322 SOLV  OW      3093    1.079102948    0.575764292    2.052814141
  322 SOLV  HW1     3094    1.037209456    0.640232867    1.988855626
  322 SOLV  HW2     3095    1.098712916    0.489874770    2.005481288
  323 SOLV  OW      3096    2.697494424    4.767079793    0.356324025
  323 SOLV  HW1     3097    2.648878156    4.819354094    0.426352067
  323 SOLV  HW2     3098    2.642756687    4.764515037    0.272674560
  324 SOLV  OW      3099    3.098516363    0.476213391    6.304105231
  324 SOLV  HW1     3100    3.004403062    0.442813179    6.309483453
  324 SOLV  HW2     3101    3.098039017    0.575760561    6.294518596
  325 SOLV  OW      3102    3.924909022    6.673988975    5.624475410
  325 SOLV  HW1     3103    3.881766215    6.746860754    5.677675226
  325 SOLV  HW2     3104    4.022557706    6.693237167    5.614675922
  326 SOLV  OW      3105    3.555665678    6.655407459    1.397332780
  326 SOLV  HW1     3106    3.616374742    6.577474626    1.412911297
  326 SOLV  HW2     3107    3.476026895    6.625596069    1.344695066
  327 SOLV  OW      3108    0.929790591    0.440491942    3.018815876
  327 SOLV  HW1     3109    0.961033210    0.356148084    3.062540425
  327 SOLV  HW2     3110    0.898340062    0.420257222    2.926062466
  328 SOLV  OW      3111    5.698213102    0.615013967    5.285142448
  328 SOLV  HW1     3112    5.693913151    0.516154175    5.270709075
  328 SOLV  HW2     3113    5.785103931    0.638569943    5.328675543
  329 SOLV  OW      3114    2.600498698    1.114278845    2.095122520
  329 SOLV  HW1     3115    2.640024728    1.205726535    2.103883685
  329 SOLV  HW2     3116    2.545450395    1.109627399    2.011757159
  330 SOLV  OW      3117    4.400576123    5.797988229    6.468462330
  330 SOLV  HW1     3118    4.355905905    5.827994094    6.552749285
  330 SOLV  HW2     3119    4.493527511    5.767418431    6.489091379
  331 SOLV  OW      3120    4.256709593    6.810424867    3.212704826
  331 SOLV  HW1     3121    4.325033616    6.862478735    3.263930571
  331 SOLV  HW2     3122    4.302228490    6.756163945    3.142095695
  332 SOLV  OW      3123    1.539969600    4.844404494    4.619291031
  332 SOLV  HW1     3124    1.589243601    4.931349499    4.615481677
  332 SOLV  HW2     3125    1.531992319    4.806567744    4.527059678
  333 SOLV  OW      3126    5.497058424    1.049384486    1.629393689
  333 SOLV  HW1     3127    5.562875722    1.044526569    1.704523950
  333 SOLV  HW2     3128    5.426263946    1.116489146    1.651419520
  334 SOLV  OW      3129    3.462842090    1.694567895    4.970006822
  334 SOLV  HW1     3130    3.482916901    1.723718760    4.876472399
  334 SOLV  HW2     3131    3.464482551    1.774006659    5.030738232
  335 SOLV  OW      3132    4.380487851    3.501699239    5.535332119
  335 SOLV  HW1     3133    4.446048333    3.521326800    5.608260561
  335 SOLV  HW2     3134    4.398270143    3.561888759    5.457467267
  336 SOLV  OW      3135    1.725551747    2.470421367    0.003366304
  336 SOLV  HW1     3136    1.697018456    2.408915990    0.076883545
  336 SOLV  HW2     3137    1.701626881    2.430097420   -0.084970571
  337 SOLV  OW      3138    6.086702837    1.953392569    4.532946061
  337 SOLV  HW1     3139    6.108657806    1.918571699    4.441811451
  337 SOLV  HW2     3140    6.025483975    2.032044644    4.524698073
  338 SOLV  OW      3141    3.433875258    0.957881556    6.678013855
  338 SOLV  HW1     3142    3.373010638    0.917999058    6.746618810
  338 SOLV  HW2     3143    3.441460657    0.895716191    6.600042161
  339 SOLV  OW      3144    1.253777356    6.580549693    3.273595087
  339 SOLV  HW1     3145    1.331727121    6.577999104    3.336199619
  339 SOLV  HW2     3146    1.238882480    6.489407855    3.235213933
  340 SOLV  OW      3147    1.393999144    4.694088899    3.720087822
  340 SOLV  HW1     3148    1.457293358    4.747813520    3.664328532
  340 SOLV  HW2     3149    1.375221196    4.607013100    3.674626461
  341 SOLV  OW      3150    0.871699754    2.450728295    3.528219723
  341 SOLV  HW1     3151    0.910264922    2.358491151    3.525654199
  341 SOLV  HW2     3152    0.945661433    2.517548029    3.536361300
  342 SOLV  OW      3153    6.686213288    3.451921590    3.828987222
  342 SOLV  HW1     3154    6.737497552    3.380470101    3.781398581
  342 SOLV  HW2     3155    6.651183516    3.415828889    3.915417903
  343 SOLV  OW      3156    2.873029456    5.682437897    1.042739975
  343 SOLV  HW1     3157    2.890560473    5.776832751    1.014737526
  343 SOLV  HW2     3158    2.811326749    5.681952052    1.121444205
  344 SOLV  OW      3159    4.271665595    4.830036302    6.772180582
  344 SOLV  HW1     3160    4.199157823    4.828485520    6.703319810
  344 SOLV  HW2     3161    4.356443513    4.862924266    6.730556367
  345 SOLV  OW      3162    3.204907745    4.409912965    0.318858992
  345 SOLV  HW1     3163    3.131395805    4.420797487    0.251932774
  345 SOLV  HW2     3164    3.292841263    4.428799630    0.275127059
  346 SOLV  OW      3165    3.541590154    1.733642783    4.077599361
  346 SOLV  HW1     3166    3.636913195    1.760872488    4.064416400
  346 SOLV  HW2     3167    3.503616543    1.782316753    4.156279295
  347 SOLV  OW      3168    5.412013853    4.425429087    5.658061137
  347 SOLV  HW1     3169    5.334635368    4.394142847    5.602965483
  347 SOLV  HW2     3170    5.463678616    4.494135705    5.606954704
  348 SOLV  OW      3171    3.598200058    2.565358891    0.534375391
  348 SOLV  HW1     3172    3.514718797    2.593896965    0.487280997
  348 SOLV  HW2     3173    3.577645975    2.488524366    0.595000219
  349 SOLV  OW      3174    5.411992658    2.023016011    0.750653517
  349 SOLV  HW1     3175    5.406651737    2.061598159    0.842766740
  349 SOLV  HW2     3176    5.347591501    2.070672004    0.690792402
  350 SOLV  OW      3177    5.483870230    6.332314268    2.897988367
  350 SOLV  HW1     3178    5.551949039    6.278735556    2.848028080
  350 SOLV  HW2     3179    5.471881918    6.420962046    2.853274706
  351 SOLV  OW      3180    3.753746882    6.857391223    5.731614949
  351 SOLV  HW1     3181    3.678304022    6.795749351    5.754205148
  351 SOLV  HW2     3182    3.782517475    6.906388661    5.813913979
  352 SOLV  OW      3183    1.980338006    5.531960346    3.233113281
  352 SOLV  HW1     3184    2.014650527    5.469036877    3.163364119
  352 SOLV  HW2     3185    1.893952628    5.571884143    3.202365431
  353 SOLV  OW      3186    5.717633558    0.324588311    4.770676140
  353 SOLV  HW1     3187    5.762461822    0.305503034    4.858014008
  353 SOLV  HW2     3188    5.759094849    0.405452206    4.728919191
  354 SOLV  OW      3189    0.366809298    4.720992040    0.854493270
  354 SOLV  HW1     3190    0.310297900    4.703103567    0.935041072
  354 SOLV  HW2     3191    0.309037760    4.754424911    0.780021148
  355 SOLV  OW      3192    2.785337415    0.104556190    1.945229946
  355 SOLV  HW1     3193    2.780454763    0.153475110    2.032320429
  355 SOLV  HW2     3194    2.715841514    0.140455090    1.882914095
  356 SOLV  OW      3195    6.373712466    1.856151029    6.216485288
  356 SOLV  HW1     3196    6.390745604    1.917572464    6.293548756
  356 SOLV  HW2     3197    6.435090191    1.777418407    6.222435865
  357 SOLV  OW      3198    4.926576781    1.366373911    4.573185732
  357 SOLV  HW1     3199    5.009447210    1.312910944    4.556570293
  357 SOLV  HW2     3200    4.916598585    1.382713386    4.671345714
  358 SOLV  OW      3201    4.166739108    1.386736982    6.597835622
  358 SOLV  HW1     3202    4.084931679    1.329944745    6.588671074
  358 SOLV  HW2     3203    4.140835564    1.477282042    6.631486048
  359 SOLV  OW      3204    3.557341388    4.345798193    4.340794210
  359 SOLV  HW1     3205    3.470960577    4.297759027    4.356038555
  359 SOLV  HW2     3206    3.623073997    4.319349675    4.411373869
  360 SOLV  OW      3207    4.218899296    6.096618034    0.170597089
  360 SOLV  HW1     3208    4.297093701    6.158489909    0.162920921
  360 SOLV  HW2     3209    4.134070713    6.148997123    0.162726965
  361 SOLV  OW      3210    5.197392142    3.051932784    5.747041566
  361 SOLV  HW1     3211    5.127301837    3.035509111    5.677632041
  361 SOLV  HW2     3212    5.174640201    3.001020012    5.830049213
  362 SOLV  OW      3213    3.301704220    5.539799596    5.451673286
  362 SOLV  HW1     3214    3.237742754    5.462931365    5.452955468
  362 SOLV  HW2     3215    3.301547694    5.581761042    5.360895256
  363 SOLV  OW      3216    6.092710616    3.339428797    2.919709545
  363 SOLV  HW1     3217    6.014821641    3.303997037    2.971471919
  363 SOLV  HW2     3218    6.061750039    3.412338984    2.858660602
  364 SOLV  OW      3219    4.874845386    4.960164523    3.316663743
  364 SOLV  HW1     3220    4.898585710    5.056206079    3.302041553
  364 SOLV  HW2     3221    4.958390041    4.906873258    3.330144859
  365 SOLV  OW      3222    1.537249703    4.346346884    3.030331043
  365 SOLV  HW1     3223    1.502162577    4.405435945    3.102990234
  365 SOLV  HW2     3224    1.528543493    4.250662798    3.058090727
  366 SOLV  OW      3225    6.008443040    0.931293419    0.967621869
  366 SOLV  HW1     3226    6.019446945    0.901083668    0.872922474
  366 SOLV  HW2     3227    5.971660486    1.024283015    0.968865272
  367 SOLV  OW      3228    4.737196877    2.136193064    5.398440387
  367 SOLV  HW1     3229    4.780072662    2.075759383    5.465603545
  367 SOLV  HW2     3230    4.733051045    2.229141062    5.435112999
  368 SOLV  OW      3231    1.176985298    3.237751457    0.451995097
  368 SOLV  HW1     3232    1.196484884    3.293221197    0.532895618
  368 SOLV  HW2     3233    1.203303418    3.142872836    0.469527459
  369 SOLV  OW      3234    3.596200602    4.361075655    1.689075635
  369 SOLV  HW1     3235    3.694232789    4.362979518    1.708764189
  369 SOLV  HW2     3236    3.551836110    4.439089385    1.733200216
  370 SOLV  OW      3237    5.164105759    3.239438777    2.019003182
  370 SOLV  HW1     3238    5.155402742    3.180324703    1.938807657
  370 SOLV  HW2     3239    5.085046865    3.300469679    2.024141592
  371 SOLV  OW      3240    3.101116045    0.666941449    2.676502689
  371 SOLV  HW1     3241    3.144037017    0.757078110    2.670616507
  371 SOLV  HW2     3242    3.008866099    0.676349921    2.713957337
  372 SOLV  OW      3243    6.585535950    4.286579094    1.110294725
  372 SOLV  HW1     3244    6.511421150    4.316289312    1.050076252
  372 SOLV  HW2     3245    6.547662936    4.259158052    1.198700603
  373 SOLV  OW      3246    3.472549378    2.679585686    4.383898106
  373 SOLV  HW1     3247    3.465327053    2.602268248    4.320891103
  373 SOLV  HW2     3248    3.451227425    2.764316324    4.335234840
  374 SOLV  OW      3249    1.916559157    3.479046807    1.810094129
  374 SOLV  HW1     3250    1.927822920    3.395672864    1.864163485
  374 SOLV  HW2     3251    1.977777657    3.549967947    1.845079543
  375 SOLV  OW      3252    1.933368270    2.002862193    3.701861898
  375 SOLV  HW1     3253    1.971973765    2.080293891    3.651708349
  375 SOLV  HW2     3254    1.889170824    2.035892766    3.785270537
  376 SOLV  OW      3255    1.115385472    0.155272990    4.085137066
  376 SOLV  HW1     3256    1.134066721    0.081818772    4.150371755
  376 SOLV  HW2     3257    1.068982838    0.117609731    4.004960354
  377 SOLV  OW      3258    6.464193811    3.174869514    0.134462601
  377 SOLV  HW1     3259    6.464877733    3.120172658    0.050741308
  377 SOLV  HW2     3260    6.498121552    3.266798470    0.114477992
  378 SOLV  OW      3261    3.183256298    1.540824293    0.479920188
  378 SOLV  HW1     3262    3.266371432    1.596064591    0.486407697
  378 SOLV  HW2     3263    3.131926844    1.547695322    0.565475465
  379 SOLV  OW      3264    3.813741470    5.344496102    5.242822578
  379 SOLV  HW1     3265    3.896748083    5.328363668    5.296205354
  379 SOLV  HW2     3266    3.742972318    5.279652275    5.270876742
  380 SOLV  OW      3267    4.000294705    5.492096758    6.679037114
  380 SOLV  HW1     3268    4.089902118    5.457795629    6.650828834
  380 SOLV  HW2     3269    3.995698910    5.495097893    6.778894997
  381 SOLV  OW      3270    0.720147082    5.863609115    2.036311634
  381 SOLV  HW1     3271    0.654097722    5.886738514    1.964867544
  381 SOLV  HW2     3272    0.674826115    5.865463960    2.125442674
  382 SOLV  OW      3273    5.620923916    2.699675145    0.556326461
  382 SOLV  HW1     3274    5.529584569    2.727955891    0.585607759
  382 SOLV  HW2     3275    5.625082167    2.599857121    0.551955895
  383 SOLV  OW      3276    5.201517580    1.947898764    3.007508291
  383 SOLV  HW1     3277    5.229587693    1.935333649    2.912347133
  383 SOLV  HW2     3278    5.196123766    2.045629612    3.028026048
  384 SOLV  OW      3279    3.793966968    5.895634552    4.116848617
  384 SOLV  HW1     3280    3.811745167    5.945950838    4.032268680
  384 SOLV  HW2     3281    3.723045216    5.942712026    4.169339735
  385 SOLV  OW      3282    6.588801366    2.897775694    1.460018672
  385 SOLV  HW1     3283    6.670141664    2.879676849    1.404719944
  385 SOLV  HW2     3284    6.600644237    2.983871027    1.509506996
  386 SOLV  OW      3285    2.647972042    0.057780896    4.144083912
  386 SOLV  HW1     3286    2.561631841    0.108229667    4.145488221
  386 SOLV  HW2     3287    2.629248739   -0.040398999    4.147517955
  387 SOLV  OW      3288    1.059792481    2.626157920    0.558425833
  387 SOLV  HW1     3289    0.987984552    2.561165937    0.583350918
  387 SOLV  HW2     3290    1.079491802    2.618178558    0.460702520
  388 SOLV  OW      3291    2.003264533    1.436483790    0.364970420
  388 SOLV  HW1     3292    2.004718816    1.431708228    0.464855147
  388 SOLV  HW2     3293    1.939527172    1.507882088    0.335958917
  389 SOLV  OW      3294    3.442176279    2.533587073    5.488351846
  389 SOLV  HW1     3295    3.369834923    2.474270372    5.452998469
  389 SOLV  HW2     3296    3.406914704    2.626599943    5.498686947
  390 SOLV  OW      3297    4.357617555    1.866088175    6.228935582
  390 SOLV  HW1     3298    4.398933560    1.776189618    6.214352613
  390 SOLV  HW2     3299    4.422748543    1.937327763    6.202777215
  391 SOLV  OW      3300    2.746680066    5.769514100    0.675640534
  391 SOLV  HW1     3301    2.726086673    5.751092641    0.579533144
  391 SOLV  HW2     3302    2.741080700    5.684386517    0.727813059
  392 SOLV  OW      3303    5.332881970    1.986487399    5.355257148
  392 SOLV  HW1     3304    5.375126144    2.055875364    5.296927934
  392 SOLV  HW2     3305    5.380801023    1.899486688    5.343586515
  393 SOLV  OW      3306    0.741896583    4.211919171    2.140257105
  393 SOLV  HW1     3307    0.706914960    4.279554610    2.075424421
  393 SOLV  HW2     3308    0.759481688    4.256090370    2.228240696
  394 SOLV  OW      3309    2.228819178    6.124634859    3.788863131
  394 SOLV  HW1     3310    2.301624456    6.118420176    3.720583024
  394 SOLV  HW2     3311    2.232696129    6.213961097    3.833664691
  395 SOLV  OW      3312    2.643390598    4.987286501    2.173668222
  395 SOLV  HW1     3313    2.705318579    5.042703058    2.118028676
  395 SOLV  HW2     3314    2.571954100    4.948502817    2.115406527
  396 SOLV  OW      3315    0.132841551    5.680725441    1.925127576
  396 SOLV  HW1     3316    0.204329955    5.726183562    1.871976899
  396 SOLV  HW2     3317    0.043317919    5.703237148    1.886647684
  397 SOLV  OW      3318    4.082896717    6.294857836    1.693772867
  397 SOLV  HW1     3319    4.133022261    6.221534252    1.739738150
  397 SOLV  HW2     3320    3.985249723    6.285852399    1.713411392
  398 SOLV  OW      3321    1.687495102    6.440232918    5.713050644
  398 SOLV  HW1     3322    1.592790801    6.417420649    5.690415735
  398 SOLV  HW2     3323    1.699632213    6.437437398    5.812279953
  399 SOLV  OW      3324    0.039606055    4.256440439    5.950881181
  399 SOLV  HW1     3325   -0.048179013    4.208553888    5.952386595
  399 SOLV  HW2     3326    0.107426495    4.203283996    6.001638997
  400 SOLV  OW      3327    4.160852720    0.296317679    0.500529686
  400 SOLV  HW1     3328    4.187595525    0.224903674    0.565233474
  400 SOLV  HW2     3329    4.069199324    0.276931028    0.465523197
  401 SOLV  OW      3330    6.319070798    1.998553217    2.201653531
  401 SOLV  HW1     3331    6.306902611    1.971120603    2.297053945
  401 SOLV  HW2     3332    6.229534215    2.012002983    2.159179337
  402 SOLV  OW      3333    6.673422974    3.734922223    3.514846073
  402 SOLV  HW1     3334    6.606238836    3.694163608    3.452999023
  402 SOLV  HW2     3335    6.765496593    3.708504904    3.486096493
  403 SOLV  OW      3336    2.474152970    6.764440011    6.443163567
  403 SOLV  HW1     3337    2.442083977    6.858972937    6.437089773
  403 SOLV  HW2     3338    2.405736407    6.703420369    6.403194374
  404 SOLV  OW      3339    3.626015305    1.548500949    1.083024476
  404 SOLV  HW1     3340    3.639461448    1.458421232    1.041717230
  404 SOLV  HW2     3341    3.693669855    1.562424521    1.155345615
  405 SOLV  OW      3342    2.553204815    4.329714024    5.105771532
  405 SOLV  HW1     3343    2.454260355    4.341230000    5.114670316
  405 SOLV  HW2     3344    2.589527120    4.399876655    5.044455522
  406 SOLV  OW      3345    5.868985373    2.678418618    3.263461478
  406 SOLV  HW1     3346    5.807554384    2.649155081    3.336741146
  406 SOLV  HW2     3347    5.816737501    2.690558840    3.179053233
  407 SOLV  OW      3348    3.283675428    0.242831659    3.514463638
  407 SOLV  HW1     3349    3.278812083    0.335281383    3.552296839
  407 SOLV  HW2     3350    3.347669582    0.188088405    3.568406383
  408 SOLV  OW      3351    6.449713892    3.728032827    5.755388430
  408 SOLV  HW1     3352    6.521566662    3.662449845    5.732197931
  408 SOLV  HW2     3353    6.399280012    3.752828740    5.672664109
  409 SOLV  OW      3354    6.062718362    1.316481501    3.770702405
  409 SOLV  HW1     3355    6.140878391    1.281841277    3.718808071
  409 SOLV  HW2     3356    6.052837323    1.263835609    3.855157665
  410 SOLV  OW      3357    2.894462609    4.717227653    5.387236559
  410 SOLV  HW1     3358    2.976579678    4.737806770    5.440479331
  410 SOLV  HW2     3359    2.919444492    4.703729354    5.291345346
  411 SOLV  OW      3360    4.568905650    1.853984119    2.806029432
  411 SOLV  HW1     3361    4.481426777    1.899877933    2.821621354
  411 SOLV  HW2     3362    4.641045477    1.922454624    2.795567385
  412 SOLV  OW      3363    4.053604616    6.739904193    0.428184615
  412 SOLV  HW1     3364    4.038911391    6.670654248    0.498824848
  412 SOLV  HW2     3365    3.968662416    6.790417952    0.412869151
  413 SOLV  OW      3366    2.201069514    0.313934750    4.942568463
  413 SOLV  HW1     3367    2.125506655    0.249393100    4.931320826
  413 SOLV  HW2     3368    2.257398323    0.286047343    5.020358458
  414 SOLV  OW      3369    5.467814167    4.521755465    1.015545605
  414 SOLV  HW1     3370    5.372156042    4.541367899    1.037139818
  414 SOLV  HW2     3371    5.522904556    4.529015754    1.098694309
  415 SOLV  OW      3372    3.152428207    4.390797840    4.810747317
  415 SOLV  HW1     3373    3.076249305    4.332479828    4.782536430
  415 SOLV  HW2     3374    3.233021579    4.369320278    4.755579813
  416 SOLV  OW      3375    0.725070150    6.060036208    2.583788377
  416 SOLV  HW1     3376    0.695123587    6.152217347    2.608438095
  416 SOLV  HW2     3377    0.790755597    6.065349695    2.508562297
  417 SOLV  OW      3378    4.803386443    2.122610301    6.188600149
  417 SOLV  HW1     3379    4.792684247    2.076080328    6.100724220
  417 SOLV  HW2     3380    4.866934774    2.199136638    6.178252598
  418 SOLV  OW      3381    1.330193698    6.693695093    1.996117622
  418 SOLV  HW1     3382    1.361519503    6.605090232    1.961914829
  418 SOLV  HW2     3383    1.246393429    6.681158913    2.049242879
  419 SOLV  OW      3384    3.906136151    2.490479843    3.816585968
  419 SOLV  HW1     3385    3.956270005    2.472050467    3.901133899
  419 SOLV  HW2     3386    3.817761070    2.443753343    3.819395334
  420 SOLV  OW      3387    4.755115787    6.434091453    5.517142679
  420 SOLV  HW1     3388    4.669856592    6.381829428    5.518135625
  420 SOLV  HW2     3389    4.825252317    6.382490402    5.467952193
  421 SOLV  OW      3390    2.806219687    2.040067255    4.057611745
  421 SOLV  HW1     3391    2.834691011    2.117125889    4.000576344
  421 SOLV  HW2     3392    2.859120720    1.958909103    4.032783224
  422 SOLV  OW      3393    6.463270498    2.481513847    2.333079498
  422 SOLV  HW1     3394    6.559204460    2.474902713    2.305613128
  422 SOLV  HW2     3395    6.444125257    2.574269661    2.365191916
  423 SOLV  OW      3396    3.975950311    4.371309128    4.545782202
  423 SOLV  HW1     3397    4.021973195    4.323222947    4.471139093
  423 SOLV  HW2     3398    3.876948410    4.366513545    4.532461040
  424 SOLV  OW      3399    0.798838991    4.639842690    2.888033647
  424 SOLV  HW1     3400    0.880575752    4.611415865    2.938161916
  424 SOLV  HW2     3401    0.824313654    4.706163478    2.817645894
  425 SOLV  OW      3402    4.556482122    3.909659755    2.096594127
  425 SOLV  HW1     3403    4.499554484    3.857450070    2.033071872
  425 SOLV  HW2     3404    4.616306653    3.847179384    2.146782424
  426 SOLV  OW      3405    2.902825770    1.547784236    2.919226642
  426 SOLV  HW1     3406    2.931631326    1.570471706    3.012271924
  426 SOLV  HW2     3407    2.892521554    1.631890955    2.866105078
  427 SOLV  OW      3408    3.891413520    6.643550789    1.617677521
  427 SOLV  HW1     3409    3.988895566    6.650939057    1.596604968
  427 SOLV  HW2     3410    3.855060777    6.559227357    1.578061542
  428 SOLV  OW      3411    3.503533445    3.310987537    0.202613787
  428 SOLV  HW1     3412    3.514278932    3.375948023    0.127337668
  428 SOLV  HW2     3413    3.592346212    3.294942889    0.245702838
  429 SOLV  OW      3414    4.933731936    4.361618949    5.863397108
  429 SOLV  HW1     3415    5.000296513    4.430434203    5.892240517
  429 SOLV  HW2     3416    4.946176170    4.278446820    5.917488670
  430 SOLV  OW      3417    3.401887289    0.723660604    2.443475479
  430 SOLV  HW1     3418    3.403518331    0.631325538    2.481856138
  430 SOLV  HW2     3419    3.495225511    0.752504080    2.422088259
  431 SOLV  OW      3420    0.438490088    2.311474177    2.453411598
  431 SOLV  HW1     3421    0.515580122    2.284799441    2.511269216
  431 SOLV  HW2     3422    0.353713756    2.305771490    2.506160562
  432 SOLV  OW      3423    4.348676690    0.585070386    3.851312600
  432 SOLV  HW1     3424    4.284139812    0.523006969    3.895845656
  432 SOLV  HW2     3425    4.334870879    0.582056836    3.752315888
  433 SOLV  OW      3426    6.560902576    4.161894731    1.624730396
  433 SOLV  HW1     3427    6.462634090    4.159044716    1.606381735
  433 SOLV  HW2     3428    6.604072433    4.079543169    1.587906226
  434 SOLV  OW      3429    6.676571994    4.157271189    3.748684480
  434 SOLV  HW1     3430    6.601048639    4.221175633    3.734046984
  434 SOLV  HW2     3431    6.743235441    4.166992142    3.674770445
  435 SOLV  OW      3432    1.665151701    1.216913544    3.373874872
  435 SOLV  HW1     3433    1.600296071    1.281820442    3.413657061
  435 SOLV  HW2     3434    1.642806763    1.202331571    3.277491699
  436 SOLV  OW      3435    4.465348360    2.740190651    5.052401159
  436 SOLV  HW1     3436    4.479755872    2.818824074    4.992323897
  436 SOLV  HW2     3437    4.374646936    2.746285806    5.094068070
  437 SOLV  OW      3438    3.131709596    0.043376102    6.222843567
  437 SOLV  HW1     3439    3.175179295    0.121262648    6.177615858
  437 SOLV  HW2     3440    3.201849214   -0.013913107    6.265267873
  438 SOLV  OW      3441    0.634832041    5.342336623    4.147912818
  438 SOLV  HW1     3442    0.651834976    5.246620648    4.171387098
  438 SOLV  HW2     3443    0.594290547    5.347557924    4.056639766
  439 SOLV  OW      3444    6.495415879    2.348549284    4.487802048
  439 SOLV  HW1     3445    6.571700976    2.295119788    4.524238202
  439 SOLV  HW2     3446    6.430115405    2.287289343    4.443251439
  440 SOLV  OW      3447    4.403116963    4.898343792    1.204444878
  440 SOLV  HW1     3448    4.445775701    4.976502554    1.249974312
  440 SOLV  HW2     3449    4.473705672    4.842810894    1.160458379
  441 SOLV  OW      3450    5.918239825    3.107068045    2.639514344
  441 SOLV  HW1     3451    5.825207670    3.128559010    2.609767812
  441 SOLV  HW2     3452    5.914725757    3.042941136    2.716176163
  442 SOLV  OW      3453    2.107956510    0.703818481    4.225049219
  442 SOLV  HW1     3454    2.170723946    0.674627483    4.152881304
  442 SOLV  HW2     3455    2.024500046    0.740370579    4.183830371
  443 SOLV  OW      3456    3.111745590    3.712162675    6.550988713
  443 SOLV  HW1     3457    3.090790206    3.710896337    6.648768829
  443 SOLV  HW2     3458    3.187075603    3.649110468    6.532242978
  444 SOLV  OW      3459    2.332441482    2.964005507    4.594937722
  444 SOLV  HW1     3460    2.365540783    3.049297878    4.635325137
  444 SOLV  HW2     3461    2.394392154    2.889369328    4.619290723
  445 SOLV  OW      3462    2.043640551    2.603379893    5.741995551
  445 SOLV  HW1     3463    2.082462738    2.540377937    5.674726633
  445 SOLV  HW2     3464    2.110263212    2.674966993    5.762928474
  446 SOLV  OW      3465    0.275225507    2.020171575    4.464528845
  446 SOLV  HW1     3466    0.203726648    1.950508155    4.470444670
  446 SOLV  HW2     3467    0.255051062    2.082254704    4.388774587
  447 SOLV  OW      3468    2.291439070    1.000839126    3.140112289
  447 SOLV  HW1     3469    2.366097032    0.978045968    3.202616136
  447 SOLV  HW2     3470    2.304264576    1.093732452    3.105379495
  448 SOLV  OW      3471    2.724939586    0.023245388    6.108353883
  448 SOLV  HW1     3472    2.735153333    0.100207663    6.171393106
  448 SOLV  HW2     3473    2.631496464    0.021507474    6.072761574
  449 SOLV  OW      3474    4.545620344    4.512323349    2.042010601
  449 SOLV  HW1     3475    4.533949326    4.477190971    2.134915264
  449 SOLV  HW2     3476    4.534989076    4.437494112    1.976517904
  450 SOLV  OW      3477    6.038755030    2.921329217    0.869583611
  450 SOLV  HW1     3478    6.031034596    2.821618949    0.869060257
  450 SOLV  HW2     3479    6.057951478    2.953739116    0.776938660
  451 SOLV  OW      3480    4.235950947    5.839971357    4.071450959
  451 SOLV  HW1     3481    4.194077956    5.760450195    4.027580953
  451 SOLV  HW2     3482    4.294400535    5.887412771    4.005614394
  452 SOLV  OW      3483    5.221610661    5.212538482    3.550072662
  452 SOLV  HW1     3484    5.248302746    5.171565536    3.462834236
  452 SOLV  HW2     3485    5.244539255    5.149982951    3.624657206
  453 SOLV  OW      3486    1.872746119    3.986030432    5.436941617
  453 SOLV  HW1     3487    1.778093374    4.014387968    5.452391396
  453 SOLV  HW2     3488    1.905737343    3.935294718    5.516562424
  454 SOLV  OW      3489    4.320880249    5.696841644    3.118942916
  454 SOLV  HW1     3490    4.367499468    5.764822865    3.062312094
  454 SOLV  HW2     3491    4.300548226    5.736398694    3.208518260
  455 SOLV  OW      3492    4.071448706    5.853610438    2.539128611
  455 SOLV  HW1     3493    4.006644295    5.861340423    2.463348361
  455 SOLV  HW2     3494    4.126484795    5.936940112    2.544524633
  456 SOLV  OW      3495    1.952489691    1.459174087    2.478878286
  456 SOLV  HW1     3496    1.860816980    1.434968874    2.510684380
  456 SOLV  HW2     3497    1.961476400    1.435623317    2.382100174
  457 SOLV  OW      3498    2.816538783    0.636147863    0.353032554
  457 SOLV  HW1     3499    2.779156562    0.718715220    0.310763982
  457 SOLV  HW2     3500    2.747469165    0.563836170    0.351691161
  458 SOLV  OW      3501    0.591818598    2.297866908    0.636528642
  458 SOLV  HW1     3502    0.672817651    2.355161114    0.649042646
  458 SOLV  HW2     3503    0.531339494    2.339997796    0.568946862
  459 SOLV  OW      3504    1.810886872    1.992562732    0.611724013
  459 SOLV  HW1     3505    1.884603434    2.007113861    0.677723882
  459 SOLV  HW2     3506    1.732283592    2.049190652    0.636555267
  460 SOLV  OW      3507    2.666372643    3.816144388    5.842022658
  460 SOLV  HW1     3508    2.765045331    3.832383192    5.840679365
  460 SOLV  HW2     3509    2.618142082    3.903442646    5.834626690
  461 SOLV  OW      3510    2.442946152    4.845864028    4.802809760
  461 SOLV  HW1     3511    2.514669917    4.837957080    4.733563596
  461 SOLV  HW2     3512    2.357531969    4.808388049    4.766729590
  462 SOLV  OW      3513    1.061048264    3.407440415    5.607465287
  462 SOLV  HW1     3514    1.083497288    3.493627644    5.561991849
  462 SOLV  HW2     3515    1.052184269    3.335021787    5.539076325
  463 SOLV  OW      3516    6.866122145    4.921028881    0.821947641
  463 SOLV  HW1     3517    6.921208676    4.935059920    0.904230298
  463 SOLV  HW2     3518    6.800338381    4.995793024    0.812750754
  464 SOLV  OW      3519    4.485363751    5.945999333    1.106447068
  464 SOLV  HW1     3520    4.556358353    6.016343669    1.102832140
  464 SOLV  HW2     3521    4.410855289    5.976872382    1.165581810
  465 SOLV  OW      3522    2.756908303    1.960376175    5.519722630
  465 SOLV  HW1     3523    2.692393234    2.031179566    5.490976987
  465 SOLV  HW2     3524    2.829447457    2.001755515    5.574744584
  466 SOLV  OW      3525    0.684245298    1.874546996    4.396549573
  466 SOLV  HW1     3526    0.672813124    1.881663436    4.495645990
  466 SOLV  HW2     3527    0.631285102    1.946522434    4.351648147
  467 SOLV  OW      3528    5.704202178    4.147648925    0.729103870
  467 SOLV  HW1     3529    5.679825340    4.229821699    0.780630039
  467 SOLV  HW2     3530    5.734503080    4.076399492    0.792403584
  468 SOLV  OW      3531    4.306806013    2.662973162    4.142567920
  468 SOLV  HW1     3532    4.286777287    2.566406742    4.125963887
  468 SOLV  HW2     3533    4.298488040    2.682389520    4.240320780
  469 SOLV  OW      3534    0.647688126    5.217492884    1.946790966
  469 SOLV  HW1     3535    0.727253473    5.206885119    2.006442772
  469 SOLV  HW2     3536    0.676170205    5.208502328    1.851347545
  470 SOLV  OW      3537    5.266324290    2.630460585    1.046523132
  470 SOLV  HW1     3538    5.345547401    2.581789695    1.083353549
  470 SOLV  HW2     3539    5.293358413    2.723123434    1.020363636
  471 SOLV  OW      3540    5.993329596    4.310731653    0.996649515
  471 SOLV  HW1     3541    6.023261972    4.229779017    0.946128073
  471 SOLV  HW2     3542    5.977808334    4.286390989    1.092400753
  472 SOLV  OW      3543    2.959950436    2.627933646    3.124564654
  472 SOLV  HW1     3544    3.015303647    2.710830562    3.116469021
  472 SOLV  HW2     3545    2.863024793    2.651907962    3.118902786
  473 SOLV  OW      3546    6.565609717    1.116366313    3.579586347
  473 SOLV  HW1     3547    6.625779117    1.090089605    3.655022705
  473 SOLV  HW2     3548    6.583533781    1.057623633    3.500659700
  474 SOLV  OW      3549    6.294767873    0.419346154    3.673601565
  474 SOLV  HW1     3550    6.271441543    0.365834861    3.754805106
  474 SOLV  HW2     3551    6.213643633    0.468212848    3.641470228
  475 SOLV  OW      3552    1.357195541    2.034679131    5.917390290
  475 SOLV  HW1     3553    1.317419809    2.069094637    6.002449029
  475 SOLV  HW2     3554    1.352531475    2.105818289    5.847254991
  476 SOLV  OW      3555    5.591847759    2.666682064    4.392456935
  476 SOLV  HW1     3556    5.601959215    2.747257448    4.450825828
  476 SOLV  HW2     3557    5.600072690    2.583991854    4.448099603
  477 SOLV  OW      3558    6.452958014    1.883358541    3.984613067
  477 SOLV  HW1     3559    6.417617387    1.802994006    4.032510971
  477 SOLV  HW2     3560    6.432001545    1.965580591    4.037545193
  478 SOLV  OW      3561    3.424681315    1.240751466    6.771652115
  478 SOLV  HW1     3562    3.420069138    1.150273782    6.729296783
  478 SOLV  HW2     3563    3.336271494    1.286524256    6.762166351
  479 SOLV  OW      3564    6.250716806    6.067278334    6.169527447
  479 SOLV  HW1     3565    6.180054587    6.015624100    6.217903434
  479 SOLV  HW2     3566    6.278242196    6.017239228    6.087430334
  480 SOLV  OW      3567    3.354862840    2.874910062    6.180089017
  480 SOLV  HW1     3568    3.287276228    2.810849344    6.143618820
  480 SOLV  HW2     3569    3.392170477    2.930044304    6.105455967
  481 SOLV  OW      3570    3.551434043    2.198838845    5.415153234
  481 SOLV  HW1     3571    3.594456589    2.246316142    5.338362475
  481 SOLV  HW2     3572    3.458317319    2.172394023    5.390017725
  482 SOLV  OW      3573    2.439240327    0.001388196    6.045728124
  482 SOLV  HW1     3574    2.390354104    0.033959718    6.126664475
  482 SOLV  HW2     3575    2.393246740   -0.079639020    6.009388712
  483 SOLV  OW      3576    6.713460461    6.208495759    3.554348260
  483 SOLV  HW1     3577    6.714253626    6.214693184    3.654162402
  483 SOLV  HW2     3578    6.686650657    6.296755899    3.515705072
  484 SOLV  OW      3579    3.539503686    5.262914867    4.599547911
  484 SOLV  HW1     3580    3.563437248    5.318050517    4.679477394
  484 SOLV  HW2     3581    3.619097424    5.254949182    4.539524504
  485 SOLV  OW      3582    1.438750877    5.031122997    2.615595163
  485 SOLV  HW1     3583    1.445583266    5.011191791    2.517831589
  485 SOLV  HW2     3584    1.512510281    5.093210019    2.642171567
  486 SOLV  OW      3585    1.680200358    5.787385162    3.398969873
  486 SOLV  HW1     3586    1.624949715    5.736477337    3.464979265
  486 SOLV  HW2     3587    1.757960064    5.829268364    3.445881677
  487 SOLV  OW      3588    2.843267554    6.308293711    6.464246240
  487 SOLV  HW1     3589    2.906353304    6.378689035    6.431587380
  487 SOLV  HW2     3590    2.781874628    6.281529145    6.389974156
  488 SOLV  OW      3591    0.423955278    4.434435240    5.624803567
  488 SOLV  HW1     3592    0.506126438    4.377477820    5.627085034
  488 SOLV  HW2     3593    0.358251982    4.400847923    5.692304884
  489 SOLV  OW      3594    3.221479930    0.509898829    3.601171307
  489 SOLV  HW1     3595    3.286825252    0.555284784    3.661768387
  489 SOLV  HW2     3596    3.198690738    0.570779755    3.525170954
  490 SOLV  OW      3597    4.572574964    6.347974270    4.423124767
  490 SOLV  HW1     3598    4.487578709    6.315836894    4.381354656
  490 SOLV  HW2     3599    4.644761628    6.350616753    4.353958734
  491 SOLV  OW      3600    1.527452274    4.787244554    1.009235986
  491 SOLV  HW1     3601    1.554531491    4.745503698    1.095990179
  491 SOLV  HW2     3602    1.432828786    4.762437017    0.988433869
  492 SOLV  OW      3603    4.793222601    3.335171504    4.318700181
  492 SOLV  HW1     3604    4.871622959    3.374341449    4.366872574
  492 SOLV  HW2     3605    4.820557435    3.309371550    4.226025601
  493 SOLV  OW      3606    5.111079797    4.278610122    1.056654276
  493 SOLV  HW1     3607    5.194546492    4.225632254    1.041550060
  493 SOLV  HW2     3608    5.088386021    4.277979711    1.154050475
  494 SOLV  OW      3609    3.035816692    1.024085608    2.366861478
  494 SOLV  HW1     3610    3.018270081    0.995865054    2.272544010
  494 SOLV  HW2     3611    2.973910510    0.975194109    2.428321031
  495 SOLV  OW      3612    0.802568240    3.294793660    3.063597425
  495 SOLV  HW1     3613    0.863990349    3.236631680    3.116949933
  495 SOLV  HW2     3614    0.707919665    3.276606854    3.090293368
  496 SOLV  OW      3615    2.848057782    6.226938057    4.357989120
  496 SOLV  HW1     3616    2.811544905    6.189395117    4.443190438
  496 SOLV  HW2     3617    2.798208145    6.310330630    4.334271303
  497 SOLV  OW      3618    5.789758487    3.372873917    4.590900960
  497 SOLV  HW1     3619    5.842651823    3.317025112    4.526987590
  497 SOLV  HW2     3620    5.815960006    3.468862449    4.580835667
  498 SOLV  OW      3621    1.955996618    5.382592387    3.854824943
  498 SOLV  HW1     3622    1.927924250    5.435948608    3.934617844
  498 SOLV  HW2     3623    1.899007599    5.300712304    3.847775373
  499 SOLV  OW      3624    4.437641488    5.198791084    3.708375298
  499 SOLV  HW1     3625    4.530369039    5.171461089    3.682759833
  499 SOLV  HW2     3626    4.430799097    5.298557416    3.707234217
  500 SOLV  OW      3627    3.881487238    4.415266586    5.592725976
  500 SOLV  HW1     3628    3.833366041    4.438436394    5.677278265
  500 SOLV  HW2     3629    3.886076578    4.315820850    5.583184308
  501 SOLV  OW      3630    4.315469965    1.217660923    0.421204390
  501 SOLV  HW1     3631    4.303227832    1.316546940    0.429775701
  501 SOLV  HW2     3632    4.251284929    1.170763735    0.481889398
  502 SOLV  OW      3633    4.841399479    6.351693506    1.798321693
  502 SOLV  HW1     3634    4.781487736    6.280310499    1.762037864
  502 SOLV  HW2     3635    4.902298304    6.384067928    1.725901348
  503 SOLV  OW      3636    1.803365865    0.114737500    2.208234326
  503 SOLV  HW1     3637    1.809769550    0.206313896    2.168558455
  503 SOLV  HW2     3638    1.789282655    0.047750250    2.135324399
  504 SOLV  OW      3639    2.668921532    5.588560256    5.066628574
  504 SOLV  HW1     3640    2.718831308    5.651410940    5.126298383
  504 SOLV  HW2     3641    2.598668737    5.541034615    5.119614924
  505 SOLV  OW      3642    1.975652540    5.172928908    3.136999732
  505 SOLV  HW1     3643    1.904267081    5.102949766    3.139996342
  505 SOLV  HW2     3644    2.023138614    5.175860868    3.224967958
  506 SOLV  OW      3645    6.608024199    0.095665853    2.820781460
  506 SOLV  HW1     3646    6.677460818    0.165127157    2.801931647
  506 SOLV  HW2     3647    6.517563073    0.138303666    2.821421567
  507 SOLV  OW      3648    4.632184404    6.232449163    1.681195559
  507 SOLV  HW1     3649    4.602381919    6.288409066    1.603850134
  507 SOLV  HW2     3650    4.552242248    6.192998396    1.726526387
  508 SOLV  OW      3651    3.469053288    3.457046264    1.202206411
  508 SOLV  HW1     3652    3.420687088    3.450940881    1.114884030
  508 SOLV  HW2     3653    3.475845903    3.552904987    1.229894775
  509 SOLV  OW      3654    3.773108218    4.661194917    1.482871362
  509 SOLV  HW1     3655    3.753089826    4.563392615    1.488706228
  509 SOLV  HW2     3656    3.758859583    4.703504613    1.572352627
  510 SOLV  OW      3657    3.759308641    6.382266385    4.885229471
  510 SOLV  HW1     3658    3.739127420    6.284365129    4.882089322
  510 SOLV  HW2     3659    3.807434125    6.409053294    4.801754393
  511 SOLV  OW      3660    0.975406483    5.274192855    3.924455804
  511 SOLV  HW1     3661    0.959360775    5.313312953    4.015077109
  511 SOLV  HW2     3662    0.927085463    5.186978000    3.916795590
  512 SOLV  OW      3663    0.806140757    4.595320763    4.716389050
  512 SOLV  HW1     3664    0.879255584    4.643094719    4.765107084
  512 SOLV  HW2     3665    0.796101844    4.503026785    4.753571277
  513 SOLV  OW      3666    4.773187872    3.050190030    4.391161420
  513 SOLV  HW1     3667    4.681234849    3.031617996    4.356503624
  513 SOLV  HW2     3668    4.800010289    3.143259502    4.366261405
  514 SOLV  OW      3669    2.771311176    6.568155239    0.065589748
  514 SOLV  HW1     3670    2.684708505    6.522009346    0.084891222
  514 SOLV  HW2     3671    2.812352046    6.599194420    0.151345991
  515 SOLV  OW      3672    6.831721323    1.252453346    4.267179467
  515 SOLV  HW1     3673    6.836601407    1.283966568    4.361967362
  515 SOLV  HW2     3674    6.913996634    1.281317068    4.218198088
  516 SOLV  OW      3675    5.663609006    3.177278218    2.544986305
  516 SOLV  HW1     3676    5.597590559    3.142686642    2.611667755
  516 SOLV  HW2     3677    5.694121582    3.268448840    2.572523454
  517 SOLV  OW      3678    5.732294007    6.661323246    2.844570422
  517 SOLV  HW1     3679    5.795456556    6.614259286    2.906178425
  517 SOLV  HW2     3680    5.681456765    6.593840208    2.791076075
  518 SOLV  OW      3681    4.394547868    1.687027088    3.972670528
  518 SOLV  HW1     3682    4.370048219    1.780584860    3.947210584
  518 SOLV  HW2     3683    4.356646101    1.623241565    3.905615921
  519 SOLV  OW      3684    2.053967715    3.603663951    1.480689548
  519 SOLV  HW1     3685    2.085592373    3.548739652    1.403328190
  519 SOLV  HW2     3686    2.015898714    3.543491905    1.550915115
  520 SOLV  OW      3687    1.118585003    5.563768700    5.778955493
  520 SOLV  HW1     3688    1.135813449    5.514943387    5.693402358
  520 SOLV  HW2     3689    1.061965098    5.644130958    5.760621791
  521 SOLV  OW      3690    2.199213307    4.162021177    3.237555562
  521 SOLV  HW1     3691    2.127912789    4.174770477    3.168595878
  521 SOLV  HW2     3692    2.166423649    4.099244115    3.308164241
  522 SOLV  OW      3693    6.567251744    0.014123763    3.233499766
  522 SOLV  HW1     3694    6.621899050    0.097676749    3.227670183
  522 SOLV  HW2     3695    6.470714106    0.036439529    3.219939676
  523 SOLV  OW      3696    5.637960208    5.478628102    1.529826527
  523 SOLV  HW1     3697    5.687449871    5.541732582    1.589577328
  523 SOLV  HW2     3698    5.703403597    5.422696700    1.478931123
  524 SOLV  OW      3699    1.507815698    3.875899693    5.222117465
  524 SOLV  HW1     3700    1.539418931    3.807175779    5.156697363
  524 SOLV  HW2     3701    1.571318685    3.953156333    5.222566392
  525 SOLV  OW      3702    3.780571287    6.026576488    5.259323199
  525 SOLV  HW1     3703    3.687032123    6.012803996    5.226729938
  525 SOLV  HW2     3704    3.804915049    6.123205279    5.250850835
  526 SOLV  OW      3705    1.917082959    1.755169815    1.133140554
  526 SOLV  HW1     3706    1.872183871    1.840269029    1.105868509
  526 SOLV  HW2     3707    1.861523907    1.677330125    1.103887601
  527 SOLV  OW      3708    4.956767498    5.134218037    0.132655166
  527 SOLV  HW1     3709    4.882706154    5.068854503    0.148278267
  527 SOLV  HW2     3710    4.918832994    5.226480184    0.125570522
  528 SOLV  OW      3711    2.928473466    0.108700709    4.169675183
  528 SOLV  HW1     3712    2.830430180    0.090133159    4.163133720
  528 SOLV  HW2     3713    2.965431835    0.125170329    4.078215682
  529 SOLV  OW      3714    6.868751426    5.355584357    4.935514614
  529 SOLV  HW1     3715    6.843641474    5.432600618    4.994163344
  529 SOLV  HW2     3716    6.882524720    5.388074167    4.841939385
  530 SOLV  OW      3717    6.420956890    2.442312274    1.621935629
  530 SOLV  HW1     3718    6.413730382    2.536173069    1.588201300
  530 SOLV  HW2     3719    6.444817645    2.381462980    1.546251691
  531 SOLV  OW      3720    5.657202026    5.924491155    1.383493439
  531 SOLV  HW1     3721    5.584625364    5.872876362    1.428975468
  531 SOLV  HW2     3722    5.622258052    6.014133464    1.356231638
  532 SOLV  OW      3723    3.473117240    2.059091320    2.783080900
  532 SOLV  HW1     3724    3.470587490    2.158920407    2.788356144
  532 SOLV  HW2     3725    3.508556803    2.022088143    2.868957747
  533 SOLV  OW      3726    2.202474537    4.730066651    2.007123649
  533 SOLV  HW1     3727    2.139206548    4.747132686    2.082671579
  533 SOLV  HW2     3728    2.151689199    4.695073441    1.928396942
  534 SOLV  OW      3729    1.407946697    6.064452626    2.238018462
  534 SOLV  HW1     3730    1.483954445    6.115034299    2.278831508
  534 SOLV  HW2     3731    1.434098754    5.968622213    2.226442995
  535 SOLV  OW      3732    5.580931421    3.330967458    3.776840211
  535 SOLV  HW1     3733    5.680176535    3.336745036    3.765951396
  535 SOLV  HW2     3734    5.552202238    3.389987045    3.852290918
  536 SOLV  OW      3735    2.653973393    6.686404365    1.761533323
  536 SOLV  HW1     3736    2.606841748    6.760065028    1.713013057
  536 SOLV  HW2     3737    2.689290765    6.620212178    1.695406660
  537 SOLV  OW      3738    0.532389773    2.764350741    3.939387169
  537 SOLV  HW1     3739    0.451281970    2.745125540    3.884129415
  537 SOLV  HW2     3740    0.509427129    2.831208884    4.010127207
  538 SOLV  OW      3741    0.654265483    1.345475564    2.895638380
  538 SOLV  HW1     3742    0.723467205    1.314604241    2.830370453
  538 SOLV  HW2     3743    0.573448458    1.377189760    2.845993308
  539 SOLV  OW      3744    3.242050539    0.751156675    5.362273936
  539 SOLV  HW1     3745    3.214333821    0.843845202    5.336935400
  539 SOLV  HW2     3746    3.270836146    0.749997038    5.458041364
  540 SOLV  OW      3747    0.448283944    4.401289599    3.117997336
  540 SOLV  HW1     3748    0.500122372    4.432685109    3.038442393
  540 SOLV  HW2     3749    0.491739787    4.319602623    3.155952942
  541 SOLV  OW      3750    3.111201028    1.852591624    6.263096074
  541 SOLV  HW1     3751    3.183859302    1.870304223    6.329482170
  541 SOLV  HW2     3752    3.080565241    1.939099783    6.223374321
  542 SOLV  OW      3753    5.417641702    4.679835209    2.707085324
  542 SOLV  HW1     3754    5.318761658    4.664913361    2.708311742
  542 SOLV  HW2     3755    5.461960776    4.605343790    2.657202800
  543 SOLV  OW      3756    3.644730979    0.345926700    4.715672168
  543 SOLV  HW1     3757    3.670064100    0.442503883    4.709946325
  543 SOLV  HW2     3758    3.608959645    0.315576048    4.627349622
  544 SOLV  OW      3759    1.373144957    5.731250988    4.703399929
  544 SOLV  HW1     3760    1.338202639    5.640479288    4.680138587
  544 SOLV  HW2     3761    1.297832790    5.797048406    4.703008478
  545 SOLV  OW      3762    2.506560162    6.853834236    1.587798077
  545 SOLV  HW1     3763    2.528539072    6.873222571    1.492181366
  545 SOLV  HW2     3764    2.408350579    6.837181009    1.596691544
  546 SOLV  OW      3765    1.590228173    3.937928267    5.726341143
  546 SOLV  HW1     3766    1.652323007    3.952514381    5.803367367
  546 SOLV  HW2     3767    1.582210309    3.839923955    5.708108505
  547 SOLV  OW      3768    0.265277488    5.614984429    4.182558855
  547 SOLV  HW1     3769    0.364313393    5.617171091    4.196300912
  547 SOLV  HW2     3770    0.219415272    5.610664924    4.271326572
  548 SOLV  OW      3771    2.588716252    6.438651049    5.463009409
  548 SOLV  HW1     3772    2.602244048    6.480231456    5.373065869
  548 SOLV  HW2     3773    2.498333283    6.463436317    5.497914264
  549 SOLV  OW      3774    3.679053926    0.534296258    1.605610892
  549 SOLV  HW1     3775    3.635901631    0.474032542    1.672751383
  549 SOLV  HW2     3776    3.766103797    0.494679939    1.576378534
  550 SOLV  OW      3777    3.968216048    5.921437827    2.299168801
  550 SOLV  HW1     3778    3.985126126    5.895228764    2.204147338
  550 SOLV  HW2     3779    3.872252010    5.947437287    2.309979042
  551 SOLV  OW      3780    1.680491482    2.740526887    0.932209502
  551 SOLV  HW1     3781    1.719906461    2.649406344    0.944271492
  551 SOLV  HW2     3782    1.726539555    2.805073871    0.993161864
  552 SOLV  OW      3783    2.066452923    1.251689014    1.944302127
  552 SOLV  HW1     3784    2.097333307    1.336360208    1.900975213
  552 SOLV  HW2     3785    2.031153990    1.189461737    1.874418353
  553 SOLV  OW      3786    1.157948676    1.511848458    1.699821690
  553 SOLV  HW1     3787    1.218938711    1.456602909    1.642989776
  553 SOLV  HW2     3788    1.200196167    1.526825334    1.789223061
  554 SOLV  OW      3789    4.314254172    0.933758083    2.090756459
  554 SOLV  HW1     3790    4.327551643    1.026241353    2.126414631
  554 SOLV  HW2     3791    4.397328481    0.880081895    2.105551968
  555 SOLV  OW      3792    3.791614641    0.534491297    6.343943493
  555 SOLV  HW1     3793    3.709854596    0.573646573    6.301707645
  555 SOLV  HW2     3794    3.815585463    0.587324674    6.425402991
  556 SOLV  OW      3795    6.504867060    2.715287341    6.565560562
  556 SOLV  HW1     3796    6.424749200    2.765115501    6.532396386
  556 SOLV  HW2     3797    6.491482648    2.690823162    6.661601418
  557 SOLV  OW      3798    6.392516451    3.227054919    0.962206814
  557 SOLV  HW1     3799    6.391277408    3.167662044    1.042659150
  557 SOLV  HW2     3800    6.472322901    3.205331975    0.905987098
  558 SOLV  OW      3801    4.651341692    2.323783579    2.970319369
  558 SOLV  HW1     3802    4.608662415    2.389475273    3.032484936
  558 SOLV  HW2     3803    4.704152770    2.372922714    2.901053394
  559 SOLV  OW      3804    2.740697807    6.065543202    0.275585066
  559 SOLV  HW1     3805    2.709147774    5.972209804    0.258400536
  559 SOLV  HW2     3806    2.837599151    6.063936934    0.300269648
  560 SOLV  OW      3807    6.656020627    3.783531910    4.502184891
  560 SOLV  HW1     3808    6.567682988    3.800294685    4.458395940
  560 SOLV  HW2     3809    6.723631762    3.759298580    4.432590035
  561 SOLV  OW      3810    4.120087998    4.634510986    2.348485179
  561 SOLV  HW1     3811    4.132455537    4.541021742    2.315195350
  561 SOLV  HW2     3812    4.190933125    4.655528279    2.415869427
  562 SOLV  OW      3813    1.941651127    1.716665704    2.963752426
  562 SOLV  HW1     3814    1.962800229    1.675684150    2.875012250
  562 SOLV  HW2     3815    2.026517254    1.732337637    3.014285968
  563 SOLV  OW      3816    0.059046495    3.713961608    3.132911149
  563 SOLV  HW1     3817    0.089053942    3.624133090    3.165033893
  563 SOLV  HW2     3818    0.138921249    3.769175721    3.108975598
  564 SOLV  OW      3819    1.286866167    3.746099383    2.147930814
  564 SOLV  HW1     3820    1.212014630    3.722281394    2.086029070
  564 SOLV  HW2     3821    1.334843078    3.826508633    2.112796595
  565 SOLV  OW      3822    2.640013158    0.116873419    0.707364505
  565 SOLV  HW1     3823    2.692580670    0.195398809    0.674623896
  565 SOLV  HW2     3824    2.558791153    0.104997876    0.650237801
  566 SOLV  OW      3825    1.028160049    6.761954839    3.290788631
  566 SOLV  HW1     3826    1.118753783    6.789823976    3.322665225
  566 SOLV  HW2     3827    1.037517361    6.687048642    3.225187451
  567 SOLV  OW      3828    1.157830752    3.275030408    3.465640274
  567 SOLV  HW1     3829    1.176736075    3.353007161    3.525337054
  567 SOLV  HW2     3830    1.159252148    3.190752938    3.519461289
  568 SOLV  OW      3831    3.289656116    5.981162738    3.547410675
  568 SOLV  HW1     3832    3.284619335    5.974410537    3.447765752
  568 SOLV  HW2     3833    3.255265476    5.896633661    3.588302602
  569 SOLV  OW      3834    3.501120832    1.942352417    1.557455584
  569 SOLV  HW1     3835    3.470033018    2.032278547    1.588227484
  569 SOLV  HW2     3836    3.561439449    1.953205835    1.478437242
  570 SOLV  OW      3837    5.214886494    3.108292965    0.135521189
  570 SOLV  HW1     3838    5.215732236    3.043322546    0.211535633
  570 SOLV  HW2     3839    5.239572283    3.199187556    0.169119045
  571 SOLV  OW      3840    0.394866456    4.634778429    1.984206619
  571 SOLV  HW1     3841    0.448909435    4.553076404    2.004350079
  571 SOLV  HW2     3842    0.320946200    4.611113325    1.921140874
  572 SOLV  OW      3843    1.653463370    0.076678024    1.233904133
  572 SOLV  HW1     3844    1.665519289    0.008585614    1.161655531
  572 SOLV  HW2     3845    1.585227105    0.143938298    1.205238343
  573 SOLV  OW      3846    4.448439508    2.126765904    6.590378105
  573 SOLV  HW1     3847    4.352121525    2.099879693    6.590162240
  573 SOLV  HW2     3848    4.505841721    2.045046157    6.585191624
  574 SOLV  OW      3849    3.548092393    2.394887535    0.737323589
  574 SOLV  HW1     3850    3.507599196    2.329983139    0.672920243
  574 SOLV  HW2     3851    3.598586186    2.344885813    0.807681498
  575 SOLV  OW      3852    6.875202102    5.334701421    4.240606894
  575 SOLV  HW1     3853    6.823075658    5.251277182    4.258625404
  575 SOLV  HW2     3854    6.852149036    5.369409127    4.149693189
  576 SOLV  OW      3855    0.155449260    5.489419280    3.380020733
  576 SOLV  HW1     3856    0.162922233    5.508130570    3.282063961
  576 SOLV  HW2     3857    0.162903285    5.575146879    3.430978229
  577 SOLV  OW      3858    5.331967434    6.727897177    4.546689488
  577 SOLV  HW1     3859    5.381108189    6.644088809    4.522955761
  577 SOLV  HW2     3860    5.282313844    6.761232782    4.466532251
  578 SOLV  OW      3861    1.617091703    6.200159942    4.334504860
  578 SOLV  HW1     3862    1.646187954    6.120743564    4.387872185
  578 SOLV  HW2     3863    1.673670633    6.279028353    4.358592951
  579 SOLV  OW      3864    3.978454101    6.775024703    0.940466755
  579 SOLV  HW1     3865    3.974511601    6.834342136    0.860045309
  579 SOLV  HW2     3866    3.892590785    6.724428100    0.948783858
  580 SOLV  OW      3867    0.850513825    3.963074531    2.947745993
  580 SOLV  HW1     3868    0.943573057    3.961094861    2.911167532
  580 SOLV  HW2     3869    0.847722700    4.021957651    3.028534799
  581 SOLV  OW      3870    5.769214620    2.477144059    0.232800393
  581 SOLV  HW1     3871    5.797814582    2.480145172    0.137014005
  581 SOLV  HW2     3872    5.691683345    2.414716104    0.242474155
  582 SOLV  OW      3873    5.811047157    2.428055996    6.819603341
  582 SOLV  HW1     3874    5.897072686    2.474491723    6.798504711
  582 SOLV  HW2     3875    5.806928055    2.341363873    6.769911591
  583 SOLV  OW      3876    5.244391978    0.281512616    4.109594667
  583 SOLV  HW1     3877    5.198950983    0.369323656    4.094565713
  583 SOLV  HW2     3878    5.327952027    0.295887489    4.162628224
  584 SOLV  OW      3879    3.772487627    6.651587823    1.857185572
  584 SOLV  HW1     3880    3.686553157    6.630207560    1.810711013
  584 SOLV  HW2     3881    3.845723021    6.659971498    1.789599220
  585 SOLV  OW      3882    4.070467319    6.510465969    0.123392654
  585 SOLV  HW1     3883    4.010448890    6.588159404    0.104337887
  585 SOLV  HW2     3884    4.164000711    6.543163177    0.136954187
  586 SOLV  OW      3885    1.915096799    0.173532478    2.446353538
  586 SOLV  HW1     3886    1.879573592    0.147352224    2.356607694
  586 SOLV  HW2     3887    1.989924095    0.112230953    2.471741998
  587 SOLV  OW      3888    0.372152972    2.405528961    2.891414047
  587 SOLV  HW1     3889    0.335406142    2.321128424    2.852327203
  587 SOLV  HW2     3890    0.396595395    2.468511783    2.817676574
  588 SOLV  OW      3891    0.415965005    2.551173937    6.405483478
  588 SOLV  HW1     3892    0.427285663    2.502126119    6.491899993
  588 SOLV  HW2     3893    0.320385977    2.545993869    6.376510552
  589 SOLV  OW      3894    2.351580487    5.093284094    2.362439263
  589 SOLV  HW1     3895    2.360080275    5.032413473    2.283546393
  589 SOLV  HW2     3896    2.411827725    5.172177565    2.350291021
  590 SOLV  OW      3897    6.831554765    5.475582333    4.710980710
  590 SOLV  HW1     3898    6.863118954    5.449490655    4.619750258
  590 SOLV  HW2     3899    6.883689243    5.554725536    4.742892781
  591 SOLV  OW      3900    1.659416214    4.957510656    6.412337592
  591 SOLV  HW1     3901    1.622411766    4.891059584    6.347401250
  591 SOLV  HW2     3902    1.667602413    5.046656214    6.367751677
  592 SOLV  OW      3903    6.866099988    3.603853997    1.507503964
  592 SOLV  HW1     3904    6.832985977    3.670827386    1.441023746
  592 SOLV  HW2     3905    6.965044745    3.593201171    1.497603758
  593 SOLV  OW      3906    5.494717661    4.319473650    6.645118378
  593 SOLV  HW1     3907    5.421085919    4.272883976    6.694187713
  593 SOLV  HW2     3908    5.501388692    4.414024857    6.677017731
  594 SOLV  OW      3909    4.533567217    4.904835328    1.893118888
  594 SOLV  HW1     3910    4.531824853    4.968229407    1.970449370
  594 SOLV  HW2     3911    4.600410245    4.832572987    1.910783422
  595 SOLV  OW      3912    1.151279911    6.669183486    3.829487069
  595 SOLV  HW1     3913    1.240341430    6.630769298    3.805113497
  595 SOLV  HW2     3914    1.115745366    6.722326209    3.752579716
  596 SOLV  OW      3915    2.983356738    6.597226177    2.720414189
  596 SOLV  HW1     3916    2.960130435    6.511281996    2.674851971
  596 SOLV  HW2     3917    3.008614068    6.578803339    2.815411037
  597 SOLV  OW      3918    3.111666733    1.886924137    5.480385757
  597 SOLV  HW1     3919    3.069947252    1.857028930    5.394550559
  597 SOLV  HW2     3920    3.055256733    1.958420645    5.521714053
  598 SOLV  OW      3921    5.951388718    3.638163385    1.430376188
  598 SOLV  HW1     3922    5.852315427    3.650582995    1.436013767
  598 SOLV  HW2     3923    5.982001701    3.579913176    1.505683647
  599 SOLV  OW      3924    5.617534223    0.014757104    6.482693808
  599 SOLV  HW1     3925    5.648101558   -0.058868742    6.422320419
  599 SOLV  HW2     3926    5.573733274   -0.024504222    6.563564419
  600 SOLV  OW      3927    3.792918405    2.281001721    0.942954802
  600 SOLV  HW1     3928    3.811370639    2.353411212    1.009422610
  600 SOLV  HW2     3929    3.875147138    2.263857752    0.888677502
  601 SOLV  OW      3930    4.473438950    6.515219306    3.220366456
  601 SOLV  HW1     3931    4.520727045    6.428363039    3.205489023
  601 SOLV  HW2     3932    4.374987538    6.501952364    3.208843511
  602 SOLV  OW      3933    1.624032124    0.401094865    1.767085826
  602 SOLV  HW1     3934    1.710366401    0.417997192    1.814653590
  602 SOLV  HW2     3935    1.582269284    0.317439148    1.802576590
  603 SOLV  OW      3936    1.743843866    4.029783997    5.961433546
  603 SOLV  HW1     3937    1.755998289    3.950630015    6.021337615
  603 SOLV  HW2     3938    1.656584810    4.074081697    5.982052914
  604 SOLV  OW      3939    3.953034558    4.700969256    0.014913084
  604 SOLV  HW1     3940    4.002039598    4.671764328    0.097053382
  604 SOLV  HW2     3941    3.902780092    4.623386152   -0.023253508
  605 SOLV  OW      3942    4.715632889    3.149731625    3.887242590
  605 SOLV  HW1     3943    4.764239667    3.167663040    3.972775724
  605 SOLV  HW2     3944    4.781246237    3.123304416    3.816556510
  606 SOLV  OW      3945    6.661787906    1.059515376    3.275920338
  606 SOLV  HW1     3946    6.678774566    1.153594764    3.305287725
  606 SOLV  HW2     3947    6.566669191    1.050501390    3.246374344
  607 SOLV  OW      3948    5.961576916    2.014083147    6.298863498
  607 SOLV  HW1     3949    6.005929690    1.972132855    6.219650335
  607 SOLV  HW2     3950    6.031304200    2.046039294    6.363040077
  608 SOLV  OW      3951    4.337433014    3.521590571    4.548641295
  608 SOLV  HW1     3952    4.251938206    3.499498983    4.501692241
  608 SOLV  HW2     3953    4.338321722    3.618764370    4.572263487
  609 SOLV  OW      3954    0.044799416    2.964400065    2.660999157
  609 SOLV  HW1     3955   -0.012955829    2.903067665    2.714893554
  609 SOLV  HW2     3956    0.128851740    2.983974896    2.711535127
  610 SOLV  OW      3957    1.997363772    2.420350892    0.911621575
  610 SOLV  HW1     3958    1.898514047    2.407048480    0.904421121
  610 SOLV  HW2     3959    2.016066476    2.503075833    0.964601039
  611 SOLV  OW      3960    6.459034580    4.161380824    0.056078645
  611 SOLV  HW1     3961    6.528195055    4.125965665    0.119043877
  611 SOLV  HW2     3962    6.417126822    4.085345701    0.006436099
  612 SOLV  OW      3963    2.913501171    2.219308185    1.055053056
  612 SOLV  HW1     3964    2.999142892    2.191595727    1.098632517
  612 SOLV  HW2     3965    2.839163726    2.160791653    1.087478111
  613 SOLV  OW      3966    0.034565697    4.005744341    1.114920031
  613 SOLV  HW1     3967    0.059459140    3.908973077    1.119094884
  613 SOLV  HW2     3968    0.112457883    4.061452309    1.143749750
  614 SOLV  OW      3969    5.337483692    4.605308311    1.752943924
  614 SOLV  HW1     3970    5.425203726    4.641599556    1.784409443
  614 SOLV  HW2     3971    5.310636295    4.651640860    1.668477904
  615 SOLV  OW      3972    3.959288130    2.824097613    0.779866816
  615 SOLV  HW1     3973    3.908457496    2.869201023    0.853239700
  615 SOLV  HW2     3974    3.897172281    2.766239828    0.726992793
  616 SOLV  OW      3975    0.218730595    4.820134453    4.195012265
  616 SOLV  HW1     3976    0.208222578    4.915097768    4.165460689
  616 SOLV  HW2     3977    0.130523125    4.785100329    4.226535284
  617 SOLV  OW      3978    4.944792929    5.394390550    0.760922172
  617 SOLV  HW1     3979    4.875827077    5.341425018    0.711542071
  617 SOLV  HW2     3980    4.909185353    5.485884208    0.779973735
  618 SOLV  OW      3981    0.866039009    5.032400618    3.375104960
  618 SOLV  HW1     3982    0.806267900    5.092308913    3.428395008
  618 SOLV  HW2     3983    0.956757866    5.073841579    3.367745416
  619 SOLV  OW      3984    5.099231705    0.060492305    1.823599436
  619 SOLV  HW1     3985    5.045592098    0.082656120    1.742154436
  619 SOLV  HW2     3986    5.038043139    0.050408549    1.902059886
  620 SOLV  OW      3987    5.499274098    1.139864407    1.179260418
  620 SOLV  HW1     3988    5.520049116    1.183429042    1.266851246
  620 SOLV  HW2     3989    5.465861417    1.208729717    1.114896600
  621 SOLV  OW      3990    3.180426824    5.431174101    6.681795493
  621 SOLV  HW1     3991    3.122236899    5.462258776    6.606633414
  621 SOLV  HW2     3992    3.168878430    5.492097807    6.760259080
  622 SOLV  OW      3993    1.944998030    2.172019957    3.168712348
  622 SOLV  HW1     3994    1.937503575    2.072638736    3.160401638
  622 SOLV  HW2     3995    1.998674064    2.207882026    3.092327641
  623 SOLV  OW      3996    5.217716785    3.455845019    5.361639700
  623 SOLV  HW1     3997    5.298424065    3.513525409    5.348961373
  623 SOLV  HW2     3998    5.244131054    3.359628666    5.354852622
  624 SOLV  OW      3999    3.981137587    0.993575558    0.165413380
  624 SOLV  HW1     4000    3.922537457    1.068487900    0.134491867
  624 SOLV  HW2     4001    4.023759429    0.949771024    0.086252245
  625 SOLV  OW      4002    4.756765327    6.266041555    0.059516371
  625 SOLV  HW1     4003    4.675242609    6.284629385    0.114383455
  625 SOLV  HW2     4004    4.829314965    6.330018538    0.084918572
  626 SOLV  OW      4005    5.556423882    3.491415458    2.912751463
  626 SOLV  HW1     4006    5.521886876    3.520329985    3.002024115
  626 SOLV  HW2     4007    5.490511315    3.516359975    2.841816567
  627 SOLV  OW      4008    2.440476638    3.880908257    1.204593331
  627 SOLV  HW1     4009    2.419433835    3.973115971    1.172085782
  627 SOLV  HW2     4010    2.534777806    3.877994115    1.237768705
  628 SOLV  OW      4011    1.883777803    3.885219419    2.280191149
  628 SOLV  HW1     4012    1.981176878    3.862537161    2.279414608
  628 SOLV  HW2     4013    1.859185765    3.923455375    2.369268851
  629 SOLV  OW      4014    3.768726823    0.719763224    5.835717913
  629 SOLV  HW1     4015    3.712681929    0.782682328    5.781851183
  629 SOLV  HW2     4016    3.855693962    0.763649189    5.858349177
  630 SOLV  OW      4017    4.338736236    0.209149488    0.231949539
  630 SOLV  HW1     4018    4.361398038    0.221294240    0.135302121
  630 SOLV  HW2     4019    4.247157682    0.169776189    0.240000147
  631 SOLV  OW      4020    1.546570121    5.263435658    2.962176210
  631 SOLV  HW1     4021    1.495547561    5.348600899    2.950125399
  631 SOLV  HW2     4022    1.511654997    5.214726656    3.042238824
  632 SOLV  OW      4023    5.947862644    3.407986172    0.905013636
  632 SOLV  HW1     4024    6.019158648    3.337894942    0.907388650
  632 SOLV  HW2     4025    5.946287121    3.456874841    0.992242462
  633 SOLV  OW      4026    4.793910635    6.343960947    6.673392532
  633 SOLV  HW1     4027    4.764889464    6.293786266    6.754889684
  633 SOLV  HW2     4028    4.720822741    6.405844918    6.644582715
  634 SOLV  OW      4029    0.927234231    1.983015361    6.382996496
  634 SOLV  HW1     4030    1.020732201    1.957434760    6.407599185
  634 SOLV  HW2     4031    0.887035969    2.037279397    6.456760112
  635 SOLV  OW      4032    0.652661543    5.065827833    0.668016971
  635 SOLV  HW1     4033    0.639655158    5.011117086    0.750718830
  635 SOLV  HW2     4034    0.586931759    5.141200263    0.667260724
  636 SOLV  OW      4035    4.379382242    3.237927097    5.612510964
  636 SOLV  HW1     4036    4.461333103    3.204154970    5.566193780
  636 SOLV  HW2     4037    4.355756103    3.328286582    5.576752441
  637 SOLV  OW      4038    5.725266199    2.720412405    6.645333819
  637 SOLV  HW1     4039    5.658891855    2.648860589    6.667157440
  637 SOLV  HW2     4040    5.778606073    2.693079838    6.565276090
  638 SOLV  OW      4041    3.327539928    5.978416984    4.291991081
  638 SOLV  HW1     4042    3.300149583    6.032364481    4.212359656
  638 SOLV  HW2     4043    3.256946168    5.984939784    4.362529588
  639 SOLV  OW      4044    1.005996395    3.584802097    1.766036657
  639 SOLV  HW1     4045    1.044481719    3.664446959    1.812698838
  639 SOLV  HW2     4046    0.921212663    3.610970888    1.719899619
  640 SOLV  OW      4047    5.576709311    2.178521235    2.810974480
  640 SOLV  HW1     4048    5.529708737    2.170974606    2.898909421
  640 SOLV  HW2     4049    5.538352547    2.112075154    2.746847643
  641 SOLV  OW      4050    5.775021283    5.553659438    2.426718599
  641 SOLV  HW1     4051    5.758167174    5.459281013    2.455184764
  641 SOLV  HW2     4052    5.841106085    5.554520027    2.351660310
  642 SOLV  OW      4053    0.050797706    0.185968205    4.028645014
  642 SOLV  HW1     4054    0.093106634    0.238910635    4.102188276
  642 SOLV  HW2     4055    0.067361925    0.231400046    3.941106166
  643 SOLV  OW      4056    3.274997655    3.659943642    2.779705174
  643 SOLV  HW1     4057    3.204802463    3.640722628    2.848298699
  643 SOLV  HW2     4058    3.276276540    3.757966414    2.759913200
  644 SOLV  OW      4059    1.377288154    5.308071259    1.065268180
  644 SOLV  HW1     4060    1.382270934    5.208646761    1.074753524
  644 SOLV  HW2     4061    1.287164898    5.333722614    1.030313462
  645 SOLV  OW      4062    0.269538877    5.091703240    1.387805688
  645 SOLV  HW1     4063    0.353777264    5.096595296    1.334123563
  645 SOLV  HW2     4064    0.197260453    5.050044671    1.332649620
  646 SOLV  OW      4065    2.176730544    0.532066712    1.897288630
  646 SOLV  HW1     4066    2.218178244    0.476713082    1.969534611
  646 SOLV  HW2     4067    2.240423779    0.539834308    1.820579946
  647 SOLV  OW      4068    3.050709719    0.292908395    4.309710423
  647 SOLV  HW1     4069    3.006168643    0.329876260    4.391264915
  647 SOLV  HW2     4070    2.987750781    0.231250720    4.262422257
  648 SOLV  OW      4071    3.494013076    0.099166445    3.988690402
  648 SOLV  HW1     4072    3.590261829    0.102404309    4.015662129
  648 SOLV  HW2     4073    3.475614798    0.171513021    3.922138392
  649 SOLV  OW      4074    1.696994507    5.813979088    5.286080027
  649 SOLV  HW1     4075    1.613966580    5.763343945    5.309408298
  649 SOLV  HW2     4076    1.772109527    5.783619909    5.344711827
  650 SOLV  OW      4077    1.180520870    3.091569949    3.679844897
  650 SOLV  HW1     4078    1.274915530    3.118130242    3.699486382
  650 SOLV  HW2     4079    1.120733843    3.124585944    3.752899643
  651 SOLV  OW      4080    4.205200491    6.732003322    4.781278589
  651 SOLV  HW1     4081    4.300718376    6.708865478    4.762763280
  651 SOLV  HW2     4082    4.165565602    6.663470052    4.842385063
  652 SOLV  OW      4083    3.215572262    4.975454095    1.958629131
  652 SOLV  HW1     4084    3.251991900    5.054858571    2.007314492
  652 SOLV  HW2     4085    3.137953595    4.937992298    2.009360151
  653 SOLV  OW      4086    5.724146656    0.258008908    3.307427413
  653 SOLV  HW1     4087    5.651043671    0.267533998    3.239849579
  653 SOLV  HW2     4088    5.801084816    0.208883593    3.266578402
  654 SOLV  OW      4089    6.285012695    1.081286520    4.266535774
  654 SOLV  HW1     4090    6.289973753    1.044775882    4.173561730
  654 SOLV  HW2     4091    6.375816050    1.078401770    4.308346911
  655 SOLV  OW      4092    6.302556070    6.747845336    4.188777773
  655 SOLV  HW1     4093    6.387329165    6.696028135    4.177368963
  655 SOLV  HW2     4094    6.239546462    6.696272796    4.246844556
  656 SOLV  OW      4095    6.334578051    2.298135812    1.225349750
  656 SOLV  HW1     4096    6.366153342    2.392920782    1.220785281
  656 SOLV  HW2     4097    6.375057880    2.253343963    1.305080396
  657 SOLV  OW      4098    0.280589401    2.011424082    0.695303292
  657 SOLV  HW1     4099    0.261886195    1.913221725    0.697864403
  657 SOLV  HW2     4100    0.289516101    2.041160568    0.600244961
  658 SOLV  OW      4101    4.182358975    0.505158805    5.625602656
  658 SOLV  HW1     4102    4.210412638    0.432014026    5.563438011
  658 SOLV  HW2     4103    4.082519354    0.508235332    5.630522031
  659 SOLV  OW      4104    4.256230711    5.362396985    5.127536462
  659 SOLV  HW1     4105    4.334547723    5.407049442    5.084241648
  659 SOLV  HW2     4106    4.273767830    5.264217348    5.134951044
  660 SOLV  OW      4107    1.602805423    4.831972927    0.120749282
  660 SOLV  HW1     4108    1.595584853    4.883721872    0.206023899
  660 SOLV  HW2     4109    1.699047653    4.812817716    0.101454807
  661 SOLV  OW      4110    3.157779279    3.761831375    1.876077650
  661 SOLV  HW1     4111    3.089381657    3.709689616    1.927114917
  661 SOLV  HW2     4112    3.185321797    3.710208592    1.794971565
  662 SOLV  OW      4113    0.866073003    2.309106736    2.419745701
  662 SOLV  HW1     4114    0.891535147    2.240104939    2.351980048
  662 SOLV  HW2     4115    0.948264981    2.356146497    2.451893651
  663 SOLV  OW      4116    3.085370715    3.292563529    0.641020710
  663 SOLV  HW1     4117    3.032559041    3.370011945    0.675868370
  663 SOLV  HW2     4118    3.178306438    3.322595397    0.619512247
  664 SOLV  OW      4119    0.046849891    2.722425659    2.443870192
  664 SOLV  HW1     4120    0.014852719    2.784985758    2.515032941
  664 SOLV  HW2     4121    0.143674345    2.702088330    2.458467488
  665 SOLV  OW      4122    3.013754451    6.320981709    5.389436171
  665 SOLV  HW1     4123    3.112601850    6.331368588    5.400453072
  665 SOLV  HW2     4124    2.981328239    6.383865997    5.318766957
  666 SOLV  OW      4125    5.788728069    4.477660847    6.701849684
  666 SOLV  HW1     4126    5.715848717    4.437729574    6.757487169
  666 SOLV  HW2     4127    5.797790247    4.574854458    6.723590308
  667 SOLV  OW      4128    3.405389684    5.199601018    2.687963610
  667 SOLV  HW1     4129    3.500339554    5.199486945    2.719362744
  667 SOLV  HW2     4130    3.403339633    5.196203672    2.588035365
  668 SOLV  OW      4131    1.603341592    3.579641285    6.332331819
  668 SOLV  HW1     4132    1.611328983    3.643197496    6.409132575
  668 SOLV  HW2     4133    1.526185947    3.606574727    6.274685256
  669 SOLV  OW      4134    5.478594415    0.995014292    6.521035588
  669 SOLV  HW1     4135    5.518534126    1.072048152    6.471310631
  669 SOLV  HW2     4136    5.441701901    1.027189508    6.608245494
  670 SOLV  OW      4137    2.724202454    5.710729531    6.693508648
  670 SOLV  HW1     4138    2.802493574    5.735893040    6.750421849
  670 SOLV  HW2     4139    2.641379706    5.753152948    6.730147175
  671 SOLV  OW      4140    5.894286481    2.627075491    6.148190309
  671 SOLV  HW1     4141    5.862840292    2.533189964    6.134097259
  671 SOLV  HW2     4142    5.947266346    2.656737886    6.068733989
  672 SOLV  OW      4143    6.817322598    5.768128478    3.320843470
  672 SOLV  HW1     4144    6.893047527    5.782543500    3.257141250
  672 SOLV  HW2     4145    6.776854622    5.856339997    3.344990145
  673 SOLV  OW      4146    1.117697930    4.726120208    6.306249608
  673 SOLV  HW1     4147    1.092523608    4.745810157    6.211493972
  673 SOLV  HW2     4148    1.140461208    4.811488269    6.353091449
  674 SOLV  OW      4149    5.745059411    5.207891206    5.414474838
  674 SOLV  HW1     4150    5.646765269    5.198409786    5.398655089
  674 SOLV  HW2     4151    5.774234672    5.141649559    5.483487118
  675 SOLV  OW      4152    4.678716266    3.605127449    3.947658218
  675 SOLV  HW1     4153    4.659408356    3.548626938    4.027885518
  675 SOLV  HW2     4154    4.676598347    3.701683220    3.973618365
  676 SOLV  OW      4155    2.798905679    5.162888746    2.011998812
  676 SOLV  HW1     4156    2.786080196    5.233623111    2.081526917
  676 SOLV  HW2     4157    2.843288789    5.202743399    1.931726164
  677 SOLV  OW      4158    3.375734912    3.433484057    1.476622166
  677 SOLV  HW1     4159    3.395459935    3.346567929    1.521971717
  677 SOLV  HW2     4160    3.414906769    3.432689035    1.384616926
  678 SOLV  OW      4161    2.488563485    3.423066787    0.475111458
  678 SOLV  HW1     4162    2.389676940    3.437011834    0.480491658
  678 SOLV  HW2     4163    2.534207995    3.482190034    0.541617346
  679 SOLV  OW      4164    2.407867616    0.722662531    2.094064421
  679 SOLV  HW1     4165    2.490527358    0.737596640    2.039802000
  679 SOLV  HW2     4166    2.336837379    0.786712489    2.064869575
  680 SOLV  OW      4167    1.580359469    3.219985727    4.234058118
  680 SOLV  HW1     4168    1.500638171    3.189064946    4.285923219
  680 SOLV  HW2     4169    1.646256238    3.145140543    4.226486944
  681 SOLV  OW      4170    0.840388800    4.556944660    1.158025581
  681 SOLV  HW1     4171    0.871150126    4.501910991    1.235656339
  681 SOLV  HW2     4172    0.785384248    4.500239715    1.096702870
  682 SOLV  OW      4173    3.616459238    2.991931468    3.983539294
  682 SOLV  HW1     4174    3.679503717    3.061001391    3.948090095
  682 SOLV  HW2     4175    3.622604334    2.989302630    4.083324681
  683 SOLV  OW      4176    4.381698194    1.967437976    4.957283076
  683 SOLV  HW1     4177    4.408848539    1.925528722    5.043923390
  683 SOLV  HW2     4178    4.299700634    2.022916905    4.971372763
  684 SOLV  OW      4179    2.263490362    1.528734630    3.342740586
  684 SOLV  HW1     4180    2.180139324    1.491909629    3.301530473
  684 SOLV  HW2     4181    2.239705888    1.603092406    3.405245755
  685 SOLV  OW      4182    5.437321620    5.950970868    4.655811820
  685 SOLV  HW1     4183    5.496771285    5.873732039    4.633452674
  685 SOLV  HW2     4184    5.371639221    5.964993506    4.581709233
  686 SOLV  OW      4185    5.194501639    0.743024015    1.775804991
  686 SOLV  HW1     4186    5.291278711    0.723217658    1.760194831
  686 SOLV  HW2     4187    5.172752613    0.833616210    1.739449490
  687 SOLV  OW      4188    5.038838957    1.945446483    0.510880068
  687 SOLV  HW1     4189    5.014357267    1.957923935    0.414719497
  687 SOLV  HW2     4190    4.987085741    1.868702100    0.548743276
  688 SOLV  OW      4191    2.237873272    5.651949406    1.719518419
  688 SOLV  HW1     4192    2.283658548    5.735502981    1.689112323
  688 SOLV  HW2     4193    2.288202588    5.572296913    1.685985552
  689 SOLV  OW      4194    4.928588230    0.656192544    0.124166930
  689 SOLV  HW1     4195    4.898338561    0.580118575    0.181604857
  689 SOLV  HW2     4196    4.867789404    0.734424817    0.137753084
  690 SOLV  OW      4197    5.794738452    5.650957078    1.664019895
  690 SOLV  HW1     4198    5.842194210    5.710456488    1.599152324
  690 SOLV  HW2     4199    5.753279878    5.706576232    1.736058772
  691 SOLV  OW      4200    0.998823766    3.574794837    3.304416389
  691 SOLV  HW1     4201    0.958061577    3.485288534    3.322552784
  691 SOLV  HW2     4202    0.926350665    3.641554159    3.287309094
  692 SOLV  OW      4203    4.144605253    1.010319796    0.457327041
  692 SOLV  HW1     4204    4.046138657    1.009547632    0.439848580
  692 SOLV  HW2     4205    4.192382590    0.967383632    0.380674646
  693 SOLV  OW      4206    5.069666682    3.444714156    4.078465901
  693 SOLV  HW1     4207    5.113903725    3.453226539    3.989187381
  693 SOLV  HW2     4208    5.025368755    3.531214495    4.102074712
  694 SOLV  OW      4209    4.679312451    1.938505968    4.495188923
  694 SOLV  HW1     4210    4.664702773    1.857644749    4.438182813
  694 SOLV  HW2     4211    4.624303305    2.014331869    4.460175418
  695 SOLV  OW      4212    5.502574975    2.533223637    6.451372194
  695 SOLV  HW1     4213    5.508437447    2.624908816    6.411861720
  695 SOLV  HW2     4214    5.545978536    2.532935643    6.541469773
  696 SOLV  OW      4215    5.316228409    3.945916240    2.943379488
  696 SOLV  HW1     4216    5.388249438    3.938826465    3.012402232
  696 SOLV  HW2     4217    5.315362668    4.038474648    2.905517229
  697 SOLV  OW      4218    4.226661717    5.473905469    0.765909960
  697 SOLV  HW1     4219    4.155574915    5.439703425    0.827382072
  697 SOLV  HW2     4220    4.272415716    5.396746082    0.721696031
  698 SOLV  OW      4221    4.477102611    4.452393015    0.199137080
  698 SOLV  HW1     4222    4.534791052    4.511658120    0.142912810
  698 SOLV  HW2     4223    4.386015315    4.446123802    0.158329632
  699 SOLV  OW      4224    1.970022277    5.856000718    3.044489242
  699 SOLV  HW1     4225    1.881378454    5.810515864    3.053141274
  699 SOLV  HW2     4226    1.955958995    5.952210489    3.021094096
  700 SOLV  OW      4227    4.274703653    3.091351276    1.609625031
  700 SOLV  HW1     4228    4.349382133    3.026319158    1.623552661
  700 SOLV  HW2     4229    4.226934244    3.106262083    1.696214696
  701 SOLV  OW      4230    1.152777531    1.440835688    4.579225230
  701 SOLV  HW1     4231    1.065900633    1.471319081    4.618278288
  701 SOLV  HW2     4232    1.137323897    1.359636286    4.522924652
  702 SOLV  OW      4233    0.913336097    4.246973904    3.650096249
  702 SOLV  HW1     4234    0.915102578    4.336052581    3.604672184
  702 SOLV  HW2     4235    0.820650619    4.209583259    3.646516933
  703 SOLV  OW      4236    4.895567023    4.446955685    2.453550277
  703 SOLV  HW1     4237    4.950388515    4.480495798    2.376927402
  703 SOLV  HW2     4238    4.955927782    4.421849474    2.529231606
  704 SOLV  OW      4239    4.606559700    6.041418300    0.369908748
  704 SOLV  HW1     4240    4.565137635    6.075255463    0.285404181
  704 SOLV  HW2     4241    4.538164422    6.041453096    0.442873198
  705 SOLV  OW      4242    4.423459960    5.667662528    2.744690980
  705 SOLV  HW1     4243    4.324126367    5.658372764    2.751640808
  705 SOLV  HW2     4244    4.446372684    5.761254639    2.717909473
  706 SOLV  OW      4245    1.351000993    4.485832412    0.556653548
  706 SOLV  HW1     4246    1.446178544    4.511562771    0.573413205
  706 SOLV  HW2     4247    1.326893501    4.407868103    0.614463655
  707 SOLV  OW      4248    3.359964905    0.197408432    4.722957018
  707 SOLV  HW1     4249    3.333332362    0.293071685    4.711075039
  707 SOLV  HW2     4250    3.447536882    0.192938013    4.771051875
  708 SOLV  OW      4251    5.520679607    3.304109130    3.313880752
  708 SOLV  HW1     4252    5.528572228    3.272388485    3.219363741
  708 SOLV  HW2     4253    5.588729276    3.257512201    3.370448059
  709 SOLV  OW      4254    1.178059237    0.190076814    3.109150705
  709 SOLV  HW1     4255    1.167496480    0.169506432    3.011852657
  709 SOLV  HW2     4256    1.094048906    0.165760931    3.157654132
  710 SOLV  OW      4257    2.223665155    2.770542806    0.676932916
  710 SOLV  HW1     4258    2.161761729    2.848650221    0.668649816
  710 SOLV  HW2     4259    2.197992533    2.700477348    0.610350812
  711 SOLV  OW      4260    2.939569550    0.405227356    4.550405687
  711 SOLV  HW1     4261    2.972568794    0.492064905    4.513368680
  711 SOLV  HW2     4262    2.845990119    0.389049807    4.519058490
  712 SOLV  OW      4263    6.292999788    6.739278237    0.913051909
  712 SOLV  HW1     4264    6.220744387    6.677600051    0.881802750
  712 SOLV  HW2     4265    6.286390160    6.826027675    0.863732935
  713 SOLV  OW      4266    1.732499136    3.563811188    3.058045838
  713 SOLV  HW1     4267    1.680746468    3.543837563    2.974831068
  713 SOLV  HW2     4268    1.732218276    3.483427934    3.117547484
  714 SOLV  OW      4269    3.194224387    1.042518295    4.381765695
  714 SOLV  HW1     4270    3.203013031    1.058371219    4.480116541
  714 SOLV  HW2     4271    3.120241674    0.977349643    4.365003327
  715 SOLV  OW      4272    1.947438789    0.811197167    5.466215696
  715 SOLV  HW1     4273    1.985859253    0.857367187    5.546176503
  715 SOLV  HW2     4274    1.943707283    0.712713875    5.483206064
  716 SOLV  OW      4275    2.476069702    0.488538120    6.392246754
  716 SOLV  HW1     4276    2.575042921    0.494933679    6.405030707
  716 SOLV  HW2     4277    2.429631844    0.524837511    6.473041825
  717 SOLV  OW      4278    6.566783708    4.678828291    0.599728545
  717 SOLV  HW1     4279    6.646931355    4.684730789    0.659252414
  717 SOLV  HW2     4280    6.566791399    4.590682610    0.552485506
  718 SOLV  OW      4281    2.007537362    5.314700551    0.314841567
  718 SOLV  HW1     4282    1.963474305    5.229394069    0.286890148
  718 SOLV  HW2     4283    2.101726394    5.316104667    0.281249973
  719 SOLV  OW      4284    4.016248444    4.864958940    4.634275538
  719 SOLV  HW1     4285    4.006940825    4.765682896    4.626563661
  719 SOLV  HW2     4286    3.937316598    4.909224005    4.591705914
  720 SOLV  OW      4287    1.542066345    3.217338436    2.872697437
  720 SOLV  HW1     4288    1.628647258    3.197188392    2.918514807
  720 SOLV  HW2     4289    1.543273952    3.311532778    2.839120820
  721 SOLV  OW      4290    0.951223839    3.718659594    3.993294888
  721 SOLV  HW1     4291    0.998370512    3.801544469    3.963146680
  721 SOLV  HW2     4292    0.974288749    3.700087530    4.088817693
  722 SOLV  OW      4293    5.489760515    1.138425393    5.915225084
  722 SOLV  HW1     4294    5.440465947    1.138647239    5.828208703
  722 SOLV  HW2     4295    5.508652444    1.232610260    5.943048582
  723 SOLV  OW      4296    4.454543542    5.793568944    2.501401429
  723 SOLV  HW1     4297    4.489874095    5.825248052    2.413367974
  723 SOLV  HW2     4298    4.422558327    5.699235916    2.492463956
  724 SOLV  OW      4299    3.236678039    1.002262887    1.461612572
  724 SOLV  HW1     4300    3.267174380    0.907836330    1.449155326
  724 SOLV  HW2     4301    3.142726642    1.002683381    1.495882650
  725 SOLV  OW      4302    4.492568170    0.409327533    2.681134173
  725 SOLV  HW1     4303    4.519358825    0.416503677    2.585048457
  725 SOLV  HW2     4304    4.514689768    0.317921317    2.715149816
  726 SOLV  OW      4305    1.482038062    4.902947779    4.164759575
  726 SOLV  HW1     4306    1.506374709    4.952134314    4.081151545
  726 SOLV  HW2     4307    1.389263382    4.866591100    4.156211127
  727 SOLV  OW      4308    6.323722539    4.360287538    1.535225697
  727 SOLV  HW1     4309    6.237208093    4.328529799    1.574060454
  727 SOLV  HW2     4310    6.318586511    4.458753493    1.518508785
  728 SOLV  OW      4311    6.045458712    0.563544856    3.591708625
  728 SOLV  HW1     4312    5.993872147    0.484617348    3.558401809
  728 SOLV  HW2     4313    6.004048449    0.597104887    3.676319174
  729 SOLV  OW      4314    4.476071282    2.409564150    1.551181783
  729 SOLV  HW1     4315    4.379305171    2.385002616    1.545426708
  729 SOLV  HW2     4316    4.532062101    2.329988490    1.528099900
  730 SOLV  OW      4317    0.214051797    1.043924048    4.534899499
  730 SOLV  HW1     4318    0.202917786    1.102470536    4.454587019
  730 SOLV  HW2     4319    0.274704849    1.088698027    4.600612979
  731 SOLV  OW      4320    6.286563664    3.645864022    6.514025716
  731 SOLV  HW1     4321    6.320398399    3.580657261    6.581884944
  731 SOLV  HW2     4322    6.229181917    3.598007749    6.447552672
  732 SOLV  OW      4323    1.626491361    3.687384838    5.084074973
  732 SOLV  HW1     4324    1.722184301    3.663040703    5.099952075
  732 SOLV  HW2     4325    1.620440007    3.749462667    5.005898961
  733 SOLV  OW      4326    1.025881684    4.571668026    3.031147731
  733 SOLV  HW1     4327    1.109764161    4.626123585    3.031024431
  733 SOLV  HW2     4328    1.046248888    4.479041684    2.999411621
  734 SOLV  OW      4329    0.956628267    4.475399020    1.631110926
  734 SOLV  HW1     4330    0.908371414    4.558243016    1.602651288
  734 SOLV  HW2     4331    0.937090710    4.456892238    1.727430561
  735 SOLV  OW      4332    3.256294158    3.874317131    4.141448902
  735 SOLV  HW1     4333    3.195928201    3.868478619    4.061927212
  735 SOLV  HW2     4334    3.332693573    3.935480177    4.120856571
  736 SOLV  OW      4335    5.372296388    5.491890395    4.018199434
  736 SOLV  HW1     4336    5.455222869    5.546914622    4.028057191
  736 SOLV  HW2     4337    5.303940436    5.543592223    3.966663116
  737 SOLV  OW      4338    2.686413407    5.902681838    4.210943873
  737 SOLV  HW1     4339    2.682187838    5.892917351    4.310376619
  737 SOLV  HW2     4340    2.657183898    5.817322228    4.167823071
  738 SOLV  OW      4341    1.870963316    4.715925608    0.036836099
  738 SOLV  HW1     4342    1.853265986    4.617546134    0.033699526
  738 SOLV  HW2     4343    1.889241176    4.749451414   -0.055594528
  739 SOLV  OW      4344    5.154389643    5.493084555    2.015602720
  739 SOLV  HW1     4345    5.186121899    5.404404571    1.981980980
  739 SOLV  HW2     4346    5.057391949    5.487008006    2.039181659
  740 SOLV  OW      4347    5.921705374    5.882485758    1.540469011
  740 SOLV  HW1     4348    5.973166069    5.959291275    1.578605455
  740 SOLV  HW2     4349    5.845174034    5.917280348    1.486302875
  741 SOLV  OW      4350    4.450008859    3.720500362    0.615253590
  741 SOLV  HW1     4351    4.448741284    3.719913868    0.715253907
  741 SOLV  HW2     4352    4.531623506    3.672742273    0.582694399
  742 SOLV  OW      4353    0.512646773    4.443218030    2.700586221
  742 SOLV  HW1     4354    0.445793436    4.503594317    2.657147096
  742 SOLV  HW2     4355    0.601568654    4.454605135    2.656260074
  743 SOLV  OW      4356    4.150600922    1.883933239    1.612277224
  743 SOLV  HW1     4357    4.150436871    1.945227322    1.691299405
  743 SOLV  HW2     4358    4.145002670    1.937882528    1.528255948
  744 SOLV  OW      4359    6.592117961    5.365031704    0.998086148
  744 SOLV  HW1     4360    6.632906282    5.414842816    0.921555532
  744 SOLV  HW2     4361    6.646682835    5.380130733    1.080526986
  745 SOLV  OW      4362    5.126252959    5.427438570    0.160197924
  745 SOLV  HW1     4363    5.175549439    5.436955282    0.073706900
  745 SOLV  HW2     4364    5.036664689    5.386396269    0.143143616
  746 SOLV  OW      4365    2.495618847    5.423786059    6.369265100
  746 SOLV  HW1     4366    2.557662940    5.501396932    6.380600668
  746 SOLV  HW2     4367    2.403708299    5.457349623    6.348593661
  747 SOLV  OW      4368    2.418532725    5.828976158    2.722579422
  747 SOLV  HW1     4369    2.378331542    5.837213128    2.813779796
  747 SOLV  HW2     4370    2.494930062    5.764508479    2.725544518
  748 SOLV  OW      4371    5.251134832    3.919522152    0.340878266
  748 SOLV  HW1     4372    5.231383212    3.822943088    0.324020408
  748 SOLV  HW2     4373    5.318096633    3.951985163    0.274064719
  749 SOLV  OW      4374    6.395182172    3.217235322    3.303531401
  749 SOLV  HW1     4375    6.301516530    3.240847876    3.277632106
  749 SOLV  HW2     4376    6.419208339    3.264467557    3.388345221
  750 SOLV  OW      4377    2.273162779    5.560051805    4.420798474
  750 SOLV  HW1     4378    2.354138538    5.505238425    4.399817352
  750 SOLV  HW2     4379    2.207829790    5.504585421    4.472342998
  751 SOLV  OW      4380    4.489762181    2.814547561    1.907684795
  751 SOLV  HW1     4381    4.498145683    2.750261238    1.983832792
  751 SOLV  HW2     4382    4.394177966    2.819585158    1.878706424
  752 SOLV  OW      4383    2.045698699    3.220141882    5.328364720
  752 SOLV  HW1     4384    1.967584070    3.274634711    5.297867017
  752 SOLV  HW2     4385    2.083377081    3.169570921    5.250747763
  753 SOLV  OW      4386    5.245672147    2.160989485    5.520349578
  753 SOLV  HW1     4387    5.264861839    2.254717303    5.491218066
  753 SOLV  HW2     4388    5.301157569    2.097404457    5.466683725
  754 SOLV  OW      4389    1.792738957    6.060111440    5.187120970
  754 SOLV  HW1     4390    1.864513709    6.024755704    5.127121218
  754 SOLV  HW2     4391    1.741864589    5.983706630    5.226814809
  755 SOLV  OW      4392    0.374693818    0.003523863    3.017663349
  755 SOLV  HW1     4393    0.460714409    0.052528477    3.031772838
  755 SOLV  HW2     4394    0.388823927   -0.070233333    2.951631185
  756 SOLV  OW      4395    0.364332950    0.338996908    3.713588720
  756 SOLV  HW1     4396    0.367873098    0.243000586    3.741377974
  756 SOLV  HW2     4397    0.283858942    0.382437238    3.754047372
  757 SOLV  OW      4398    6.436467187    4.213745176    1.319823285
  757 SOLV  HW1     4399    6.394163731    4.255795859    1.400095937
  757 SOLV  HW2     4400    6.427753438    4.114298730    1.325819835
  758 SOLV  OW      4401    1.162400814    3.012857316    4.751130194
  758 SOLV  HW1     4402    1.065563325    3.009810632    4.775928364
  758 SOLV  HW2     4403    1.194469925    3.107551056    4.753645109
  759 SOLV  OW      4404    2.719365425    3.951227936    4.163230628
  759 SOLV  HW1     4405    2.642215900    3.989367721    4.214173461
  759 SOLV  HW2     4406    2.758428556    4.021826400    4.104138474
  760 SOLV  OW      4407    0.164476547    2.511709040    6.310643019
  760 SOLV  HW1     4408    0.111850772    2.568912570    6.247715373
  760 SOLV  HW2     4409    0.104906638    2.479723140    6.384330415
  761 SOLV  OW      4410    6.228783960    3.028831374    2.362234683
  761 SOLV  HW1     4411    6.314582559    3.077767845    2.377900599
  761 SOLV  HW2     4412    6.152557108    3.093510389    2.364994366
  762 SOLV  OW      4413    2.755281147    1.012799500    1.221141705
  762 SOLV  HW1     4414    2.723178939    0.978004538    1.309225944
  762 SOLV  HW2     4415    2.828037615    0.953605590    1.186463067
  763 SOLV  OW      4416    3.514601540    3.602703431    2.861764679
  763 SOLV  HW1     4417    3.524140800    3.621735604    2.959480240
  763 SOLV  HW2     4418    3.424488007    3.632859092    2.830591783
  764 SOLV  OW      4419    0.990491898    4.241406227    2.442491646
  764 SOLV  HW1     4420    1.060798266    4.310894613    2.427318628
  764 SOLV  HW2     4421    0.989313916    4.177804409    2.365321607
  765 SOLV  OW      4422    0.020417558    5.978353142    3.075366280
  765 SOLV  HW1     4423    0.108510940    5.958477687    3.032397263
  765 SOLV  HW2     4424   -0.050985720    5.923445966    3.031908165
  766 SOLV  OW      4425    4.844752960    5.664757481    0.841083396
  766 SOLV  HW1     4426    4.804837136    5.756111853    0.833169900
  766 SOLV  HW2     4427    4.859316205    5.643010201    0.937605012
  767 SOLV  OW      4428    1.863176758    0.808659130    6.036372782
  767 SOLV  HW1     4429    1.943845648    0.865610652    6.052203547
  767 SOLV  HW2     4430    1.875988244    0.755239924    5.952803747
  768 SOLV  OW      4431    6.310813978    5.970155191    1.779288426
  768 SOLV  HW1     4432    6.236838251    6.025027704    1.740320815
  768 SOLV  HW2     4433    6.289182729    5.873046293    1.769101914
  769 SOLV  OW      4434    1.922964908    5.622061609    2.007541901
  769 SOLV  HW1     4435    1.925148902    5.608529986    2.106607043
  769 SOLV  HW2     4436    1.879723459    5.709834441    1.986854874
  770 SOLV  OW      4437    5.936385877    5.159302202    3.976781082
  770 SOLV  HW1     4438    6.015867932    5.189246001    4.029577592
  770 SOLV  HW2     4439    5.854984305    5.207857943    4.008680236
  771 SOLV  OW      4440    0.627985253    2.335673863    5.740390001
  771 SOLV  HW1     4441    0.704130806    2.358566119    5.679730056
  771 SOLV  HW2     4442    0.657652518    2.266805151    5.806561988
  772 SOLV  OW      4443    1.850053435    5.120055526    6.193538911
  772 SOLV  HW1     4444    1.824518203    5.204772041    6.240152811
  772 SOLV  HW2     4445    1.768989952    5.079598867    6.151186889
  773 SOLV  OW      4446    3.311301067    6.868135938    5.031557609
  773 SOLV  HW1     4447    3.391958376    6.853079888    4.974380473
  773 SOLV  HW2     4448    3.338600407    6.913522707    5.116388353
  774 SOLV  OW      4449    0.989246976    3.390715017    1.970154032
  774 SOLV  HW1     4450    1.072949889    3.392282260    2.024865349
  774 SOLV  HW2     4451    1.001919795    3.446721613    1.888272055
  775 SOLV  OW      4452    6.201308248    1.704349875    1.519917941
  775 SOLV  HW1     4453    6.187313393    1.611345030    1.553921324
  775 SOLV  HW2     4454    6.125694383    1.729444627    1.459463777
  776 SOLV  OW      4455    4.657190622    4.031690966    3.790642718
  776 SOLV  HW1     4456    4.695539142    4.103074051    3.849255959
  776 SOLV  HW2     4457    4.694626103    4.040694106    3.698343554
  777 SOLV  OW      4458    0.608245387    2.330187071    4.200835618
  777 SOLV  HW1     4459    0.617148237    2.406208538    4.136469283
  777 SOLV  HW2     4460    0.696871579    2.312097812    4.243492670
  778 SOLV  OW      4461    3.040691488    0.402558976    3.778434737
  778 SOLV  HW1     4462    3.119489909    0.413846162    3.717895055
  778 SOLV  HW2     4463    2.960294858    0.378024400    3.724249778
  779 SOLV  OW      4464    0.602201807    4.198164318    5.254808778
  779 SOLV  HW1     4465    0.541203563    4.120206411    5.269067860
  779 SOLV  HW2     4466    0.559329719    4.262923810    5.191803174
  780 SOLV  OW      4467    0.988009905    2.070242569    6.122501076
  780 SOLV  HW1     4468    0.928298348    2.007944407    6.071951501
  780 SOLV  HW2     4469    0.982283734    2.049894013    6.220250031
  781 SOLV  OW      4470    2.273541147    2.694949904    3.100454926
  781 SOLV  HW1     4471    2.328769351    2.653985761    3.173074563
  781 SOLV  HW2     4472    2.324921700    2.769138741    3.057352343
  782 SOLV  OW      4473    3.098632612    5.360466713    0.218743282
  782 SOLV  HW1     4474    3.116217079    5.292116546    0.289598519
  782 SOLV  HW2     4475    3.130972041    5.326121003    0.130561941
  783 SOLV  OW      4476    3.593776632    1.383911799    2.812420245
  783 SOLV  HW1     4477    3.540199212    1.443714953    2.752812583
  783 SOLV  HW2     4478    3.580149931    1.288697446    2.785025200
  784 SOLV  OW      4479    6.804232114    3.618154963    0.650315598
  784 SOLV  HW1     4480    6.845616186    3.701942708    0.685937166
  784 SOLV  HW2     4481    6.706017552    3.618891223    0.669164638
  785 SOLV  OW      4482    3.878396975    2.445282413    1.186511603
  785 SOLV  HW1     4483    3.819326874    2.522494472    1.163038571
  785 SOLV  HW2     4484    3.945932723    2.474405649    1.254280391
  786 SOLV  OW      4485    2.842820116    3.234706228    3.453422490
  786 SOLV  HW1     4486    2.883884057    3.290447198    3.381254248
  786 SOLV  HW2     4487    2.817593434    3.145364928    3.416230431
  787 SOLV  OW      4488    2.096917419    4.884258870    6.702260158
  787 SOLV  HW1     4489    2.001002741    4.886312283    6.674014213
  787 SOLV  HW2     4490    2.105652627    4.924349657    6.793463804
  788 SOLV  OW      4491    5.068305602    3.454258722    5.147209503
  788 SOLV  HW1     4492    5.120044940    3.457789166    5.232722586
  788 SOLV  HW2     4493    5.047527723    3.547298748    5.116981784
  789 SOLV  OW      4494    4.176317003    3.116475252    1.866548057
  789 SOLV  HW1     4495    4.153959482    3.212711276    1.882046113
  789 SOLV  HW2     4496    4.215567243    3.077550061    1.949888392
  790 SOLV  OW      4497    6.377017808    3.013171812    2.820770408
  790 SOLV  HW1     4498    6.342530303    3.074923478    2.891462774
  790 SOLV  HW2     4499    6.379602747    2.919800249    2.856478951
  791 SOLV  OW      4500    5.179301642    1.063029633    5.050722514
  791 SOLV  HW1     4501    5.119772136    1.017248175    5.116755284
  791 SOLV  HW2     4502    5.175146951    1.161915018    5.065090424
  792 SOLV  OW      4503    6.073594849    3.310841746    1.767975044
  792 SOLV  HW1     4504    6.172153151    3.314361465    1.784574271
  792 SOLV  HW2     4505    6.032740129    3.239530559    1.824959788
  793 SOLV  OW      4506    1.778882575    2.581500096    1.234354352
  793 SOLV  HW1     4507    1.713656827    2.511910207    1.204274231
  793 SOLV  HW2     4508    1.729123785    2.661082797    1.268888140
  794 SOLV  OW      4509    6.040328890    3.420115447    4.035585059
  794 SOLV  HW1     4510    6.088904717    3.334953705    4.015850138
  794 SOLV  HW2     4511    6.104721460    3.487616193    4.071623256
  795 SOLV  OW      4512    3.471484145    6.067926244    0.582977310
  795 SOLV  HW1     4513    3.508338429    6.144881290    0.635146841
  795 SOLV  HW2     4514    3.404212405    6.019134013    0.638616548
  796 SOLV  OW      4515    5.239476269    2.996176469    2.301002741
  796 SOLV  HW1     4516    5.336009144    3.011516672    2.322125038
  796 SOLV  HW2     4517    5.183354543    3.060504573    2.353082273
  797 SOLV  OW      4518    1.128593874    3.099870857    0.796804978
  797 SOLV  HW1     4519    1.173610054    3.041351458    0.864265004
  797 SOLV  HW2     4520    1.139324976    3.060033843    0.705702249
  798 SOLV  OW      4521    4.782943144    1.721708805    0.100625261
  798 SOLV  HW1     4522    4.715500657    1.793907822    0.116138371
  798 SOLV  HW2     4523    4.770381863    1.649264885    0.168417614
  799 SOLV  OW      4524    1.268647341    3.551241969    4.003863149
  799 SOLV  HW1     4525    1.323447410    3.472780239    4.032888288
  799 SOLV  HW2     4526    1.220885861    3.528908501    3.918882182
  800 SOLV  OW      4527    4.289257138    2.642049894    1.399801365
  800 SOLV  HW1     4528    4.379183557    2.633160109    1.356972840
  800 SOLV  HW2     4529    4.234398233    2.708188979    1.348653027
  801 SOLV  OW      4530    0.260849599    3.165586805    3.119723828
  801 SOLV  HW1     4531    0.352843196    3.127827007    3.109166930
  801 SOLV  HW2     4532    0.205149494    3.102871127    3.174168962
  802 SOLV  OW      4533    3.497763259    1.990288719    0.371023001
  802 SOLV  HW1     4534    3.420574605    1.998007727    0.307902800
  802 SOLV  HW2     4535    3.575706057    1.949450822    0.323494625
  803 SOLV  OW      4536    4.268750844    1.244847976    5.154423465
  803 SOLV  HW1     4537    4.277111555    1.145383718    5.148338096
  803 SOLV  HW2     4538    4.241874507    1.281523614    5.065358373
  804 SOLV  OW      4539    1.341722891    3.523465208    4.299376499
  804 SOLV  HW1     4540    1.426184588    3.499476705    4.251495856
  804 SOLV  HW2     4541    1.362936878    3.584189813    4.375954933
  805 SOLV  OW      4542    5.802286881    4.089079155    4.576603828
  805 SOLV  HW1     4543    5.838210569    4.038345229    4.654946357
  805 SOLV  HW2     4544    5.717664092    4.135438260    4.602906606
  806 SOLV  OW      4545    4.483121315    6.158211825    3.113618201
  806 SOLV  HW1     4546    4.436780342    6.162731213    3.202127871
  806 SOLV  HW2     4547    4.552100590    6.230437324    3.108406110
  807 SOLV  OW      4548    2.930558739    3.358719207    3.090597483
  807 SOLV  HW1     4549    2.867466188    3.413339625    3.035480467
  807 SOLV  HW2     4550    2.897597209    3.264415555    3.095316813
  808 SOLV  OW      4551    6.460996035    0.873824543    2.954916537
  808 SOLV  HW1     4552    6.364535061    0.852498714    2.970479001
  808 SOLV  HW2     4553    6.517372326    0.796769908    2.984681672
  809 SOLV  OW      4554    2.722229366    5.762396404    2.409067523
  809 SOLV  HW1     4555    2.668350083    5.846407431    2.415470345
  809 SOLV  HW2     4556    2.778368779    5.765049587    2.326344405
  810 SOLV  OW      4557    1.398199379    2.169856832    0.854691148
  810 SOLV  HW1     4558    1.345130365    2.111806680    0.792922390
  810 SOLV  HW2     4559    1.427412431    2.116256442    0.933906454
  811 SOLV  OW      4560    1.775328240    0.824199335    3.614563312
  811 SOLV  HW1     4561    1.809301758    0.733021023    3.591452968
  811 SOLV  HW2     4562    1.848363105    0.876945914    3.657984782
  812 SOLV  OW      4563    2.070770372    2.780296599    5.192178142
  812 SOLV  HW1     4564    2.080039288    2.799259754    5.289933573
  812 SOLV  HW2     4565    1.973953165    2.770228879    5.169229024
  813 SOLV  OW      4566    1.411948605    1.266796115    5.649580833
  813 SOLV  HW1     4567    1.415183155    1.365668344    5.664205789
  813 SOLV  HW2     4568    1.469694482    1.221202771    5.717305949
  814 SOLV  OW      4569    1.460528982    3.413490857    1.930236773
  814 SOLV  HW1     4570    1.534696834    3.479306189    1.943247191
  814 SOLV  HW2     4571    1.393234278    3.451279579    1.866634531
  815 SOLV  OW      4572    3.041816462    2.945743041    2.917694666
  815 SOLV  HW1     4573    3.088879463    2.967274168    2.832119235
  815 SOLV  HW2     4574    2.971720690    2.876477382    2.900649601
  816 SOLV  OW      4575    4.884455553    3.241218494    4.078250777
  816 SOLV  HW1     4576    4.942423516    3.322389864    4.085487649
  816 SOLV  HW2     4577    4.938710552    3.164472163    4.044076793
  817 SOLV  OW      4578    6.399247745    3.983281236    0.294864763
  817 SOLV  HW1     4579    6.489058419    3.939352466    0.292430894
  817 SOLV  HW2     4580    6.355815283    3.975300956    0.205134742
  818 SOLV  OW      4581    0.564705708    4.954737908    3.884429826
  818 SOLV  HW1     4582    0.514805029    5.031803829    3.924082224
  818 SOLV  HW2     4583    0.546089742    4.872099305    3.937586930
  819 SOLV  OW      4584    2.666782581    5.124393278    3.433128102
  819 SOLV  HW1     4585    2.606175819    5.188384021    3.385865491
  819 SOLV  HW2     4586    2.754411961    5.168930010    3.451548311
  820 SOLV  OW      4587    5.785112272    3.653246888    0.100591418
  820 SOLV  HW1     4588    5.828512621    3.583073773    0.157103004
  820 SOLV  HW2     4589    5.809544664    3.638633900    0.004722119
  821 SOLV  OW      4590    4.154356339    5.072273573    4.790561057
  821 SOLV  HW1     4591    4.169992051    5.051405340    4.887111012
  821 SOLV  HW2     4592    4.111820790    4.993532245    4.745925125
  822 SOLV  OW      4593    1.392367733    3.786670725    4.015721026
  822 SOLV  HW1     4594    1.344789903    3.700585099    4.033812056
  822 SOLV  HW2     4595    1.389580681    3.806314181    3.917700935
  823 SOLV  OW      4596    5.101501145    2.781615173    2.182706893
  823 SOLV  HW1     4597    5.117553272    2.711234741    2.251922198
  823 SOLV  HW2     4598    5.174218763    2.850114902    2.187362393
  824 SOLV  OW      4599    5.973902630    0.584531187    5.324061980
  824 SOLV  HW1     4600    5.993050576    0.557050989    5.418286531
  824 SOLV  HW2     4601    6.058768106    0.613802804    5.280004586
  825 SOLV  OW      4602    4.065432635    1.814992180    6.179431471
  825 SOLV  HW1     4603    4.134890820    1.797677445    6.109590789
  825 SOLV  HW2     4604    4.098456036    1.885161797    6.242578157
  826 SOLV  OW      4605    2.882052442    3.486109073    0.297429330
  826 SOLV  HW1     4606    2.879440439    3.412427674    0.365002094
  826 SOLV  HW2     4607    2.975682678    3.497518671    0.264187418
  827 SOLV  OW      4608    4.741784666    6.163746925    5.114736510
  827 SOLV  HW1     4609    4.758476134    6.148391118    5.212138754
  827 SOLV  HW2     4610    4.747412536    6.261625567    5.094996952
  828 SOLV  OW      4611    4.253101258    3.551937361    2.106464565
  828 SOLV  HW1     4612    4.164401458    3.553842198    2.152621584
  828 SOLV  HW2     4613    4.326192094    3.557056243    2.174532897
  829 SOLV  OW      4614    4.744718159    5.699525844    2.451918643
  829 SOLV  HW1     4615    4.719056505    5.630654833    2.519729661
  829 SOLV  HW2     4616    4.703776169    5.787377451    2.476533258
  830 SOLV  OW      4617    4.154294082    5.562322457    1.857112514
  830 SOLV  HW1     4618    4.247100162    5.525341032    1.861708996
  830 SOLV  HW2     4619    4.093220190    5.494138337    1.816831482
  831 SOLV  OW      4620    0.535510333    2.013185991    4.210779150
  831 SOLV  HW1     4621    0.552219646    2.111719928    4.214227748
  831 SOLV  HW2     4622    0.437549240    1.996380615    4.199678839
  832 SOLV  OW      4623    4.506239577    4.860146682    0.308770400
  832 SOLV  HW1     4624    4.464713960    4.948337914    0.331128122
  832 SOLV  HW2     4625    4.459710177    4.820534116    0.229600802
  833 SOLV  OW      4626    1.592800495    0.109585891    4.720274803
  833 SOLV  HW1     4627    1.521414394    0.174876433    4.694923176
  833 SOLV  HW2     4628    1.682313412    0.153574713    4.712933949
  834 SOLV  OW      4629    4.093087535    1.792476586    4.137735379
  834 SOLV  HW1     4630    4.125956471    1.862522558    4.074370173
  834 SOLV  HW2     4631    4.082779988    1.705721345    4.089060861
  835 SOLV  OW      4632    4.798300716    1.941088895    6.415188593
  835 SOLV  HW1     4633    4.803076852    2.039410737    6.397539956
  835 SOLV  HW2     4634    4.844747252    1.891743413    6.341641973
  836 SOLV  OW      4635    5.961947927    0.868615424    5.068942614
  836 SOLV  HW1     4636    5.915988000    0.886181659    5.156000889
  836 SOLV  HW2     4637    5.991450541    0.773117347    5.065524458
  837 SOLV  OW      4638    4.145997207    5.689890292    2.787954728
  837 SOLV  HW1     4639    4.118753162    5.708651189    2.882333067
  837 SOLV  HW2     4640    4.135761485    5.772939786    2.733187707
  838 SOLV  OW      4641    1.585829539    0.998655262    3.522354902
  838 SOLV  HW1     4642    1.645209862    1.064435363    3.476002821
  838 SOLV  HW2     4643    1.641916071    0.930297370    3.569076958
  839 SOLV  OW      4644    2.260694143    5.584766027    5.081998405
  839 SOLV  HW1     4645    2.324798800    5.638737172    5.027416038
  839 SOLV  HW2     4646    2.168052417    5.620233788    5.069306867
  840 SOLV  OW      4647    4.064002295    6.647526403    6.147342432
  840 SOLV  HW1     4648    4.127731663    6.698087429    6.089185911
  840 SOLV  HW2     4649    4.048425904    6.698566382    6.231925291
  841 SOLV  OW      4650    0.833559313    2.935024247    3.059146197
  841 SOLV  HW1     4651    0.744597455    2.961797361    3.022119097
  841 SOLV  HW2     4652    0.848157704    2.980571865    3.146976770
  842 SOLV  OW      4653    6.179442917    2.812011290    2.573591751
  842 SOLV  HW1     4654    6.162468954    2.884004064    2.506279474
  842 SOLV  HW2     4655    6.149261844    2.842948104    2.663780667
  843 SOLV  OW      4656    0.977250853    3.212789809    5.808960683
  843 SOLV  HW1     4657    1.023734870    3.279703338    5.750965397
  843 SOLV  HW2     4658    0.908245506    3.164329944    5.755188172
  844 SOLV  OW      4659    4.659251149    4.026617277    3.127071559
  844 SOLV  HW1     4660    4.656111051    4.070545688    3.216859931
  844 SOLV  HW2     4661    4.595996236    4.073022093    3.065048463
  845 SOLV  OW      4662    0.456345787    2.406016298    6.647130064
  845 SOLV  HW1     4663    0.372656781    2.352490744    6.658662776
  845 SOLV  HW2     4664    0.525986745    2.373116897    6.710922984
  846 SOLV  OW      4665    2.575877509    3.823402244    2.373335995
  846 SOLV  HW1     4666    2.533592997    3.914019349    2.374922308
  846 SOLV  HW2     4667    2.514273521    3.757146401    2.415962308
  847 SOLV  OW      4668    1.819424752    1.402918785    4.831724496
  847 SOLV  HW1     4669    1.843214661    1.313701017    4.870142693
  847 SOLV  HW2     4670    1.725204884    1.400729256    4.798264857
  848 SOLV  OW      4671    2.049449948    0.845599572    4.786161383
  848 SOLV  HW1     4672    2.108821598    0.918532717    4.752143372
  848 SOLV  HW2     4673    2.010134383    0.872880197    4.873976561
  849 SOLV  OW      4674    4.589812077    3.558438507    2.496698914
  849 SOLV  HW1     4675    4.519068911    3.544951468    2.566091336
  849 SOLV  HW2     4676    4.606668871    3.472115630    2.449096322
  850 SOLV  OW      4677    3.796447931    5.781473815    4.433741725
  850 SOLV  HW1     4678    3.890259824    5.804961311    4.408290991
  850 SOLV  HW2     4679    3.765270025    5.704234386    4.378406027
  851 SOLV  OW      4680    0.171741181    1.256538702    3.228229913
  851 SOLV  HW1     4681    0.145708132    1.353074874    3.226475305
  851 SOLV  HW2     4682    0.182703300    1.223286751    3.134548712
  852 SOLV  OW      4683    2.422144495    4.377618656    0.992013059
  852 SOLV  HW1     4684    2.521450103    4.383352526    0.981739321
  852 SOLV  HW2     4685    2.396452678    4.406759009    1.084169340
  853 SOLV  OW      4686    5.409888191    2.675131778    3.410411872
  853 SOLV  HW1     4687    5.446545635    2.755639793    3.457064883
  853 SOLV  HW2     4688    5.337008091    2.703147447    3.347919450
  854 SOLV  OW      4689    2.183297252    3.452444218    3.020568679
  854 SOLV  HW1     4690    2.161288248    3.548885018    3.005912397
  854 SOLV  HW2     4691    2.191446479    3.406334333    2.932197351
  855 SOLV  OW      4692    5.281100623    2.294645000    4.558060822
  855 SOLV  HW1     4693    5.315404020    2.380182032    4.596902523
  855 SOLV  HW2     4694    5.181480007    2.291854201    4.566419767
  856 SOLV  OW      4695    2.160224171    2.900494454    2.945342030
  856 SOLV  HW1     4696    2.126326290    2.825139224    3.001667806
  856 SOLV  HW2     4697    2.154049248    2.985979754    2.996860613
  857 SOLV  OW      4698    2.151175588    0.620047007    1.541845205
  857 SOLV  HW1     4699    2.165419519    0.708261582    1.496934176
  857 SOLV  HW2     4700    2.209868426    0.613908615    1.622586305
  858 SOLV  OW      4701    5.556342010    6.818340905    4.040457578
  858 SOLV  HW1     4702    5.623990990    6.758172016    4.082923458
  858 SOLV  HW2     4703    5.573299114    6.912749084    4.068769480
  859 SOLV  OW      4704    0.636224889    4.229386233    0.404091843
  859 SOLV  HW1     4705    0.699448103    4.199704932    0.332511635
  859 SOLV  HW2     4706    0.687007208    4.245844911    0.488662114
  860 SOLV  OW      4707    2.995625992    4.723377391    5.822686836
  860 SOLV  HW1     4708    2.973981721    4.805498626    5.875502205
  860 SOLV  HW2     4709    2.922861696    4.655845431    5.834792136
  861 SOLV  OW      4710    5.575487730    3.885397038    2.675480167
  861 SOLV  HW1     4711    5.480369296    3.883681602    2.644664381
  861 SOLV  HW2     4712    5.582507019    3.840209979    2.764412107
  862 SOLV  OW      4713    5.601766988    2.971750234    1.725694910
  862 SOLV  HW1     4714    5.644635500    3.047815425    1.774460130
  862 SOLV  HW2     4715    5.671939753    2.919378322    1.677377518
  863 SOLV  OW      4716    6.093482798    2.916965305    2.807536074
  863 SOLV  HW1     4717    6.088686431    2.825852331    2.848468875
  863 SOLV  HW2     4718    6.110281924    2.984779195    2.879083934
  864 SOLV  OW      4719    3.856879245    1.380137025    3.317556997
  864 SOLV  HW1     4720    3.814213500    1.463215144    3.353323425
  864 SOLV  HW2     4721    3.785857310    1.314277394    3.292659446
  865 SOLV  OW      4722    2.836757357    1.497867949    1.540945399
  865 SOLV  HW1     4723    2.811357722    1.461448835    1.630558461
  865 SOLV  HW2     4724    2.789395266    1.584604524    1.525596696
  866 SOLV  OW      4725    5.266813514    3.224523423    6.755700828
  866 SOLV  HW1     4726    5.224387986    3.312960114    6.736196134
  866 SOLV  HW2     4727    5.242893916    3.195832888    6.848469856
  867 SOLV  OW      4728    0.746410044    0.874826388    3.546710536
  867 SOLV  HW1     4729    0.698892499    0.882182243    3.634400397
  867 SOLV  HW2     4730    0.701763073    0.933978233    3.479559897
  868 SOLV  OW      4731    4.196761638    6.809408691    3.947527189
  868 SOLV  HW1     4732    4.184644862    6.807757860    4.046783501
  868 SOLV  HW2     4733    4.294333614    6.813259171    3.925933353
  869 SOLV  OW      4734    3.344953273    5.620161838    4.531828791
  869 SOLV  HW1     4735    3.264402663    5.645824047    4.585256844
  869 SOLV  HW2     4736    3.330904305    5.529604861    4.491783438
  870 SOLV  OW      4737    5.143318672    4.911176760    3.355270473
  870 SOLV  HW1     4738    5.218568635    4.973779125    3.334768106
  870 SOLV  HW2     4739    5.180363991    4.823230078    3.385186705
  871 SOLV  OW      4740    3.444914081    6.643834884    6.705591223
  871 SOLV  HW1     4741    3.487780012    6.555351368    6.723883063
  871 SOLV  HW2     4742    3.471824102    6.709159495    6.776372245
  872 SOLV  OW      4743    2.685691668    3.942573189    4.572672977
  872 SOLV  HW1     4744    2.627173904    3.926969634    4.652260225
  872 SOLV  HW2     4745    2.781549132    3.932322298    4.599285858
  873 SOLV  OW      4746    1.829484536    6.319856996    5.232357055
  873 SOLV  HW1     4747    1.821262111    6.225962583    5.198924299
  873 SOLV  HW2     4748    1.762554854    6.335323294    5.305039039
  874 SOLV  OW      4749    6.613917326    2.550694023    1.838233622
  874 SOLV  HW1     4750    6.531699250    2.493761068    1.839093372
  874 SOLV  HW2     4751    6.667183398    2.531043549    1.755902582
  875 SOLV  OW      4752    1.185690820    0.072284130    0.358703675
  875 SOLV  HW1     4753    1.174833743    0.148823549    0.295254780
  875 SOLV  HW2     4754    1.154518106   -0.012017997    0.314848592
  876 SOLV  OW      4755    3.304858476    6.364219705    2.037625705
  876 SOLV  HW1     4756    3.311588655    6.426272185    1.959485908
  876 SOLV  HW2     4757    3.278866627    6.415997028    2.119142838
  877 SOLV  OW      4758    2.166097026    5.528582407    1.944475221
  877 SOLV  HW1     4759    2.078271091    5.556226022    1.983517119
  877 SOLV  HW2     4760    2.186698737    5.585725284    1.865027101
  878 SOLV  OW      4761    5.161008919    5.963288766    2.741498745
  878 SOLV  HW1     4762    5.227375688    5.970658347    2.815950706
  878 SOLV  HW2     4763    5.108619431    6.048233370    2.735045126
  879 SOLV  OW      4764    5.550689663    5.236521223    0.411556529
  879 SOLV  HW1     4765    5.461782065    5.195837176    0.390572780
  879 SOLV  HW2     4766    5.563303391    5.319142316    0.356650432
  880 SOLV  OW      4767    0.045832422    3.702543376    0.412040515
  880 SOLV  HW1     4768   -0.022834057    3.660649670    0.471468706
  880 SOLV  HW2     4769    0.033403746    3.801776319    0.411575267
  881 SOLV  OW      4770    6.643418571    3.273530840    6.302745325
  881 SOLV  HW1     4771    6.588684238    3.345382862    6.259816078
  881 SOLV  HW2     4772    6.585271592    3.218881267    6.363026280
  882 SOLV  OW      4773    6.882146659    0.486287146    2.859009505
  882 SOLV  HW1     4774    6.851602376    0.581398890    2.863737566
  882 SOLV  HW2     4775    6.973997681    0.478823136    2.897858659
  883 SOLV  OW      4776    4.004394140    2.443390031    4.381090770
  883 SOLV  HW1     4777    4.063043361    2.365331969    4.359441935
  883 SOLV  HW2     4778    3.956667663    2.426306003    4.467298429
  884 SOLV  OW      4779    0.017022955    4.003134909    4.198938234
  884 SOLV  HW1     4780    0.096215304    3.964633688    4.151543523
  884 SOLV  HW2     4781   -0.048071207    4.038480283    4.131741055
  885 SOLV  OW      4782    1.830996610    5.525861201    4.056853920
  885 SOLV  HW1     4783    1.900817665    5.585356136    4.096689214
  885 SOLV  HW2     4784    1.793000612    5.569178423    3.975114505
  886 SOLV  OW      4785    1.320342193    1.543241604    4.395623298
  886 SOLV  HW1     4786    1.275816079    1.537104784    4.306283871
  886 SOLV  HW2     4787    1.263825104    1.497409332    4.464230486
  887 SOLV  OW      4788    2.211628236    6.755296288    2.276827746
  887 SOLV  HW1     4789    2.192280428    6.692987684    2.201031967
  887 SOLV  HW2     4790    2.310088555    6.756972681    2.294272573
  888 SOLV  OW      4791    2.399818172    4.481817908    4.187509786
  888 SOLV  HW1     4792    2.359116274    4.572740079    4.196363891
  888 SOLV  HW2     4793    2.491350410    4.489994640    4.148052701
  889 SOLV  OW      4794    2.285845146    2.162349948    1.899098798
  889 SOLV  HW1     4795    2.220037765    2.103647643    1.851945232
  889 SOLV  HW2     4796    2.378157914    2.126208046    1.885902636
  890 SOLV  OW      4797    4.582909631    4.028970034    5.166739615
  890 SOLV  HW1     4798    4.615881998    3.946875896    5.213378413
  890 SOLV  HW2     4799    4.499437542    4.061344379    5.211304645
  891 SOLV  OW      4800    5.367262791    4.540703367    4.212821064
  891 SOLV  HW1     4801    5.344918222    4.444920592    4.230931169
  891 SOLV  HW2     4802    5.449520952    4.545583531    4.156152250
  892 SOLV  OW      4803    3.178268186    3.380533415    6.589497744
  892 SOLV  HW1     4804    3.211004098    3.445855784    6.521208928
  892 SOLV  HW2     4805    3.081953142    3.398644120    6.609433387
  893 SOLV  OW      4806    2.436028999    0.505203447    4.972890627
  893 SOLV  HW1     4807    2.343288616    0.476120502    4.949326879
  893 SOLV  HW2     4808    2.433697964    0.558805112    5.057290070
  894 SOLV  OW      4809    4.886770140    6.110579243    3.781797940
  894 SOLV  HW1     4810    4.802935404    6.127958549    3.730128122
  894 SOLV  HW2     4811    4.867539554    6.046095903    3.855771680
  895 SOLV  OW      4812    1.884913642    4.002105469    0.336595020
  895 SOLV  HW1     4813    1.849752772    3.913943143    0.368077527
  895 SOLV  HW2     4814    1.951459319    3.987224485    0.263436321
  896 SOLV  OW      4815    4.091087483    6.544725145    1.038037745
  896 SOLV  HW1     4816    4.063366253    6.640784860    1.035666227
  896 SOLV  HW2     4817    4.099848265    6.510260981    0.944566145
  897 SOLV  OW      4818    4.671052833    6.329888872    2.201783061
  897 SOLV  HW1     4819    4.610032843    6.344749784    2.123955346
  897 SOLV  HW2     4820    4.761827191    6.304278275    2.168533121
  898 SOLV  OW      4821    5.792204442    0.886693405    5.303049901
  898 SOLV  HW1     4822    5.801162961    0.847616926    5.394671043
  898 SOLV  HW2     4823    5.711011079    0.848929051    5.258518328
  899 SOLV  OW      4824    1.170434147    4.274306815    1.609157003
  899 SOLV  HW1     4825    1.096484870    4.338219564    1.588020809
  899 SOLV  HW2     4826    1.229891584    4.264592975    1.529341684
  900 SOLV  OW      4827    4.409821128    6.022223973    2.277201283
  900 SOLV  HW1     4828    4.372181487    6.113322764    2.294104651
  900 SOLV  HW2     4829    4.509409164    6.028098206    2.270188452
  901 SOLV  OW      4830    4.505072020    0.315202401    1.430708183
  901 SOLV  HW1     4831    4.415353072    0.271753492    1.438742149
  901 SOLV  HW2     4832    4.498767104    0.393437370    1.368729446
  902 SOLV  OW      4833    5.563177679    6.879737375    5.201745480
  902 SOLV  HW1     4834    5.551552425    6.871337798    5.300721566
  902 SOLV  HW2     4835    5.473465733    6.887241549    5.158186711
  903 SOLV  OW      4836    2.680216233    5.862378079    6.238687868
  903 SOLV  HW1     4837    2.763326588    5.917451443    6.246527265
  903 SOLV  HW2     4838    2.661748405    5.843486213    6.142231230
  904 SOLV  OW      4839    3.975089872    3.849281173    3.560326798
  904 SOLV  HW1     4840    3.922710162    3.820779268    3.480040724
  904 SOLV  HW2     4841    3.929372835    3.816863373    3.643157001
  905 SOLV  OW      4842    6.127535107    0.733381990    4.755663567
  905 SOLV  HW1     4843    6.192833527    0.720282389    4.830270364
  905 SOLV  HW2     4844    6.164765788    0.694165333    4.671535533
  906 SOLV  OW      4845    5.366081152    2.991843388    0.372906946
  906 SOLV  HW1     4846    5.302758579    2.916335637    0.355864337
  906 SOLV  HW2     4847    5.454257315    2.971646610    0.330262103
  907 SOLV  OW      4848    3.377841098    1.604917030    5.727435761
  907 SOLV  HW1     4849    3.397034237    1.541669670    5.802491648
  907 SOLV  HW2     4850    3.303454555    1.568496016    5.671381634
  908 SOLV  OW      4851    2.985475442    4.540280774    1.968945176
  908 SOLV  HW1     4852    3.037754313    4.617689815    2.004649386
  908 SOLV  HW2     4853    2.974122366    4.550503738    1.870108951
  909 SOLV  OW      4854    2.048260328    2.967484256    4.472237963
  909 SOLV  HW1     4855    1.970175180    2.931402427    4.421224927
  909 SOLV  HW2     4856    2.057067158    2.918293237    4.558864233
  910 SOLV  OW      4857    6.469765487    3.453855578    5.224079345
  910 SOLV  HW1     4858    6.471499081    3.502668510    5.136811096
  910 SOLV  HW2     4859    6.494190742    3.358033514    5.209146783
  911 SOLV  OW      4860    4.918514941    0.217080543    3.835490445
  911 SOLV  HW1     4861    5.016736583    0.213674965    3.816984754
  911 SOLV  HW2     4862    4.868348805    0.218597740    3.748988586
  912 SOLV  OW      4863    2.215701093    5.977866647    4.224457954
  912 SOLV  HW1     4864    2.211818298    5.954637921    4.127260357
  912 SOLV  HW2     4865    2.237165140    6.075011603    4.234658494
  913 SOLV  OW      4866    2.195822364    6.631206858    2.875935776
  913 SOLV  HW1     4867    2.233597655    6.556017983    2.821887539
  913 SOLV  HW2     4868    2.132991586    6.594599389    2.944592629
  914 SOLV  OW      4869    5.656847751    0.056737007    3.675093041
  914 SOLV  HW1     4870    5.746597378    0.016223587    3.692519970
  914 SOLV  HW2     4871    5.598151110   -0.010488038    3.629975722
  915 SOLV  OW      4872    2.800425755    2.397912503    2.996891100
  915 SOLV  HW1     4873    2.783669217    2.473425372    3.060271655
  915 SOLV  HW2     4874    2.890615823    2.358669102    3.014939311
  916 SOLV  OW      4875    6.320843521    4.901948204    0.028948979
  916 SOLV  HW1     4876    6.415446503    4.930282934    0.013161626
  916 SOLV  HW2     4877    6.286271196    4.854642953   -0.052099225
  917 SOLV  OW      4878    0.668585571    0.256866339    4.463190725
  917 SOLV  HW1     4879    0.716124102    0.278930912    4.548357122
  917 SOLV  HW2     4880    0.734690075    0.252662790    4.388273734
  918 SOLV  OW      4881    4.994753875    3.629853680    5.707480500
  918 SOLV  HW1     4882    4.971652291    3.717551075    5.665325745
  918 SOLV  HW2     4883    5.093793541    3.623999676    5.720064177
  919 SOLV  OW      4884    5.300976903    0.541779285    6.342439442
  919 SOLV  HW1     4885    5.389808039    0.507640617    6.311697988
  919 SOLV  HW2     4886    5.314699686    0.615374721    6.408748199
  920 SOLV  OW      4887    3.735987450    5.741576148    0.178242596
  920 SOLV  HW1     4888    3.722618146    5.818469633    0.115712159
  920 SOLV  HW2     4889    3.684200933    5.662561760    0.145435854
  921 SOLV  OW      4890    3.658868012    4.458947277    4.107197684
  921 SOLV  HW1     4891    3.615134436    4.424895906    4.190443352
  921 SOLV  HW2     4892    3.750319864    4.492963404    4.129137879
  922 SOLV  OW      4893    6.877208491    4.435522301    6.445808398
  922 SOLV  HW1     4894    6.855190184    4.372089545    6.371692243
  922 SOLV  HW2     4895    6.793107893    4.462264813    6.492856823
  923 SOLV  OW      4896    6.173753087    2.284257486    6.641377831
  923 SOLV  HW1     4897    6.143976892    2.361719959    6.585571065
  923 SOLV  HW2     4898    6.234600836    2.316789350    6.713770855
  924 SOLV  OW      4899    5.357111615    3.084934389    1.660589100
  924 SOLV  HW1     4900    5.361416857    3.171434936    1.710599248
  924 SOLV  HW2     4901    5.439472850    3.031425295    1.679435039
  925 SOLV  OW      4902    2.228202327    0.935662710    5.505964832
  925 SOLV  HW1     4903    2.300314665    0.980154591    5.452843964
  925 SOLV  HW2     4904    2.147520541    0.922708615    5.448309555
  926 SOLV  OW      4905    6.302478784    5.579172742    1.249719984
  926 SOLV  HW1     4906    6.253947223    5.612238030    1.330672681
  926 SOLV  HW2     4907    6.391772015    5.543181519    1.276800885
  927 SOLV  OW      4908    0.207113864    2.707508088    5.654063725
  927 SOLV  HW1     4909    0.208688080    2.806310184    5.638664738
  927 SOLV  HW2     4910    0.152293782    2.687309531    5.735231672
  928 SOLV  OW      4911    5.297506088    3.389027348    2.225850444
  928 SOLV  HW1     4912    5.375892856    3.434084065    2.183124868
  928 SOLV  HW2     4913    5.250434906    3.332645572    2.157987125
  929 SOLV  OW      4914    0.493191970    3.956219774    5.287972053
  929 SOLV  HW1     4915    0.420544081    3.899331658    5.326542698
  929 SOLV  HW2     4916    0.521122016    3.919075811    5.199417198
  930 SOLV  OW      4917    1.585766462    3.423663962    0.363105857
  930 SOLV  HW1     4918    1.575772761    3.468535859    0.274288222
  930 SOLV  HW2     4919    1.520377707    3.462914028    0.427801832
  931 SOLV  OW      4920    3.739529723    0.446943095    4.015752568
  931 SOLV  HW1     4921    3.728266727    0.468304510    4.112801503
  931 SOLV  HW2     4922    3.804032211    0.511418323    3.974716617
  932 SOLV  OW      4923    1.446737862    4.455125772    3.267689631
  932 SOLV  HW1     4924    1.478683253    4.446875750    3.362090160
  932 SOLV  HW2     4925    1.427623013    4.551143380    3.247263260
  933 SOLV  OW      4926    2.144740373    4.807463932    5.148858347
  933 SOLV  HW1     4927    2.170684494    4.903260256    5.136543056
  933 SOLV  HW2     4928    2.045029658    4.799790907    5.149642728
  934 SOLV  OW      4929    1.669633309    3.533075736    4.614508339
  934 SOLV  HW1     4930    1.729818043    3.525079467    4.535036513
  934 SOLV  HW2     4931    1.714611877    3.587981450    4.684965691
  935 SOLV  OW      4932    3.844186920    3.499690057    3.079707133
  935 SOLV  HW1     4933    3.919856387    3.525431222    3.019596577
  935 SOLV  HW2     4934    3.811000672    3.580705380    3.128048622
  936 SOLV  OW      4935    2.185102021    1.676516671    1.454654796
  936 SOLV  HW1     4936    2.176590444    1.698892333    1.357552432
  936 SOLV  HW2     4937    2.165418390    1.579419728    1.468314011
  937 SOLV  OW      4938    6.155250528    4.203431072    3.252455109
  937 SOLV  HW1     4939    6.122696383    4.168097976    3.164740932
  937 SOLV  HW2     4940    6.094179864    4.276161181    3.283803089
  938 SOLV  OW      4941    3.983795616    4.166594179    5.992596120
  938 SOLV  HW1     4942    3.939236281    4.185506795    5.905084503
  938 SOLV  HW2     4943    4.035023388    4.080951581    5.986076371
  939 SOLV  OW      4944    3.326694512    0.062715020    1.833366051
  939 SOLV  HW1     4945    3.281977642    0.134370590    1.779813896
  939 SOLV  HW2     4946    3.270502300    0.040770306    1.913132869
  940 SOLV  OW      4947    5.854157108    2.970745134    5.491524811
  940 SOLV  HW1     4948    5.914561710    2.908605237    5.441607864
  940 SOLV  HW2     4949    5.903065528    3.055578874    5.511844844
  941 SOLV  OW      4950    5.921511526    2.898916861    3.064289679
  941 SOLV  HW1     4951    5.937193365    2.915299450    3.161691940
  941 SOLV  HW2     4952    5.991812089    2.837063135    3.029168285
  942 SOLV  OW      4953    5.633770486    6.767311646    2.517351803
  942 SOLV  HW1     4954    5.563300540    6.745175750    2.584771883
  942 SOLV  HW2     4955    5.677891504    6.853508261    2.542349917
  943 SOLV  OW      4956    3.762784510    5.408751828    3.874487954
  943 SOLV  HW1     4957    3.833718615    5.347335767    3.839876789
  943 SOLV  HW2     4958    3.802511676    5.498749489    3.892475810
  944 SOLV  OW      4959    0.476217191    2.816816466    6.315277856
  944 SOLV  HW1     4960    0.567299012    2.789124687    6.284661865
  944 SOLV  HW2     4961    0.425139035    2.736166757    6.345054981
  945 SOLV  OW      4962    5.124322397    2.279416312    6.411639860
  945 SOLV  HW1     4963    5.156397044    2.374097799    6.414221275
  945 SOLV  HW2     4964    5.047237830    2.272073342    6.348346933
  946 SOLV  OW      4965    1.295929421    5.449115552    3.338860741
  946 SOLV  HW1     4966    1.267717605    5.472858336    3.245906761
  946 SOLV  HW2     4967    1.217806899    5.457944621    3.400658393
  947 SOLV  OW      4968    2.081375111    5.263498200    0.611468223
  947 SOLV  HW1     4969    2.087417363    5.284721966    0.513924773
  947 SOLV  HW2     4970    2.162231952    5.299054120    0.658368575
  948 SOLV  OW      4971    5.755216742    2.379309844    5.713180820
  948 SOLV  HW1     4972    5.819887539    2.455141238    5.704872276
  948 SOLV  HW2     4973    5.738191583    2.360493706    5.809916366
  949 SOLV  OW      4974    6.432334114    5.264243559    1.397979604
  949 SOLV  HW1     4975    6.339820324    5.290551264    1.425350640
  949 SOLV  HW2     4976    6.430336819    5.227261391    1.305090634
  950 SOLV  OW      4977    4.567283597    1.667494243    0.820162603
  950 SOLV  HW1     4978    4.472946760    1.700435364    0.824096361
  950 SOLV  HW2     4979    4.599219307    1.646785375    0.912646131
  951 SOLV  OW      4980    3.449268936    4.542741858    1.825551370
  951 SOLV  HW1     4981    3.389750159    4.618673232    1.799217752
  951 SOLV  HW2     4982    3.414522811    4.500697044    1.909374821
  952 SOLV  OW      4983    3.351194529    2.608431299    2.160994269
  952 SOLV  HW1     4984    3.353879117    2.515865041    2.123231760
  952 SOLV  HW2     4985    3.292738309    2.609628500    2.242130291
  953 SOLV  OW      4986    6.539768255    4.666533688    4.661652597
  953 SOLV  HW1     4987    6.583804426    4.576836992    4.657489214
  953 SOLV  HW2     4988    6.549398437    4.712500255    4.573356269
  954 SOLV  OW      4989    6.547935532    2.030097330    4.691463871
  954 SOLV  HW1     4990    6.541344822    1.935689650    4.723793412
  954 SOLV  HW2     4991    6.530349955    2.092650875    4.767484740
  955 SOLV  OW      4992    4.184482179    1.248432432    1.870607713
  955 SOLV  HW1     4993    4.147507259    1.166902249    1.915190457
  955 SOLV  HW2     4994    4.282339103    1.255514355    1.889992958
  956 SOLV  OW      4995    4.931937983    5.193420346    6.007048959
  956 SOLV  HW1     4996    4.878397225    5.166332674    5.927039245
  956 SOLV  HW2     4997    4.906154784    5.136572351    6.085186286
  957 SOLV  OW      4998    4.897488380    2.323949894    3.581593905
  957 SOLV  HW1     4999    4.883490009    2.339253996    3.679428242
  957 SOLV  HW2     5000    4.991980730    2.346218519    3.557576266
  958 SOLV  OW      5001    0.687736650    1.737962666    0.534117073
  958 SOLV  HW1     5002    0.658278363    1.775089122    0.622181818
  958 SOLV  HW2     5003    0.616856576    1.754608252    0.465556741
  959 SOLV  OW      5004    1.540992850    4.313693135    2.673708498
  959 SOLV  HW1     5005    1.489103378    4.385854441    2.719556286
  959 SOLV  HW2     5006    1.636227615    4.342473835    2.663527479
  960 SOLV  OW      5007    2.674732564    2.522340724    3.243124600
  960 SOLV  HW1     5008    2.672663062    2.582123237    3.323269391
  960 SOLV  HW2     5009    2.602747536    2.549670203    3.179306670
  961 SOLV  OW      5010    5.083705679    2.058883881    2.428947883
  961 SOLV  HW1     5011    5.032505928    2.144397906    2.420716376
  961 SOLV  HW2     5012    5.157935566    2.070718938    2.494915170
  962 SOLV  OW      5013    1.652082781    4.804862299    5.589800692
  962 SOLV  HW1     5014    1.741794212    4.841163802    5.615008906
  962 SOLV  HW2     5015    1.608540906    4.764721503    5.670387390
  963 SOLV  OW      5016    4.020668337    5.500057722    0.099250384
  963 SOLV  HW1     5017    4.004921078    5.554518135    0.181637272
  963 SOLV  HW2     5018    4.108175890    5.452286057    0.107114178
  964 SOLV  OW      5019    4.468993544    0.891586875    1.150979971
  964 SOLV  HW1     5020    4.482998159    0.981261286    1.108976798
  964 SOLV  HW2     5021    4.480257683    0.899090454    1.250069284
  965 SOLV  OW      5022    0.844270916    5.648907590    4.392868592
  965 SOLV  HW1     5023    0.890101092    5.682317943    4.475239325
  965 SOLV  HW2     5024    0.789151136    5.722370966    4.353290537
  966 SOLV  OW      5025    3.597837569    0.017104005    2.883461056
  966 SOLV  HW1     5026    3.560317882   -0.029837111    2.963399798
  966 SOLV  HW2     5027    3.523115372    0.045336978    2.823287433
  967 SOLV  OW      5028    0.054690442    1.901757678    1.713625119
  967 SOLV  HW1     5029    0.052209612    1.904644435    1.813552185
  967 SOLV  HW2     5030    0.071331560    1.807903038    1.683385886
  968 SOLV  OW      5031    1.205859759    6.334685080    4.459289216
  968 SOLV  HW1     5032    1.139566609    6.261261338    4.444588332
  968 SOLV  HW2     5033    1.240121492    6.366801929    4.370991155
  969 SOLV  OW      5034    4.606008343    1.668848001    1.751860889
  969 SOLV  HW1     5035    4.591760206    1.578879106    1.710580331
  969 SOLV  HW2     5036    4.519828079    1.719586244    1.751737538
  970 SOLV  OW      5037    1.144191388    3.279429402    6.010376562
  970 SOLV  HW1     5038    1.084342996    3.250034128    5.935841415
  970 SOLV  HW2     5039    1.207659634    3.348985827    5.976685182
  971 SOLV  OW      5040    2.344360312    0.963386695    6.225232717
  971 SOLV  HW1     5041    2.436347482    0.997675748    6.206141342
  971 SOLV  HW2     5042    2.348479375    0.896520188    6.299486903
  972 SOLV  OW      5043    0.489774283    4.611514489    6.334280325
  972 SOLV  HW1     5044    0.467925743    4.708804349    6.326709691
  972 SOLV  HW2     5045    0.529679921    4.579502002    6.248357270
  973 SOLV  OW      5046    3.595819189    3.952945298    4.525082094
  973 SOLV  HW1     5047    3.602388817    3.942943248    4.624372828
  973 SOLV  HW2     5048    3.597024665    3.862537492    4.482341897
  974 SOLV  OW      5049    6.217828076    4.490473786    4.224517029
  974 SOLV  HW1     5050    6.159123397    4.506794080    4.303819758
  974 SOLV  HW2     5051    6.310860477    4.520835473    4.245122712
  975 SOLV  OW      5052    3.188584309    2.236892163    3.825217525
  975 SOLV  HW1     5053    3.250842309    2.247936784    3.902700812
  975 SOLV  HW2     5054    3.094188343    2.235755062    3.858228508
  976 SOLV  OW      5055    0.538331287    2.124542648    6.688053059
  976 SOLV  HW1     5056    0.441137979    2.147558976    6.683176230
  976 SOLV  HW2     5057    0.555446468    2.069411268    6.769708629
  977 SOLV  OW      5058    6.620025063    4.493913579    6.495472830
  977 SOLV  HW1     5059    6.529526442    4.465441849    6.527112183
  977 SOLV  HW2     5060    6.642899529    4.582673559    6.535473674
  978 SOLV  OW      5061    1.761291933    3.462122820    3.418250304
  978 SOLV  HW1     5062    1.838121538    3.453732729    3.354777464
  978 SOLV  HW2     5063    1.689681328    3.397177060    3.392640449
  979 SOLV  OW      5064    5.559872469    3.490705471    4.930829975
  979 SOLV  HW1     5065    5.560867089    3.582414529    4.890952982
  979 SOLV  HW2     5066    5.503612720    3.430393982    4.874269585
  980 SOLV  OW      5067    2.753693580    5.489246405    4.204156458
  980 SOLV  HW1     5068    2.808168768    5.456261874    4.281266771
  980 SOLV  HW2     5069    2.754216490    5.420758812    4.131282340
  981 SOLV  OW      5070    0.215964407    2.690230502    1.567684921
  981 SOLV  HW1     5071    0.117470266    2.672905159    1.566822476
  981 SOLV  HW2     5072    0.245591042    2.718626524    1.476482734
  982 SOLV  OW      5073    1.580411101    5.106145709    4.953309806
  982 SOLV  HW1     5074    1.601252232    5.177584075    5.020123718
  982 SOLV  HW2     5075    1.535576058    5.146973110    4.873780784
  983 SOLV  OW      5076    1.828177745    5.316452086    6.398554482
  983 SOLV  HW1     5077    1.835048462    5.410121339    6.432917125
  983 SOLV  HW2     5078    1.756286964    5.267903068    6.448319569
  984 SOLV  OW      5079    4.200683513    2.765545379    1.878796851
  984 SOLV  HW1     5080    4.152779686    2.768567454    1.791059943
  984 SOLV  HW2     5081    4.150218006    2.707055931    1.942309458
  985 SOLV  OW      5082    3.065160740    6.329044751    4.825759462
  985 SOLV  HW1     5083    2.982751951    6.359210897    4.777812966
  985 SOLV  HW2     5084    3.103896816    6.249737566    4.778749703
  986 SOLV  OW      5085    4.842455366    2.824567561    4.227449032
  986 SOLV  HW1     5086    4.761307405    2.779148966    4.190656090
  986 SOLV  HW2     5087    4.814588253    2.893705203    4.294119442
  987 SOLV  OW      5088    5.593629788    4.760039239    6.745136003
  987 SOLV  HW1     5089    5.641342126    4.823785558    6.805634029
  987 SOLV  HW2     5090    5.640221002    4.756837921    6.656710662
  988 SOLV  OW      5091    2.480319434    3.653626443    5.966168089
  988 SOLV  HW1     5092    2.523392852    3.571146897    5.929514742
  988 SOLV  HW2     5093    2.539161487    3.732559416    5.948593369
  989 SOLV  OW      5094    0.244537186    3.752861572    5.395743566
  989 SOLV  HW1     5095    0.267128246    3.659034766    5.421971120
  989 SOLV  HW2     5096    0.204430473    3.800575007    5.473951836
  990 SOLV  OW      5097    3.003290021    1.175060212    6.503646445
  990 SOLV  HW1     5098    2.931682083    1.244858550    6.502895274
  990 SOLV  HW2     5099    3.071078772    1.196129016    6.433213346
  991 SOLV  OW      5100    5.435542704    2.750589318    1.833186485
  991 SOLV  HW1     5101    5.515725892    2.807541617    1.815055883
  991 SOLV  HW2     5102    5.416194055    2.693847198    1.753139505
  992 SOLV  OW      5103    2.070511571    4.227775672    6.337898546
  992 SOLV  HW1     5104    2.125481646    4.293115690    6.285832683
  992 SOLV  HW2     5105    1.973979744    4.253221706    6.331900992
  993 SOLV  OW      5106    6.716043688    6.045242901    3.356876460
  993 SOLV  HW1     5107    6.715904883    6.104174096    3.437675963
  993 SOLV  HW2     5108    6.734538212    6.100337764    3.275488643
  994 SOLV  OW      5109    4.881736655    5.457989634    2.074976358
  994 SOLV  HW1     5110    4.839978271    5.371435929    2.102657707
  994 SOLV  HW2     5111    4.830129695    5.534009893    2.114462655
  995 SOLV  OW      5112    2.846712889    3.829950050    6.680777283
  995 SOLV  HW1     5113    2.859295505    3.895553229    6.606348911
  995 SOLV  HW2     5114    2.769233520    3.770280159    6.659847904
  996 SOLV  OW      5115    3.034506807    4.842643776    1.279260174
  996 SOLV  HW1     5116    2.956767139    4.781756071    1.263426041
  996 SOLV  HW2     5117    3.006578483    4.937272056    1.262922507
  997 SOLV  OW      5118    0.074281422    6.830882962    2.395686670
  997 SOLV  HW1     5119    0.014904171    6.854656378    2.318815365
  997 SOLV  HW2     5120    0.075639278    6.906340570    2.461308195
  998 SOLV  OW      5121    5.308468985    2.388709864    5.340730520
  998 SOLV  HW1     5122    5.379666578    2.389046704    5.410960809
  998 SOLV  HW2     5123    5.350234930    2.374271800    5.251016677
  999 SOLV  OW      5124    1.075797716    0.767586891    2.550648381
  999 SOLV  HW1     5125    1.038277063    0.708105995    2.621741660
  999 SOLV  HW2     5126    1.064366295    0.724054210    2.461338644
 1000 SOLV  OW      5127    2.410077814    5.024874477    3.201678297
 1000 SOLV  HW1     5128    2.433906877    5.112538845    3.243500104
 1000 SOLV  HW2     5129    2.353112102    5.040826780    3.121041011
 1001 SOLV  OW      5130    4.321296843    5.077470533    2.989823801
 1001 SOLV  HW1     5131    4.299719501    5.174725578    2.998538340
 1001 SOLV  HW2     5132    4.276181300    5.026641853    3.063179535
 1002 SOLV  OW      5133    5.435799411    3.500521653    4.246323500
 1002 SOLV  HW1     5134    5.505197906    3.563276647    4.281642405
 1002 SOLV  HW2     5135    5.400704889    3.444153603    4.321108276
 1003 SOLV  OW      5136    0.995453303    2.173875417    3.151428247
 1003 SOLV  HW1     5137    0.922970989    2.238466625    3.175433004
 1003 SOLV  HW2     5138    0.957257158    2.081637721    3.145503102
 1004 SOLV  OW      5139    5.679977244    4.718267321    6.445873962
 1004 SOLV  HW1     5140    5.756102387    4.783021888    6.449314807
 1004 SOLV  HW2     5141    5.711505390    4.628174899    6.475727888
 1005 SOLV  OW      5142    1.278475462    5.072998985    4.954336154
 1005 SOLV  HW1     5143    1.370122202    5.080257244    4.993684102
 1005 SOLV  HW2     5144    1.236714767    5.163768269    4.950211570
 1006 SOLV  OW      5145    3.064829059    0.765645327    1.413731324
 1006 SOLV  HW1     5146    3.023585851    0.811177012    1.334826989
 1006 SOLV  HW2     5147    3.108374875    0.680621129    1.384123415
 1007 SOLV  OW      5148    1.840460061    1.277532888    4.378321468
 1007 SOLV  HW1     5149    1.743361231    1.301395098    4.380304473
 1007 SOLV  HW2     5150    1.871601380    1.272511034    4.283418868
 1008 SOLV  OW      5151    4.065582599    4.942408597    5.813488562
 1008 SOLV  HW1     5152    4.032030285    4.947090890    5.907575701
 1008 SOLV  HW2     5153    4.057534543    5.032451044    5.770737923
 1009 SOLV  OW      5154    2.469681730    5.534692495    3.643229807
 1009 SOLV  HW1     5155    2.430502485    5.608628336    3.588454597
 1009 SOLV  HW2     5156    2.397811410    5.492510448    3.698520828
 1010 SOLV  OW      5157    2.673829958    0.870850415    0.980474525
 1010 SOLV  HW1     5158    2.619066181    0.896855637    0.900936279
 1010 SOLV  HW2     5159    2.674564008    0.946020355    1.046433588
 1011 SOLV  OW      5160    1.293687714    6.376291511    2.550512245
 1011 SOLV  HW1     5161    1.228053099    6.320506157    2.499700915
 1011 SOLV  HW2     5162    1.287554571    6.471252277    2.519746555
 1012 SOLV  OW      5163    1.298296060    2.701696309    0.387495149
 1012 SOLV  HW1     5164    1.273091022    2.777709267    0.327592063
 1012 SOLV  HW2     5165    1.397920134    2.696382582    0.394452429
 1013 SOLV  OW      5166    2.448201106    3.293669912    3.711490106
 1013 SOLV  HW1     5167    2.348325523    3.294361884    3.716597370
 1013 SOLV  HW2     5168    2.479143936    3.205350576    3.676221941
 1014 SOLV  OW      5169    3.013772505    1.891588818    4.439666925
 1014 SOLV  HW1     5170    3.040991280    1.831393281    4.364585686
 1014 SOLV  HW2     5171    3.095408349    1.925728827    4.486266551
 1015 SOLV  OW      5172    1.087959474    4.052433359    3.525269111
 1015 SOLV  HW1     5173    1.164330000    4.115379745    3.510870690
 1015 SOLV  HW2     5174    1.030232242    4.086522896    3.599480616
 1016 SOLV  OW      5175    0.349173595    2.006124818    0.022719173
 1016 SOLV  HW1     5176    0.416656362    1.933382809    0.010203182
 1016 SOLV  HW2     5177    0.272656901    1.991737946   -0.040050958
 1017 SOLV  OW      5178    1.738295464    0.165392308    0.632248625
 1017 SOLV  HW1     5179    1.813197551    0.127204042    0.578092456
 1017 SOLV  HW2     5180    1.709228259    0.098538698    0.700711090
 1018 SOLV  OW      5181    0.306230290    4.084073005    4.027175709
 1018 SOLV  HW1     5182    0.320321782    4.047880648    3.935015990
 1018 SOLV  HW2     5183    0.324770084    4.182347900    4.027565523
 1019 SOLV  OW      5184    1.884262222    4.610360750    6.553702516
 1019 SOLV  HW1     5185    1.897577014    4.602620430    6.454887115
 1019 SOLV  HW2     5186    1.814936683    4.544605454    6.583228392
 1020 SOLV  OW      5187    5.730093408    1.562965353    1.541250998
 1020 SOLV  HW1     5188    5.757036470    1.528152153    1.631049593
 1020 SOLV  HW2     5189    5.805025906    1.616668275    1.502486163
 1021 SOLV  OW      5190    4.953508237    0.694701610    3.842904403
 1021 SOLV  HW1     5191    5.023245556    0.629932299    3.812185329
 1021 SOLV  HW2     5192    4.885456234    0.646628785    3.898220064
 1022 SOLV  OW      5193    2.709878377    5.131401812    5.403691304
 1022 SOLV  HW1     5194    2.646257559    5.058702572    5.429523159
 1022 SOLV  HW2     5195    2.665096795    5.193571523    5.339429592
 1023 SOLV  OW      5196    0.242658769    4.007089183    4.883896558
 1023 SOLV  HW1     5197    0.236858161    4.103911695    4.908258920
 1023 SOLV  HW2     5198    0.310451564    3.962107624    4.942056285
 1024 SOLV  OW      5199    2.551863331    3.233086339    6.640403220
 1024 SOLV  HW1     5200    2.643850442    3.193994372    6.643832487
 1024 SOLV  HW2     5201    2.536541557    3.274386005    6.550619646
 1025 SOLV  OW      5202    2.669767083    1.256825566    6.255364288
 1025 SOLV  HW1     5203    2.721724297    1.308080874    6.323726667
 1025 SOLV  HW2     5204    2.671277591    1.159536008    6.278440056
 1026 SOLV  OW      5205    3.027746837    3.835741742    2.562257771
 1026 SOLV  HW1     5206    2.949702162    3.773653732    2.554791305
 1026 SOLV  HW2     5207    3.108367424    3.792981722    2.521348687
 1027 SOLV  OW      5208    4.105860792    0.546331940    3.215599813
 1027 SOLV  HW1     5209    4.070536389    0.579631612    3.128164931
 1027 SOLV  HW2     5210    4.038322014    0.485987390    3.258009603
 1028 SOLV  OW      5211    4.322931218    1.143454279    6.194563984
 1028 SOLV  HW1     5212    4.367621639    1.231646007    6.179504979
 1028 SOLV  HW2     5213    4.289308416    1.138779137    6.288635309
 1029 SOLV  OW      5214    6.604364319    4.026048259    2.999801625
 1029 SOLV  HW1     5215    6.678763486    3.988576382    3.055139820
 1029 SOLV  HW2     5216    6.535766417    4.067298580    3.059754942
 1030 SOLV  OW      5217    5.115892606    5.869773836    3.115428153
 1030 SOLV  HW1     5218    5.035891599    5.840966107    3.062781265
 1030 SOLV  HW2     5219    5.181163050    5.794197759    3.120880942
 1031 SOLV  OW      5220    2.961492609    0.256680558    0.549929346
 1031 SOLV  HW1     5221    3.009547518    0.319064417    0.611579712
 1031 SOLV  HW2     5222    3.023147463    0.182857382    0.522532924
 1032 SOLV  OW      5223    3.034249389    5.955009872    2.439202203
 1032 SOLV  HW1     5224    3.087464230    5.871769528    2.454718030
 1032 SOLV  HW2     5225    2.987688556    5.948813602    2.350912102
 1033 SOLV  OW      5226    1.993033468    5.759889052    2.457912087
 1033 SOLV  HW1     5227    1.954356343    5.753416260    2.549902592
 1033 SOLV  HW2     5228    2.092717963    5.765011386    2.463977876
 1034 SOLV  OW      5229    0.625289717    2.479157633    3.453714506
 1034 SOLV  HW1     5230    0.720997057    2.477765632    3.482692015
 1034 SOLV  HW2     5231    0.567027499    2.500363857    3.532182829
 1035 SOLV  OW      5232    5.370482578    2.565896761    1.507312392
 1035 SOLV  HW1     5233    5.414365756    2.602237708    1.425122037
 1035 SOLV  HW2     5234    5.439893902    2.526099772    1.567311958
 1036 SOLV  OW      5235    1.804069444    5.557524426    5.139141298
 1036 SOLV  HW1     5236    1.788758202    5.491481653    5.212665738
 1036 SOLV  HW2     5237    1.729535699    5.624200628    5.138200887
 1037 SOLV  OW      5238    0.112412955    4.118417919    6.665272578
 1037 SOLV  HW1     5239    0.154945240    4.199663040    6.705175508
 1037 SOLV  HW2     5240    0.052293866    4.145769476    6.590176271
 1038 SOLV  OW      5241    4.044586624    5.991862087    0.875513887
 1038 SOLV  HW1     5242    4.009742914    6.057250210    0.942684504
 1038 SOLV  HW2     5243    3.977747962    5.980873054    0.801938284
 1039 SOLV  OW      5244    6.698574385    1.326125159    3.377676229
 1039 SOLV  HW1     5245    6.607485146    1.350324208    3.344251297
 1039 SOLV  HW2     5246    6.750003649    1.409548395    3.397566559
 1040 SOLV  OW      5247    4.514772112    1.349967661    6.112257290
 1040 SOLV  HW1     5248    4.589309345    1.344717604    6.045798950
 1040 SOLV  HW2     5249    4.511617088    1.441859713    6.151575573
 1041 SOLV  OW      5250    1.371543732    1.732263141    3.781547388
 1041 SOLV  HW1     5251    1.282289970    1.705163168    3.745475742
 1041 SOLV  HW2     5252    1.385838266    1.689377525    3.870756265
 1042 SOLV  OW      5253    3.461344247    3.659861729    0.583084280
 1042 SOLV  HW1     5254    3.513904709    3.661374727    0.498013741
 1042 SOLV  HW2     5255    3.513924511    3.612712924    0.653894060
 1043 SOLV  OW      5256    0.614534995    6.854892422    2.584153793
 1043 SOLV  HW1     5257    0.586676053    6.782009406    2.521595836
 1043 SOLV  HW2     5258    0.676100546    6.917810705    2.536692602
 1044 SOLV  OW      5259    3.583430856    4.484538383    4.793952695
 1044 SOLV  HW1     5260    3.583446453    4.580877577    4.820790236
 1044 SOLV  HW2     5261    3.585047619    4.427143746    4.875835587
 1045 SOLV  OW      5262    6.562857110    1.795526518    2.778982891
 1045 SOLV  HW1     5263    6.465106813    1.775171965    2.773311486
 1045 SOLV  HW2     5264    6.614325229    1.710071059    2.786054392
 1046 SOLV  OW      5265    4.719353569    1.418335208    5.407743867
 1046 SOLV  HW1     5266    4.769311634    1.333370433    5.424677391
 1046 SOLV  HW2     5267    4.621683049    1.398480184    5.399514591
 1047 SOLV  OW      5268    6.458738733    2.757983607    4.708918591
 1047 SOLV  HW1     5269    6.518276903    2.747082545    4.629307885
 1047 SOLV  HW2     5270    6.445836096    2.855342621    4.727790019
 1048 SOLV  OW      5271    5.270908286    2.001381728    4.433011428
 1048 SOLV  HW1     5272    5.201120313    2.039719662    4.372501856
 1048 SOLV  HW2     5273    5.273656962    2.053817008    4.518125839
 1049 SOLV  OW      5274    2.503175322    6.582221528    2.198372242
 1049 SOLV  HW1     5275    2.506601564    6.651228821    2.270677280
 1049 SOLV  HW2     5276    2.492097310    6.627305751    2.109792357
 1050 SOLV  OW      5277    1.302354660    2.484372636    4.348392366
 1050 SOLV  HW1     5278    1.337403389    2.525323193    4.432631454
 1050 SOLV  HW2     5279    1.354084542    2.519392719    4.270294724
 1051 SOLV  OW      5280    0.563079956    3.410067684    5.067298034
 1051 SOLV  HW1     5281    0.504430971    3.355078310    5.007815111
 1051 SOLV  HW2     5282    0.617366155    3.349645482    5.125640295
 1052 SOLV  OW      5283    5.548976653    3.221651510    3.036278363
 1052 SOLV  HW1     5284    5.627306340    3.164996262    3.010662939
 1052 SOLV  HW2     5285    5.552011587    3.307675833    2.985366983
 1053 SOLV  OW      5286    4.510099027    0.046379973    2.314990870
 1053 SOLV  HW1     5287    4.561849995    0.056568925    2.399950243
 1053 SOLV  HW2     5288    4.476270834   -0.047437555    2.307645421
 1054 SOLV  OW      5289    5.184266871    0.003359336    3.076232825
 1054 SOLV  HW1     5290    5.098406993    0.047224378    3.049667909
 1054 SOLV  HW2     5291    5.164787515   -0.074913946    3.135356306
 1055 SOLV  OW      5292    3.293993756    0.334425756    2.727543642
 1055 SOLV  HW1     5293    3.200534892    0.298855159    2.726227241
 1055 SOLV  HW2     5294    3.306410689    0.392489193    2.808017391
 1056 SOLV  OW      5295    3.276067250    0.898966413    3.087533639
 1056 SOLV  HW1     5296    3.281876387    0.958587915    3.007449027
 1056 SOLV  HW2     5297    3.334871626    0.819208227    3.074018186
 1057 SOLV  OW      5298    2.578061569    5.114472464    4.112936460
 1057 SOLV  HW1     5299    2.668161171    5.156646623    4.102685083
 1057 SOLV  HW2     5300    2.549408445    5.075421752    4.025439011
 1058 SOLV  OW      5301    6.362984449    0.843183496    3.637663091
 1058 SOLV  HW1     5302    6.389172592    0.904924238    3.563485358
 1058 SOLV  HW2     5303    6.272545954    0.868695384    3.671869125
 1059 SOLV  OW      5304    1.694246059    3.372432411    3.926104301
 1059 SOLV  HW1     5305    1.626359590    3.422142530    3.980145040
 1059 SOLV  HW2     5306    1.707748806    3.418967771    3.838627637
 1060 SOLV  OW      5307    6.782830651    3.351315290    0.697659350
 1060 SOLV  HW1     5308    6.778707995    3.444077702    0.660516655
 1060 SOLV  HW2     5309    6.820511751    3.289459534    0.628699780
 1061 SOLV  OW      5310    4.103661423    6.769560700    4.242049723
 1061 SOLV  HW1     5311    4.149538187    6.813929327    4.319045873
 1061 SOLV  HW2     5312    4.108904264    6.670277804    4.252866044
 1062 SOLV  OW      5313    4.940538080    5.977012129    5.621184474
 1062 SOLV  HW1     5314    4.968648608    6.072274362    5.632872958
 1062 SOLV  HW2     5315    4.967043790    5.945395715    5.530082497
 1063 SOLV  OW      5316    4.977138992    6.431162374    0.110474601
 1063 SOLV  HW1     5317    5.063924260    6.402131252    0.150810272
 1063 SOLV  HW2     5318    4.928151713    6.489506963    0.175263207
 1064 SOLV  OW      5319    3.070979091    3.439574123    1.839004622
 1064 SOLV  HW1     5320    2.986495251    3.408702770    1.795290811
 1064 SOLV  HW2     5321    3.117604668    3.504700207    1.779121143
 1065 SOLV  OW      5322    0.845483458    4.592877870    3.246339267
 1065 SOLV  HW1     5323    0.895383822    4.642319907    3.317522843
 1065 SOLV  HW2     5324    0.910498980    4.553041737    3.181627347
 1066 SOLV  OW      5325    3.069219982    4.642368020    1.472532489
 1066 SOLV  HW1     5326    3.095471575    4.563209310    1.417337698
 1066 SOLV  HW2     5327    3.070934539    4.724646373    1.415708553
 1067 SOLV  OW      5328    1.009371933    4.615070822    2.381082770
 1067 SOLV  HW1     5329    1.047939963    4.701546505    2.413271013
 1067 SOLV  HW2     5330    0.916678308    4.630605784    2.346905077
 1068 SOLV  OW      5331    2.589187357    2.614495707    6.228016198
 1068 SOLV  HW1     5332    2.538646279    2.581343295    6.148340883
 1068 SOLV  HW2     5333    2.529212027    2.671545600    6.284139205
 1069 SOLV  OW      5334    6.077578906    1.560044739    0.639274379
 1069 SOLV  HW1     5335    6.139801106    1.581404351    0.563950123
 1069 SOLV  HW2     5336    6.073120116    1.637890966    0.701897770
 1070 SOLV  OW      5337    4.676010957    6.650039061    2.283139729
 1070 SOLV  HW1     5338    4.736328847    6.726721548    2.305126608
 1070 SOLV  HW2     5339    4.730667052    6.567265957    2.270363062
 1071 SOLV  OW      5340    3.032017548    1.597507907    6.249132524
 1071 SOLV  HW1     5341    3.048845923    1.695675721    6.240086254
 1071 SOLV  HW2     5342    3.094222545    1.547365829    6.188980642
 1072 SOLV  OW      5343    6.170238029    5.743058086    1.484887615
 1072 SOLV  HW1     5344    6.225128387    5.823118430    1.460827635
 1072 SOLV  HW2     5345    6.076940233    5.771891423    1.506464352
 1073 SOLV  OW      5346    4.196635302    5.898382626    1.484818427
 1073 SOLV  HW1     5347    4.290132900    5.923936967    1.509455041
 1073 SOLV  HW2     5348    4.174876164    5.809252086    1.524617771
 1074 SOLV  OW      5349    3.446792339    4.107562750    4.915041825
 1074 SOLV  HW1     5350    3.380896883    4.045161195    4.957063124
 1074 SOLV  HW2     5351    3.443273199    4.196009995    4.961588619
 1075 SOLV  OW      5352    5.399016104    0.991156334    5.364398115
 1075 SOLV  HW1     5353    5.388943196    0.929820598    5.286052358
 1075 SOLV  HW2     5354    5.455328111    0.946995482    5.434257324
 1076 SOLV  OW      5355    3.111378546    5.192025875    0.431993902
 1076 SOLV  HW1     5356    3.138562149    5.235241871    0.517988271
 1076 SOLV  HW2     5357    3.169983780    5.112902436    0.414487599
 1077 SOLV  OW      5358    3.268428970    4.317285061    2.610277323
 1077 SOLV  HW1     5359    3.285739208    4.282276128    2.702345205
 1077 SOLV  HW2     5360    3.346673440    4.296617046    2.551520795
 1078 SOLV  OW      5361    3.488637550    3.699655710    4.739594660
 1078 SOLV  HW1     5362    3.535075666    3.654168191    4.815584508
 1078 SOLV  HW2     5363    3.542550035    3.778516576    4.710023757
 1079 SOLV  OW      5364    5.672792557    2.730905832    5.334838806
 1079 SOLV  HW1     5365    5.601340781    2.788338994    5.374809834
 1079 SOLV  HW2     5366    5.708745100    2.774900904    5.252538107
 1080 SOLV  OW      5367    5.861271405    6.666417803    4.396804799
 1080 SOLV  HW1     5368    5.824330846    6.581728834    4.358552945
 1080 SOLV  HW2     5369    5.852121053    6.664765398    4.496381588
 1081 SOLV  OW      5370    3.331253818    2.664217196    0.403616836
 1081 SOLV  HW1     5371    3.305365811    2.701299808    0.314435944
 1081 SOLV  HW2     5372    3.311322513    2.731557519    0.474796893
 1082 SOLV  OW      5373    4.586598647    0.329191688    5.848431752
 1082 SOLV  HW1     5374    4.671601768    0.381288035    5.856322337
 1082 SOLV  HW2     5375    4.548222701    0.341717436    5.756932102
 1083 SOLV  OW      5376    2.538386459    2.223167210    3.024923759
 1083 SOLV  HW1     5377    2.471465254    2.210702340    2.951656892
 1083 SOLV  HW2     5378    2.577350479    2.315093784    3.019165343
 1084 SOLV  OW      5379    1.969745186    2.008763315    2.519672481
 1084 SOLV  HW1     5380    2.009528767    1.985584782    2.608452878
 1084 SOLV  HW2     5381    1.926354284    1.927657155    2.480417567
 1085 SOLV  OW      5382    1.768525589    0.614488354    2.925803749
 1085 SOLV  HW1     5383    1.807720982    0.685121870    2.866842618
 1085 SOLV  HW2     5384    1.678082206    0.588957810    2.891599570
 1086 SOLV  OW      5385    4.199077394    6.374244613    0.437683210
 1086 SOLV  HW1     5386    4.242688740    6.290066086    0.469524149
 1086 SOLV  HW2     5387    4.239495970    6.401762662    0.350442973
 1087 SOLV  OW      5388    0.818943571    5.412163202    4.503012397
 1087 SOLV  HW1     5389    0.800351861    5.503831867    4.467639597
 1087 SOLV  HW2     5390    0.735765023    5.374809986    4.544098694
 1088 SOLV  OW      5391    1.676109530    1.084028876    5.601463194
 1088 SOLV  HW1     5392    1.644872563    1.142788220    5.676118167
 1088 SOLV  HW2     5393    1.687337531    1.138719060    5.518489445
 1089 SOLV  OW      5394    6.724110765    3.817890214    5.455000179
 1089 SOLV  HW1     5395    6.679983904    3.891820317    5.505879787
 1089 SOLV  HW2     5396    6.822957820    3.832987869    5.453307478
 1090 SOLV  OW      5397    0.588989174    4.370562518    1.946513683
 1090 SOLV  HW1     5398    0.614487323    4.447512408    1.887945555
 1090 SOLV  HW2     5399    0.584587934    4.287018053    1.891718349
 1091 SOLV  OW      5400    3.377560712    1.553142481    6.602830625
 1091 SOLV  HW1     5401    3.330832100    1.560275293    6.690962170
 1091 SOLV  HW2     5402    3.343294243    1.473291857    6.553320525
 1092 SOLV  OW      5403    0.333613925    2.765653544    0.678312967
 1092 SOLV  HW1     5404    0.415887921    2.723275804    0.716217775
 1092 SOLV  HW2     5405    0.294390233    2.705705038    0.608532004
 1093 SOLV  OW      5406    2.866666856    1.425899816    6.405012661
 1093 SOLV  HW1     5407    2.890396614    1.491240938    6.476909508
 1093 SOLV  HW2     5408    2.910771101    1.453035751    6.319455104
 1094 SOLV  OW      5409    6.710587092    6.024637519    4.869257581
 1094 SOLV  HW1     5410    6.724944853    5.957195461    4.941683372
 1094 SOLV  HW2     5411    6.797407065    6.069312054    4.847658762
 1095 SOLV  OW      5412    5.661876445    4.539286093    1.226294909
 1095 SOLV  HW1     5413    5.742777507    4.484064481    1.206115237
 1095 SOLV  HW2     5414    5.681796235    4.635540205    1.207857363
 1096 SOLV  OW      5415    3.106964760    1.252673778    3.805092472
 1096 SOLV  HW1     5416    3.200023277    1.216148052    3.807831090
 1096 SOLV  HW2     5417    3.044819727    1.182890744    3.769458513
 1097 SOLV  OW      5418    2.386917227    0.022268413    3.920416570
 1097 SOLV  HW1     5419    2.458213361   -0.047770485    3.916792079
 1097 SOLV  HW2     5420    2.428342305    0.110941384    3.940976950
 1098 SOLV  OW      5421    2.899860745    0.352477537    3.534333431
 1098 SOLV  HW1     5422    2.802148746    0.363862228    3.516366105
 1098 SOLV  HW2     5423    2.924555554    0.256091583    3.524336181
 1099 SOLV  OW      5424    4.021989891    2.687391793    6.264835719
 1099 SOLV  HW1     5425    4.008597213    2.605761135    6.208632572
 1099 SOLV  HW2     5426    3.977215558    2.765513894    6.221316940
 1100 SOLV  OW      5427    2.331747550    6.258519035    4.763501129
 1100 SOLV  HW1     5428    2.390796754    6.332112452    4.796647835
 1100 SOLV  HW2     5429    2.256978328    6.297467854    4.709705176
 1101 SOLV  OW      5430    4.261872780    4.779092123    1.955848244
 1101 SOLV  HW1     5431    4.232203438    4.683606207    1.953843714
 1101 SOLV  HW2     5432    4.355517610    4.785608954    1.921352176
 1102 SOLV  OW      5433    3.422965087    2.531765164    6.213694329
 1102 SOLV  HW1     5434    3.500460143    2.594008132    6.224736688
 1102 SOLV  HW2     5435    3.432122513    2.482154377    6.127343921
 1103 SOLV  OW      5436    2.141476141    5.787973483    4.807555304
 1103 SOLV  HW1     5437    2.208722603    5.722114243    4.773755171
 1103 SOLV  HW2     5438    2.186514907    5.853303495    4.868427468
 1104 SOLV  OW      5439    3.255460480    5.486912477    2.415534239
 1104 SOLV  HW1     5440    3.197514588    5.559673763    2.452277767
 1104 SOLV  HW2     5441    3.348199420    5.496742527    2.451656291
 1105 SOLV  OW      5442    3.137571189    3.010893145    2.681357208
 1105 SOLV  HW1     5443    3.073669346    2.956621286    2.626833188
 1105 SOLV  HW2     5444    3.197689119    3.062664967    2.620470895
 1106 SOLV  OW      5445    5.808284028    1.109658744    6.322053003
 1106 SOLV  HW1     5446    5.823395076    1.173812294    6.246836688
 1106 SOLV  HW2     5447    5.794501024    1.017727937    6.285170128
 1107 SOLV  OW      5448    1.298033508    1.273205743    3.271428952
 1107 SOLV  HW1     5449    1.308275063    1.369382433    3.245996547
 1107 SOLV  HW2     5450    1.302908994    1.264355436    3.370925249
 1108 SOLV  OW      5451    3.845935413    1.649202234    4.404792483
 1108 SOLV  HW1     5452    3.854611187    1.624823696    4.308188514
 1108 SOLV  HW2     5453    3.931009655    1.627099127    4.452496317
 1109 SOLV  OW      5454    5.409069526    3.168146871    6.062876374
 1109 SOLV  HW1     5455    5.387282290    3.074938756    6.091818269
 1109 SOLV  HW2     5456    5.423773611    3.225473485    6.143483320
 1110 SOLV  OW      5457    0.903717682    1.588868003    1.250345707
 1110 SOLV  HW1     5458    0.950938731    1.602661971    1.337419600
 1110 SOLV  HW2     5459    0.904623658    1.674133465    1.198087676
 1111 SOLV  OW      5460    4.938844025    1.924220791    1.035954995
 1111 SOLV  HW1     5461    4.900730857    1.999554656    0.982347127
 1111 SOLV  HW2     5462    4.898222528    1.837963459    1.005770164
 1112 SOLV  OW      5463    4.500995024    4.932862604    3.807923105
 1112 SOLV  HW1     5464    4.470749482    4.995738748    3.736274186
 1112 SOLV  HW2     5465    4.597128163    4.909477378    3.793318471
 1113 SOLV  OW      5466    2.334579004    0.198446753    5.134961201
 1113 SOLV  HW1     5467    2.300654175    0.110157722    5.167430070
 1113 SOLV  HW2     5468    2.408288642    0.229853801    5.194798624
 1114 SOLV  OW      5469    4.714737913    1.441223291    5.121849773
 1114 SOLV  HW1     5470    4.752140357    1.491620487    5.043986677
 1114 SOLV  HW2     5471    4.756311630    1.474835810    5.206367465
 1115 SOLV  OW      5472    3.020900529    2.659815912    3.758727879
 1115 SOLV  HW1     5473    3.017545324    2.561203555    3.742408962
 1115 SOLV  HW2     5474    2.928643534    2.693665609    3.777293366
 1116 SOLV  OW      5475    1.336078555    6.220560218    5.825010325
 1116 SOLV  HW1     5476    1.290517579    6.132281469    5.813498486
 1116 SOLV  HW2     5477    1.392216667    6.218540612    5.907749752
 1117 SOLV  OW      5478    0.154114948    4.202352130    5.707161207
 1117 SOLV  HW1     5479    0.082185346    4.165276901    5.648396063
 1117 SOLV  HW2     5480    0.118860877    4.213283445    5.800109354
 1118 SOLV  OW      5481    6.560606364    1.883585623    2.520335211
 1118 SOLV  HW1     5482    6.462956000    1.897160302    2.503553090
 1118 SOLV  HW2     5483    6.576617401    1.874883258    2.618668096
 1119 SOLV  OW      5484    6.194136027    5.736510770    4.947536918
 1119 SOLV  HW1     5485    6.231132110    5.654725545    4.903447025
 1119 SOLV  HW2     5486    6.245619302    5.816780498    4.917409776
 1120 SOLV  OW      5487    1.826415677    4.886013295    6.649458004
 1120 SOLV  HW1     5488    1.840486432    4.806771004    6.590093684
 1120 SOLV  HW2     5489    1.778718872    4.957698870    6.598590338
 1121 SOLV  OW      5490    5.342380932    5.414723415    0.696401990
 1121 SOLV  HW1     5491    5.423650700    5.357217825    0.686907716
 1121 SOLV  HW2     5492    5.369929017    5.510717719    0.701686377
 1122 SOLV  OW      5493    2.108306805    3.334779697    3.383730877
 1122 SOLV  HW1     5494    2.041325151    3.368474654    3.317548341
 1122 SOLV  HW2     5495    2.064877756    3.267704938    3.443870882
 1123 SOLV  OW      5496    4.696372961    6.137571501    1.078110717
 1123 SOLV  HW1     5497    4.784362733    6.090243592    1.082552269
 1123 SOLV  HW2     5498    4.680200069    6.185967809    1.164122234
 1124 SOLV  OW      5499    6.089902009    0.813049436    3.435200186
 1124 SOLV  HW1     5500    6.001921150    0.856315000    3.454934262
 1124 SOLV  HW2     5501    6.105680247    0.738560703    3.500041030
 1125 SOLV  OW      5502    0.807637587    2.650398388    3.224584836
 1125 SOLV  HW1     5503    0.767281465    2.684933669    3.139847697
 1125 SOLV  HW2     5504    0.769000636    2.699844810    3.302455654
 1126 SOLV  OW      5505    4.663119590    3.120540881    2.335906572
 1126 SOLV  HW1     5506    4.655999985    3.212749838    2.373962162
 1126 SOLV  HW2     5507    4.610074030    3.115231785    2.251293172
 1127 SOLV  OW      5508    1.980348089    3.840794922    3.665168249
 1127 SOLV  HW1     5509    1.963058699    3.867153513    3.570256388
 1127 SOLV  HW2     5510    2.050545353    3.769606395    3.667710433
 1128 SOLV  OW      5511    0.121154604    3.923500112    1.992304053
 1128 SOLV  HW1     5512    0.067645167    3.954574760    2.070870081
 1128 SOLV  HW2     5513    0.164857190    3.836245636    2.014171878
 1129 SOLV  OW      5514    5.246907937    0.354934111    5.608863150
 1129 SOLV  HW1     5515    5.200037854    0.269914552    5.632876054
 1129 SOLV  HW2     5516    5.243934015    0.367758756    5.509724585
 1130 SOLV  OW      5517    6.069509301    2.552239719    3.834541161
 1130 SOLV  HW1     5518    6.088384931    2.503312013    3.749386721
 1130 SOLV  HW2     5519    6.138041139    2.527530407    3.903056418
 1131 SOLV  OW      5520    6.506449869    0.454480196    3.344433208
 1131 SOLV  HW1     5521    6.485356270    0.385615568    3.413819087
 1131 SOLV  HW2     5522    6.587839541    0.505663550    3.371958527
 1132 SOLV  OW      5523    5.652271972    0.154970279    2.599765338
 1132 SOLV  HW1     5524    5.661687432    0.159801364    2.699211866
 1132 SOLV  HW2     5525    5.599790980    0.233711679    2.567406176
 1133 SOLV  OW      5526    1.697568327    5.046351804    2.361344173
 1133 SOLV  HW1     5527    1.755058209    5.060116119    2.280675259
 1133 SOLV  HW2     5528    1.705228439    4.951434187    2.391904199
 1134 SOLV  OW      5529    5.967668825    2.019342487    2.681828709
 1134 SOLV  HW1     5530    5.903675443    1.942510897    2.680478651
 1134 SOLV  HW2     5531    5.966411689    2.065300064    2.593023577
 1135 SOLV  OW      5532    2.267061482    2.653740141    2.103370064
 1135 SOLV  HW1     5533    2.256578338    2.669746899    2.005217338
 1135 SOLV  HW2     5534    2.265125582    2.555411770    2.121475706
 1136 SOLV  OW      5535    2.652867566    6.726866304    6.644414629
 1136 SOLV  HW1     5536    2.594873086    6.746251679    6.565288666
 1136 SOLV  HW2     5537    2.674450197    6.629251475    6.646773846
 1137 SOLV  OW      5538    0.190043695    4.149328047    4.402264077
 1137 SOLV  HW1     5539    0.147933853    4.067939869    4.442322598
 1137 SOLV  HW2     5540    0.137608348    4.177905370    4.322041186
 1138 SOLV  OW      5541    2.223015009    4.211984553    5.627978201
 1138 SOLV  HW1     5542    2.185871267    4.143862663    5.564880197
 1138 SOLV  HW2     5543    2.181609347    4.199895779    5.718205900
 1139 SOLV  OW      5544    3.253906995    0.684327893    5.631463821
 1139 SOLV  HW1     5545    3.218428039    0.746543578    5.701263401
 1139 SOLV  HW2     5546    3.352199922    0.671726365    5.644924134
 1140 SOLV  OW      5547    2.433701179    0.220700393    4.103962786
 1140 SOLV  HW1     5548    2.466823889    0.301253347    4.153097099
 1140 SOLV  HW2     5549    2.335670338    0.209670503    4.120343462
 1141 SOLV  OW      5550    3.736891853    6.520705566    4.070567014
 1141 SOLV  HW1     5551    3.753391575    6.520638515    4.169204476
 1141 SOLV  HW2     5552    3.823584168    6.508286531    4.022279074
 1142 SOLV  OW      5553    0.137924462    2.510360968    5.010230468
 1142 SOLV  HW1     5554    0.175009166    2.496997447    4.918319440
 1142 SOLV  HW2     5555    0.198888615    2.570052631    5.062400519
 1143 SOLV  OW      5556    0.565079325    1.741215994    1.079963161
 1143 SOLV  HW1     5557    0.535699247    1.822432808    1.029538433
 1143 SOLV  HW2     5558    0.623593544    1.685042945    1.021459846
 1144 SOLV  OW      5559    2.237791251    0.517202257    1.251338892
 1144 SOLV  HW1     5560    2.181534928    0.562871868    1.320267184
 1144 SOLV  HW2     5561    2.255119138    0.580051584    1.175502317
 1145 SOLV  OW      5562    3.192537709    6.801898648    1.404949428
 1145 SOLV  HW1     5563    3.161332255    6.810712617    1.310352577
 1145 SOLV  HW2     5564    3.174761811    6.887234309    1.453977881
 1146 SOLV  OW      5565    5.554461781    2.452771246    2.631715131
 1146 SOLV  HW1     5566    5.459010185    2.440759710    2.659005177
 1146 SOLV  HW2     5567    5.570958407    2.548916607    2.609671683
 1147 SOLV  OW      5568    4.691133776    4.569325923    3.506946850
 1147 SOLV  HW1     5569    4.609908683    4.511951345    3.496426734
 1147 SOLV  HW2     5570    4.675006734    4.658118183    3.463844020
 1148 SOLV  OW      5571    4.964002618    6.315320035    3.029041552
 1148 SOLV  HW1     5572    5.036071532    6.286304825    2.966068285
 1148 SOLV  HW2     5573    4.982236696    6.277998920    3.120014599
 1149 SOLV  OW      5574    6.250310182    3.215242336    6.703332255
 1149 SOLV  HW1     5575    6.240747284    3.179193816    6.610539461
 1149 SOLV  HW2     5576    6.266698211    3.313813283    6.699256955
 1150 SOLV  OW      5577    0.464275060    4.860160139    3.142989397
 1150 SOLV  HW1     5578    0.431959252    4.954685646    3.138288958
 1150 SOLV  HW2     5579    0.490130477    4.829200429    3.051477587
 1151 SOLV  OW      5580    2.652251766    6.471108616    6.611299547
 1151 SOLV  HW1     5581    2.588198221    6.414364319    6.663057239
 1151 SOLV  HW2     5582    2.696174922    6.415717340    6.540558886
 1152 SOLV  OW      5583    1.120585540    4.311665905    3.823023299
 1152 SOLV  HW1     5584    1.045960380    4.285997932    3.761588992
 1152 SOLV  HW2     5585    1.195230072    4.245702950    3.814139149
 1153 SOLV  OW      5586    3.932872607    3.221153859    4.471642566
 1153 SOLV  HW1     5587    3.952331631    3.124153805    4.457011181
 1153 SOLV  HW2     5588    3.987035368    3.254740130    4.548714550
 1154 SOLV  OW      5589    5.499153092    3.350405425    5.211839407
 1154 SOLV  HW1     5590    5.569204722    3.329025678    5.143739601
 1154 SOLV  HW2     5591    5.465693083    3.265604893    5.252963178
 1155 SOLV  OW      5592    4.109903633    6.179934902    4.943426416
 1155 SOLV  HW1     5593    4.174260225    6.208384210    5.014482277
 1155 SOLV  HW2     5594    4.056177035    6.102267635    4.976309223
 1156 SOLV  OW      5595    0.512991776    2.769443019    4.639877663
 1156 SOLV  HW1     5596    0.507953218    2.755225217    4.541014571
 1156 SOLV  HW2     5597    0.592427643    2.720966363    4.676502754
 1157 SOLV  OW      5598    1.704339613    1.581415597    1.083004925
 1157 SOLV  HW1     5599    1.724285012    1.483473623    1.086370273
 1157 SOLV  HW2     5600    1.607922495    1.595012721    1.060189371
 1158 SOLV  OW      5601    2.869978671    0.828703558    1.610558798
 1158 SOLV  HW1     5602    2.906151889    0.779296836    1.531486087
 1158 SOLV  HW2     5603    2.919293824    0.915043435    1.621301430
 1159 SOLV  OW      5604    2.776029870    6.634686549    5.019943975
 1159 SOLV  HW1     5605    2.868343593    6.668494319    5.001594954
 1159 SOLV  HW2     5606    2.721521350    6.639540244    4.936237966
 1160 SOLV  OW      5607    5.460149153    1.292039490    2.596426784
 1160 SOLV  HW1     5608    5.421521994    1.231450934    2.526866145
 1160 SOLV  HW2     5609    5.533418152    1.346773729    2.555961642
 1161 SOLV  OW      5610    2.562117938    6.737692582    4.531718312
 1161 SOLV  HW1     5611    2.553988282    6.770402945    4.437560959
 1161 SOLV  HW2     5612    2.475247042    6.751347143    4.579347202
 1162 SOLV  OW      5613    3.773127789    2.113324118    2.370134587
 1162 SOLV  HW1     5614    3.678202390    2.102358040    2.340632613
 1162 SOLV  HW2     5615    3.790078910    2.055566752    2.449998352
 1163 SOLV  OW      5616    3.660999514    1.391140982    2.533744490
 1163 SOLV  HW1     5617    3.577463979    1.368275240    2.483754042
 1163 SOLV  HW2     5618    3.669511399    1.490536348    2.540682768
 1164 SOLV  OW      5619    0.820667711    6.532342021    2.552033022
 1164 SOLV  HW1     5620    0.857307246    6.614290436    2.507945737
 1164 SOLV  HW2     5621    0.857916084    6.450993410    2.507349182
 1165 SOLV  OW      5622    4.669726981    6.042918276    2.278427729
 1165 SOLV  HW1     5623    4.680878837    6.130977005    2.232349760
 1165 SOLV  HW2     5624    4.749041749    6.025602378    2.336832538
 1166 SOLV  OW      5625    6.774063286    4.717297588    2.449336972
 1166 SOLV  HW1     5626    6.738603349    4.642933075    2.506029762
 1166 SOLV  HW2     5627    6.703580499    4.746370357    2.384618172
 1167 SOLV  OW      5628    4.368343237    5.390556628    6.233841505
 1167 SOLV  HW1     5629    4.379668839    5.372631821    6.331568187
 1167 SOLV  HW2     5630    4.455692140    5.376855052    6.187124627
 1168 SOLV  OW      5631    3.002517687    1.241924555    4.078305184
 1168 SOLV  HW1     5632    2.951014440    1.159827734    4.053618214
 1168 SOLV  HW2     5633    3.045528706    1.280121857    3.996495338
 1169 SOLV  OW      5634    0.482127827    3.616744395    5.227882791
 1169 SOLV  HW1     5635    0.414297268    3.589421133    5.296104299
 1169 SOLV  HW2     5636    0.497957492    3.541048422    5.164469603
 1170 SOLV  OW      5637    2.489216047    0.841244888    1.777423416
 1170 SOLV  HW1     5638    2.431889588    0.903333756    1.723956401
 1170 SOLV  HW2     5639    2.436356396    0.760010910    1.802059340
 1171 SOLV  OW      5640    5.231242128    3.999898201    5.376220649
 1171 SOLV  HW1     5641    5.251154614    3.920974037    5.318115968
 1171 SOLV  HW2     5642    5.314960685    4.052700797    5.390527923
 1172 SOLV  OW      5643    1.774685803    2.654267863    5.693990235
 1172 SOLV  HW1     5644    1.726293091    2.678916654    5.777966495
 1172 SOLV  HW2     5645    1.873327033    2.659154676    5.709723332
 1173 SOLV  OW      5646    5.084799456    0.527371238    5.763092892
 1173 SOLV  HW1     5647    5.140672221    0.554362132    5.841524864
 1173 SOLV  HW2     5648    5.137045690    0.465107436    5.704824122
 1174 SOLV  OW      5649    0.636511304    3.348367278    1.684594141
 1174 SOLV  HW1     5650    0.564180749    3.279303374    1.685176239
 1174 SOLV  HW2     5651    0.654868383    3.378168887    1.778278381
 1175 SOLV  OW      5652    5.600560724    1.494231127    1.137302488
 1175 SOLV  HW1     5653    5.569376328    1.576299857    1.089406372
 1175 SOLV  HW2     5654    5.585980360    1.505465272    1.235602860
 1176 SOLV  OW      5655    6.740766035    3.178555580    2.835181107
 1176 SOLV  HW1     5656    6.727036592    3.168529566    2.736626793
 1176 SOLV  HW2     5657    6.834230302    3.209463950    2.852818575
 1177 SOLV  OW      5658    1.637500746    5.671561712    2.795184161
 1177 SOLV  HW1     5659    1.601285214    5.653056338    2.886531696
 1177 SOLV  HW2     5660    1.671080627    5.765655721    2.791050678
 1178 SOLV  OW      5661    6.877146130    5.262062108    3.432065637
 1178 SOLV  HW1     5662    6.919405832    5.351665117    3.418387981
 1178 SOLV  HW2     5663    6.940383202    5.202644571    3.481787288
 1179 SOLV  OW      5664    3.812107041    3.613846909    0.734041302
 1179 SOLV  HW1     5665    3.737219649    3.650206047    0.789462611
 1179 SOLV  HW2     5666    3.781585586    3.531029357    0.687016403
 1180 SOLV  OW      5667    0.577878595    3.656602786    1.973330226
 1180 SOLV  HW1     5668    0.569576669    3.700643163    2.062733922
 1180 SOLV  HW2     5669    0.626801125    3.717311970    1.910700511
 1181 SOLV  OW      5670    5.284287358    4.376282872    2.889599298
 1181 SOLV  HW1     5671    5.194904880    4.417832293    2.906509631
 1181 SOLV  HW2     5672    5.351287052    4.414261624    2.953397922
 1182 SOLV  OW      5673    1.350204866    4.087624183    6.313129465
 1182 SOLV  HW1     5674    1.389300215    4.179242777    6.322024034
 1182 SOLV  HW2     5675    1.415464500    4.020075577    6.347477478
 1183 SOLV  OW      5676    4.118206811    4.009828403    3.761135547
 1183 SOLV  HW1     5677    4.215758123    3.997871464    3.742636673
 1183 SOLV  HW2     5678    4.065845846    3.942926781    3.708372461
 1184 SOLV  OW      5679    4.914185808    6.397129518    1.373767232
 1184 SOLV  HW1     5680    4.897996707    6.300150600    1.355474541
 1184 SOLV  HW2     5681    4.838770374    6.451127440    1.336372695
 1185 SOLV  OW      5682    1.464576856    1.868138462    2.800417679
 1185 SOLV  HW1     5683    1.478387447    1.910254607    2.890067290
 1185 SOLV  HW2     5684    1.535697706    1.899575603    2.737528317
 1186 SOLV  OW      5685    0.538720419    0.598362540    4.162885908
 1186 SOLV  HW1     5686    0.579701529    0.634674562    4.246574884
 1186 SOLV  HW2     5687    0.445464879    0.567726599    4.182037008
 1187 SOLV  OW      5688    0.593269883    1.847385782    1.374878678
 1187 SOLV  HW1     5689    0.517989679    1.913009485    1.369550758
 1187 SOLV  HW2     5690    0.589955352    1.786389076    1.295693738
 1188 SOLV  OW      5691    6.419048159    6.291816414    3.801194899
 1188 SOLV  HW1     5692    6.434584250    6.200339862    3.838506875
 1188 SOLV  HW2     5693    6.366636045    6.346106369    3.866823157
 1189 SOLV  OW      5694    6.577708587    3.528202770    2.394572716
 1189 SOLV  HW1     5695    6.661046621    3.532876593    2.449660026
 1189 SOLV  HW2     5696    6.506563763    3.480086059    2.445806240
 1190 SOLV  OW      5697    6.605273063    0.404378431    4.467530160
 1190 SOLV  HW1     5698    6.583608213    0.343019802    4.543475475
 1190 SOLV  HW2     5699    6.703756555    0.402484867    4.450228880
 1191 SOLV  OW      5700    5.021799676    4.125193987    2.591796747
 1191 SOLV  HW1     5701    5.006128923    4.108986346    2.494362175
 1191 SOLV  HW2     5702    4.971810257    4.057117750    2.645353973
 1192 SOLV  OW      5703    2.260648985    5.474333234    2.336075841
 1192 SOLV  HW1     5704    2.287603345    5.554408697    2.389584951
 1192 SOLV  HW2     5705    2.314098831    5.471181378    2.251607243
 1193 SOLV  OW      5706    3.803660116    2.819060209    4.330423890
 1193 SOLV  HW1     5707    3.834275649    2.789869303    4.239803384
 1193 SOLV  HW2     5708    3.881098465    2.856860768    4.381176694
 1194 SOLV  OW      5709    2.245278619    0.769970423    4.455617221
 1194 SOLV  HW1     5710    2.176391348    0.766365384    4.383218207
 1194 SOLV  HW2     5711    2.307013753    0.691800153    4.446773424
[truncated: 4,935,766 more chars]
