# Supplementary material for: Accelerated Enveloping Distribution Sampling to Probe the Presence of Water Molecules
Source: J Chem Theory Comput. 2023 May 11;19(11):3379–90. doi: 10.1021/acs.jctc.3c00109 (PMC10269333; doi:10.1021/acs.jctc.3c00109)
Supplement: Supplementary file 2 — ct3c00109_si_002.zip [file ct3c00109_si_002.zip › paper_TI_AEDS/eq/3RQ/eq_3rlr_3rq_5.cnf]

TITLE
	MD++
	Automatically generated input file
	ogracia Thu Nov  3 19:00:37 2022

	final configuration
END
TIMESTEP
          10000  100.000000000
END
POSITION
# first 24 chars ignored
    1 GLU   H1         1    6.649069606    2.184221028    0.842621867
    1 GLU   H2         2    6.785201636    2.278952812    0.855187995
    1 GLU   N          3    6.739698608    2.204888885    0.805746185
    1 GLU   H3         4    6.796440665    2.122712218    0.800474327
    1 GLU   CA         5    6.722436285    2.252997332    0.667909495
    1 GLU   CB         6    6.846330586    2.328730230    0.619704405
    1 GLU   CG         7    6.842948014    2.474427355    0.666272845
    1 GLU   CD         8    6.743464181    2.570802837    0.601304865
    1 GLU   OE1        9    6.766419223    2.600222269    0.482009159
    1 GLU   OE2       10    6.637858487    2.607265604    0.657366476
    1 GLU   C         11    6.673785827    2.151013672    0.564732657
    1 GLU   O         12    6.732337505    2.043600306    0.551909900
    2 VAL   N         13    6.601352178    2.197039845    0.463116862
    2 VAL   H         14    6.559822651    2.287696283    0.455457649
    2 VAL   CA        15    6.561844016    2.116558197    0.346607642
    2 VAL   CB        16    6.410769926    2.124040646    0.323530829
    2 VAL   CG1       17    6.374177432    2.012080495    0.225860813
    2 VAL   CG2       18    6.325430863    2.121256059    0.450503497
    2 VAL   C         19    6.640281602    2.156966273    0.221607328
    2 VAL   O         20    6.630123189    2.274196922    0.185791385
    3 GLU   N         21    6.717776484    2.065859902    0.163419185
    3 GLU   H         22    6.711013144    1.967982676    0.182803734
    3 GLU   CA        23    6.804204104    2.099845788    0.049466245
    3 GLU   CB        24    6.952119095    2.117660418    0.084351685
    3 GLU   CG        25    6.983989026    2.249049404    0.155999218
    3 GLU   CD        26    0.229205953    2.241239288    0.234164112
    3 GLU   OE1       27    0.339245966    2.233624069    0.175378323
    3 GLU   OE2       28    0.218646613    2.273276700    0.354522314
    3 GLU   C         29    6.796082880    1.997148090    6.822412604
    3 GLU   O         30    6.841984561    1.884886581    6.842891608
    4 THR   N         31    6.778956890    2.049373183    6.701288766
    4 THR   H         32    6.761945891    2.131563891    6.646925968
    4 THR   CA        33    6.777530460    1.974691428    6.574667109
    4 THR   CB        34    6.676977722    2.028843764    6.472856343
    4 THR   OG1       35    6.558710872    2.069178407    6.542410392
    4 THR   HG1       36    6.505316372    2.127229450    6.480925492
    4 THR   CG2       37    6.641533602    1.934003423    6.358142353
    4 THR   C         38    0.021235834    1.967810968    6.493913154
    4 THR   O         39    0.076620917    2.059403920    6.433305274
    5 PHE   N         40    0.083728062    1.850438176    6.496840179
    5 PHE   H         41    0.026378709    1.780083718    6.538824271
    5 PHE   CA        42    0.207188130    1.811160843    6.427385857
    5 PHE   CB        43    0.298786991    1.733218455    6.521973664
    5 PHE   CG        44    0.363383779    1.810454158    6.637173062
    5 PHE   CD1       45    0.291292078    1.833748022    6.753718561
    5 PHE   HD1       46    0.189414946    1.795568985    6.760382774
    5 PHE   CD2       47    0.494751232    1.855496671    6.631010903
    5 PHE   HD2       48    0.568703699    1.804221450    6.569505746
    5 PHE   CE1       49    0.342950509    1.899091347    6.865007981
    5 PHE   HE1       50    0.288855280    1.896605024    6.959604624
    5 PHE   CE2       51    0.550808255    1.917012299    6.742341834
    5 PHE   HE2       52    0.654755209    1.949526310    6.737843716
    5 PHE   CZ        53    0.475470189    1.940272788    6.856826402
    5 PHE   HZ        54    0.505480244    1.992602555    6.947611823
    5 PHE   C         55    0.186281263    1.727743770    6.300826102
    5 PHE   O         56    0.110021181    1.631293119    6.297382095
    6 ALA   N         57    0.277838534    1.750164614    6.206998750
    6 ALA   H         58    0.353910560    1.814452055    6.216001225
    6 ALA   CA        59    0.274811379    1.695783692    6.070455968
    6 ALA   CB        60    0.341971699    1.797196415    5.977631358
    6 ALA   C         61    0.349796097    1.563186151    6.056030591
    6 ALA   O         62    0.447653758    1.543488868    6.127897804
    7 PHE   N         63    0.295618172    1.471526761    5.976335765
    7 PHE   H         64    0.201348435    1.473940131    5.943031651
    7 PHE   CA        65    0.368012349    1.349662644    5.937374069
    7 PHE   CB        66    0.263449663    1.252140256    5.882921989
    7 PHE   CG        67    0.164516268    1.194393079    5.984336262
    7 PHE   CD1       68    0.218707771    1.136641548    6.098562586
    7 PHE   HD1       69    0.326880043    1.131045120    6.110790849
    7 PHE   CD2       70    0.028278810    1.203159805    5.958173351
    7 PHE   HD2       71   -0.007345551    1.214627612    5.855799836
    7 PHE   CE1       72    0.131210877    1.087312659    6.194633300
    7 PHE   HE1       73    0.162234772    1.047333949    6.291175169
    7 PHE   CE2       74    6.830427616    1.157239835    6.059011413
    7 PHE   HE2       75    6.722533086    1.160579147    6.043891896
    7 PHE   CZ        76    6.880285756    1.102320345    6.176577131
    7 PHE   HZ        77    6.813979599    1.070821723    6.257164287
    7 PHE   C         78    0.481126705    1.375641924    5.837659095
    7 PHE   O         79    0.477318921    1.474092969    5.764043048
    8 GLN   N         80    0.582658784    1.290524574    5.849236822
    8 GLN   H         81    0.591243052    1.228069993    5.926862435
    8 GLN   CA        82    0.701439940    1.291365955    5.762643524
    8 GLN   CB        83    0.814798424    1.236772763    5.849687960
    8 GLN   CG        84    0.950155737    1.235004744    5.778401480
    8 GLN   CD        85    0.974065689    1.116001126    5.685266914
    8 GLN   OE1       86    0.903540285    1.015228983    5.684889206
    8 GLN   NE2       87    1.088610149    1.130926593    5.619362894
    8 GLN   HE21      88    1.112960699    1.061832876    5.551305076
    8 GLN   HE22      89    1.151259710    1.202865159    5.649342058
    8 GLN   C         90    0.672953156    1.212460149    5.634692841
    8 GLN   O         91    0.607321469    1.108659053    5.627946495
    9 ALA   N         92    0.721774784    1.271883412    5.526182801
    9 ALA   H         93    0.752861895    1.366730949    5.532197659
    9 ALA   CA        94    0.696756844    1.217304211    5.392011131
    9 ALA   CB        95    0.805841069    1.277792479    5.303411973
    9 ALA   C         96    0.680942758    1.066873100    5.369002525
    9 ALA   O         97    0.572713931    1.012594000    5.347368439
   10 GLU   N         98    0.790026276    0.997039095    5.399227860
   10 GLU   H         99    0.852902334    1.071667988    5.421104512
   10 GLU   CA       100    0.798078066    0.850973815    5.384648987
   10 GLU   CB       101    0.939288785    0.795457427    5.404382268
   10 GLU   CG       102    1.029096063    0.841332023    5.289318467
   10 GLU   CD       103    1.116130481    0.964755333    5.313763902
   10 GLU   OE1      104    1.213595719    0.974148087    5.391457671
   10 GLU   OE2      105    1.075928521    1.067987456    5.255868034
   10 GLU   C        106    0.691753848    0.784758893    5.472524084
   10 GLU   O        107    0.627504103    0.690791711    5.425917090
   11 ILE   N        108    0.674494365    0.831375648    5.595885296
   11 ILE   H        109    0.741565533    0.892548323    5.637838392
   11 ILE   CA       110    0.569067000    0.786472608    5.687977544
   11 ILE   CB       111    0.611794014    0.823809091    5.830070892
   11 ILE   CG1      112    0.726613511    0.737503196    5.882788440
   11 ILE   CG2      113    0.495362964    0.839578644    5.928071566
   11 ILE   CD       114    0.688939092    0.589486112    5.873749580
   11 ILE   C        115    0.425979271    0.812235978    5.640304778
   11 ILE   O        116    0.337452724    0.730398014    5.664741236
   12 ALA   N        117    0.406292201    0.932710548    5.587486861
   12 ALA   H        118    0.481574010    0.996693290    5.571975414
   12 ALA   CA       119    0.281851251    0.963996636    5.515747594
   12 ALA   CB       120    0.290795244    1.111683063    5.476789611
   12 ALA   C        121    0.247202299    0.866590002    5.402956971
   12 ALA   O        122    0.142532859    0.802002083    5.400848534
   13 GLN   N        123    0.348354242    0.844157270    5.319552912
   13 GLN   H        124    0.436946004    0.890370251    5.323731448
   13 GLN   CA       125    0.341382516    0.756058803    5.202078357
   13 GLN   CB       126    0.472913722    0.770444848    5.125230179
   13 GLN   CG       127    0.474561842    0.896757611    5.038930533
   13 GLN   CD       128    0.617653975    0.915520218    4.988152812
   13 GLN   OE1      129    0.699167646    0.980786585    5.053141381
   13 GLN   NE2      130    0.637480232    0.855847765    4.870955891
   13 GLN   HE21     131    0.729150454    0.852178151    4.831191109
   13 GLN   HE22     132    0.575901357    0.784991431    4.836508457
   13 GLN   C        133    0.321013063    0.611549144    5.248063018
   13 GLN   O        134    0.220831758    0.552951968    5.207310906
   14 LEU   N        135    0.390633632    0.567555953    5.352503862
   14 LEU   H        136    0.483563828    0.601560300    5.366972667
   14 LEU   CA       137    0.366245174    0.444331308    5.428868362
   14 LEU   CB       138    0.466397727    0.435444131    5.544211075
   14 LEU   CG       139    0.495096342    0.289329673    5.579380818
   14 LEU   CD1      140    0.590070569    0.228911665    5.475736189
   14 LEU   CD2      141    0.538551983    0.276557913    5.725527505
   14 LEU   C        142    0.222137950    0.425039838    5.476544076
   14 LEU   O        143    0.161356195    0.323998011    5.441521934
   15 MET   N        144    0.166483410    0.531912601    5.532854285
   15 MET   H        145    0.226748658    0.599330718    5.575566644
   15 MET   CA       146    0.026625416    0.534685714    5.578053506
   15 MET   CB       147   -0.004174062    0.660977449    5.658747739
   15 MET   CG       148    0.049244901    0.644998630    5.801226571
   15 MET   SD       149    0.001371522    0.776910297    5.918681507
   15 MET   CE       150    0.145821127    0.875845872    5.886586782
   15 MET   C        151    6.808912469    0.519178278    5.466715988
   15 MET   O        152    6.715098285    0.440170008    5.476097447
   16 SER   N        153    6.823700884    0.604487259    5.365752644
   16 SER   H        154    6.897255932    0.671979949    5.371684693
   16 SER   CA       155    6.745927281    0.603648904    5.241003924
   16 SER   CB       156    6.771030824    0.719547714    5.144313928
   16 SER   OG       157    6.711480732    0.695479736    5.016535668
   16 SER   HG       158    6.724609604    0.779754532    4.964330252
   16 SER   C        159    6.755061952    0.472464349    5.162789907
   16 SER   O        160    6.651622731    0.428206538    5.113061302
   17 LEU   N        161    6.873366084    0.411776164    5.159615490
   17 LEU   H        162    6.956802445    0.460638653    5.185155027
   17 LEU   CA       163    0.000971962    0.280495673    5.094888558
   17 LEU   CB       164    0.147826303    0.239195895    5.106765737
   17 LEU   CG       165    0.218601983    0.296346866    4.983745812
   17 LEU   CD1      166    0.367740500    0.312741680    5.013711011
   17 LEU   CD2      167    0.195751443    0.210032816    4.859496359
   17 LEU   C        168    6.796631659    0.167030238    5.143460145
   17 LEU   O        169    6.736457800    0.094682242    5.064244434
   18 ILE   N        170    6.795684059    0.161823110    5.276363619
   18 ILE   H        171    6.858524064    0.224790189    5.322054643
   18 ILE   CA       172    6.715027174    0.077022293    5.365333140
   18 ILE   CB       173    6.766774142    0.091153033    5.508629384
   18 ILE   CG1      174    6.903735887    0.026319037    5.529772559
   18 ILE   CG2      175    6.665834626    0.036647665    5.609887551
   18 ILE   CD       176    6.972881576    0.075550947    5.657082431
   18 ILE   C        177    6.564771880    0.095893771    5.343488467
   18 ILE   O        178    6.496825908   -0.006506800    5.348633181
   19 ILE   N        179    6.528595369    0.218611794    5.307101452
   19 ILE   H        180    6.592385013    0.295125649    5.315954381
   19 ILE   CA       181    6.391514380    0.250964840    5.265006778
   19 ILE   CB       182    6.353394699    0.398120693    5.282489075
   19 ILE   CG1      183    6.399673937    0.452773842    5.417703433
   19 ILE   CG2      184    6.201819778    0.416041694    5.271821295
   19 ILE   CD       185    6.382879121    0.604543366    5.427487056
   19 ILE   C        186    6.377429579    0.211213436    5.117923282
   19 ILE   O        187    6.320079799    0.106229718    5.089290436
   20 ASN   N        188    6.458025853    0.267396650    5.028263848
   20 ASN   H        189    6.531542565    0.325785640    5.062731249
   20 ASN   CA       190    6.450229464    0.262759459    4.881531291
   20 ASN   CB       191    6.508499013    0.388287486    4.816271647
   20 ASN   CG       192    6.419372472    0.506489306    4.854904833
   20 ASN   OD1      193    6.298363842    0.507237609    4.832889731
   20 ASN   ND2      194    6.456091988    0.608574466    4.931841804
   20 ASN   HD21     195    6.388697208    0.677139394    4.959337934
   20 ASN   HD22     196    6.546778610    0.610792681    4.973917294
   20 ASN   C        197    6.487101651    0.130874889    4.813263298
   20 ASN   O        198    6.436157532    0.104255648    4.704511899
   21 THR   N        199    6.577599961    0.046397711    4.861886790
   21 THR   H        200    6.630219777    0.064876322    4.944890982
   21 THR   CA       201    6.607009411    6.800402595    4.804411995
   21 THR   CB       202    6.752533829    6.782817943    4.760566538
   21 THR   OG1      203    6.803481436    6.882399796    4.671471381
   21 THR   HG1      204    6.791184218    6.969753911    4.718576653
   21 THR   CG2      205    6.769256970    6.652778265    4.681676702
   21 THR   C        206    6.563979735    6.679756910    4.888111188
   21 THR   O        207    6.603580791    6.671791198    5.004293558
   22 PHE   N        208    6.455380648    6.610777559    4.854390454
   22 PHE   H        209    6.406323845    6.630093845    4.769413379
   22 PHE   CA       210    6.404108304    6.497894479    4.933392405
   22 PHE   CB       211    6.282202154    6.439151623    4.861987002
   22 PHE   CG       212    6.215202420    6.322676237    4.935180501
   22 PHE   CD1      213    6.111364729    6.350849445    5.023193036
   22 PHE   HD1      214    6.084735304    6.455025360    5.041054653
   22 PHE   CD2      215    6.236307975    6.189795703    4.900276067
   22 PHE   HD2      216    6.336782004    6.166375985    4.865085920
   22 PHE   CE1      217    6.033440394    6.246822982    5.072472302
   22 PHE   HE1      218    5.952987823    6.265369521    5.143630750
   22 PHE   CE2      219    6.162343206    6.084230160    4.952311852
   22 PHE   HE2      220    6.204212441    5.983696570    4.947551398
   22 PHE   CZ       221    6.053367320    6.115055716    5.032920346
   22 PHE   HZ       222    5.987574550    6.037895039    5.072916852
   22 PHE   C        223    6.509387492    6.391011970    4.963482671
   22 PHE   O        224    6.573142035    6.332089700    4.876337579
   23 TYR   N        225    6.530761779    6.373051867    5.093530092
   23 TYR   H        226    6.496221596    6.431650943    5.166831690
   23 TYR   CA       227    6.598393763    6.256849132    5.152965393
   23 TYR   CB       228    6.696898352    6.294647522    5.263783558
   23 TYR   CG       229    6.820441916    6.361396927    5.203049499
   23 TYR   CD1      230    0.025626630    6.267486929    5.156419587
   23 TYR   HD1      231    0.021280934    6.163384164    5.188405261
   23 TYR   CD2      232    6.830277809    6.497330858    5.175732439
   23 TYR   HD2      233    6.753335065    6.569070583    5.204299744
   23 TYR   CE1      234    0.134437147    6.308803860    5.080408719
   23 TYR   HE1      235    0.205017273    6.240262631    5.033492716
   23 TYR   CE2      236    0.051068844    6.535043054    5.095241158
   23 TYR   HE2      237    0.057365411    6.642187809    5.076191027
   23 TYR   CZ       238    0.137679757    6.441640507    5.039593298
   23 TYR   OH       239    0.233168284    6.471547453    4.947476161
   23 TYR   HH       240    0.280238700    6.383496807    4.941830813
   23 TYR   C        241    6.489568494    6.163173231    5.205794236
   23 TYR   O        242    6.401382292    6.197776939    5.284263640
   24 SER   N        243    6.480998544    6.041130461    5.153608657
   24 SER   H        244    6.549033920    6.014993428    5.085127376
   24 SER   CA       245    6.395899986    5.928491187    5.194591944
   24 SER   CB       246    6.397957461    5.806215564    5.102643846
   24 SER   OG       247    6.305203709    5.707169785    5.147795562
   24 SER   HG       248    6.341334842    5.614008701    5.143711168
   24 SER   C        249    6.421454976    5.882171864    5.338161751
   24 SER   O        250    6.337238038    5.897185753    5.426557991
   25 ASN   N        251    6.550508347    5.877419621    5.370016240
   25 ASN   H        252    6.626757636    5.918377257    5.319931129
   25 ASN   CA       253    6.609707909    5.824433953    5.493701067
   25 ASN   CB       254    6.746405051    5.766284607    5.457084524
   25 ASN   CG       255    6.838888719    5.864672992    5.385166449
   25 ASN   OD1      256    6.802975515    5.932702009    5.289196563
   25 ASN   ND2      257    6.948517692    5.899207077    5.452083454
   25 ASN   HD21     258    7.019115222    5.949040353    5.401765875
   25 ASN   HD22     259    6.965530223    5.871849837    5.546747658
   25 ASN   C        260    6.612402284    5.928716154    5.605624983
   25 ASN   O        261    6.714213846    5.956770835    5.668692820
   26 LYSH  N        262    6.490075326    5.954453024    5.651063751
   26 LYSH  H        263    6.417188297    5.889549898    5.629237259
   26 LYSH  CA       264    6.464895674    6.054064789    5.756207434
   26 LYSH  CB       265    6.323103413    6.111348197    5.751005227
   26 LYSH  CG       266    6.292922310    6.179398934    5.617327614
   26 LYSH  CD       267    6.159624916    6.254476561    5.619366012
   26 LYSH  CE       268    6.139266634    6.352789211    5.503899694
   26 LYSH  NZ       269    6.130810533    6.294234212    5.369327969
   26 LYSH  HZ1      270    6.212999366    6.243668176    5.343092042
   26 LYSH  HZ2      271    6.116873760    6.372176986    5.308248028
   26 LYSH  HZ3      272    6.051868690    6.233410034    5.361045152
   26 LYSH  C        273    6.494737993    6.008864998    5.899311643
   26 LYSH  O        274    6.517249004    6.091602212    5.987506473
   27 GLU   N        275    6.503995116    5.877692645    5.919284270
   27 GLU   H        276    6.473927373    5.815093436    5.847318327
   27 GLU   CA       277    6.524600487    5.808658488    6.047426097
   27 GLU   CB       278    6.483764742    5.661241896    6.043644796
   27 GLU   CG       279    6.586501654    5.592615353    5.953403518
   27 GLU   CD       280    6.574634689    5.440088991    5.954298325
   27 GLU   OE1      281    6.624528449    5.383756871    6.054103991
   27 GLU   OE2      282    6.523786253    5.373850064    5.861283051
   27 GLU   C        283    6.647288496    5.840401074    6.133172198
   27 GLU   O        284    6.627740782    5.840957077    6.254616184
   28 ILE   N        285    6.761089018    5.868620884    6.070365631
   28 ILE   H        286    6.766327859    5.873247018    5.970610162
   28 ILE   CA       287    0.003004769    5.899211241    6.135903042
   28 ILE   CB       288    0.113911961    5.893940196    6.030619566
   28 ILE   CG1      289    0.087168535    5.974847469    5.903545561
   28 ILE   CG2      290    0.153347990    5.751004709    5.992832474
   28 ILE   CD       291    0.103549762    6.125240308    5.926456337
   28 ILE   C        292    0.013752546    6.015630118    6.234618602
   28 ILE   O        293    0.116228422    6.026217691    6.301831686
   29 PHE   N        294    6.802714707    6.106476401    6.236750701
   29 PHE   H        295    6.714337703    6.086300364    6.194516523
   29 PHE   CA       296    6.801508944    6.232381861    6.312630852
   29 PHE   CB       297    6.684001703    6.324154524    6.278272597
   29 PHE   CG       298    6.555609568    6.278490177    6.347837265
   29 PHE   CD1      299    6.526369821    6.347238307    6.465053060
   29 PHE   HD1      300    6.579134437    6.441550573    6.479238604
   29 PHE   CD2      301    6.479470942    6.169746847    6.306650437
   29 PHE   HD2      302    6.512230944    6.109532035    6.221904401
   29 PHE   CE1      303    6.421914709    6.308724029    6.548280341
   29 PHE   HE1      304    6.396589398    6.363077036    6.639299673
   29 PHE   CE2      305    6.376206745    6.130153693    6.390838713
   29 PHE   HE2      306    6.302889403    6.053604272    6.365427026
   29 PHE   CZ       307    6.350708650    6.195361182    6.510915717
   29 PHE   HZ       308    6.279907921    6.147546828    6.578606520
   29 PHE   C        309    6.821916810    6.224983146    6.464082882
   29 PHE   O        310    6.893175280    6.300110096    6.530459298
   30 LEU   N        311    6.764351066    6.116626072    6.515385820
   30 LEU   H        312    6.732867057    6.042800948    6.455731747
   30 LEU   CA       313    6.755442704    6.092410702    6.660094492
   30 LEU   CB       314    6.660668362    5.974769075    6.684291253
   30 LEU   CG       315    6.578506563    5.989188643    6.812554080
   30 LEU   CD1      316    6.511149835    6.124358887    6.837070951
   30 LEU   CD2      317    6.470879799    5.880618154    6.806491873
   30 LEU   C        318    0.008448137    6.052302511    6.709641318
   30 LEU   O        319    0.051351018    6.103552100    6.812897420
   31 ARG   N        320    0.083599804    5.968358981    6.638953996
   31 ARG   H        321    0.035833523    5.912664668    6.571003329
   31 ARG   CA       322    0.222059197    5.934940643    6.675326214
   31 ARG   CB       323    0.260592821    5.844136826    6.558369697
   31 ARG   CG       324    0.405219985    5.797540878    6.576303524
   31 ARG   CD       325    0.479925652    5.755826656    6.449459722
   31 ARG   NE       326    0.515552024    5.875951399    6.372592980
   31 ARG   HE       327    0.540502483    5.951719235    6.432892424
   31 ARG   CZ       328    0.547848734    5.888353746    6.243136019
   31 ARG   NH1      329    0.549339945    5.786937475    6.155580442
   31 ARG   HH11     330    0.567678359    5.797089870    6.057802327
   31 ARG   HH12     331    0.540198536    5.693717192    6.190600630
   31 ARG   NH2      332    0.568951022    6.012340184    6.196909864
   31 ARG   HH21     333    0.582729171    6.029721376    6.099400598
   31 ARG   HH22     334    0.584458730    6.087025298    6.261569975
   31 ARG   C        335    0.312608712    6.058136032    6.681383594
   31 ARG   O        336    0.402295383    6.069698638    6.764766514
   32 GLU   N        337    0.283865623    6.163629266    6.605653645
   32 GLU   H        338    0.226254037    6.157810351    6.524114265
   32 GLU   CA       339    0.358492400    6.288217319    6.628405820
   32 GLU   CB       340    0.355139034    6.382546348    6.507986504
   32 GLU   CG       341    0.418213903    6.325647232    6.380730861
   32 GLU   CD       342    0.566576133    6.289793766    6.391201845
   32 GLU   OE1      343    0.604838746    6.186825720    6.450855465
   32 GLU   OE2      344    0.646143897    6.352387227    6.317899748
   32 GLU   C        345    0.317728066    6.360152086    6.757153939
   32 GLU   O        346    0.400787460    6.404659859    6.836205791
   33 LEU   N        347    0.188702203    6.371127473    6.787536980
   33 LEU   H        348    0.132910620    6.335863808    6.712402986
   33 LEU   CA       349    0.132291389    6.428179891    0.024638208
   33 LEU   CB       350   -0.020513852    6.420626843    0.022024778
   33 LEU   CG       351    6.802036938    6.521888104    6.812585288
   33 LEU   CD1      352    6.666156936    6.482355107    6.754435769
   33 LEU   CD2      353    6.792930264    6.654284999    6.888734477
   33 LEU   C        354    0.187304173    6.357072748    0.148450959
   33 LEU   O        355    0.251228810    6.422643313    0.230573779
   34 ILE   N        356    0.187210798    6.224138020    0.144285656
   34 ILE   H        357    0.152251402    6.162498654    0.073718254
   34 ILE   CA       358    0.238315120    6.143870665    0.256336861
   34 ILE   CB       359    0.190750535    5.998486739    0.252993405
   34 ILE   CG1      360    0.037785612    6.002028673    0.253966850
   34 ILE   CG2      361    0.239304320    5.920905339    0.375604804
   34 ILE   CD       362   -0.032269135    5.882975030    0.188161348
   34 ILE   C        363    0.386704198    6.155716922    0.291714135
   34 ILE   O        364    0.426847546    6.175956470    0.406209672
   35 SER   N        365    0.468320314    6.162329601    0.186897098
   35 SER   H        366    0.430858517    6.116947657    0.106035090
   35 SER   CA       367    0.610661802    6.199018248    0.184527137
   35 SER   CB       368    0.671960085    6.184211836    0.045124318
   35 SER   OG       369    0.753409000    6.066674686    0.046013099
   35 SER   HG       370    0.821358654    6.081760259    0.117816008
   35 SER   C        371    0.646025144    6.339024937    0.235089586
   35 SER   O        372    0.722011761    6.354694813    0.330548989
   36 ASN   N        373    0.565040582    6.437335066    0.196790439
   36 ASN   H        374    0.514511729    6.433052819    0.110594542
   36 ASN   CA       375    0.571793167    6.574837319    0.248364158
   36 ASN   CB       376    0.470176078    6.669045314    0.183496437
   36 ASN   CG       377    0.501698580    6.708721507    0.039135231
   36 ASN   OD1      378    0.573163814    6.642918036   -0.036287601
   36 ASN   ND2      379    0.452072478    6.823542227   -0.006044892
   36 ASN   HD21     380    0.487375270    6.861602410   -0.091507447
   36 ASN   HD22     381    0.360120678    6.854943908    0.017566665
   36 ASN   C        382    0.560401428    6.587506826    0.400409904
   36 ASN   O        383    0.654989288    6.627622070    0.468050567
   37 SER   N        384    0.450730594    6.536269367    0.455533741
   37 SER   H        385    0.382776579    6.504338419    0.389470290
   37 SER   CA       386    0.420854026    6.532867311    0.599435127
   37 SER   CB       387    0.274238808    6.497229108    0.624813346
   37 SER   OG       388    0.238228379    6.376428312    0.557279545
   37 SER   HG       389    0.176931599    6.393870335    0.480218001
   37 SER   C        390    0.507497067    6.433163238    0.676650283
   37 SER   O        391    0.557270666    6.472498822    0.782033269
   38 SER   N        392    0.560510883    6.333130767    0.606850282
   38 SER   H        393    0.519762901    6.300894510    0.521398563
   38 SER   CA       394    0.661330649    6.246217927    0.669244171
   38 SER   CB       395    0.676668516    6.131785900    0.568844629
   38 SER   OG       396    0.737581217    6.019925214    0.633874576
   38 SER   HG       397    0.789931664    5.965128426    0.568630797
   38 SER   C        398    0.790500859    6.322012772    0.700536317
   38 SER   O        399    0.829645178    6.325277101    0.817106373
   39 ASP   N        400    0.845284503    6.393331317    0.602537727
   39 ASP   H        401    0.812364755    6.382204556    0.508759706
   39 ASP   CA       402    0.964432901    6.475928893    0.626885510
   39 ASP   CB       403    1.032205573    6.541431026    0.506359351
   39 ASP   CG       404    1.114378584    6.450458730    0.414807881
   39 ASP   OD1      405    1.239111301    6.456655765    0.409252401
   39 ASP   OD2      406    1.045760153    6.359026448    0.364236491
   39 ASP   C        407    0.946444567    6.579064802    0.738470602
   39 ASP   O        408    1.027127063    6.600679324    0.828766349
   40 ALA   N        409    0.823306500    6.628766928    0.746008862
   40 ALA   H        410    0.772401427    6.570804731    0.682364988
   40 ALA   CA       411    0.787401884    6.727861269    0.848484771
   40 ALA   CB       412    0.645125256    6.777765854    0.822415265
   40 ALA   C        413    0.790670955    6.673439044    0.991445243
   40 ALA   O        414    0.842698511    6.734666008    1.084576294
   41 LEU   N        415    0.739121419    6.552954762    1.014192036
   41 LEU   H        416    0.696256755    6.504522044    0.937915767
   41 LEU   CA       417    0.748138421    6.467038053    1.133144249
   41 LEU   CB       418    0.661730821    6.341086257    1.124187408
   41 LEU   CG       419    0.512896974    6.375238193    1.133806524
   41 LEU   CD1      420    0.436995073    6.245483535    1.105317386
   41 LEU   CD2      421    0.469603346    6.439696753    1.265652665
   41 LEU   C        422    0.888968771    6.434192445    1.183124220
   41 LEU   O        423    0.916331722    6.458680145    1.300525010
   42 ASP   N        424    0.969963816    6.384004457    1.090334303
   42 ASP   H        425    0.925706459    6.346662747    1.008802167
   42 ASP   CA       426    1.113416951    6.359624620    1.111240575
   42 ASP   CB       427    1.179872480    6.306185831    0.984200278
   42 ASP   CG       428    1.197308858    6.154520622    0.994440317
   42 ASP   OD1      429    1.312167585    6.114953671    1.023883985
   42 ASP   OD2      430    1.099011429    6.078219731    0.982526448
   42 ASP   C        431    1.190127697    6.481626129    1.162661813
   42 ASP   O        432    1.255843492    6.476297391    1.266504565
   43 LYSH  N        433    1.168828884    6.595552721    1.097409568
   43 LYSH  H        434    1.116870130    6.596746184    1.011965997
   43 LYSH  CA       435    1.216754244    6.728424694    1.138118279
   43 LYSH  CB       436    1.164567123    6.841738953    1.049529752
   43 LYSH  CG       437    1.212444764    6.822311793    0.905505729
   43 LYSH  CD       438    1.147193763    6.921255801    0.808758884
   43 LYSH  CE       439    1.165716162    6.864755455    0.667796377
   43 LYSH  NZ       440    1.307229150    6.840625289    0.636148983
   43 LYSH  HZ1      441    1.361032245    6.921703333    0.659209470
   43 LYSH  HZ2      442    1.317620346    6.833426705    0.536950871
   43 LYSH  HZ3      443    1.339434381    6.753391179    0.672932586
   43 LYSH  C        444    1.199900146    6.766130830    1.285451594
   43 LYSH  O        445    1.296614163    6.758047402    1.361022297
   44 ILE   N        446    1.078708532    6.752271518    1.338456427
   44 ILE   H        447    1.005685801    6.727886261    1.274631603
   44 ILE   CA       448    1.035830979    6.783822161    1.475483064
   44 ILE   CB       449    0.887041061    6.818103966    1.485294464
   44 ILE   CG1      450    0.856644785    6.886685676    1.618657110
   44 ILE   CG2      451    0.799219606    6.698472925    1.448062232
   44 ILE   CD       452    0.928764188    7.021600604    1.615906811
   44 ILE   C        453    1.075570271    6.678771290    1.579393828
   44 ILE   O        454    1.113102927    6.714632816    1.690897884
   45 ARG   N        455    1.119164482    6.563179780    1.530127736
   45 ARG   H        456    1.128669196    6.550969074    1.431336170
   45 ARG   CA       457    1.150219313    6.447360016    1.615146333
   45 ARG   CB       458    1.126613092    6.316174703    1.540032018
   45 ARG   CG       459    0.977193919    6.283517065    1.536214828
   45 ARG   CD       460    0.946399675    6.137322694    1.503231185
   45 ARG   NE       461    1.034923520    6.043422165    1.573608230
   45 ARG   HE       462    1.020830696    6.035130688    1.672256818
   45 ARG   CZ       463    1.125305074    5.967242237    1.510490928
   45 ARG   NH1      464    1.126151702    5.961194566    1.376643068
   45 ARG   HH11     465    1.184790502    5.895165493    1.329722254
   45 ARG   HH12     466    1.077051596    6.025664810    1.318053245
   45 ARG   NH2      467    1.225950313    5.905275262    1.573616364
   45 ARG   HH21     468    1.286888075    5.840815136    1.527464733
   45 ARG   HH22     469    1.238254610    5.926887892    1.670469521
   45 ARG   C        470    1.298593328    6.456952848    1.651228109
   45 ARG   O        471    1.330026532    6.439931895    1.768928970
   46 TYR   N        472    1.379803221    6.513861045    1.562588784
   46 TYR   H        473    1.354450094    6.509005950    1.465977982
   46 TYR   CA       474    1.516431961    6.555418994    1.597491113
   46 TYR   CB       475    1.608443930    6.555421039    1.475239205
   46 TYR   CG       476    1.632819582    6.410179941    1.433779522
   46 TYR   CD1      477    1.724480784    6.331871812    1.502948813
   46 TYR   HD1      478    1.806169275    6.382345103    1.554528244
   46 TYR   CD2      479    1.553051422    6.365475390    1.329091681
   46 TYR   HD2      480    1.482836242    6.433192951    1.280467485
   46 TYR   CE1      481    1.733784848    6.197857816    1.467278773
   46 TYR   HE1      482    1.807310706    6.131403789    1.512652895
   46 TYR   CE2      483    1.568806758    6.231861149    1.294173155
   46 TYR   HE2      484    1.525488287    6.199485781    1.199535181
   46 TYR   CZ       485    1.654088629    6.147947092    1.364915624
   46 TYR   OH       486    1.667917732    6.014602376    1.341964290
   46 TYR   HH       487    1.584120377    5.996760788    1.290392152
   46 TYR   C        488    1.519330544    6.682863213    1.682125521
   46 TYR   O        489    1.607932974    6.697370721    1.766209079
   47 GLU   N        490    1.414098571    6.764206058    1.682129391
   47 GLU   H        491    1.347649240    6.761426398    1.607451683
   47 GLU   CA       492    1.403480335    0.000480835    1.762924046
   47 GLU   CB       493    1.308543255    0.098954217    1.694343562
   47 GLU   CG       494    1.388256310    0.175329855    1.588428813
   47 GLU   CD       495    1.471606254    0.289540812    1.646866325
   47 GLU   OE1      496    1.417674742    0.376195640    1.719022629
   47 GLU   OE2      497    1.593736641    0.303987806    1.624495518
   47 GLU   C        498    1.379108826    6.856885201    1.911041101
   47 GLU   O        499    1.438124084    6.901413839    2.009352144
   48 SER   N        500    1.302206494    6.749659548    1.927759623
   48 SER   H        501    1.258370085    6.720903808    1.842592415
   48 SER   CA       502    1.264122943    6.681273075    2.052201283
   48 SER   CB       503    1.181977133    6.554153197    2.029784688
   48 SER   OG       504    1.116387919    6.507618941    2.148037720
   48 SER   HG       505    1.053516084    6.432706943    2.127159371
   48 SER   C        506    1.388553831    6.641001952    2.131618176
   48 SER   O        507    1.406008623    6.678672495    2.247404876
   49 LEU   N        508    1.485250355    6.578601998    2.064935749
   49 LEU   H        509    1.484819884    6.573695295    1.965049665
   49 LEU   CA       510    1.614775676    6.528081618    2.112705343
   49 LEU   CB       511    1.661148800    6.412932910    2.023266489
   49 LEU   CG       512    1.558368755    6.299905143    2.014780355
   49 LEU   CD1      513    1.602835621    6.185024438    1.924015504
   49 LEU   CD2      514    1.489971772    6.255811445    2.144351310
   49 LEU   C        515    1.722531219    6.632645863    2.142137821
   49 LEU   O        516    1.838396238    6.597972418    2.164544285
   50 THR   N        517    1.690552540    6.758827161    2.114808341
   50 THR   H        518    1.627890988    6.777316562    2.039092274
   50 THR   CA       519    1.766645211    6.874140495    2.165062316
   50 THR   CB       520    1.819134617    0.082748953    2.056928561
   50 THR   OG1      521    1.710461127    0.111064669    1.968423163
   50 THR   HG1      522    1.741307874    0.121382107    1.873860805
   50 THR   CG2      523    1.928757344    0.016126081    1.973528463
   50 THR   C        524    1.687894330    0.080613381    2.258037796
   50 THR   O        525    1.741953389    0.142750934    2.349391739
   51 ASP   N        526    1.557957052    0.094480343    2.233223128
   51 ASP   H        527    1.525703168    0.060997595    2.144678092
   51 ASP   CA       528    1.468187171    0.177784051    2.314553729
   51 ASP   CB       529    1.454893156    0.321309401    2.263231962
   51 ASP   CG       530    1.360883202    0.416416699    2.337566259
   51 ASP   OD1      531    1.398436705    0.497030572    2.425407811
   51 ASP   OD2      532    1.246423249    0.426552125    2.288385353
   51 ASP   C        533    1.330713279    0.111119288    2.322865970
   51 ASP   O        534    1.249133533    0.118024972    2.231063116
   52 PRO   N        535    1.301858667    0.058609475    2.441610417
   52 PRO   CA       536    1.167396276    0.008528345    2.473600314
   52 PRO   CB       537    1.173616236   -0.048792556    2.615325312
   52 PRO   CG       538    1.269244284    0.053703720    2.676645268
   52 PRO   CD       539    1.376504103    0.064838154    2.568107920
   52 PRO   C        540    1.047023436    0.100546195    2.452275139
   52 PRO   O        541    0.938091768    0.059885055    2.412143451
   53 SER   N        542    1.057431632    0.229789415    2.481886959
   53 SER   H        543    1.126014202    0.270631056    2.542130291
   53 SER   CA       544    0.948065496    0.325051783    2.457874116
   53 SER   CB       545    0.981044394    0.459557024    2.522939627
   53 SER   OG       546    1.081426324    0.540465491    2.461067052
   53 SER   HG       547    1.143509341    0.487381860    2.403371230
   53 SER   C        548    0.897655195    0.357597482    2.317116638
   53 SER   O        549    0.788518421    0.404563816    2.285273483
   54 LYSH  N        550    0.981759336    0.322794428    2.220141170
   54 LYSH  H        551    1.080328615    0.327873190    2.236249704
   54 LYSH  CA       552    0.942861003    0.316917154    2.078490694
   54 LYSH  CB       553    1.059618908    0.274144694    1.989338166
   54 LYSH  CG       554    1.183385851    0.363886546    1.995432745
   54 LYSH  CD       555    1.156535256    0.501107138    1.933308331
   54 LYSH  CE       556    1.283215445    0.586397306    1.923934568
   54 LYSH  NZ       557    1.371283523    0.588938086    2.041615036
   54 LYSH  HZ1      558    1.340059419    0.663397260    2.100615798
   54 LYSH  HZ2      559    1.468742172    0.598264071    2.021245861
   54 LYSH  HZ3      560    1.362198714    0.502796799    2.091586480
   54 LYSH  C        561    0.820996797    0.228581408    2.050932671
   54 LYSH  O        562    0.747144310    0.238746635    1.953113753
   55 LEU   N        563    0.816798273    0.120270576    2.128003146
   55 LEU   H        564    0.887525311    0.106524487    2.197348176
   55 LEU   CA       565    0.701753198    0.028949790    2.134173997
   55 LEU   CB       566    0.744791044   -0.107528802    2.188320828
   55 LEU   CG       567    0.789647378    6.683661762    2.076995353
   55 LEU   CD1      568    0.803841052    6.547404176    2.145094137
   55 LEU   CD2      569    0.676982294    6.668018920    1.974676276
   55 LEU   C        570    0.570073662    0.073251999    2.198276833
   55 LEU   O        571    0.472694412    0.057941558    2.124704642
   56 ASP   N        572    0.575450575    0.176491012    2.281953563
   56 ASP   H        573    0.659618293    0.213411353    2.321374632
   56 ASP   CA       574    0.463595373    0.219799068    2.366941783
   56 ASP   CB       575    0.514615247    0.328956221    2.461237758
   56 ASP   CG       576    0.589946637    0.270102507    2.580693989
   56 ASP   OD1      577    0.663862149    0.350600260    2.641370262
   56 ASP   OD2      578    0.554062400    0.159634579    2.626920979
   56 ASP   C        579    0.329379778    0.255687578    2.302865183
   56 ASP   O        580    0.231586848    0.182329244    2.316479080
   57 SER   N        581    0.347025219    0.329377147    2.193547198
   57 SER   H        582    0.428999709    0.374955803    2.158841824
   57 SER   CA       583    0.240555936    0.369839149    2.100616479
   57 SER   CB       584    0.304487734    0.474011621    2.008565211
   57 SER   OG       585    0.409014264    0.411177708    1.933893782
   57 SER   HG       586    0.454612188    0.489312061    1.891277384
   57 SER   C        587    0.162158761    0.267722597    2.017916252
   57 SER   O        588    0.075214729    0.306113930    1.939831503
   58 GLY   N        589    0.201951792    0.140988466    2.024547620
   58 GLY   H        590    0.260888633    0.104857791    2.096811160
   58 GLY   CA       591    0.167222302    0.023985610    1.942592303
   58 GLY   C        592    0.248045572    6.784599680    1.976318233
   58 GLY   O        593    0.335909683    6.737132589    1.904514517
   59 LYSH  N        594    0.232796091    6.735532986    2.099006548
   59 LYSH  H        595    0.169840556    6.757685523    2.173477118
   59 LYSH  CA       596    0.307479383    6.616162550    2.141186656
   59 LYSH  CB       597    0.290226728    6.574476840    2.287383947
   59 LYSH  CG       598    0.353457167    6.679478102    2.378975055
   59 LYSH  CD       599    0.366795550    6.638203794    2.525697648
   59 LYSH  CE       600    0.419960725    6.753334849    2.611286812
   59 LYSH  NZ       601    0.439298358    6.719341273    2.752990491
   59 LYSH  HZ1      602    0.350052228    6.691945781    2.788833180
   59 LYSH  HZ2      603    0.475773735    6.796895017    2.804516834
   59 LYSH  HZ3      604    0.504211729    6.643447780    2.758170567
   59 LYSH  C        605    0.288997422    6.488170565    2.059411478
   59 LYSH  O        606    0.388395762    6.423227225    2.027281116
   60 GLU   N        607    0.164391834    6.444760619    2.042737421
   60 GLU   H        608    0.085222696    6.493163677    2.080029519
   60 GLU   CA       609    0.132808478    6.323863009    1.965301573
   60 GLU   CB       610   -0.009185378    6.274696445    1.994174763
   60 GLU   CG       611   -0.005937488    6.203261103    2.129418904
   60 GLU   CD       612    6.746180885    6.136938230    2.162009954
   60 GLU   OE1      613    6.737120981    6.024208919    2.215245453
   60 GLU   OE2      614    6.643791305    6.199755936    2.127436704
   60 GLU   C        615    0.160820896    6.326678319    1.814901241
   60 GLU   O        616    0.106900984    6.409101919    1.741217827
   61 LEU   N        617    0.241761325    6.232533955    1.767209670
   61 LEU   H        618    0.241448639    6.136358315    1.794615970
   61 LEU   CA       619    0.317211071    6.254998290    1.643053295
   61 LEU   CB       620    0.469203438    6.244308314    1.656988905
   61 LEU   CG       621    0.540972377    6.351133510    1.739739616
   61 LEU   CD1      622    0.684615964    6.307538961    1.769372769
   61 LEU   CD2      623    0.544479262    6.483736049    1.663480414
   61 LEU   C        624    0.260344933    6.155694281    1.541473861
   61 LEU   O        625    0.321370272    6.050571191    1.522597664
   62 HISB  N        626    0.174388137    6.199911910    1.450113918
   62 HISB  H        627    0.129611618    6.288826714    1.459559608
   62 HISB  CA       628    0.111565317    6.109726382    1.352509243
   62 HISB  CB       629    0.012096909    6.017997204    1.423929086
   62 HISB  CG       630    6.792721889    6.103939577    1.493970527
   62 HISB  ND1      631    6.789046634    6.116375696    1.626339090
   62 HISB  CD2      632    6.710644010    6.198126629    1.448330231
   62 HISB  HD2      633    6.692519343    6.216404124    1.342413133
   62 HISB  CE1      634    6.713173292    6.220519310    1.659311212
   62 HISB  HE1      635    6.685630986    6.257387993    1.758131039
   62 HISB  NE2      636    6.660154243    6.270329725    1.547969830
   62 HISB  HE2      637    6.607060054    6.353724656    1.532890358
   62 HISB  C        638    0.050881635    6.182456214    1.232360303
   62 HISB  O        639    0.074552700    6.301876744    1.214819396
   63 ILE   N        640    0.009932884    6.102305159    1.134449181
   63 ILE   H        641    0.018875516    6.004103435    1.151068413
   63 ILE   CA       642    6.820431992    6.156772883    1.020721610
   63 ILE   CB       643    0.013511758    6.143503102    0.890447118
   63 ILE   CG1      644    0.073480798    6.004313507    0.869500654
   63 ILE   CG2      645    0.113753845    6.258154153    0.875761577
   63 ILE   CD       646    0.137160600    5.995371282    0.730670083
   63 ILE   C        647    6.680656246    6.096666629    1.004578936
   63 ILE   O        648    6.666403142    5.976968210    0.980083488
   64 ASN   N        649    6.586463386    6.188235138    0.983793078
   64 ASN   H        650    6.610854938    6.283883694    0.967780392
   64 ASN   CA       651    6.447161136    6.143795696    0.968592222
   64 ASN   CB       652    6.355786343    6.178640415    1.086254463
   64 ASN   CG       653    6.384198004    6.097602709    1.212882533
   64 ASN   OD1      654    6.476042963    6.016972450    1.226648894
   64 ASN   ND2      655    6.314669112    6.124564351    1.323002856
   64 ASN   HD21     656    6.329815613    6.064115485    1.401204502
   64 ASN   HD22     657    6.225761358    6.170294896    1.324718193
   64 ASN   C        658    6.383572460    6.192946763    0.838390160
   64 ASN   O        659    6.413136790    6.303036403    0.792168718
   65 LEU   N        660    6.300607373    6.106808779    0.780200448
   65 LEU   H        661    6.263307684    6.029057133    0.830845356
   65 LEU   CA       662    6.250521873    6.129043196    0.643792268
   65 LEU   CB       663    6.301435925    6.013318889    0.557605584
   65 LEU   CG       664    6.263171214    6.023025766    0.409782156
   65 LEU   CD1      665    6.283634657    6.159952139    0.344636560
   65 LEU   CD2      666    6.332528515    5.913444489    0.328598825
   65 LEU   C        667    6.097614146    6.133953775    0.646585441
   65 LEU   O        668    6.031181882    6.033549398    0.671802776
   66 ILE   N        669    6.035916715    6.251020388    0.633196273
   66 ILE   H        670    6.086348942    6.334649267    0.611643435
   66 ILE   CA       671    5.892361997    6.268695804    0.659487874
   66 ILE   CB       672    5.867742421    6.375167057    0.766583395
   66 ILE   CG1      673    5.968446935    6.360758707    0.880863755
   66 ILE   CG2      674    5.724687046    6.374459663    0.820857472
   66 ILE   CD       675    5.951604298    6.467270162    0.989406468
   66 ILE   C        676    5.819845944    6.302350954    0.529019289
   66 ILE   O        677    5.847334256    6.411150858    0.478641074
   67 PRO   N        678    5.752997181    6.210786581    0.459464517
   67 PRO   CA       679    5.655769079    6.236544492    0.352256780
   67 PRO   CB       680    5.647000498    6.102421332    0.279130111
   67 PRO   CG       681    5.786254447    6.040923266    0.294543106
   67 PRO   CD       682    5.808714244    6.075895151    0.441803960
   67 PRO   C        683    5.518444519    6.276447447    0.406677073
   67 PRO   O        684    5.467954476    6.191601978    0.480040901
   68 ASN   N        685    5.456501722    6.390737720    0.378573270
   68 ASN   H        686    5.511602261    6.458155093    0.329384533
   68 ASN   CA       687    5.312882182    6.416020796    0.397140118
   68 ASN   CB       688    5.279402420    6.546014872    0.470546632
   68 ASN   CG       689    5.131115105    6.550578915    0.507933050
   68 ASN   OD1      690    5.038450763    6.567145338    0.428763147
   68 ASN   ND2      691    5.104171738    6.509952485    0.631668712
   68 ASN   HD21     692    5.010753632    6.498427781    0.665415129
   68 ASN   HD22     693    5.185533557    6.496388189    0.688195569
   68 ASN   C        694    5.251555331    6.417942157    0.256969399
   68 ASN   O        695    5.292980228    6.495518929    0.170976242
   69 LYSH  N        696    5.148971013    6.334610982    0.242092136
   69 LYSH  H        697    5.105641917    6.278629436    0.312730093
   69 LYSH  CA       698    5.092001117    6.314177502    0.108117431
   69 LYSH  CB       699    5.027237447    6.175693808    0.101815751
   69 LYSH  CG       700    4.998579714    6.125677343    6.846171757
   69 LYSH  CD       701    4.963108166    5.976856090    6.844957448
   69 LYSH  CE       702    4.927064632    5.945115693    6.699690755
   69 LYSH  NZ       703    4.869710453    5.809807147    6.696667823
   69 LYSH  HZ1      704    4.860888518    5.771546535    6.604697924
   69 LYSH  HZ2      705    4.777984570    5.817363320    6.735771952
   69 LYSH  HZ3      706    4.917613364    5.748213370    6.759209962
   69 LYSH  C        707    4.986077971    6.417668824    0.069648265
   69 LYSH  O        708    5.011235028    6.480872178   -0.032828359
   70 GLN   N        709    4.902446289    6.454862008    0.166162141
   70 GLN   H        710    4.858611967    6.394129161    0.232419773
   70 GLN   CA       711    4.812463258    6.570004587    0.150215253
   70 GLN   CB       712    4.716644422    6.589370543    0.267932020
   70 GLN   CG       713    4.602346859    6.487698259    0.270437060
   70 GLN   CD       714    4.527273107    6.478235612    0.403410585
   70 GLN   OE1      715    4.406074174    6.493882565    0.417374524
   70 GLN   NE2      716    4.598101010    6.405588737    0.489388970
   70 GLN   HE21     717    4.550815180    6.390481615    0.576188242
   70 GLN   HE22     718    4.690194954    6.370657480    0.472140082
   70 GLN   C        719    4.884823123    6.703003359    0.128182368
   70 GLN   O        720    4.833171433    6.789451795    0.057543215
   71 ASP   N        721    4.995378801    6.723590516    0.199200659
   71 ASP   H        722    5.030114838    6.663471190    0.271172336
   71 ASP   CA       723    5.077637437    6.843735487    0.178930716
   71 ASP   CB       724    5.162465517    6.856380900    0.305621788
   71 ASP   CG       725    5.082382469    0.029065009    0.421995186
   71 ASP   OD1      726    5.106936842    0.003702254    0.541894481
   71 ASP   OD2      727    4.997223855    0.115767026    0.392759242
   71 ASP   C        728    5.163254051    6.851569870    0.052360216
   71 ASP   O        729    5.208949058    6.958533673    0.012345753
   72 ARG   N        730    5.175124662    6.732460687    6.880450089
   72 ARG   H        731    5.107447178    6.670435954    6.920126816
   72 ARG   CA       732    5.256644835    6.699578568    6.762616515
   72 ARG   CB       733    5.189398396    6.771586165    6.645551883
   72 ARG   CG       734    5.227256073    6.719817827    6.506637585
   72 ARG   CD       735    5.181808549    6.809982290    6.391695746
   72 ARG   NE       736    5.249886857    6.939798160    6.402676131
   72 ARG   HE       737    5.319790530    6.939225338    6.474182414
   72 ARG   CZ       738    5.221770680    7.040911319    6.319360496
   72 ARG   NH1      739    5.131628530    7.027463595    6.221145007
   72 ARG   HH11     740    5.101133204    7.105641955    6.166771564
   72 ARG   HH12     741    5.085743225    6.940177076    6.204589159
   72 ARG   NH2      742    5.297210009    7.151351091    6.327515498
   72 ARG   HH21     743    5.262505537    7.233469922    6.282226761
   72 ARG   HH22     744    5.370451931    7.157475389    6.395317183
   72 ARG   C        745    5.405858523    6.724155404    6.785949486
   72 ARG   O        746    5.489513032    6.765655558    6.705885737
   73 THR   N        747    5.443974865    6.712785468    0.026792478
   73 THR   H        748    5.360619062    6.667843962    0.058918344
   73 THR   CA       749    5.573312871    6.757577085    0.080437315
   73 THR   CB       750    5.562055352    6.874392011    0.178614253
   73 THR   OG1      751    5.480782944    6.830278549    0.287707142
   73 THR   HG1      752    5.449684995    6.912415128    0.335530286
   73 THR   CG2      753    5.512845436    0.115177467    0.108654401
   73 THR   C        754    5.671283133    6.645110058    0.114565134
   73 THR   O        755    5.625108144    6.545964275    0.170850991
   74 LEU   N        756    5.800236711    6.669766074    0.093271062
   74 LEU   H        757    5.824381273    6.757619989    0.052055411
   74 LEU   CA       758    5.913756590    6.584990343    0.132455996
   74 LEU   CB       759    5.983601934    6.524936684    0.010276674
   74 LEU   CG       760    6.079197609    6.408363565    0.036374835
   74 LEU   CD1      761    5.994589070    6.280905547    0.035875207
   74 LEU   CD2      762    6.176358708    6.404866029   -0.081762778
   74 LEU   C        763    6.003303174    6.662582902    0.229275623
   74 LEU   O        764    6.061276539    6.763932381    0.190592649
   75 THR   N        765    5.980241427    6.641238394    0.358512407
   75 THR   H        766    5.910012403    6.580193097    0.395128329
   75 THR   CA       767    6.055096896    6.717617972    0.459362364
   75 THR   CB       768    5.963711124    6.754314844    0.576459240
   75 THR   OG1      769    5.859732210    6.839947910    0.528463538
   75 THR   HG1      770    5.784426868    6.782495530    0.496403023
   75 THR   CG2      771    6.037665249    6.822865756    0.691507564
   75 THR   C        772    6.162460610    6.622616284    0.512810586
   75 THR   O        773    6.129525785    6.515447421    0.563420457
   76 ILE   N        774    6.285790750    6.653161895    0.473470778
   76 ILE   H        775    6.297954278    6.728012607    0.408272422
   76 ILE   CA       776    6.405605255    6.580628535    0.518107045
   76 ILE   CB       777    6.495740031    6.551593340    0.397926814
   76 ILE   CG1      778    6.415081439    6.500630394    0.278312795
   76 ILE   CG2      779    6.599766810    6.441804793    0.421054590
   76 ILE   CD       780    6.440083939    6.598553606    0.163446981
   76 ILE   C        781    6.484050140    6.661410864    0.621695143
   76 ILE   O        782    6.535417774    6.771767117    0.603956129
   77 VAL   N        783    6.485454992    6.612210028    0.745261709
   77 VAL   H        784    6.457227710    6.516523480    0.752265884
   77 VAL   CA       785    6.531146539    6.675580707    0.869785837
   77 VAL   CB       786    6.413787175    6.705346339    0.963345941
   77 VAL   CG1      787    6.348061115    6.585446661    1.032005812
   77 VAL   CG2      788    6.463748341    6.795527657    1.076410455
   77 VAL   C        789    6.646235629    6.598456326    0.934729468
   77 VAL   O        790    6.654220261    6.477226357    0.915498891
   78 ASP   N        791    6.748519210    6.674166054    0.973396073
   78 ASP   H        792    6.761313148    6.765208659    0.934046899
   78 ASP   CA       793    6.858982148    6.619851606    1.053766088
   78 ASP   CB       794    6.981631018    6.619854516    0.962309044
   78 ASP   CG       795    0.131012783    6.760668219    0.914136821
   78 ASP   OD1      796    0.178130278    6.835188644    1.002740715
   78 ASP   OD2      797    0.133796063    6.790543806    0.792791435
   78 ASP   C        798    0.003060376    6.689722505    1.186497712
   78 ASP   O        799   -0.071818398    6.772586691    1.238051858
   79 THR   N        800    0.094874104    6.627386193    1.259816349
   79 THR   H        801    0.128869060    6.534805691    1.243242790
   79 THR   CA       802    0.168390970    6.701026021    1.363659233
   79 THR   CB       803    0.130427079    6.646809648    1.501602439
   79 THR   OG1      804    0.107844308    6.505665910    1.496996849
   79 THR   HG1      805    0.114997259    6.470473926    1.590326157
   79 THR   CG2      806    0.016666803    6.716902223    1.576155799
   79 THR   C        807    0.318334334    6.721312669    1.340955287
   79 THR   O        808    0.400375840    6.707652182    1.431589164
   80 GLY   N        809    0.353356118    6.757020169    1.217713701
   80 GLY   H        810    0.290688213    6.760922202    1.139875599
   80 GLY   CA       811    0.489400506    6.796637661    1.178537210
   80 GLY   C        812    0.547057727    0.042806952    1.229521323
   80 GLY   O        813    0.506663145    0.090271970    1.335560702
   81 ILE   N        814    0.630522824    0.098738439    1.142369600
   81 ILE   H        815    0.670633921    0.048321959    1.065879373
   81 ILE   CA       816    0.699440109    0.224139001    1.176102685
   81 ILE   CB       817    0.830503868    0.235901052    1.098029142
   81 ILE   CG1      818    0.920516020    0.345321650    1.155808283
   81 ILE   CG2      819    0.811680664    0.269654590    0.949979672
   81 ILE   CD       820    1.017703180    0.299665022    1.264799699
   81 ILE   C        821    0.601476101    0.340896761    1.162561896
   81 ILE   O        822    0.585051160    0.417789077    1.257155936
   82 GLY   N        823    0.518624271    0.343583331    1.058555372
   82 GLY   H        824    0.473575991    0.263367613    1.019350190
   82 GLY   CA       825    0.443897206    0.459758539    1.008263399
   82 GLY   C        826    0.532953665    0.567474340    0.946011863
   82 GLY   O        827    0.650611413    0.581446837    0.979067252
   83 MET   N        828    0.478332976    0.652662112    0.859713993
   83 MET   H        829    0.378922252    0.651969923    0.848896002
   83 MET   CA       830    0.565448291    0.747909717    0.789390957
   83 MET   CB       831    0.531810891    0.748842057    0.640140433
   83 MET   CG       832    0.550709365    0.610118502    0.578463115
   83 MET   SD       833    0.463834517    0.595139849    0.418088444
   83 MET   CE       834    0.326340567    0.707671056    0.428865664
   83 MET   C        835    0.551412648    0.892168253    0.838405298
   83 MET   O        836    0.441604578    0.941980364    0.862743687
   84 THR   N        837    0.664304506    0.960987200    0.823914389
   84 THR   H        838    0.732818876    0.920317967    0.763484306
   84 THR   CA       839    0.699530324    1.098902316    0.860624885
   84 THR   CB       840    0.850757551    1.114763642    0.877668876
   84 THR   OG1      841    0.915535567    1.101814726    0.750841410
   84 THR   HG1      842    0.952914959    1.009916219    0.738293677
   84 THR   CG2      843    0.898256597    1.021433567    0.989231911
   84 THR   C        844    0.642514756    1.210762249    0.773166824
   84 THR   O        845    0.607002538    1.188531833    0.657517787
   85 LYSH  N        846    0.638978392    1.330151619    0.831670435
   85 LYSH  H        847    0.630303922    1.338081145    0.930980607
   85 LYSH  CA       848    0.606580406    1.451175720    0.754757590
   85 LYSH  CB       849    0.627005833    1.571302742    0.847284888
   85 LYSH  CG       850    0.561568939    1.699128044    0.794472818
   85 LYSH  CD       851    0.564277893    1.818266018    0.890437509
   85 LYSH  CE       852    0.511888140    1.942748809    0.818557154
   85 LYSH  NZ       853    0.366496215    1.944702321    0.796953810
   85 LYSH  HZ1      854    0.320905853    1.934887146    0.885414293
   85 LYSH  HZ2      855    0.335639667    1.870702625    0.737188278
   85 LYSH  HZ3      856    0.345257945    2.033583809    0.756341803
   85 LYSH  C        857    0.684165521    1.468650950    0.624038456
   85 LYSH  O        858    0.626722313    1.509088440    0.523065719
   86 ALA   N        859    0.805138236    1.413464117    0.627041150
   86 ALA   H        860    0.855605435    1.369112233    0.701116049
   86 ALA   CA       861    0.888939492    1.400159921    0.506989928
   86 ALA   CB       862    1.037139480    1.390031224    0.543695347
   86 ALA   C        863    0.851265926    1.289979086    0.407728204
   86 ALA   O        864    0.833270577    1.324058317    0.290914646
   87 ASP   N        865    0.843207933    1.166750736    0.457127544
   87 ASP   H        866    0.879378676    1.145521261    0.547917025
   87 ASP   CA       867    0.808348853    1.047379737    0.378727130
   87 ASP   CB       868    0.793842488    0.918284626    0.459554216
   87 ASP   CG       869    0.908940875    0.895333033    0.557721069
   87 ASP   OD1      870    1.024508895    0.921466428    0.517882335
   87 ASP   OD2      871    0.885894398    0.847954439    0.671088830
   87 ASP   C        872    0.689126936    1.064537256    0.284372763
   87 ASP   O        873    0.695867676    1.029729448    0.166593397
   88 LEU   N        874    0.582189102    1.129252472    0.329842774
   88 LEU   H        875    0.574924891    1.161958059    0.424070503
   88 LEU   CA       876    0.458075625    1.158260699    0.256591893
   88 LEU   CB       877    0.358155591    1.243911784    0.334617364
   88 LEU   CG       878    0.257494164    1.152165129    0.404322672
   88 LEU   CD1      879    0.307951877    1.083416245    0.531337641
   88 LEU   CD2      880    0.126351199    1.229391211    0.420091547
   88 LEU   C        881    0.489267464    1.228110590    0.124091363
   88 LEU   O        882    0.425498820    1.193826035    0.024648096
   89 ILE   N        883    0.591591551    1.312982127    0.119948389
   89 ILE   H        884    0.626760783    1.341909073    0.208989128
   89 ILE   CA       885    0.643877305    1.380867424    0.000504733
   89 ILE   CB       886    0.697272927    1.517043355    0.045383022
   89 ILE   CG1      887    0.583336544    1.592974301    0.113661806
   89 ILE   CG2      888    0.736597731    1.592613604   -0.081717693
   89 ILE   CD       889    0.632448412    1.656322709    0.243980839
   89 ILE   C        890    0.746972941    1.285016506    6.826640656
   89 ILE   O        891    0.717889133    1.210949648    6.732838236
   90 ASN   N        892    0.853959044    1.260508136    0.015700942
   90 ASN   H        893    0.855716972    1.284558723    0.112759642
   90 ASN   CA       894    0.973531699    1.198387365    6.843029155
   90 ASN   CB       895    1.086091825    1.209003498    6.946108237
   90 ASN   CG       896    1.130832572    1.351901503    0.091436250
   90 ASN   OD1      897    1.115648335    1.441120300    0.008138918
   90 ASN   ND2      898    1.170401468    1.382418335    0.214682411
   90 ASN   HD21     899    1.197241477    1.477549583    0.229797856
   90 ASN   HD22     900    1.195889653    1.306663862    0.274770000
   90 ASN   C        901    0.960065523    1.059716419    6.779768834
   90 ASN   O        902    1.031237607    1.033389607    6.682967834
   91 ASN   N        903    0.881881644    0.973018145    6.843510013
   91 ASN   H        904    0.842900642    0.992044014    6.933612721
   91 ASN   CA       905    0.865502623    0.839104349    6.785117396
   91 ASN   CB       906    0.869890249    0.735042473    6.897197648
   91 ASN   CG       907    1.003303006    0.745296234    0.085287093
   91 ASN   OD1      908    1.110475677    0.753593847    0.025512118
   91 ASN   ND2      909    0.996980990    0.725504402    0.216653752
   91 ASN   HD21     910    1.072832844    0.735911669    0.280975113
   91 ASN   HD22     911    0.915391437    0.684609589    0.257528677
   91 ASN   C        912    0.744520460    0.817945016    6.693855078
   91 ASN   O        913    0.754700298    0.741446463    6.598071696
   92 LEU   N        914    0.637868821    0.896424136    6.706323269
   92 LEU   H        915    0.643351533    0.984589306    6.753210137
   92 LEU   CA       916    0.508011053    0.864518748    6.645256231
   92 LEU   CB       917    0.394612294    0.878580464    6.747009596
   92 LEU   CG       918    0.389692627    0.761066686    6.844863916
   92 LEU   CD1      919    0.495589579    0.770864213    6.954858666
   92 LEU   CD2      920    0.253008457    0.760402259    6.913587734
   92 LEU   C        921    0.464403495    0.933476780    6.515811699
   92 LEU   O        922    0.347040854    0.927075451    6.479546953
   93 GLY   N        923    0.559717360    0.985772214    6.439190582
   93 GLY   H        924    0.655486226    0.994529394    6.466635163
   93 GLY   CA       925    0.529120257    1.042485170    6.307063171
   93 GLY   C        926    0.617700792    1.145543764    6.236767969
   93 GLY   O        927    0.632552878    1.138349720    6.114868872
   94 THR   N        928    0.673992856    1.237883588    6.314202914
   94 THR   H        929    0.676241360    1.237046264    6.414183279
   94 THR   CA       930    0.759220347    1.348946275    6.269339305
   94 THR   CB       931    0.792749397    1.452231067    6.377121748
   94 THR   OG1      932    0.850992060    1.388327872    6.491037469
   94 THR   HG1      933    0.922988173    1.447538487    6.527240549
   94 THR   CG2      934    0.667681034    1.533804222    6.410493920
   94 THR   C        935    0.888121105    1.306433048    6.198700229
   94 THR   O        936    0.938864066    1.386518210    6.120330337
   95 ILE   N        937    0.949309272    1.195098995    6.238082113
   95 ILE   H        938    0.927159494    1.128249962    6.309090099
   95 ILE   CA       939    1.074146790    1.145487667    6.178378214
   95 ILE   CB       940    1.197635161    1.175073826    6.263752948
   95 ILE   CG1      941    1.174975748    1.137322965    6.410293232
   95 ILE   CG2      942    1.237792559    1.320588920    6.238787598
   95 ILE   CD       943    1.300949660    1.145054874    6.496779033
   95 ILE   C        944    1.068092627    0.997236920    6.141021567
   95 ILE   O        945    0.975328018    0.928196878    6.182940540
   96 ALA   N        946    1.179791361    0.945228245    6.090919426
   96 ALA   H        947    1.230684841    0.999196975    6.023845857
   96 ALA   CA       948    1.203142742    0.803388229    6.060124924
   96 ALA   CB       949    1.113915492    0.754300316    5.945923686
   96 ALA   C        950    1.343671126    0.746720591    6.038879001
   96 ALA   O        951    1.443069829    0.816987152    6.021149947
   97 LYSH  N        952    1.357692292    0.624824114    6.090223655
   97 LYSH  H        953    1.286741016    0.591840984    6.152497485
   97 LYSH  CA       954    1.484155645    0.549924921    6.087072729
   97 LYSH  CB       955    1.502578704    0.467159745    6.214437778
   97 LYSH  CG       956    1.410579576    0.344998625    6.219494153
   97 LYSH  CD       957    1.452413657    0.266244702    6.343832267
   97 LYSH  CE       958    1.589910779    0.199513418    6.350937121
   97 LYSH  NZ       959    1.608270143    0.074258345    6.276192622
   97 LYSH  HZ1      960    1.528790178    0.013779548    6.281244361
   97 LYSH  HZ2      961    1.681584823    0.022873371    6.320742112
   97 LYSH  HZ3      962    1.634515125    0.091804532    6.181306727
   97 LYSH  C        963    1.505828667    0.466713995    5.960521465
   97 LYSH  O        964    1.427460155    0.458920238    5.866025970
   98 SER   N        965    1.627584492    0.413363962    5.955990832
   98 SER   H        966    1.691061417    0.420089965    6.032978139
   98 SER   CA       967    1.687064467    0.322235741    5.857163810
   98 SER   CB       968    1.679576422    0.174844269    5.897531180
   98 SER   OG       969    1.752457903    0.164166106    6.020101686
   98 SER   HG       970    1.849554694    0.165917264    5.996244826
   98 SER   C        971    1.697985749    0.348381214    5.706805155
   98 SER   O        972    1.783167540    0.430457936    5.673056819
   99 GLY   N        973    1.614406937    0.300766328    5.614948532
   99 GLY   H        974    1.637622744    0.327089107    5.521305163
   99 GLY   CA       975    1.511128129    0.196282045    5.620148703
   99 GLY   C        976    1.373681093    0.231977476    5.563188425
   99 GLY   O        977    1.329005954    0.172280190    5.465365288
  100 THR   N        978    1.320007937    0.344624621    5.609212263
  100 THR   H        979    1.375688859    0.405194658    5.666053318
  100 THR   CA       980    1.181313621    0.375486309    5.571580666
  100 THR   CB       981    1.126414020    0.483945035    5.664476064
  100 THR   OG1      982    1.133917268    0.430267228    5.796793618
  100 THR   HG1      983    1.229469868    0.439073415    5.824938825
  100 THR   CG2      984    0.984332745    0.536002138    5.641915193
  100 THR   C        985    1.160059632    0.411656930    5.424441080
  100 THR   O        986    1.067447301    0.361199131    5.361130265
  101 LYSH  N        987    1.255609692    0.490415157    5.375886658
  101 LYSH  H        988    1.313882572    0.547288020    5.433950644
  101 LYSH  CA       989    1.267395637    0.511950760    5.230945137
  101 LYSH  CB       990    1.389908728    0.594513280    5.191115081
  101 LYSH  CG       991    1.400718671    0.740863232    5.234421902
  101 LYSH  CD       992    1.533017381    0.789100203    5.174595099
  101 LYSH  CE       993    1.549840973    0.939459590    5.197334936
  101 LYSH  NZ       994    1.430690528    1.015489009    5.156955813
  101 LYSH  HZ1      995    1.389849177    0.981972773    5.072052476
  101 LYSH  HZ2      996    1.458888149    1.110760563    5.145602803
  101 LYSH  HZ3      997    1.362890699    1.006544784    5.229915969
  101 LYSH  C        998    1.267661630    0.390486814    5.137894333
  101 LYSH  O        999    1.172842610    0.372121709    5.061721172
  102 ALA   N       1000    1.346795020    0.288837281    5.170974225
  102 ALA   H       1001    1.424384384    0.306260027    5.231614086
  102 ALA   CA      1002    1.356720043    0.164152016    5.093730393
  102 ALA   CB      1003    1.485941847    0.085163640    5.115530154
  102 ALA   C       1004    1.233607580    0.073911566    5.104350117
  102 ALA   O       1005    1.186098640    0.018037727    5.005600472
  103 PHE   N       1006    1.177404301    0.065333386    5.224590466
  103 PHE   H       1007    1.224723601    0.091347747    5.308767616
  103 PHE   CA      1008    1.048647625    6.885206501    5.250066565
  103 PHE   CB      1009    1.028831974    6.885418564    5.401786677
  103 PHE   CG      1010    0.921824785    6.784212534    5.443212271
  103 PHE   CD1     1011    0.965373078    6.665162105    5.500221598
  103 PHE   HD1     1012    1.064358846    6.625889460    5.476955917
  103 PHE   CD2     1013    0.790124259    6.823662589    5.463611920
  103 PHE   HD2     1014    0.750851850    6.907343063    5.405851586
  103 PHE   CE1     1015    0.875256155    6.587750065    5.572367149
  103 PHE   HE1     1016    0.905841143    6.493523896    5.617831289
  103 PHE   CE2     1017    0.701341647    6.750369384    5.541489194
  103 PHE   HE2     1018    0.605894891    6.793406331    5.571799890
  103 PHE   CZ      1019    0.742013688    6.625012397    5.585671130
  103 PHE   HZ      1020    0.668963024    6.551987965    5.620485397
  103 PHE   C       1021    0.927760024    0.073332850    5.192717083
  103 PHE   O       1022    0.837293246    0.015906393    5.132304707
  104 MET   N       1023    0.934005138    0.206189675    5.191983448
  104 MET   H       1024    0.987982651    0.258342151    5.258069543
  104 MET   CA      1025    0.838304935    0.287005517    5.115038379
  104 MET   CB      1026    0.861099996    0.434855157    5.147112200
  104 MET   CG      1027    0.773756704    0.531823915    5.067254766
  104 MET   SD      1028    0.847188427    0.573466499    4.904878693
  104 MET   CE      1029    1.004439635    0.646870482    4.944475629
  104 MET   C       1030    0.850362492    0.259250878    4.965050362
  104 MET   O       1031    0.746082644    0.244655282    4.901462561
  105 GLU   N       1032    0.971953331    0.254494645    4.911347743
  105 GLU   H       1033    1.047264505    0.279355956    4.972258682
  105 GLU   CA      1034    0.996982584    0.202991998    4.775949660
  105 GLU   CB      1035    1.145864422    0.215885454    4.743132628
  105 GLU   CG      1036    1.187244654    0.357056790    4.701122501
  105 GLU   CD      1037    1.335414415    0.380714527    4.671277088
  105 GLU   OE1     1038    1.390421750    0.383510480    4.559071142
  105 GLU   OE2     1039    1.403039563    0.422980640    4.767534117
  105 GLU   C       1040    0.951118475    0.061017181    4.742006480
  105 GLU   O       1041    0.864263067    0.045733191    4.656258401
  106 ALA   N       1042    0.979267817    6.851325214    4.829897354
  106 ALA   H       1043    1.056730221    6.852555455    4.893134858
  106 ALA   CA      1044    0.932813357    6.713168715    4.810748059
  106 ALA   CB      1045    1.003246603    6.629845921    4.918030393
  106 ALA   C       1046    0.783218171    6.681090131    4.812924734
  106 ALA   O       1047    0.736759197    6.609152319    4.724626914
  107 LEU   N       1048    0.704705562    6.759309896    4.886453223
  107 LEU   H       1049    0.744694073    6.808991349    4.963481248
  107 LEU   CA      1050    0.558812843    6.751000997    4.870503243
  107 LEU   CB      1051    0.484275695    6.829678274    4.978479380
  107 LEU   CG      1052    0.500816490    6.768754290    5.117843523
  107 LEU   CD1     1053    0.409861087    6.843323237    5.215698453
  107 LEU   CD2     1054    0.452257318    6.623678569    5.117072491
  107 LEU   C       1055    0.509453030    6.795743375    4.732760051
  107 LEU   O       1056    0.430112015    6.721860569    4.674657890
  108 GLN   N       1057    0.534091495    0.034158978    4.692968215
  108 GLN   H       1058    0.553253698    0.111249641    4.753725633
  108 GLN   CA      1059    0.510000635    0.075127863    4.553861803
  108 GLN   CB      1060    0.588168308    0.204664588    4.531149405
  108 GLN   CG      1061    0.527123820    0.289904236    4.419718462
  108 GLN   CD      1062    0.452142624    0.406178123    4.485042300
  108 GLN   OE1     1063    0.509753962    0.504106791    4.532133673
  108 GLN   NE2     1064    0.321962564    0.381763758    4.497087313
  108 GLN   HE21    1065    0.262104555    0.459309279    4.517161311
  108 GLN   HE22    1066    0.264215946    0.308961500    4.460150300
  108 GLN   C       1067    0.562010595    6.860328301    4.451239146
  108 GLN   O       1068    0.486962298    6.833175357    4.357641010
  109 ALA   N       1069    0.684634619    6.809883889    4.461671652
  109 ALA   H       1070    0.739474371    6.849463620    4.535344241
  109 ALA   CA      1071    0.727672204    6.704323784    4.368852827
  109 ALA   CB      1072    0.879050371    6.685967973    4.381501121
  109 ALA   C       1073    0.672561190    6.563554308    4.392495833
  109 ALA   O       1074    0.701806078    6.472223811    4.315463107
  110 GLY   N       1075    0.579329303    6.550058708    4.486382384
  110 GLY   H       1076    0.553162902    6.618671888    4.554270253
  110 GLY   CA      1077    0.510531449    6.421690351    4.506393209
  110 GLY   C       1078    0.540683073    6.317744129    4.614545039
  110 GLY   O       1079    0.508930500    6.199133464    4.607314226
  111 ALA   N       1080    0.625776028    6.355730067    4.709454238
  111 ALA   H       1081    0.672661209    6.443968853    4.713416131
  111 ALA   CA      1082    0.659938511    6.268262036    4.822569348
  111 ALA   CB      1083    0.776591760    6.329445811    4.900418517
  111 ALA   C       1084    0.546244080    6.243344144    4.921895291
  111 ALA   O       1085    0.432875324    6.282303404    4.894314260
  112 ASP   N       1086    0.569585786    6.154324785    5.017925083
  112 ASP   H       1087    0.628574282    6.074335941    5.028993303
  112 ASP   CA      1088    0.472899391    6.142151806    5.127982159
  112 ASP   CB      1089    0.475004575    5.999357958    5.182904783
  112 ASP   CG      1090    0.354498402    5.966207383    5.271139236
  112 ASP   OD1     1091    0.370807221    5.897814953    5.374485117
  112 ASP   OD2     1092    0.246374635    6.028498731    5.263788104
  112 ASP   C       1093    0.502812584    6.243542635    5.238608020
  112 ASP   O       1094    0.615026432    6.290650878    5.256474862
  113 ILE   N       1095    0.402492988    6.261745630    5.324017962
  113 ILE   H       1096    0.317078699    6.210239264    5.316737580
  113 ILE   CA      1097    0.403297372    6.352952553    5.439303896
  113 ILE   CB      1098    0.265415613    6.419049419    5.444974668
  113 ILE   CG1     1099    0.234856375    6.535180677    5.539790340
  113 ILE   CG2     1100    0.154543128    6.315585360    5.465339258
  113 ILE   CD      1101    0.338081629    6.645966061    5.517856912
  113 ILE   C       1102    0.430890167    6.293982437    5.577760255
  113 ILE   O       1103    0.468724156    6.363113546    5.672213568
  114 SER   N       1104    0.444308761    6.161810229    5.584231713
  114 SER   H       1105    0.465023673    6.107259106    5.503009770
  114 SER   CA      1106    0.457626346    6.086372475    5.709698837
  114 SER   CB      1107    0.453960019    5.934217621    5.693964756
  114 SER   OG      1108    0.339408632    5.878716625    5.628790024
  114 SER   HG      1109    0.345953855    5.904959248    5.532514578
  114 SER   C       1110    0.570660665    6.117763730    5.807928742
  114 SER   O       1111    0.544594393    6.109930900    5.927879551
  115 MET   N       1112    0.686224797    6.160219048    5.757588393
  115 MET   H       1113    0.687234201    6.188855995    5.661773366
  115 MET   CA      1114    0.803822450    6.188997169    5.840964721
  115 MET   CB      1115    0.917647411    6.099031046    5.792354957
  115 MET   CG      1116    0.888406467    5.949017373    5.799595147
  115 MET   SD      1117    0.808075951    5.894997183    5.954902516
  115 MET   CE      1118    0.794255061    5.722901812    5.911587773
  115 MET   C       1119    0.837079282    6.335720587    5.868880765
  115 MET   O       1120    0.949854098    6.382559446    5.854151116
  116 ILE   N       1121    0.733264973    6.396962156    5.925133834
  116 ILE   H       1122    0.649215746    6.355102259    5.959535528
  116 ILE   CA      1123    0.740101449    6.543007614    5.940470369
  116 ILE   CB      1124    0.597900011    6.594967232    5.962594382
  116 ILE   CG1     1125    0.603640588    6.747665567    5.970345579
  116 ILE   CG2     1126    0.537829984    6.548011066    6.095255356
  116 ILE   CD      1127    0.482571355    6.821073295    5.912369209
  116 ILE   C       1128    0.848523077    6.593260435    6.036034087
  116 ILE   O       1129    0.946283995    6.656943341    5.997062553
  117 GLY   N       1130    0.841351837    6.543193611    6.159046987
  117 GLY   H       1131    0.761841850    6.493049626    6.193160662
  117 GLY   CA      1132    0.932714248    6.580178504    6.268107140
  117 GLY   C       1133    1.078239944    6.533361226    6.274678335
  117 GLY   O       1134    1.162764421    6.595694365    6.338703273
  118 GLN   N       1135    1.104818415    6.423085781    6.205228999
  118 GLN   H       1136    1.033879706    6.352868693    6.199071661
  118 GLN   CA      1137    1.238489691    6.381552762    6.160315224
  118 GLN   CB      1138    1.229235095    6.247533391    6.087064349
  118 GLN   CG      1139    1.223713052    6.129480711    6.184229632
  118 GLN   CD      1140    1.155448673    6.005336086    6.126462107
  118 GLN   OE1     1141    1.217518387    5.906826278    6.086846234
  118 GLN   NE2     1142    1.023603403    6.002603511    6.143705917
  118 GLN   HE21    1143    0.977030294    5.922423631    6.106273082
  118 GLN   HE22    1144    0.969460871    6.082882822    6.168660052
  118 GLN   C       1145    1.303320036    6.487286056    6.070704415
  118 GLN   O       1146    1.423548533    6.507380654    6.087178499
  119 PHE   N       1147    1.230199249    6.573139144    6.000194856
  119 PHE   H       1148    1.131325124    6.558314360    5.997999218
  119 PHE   CA      1149    1.276990132    6.692725775    5.928640058
  119 PHE   CB      1150    1.220070588    6.706183066    5.787256547
  119 PHE   CG      1151    1.309174814    6.657077999    5.672988178
  119 PHE   CD1     1152    1.355647231    6.527072832    5.656795493
  119 PHE   HD1     1153    1.313362418    6.449363076    5.720479621
  119 PHE   CD2     1154    1.337133681    6.751418920    5.574809288
  119 PHE   HD2     1155    1.316526663    6.855054549    5.601528064
  119 PHE   CE1     1156    1.432909696    6.493121620    5.546335446
  119 PHE   HE1     1157    1.465062264    6.390973651    5.526012921
  119 PHE   CE2     1158    1.417598660    6.722300197    5.465263812
  119 PHE   HE2     1159    1.437815432    6.800801359    5.392395095
  119 PHE   CZ      1160    1.470092677    6.593787657    5.457989821
  119 PHE   HZ      1161    1.533117657    6.569604044    5.372397998
  119 PHE   C       1162    1.264074773    6.827672423    5.999600472
  119 PHE   O       1163    1.329139027    6.925034068    5.961981785
  120 GLY   N       1164    1.152748128    6.841732142    6.070997963
  120 GLY   H       1165    1.078071985    6.775230416    6.070000849
  120 GLY   CA      1166    1.136370298    0.077929643    6.150913975
  120 GLY   C       1167    1.037556989    0.052920597    6.265017953
  120 GLY   O       1168    1.074974524   -0.002677149    6.368163373
  121 VAL   N       1169    0.924701979    0.122766345    6.256297763
  121 VAL   H       1170    0.905213287    0.180301230    6.176850931
  121 VAL   CA      1171    0.820519440    0.116137913    6.359811415
  121 VAL   CB      1172    0.791742775    0.248851290    6.430310197
  121 VAL   CG1     1173    0.904758288    0.281931079    6.527999705
  121 VAL   CG2     1174    0.760601109    0.365524260    6.336338348
  121 VAL   C       1175    0.691134311    0.038691427    6.333835900
  121 VAL   O       1176    0.618487928    0.061379726    6.237202237
  122 GLY   N       1177    0.671297752    6.820040045    6.413380557
  122 GLY   H       1178    0.740394552    6.784530194    6.476353945
  122 GLY   CA      1179    0.559576811    6.724481136    6.413849570
  122 GLY   C       1180    0.417391496    6.779599970    6.401249360
  122 GLY   O       1181    0.351678685    6.754644968    6.300303750
  123 PHE   N       1182    0.388941993    0.004988155    6.468008802
  123 PHE   H       1183    0.466257586    0.028146108    6.527051230
  123 PHE   CA      1184    0.256354002    0.062771367    6.494306351
  123 PHE   CB      1185    0.275706010    0.190787399    6.575839300
  123 PHE   CG      1186    0.157346070    0.280558720    6.612459443
  123 PHE   CD1     1187    0.087302709    0.252808731    6.729280422
  123 PHE   HD1     1188    0.103783807    0.157944546    6.780387214
  123 PHE   CD2     1189    0.139363067    0.402870349    6.548908279
  123 PHE   HD2     1190    0.188395334    0.423956776    6.453865684
  123 PHE   CE1     1191    6.882462574    0.345017600    6.779827061
  123 PHE   HE1     1192    6.815066152    0.317468022    6.860928885
  123 PHE   CE2     1193    0.048337927    0.494886699    6.599586030
  123 PHE   HE2     1194    0.044300470    0.595590518    6.558071696
  123 PHE   CZ      1195    6.861936804    0.466046659    6.714632991
  123 PHE   HZ      1196    6.801729556    0.545171286    6.759302679
  123 PHE   C       1197    0.165352107    0.084926862    6.373306513
  123 PHE   O       1198    0.046965143    0.051639030    6.370972605
  124 TYR   N       1199    0.230923886    0.117417551    6.262259189
  124 TYR   H       1200    0.330405563    0.127437337    6.263347349
  124 TYR   CA      1201    0.167045095    0.145028758    6.132764198
  124 TYR   CB      1202    0.255724405    0.220599570    6.033613073
  124 TYR   CG      1203    0.291682401    0.357164544    6.092454665
  124 TYR   CD1     1204    0.210337535    0.464994858    6.059689507
  124 TYR   HD1     1205    0.106926439    0.449441786    6.028973345
  124 TYR   CD2     1206    0.411958352    0.378050701    6.158915931
  124 TYR   HD2     1207    0.465808336    0.295569392    6.205585118
  124 TYR   CE1     1208    0.246687764    0.589660631    6.109256894
  124 TYR   HE1     1209    0.181701519    0.676317494    6.097071791
  124 TYR   CE2     1210    0.456230991    0.505248024    6.193291347
  124 TYR   HE2     1211    0.563521443    0.519140416    6.206555203
  124 TYR   CZ      1212    0.367287582    0.610497030    6.175154758
  124 TYR   OH      1213    0.404790982    0.734945163    6.215167681
  124 TYR   HH      1214    0.498764741    0.734861853    6.249349895
  124 TYR   C       1215    0.110992717    0.021140476    6.062607472
  124 TYR   O       1216    0.026176404    0.048018281    5.977669139
  125 SER   N       1217    0.132952908    6.786315253    6.113516256
  125 SER   H       1218    0.188661064    6.772952454    6.195483908
  125 SER   CA      1219    0.070140302    6.666751368    6.055481316
  125 SER   CB      1220    0.143488457    6.535280183    6.082799859
  125 SER   OG      1221    0.174787170    6.524612974    6.221930418
  125 SER   HG      1222    0.271032826    6.522703617    6.249023044
  125 SER   C       1223    6.810057646    6.652860958    6.098569626
  125 SER   O       1224    6.723394322    6.626957294    6.015211953
  126 ALA   N       1225    6.775439434    6.695093623    6.219841971
  126 ALA   H       1226    6.848224897    6.709529192    6.286883474
  126 ALA   CA      1227    6.639996884    6.702738746    6.276489281
  126 ALA   CB      1228    6.642522257    6.759177959    6.418691186
  126 ALA   C       1229    6.531321338    6.774530090    6.196182107
  126 ALA   O       1230    6.421050600    6.721363624    6.184133051
  127 TYR   N       1231    6.574228423    6.872449738    6.117043335
  127 TYR   H       1232    6.671224039    6.896693981    6.114837428
  127 TYR   CA      1233    6.487956952    0.054272023    6.019277426
  127 TYR   CB      1234    6.543400729    0.191571529    5.980721370
  127 TYR   CG      1235    6.539678481    0.308584204    6.079226086
  127 TYR   CD1     1236    6.423593822    0.383212886    6.095913613
  127 TYR   HD1     1237    6.330301558    0.333726911    6.068902316
  127 TYR   CD2     1238    6.660696038    0.358606563    6.125860963
  127 TYR   HD2     1239    6.748137268    0.293591676    6.128857425
  127 TYR   CE1     1240    6.429494925    0.509062162    6.154647210
  127 TYR   HE1     1241    6.338973039    0.566362063    6.174756845
  127 TYR   CE2     1242    6.667769508    0.490612113    6.168834930
  127 TYR   HE2     1243    6.764893046    0.539714111    6.175005914
  127 TYR   CZ      1244    6.551941989    0.564432257    6.190189250
  127 TYR   OH      1245    6.557707880    0.699510014    6.204930715
  127 TYR   HH      1246    6.651911825    0.726555217    6.224784745
  127 TYR   C       1247    6.436165712    6.853335557    5.904581214
  127 TYR   O       1248    6.359977538    6.899584719    5.819797181
  128 LEU   N       1249    6.477260112    6.727737143    5.889473421
  128 LEU   H       1250    6.554852987    6.699192663    5.945745383
  128 LEU   CA      1251    6.400996739    6.624317930    5.818077591
  128 LEU   CB      1252    6.483682516    6.496153354    5.805869680
  128 LEU   CG      1253    6.611839474    6.511257079    5.723659388
  128 LEU   CD1     1254    6.699946158    6.387782562    5.743779820
  128 LEU   CD2     1255    6.585316373    6.527867776    5.573882339
  128 LEU   C       1256    6.257975018    6.599189755    5.866310455
  128 LEU   O       1257    6.158992293    6.602640575    5.793375469
  129 VAL   N       1258    6.246280546    6.593568059    5.998680428
  129 VAL   H       1259    6.318574400    6.620427088    6.062346128
  129 VAL   CA      1260    6.114832479    6.574743280    6.061736428
  129 VAL   CB      1261    6.117359374    6.452991245    6.154368612
  129 VAL   CG1     1262    6.130858766    6.326479293    6.069398866
  129 VAL   CG2     1263    6.226418574    6.466045319    6.260880031
  129 VAL   C       1264    6.042928104    6.693579192    6.125893949
  129 VAL   O       1265    5.920968678    6.699989284    6.111317581
  130 ALA   N       1266    6.130168707    6.777995030    6.180226662
  130 ALA   H       1267    6.226679111    6.767344217    6.204130054
  130 ALA   CA      1268    6.083166103    0.021939268    6.230128331
  130 ALA   CB      1269    6.181521623    0.062960694    6.339898709
  130 ALA   C       1270    6.069609740    0.135340335    6.128325545
  130 ALA   O       1271    6.146012710    0.154026190    6.033770469
  131 GLU   N       1272    5.960282253    0.209394044    6.144139553
  131 GLU   H       1273    5.880221184    0.167588322    6.187063986
  131 GLU   CA      1274    5.945996728    0.335658100    6.070243360
  131 GLU   CB      1275    5.811827419    0.367863197    6.004168104
  131 GLU   CG      1276    5.687826908    0.359315196    6.093363335
  131 GLU   CD      1277    5.575268943    0.430450528    6.018022791
  131 GLU   OE1     1278    5.505713195    0.373946936    5.930883181
  131 GLU   OE2     1279    5.556432036    0.551441321    6.043150451
  131 GLU   C       1280    5.981888185    0.458460043    6.154143453
  131 GLU   O       1281    6.040556777    0.548377376    6.094127874
  132 LYSH  N       1282    5.958835562    0.458171686    6.285134799
  132 LYSH  H       1283    5.900883030    0.394534971    6.336055646
  132 LYSH  CA      1284    6.017406669    0.565689123    6.366508864
  132 LYSH  CB      1285    5.899537842    0.658998466    6.394979437
  132 LYSH  CG      1286    5.938207411    0.770740279    6.492067489
  132 LYSH  CD      1287    5.816246010    0.851037504    6.537735585
  132 LYSH  CE      1288    5.881194790    0.935069964    6.647868251
  132 LYSH  NZ      1289    5.780991524    1.034014162    6.690004458
  132 LYSH  HZ1     1290    5.710905524    0.993803834    6.748916950
  132 LYSH  HZ2     1291    5.732048910    1.067063037    6.609306975
  132 LYSH  HZ3     1292    5.820683491    1.109902369    6.741633249
  132 LYSH  C       1293    6.087069559    0.509436669    6.490581444
  132 LYSH  O       1294    6.048616549    0.403576908    6.540029012
  133 VAL   N       1295    6.197487926    0.570213516    6.533042712
  133 VAL   H       1296    6.250428570    0.637595263    6.481489382
  133 VAL   CA      1297    6.280084982    0.524277543    6.645638400
  133 VAL   CB      1298    6.424668214    0.495532445    6.604634514
  133 VAL   CG1     1299    6.496812516    0.425590583    6.720027242
  133 VAL   CG2     1300    6.439934628    0.414471473    6.475767919
  133 VAL   C       1301    6.271476000    0.622199369    6.762897595
  133 VAL   O       1302    6.289939235    0.741463805    6.739119628
  134 THR   N       1303    6.223073003    0.580238890    6.879454722
  134 THR   H       1304    6.200906501    0.483889685    6.894470611
  134 THR   CA      1305    6.234336683    0.667377311    0.111234373
  134 THR   CB      1306    6.092870785    0.698407190    0.160599105
  134 THR   OG1     1307    6.012652855    0.756399154    0.057382499
  134 THR   HG1     1308    6.037141010    0.853300534    0.060617018
  134 THR   CG2     1309    6.094045704    0.787282406    0.285148090
  134 THR   C       1310    6.325888754    0.604851786    0.216658905
  134 THR   O       1311    6.298402651    0.493938311    0.262163070
  135 VAL   N       1312    6.431209589    0.680126218    0.247157511
  135 VAL   H       1313    6.446519723    0.771805024    0.210271247
  135 VAL   CA      1314    6.533041601    0.623745968    0.336927449
  135 VAL   CB      1315    6.658048634    0.582389860    0.259019055
  135 VAL   CG1     1316    6.766035525    0.532939936    0.355463702
  135 VAL   CG2     1317    6.622877745    0.459089596    0.175563833
  135 VAL   C       1318    6.552912779    0.713254202    0.459411785
  135 VAL   O       1319    6.616937989    0.818264497    0.460568378
  136 ILE   N       1320    6.493378692    0.657923217    0.564695560
  136 ILE   H       1321    6.465026020    0.562519997    0.554982077
  136 ILE   CA      1322    6.518933952    0.715576824    0.697485071
  136 ILE   CB      1323    6.401185629    0.694359737    0.792854083
  136 ILE   CG1     1324    6.269093842    0.741388714    0.731615399
  136 ILE   CG2     1325    6.426001019    0.752878907    0.932039320
  136 ILE   CD      1326    6.262775815    0.891760513    0.704094411
  136 ILE   C       1327    6.645672606    0.648205318    0.750511794
  136 ILE   O       1328    6.652884222    0.525453504    0.753709699
  137 THR   N       1329    6.745257881    0.724629222    0.794456761
  137 THR   H       1330    6.726174390    0.822532523    0.801633006
  137 THR   CA      1331    6.868335267    0.683144661    0.863335062
  137 THR   CB      1332    0.097521354    0.695224426    0.763442145
  137 THR   OG1     1333    0.199321280    0.601047239    0.798348102
  137 THR   HG1     1334    0.182953668    0.507011085    0.768514307
  137 THR   CG2     1335    0.150507640    0.836371646    0.737359583
  137 THR   C       1336    0.019268461    0.756848135    0.992216343
  137 THR   O       1337   -0.000565636    0.877441676    1.006156216
  138 LYSH  N       1338    0.068778704    0.680101742    1.088906104
  138 LYSH  H       1339    0.087956875    0.582747001    1.076421672
  138 LYSH  CA      1340    0.128322319    0.730407064    1.213537291
  138 LYSH  CB      1341    0.018378552    0.697899670    1.314859704
  138 LYSH  CG      1342    0.052498599    0.754767819    1.452743898
  138 LYSH  CD      1343    0.026638507    0.905396544    1.459902343
  138 LYSH  CE      1344    0.035235858    0.958652363    1.603072844
  138 LYSH  NZ      1345    0.176919169    0.979658676    1.636122715
  138 LYSH  HZ1     1346    0.184194888    1.033057814    1.720357420
  138 LYSH  HZ2     1347    0.222981677    1.029813424    1.562898749
  138 LYSH  HZ3     1348    0.220710583    0.890494779    1.647616719
  138 LYSH  C       1349    0.264729613    0.670041122    1.247616128
  138 LYSH  O       1350    0.280935842    0.548109620    1.247990982
  139 HISA  N       1351    0.355530451    0.759889078    1.284650611
  139 HISA  H       1352    0.338807578    0.857129784    1.268364636
  139 HISA  CA      1353    0.490245463    0.733511517    1.337238114
  139 HISA  CB      1354    0.583447029    0.822966746    1.255251179
  139 HISA  CG      1355    0.733619525    0.804005572    1.277589594
  139 HISA  ND1     1356    0.815707768    0.891721923    1.334683178
  139 HISA  HD1     1357    0.793310747    0.980852024    1.374106507
  139 HISA  CD2     1358    0.806891130    0.703660956    1.230142465
  139 HISA  HD2     1359    0.767133615    0.610800218    1.189166112
  139 HISA  CE1     1360    0.933298824    0.829609824    1.336594187
  139 HISA  HE1     1361    1.023530998    0.874382666    1.378269123
  139 HISA  NE2     1362    0.933995914    0.716083492    1.267287487
  139 HISA  C       1363    0.487020824    0.774382962    1.484634775
  139 HISA  O       1364    0.403797654    0.854015545    1.527780527
  140 ASN   N       1365    0.585649272    0.733530876    1.563953842
  140 ASN   H       1366    0.633036791    0.645881678    1.555510302
  140 ASN   CA      1367    0.603426239    0.802460392    1.692577257
  140 ASN   CB      1368    0.724223004    0.734517345    1.757378916
  140 ASN   CG      1369    0.681752198    0.601788793    1.820506782
  140 ASN   OD1     1370    0.614934993    0.599627409    1.923748307
  140 ASN   ND2     1371    0.717581975    0.485487607    1.766848900
  140 ASN   HD21    1372    0.690893931    0.401350873    1.813838166
  140 ASN   HD22    1373    0.735154617    0.488724941    1.668458239
  140 ASN   C       1374    0.636537962    0.951642073    1.685109225
  140 ASN   O       1375    0.669125626    1.007579938    1.580524332
  141 ASP   N       1376    0.571042940    1.019286678    1.779053149
  141 ASP   H       1377    0.524070016    0.982887793    1.859483162
  141 ASP   CA      1378    0.561901286    1.164332559    1.801151847
  141 ASP   CB      1379    0.697335567    1.210596532    1.855235067
  141 ASP   CG      1380    0.752081161    1.144377317    1.981837364
  141 ASP   OD1     1381    0.670982518    1.110901067    2.070873037
  141 ASP   OD2     1382    0.874280546    1.125292078    1.999946674
  141 ASP   C       1383    0.498981788    1.253777791    1.694143314
  141 ASP   O       1384    0.436752141    1.352818297    1.732217316
  142 ASP   N       1385    0.512024559    1.215268615    1.567510262
  142 ASP   H       1386    0.571800260    1.139432488    1.541501222
  142 ASP   CA      1387    0.455550147    1.296055008    1.458452966
  142 ASP   CB      1388    0.530025190    1.261781885    1.329271907
  142 ASP   CG      1389    0.549245393    1.373405388    1.226422084
  142 ASP   OD1     1390    0.485477756    1.480349075    1.237455554
  142 ASP   OD2     1391    0.638734134    1.355250891    1.141073141
  142 ASP   C       1392    0.304845556    1.285094329    1.434361559
  142 ASP   O       1393    0.236238446    1.192438679    1.477240712
  143 GLU   N       1394    0.244828635    1.387373360    1.374125827
  143 GLU   H       1395    0.324631661    1.421977594    1.324789996
  143 GLU   CA      1396    0.101287995    1.402228337    1.346078547
  143 GLU   CB      1397    0.083838837    1.539069940    1.279897268
  143 GLU   CG      1398    0.091289990    1.659455984    1.374035190
  143 GLU   CD      1399    0.085514848    1.796297213    1.305834840
  143 GLU   OE1     1400   -0.011496312    1.832843627    1.236004060
  143 GLU   OE2     1401    0.178523899    1.873768726    1.337054354
  143 GLU   C       1402    0.039815667    1.292856497    1.258511693
  143 GLU   O       1403    0.111453079    1.209894291    1.202684606
  144 GLN   N       1404    6.796820350    1.271029676    1.281999834
  144 GLN   H       1405    6.730314507    1.314661267    1.342609794
  144 GLN   CA      1406    6.723155186    1.174153635    1.199553023
  144 GLN   CB      1407    6.594496532    1.123913808    1.265345414
  144 GLN   CG      1408    6.518089810    1.016984261    1.187012265
  144 GLN   CD      1409    6.402882632    0.968664908    1.275330546
  144 GLN   OE1     1410    6.423313992    0.900628482    1.375742719
  144 GLN   NE2     1411    6.281726435    1.014451782    1.245147656
  144 GLN   HE21    1412    6.205787587    0.976883818    1.298256116
  144 GLN   HE22    1413    6.270298066    1.059756190    1.156742251
  144 GLN   C       1414    6.711484228    1.222411883    1.054843633
  144 GLN   O       1415    6.627376926    1.308380193    1.029093405
  145 TYR   N       1416    6.775909813    1.145912495    0.967172726
  145 TYR   H       1417    6.807994820    1.054492337    0.991913198
  145 TYR   CA      1418    6.787404139    1.201713518    0.831670968
  145 TYR   CB      1419    6.932126768    1.194628915    0.782579406
  145 TYR   CG      1420    7.030047120    1.303061538    0.827971762
  145 TYR   CD1     1421    0.103324951    1.434653326    0.809257421
  145 TYR   HD1     1422    0.045502884    1.462456167    0.721152158
  145 TYR   CD2     1423    0.249190144    1.267231685    0.911433389
  145 TYR   HD2     1424    0.267412570    1.161608832    0.931228112
  145 TYR   CE1     1425    0.170179462    1.536318054    0.876447551
  145 TYR   HE1     1426    0.150920177    1.638208687    0.842884988
  145 TYR   CE2     1427    0.312624898    1.368472285    0.982452885
  145 TYR   HE2     1428    0.385500349    1.350433780    1.061476813
  145 TYR   CZ      1429    0.272928451    1.500218385    0.962821503
  145 TYR   OH      1430    0.343833892    1.589061593    1.037479733
  145 TYR   HH      1431    0.402600792    1.537430432    1.099760536
  145 TYR   C       1432    6.698151828    1.120211580    0.737874715
  145 TYR   O       1433    6.717074969    0.999059459    0.728302264
  146 ALA   N       1434    6.636356957    1.200903208    0.652088611
  146 ALA   H       1435    6.649661470    1.299709737    0.659800311
  146 ALA   CA      1436    6.537715644    1.164208612    0.549452130
  146 ALA   CB      1437    6.403865882    1.234902213    0.571715472
  146 ALA   C       1438    6.595606197    1.205036939    0.413833866
  146 ALA   O       1439    6.609949735    1.322005980    0.378641701
  147 TRP   N       1440    6.614736755    1.094472999    0.342430771
  147 TRP   H       1441    6.585487127    1.002120168    0.367258004
  147 TRP   CA      1442    6.656935615    1.093399712    0.201619595
  147 TRP   CB      1443    6.784027306    1.008476324    0.194932260
  147 TRP   CG      1444    6.859086233    1.019518442    0.062060177
  147 TRP   CD1     1445    6.942780049    1.118363640    0.031785486
  147 TRP   HD1     1446    6.977837416    1.195468632    0.100396210
  147 TRP   CD2     1447    6.842760664    0.939005018   -0.050048168
  147 TRP   NE1     1448    6.977125339    1.105620911   -0.096081251
  147 TRP   HE1     1449    7.054103051    1.153113551   -0.138743644
  147 TRP   CE2     1450    6.918856317    0.998818763   -0.149826104
  147 TRP   CE3     1451    6.747666056    0.842213123    6.805894801
  147 TRP   HE3     1452    6.694772053    0.783331364    6.880835868
  147 TRP   CZ2     1453    0.016841765    0.957602531    6.604462888
  147 TRP   HZ2     1454    0.074581633    1.001843802    6.523279405
  147 TRP   CZ3     1455    6.728632641    0.804948696    6.673343473
  147 TRP   HZ3     1456    6.645087454    0.737770331    6.653656046
  147 TRP   CH2     1457    6.804348082    0.864695181    6.573248684
  147 TRP   HH2     1458    6.805345774    0.815693768    6.475881153
  147 TRP   C       1459    6.545299271    1.033022068    0.116148469
  147 TRP   O       1460    6.490316510    0.929939732    0.154618304
  148 GLU   N       1461    6.531360547    1.088544709    6.882169603
  148 GLU   H       1462    6.600379019    1.156396255    6.856978358
  148 GLU   CA      1463    6.415792556    1.052291907    6.798852116
  148 GLU   CB      1464    6.294150482    1.126225109    6.854942113
  148 GLU   CG      1465    6.167377464    1.055529636    6.806575775
  148 GLU   CD      1466    6.049450224    1.100980375    0.006716203
  148 GLU   OE1     1467    5.994408015    1.207659393   -0.028123755
  148 GLU   OE2     1468    6.013407689    1.033592012    0.105634070
  148 GLU   C       1469    6.435269580    1.086050999    6.650887654
  148 GLU   O       1470    6.443289963    1.202558582    6.612265537
  149 SER   N       1471    6.417337554    0.983442128    6.568188869
  149 SER   H       1472    6.421943489    0.885593317    6.548079278
  149 SER   CA      1473    6.411312739    1.014158011    6.424560204
  149 SER   CB      1474    6.544992207    1.047629732    6.358118647
  149 SER   OG      1475    6.504456642    1.112798500    6.237442359
  149 SER   HG      1476    6.560340533    1.195555394    6.232123280
  149 SER   C       1477    6.326384645    0.913853865    6.346222484
  149 SER   O       1478    6.301162880    0.803129583    6.393477074
  150 SER   N       1479    6.290596770    0.945075630    6.221983312
  150 SER   H       1480    6.298970103    1.039797884    6.191022677
  150 SER   CA      1481    6.233521818    0.849274884    6.126191649
  150 SER   CB      1482    6.089575422    0.900552884    6.118407643
  150 SER   OG      1483    5.995676883    0.807844178    6.063270737
  150 SER   HG      1484    6.023449408    0.712208565    6.054186587
  150 SER   C       1485    6.297745637    0.856280213    5.987484505
  150 SER   O       1486    6.245318599    0.800496586    5.891199486
  151 ALA   N       1487    6.413344894    0.921911018    5.983003778
  151 ALA   H       1488    6.448383090    0.972362155    6.061915169
  151 ALA   CA      1489    6.502358092    0.944068771    5.868119847
  151 ALA   CB      1490    6.535993172    0.813433690    5.795914768
  151 ALA   C       1491    6.446811290    1.041222708    5.763773609
  151 ALA   O       1492    6.326728939    1.059558032    5.744422425
  152 GLY   N       1493    6.537632651    1.104244964    5.689823111
  152 GLY   H       1494    6.631027837    1.069626039    5.680885801
  152 GLY   CA      1495    6.510438074    1.208288931    5.589581844
  152 GLY   C       1496    6.612168507    1.322202233    5.580195575
  152 GLY   O       1497    6.676289238    1.329670605    5.475483114
  153 GLY   N       1498    6.637970056    1.379069582    5.697629732
  153 GLY   H       1499    6.575107225    1.381158929    5.775372251
  153 GLY   CA      1500    6.741674800    1.482270743    5.711959280
  153 GLY   C       1501    6.802001514    1.505658821    5.850616517
  153 GLY   O       1502    6.920897004    1.531907783    5.868096057
  154 SER   N       1503    6.716809669    1.501440218    5.952663337
  154 SER   H       1504    6.630006451    1.451822676    5.950526356
  154 SER   CA      1505    6.756844721    1.539071788    6.089020905
  154 SER   CB      1506    6.689081309    1.669837675    6.130451434
  154 SER   OG      1507    6.546100746    1.666890344    6.130854887
  154 SER   HG      1508    6.515237860    1.656646574    6.036289826
  154 SER   C       1509    6.720021027    1.441504991    6.200988195
  154 SER   O       1510    6.635939083    1.353476779    6.183373967
  155 PHE   N       1511    6.779409982    1.467501318    6.317130493
  155 PHE   H       1512    6.863198882    1.521635478    6.310033041
  155 PHE   CA      1513    6.744438122    1.413646274    6.449372700
  155 PHE   CB      1514    6.851363093    1.313490334    6.493491277
  155 PHE   CG      1515    6.993929559    1.368907789    6.497194545
  155 PHE   CD1     1516    0.148982788    1.407662440    6.624190904
  155 PHE   HD1     1517    0.079629050    1.419799877    6.707395157
  155 PHE   CD2     1518    0.206617095    1.338590538    6.404190008
  155 PHE   HD2     1519    0.172029770    1.319006720    6.302695222
  155 PHE   CE1     1520    0.282924894    1.406119401    6.661314098
  155 PHE   HE1     1521    0.309703794    1.425613014    6.765155009
  155 PHE   CE2     1522    0.341225417    1.345602210    6.438109246
  155 PHE   HE2     1523    0.417696485    1.335581608    6.361090209
  155 PHE   CZ      1524    0.381308934    1.379524796    6.566807975
  155 PHE   HZ      1525    0.485818984    1.368383992    6.595696246
  155 PHE   C       1526    6.725050658    1.526114089    6.551292855
  155 PHE   O       1527    6.798686696    1.623434705    6.566677430
  156 THR   N       1528    6.632079510    1.501469405    6.643156879
  156 THR   H       1529    6.556454303    1.436103219    6.646275042
  156 THR   CA      1530    6.607998789    1.593371011    6.755338232
  156 THR   CB      1531    6.458931004    1.620283089    6.776961818
  156 THR   OG1     1532    6.392595946    1.493773012    6.783744886
  156 THR   HG1     1533    6.328238260    1.494729992    6.707208170
  156 THR   CG2     1534    6.389450446    1.715855770    6.679758571
  156 THR   C       1535    6.679727298    1.555574302    6.885101047
  156 THR   O       1536    6.672833378    1.436998493    6.917079967
  157 VAL   N       1537    6.763870585    1.642436732    0.054384814
  157 VAL   H       1538    6.782083060    1.728822481    0.007402024
  157 VAL   CA      1539    6.837721334    1.610247883    0.177351432
  157 VAL   CB      1540    6.986744646    1.640989143    0.161322745
  157 VAL   CG1     1541    7.066373488    1.616546892    0.289674448
  157 VAL   CG2     1542    7.045269582    1.557524287    0.047228705
  157 VAL   C       1543    6.769970131    1.694478077    0.285648894
  157 VAL   O       1544    6.750197736    1.813733027    0.262882632
  158 ARG   N       1545    6.714536303    1.620547096    0.381317804
  158 ARG   H       1546    6.686966309    1.527391667    0.357612075
  158 ARG   CA      1547    6.655259798    1.672515747    0.505407137
  158 ARG   CB      1548    6.510442540    1.712814953    0.476842433
  158 ARG   CG      1549    6.400251202    1.607886761    0.460812957
  158 ARG   CD      1550    6.266167270    1.670092743    0.421262154
  158 ARG   NE      1551    6.176584978    1.553568869    0.419146864
  158 ARG   HE      1552    6.187895649    1.499884058    0.335546952
  158 ARG   CZ      1553    6.089356554    1.518154571    0.514498510
  158 ARG   NH1     1554    6.072504729    1.588637323    0.627199177
  158 ARG   HH11    1555    5.993957051    1.564051890    0.683983413
  158 ARG   HH12    1556    6.119155602    1.674005088    0.650308565
  158 ARG   NH2     1557    5.995526321    1.427453002    0.484082838
  158 ARG   HH21    1558    5.926758755    1.405723181    0.553352022
  158 ARG   HH22    1559    5.987076056    1.390376862    0.391599368
  158 ARG   C       1560    6.654748215    1.591223205    0.635036648
  158 ARG   O       1561    6.656525065    1.468262227    0.632247404
  159 THR   N       1562    6.665105941    1.666282648    0.744342631
  159 THR   H       1563    6.714320603    1.750391691    0.766808070
  159 THR   CA      1564    6.626288681    1.611896934    0.875278773
  159 THR   CB      1565    6.644791127    1.713704357    0.987978858
  159 THR   OG1     1566    6.774450444    1.771721043    0.971521333
  159 THR   HG1     1567    6.796504274    1.810135835    1.061177763
  159 THR   CG2     1568    6.640348578    1.651293736    1.127610230
  159 THR   C       1569    6.475767834    1.584639878    0.872006826
  159 THR   O       1570    6.397050460    1.668702937    0.828809868
  160 ASP   N       1571    6.432680388    1.470775836    0.925575347
  160 ASP   H       1572    6.519246653    1.421191288    0.932510477
  160 ASP   CA      1573    6.290281461    1.435188782    0.933555146
  160 ASP   CB      1574    6.286743608    1.282685260    0.921901356
  160 ASP   CG      1575    6.147172912    1.223553570    0.901183300
  160 ASP   OD1     1576    6.061133397    1.291752042    0.841433592
  160 ASP   OD2     1577    6.111645240    1.131812280    0.978295689
  160 ASP   C       1578    6.217720192    1.467203047    1.064387443
  160 ASP   O       1579    6.281172462    1.462450202    1.169642400
  161 THR   N       1580    6.091355385    1.508506180    1.060630535
  161 THR   H       1581    6.049098483    1.523611296    0.971276014
  161 THR   CA      1582    6.027484810    1.527036779    1.191726556
  161 THR   CB      1583    5.940116914    1.652595196    1.194546495
  161 THR   OG1     1584    5.855278208    1.647152526    1.079560531
  161 THR   HG1     1585    5.759594842    1.638508965    1.107294586
  161 THR   CG2     1586    6.021480015    1.782147654    1.195769779
  161 THR   C       1587    5.927355285    1.416111883    1.224617391
  161 THR   O       1588    5.864905826    1.424677512    1.330242838
  162 GLY   N       1589    5.928603313    1.305289646    1.151078714
  162 GLY   H       1590    5.990258251    1.284859876    1.075043897
  162 GLY   CA      1591    5.842367041    1.189939885    1.180560757
  162 GLY   C       1592    5.889050798    1.095338439    1.291396437
  162 GLY   O       1593    5.983731381    1.124058188    1.364483405
  163 GLU   N       1594    5.819213864    0.982397085    1.298956835
  163 GLU   H       1595    5.751940051    0.927176471    1.249693078
  163 GLU   CA      1596    5.841491070    0.880616292    1.402655419
  163 GLU   CB      1597    5.769444489    0.750458323    1.366888694
  163 GLU   CG      1598    5.617745859    0.751725000    1.386683308
  163 GLU   CD      1599    5.591067017    0.669468262    1.512884202
  163 GLU   OE1     1600    5.564234126    0.550506744    1.485489482
  163 GLU   OE2     1601    5.571685587    0.718897106    1.626048466
  163 GLU   C       1602    5.989822631    0.848005536    1.421209871
  163 GLU   O       1603    6.059891788    0.836124583    1.320806475
  164 PRO   N       1604    6.039190167    0.864788746    1.543569088
  164 PRO   CA      1605    6.178574978    0.853677185    1.588922401
  164 PRO   CB      1606    6.178271614    0.904485476    1.733243042
  164 PRO   CG      1607    6.046683016    0.981018803    1.748608301
  164 PRO   CD      1608    5.951655350    0.908066556    1.653449420
  164 PRO   C       1609    6.219926780    0.706458864    1.583843504
  164 PRO   O       1610    6.146058625    0.609172303    1.598290534
  165 MET   N       1611    6.350121435    0.698120632    1.558037094
  165 MET   H       1612    6.397816883    0.778147593    1.521680102
  165 MET   CA      1613    6.432430514    0.576384782    1.562065031
  165 MET   CB      1614    6.476743981    0.535158863    1.421544932
  165 MET   CG      1615    6.359665520    0.463189132    1.354323135
  165 MET   SD      1616    6.357355097    0.442048908    1.172574639
  165 MET   CE      1617    6.514013248    0.357558098    1.170696502
  165 MET   C       1618    6.558677890    0.594425017    1.646614643
  165 MET   O       1619    6.627065550    0.692773808    1.618655100
  166 GLY   N       1620    6.602840037    0.482442354    1.703189074
  166 GLY   H       1621    6.573137266    0.390337792    1.677999888
  166 GLY   CA      1622    6.716902991    0.481995832    1.795937962
  166 GLY   C       1623    6.855506849    0.475075715    1.731493206
  166 GLY   O       1624    6.925592751    0.575361229    1.744199928
  167 ARG   N       1625    6.879359415    0.373710321    1.648748372
  167 ARG   H       1626    6.831249894    0.287051933    1.662073104
  167 ARG   CA      1627    0.108041427    0.359654468    1.557958177
  167 ARG   CB      1628    0.238107704    0.317095639    1.626404643
  167 ARG   CG      1629    0.360819628    0.377728917    1.558024075
  167 ARG   CD      1630    0.489350736    0.312259497    1.609074297
  167 ARG   NE      1631    0.492102973    0.165456239    1.602067893
  167 ARG   HE      1632    0.509303505    0.130956004    1.509793883
  167 ARG   CZ      1633    0.497306105    0.087863655    1.711184684
  167 ARG   NH1     1634    0.489835833    0.131442157    1.837680176
  167 ARG   HH11    1635    0.506370294    0.066280455    1.911704509
  167 ARG   HH12    1636    0.480871975    0.228453077    1.860195742
  167 ARG   NH2     1637    0.484767626   -0.044772076    1.696898656
  167 ARG   HH21    1638    0.482003195   -0.105066105    1.776628728
  167 ARG   HH22    1639    0.469514078   -0.090318248    1.609189615
  167 ARG   C       1640    0.083750855    0.268584612    1.437426521
  167 ARG   O       1641    0.006188999    0.175800372    1.459913910
  168 GLY   N       1642    0.136862393    0.300838935    1.319834754
  168 GLY   H       1643    0.182405127    0.386344102    1.295020466
  168 GLY   CA      1644    0.113245631    0.213116766    1.204252068
  168 GLY   C       1645    0.052687666    0.276876551    1.079030086
  168 GLY   O       1646    0.020998358    0.395602012    1.084607669
  169 THR   N       1647    0.046876313    0.201528194    0.969580088
  169 THR   H       1648    0.058437747    0.112809413    0.924911180
  169 THR   CA      1649    6.866446914    0.253235736    0.849099446
  169 THR   CB      1650    0.079189823    0.250749971    0.732305825
  169 THR   OG1     1651    0.192692568    0.332042178    0.763252623
  169 THR   HG1     1652    0.273808108    0.277585858    0.784591200
  169 THR   CG2     1653    0.020601226    0.307590811    0.602894644
  169 THR   C       1654    6.740194616    0.174361965    0.813750094
  169 THR   O       1655    6.739135591    0.051543982    0.807145425
  170 LYSH  N       1656    6.638654542    0.251389605    0.775685799
  170 LYSH  H       1657    6.648255313    0.350896828    0.773208341
  170 LYSH  CA      1658    6.504516216    0.207313091    0.734766385
  170 LYSH  CB      1659    6.399564980    0.258071771    0.833872338
  170 LYSH  CG      1660    6.258628756    0.200862549    0.817297474
  170 LYSH  CD      1661    6.167122617    0.274142713    0.915626880
  170 LYSH  CE      1662    6.017856317    0.274768731    0.882038492
  170 LYSH  NZ      1663    5.931319780    0.274084042    1.000861304
  170 LYSH  HZ1     1664    5.946911934    0.186361803    1.046266449
  170 LYSH  HZ2     1665    5.836781736    0.279237979    0.968667664
  170 LYSH  HZ3     1666    5.952686242    0.348837964    1.063752684
  170 LYSH  C       1667    6.476683945    0.241635371    0.588277414
  170 LYSH  O       1668    6.452775275    0.357017216    0.552983966
  171 VAL   N       1669    6.487220392    0.139176774    0.504125084
  171 VAL   H       1670    6.516165067    0.050154408    0.539321735
  171 VAL   CA      1671    6.481507397    0.152202653    0.357806576
  171 VAL   CB      1672    6.590534703    0.071247094    0.287299546
  171 VAL   CG1     1673    6.586432421    0.076823940    0.134443541
  171 VAL   CG2     1674    6.724425382    0.128997253    0.333637496
  171 VAL   C       1675    6.339053298    0.123537200    0.309865389
  171 VAL   O       1676    6.309975048    0.005765430    0.289481000
  172 ILE   N       1677    6.254855153    0.226436567    0.313435729
  172 ILE   H       1678    6.277609339    0.322406998    0.329925832
  172 ILE   CA      1679    6.116406219    0.210667681    0.266603597
  172 ILE   CB      1680    6.020036613    0.310993422    0.330329361
  172 ILE   CG1     1681    6.043165601    0.323206273    0.481077153
  172 ILE   CG2     1682    5.872597266    0.289441995    0.295550500
  172 ILE   CD      1683    5.985054252    0.453386968    0.536629682
  172 ILE   C       1684    6.104931085    0.220769536    0.114365440
  172 ILE   O       1685    6.132447190    0.326276371    0.057442931
  173 LEU   N       1686    6.100586697    0.108527533    0.043133550
  173 LEU   H       1687    6.094003154    0.019009253    0.087233486
  173 LEU   CA      1688    6.081730388    0.111558250    6.783459338
  173 LEU   CB      1689    6.153367226   -0.004537956    6.714209559
  173 LEU   CG      1690    6.300986019    6.842216562    6.722737492
  173 LEU   CD1     1691    6.319628675    6.712348361    6.643999913
  173 LEU   CD2     1692    6.394032009    6.951135745    6.668996858
  173 LEU   C       1693    5.933414877    0.096970440    6.748805674
  173 LEU   O       1694    5.861377911    0.015433477    6.806185578
  174 HISB  N       1695    5.888158740    0.194965413    6.671101958
  174 HISB  H       1696    5.959357756    0.263085066    6.654020599
  174 HISB  CA      1697    5.754677254    0.193012044    6.609538434
  174 HISB  CB      1698    5.711326647    0.333828970    6.568273113
  174 HISB  CG      1699    5.663031263    0.405126140    6.694725726
  174 HISB  ND1     1700    5.534254867    0.414222164    6.726721593
  174 HISB  CD2     1701    5.727136268    0.488687867    6.775961890
  174 HISB  HD2     1702    5.831939392    0.492733470    6.805645746
  174 HISB  CE1     1703    5.514956219    0.510706763    6.816211464
  174 HISB  HE1     1704    5.416970041    0.539131005    6.854575146
  174 HISB  NE2     1705    5.636224940    0.557408752    6.844538177
  174 HISB  HE2     1706    5.664099789    0.625167941    6.912594664
  174 HISB  C       1707    5.742625752    0.103514530    6.486019340
  174 HISB  O       1708    5.811156428    0.126661189    6.386530165
  175 LEU   N       1709    5.674711181    6.875540496    6.494397972
  175 LEU   H       1710    5.634943471    6.845820159    6.581213605
  175 LEU   CA      1711    5.672007231    6.773223513    6.388873497
  175 LEU   CB      1712    5.633499284    6.636594478    6.445971105
  175 LEU   CG      1713    5.757416481    6.547250826    6.437473563
  175 LEU   CD1     1714    5.867567100    6.585362816    6.536580175
  175 LEU   CD2     1715    5.713813544    6.406542155    6.478782739
  175 LEU   C       1716    5.586774651    6.815918627    6.269190435
  175 LEU   O       1717    5.488602994    6.889888621    6.273739992
  176 LYSH  N       1718    5.620077148    6.760656264    6.152888575
  176 LYSH  H       1719    5.686740261    6.686164910    6.150230057
  176 LYSH  CA      1720    5.552625906    6.775693972    6.023133546
  176 LYSH  CB      1721    5.638361495    6.731675375    5.904287841
  176 LYSH  CG      1722    5.765596906    6.814294219    5.884457784
  176 LYSH  CD      1723    5.836124623    6.777924858    5.753653180
  176 LYSH  CE      1724    5.968779228    6.853428057    5.743116426
  176 LYSH  NZ      1725    6.036897242    6.807974491    5.621043983
  176 LYSH  HZ1     1726    6.125381142    6.849515880    5.599954070
  176 LYSH  HZ2     1727    5.973520784    6.826318815    5.545898704
  176 LYSH  HZ3     1728    6.046788500    6.709108470    5.632343248
  176 LYSH  C       1729    5.422394665    6.696239325    6.011303716
  176 LYSH  O       1730    5.423181528    6.577967761    6.045092307
  177 GLU   N       1731    5.312824802    6.740571718    5.950316984
  177 GLU   H       1732    5.318293888    6.824449751    5.896128610
  177 GLU   CA      1733    5.178203116    6.683932313    5.967040854
  177 GLU   CB      1734    5.088822026    6.761967555    5.870442106
  177 GLU   CG      1735    4.951996449    6.698623703    5.844461737
  177 GLU   CD      1736    4.855350187    6.786581839    5.764905634
  177 GLU   OE1     1737    4.749674829    6.728109706    5.732692597
  177 GLU   OE2     1738    4.880049581    6.902785163    5.726024694
  177 GLU   C       1739    5.172273773    6.535435632    5.930673575
  177 GLU   O       1740    5.132567165    6.452406017    6.012287879
  178 ASP   N       1741    5.244312443    6.500811551    5.824364781
  178 ASP   H       1742    5.321222066    6.555886653    5.791921295
  178 ASP   CA      1743    5.240976211    6.374257285    5.749625124
  178 ASP   CB      1744    5.263177245    6.393360427    5.599448442
  178 ASP   CG      1745    5.397621017    6.457850725    5.565144281
  178 ASP   OD1     1746    5.487255346    6.376670176    5.533515081
  178 ASP   OD2     1747    5.419516602    6.580570109    5.574373268
  178 ASP   C       1748    5.345564271    6.273764446    5.798358674
  178 ASP   O       1749    5.319386127    6.153584951    5.796891825
  179 GLN   N       1750    5.433127344    6.318941635    5.887700151
  179 GLN   H       1751    5.424198270    6.402365170    5.942130314
  179 GLN   CA      1752    5.537051672    6.233368146    5.946753525
  179 GLN   CB      1753    5.675587115    6.297795401    5.955009805
  179 GLN   CG      1754    5.734846658    6.344927491    5.822065049
  179 GLN   CD      1755    5.768518579    6.233407515    5.722883905
  179 GLN   OE1     1756    5.872139147    6.167596677    5.730675683
  179 GLN   NE2     1757    5.674418047    6.209024137    5.632128391
  179 GLN   HE21    1758    5.685599797    6.135469480    5.565321925
  179 GLN   HE22    1759    5.603719400    6.278210574    5.617514592
  179 GLN   C       1760    5.496180904    6.151073758    6.069099625
  179 GLN   O       1761    5.569285662    6.138052692    6.167161172
  180 THR   N       1762    5.378867744    6.088576248    6.064551674
  180 THR   H       1763    5.337445685    6.082812062    5.973713734
  180 THR   CA      1764    5.312949822    6.040570149    6.186870802
  180 THR   CB      1765    5.167219892    6.005469650    6.156181083
  180 THR   OG1     1766    5.158567782    5.925969217    6.037634177
  180 THR   HG1     1767    5.093564966    5.851868746    6.054480161
  180 THR   CG2     1768    5.083528450    6.133040773    6.144636732
  180 THR   C       1769    5.376988355    5.921318871    6.258226107
  180 THR   O       1770    5.350568225    5.894572228    6.375349303
  181 GLU   N       1771    5.452326578    5.841451070    6.183147070
  181 GLU   H       1772    5.462163147    5.854358895    6.084472705
  181 GLU   CA      1773    5.537382368    5.734219564    6.236808710
  181 GLU   CB      1774    5.609833674    5.661797215    6.123156580
  181 GLU   CG      1775    5.736597913    5.733405058    6.076134712
  181 GLU   CD      1776    5.797485330    5.687440791    5.943515330
  181 GLU   OE1     1777    5.848707722    5.573654394    5.936172125
  181 GLU   OE2     1778    5.807050281    5.760837162    5.842797289
  181 GLU   C       1779    5.634262233    5.764147885    6.351402355
  181 GLU   O       1780    5.652213021    5.688241645    6.446516100
  182 TYR   N       1781    5.681540176    5.888382410    6.355827218
  182 TYR   H       1782    5.680489409    5.947398766    6.275098383
  182 TYR   CA      1783    5.769512303    5.934730409    6.464100440
  182 TYR   CB      1784    5.843486981    6.061618492    6.421212750
  182 TYR   CG      1785    5.923395713    6.026059284    6.295672028
  182 TYR   CD1     1786    6.037307104    5.946773007    6.303536035
  182 TYR   HD1     1787    6.058070435    5.895321861    6.397356858
  182 TYR   CD2     1788    5.891330150    6.069911391    6.167727537
  182 TYR   HD2     1789    5.831423812    6.159906046    6.153797601
  182 TYR   CE1     1790    6.110282616    5.904231011    6.193139634
  182 TYR   HE1     1791    6.190389710    5.832470681    6.210886705
  182 TYR   CE2     1792    5.963253520    6.031958201    6.054986056
  182 TYR   HE2     1793    5.937352490    6.079311832    5.960287743
  182 TYR   CZ      1794    6.072386025    5.946615388    6.066293608
  182 TYR   OH      1795    6.135416851    5.893038925    5.958329016
  182 TYR   HH      1796    6.077229010    5.913965109    5.879739721
  182 TYR   C       1797    5.700649692    5.955330013    6.599165599
  182 TYR   O       1798    5.761755691    5.995907653    6.697910670
  183 LEU   N       1799    5.568976566    5.936918115    6.602991438
  183 LEU   H       1800    5.526503304    5.922759547    6.513564867
  183 LEU   CA      1801    5.484970485    5.953536686    6.722481474
  183 LEU   CB      1802    5.361873673    6.037430225    6.687532980
  183 LEU   CG      1803    5.378232112    6.181981903    6.640138737
  183 LEU   CD1     1804    5.250806021    6.262973154    6.615371909
  183 LEU   CD2     1805    5.455684107    6.266070264    6.741836870
  183 LEU   C       1806    5.464053410    5.814313912    6.782397350
  183 LEU   O       1807    5.446427990    5.803791600    6.903672351
  184 GLU   N       1808    5.470596055    5.707357550    6.703595524
  184 GLU   H       1809    5.516101545    5.704240764    6.614593357
  184 GLU   CA      1810    5.457143956    5.568903022    6.751162101
  184 GLU   CB      1811    5.409784302    5.469549093    6.644864771
  184 GLU   CG      1812    5.281828432    5.523000080    6.580238761
  184 GLU   CD      1813    5.160952641    5.538850460    6.672680290
  184 GLU   OE1     1814    5.086208637    5.442805528    6.701205806
  184 GLU   OE2     1815    5.149243404    5.647148933    6.733971934
  184 GLU   C       1816    5.586337735    5.512992727    6.811128492
  184 GLU   O       1817    5.689172815    5.510436301    6.743678313
  185 GLU   N       1818    5.574941760    5.458187322    0.045697074
  185 GLU   H       1819    5.481554689    5.446446452    0.079492900
  185 GLU   CA      1820    5.680823452    5.398442051    0.128353459
  185 GLU   CB      1821    5.628737032    5.357559847    0.266283335
  185 GLU   CG      1822    5.482840513    5.311486640    0.268004428
  185 GLU   CD      1823    5.464569473    5.174194972    0.203017165
  185 GLU   OE1     1824    5.507063797    5.070107973    0.257642702
  185 GLU   OE2     1825    5.427361445    5.182648575    0.083983139
  185 GLU   C       1826    5.767212779    5.289060576    0.065286676
  185 GLU   O       1827    5.885682664    5.304524578    0.036085544
  186 ARG   N       1828    5.700248026    5.186460944    0.013544013
  186 ARG   H       1829    5.605620089    5.168995973    0.040773833
  186 ARG   CA      1830    5.772145073    5.077014675    6.832805798
  186 ARG   CB      1831    5.667380738    4.971708555    6.796118481
  186 ARG   CG      1832    5.730534075    4.833930566    6.775238385
  186 ARG   CD      1833    5.640879486    4.721583136    6.827670341
  186 ARG   NE      1834    5.508255351    4.720982229    6.764297183
  186 ARG   HE      1835    5.414120377    4.754381629    6.759668210
  186 ARG   CZ      1836    5.461017309    4.626733473    6.681589366
  186 ARG   NH1     1837    5.347026017    4.646385648    6.613946054
  186 ARG   HH11    1838    5.318666625    4.569958115    6.556028170
  186 ARG   HH12    1839    5.297020106    4.726395336    6.647080007
  186 ARG   NH2     1840    5.507847353    4.501835275    6.668941815
  186 ARG   HH21    1841    5.482578098    4.462563978    6.580523216
  186 ARG   HH22    1842    5.561573643    4.456109860    6.739799768
  186 ARG   C       1843    5.849333952    5.122646595    6.708818476
  186 ARG   O       1844    5.952469366    5.059574252    6.686105233
  187 ARG   N       1845    5.809707490    5.225909996    6.634957699
  187 ARG   H       1846    5.714318596    5.255946481    6.634770024
  187 ARG   CA      1847    5.889488552    5.280861846    6.524384756
  187 ARG   CB      1848    5.805275993    5.373494297    6.436409841
  187 ARG   CG      1849    5.887693664    5.419000249    6.315814950
  187 ARG   CD      1850    5.897098621    5.300957607    6.218925796
  187 ARG   NE      1851    5.993603264    5.342863799    6.116246622
  187 ARG   HE      1852    5.959148506    5.419829371    6.062495617
  187 ARG   CZ      1853    6.115966480    5.291837304    6.096682634
  187 ARG   NH1     1854    6.166005981    5.194008435    6.173380252
  187 ARG   HH11    1855    6.259783260    5.167527661    6.150896697
  187 ARG   HH12    1856    6.116650951    5.127817130    6.229807139
  187 ARG   NH2     1857    6.204409168    5.336781048    6.006605162
  187 ARG   HH21    1858    6.297364047    5.300264931    6.001422657
  187 ARG   HH22    1859    6.184044602    5.407751393    5.939156006
  187 ARG   C       1860    6.017968020    5.349170834    6.571687433
  187 ARG   O       1861    6.129071078    5.317469744    6.529474902
  188 ILE   N       1862    5.996672303    5.427662955    6.676932088
  188 ILE   H       1863    5.906044910    5.423473329    6.718993028
  188 ILE   CA      1864    6.103961388    5.494880161    6.751650089
  188 ILE   CB      1865    6.045299815    5.583610592    6.861640182
  188 ILE   CG1     1866    5.939365725    5.678222587    6.804758382
  188 ILE   CG2     1867    6.152972926    5.678329980    6.915004556
  188 ILE   CD      1868    5.857808200    5.759079714    6.905869789
  188 ILE   C       1869    6.207300269    5.394014021    6.802242104
  188 ILE   O       1870    6.328636076    5.408040825    6.787720487
  189 LYSH  N       1871    6.160698494    5.283904280    6.860505524
  189 LYSH  H       1872    6.065723018    5.277208342    6.891106091
  189 LYSH  CA      1873    6.249393259    5.185773981    0.038568769
  189 LYSH  CB      1874    6.172230809    5.071870286    0.105519130
  189 LYSH  CG      1875    6.114376017    5.119417475    0.238951310
  189 LYSH  CD      1876    6.004597593    5.019813725    0.276853097
  189 LYSH  CE      1877    5.949867828    5.050876462    0.416311911
  189 LYSH  NZ      1878    5.864114247    4.955766687    0.488516351
  189 LYSH  HZ1     1879    5.817576237    5.006810804    0.560829175
  189 LYSH  HZ2     1880    5.910889438    4.874719562    0.523780967
  189 LYSH  HZ3     1881    5.791944929    4.921712348    0.428251162
  189 LYSH  C       1882    6.340783258    5.121962572    6.819816975
  189 LYSH  O       1883    6.461380560    5.109231944    6.840433981
  190 GLU   N       1884    6.296934052    5.090266658    6.698309282
  190 GLU   H       1885    6.199057437    5.092116423    6.677894909
  190 GLU   CA      1886    6.377825041    5.048288344    6.582958585
  190 GLU   CB      1887    6.286971342    5.017184805    6.463843828
  190 GLU   CG      1888    6.299215007    4.875545878    6.407291552
  190 GLU   CD      1889    6.202805078    4.853365695    6.290581811
  190 GLU   OE1     1890    6.082031017    4.838084911    6.318956516
  190 GLU   OE2     1891    6.245386214    4.880901279    6.176338522
  190 GLU   C       1892    6.492452175    5.140523581    6.540949032
  190 GLU   O       1893    6.608496084    5.103871407    6.558821629
  191 ILE   N       1894    6.450312365    5.263024271    6.510791003
  191 ILE   H       1895    6.363409105    5.311944287    6.503304996
  191 ILE   CA      1896    6.546063205    5.372271872    6.488279568
  191 ILE   CB      1897    6.452281819    5.493124868    6.484763894
  191 ILE   CG1     1898    6.354440752    5.477822514    6.368134116
  191 ILE   CG2     1899    6.516917384    5.631344710    6.473537233
  191 ILE   CD      1900    6.244239721    5.583957966    6.368132093
  191 ILE   C       1901    6.658938847    5.392172590    6.589636392
  191 ILE   O       1902    6.777480637    5.381888223    6.558474303
  192 VAL   N       1903    6.609963811    5.393430409    6.713296702
  192 VAL   H       1904    6.515498126    5.408970504    6.742188568
  192 VAL   CA      1905    6.701543803    5.396174450    6.828251755
  192 VAL   CB      1906    6.633830013    5.430865343    6.961007406
  192 VAL   CG1     1907    6.732566735    5.421405888    7.077500234
  192 VAL   CG2     1908    6.581933603    5.574765621    6.957658277
  192 VAL   C       1909    6.800117840    5.279242700    6.832743812
  192 VAL   O       1910    6.912369209    5.302731729    6.788256029
  193 LYSH  N       1911    6.743030161    5.159107411    6.832375506
  193 LYSH  H       1912    6.643777031    5.148410293    6.838396666
  193 LYSH  CA      1913    6.823964555    5.037673551    6.850131082
  193 LYSH  CB      1914    6.742571087    4.921658416    6.907801605
  193 LYSH  CG      1915    6.631093533    4.859394065    6.823501364
  193 LYSH  CD      1916    6.561144524    4.741021455    6.890611222
  193 LYSH  CE      1917    6.440926033    4.673411321    6.824388978
  193 LYSH  NZ      1918    6.386073681    4.555695492    6.893243024
  193 LYSH  HZ1     1919    6.473101641    4.515253632    6.921357584
  193 LYSH  HZ2     1920    6.332637959    4.499797494    6.829848965
  193 LYSH  HZ3     1921    6.345332878    4.591075411    6.977435957
  193 LYSH  C       1922    0.028011354    4.994410750    6.734295988
  193 LYSH  O       1923    0.129395654    4.928578693    6.757051882
  194 LYSH  N       1924    6.881705194    5.034635347    6.611717180
  194 LYSH  H       1925    6.788206120    5.057440418    6.584540003
  194 LYSH  CA      1926    0.087690274    5.018315224    6.498274560
  194 LYSH  CB      1927   -0.001965962    5.012427840    6.374430465
  194 LYSH  CG      1928    0.078164289    4.960298211    6.254965229
  194 LYSH  CD      1929   -0.005748194    4.976964820    6.128125774
  194 LYSH  CE      1930    0.082460410    4.951125385    6.005812378
  194 LYSH  NZ      1931   -0.000318044    4.931985870    5.885860586
  194 LYSH  HZ1     1932    0.061462006    4.904625705    5.812141786
  194 LYSH  HZ2     1933   -0.053029075    5.013904701    5.863261062
  194 LYSH  HZ3     1934   -0.066667932    4.857665188    5.894470432
  194 LYSH  C       1935    0.212608096    5.105420600    6.483459383
  194 LYSH  O       1936    0.317001581    5.055721982    6.441478991
  195 HISB  N       1937    0.194109218    5.232685122    6.517378894
  195 HISB  H       1938    0.113289185    5.252880651    6.572704715
  195 HISB  CA      1939    0.295268018    5.338071848    6.500849109
  195 HISB  CB      1940    0.243568874    5.450687484    6.411101048
  195 HISB  CG      1941    0.171425309    5.421029746    6.279467112
  195 HISB  ND1     1942    0.221170666    5.393271738    6.159284365
  195 HISB  CD2     1943    0.038787967    5.419093689    6.269705590
  195 HISB  HD2     1944   -0.038829178    5.451363721    6.339100444
  195 HISB  CE1     1945    0.119772069    5.373863694    6.075429910
  195 HISB  HE1     1946    0.119272351    5.338206277    5.972428410
  195 HISB  NE2     1947    0.006954420    5.392709675    6.143290555
  195 HISB  HE2     1948   -0.087738586    5.382457443    6.112848917
  195 HISB  C       1949    0.359405273    5.405856635    6.622095286
  195 HISB  O       1950    0.477945981    5.438093447    6.628454292
  196 SER   N       1951    0.276486019    5.405437745    6.726092141
  196 SER   H       1952    0.179560104    5.380882850    6.728043135
  196 SER   CA      1953    0.311853969    5.463609701    6.856376952
  196 SER   CB      1954    0.266177129    5.609438615    6.864132602
  196 SER   OG      1955    0.124287762    5.622572674    6.852185884
  196 SER   HG      1956    0.094452385    5.583056021    6.939066749
  196 SER   C       1957    0.252157530    5.387685885    0.088966885
  196 SER   O       1958    0.150750096    5.425414029    0.147488266
  197 GLN   N       1959    0.322516136    5.279161555    0.120000991
  197 GLN   H       1960    0.391703365    5.240531068    0.058989487
  197 GLN   CA      1961    0.298965792    5.208617453    0.246799695
  197 GLN   CB      1962    0.243516000    5.070056177    0.213077470
  197 GLN   CG      1963    0.346826051    4.979323960    0.145986680
  197 GLN   CD      1964    0.307329338    4.833001162    0.166891417
  197 GLN   OE1     1965    0.329886431    4.769977596    0.270081572
  197 GLN   NE2     1966    0.236182629    4.772942294    0.071933850
  197 GLN   HE21    1967    0.219004758    4.674465408    0.074260598
  197 GLN   HE22    1968    0.201661973    4.816378727   -0.011251887
  197 GLN   C       1969    0.404643965    5.196147513    0.356755239
  197 GLN   O       1970    0.379818885    5.204314782    0.476953001
  198 PHE   N       1971    0.529368520    5.180138593    0.313416771
  198 PHE   H       1972    0.544370930    5.172235316    0.214855002
  198 PHE   CA      1973    0.648712681    5.175428677    0.399135478
  198 PHE   CB      1974    0.764938451    5.101331180    0.332719776
  198 PHE   CG      1975    0.762937959    4.948481426    0.339343568
  198 PHE   CD1     1976    0.813545236    4.892726044    0.456189215
  198 PHE   HD1     1977    0.829554657    4.958433046    0.541671896
  198 PHE   CD2     1978    0.740523941    4.868502676    0.227888654
  198 PHE   HD2     1979    0.691765418    4.911248248    0.140273457
  198 PHE   CE1     1980    0.829356949    4.755353686    0.470229938
  198 PHE   HE1     1981    0.862858097    4.715930300    0.566169868
  198 PHE   CE2     1982    0.762468000    4.731700099    0.239091691
  198 PHE   HE2     1983    0.713853235    4.660071365    0.172857766
  198 PHE   CZ      1984    0.805210041    4.675699029    0.358906819
  198 PHE   HZ      1985    0.832829782    4.570265574    0.358895034
  198 PHE   C       1986    0.693287842    5.310397058    0.455753422
  198 PHE   O       1987    0.789458080    5.367573440    0.404626323
  199 ILE   N       1988    0.605439616    5.367938580    0.537372272
  199 ILE   H       1989    0.513216770    5.335176025    0.557935838
  199 ILE   CA      1990    0.617856776    5.501238928    0.598105719
  199 ILE   CB      1991    0.497515697    5.586201203    0.556723334
  199 ILE   CG1     1992    0.481450029    5.589445466    0.404598824
  199 ILE   CG2     1993    0.493121211    5.732300258    0.601942308
  199 ILE   CD      1994    0.594227511    5.654376873    0.324113311
  199 ILE   C       1995    0.618099417    5.486938609    0.750435763
  199 ILE   O       1996    0.513477055    5.475371186    0.814078679
  200 GLY   N       1997    0.723966527    5.540087015    0.810897170
  200 GLY   H       1998    0.787735604    5.588279657    0.750818341
  200 GLY   CA      1999    0.749725076    5.548039518    0.955397497
  200 GLY   C       2000    0.656110250    5.624962211    1.048814007
  200 GLY   O       2001    0.690894640    5.647405590    1.164638621
  201 TYR   N       2002    0.532357707    5.637721769    1.001820025
  201 TYR   H       2003    0.536508951    5.593273677    0.912345957
  201 TYR   CA      2004    0.420198982    5.705894496    1.068002036
  201 TYR   CB      2005    0.419947891    5.852837833    1.025379791
  201 TYR   CG      2006    0.554530805    5.917299181    1.059184379
  201 TYR   CD1     2007    0.579481504    5.940455325    1.193947639
  201 TYR   HD1     2008    0.496371807    5.958970021    1.261998977
  201 TYR   CD2     2009    0.650556873    5.955324288    0.966157035
  201 TYR   HD2     2010    0.638691886    5.920688252    0.863480904
  201 TYR   CE1     2011    0.706006872    5.978599021    1.237026003
  201 TYR   HE1     2012    0.718305575    6.000504937    1.343091422
  201 TYR   CE2     2013    0.776407860    5.995164751    1.009696373
  201 TYR   HE2     2014    0.854591717    6.003373709    0.934192084
  201 TYR   CZ      2015    0.806987814    6.004165797    1.144993281
  201 TYR   OH      2016    0.929108201    6.048220924    1.185500671
  201 TYR   HH      2017    0.986854862    6.058757278    1.104541948
  201 TYR   C       2018    0.290221068    5.641820350    1.018917964
  201 TYR   O       2019    0.269627807    5.612738792    0.901204686
  202 PRO   N       2020    0.201924094    5.609887275    1.113122138
  202 PRO   CA      2021    0.073927091    5.543969858    1.083459944
  202 PRO   CB      2022    0.012721610    5.526873163    1.222638221
  202 PRO   CG      2023    0.066622713    5.646059917    1.301973056
  202 PRO   CD      2024    0.212224777    5.646984180    1.254987058
  202 PRO   C       2025    6.866774267    5.624978517    0.993171922
  202 PRO   O       2026    6.841875816    5.744819572    1.005387313
  203 ILE   N       2027    6.792848961    5.551031612    0.910984408
  203 ILE   H       2028    6.787918181    5.452834761    0.929234509
  203 ILE   CA      2029    6.704030198    5.604144051    0.806582008
  203 ILE   CB      2030    6.735112894    5.535900223    0.673224616
  203 ILE   CG1     2031    6.869934266    5.598382947    0.636781409
  203 ILE   CG2     2032    6.630545378    5.564311766    0.565190375
  203 ILE   CD      2033    6.954227261    5.526179529    0.531464229
  203 ILE   C       2034    6.561151229    5.567262236    0.847053916
  203 ILE   O       2035    6.528270342    5.448926444    0.853930336
  204 THR   N       2036    6.489552474    5.665300373    0.901404615
  204 THR   H       2037    6.524604224    5.758940481    0.903109061
  204 THR   CA      2038    6.355900766    5.652681213    0.961297054
  204 THR   CB      2039    6.366895564    5.698476683    1.106883898
  204 THR   OG1     2040    6.474796480    5.632250363    1.173349321
  204 THR   HG1     2041    6.540622648    5.703042780    1.198949220
  204 THR   CG2     2042    6.244821462    5.657568255    1.189574404
  204 THR   C       2043    6.237132635    5.719893846    0.892114014
  204 THR   O       2044    6.200178496    5.835402000    0.912638596
  205 LEU   N       2045    6.167732979    5.634507935    0.817401247
  205 LEU   H       2046    6.211964260    5.549352632    0.789255763
  205 LEU   CA      2047    6.051399352    5.680064976    0.739958579
  205 LEU   CB      2048    6.007047961    5.574514361    0.638472471
  205 LEU   CG      2049    6.058336660    5.601214666    0.496819499
  205 LEU   CD1     2050    5.999818163    5.482437961    0.420178604
  205 LEU   CD2     2051    5.991296403    5.727360085    0.442047859
  205 LEU   C       2052    5.926195745    5.716299706    0.820073466
  205 LEU   O       2053    5.862375946    5.632029728    0.882959112
  206 PHE   N       2054    5.883963162    5.842004935    0.809900843
  206 PHE   H       2055    5.930221192    5.912263157    0.755838861
  206 PHE   CA      2056    5.762430137    5.883703483    0.881295961
  206 PHE   CB      2057    5.790119571    5.991008286    0.986785186
  206 PHE   CG      2058    5.811470367    5.918829694    1.119990623
  206 PHE   CD1     2059    5.709447702    5.929220228    1.213808920
  206 PHE   HD1     2060    5.614396920    5.973599958    1.184212073
  206 PHE   CD2     2061    5.939709985    5.887108482    1.163182659
  206 PHE   HD2     2062    6.011669630    5.851486253    1.089476756
  206 PHE   CE1     2063    5.740600061    5.909466590    1.347824522
  206 PHE   HE1     2064    5.667905550    5.940253788    1.422982067
  206 PHE   CE2     2065    5.961430873    5.853576603    1.296308669
  206 PHE   HE2     2066    6.063383331    5.829186333    1.326171883
  206 PHE   CZ      2067    5.863531169    5.864330929    1.394393029
  206 PHE   HZ      2068    5.884275718    5.851313533    1.500606076
  206 PHE   C       2069    5.647723109    5.921585699    0.787401713
  206 PHE   O       2070    5.602832124    6.035209962    0.801755512
  207 VAL   N       2071    5.592333378    5.829446400    0.709091286
  207 VAL   H       2072    5.597903164    5.733465418    0.736598173
  207 VAL   CA      2073    5.496682797    5.870740832    0.605375815
  207 VAL   CB      2074    5.479135591    5.758639463    0.502732400
  207 VAL   CG1     2075    5.411879382    5.808663799    0.374734169
  207 VAL   CG2     2076    5.615886960    5.706771055    0.457769446
  207 VAL   C       2077    5.362433668    5.911693253    0.666308555
  207 VAL   O       2078    5.311060546    5.830177530    0.742773270
  208 GLU   N       2079    5.303289101    6.025395085    0.630755142
  208 GLU   H       2080    5.345138642    6.086379593    0.563440103
  208 GLU   CA      2081    5.177603087    6.079626586    0.684336579
  208 GLU   CB      2082    5.200832148    6.218086675    0.745174468
  208 GLU   CG      2083    5.319119565    6.233597254    0.840968566
  208 GLU   CD      2084    5.338387260    6.371547010    0.904294176
  208 GLU   OE1     2085    5.318775304    6.471723105    0.832147649
  208 GLU   OE2     2086    5.360727776    6.375285869    1.027234905
  208 GLU   C       2087    5.077740711    6.095994514    0.569578442
  208 GLU   O1      2088    5.116184183    6.095298015    0.450632055
  208 GLU   O2      2089    4.964280859    6.136677475    0.602710168
  209 3RQ   C1      2090    0.513277983    0.377052516    6.880931018
  209 3RQ   Cl1     2091    0.537583578    0.400567418    6.708414561
  209 3RQ   C2      2092    0.392471859    0.409346445    0.055573393
  209 3RQ   H2      2093    0.319165667    0.454275664   -0.011440682
  209 3RQ   C3      2094    0.365072343    0.351410151    0.178930818
  209 3RQ   Cl2     2095    0.211265929    0.393074587    0.253195348
  209 3RQ   C4      2096    0.463414341    0.270987244    0.235360680
  209 3RQ   C5      2097    0.585338257    0.241918878    0.175272501
  209 3RQ   H5      2098    0.657554542    0.176654999    0.224336296
  209 3RQ   C6      2099    0.610807584    0.294138466    0.049007649
  209 3RQ   O1      2100    0.724851954    0.290327296   -0.024972495
  209 3RQ   C7      2101    0.829834280    0.345374827    0.055014788
  209 3RQ   C8      2102    0.455242362    0.220301293    0.379496762
  209 3RQ   N1      2103    0.539390732    0.265102233    0.473676654
  209 3RQ   C15     2104    0.650980312    0.279386808    0.679996639
  209 3RQ   C10     2105    0.545288923    0.211703576    0.594258563
  209 3RQ   N2      2106    0.461509107    0.118981979    0.636780674
  209 3RQ   C11     2107    0.373696448    0.071167325    0.547551752
  209 3RQ   C12     2108    0.367645858    0.119179293    0.417244657
  209 3RQ   N3      2109    0.273849766    6.871152931    0.565179683
  209 3RQ   H3      2110    0.245835296    6.824579645    0.649120845
  209 3RQ   C13     2111    0.214669262    6.861044232    0.446496822
  209 3RQ   H13     2112    0.127517846    6.797268914    0.431720500
  209 3RQ   C14     2113    0.270297594    0.053563594    0.354739492
  209 3RQ   C16     2114    0.231118986    0.061376227    0.208078187
  209 3RQ   N4      2115    0.199005031    0.059356341    0.100789096
  210 H2O   OW      2116    6.840926301    6.694154730    0.613155519
  210 H2O   HW1     2117    6.750931049    6.737743652    0.611647907
  210 H2O   HW2     2118    6.903113776    6.748074717    0.669959574
  211 H2O   OW      2119    0.044507894    6.538517764    0.396354675
  211 H2O   HW1     2120    0.018133092    6.599822171    0.470837139
  211 H2O   HW2     2121    0.007872757    6.447126041    0.413870648
  212 NA+   NA      2122    5.600286653    6.626535548    1.293037742
  213 NA+   NA      2123    3.603455854    1.973520401    5.850192916
  214 NA+   NA      2124    4.987648837    0.358862543    5.935288186
  215 NA+   NA      2125    3.589763235    4.750158817    3.285399695
  216 NA+   NA      2126    0.854318498    6.738891409    3.390500713
  217 NA+   NA      2127    2.754546428    5.764256512    3.781032326
  218 NA+   NA      2128    4.881928563    5.878014877    0.477062024
  219 NA+   NA      2129    3.588409991    3.531149694    5.697747835
    1 SOLV  OW      2130    0.365989079    0.121789837    0.905746053
    1 SOLV  HW1     2131    0.283199898    0.068726060    0.923961667
    1 SOLV  HW2     2132    0.409511683    0.088020023    0.822277648
    2 SOLV  OW      2133    6.382064407    1.402933933    0.200199296
    2 SOLV  HW1     2134    6.461413407    1.375161833    0.254367709
    2 SOLV  HW2     2135    6.412897677    1.440544985    0.112812662
    3 SOLV  OW      2136    1.005985085    0.575700661    6.510644358
    3 SOLV  HW1     2137    1.016175388    0.668752699    6.475446082
    3 SOLV  HW2     2138    0.909361688    0.557320954    6.528741139
    4 SOLV  OW      2139    6.593239645    4.961943943    5.885400341
    4 SOLV  HW1     2140    6.519699932    5.029517181    5.890620671
    4 SOLV  HW2     2141    6.615798623    4.944594111    5.789528250
    5 SOLV  OW      2142    0.730665137    0.488085920    1.493488672
    5 SOLV  HW1     2143    0.711210912    0.464121461    1.398363062
    5 SOLV  HW2     2144    0.826563101    0.515125979    1.502088543
    6 SOLV  OW      2145    5.650769819    6.791816738    1.148395126
    6 SOLV  HW1     2146    5.613490380    6.879524210    1.118073088
    6 SOLV  HW2     2147    5.687004440    6.741997117    1.069611293
    7 SOLV  OW      2148    0.882873242    5.909080207    0.447500506
    7 SOLV  HW1     2149    0.862144864    5.848342510    0.370800388
    7 SOLV  HW2     2150    0.924365283    5.993295404    0.413035939
    8 SOLV  OW      2151    6.883628072    1.942610463    0.792003516
    8 SOLV  HW1     2152    6.845436137    1.878069931    0.858167167
    8 SOLV  HW2     2153    6.946009555    1.894310872    0.730543568
    9 SOLV  OW      2154    0.375148328    5.778705961    1.542907045
    9 SOLV  HW1     2155    0.378165762    5.767178381    1.642203827
    9 SOLV  HW2     2156    0.350172723    5.873051375    1.521068107
   10 SOLV  OW      2157    0.783384231    0.222407409    6.009275380
   10 SOLV  HW1     2158    0.798988903    0.164960045    5.928924045
   10 SOLV  HW2     2159    0.687588052    0.250995783    6.011683097
   11 SOLV  OW      2160    1.061102524    1.552916433    5.523761471
   11 SOLV  HW1     2161    0.968584683    1.562763137    5.560438887
   11 SOLV  HW2     2162    1.077428914    1.457202430    5.499805280
   12 SOLV  OW      2163    5.762769820    2.567308617    1.326312194
   12 SOLV  HW1     2164    5.773626571    2.638264201    1.395947862
   12 SOLV  HW2     2165    5.824054474    2.490956791    1.346712535
   13 SOLV  OW      2166    6.807688469    5.824333565    6.456345816
   13 SOLV  HW1     2167    6.741567293    5.810828877    6.382541206
   13 SOLV  HW2     2168    6.830006112    5.736031310    6.497651861
   14 SOLV  OW      2169    0.035307952    5.599006117    6.592152928
   14 SOLV  HW1     2170   -0.009538458    5.511784969    6.572578389
   14 SOLV  HW2     2171    0.067289095    5.599491811    6.686909490
   15 SOLV  OW      2172    2.083609532    6.857027268    0.906795451
   15 SOLV  HW1     2173    2.015661463    6.802275281    0.955652946
   15 SOLV  HW2     2174    2.092693001    6.946193847    0.951163831
   16 SOLV  OW      2175    6.288801176    5.735343390    5.751540648
   16 SOLV  HW1     2176    6.235645319    5.716984486    5.834239949
   16 SOLV  HW2     2177    6.291690124    5.653014940    5.694836073
   17 SOLV  OW      2178    0.307108444    1.042505662    1.196528611
   17 SOLV  HW1     2179    0.324143878    1.015249427    1.101827585
   17 SOLV  HW2     2180    0.233047626    1.109661791    1.199061026
   18 SOLV  OW      2181    0.113818969    2.252104179    5.124463302
   18 SOLV  HW1     2182    0.024903263    2.207144500    5.115859471
   18 SOLV  HW2     2183    0.111575885    2.315920230    5.201429681
   19 SOLV  OW      2184    6.701354944    6.535418170    1.386465505
   19 SOLV  HW1     2185    6.719077392    6.633816931    1.384162686
   19 SOLV  HW2     2186    6.786615341    6.486643998    1.405265222
   20 SOLV  OW      2187    5.992841729    0.244657037    2.213400442
   20 SOLV  HW1     2188    5.984308627    0.145975738    2.227212766
   20 SOLV  HW2     2189    5.949995151    0.292825808    2.289856251
   21 SOLV  OW      2190    0.052948090    1.614527871    1.759451685
   21 SOLV  HW1     2191    0.145516760    1.601627138    1.723889728
   21 SOLV  HW2     2192    0.056389505    1.671985659    1.841224293
   22 SOLV  OW      2193    0.586475345    5.167968681    0.010976944
   22 SOLV  HW1     2194    0.639377807    5.249404951   -0.012927532
   22 SOLV  HW2     2195    0.565974613    5.116024961   -0.071989477
   23 SOLV  OW      2196    6.772819820    0.161979248    1.812440797
   23 SOLV  HW1     2197    6.751578005    0.073872122    1.854720960
   23 SOLV  HW2     2198    6.848332229    0.205234967    1.861720019
   24 SOLV  OW      2199    5.485050434    6.703322287    4.480377219
   24 SOLV  HW1     2200    5.498703273    6.802395363    4.480516150
   24 SOLV  HW2     2201    5.513230786    6.665937187    4.392002414
   25 SOLV  OW      2202    5.957380537    6.071934274    5.345125037
   25 SOLV  HW1     2203    5.982085953    5.977882595    5.321770599
   25 SOLV  HW2     2204    5.858837998    6.084371681    5.333457342
   26 SOLV  OW      2205    1.285323808    0.573644975    1.007924096
   26 SOLV  HW1     2206    1.264265297    0.549724077    1.102710013
   26 SOLV  HW2     2207    1.383866227    0.565971593    0.992741505
   27 SOLV  OW      2208    0.561050598    0.076035937    6.675524799
   27 SOLV  HW1     2209    0.643258590    0.019429512    6.681777745
   27 SOLV  HW2     2210    0.584595684    0.171247370    6.695065523
   28 SOLV  OW      2211    6.490157164    6.826170399    1.980539614
   28 SOLV  HW1     2212    6.530593996    6.776418915    1.903795293
   28 SOLV  HW2     2213    6.467218232    6.761822551    2.053568101
   29 SOLV  OW      2214    0.535434141    0.849332944    2.035092826
   29 SOLV  HW1     2215    0.571928553    0.756329214    2.030589737
   29 SOLV  HW2     2216    0.610087372    0.913614182    2.052313164
   30 SOLV  OW      2217    6.315947955    2.035714730    6.231032102
   30 SOLV  HW1     2218    6.368549895    2.106595550    6.278052412
   30 SOLV  HW2     2219    6.227685660    2.073123113    6.202531373
   31 SOLV  OW      2220    6.155224508    4.907744109    0.906246021
   31 SOLV  HW1     2221    6.235678424    4.877107980    0.957137846
   31 SOLV  HW2     2222    6.125190918    4.835042682    0.844489787
   32 SOLV  OW      2223    0.772408361    6.802881820    6.696243574
   32 SOLV  HW1     2224    0.731267316    6.729213704    6.749928433
   32 SOLV  HW2     2225    0.872008098    6.798030582    6.703854216
   33 SOLV  OW      2226    4.782360080    3.359118344    1.018660000
   33 SOLV  HW1     2227    4.785397581    3.338659752    1.116505728
   33 SOLV  HW2     2228    4.693264503    3.332543350    0.981818500
   34 SOLV  OW      2229    1.267521831    5.567799001    0.707062563
   34 SOLV  HW1     2230    1.212878724    5.651269569    0.700080999
   34 SOLV  HW2     2231    1.305775653    5.545431522    0.617406744
   35 SOLV  OW      2232    5.316160270    4.404914794    0.080372135
   35 SOLV  HW1     2233    5.307876441    4.347588743    0.161900852
   35 SOLV  HW2     2234    5.324036869    4.500788083    0.107721829
   36 SOLV  OW      2235    0.002731354    1.123520512    5.163146393
   36 SOLV  HW1     2236    0.040735174    1.215271385    5.151354225
   36 SOLV  HW2     2237    0.062852714    1.056675315    5.119343841
   37 SOLV  OW      2238    4.575496633    1.840344082    0.694296780
   37 SOLV  HW1     2239    4.612796894    1.805073388    0.780114428
   37 SOLV  HW2     2240    4.648066978    1.844386977    0.625600659
   38 SOLV  OW      2241    6.862287527    4.758166151    5.431468788
   38 SOLV  HW1     2242    6.880828733    4.676943600    5.376143947
   38 SOLV  HW2     2243    6.925331483    4.760724151    5.509060794
   39 SOLV  OW      2244    6.268965649    5.242174982    5.321484789
   39 SOLV  HW1     2245    6.258434646    5.236191711    5.420757206
   39 SOLV  HW2     2246    6.226048500    5.162682631    5.278580849
   40 SOLV  OW      2247    0.827695795    1.054462756    6.483532103
   40 SOLV  HW1     2248    0.857422567    1.124683849    6.548226431
   40 SOLV  HW2     2249    0.893997854    0.979605888    6.482834616
   41 SOLV  OW      2250    0.213286555    5.642783737    5.638237379
   41 SOLV  HW1     2251    0.165100349    5.620865964    5.553397873
   41 SOLV  HW2     2252    0.258720592    5.731365805    5.628805218
   42 SOLV  OW      2253    5.146335797    5.618896439    0.775144805
   42 SOLV  HW1     2254    5.073183749    5.623172212    0.843206421
   42 SOLV  HW2     2255    5.204663676    5.699670340    0.783812574
   43 SOLV  OW      2256    1.230760847    6.191362051    0.587039502
   43 SOLV  HW1     2257    1.142909774    6.168094190    0.628779926
   43 SOLV  HW2     2258    1.216024293    6.256222347    0.512357167
   44 SOLV  OW      2259    6.046659313    0.525044864    2.264562510
   44 SOLV  HW1     2260    6.094599027    0.558259767    2.183321725
   44 SOLV  HW2     2261    6.113438334    0.497939859    2.333897796
   45 SOLV  OW      2262    4.537467786    0.754588969    2.088181870
   45 SOLV  HW1     2263    4.612552683    0.692645551    2.111142457
   45 SOLV  HW2     2264    4.452296913    0.702612408    2.081388231
   46 SOLV  OW      2265    1.778435302    0.535409340    1.887753390
   46 SOLV  HW1     2266    1.798709967    0.596078451    1.964627466
   46 SOLV  HW2     2267    1.705305659    0.472254719    1.913540459
   47 SOLV  OW      2268    5.082058559    1.126234170    6.166114977
   47 SOLV  HW1     2269    5.024004955    1.049099072    6.192227309
   47 SOLV  HW2     2270    5.035426119    1.180996739    6.096628531
   48 SOLV  OW      2271    6.794153115    0.986512583    5.662418835
   48 SOLV  HW1     2272    6.833844803    0.899091917    5.690414854
   48 SOLV  HW2     2273    6.810629914    1.000850720    5.564825130
   49 SOLV  OW      2274    0.475997121    5.507886698    6.077983480
   49 SOLV  HW1     2275    0.412052371    5.435179082    6.102977769
   49 SOLV  HW2     2276    0.454154409    5.541398752    5.986332848
   50 SOLV  OW      2277    6.126269765    0.240142016    1.717427995
   50 SOLV  HW1     2278    6.042187339    0.204210366    1.757935820
   50 SOLV  HW2     2279    6.205093162    0.206563149    1.769013775
   51 SOLV  OW      2280    6.247524509    4.697457788    5.964028982
   51 SOLV  HW1     2281    6.227611156    4.769372685    6.030610544
   51 SOLV  HW2     2282    6.322464610    4.726828379    5.904676561
   52 SOLV  OW      2283    5.683537232    0.133545404    0.563263950
   52 SOLV  HW1     2284    5.603955862    0.104755525    0.509973362
   52 SOLV  HW2     2285    5.760416817    0.072581398    0.543905044
   53 SOLV  OW      2286    5.744248991    6.551552897    5.552690006
   53 SOLV  HW1     2287    5.786915473    6.478383551    5.499514671
   53 SOLV  HW2     2288    5.649851815    6.526445209    5.574148406
   54 SOLV  OW      2289    6.347200040    2.777229505    1.100620514
   54 SOLV  HW1     2290    6.312224169    2.870184015    1.088880305
   54 SOLV  HW2     2291    6.439910203    2.771589271    1.063544224
   55 SOLV  OW      2292    6.613315767    5.708230382    1.496076814
   55 SOLV  HW1     2293    6.590976284    5.788043721    1.552045350
   55 SOLV  HW2     2294    6.660677999    5.737900989    1.413142718
   56 SOLV  OW      2295    1.317009922    0.894830412    2.136070598
   56 SOLV  HW1     2296    1.278795857    0.987240196    2.137371909
   56 SOLV  HW2     2297    1.268064898    0.837609296    2.201885503
   57 SOLV  OW      2298    0.793408373    2.120424295    0.911363214
   57 SOLV  HW1     2299    0.850024494    2.060414749    0.967889587
   57 SOLV  HW2     2300    0.757503878    2.194974664    0.967530686
   58 SOLV  OW      2301    5.493036696    6.810656375    5.243646980
   58 SOLV  HW1     2302    5.527762186    6.720193417    5.268357976
   58 SOLV  HW2     2303    5.400726030    6.801816188    5.206222495
   59 SOLV  OW      2304    6.273002936    6.756145822    5.431973866
   59 SOLV  HW1     2305    6.218750218    6.784009081    5.352725639
   59 SOLV  HW2     2306    6.362446549    6.800748747    5.428456739
   60 SOLV  OW      2307    6.231453188    0.135182965    5.595143316
   60 SOLV  HW1     2308    6.217958551    0.201497851    5.668776662
   60 SOLV  HW2     2309    6.326864503    0.105221708    5.594365899
   61 SOLV  OW      2310    0.642495626    0.681825215    6.362870061
   61 SOLV  HW1     2311    0.671547679    0.702731015    6.456254064
   61 SOLV  HW2     2312    0.720737985    0.689718388    6.301084643
   62 SOLV  OW      2313    4.555354150    5.552222438    5.910412237
   62 SOLV  HW1     2314    4.526096541    5.505839324    5.826778939
   62 SOLV  HW2     2315    4.652402650    5.534078680    5.926357398
   63 SOLV  OW      2316    5.206923574    4.711934623    0.443020970
   63 SOLV  HW1     2317    5.282990810    4.688665616    0.382406886
   63 SOLV  HW2     2318    5.122797405    4.719561579    0.389483370
   64 SOLV  OW      2319    5.675886382    1.669699840    5.351868943
   64 SOLV  HW1     2320    5.598803680    1.675979090    5.415276987
   64 SOLV  HW2     2321    5.750175315    1.618263884    5.394730774
   65 SOLV  OW      2322    6.766236795    5.206247770    5.872249019
   65 SOLV  HW1     2323    6.820225853    5.258267269    5.806073541
   65 SOLV  HW2     2324    6.678383657    5.251779077    5.886696382
   66 SOLV  OW      2325    1.837931257    5.102612577    0.367934715
   66 SOLV  HW1     2326    1.801681917    5.164618468    0.437525994
   66 SOLV  HW2     2327    1.887937420    5.028262587    0.412354072
   67 SOLV  OW      2328    6.881590292    2.331845233    6.599545229
   67 SOLV  HW1     2329    6.895787670    2.372808191    6.509423799
   67 SOLV  HW2     2330    6.968194666    2.295083613    6.633450734
   68 SOLV  OW      2331    5.908354680    0.621345322    0.996640013
   68 SOLV  HW1     2332    5.818549355    0.642756891    0.958213628
   68 SOLV  HW2     2333    5.966068987    0.702964082    0.993912946
   69 SOLV  OW      2334    1.176414323    0.287712278    0.022039746
   69 SOLV  HW1     2335    1.141294067    0.348932329   -0.048814131
   69 SOLV  HW2     2336    1.181691002    0.336906922    0.108951648
   70 SOLV  OW      2337    4.481515669    1.730344977    2.940028678
   70 SOLV  HW1     2338    4.382271044    1.729394219    2.952261426
   70 SOLV  HW2     2339    4.524682807    1.678650018    3.013949106
   71 SOLV  OW      2340    0.779645990    6.154591050    2.199986280
   71 SOLV  HW1     2341    0.695365683    6.189192470    2.158737330
   71 SOLV  HW2     2342    0.764777416    6.061330735    2.232898991
   72 SOLV  OW      2343    0.074715270    2.281480267    1.031851448
   72 SOLV  HW1     2344    0.167969450    2.254237789    1.008154518
   72 SOLV  HW2     2345    0.077377706    2.364765799    1.087136451
   73 SOLV  OW      2346    6.278503587    4.153799812    5.519899933
   73 SOLV  HW1     2347    6.235052278    4.069558170    5.551792290
   73 SOLV  HW2     2348    6.332653569    4.193480432    5.594027640
   74 SOLV  OW      2349    1.152270570    5.681137149    1.947922673
   74 SOLV  HW1     2350    1.141081929    5.604035345    1.885219419
   74 SOLV  HW2     2351    1.230412458    5.736478303    1.919064406
   75 SOLV  OW      2352    1.497470577    1.298743721    0.348473172
   75 SOLV  HW1     2353    1.587737295    1.282843251    0.388479674
   75 SOLV  HW2     2354    1.454728240    1.377476404    0.392920545
   76 SOLV  OW      2355    6.416996450    6.485310252    1.459067222
   76 SOLV  HW1     2356    6.504459033    6.523403422    1.429054920
   76 SOLV  HW2     2357    6.394974296    6.520188701    1.550171895
   77 SOLV  OW      2358    6.241797442    1.523505968    5.918346669
   77 SOLV  HW1     2359    6.196934241    1.552104545    5.833662828
   77 SOLV  HW2     2360    6.176296599    1.474419309    5.975809427
   78 SOLV  OW      2361    6.498521837    4.496755334    5.974073155
   78 SOLV  HW1     2362    6.423218589    4.433627739    5.992665611
   78 SOLV  HW2     2363    6.466425090    4.570213061    5.914280588
   79 SOLV  OW      2364    0.885109508    6.210122727    6.257766608
   79 SOLV  HW1     2365    0.798457932    6.250828481    6.286683892
   79 SOLV  HW2     2366    0.928323100    6.164851144    6.335770547
   80 SOLV  OW      2367    5.635876640    0.676233618    0.924249450
   80 SOLV  HW1     2368    5.607361294    0.682603319    0.828603078
   80 SOLV  HW2     2369    5.646927491    0.580066329    0.949380748
   81 SOLV  OW      2370    6.480567438    3.957490092    6.856218891
   81 SOLV  HW1     2371    6.489489315    3.885229502    6.787660195
   81 SOLV  HW2     2372    6.411295286    3.931286228    6.923421144
   82 SOLV  OW      2373    6.190484244    1.925786117    2.641351914
   82 SOLV  HW1     2374    6.223335896    1.843138281    2.687090596
   82 SOLV  HW2     2375    6.116953744    1.966754836    2.695357945
   83 SOLV  OW      2376    4.848632867    6.781010122    0.516784465
   83 SOLV  HW1     2377    4.911630007    6.855313231    0.494159100
   83 SOLV  HW2     2378    4.897385538    6.693762251    0.513262493
   84 SOLV  OW      2379    4.293798621    5.354247711    0.080322677
   84 SOLV  HW1     2380    4.315940932    5.354671768    0.177849447
   84 SOLV  HW2     2381    4.288733097    5.448372518    0.046904928
   85 SOLV  OW      2382    1.414954045    0.248984215    0.606148305
   85 SOLV  HW1     2383    1.386709250    0.324209716    0.546610594
   85 SOLV  HW2     2384    1.374962028    0.261539769    0.696947030
   86 SOLV  OW      2385    6.842821102    0.714556704    2.141035194
   86 SOLV  HW1     2386    6.918804652    0.767923120    2.178164287
   86 SOLV  HW2     2387    6.838569602    0.626007224    2.187305211
   87 SOLV  OW      2388    1.380616329    1.522077832    5.168976280
   87 SOLV  HW1     2389    1.289670935    1.519561081    5.127454625
   87 SOLV  HW2     2390    1.381641070    1.589432720    5.242892973
   88 SOLV  OW      2391    6.053639278    6.569219831    5.268670957
   88 SOLV  HW1     2392    6.088841852    6.657520328    5.237594619
   88 SOLV  HW2     2393    5.957344230    6.560846914    5.242997430
   89 SOLV  OW      2394    1.147600771    0.451860989    0.539696056
   89 SOLV  HW1     2395    1.047630941    0.449244539    0.540495658
   89 SOLV  HW2     2396    1.182425932    0.421808331    0.628496390
   90 SOLV  OW      2397    1.880454532    0.308850611    6.659991771
   90 SOLV  HW1     2398    1.826953672    0.240283076    6.709368158
   90 SOLV  HW2     2399    1.974489621    0.308582163    6.694040333
   91 SOLV  OW      2400    6.716648356    1.685489172    1.606742264
   91 SOLV  HW1     2401    6.790900527    1.668835821    1.671621538
   91 SOLV  HW2     2402    6.689149943    1.599030909    1.564685086
   92 SOLV  OW      2403    6.693446803    0.317539365    4.422292776
   92 SOLV  HW1     2404    6.659700582    0.233098932    4.380664620
   92 SOLV  HW2     2405    6.619215461    0.384401251    4.426872057
   93 SOLV  OW      2406    6.325140369    1.740879874    6.278846322
   93 SOLV  HW1     2407    6.419178126    1.718263535    6.253410710
   93 SOLV  HW2     2408    6.307021554    1.836884287    6.257483115
   94 SOLV  OW      2409    6.447510659    1.690616840    5.874372841
   94 SOLV  HW1     2410    6.375978687    1.621522394    5.884891920
   94 SOLV  HW2     2411    6.420470033    1.774127925    5.922290258
   95 SOLV  OW      2412    0.956174102    6.556509278    2.751217963
   95 SOLV  HW1     2413    0.950037374    6.484130579    2.819959969
   95 SOLV  HW2     2414    0.938531131    6.517993327    2.660625464
   96 SOLV  OW      2415    3.221340065    6.605353646    0.276537392
   96 SOLV  HW1     2416    3.294193564    6.664909596    0.242670706
   96 SOLV  HW2     2417    3.209242482    6.620039580    0.374718269
   97 SOLV  OW      2418    6.450634839    5.753332371    4.617559697
   97 SOLV  HW1     2419    6.519867449    5.711757194    4.676552663
   97 SOLV  HW2     2420    6.439591616    5.849689421    4.641954176
   98 SOLV  OW      2421    4.978734721    5.452113801    4.580612150
   98 SOLV  HW1     2422    5.010809178    5.387881458    4.510990389
   98 SOLV  HW2     2423    5.056251810    5.482844842    4.635824226
   99 SOLV  OW      2424    0.718120684    6.047701826    5.454185613
   99 SOLV  HW1     2425    0.745815900    5.968127032    5.400310088
   99 SOLV  HW2     2426    0.792182165    6.114904793    5.454835514
  100 SOLV  OW      2427    1.697044120    6.565418041    5.009424805
  100 SOLV  HW1     2428    1.598762620    6.552228225    5.022399249
  100 SOLV  HW2     2429    1.712522582    6.625616288    4.931078786
  101 SOLV  OW      2430    4.785676903    4.885157118    0.780305972
  101 SOLV  HW1     2431    4.739671052    4.943267067    0.713161430
  101 SOLV  HW2     2432    4.754077766    4.908944070    0.872161249
  102 SOLV  OW      2433    5.308933823    1.795295207    1.694974928
  102 SOLV  HW1     2434    5.332015282    1.723862859    1.761051742
  102 SOLV  HW2     2435    5.237948401    1.761716711    1.633047557
  103 SOLV  OW      2436    1.458672972    0.200901477    0.904331943
  103 SOLV  HW1     2437    1.538075757    0.256840974    0.880501905
  103 SOLV  HW2     2438    1.454251800    0.189927360    1.003638724
  104 SOLV  OW      2439    6.491235589    0.930750912    2.695849204
  104 SOLV  HW1     2440    6.522571187    1.025495608    2.702425810
  104 SOLV  HW2     2441    6.568884547    0.869022561    2.708575792
  105 SOLV  OW      2442    6.481439055    6.345880814    1.913875716
  105 SOLV  HW1     2443    6.534791022    6.302108654    1.986260274
  105 SOLV  HW2     2444    6.440488538    6.275685356    1.855587344
  106 SOLV  OW      2445    5.660356987    0.612416077    0.381166547
  106 SOLV  HW1     2446    5.644473139    0.524082396    0.425289470
  106 SOLV  HW2     2447    5.709140661    0.672835873    0.444185996
  107 SOLV  OW      2448    4.464222221    5.000667646    6.587800049
  107 SOLV  HW1     2449    4.475076711    4.923321675    6.650261049
  107 SOLV  HW2     2450    4.446587449    5.083819303    6.640491853
  108 SOLV  OW      2451    5.638575752    0.188666932    0.828952915
  108 SOLV  HW1     2452    5.540206471    0.193494985    0.846279521
  108 SOLV  HW2     2453    5.654652005    0.178772503    0.730750805
  109 SOLV  OW      2454    6.652598998    1.405718302    1.467032263
  109 SOLV  HW1     2455    6.561277316    1.436030223    1.439770010
  109 SOLV  HW2     2456    6.654285411    1.389655386    1.565728070
  110 SOLV  OW      2457    6.079701107    0.366552512    1.497908482
  110 SOLV  HW1     2458    6.122728226    0.315264756    1.572203117
  110 SOLV  HW2     2459    6.069443400    0.462252959    1.525067575
  111 SOLV  OW      2460    4.229592990    6.768519928    0.703960779
  111 SOLV  HW1     2461    4.248177901    6.835569184    0.775800356
  111 SOLV  HW2     2462    4.184684305    6.688553154    0.743840789
  112 SOLV  OW      2463    1.529249168    5.892745068    6.388212768
  112 SOLV  HW1     2464    1.453028806    5.851542471    6.438154989
  112 SOLV  HW2     2465    1.518920338    5.874248674    6.290475275
  113 SOLV  OW      2466    0.608633677    0.028575311    2.883963471
  113 SOLV  HW1     2467    0.702526611    0.045018748    2.914222027
  113 SOLV  HW2     2468    0.598034579    0.060070840    2.789637061
  114 SOLV  OW      2469    0.402090364    0.745243069    3.207796176
  114 SOLV  HW1     2470    0.403134296    0.645935425    3.219570676
  114 SOLV  HW2     2471    0.495320111    0.780656483    3.215260679
  115 SOLV  OW      2472    1.061523224    1.618025716    0.842317348
  115 SOLV  HW1     2473    1.037720134    1.581017601    0.932116328
  115 SOLV  HW2     2474    0.991610039    1.683547454    0.813698322
  116 SOLV  OW      2475    6.120458513    6.276507428    1.782715549
  116 SOLV  HW1     2476    6.216450353    6.248446054    1.782991387
  116 SOLV  HW2     2477    6.065586065    6.207060596    1.736153644
  117 SOLV  OW      2478    6.046370830    6.724592082    1.283206713
  117 SOLV  HW1     2479    6.116600705    6.795755706    1.285416166
  117 SOLV  HW2     2480    6.085428081    6.638235838    1.315120079
  118 SOLV  OW      2481    5.074453461    1.568608685    0.027329611
  118 SOLV  HW1     2482    5.054068313    1.650853431   -0.025793083
  118 SOLV  HW2     2483    5.131198399    1.592974704    0.105992981
  119 SOLV  OW      2484    6.482193539    1.350586022    5.935831611
  119 SOLV  HW1     2485    6.455223022    1.269209060    5.987332615
  119 SOLV  HW2     2486    6.408044146    1.417651411    5.938285842
  120 SOLV  OW      2487    4.966605905    6.723924140    5.475506775
  120 SOLV  HW1     2488    4.905685277    6.755374866    5.402697355
  120 SOLV  HW2     2489    4.933952649    6.758453194    5.563501719
  121 SOLV  OW      2490    5.717328506    0.758139373    0.155428384
  121 SOLV  HW1     2491    5.812805586    0.774473186    0.130581382
  121 SOLV  HW2     2492    5.713554751    0.705398228    0.240305534
  122 SOLV  OW      2493    0.088682305    6.244787542    4.450044130
  122 SOLV  HW1     2494    0.059899387    6.315796190    4.385771692
  122 SOLV  HW2     2495    0.121206980    6.287447821    4.534446885
  123 SOLV  OW      2496    1.372068564    0.480163741    6.649085325
  123 SOLV  HW1     2497    1.402289460    0.574121849    6.632957535
  123 SOLV  HW2     2498    1.286658276    0.481103480    6.701101324
  124 SOLV  OW      2499    4.477442612    5.856055233    6.690109032
  124 SOLV  HW1     2500    4.451471627    5.808721622    6.605936130
  124 SOLV  HW2     2501    4.469524755    5.954819301    6.676582520
  125 SOLV  OW      2502    0.257007422    0.749844366    1.778844221
  125 SOLV  HW1     2503    0.198717216    0.668828135    1.772489643
  125 SOLV  HW2     2504    0.257355695    0.783324130    1.873081689
  126 SOLV  OW      2505    6.599574665    0.687014943    2.311647600
  126 SOLV  HW1     2506    6.614047039    0.778905732    2.274927455
  126 SOLV  HW2     2507    6.604931675    0.620241380    2.237389509
  127 SOLV  OW      2508    5.191870364    0.766392764    6.279453504
  127 SOLV  HW1     2509    5.283080045    0.790391888    6.312719204
  127 SOLV  HW2     2510    5.175734079    0.668768941    6.293977100
  128 SOLV  OW      2511    1.753175996    6.763932213    6.451308433
  128 SOLV  HW1     2512    1.690183385    6.744250079    6.526450892
  128 SOLV  HW2     2513    1.843810185    6.784382229    6.488309301
  129 SOLV  OW      2514    4.279956019    6.160632537    0.612416680
  129 SOLV  HW1     2515    4.205341028    6.225444853    0.597127618
  129 SOLV  HW2     2516    4.348276858    6.202071163    0.672556942
  130 SOLV  OW      2517    5.057799559    5.854898856    0.323743463
  130 SOLV  HW1     2518    5.095568614    5.944840381    0.345778419
  130 SOLV  HW2     2519    5.113533232    5.811846807    0.252737861
  131 SOLV  OW      2520    1.318886991    2.216138226    2.226357859
  131 SOLV  HW1     2521    1.308637462    2.254735170    2.134668746
  131 SOLV  HW2     2522    1.234623507    2.230659547    2.278226618
  132 SOLV  OW      2523    1.626988311    1.401644441    5.949154797
  132 SOLV  HW1     2524    1.578530854    1.451105654    6.021313565
  132 SOLV  HW2     2525    1.631578791    1.304538756    5.972624505
  133 SOLV  OW      2526    0.268286164    1.160616794    2.358820292
  133 SOLV  HW1     2527    0.309472936    1.145221767    2.448634785
  133 SOLV  HW2     2528    0.190741420    1.223079400    2.367949971
  134 SOLV  OW      2529    0.683620723    2.206990739    0.152238290
  134 SOLV  HW1     2530    0.626213343    2.196346813    0.233433844
  134 SOLV  HW2     2531    0.626343622    2.231030044    0.073860600
  135 SOLV  OW      2532    5.859350757    1.831993058    0.445863646
  135 SOLV  HW1     2533    5.835052683    1.863566364    0.354133874
  135 SOLV  HW2     2534    5.916805316    1.900565256    0.490567567
  136 SOLV  OW      2535    5.075369253    2.639018209    1.976439572
  136 SOLV  HW1     2536    5.025577011    2.552788724    1.967109533
  136 SOLV  HW2     2537    5.089076734    2.659244826    2.073417799
  137 SOLV  OW      2538    6.408413727    5.004084717    5.584326107
  137 SOLV  HW1     2539    6.450942954    5.032138990    5.498278085
  137 SOLV  HW2     2540    6.315722790    4.971081250    5.566461015
  138 SOLV  OW      2541    5.406636088    6.407099136    4.985473071
  138 SOLV  HW1     2542    5.346138835    6.386375351    5.062365947
  138 SOLV  HW2     2543    5.378039599    6.354384336    4.905440869
  139 SOLV  OW      2544    3.734828820    2.406102972    4.408379743
  139 SOLV  HW1     2545    3.650906837    2.361177355    4.439046444
  139 SOLV  HW2     2546    3.809796652    2.382410848    4.470186921
  140 SOLV  OW      2547    6.758204337    5.741710205    5.051968293
  140 SOLV  HW1     2548    6.797946662    5.663827000    5.100494534
  140 SOLV  HW2     2549    6.715981943    5.803976780    5.117848056
  141 SOLV  OW      2550    5.061345570    4.094569628    3.642977737
  141 SOLV  HW1     2551    4.970232959    4.077966951    3.680722741
  141 SOLV  HW2     2552    5.120012274    4.015761130    3.661666071
  142 SOLV  OW      2553    4.158507824    3.615443427    6.808840802
  142 SOLV  HW1     2554    4.064736683    3.609894427    6.774520316
  142 SOLV  HW2     2555    4.206828381    3.530491961    6.787626106
  143 SOLV  OW      2556    5.047884891    4.007874314    4.212774661
  143 SOLV  HW1     2557    5.048479154    4.089467535    4.270598386
  143 SOLV  HW2     2558    5.094004844    3.932977184    4.260363864
  144 SOLV  OW      2559    3.288622331    5.235838139    3.938475236
  144 SOLV  HW1     2560    3.328334246    5.301353950    3.874204829
  144 SOLV  HW2     2561    3.255871022    5.284376088    4.019539528
  145 SOLV  OW      2562    4.793007363    3.612983622    4.708679146
  145 SOLV  HW1     2563    4.835015116    3.543265138    4.766784472
  145 SOLV  HW2     2564    4.864311954    3.661710958    4.658254077
  146 SOLV  OW      2565    5.663683494    3.701064121    3.610315075
  146 SOLV  HW1     2566    5.709659597    3.789298389    3.620445064
  146 SOLV  HW2     2567    5.599768898    3.687908550    3.686100976
  147 SOLV  OW      2568    6.216513645    4.330067171    4.541565649
  147 SOLV  HW1     2569    6.251778391    4.407039553    4.488339363
  147 SOLV  HW2     2570    6.236369880    4.244556221    4.493659907
  148 SOLV  OW      2571    4.993989009    3.121278282    5.445811052
  148 SOLV  HW1     2572    5.021372418    3.133672535    5.541196872
  148 SOLV  HW2     2573    4.967433810    3.026021330    5.430886362
  149 SOLV  OW      2574    5.067741641    3.233496971    4.918529933
  149 SOLV  HW1     2575    5.013387372    3.166822278    4.867538356
  149 SOLV  HW2     2576    5.011013789    3.312848048    4.940560763
  150 SOLV  OW      2577    4.747841055    6.469766276    3.537705744
  150 SOLV  HW1     2578    4.827081060    6.498919868    3.484107468
  150 SOLV  HW2     2579    4.709266311    6.386654971    3.497629357
  151 SOLV  OW      2580    0.092317884    4.181258131    2.988915010
  151 SOLV  HW1     2581    0.140530333    4.131332189    2.916909028
  151 SOLV  HW2     2582    0.107204718    4.279441207    2.977072856
  152 SOLV  OW      2583    5.624880387    4.113764944    4.195652966
  152 SOLV  HW1     2584    5.678659066    4.046573992    4.246595802
  152 SOLV  HW2     2585    5.604776431    4.078079739    4.104415255
  153 SOLV  OW      2586    6.292305298    4.710168401    5.220441925
  153 SOLV  HW1     2587    6.349956897    4.790735651    5.206768560
  153 SOLV  HW2     2588    6.233113497    4.724630919    5.299743546
  154 SOLV  OW      2589    3.819984918    5.448098957    5.755277023
  154 SOLV  HW1     2590    3.912183762    5.434951790    5.791719401
  154 SOLV  HW2     2591    3.790188684    5.541891173    5.773071802
  155 SOLV  OW      2592    5.670563812    4.489872905    5.635778833
  155 SOLV  HW1     2593    5.688362456    4.554861115    5.561878821
  155 SOLV  HW2     2594    5.675982864    4.396590234    5.600136338
  156 SOLV  OW      2595    4.847426577    3.952707148    4.032180082
  156 SOLV  HW1     2596    4.825737741    3.856142105    4.046542881
  156 SOLV  HW2     2597    4.940903479    3.970768837    4.062794920
  157 SOLV  OW      2598    5.137816893    5.692085577    5.187812580
  157 SOLV  HW1     2599    5.189616277    5.644579126    5.116666052
  157 SOLV  HW2     2600    5.110231621    5.626657681    5.258240988
  158 SOLV  OW      2601    4.816021392    5.294153827    4.292682220
  158 SOLV  HW1     2602    4.805225513    5.204586243    4.249520759
  158 SOLV  HW2     2603    4.748499260    5.357615567    4.255063500
  159 SOLV  OW      2604    4.008971906    2.789105152    6.629763661
  159 SOLV  HW1     2605    4.065776166    2.719269235    6.586218043
  159 SOLV  HW2     2606    4.062095284    2.873113345    6.640830227
  160 SOLV  OW      2607    5.022465319    5.930474974    5.174787128
  160 SOLV  HW1     2608    5.068937183    5.842257881    5.182532513
  160 SOLV  HW2     2609    5.062185760    5.982525427    5.099189860
  161 SOLV  OW      2610    3.638030831    2.964864493    6.093322074
  161 SOLV  HW1     2611    3.641390793    2.920112604    6.003948288
  161 SOLV  HW2     2612    3.729283248    2.964443066    6.134241382
  162 SOLV  OW      2613    4.806497711    3.672084596    3.998598499
  162 SOLV  HW1     2614    4.709898776    3.656966118    3.977582626
  162 SOLV  HW2     2615    4.859851734    3.592899614    3.968855818
  163 SOLV  OW      2616    5.141997373    3.414174422    5.628431404
  163 SOLV  HW1     2617    5.113419802    3.423415741    5.533040729
  163 SOLV  HW2     2618    5.154615816    3.317385233    5.650202939
  164 SOLV  OW      2619    5.769794050    2.569933801    5.283626199
  164 SOLV  HW1     2620    5.859465236    2.613408096    5.292054482
  164 SOLV  HW2     2621    5.746538104    2.560031379    5.186864402
  165 SOLV  OW      2622    5.053405865    5.399174242    5.512571029
  165 SOLV  HW1     2623    5.143567091    5.419366422    5.474299183
  165 SOLV  HW2     2624    5.026491763    5.306258067    5.487200007
  166 SOLV  OW      2625    6.051512522    3.885480344    6.099784644
  166 SOLV  HW1     2626    6.146089523    3.911657701    6.080499118
  166 SOLV  HW2     2627    6.050330260    3.814064321    6.169786630
  167 SOLV  OW      2628    4.635282747    4.604215727    4.507343829
  167 SOLV  HW1     2629    4.633619995    4.619701642    4.606123711
  167 SOLV  HW2     2630    4.626388524    4.691717216    4.459758301
  168 SOLV  OW      2631    3.465087633    5.354974055    6.199001334
  168 SOLV  HW1     2632    3.534358741    5.382901729    6.265509056
  168 SOLV  HW2     2633    3.495849627    5.272522617    6.151491235
  169 SOLV  OW      2634    5.496428466    5.542627713    5.453504108
  169 SOLV  HW1     2635    5.574530886    5.480965305    5.443542877
  169 SOLV  HW2     2636    5.515452228    5.609082034    5.525776567
  170 SOLV  OW      2637    5.577738452    4.712214201    6.408575180
  170 SOLV  HW1     2638    5.664713573    4.730546165    6.362740015
  170 SOLV  HW2     2639    5.563379268    4.613419949    6.414502663
  171 SOLV  OW      2640    4.941517464    4.985500260    6.414691125
  171 SOLV  HW1     2641    4.875991860    5.015779801    6.345474383
  171 SOLV  HW2     2642    4.892116927    4.951600606    6.494764627
  172 SOLV  OW      2643    4.199768592    6.639334300    4.930630204
  172 SOLV  HW1     2644    4.230274115    6.600020880    5.017380129
  172 SOLV  HW2     2645    4.259410902    6.715693798    4.905857093
  173 SOLV  OW      2646    4.966716788    6.034009940    5.811151123
  173 SOLV  HW1     2647    4.985391347    5.964308909    5.741907476
  173 SOLV  HW2     2648    5.026718219    6.019685334    5.889867284
  174 SOLV  OW      2649    3.742117395    2.710628361    6.495183078
  174 SOLV  HW1     2650    3.831552375    2.754353929    6.504730608
  174 SOLV  HW2     2651    3.696158674    2.746206288    6.413798076
  175 SOLV  OW      2652    6.075872344    5.414938582    4.142335660
  175 SOLV  HW1     2653    6.085121442    5.427425180    4.241130276
  175 SOLV  HW2     2654    6.007727627    5.344087457    4.123948430
  176 SOLV  OW      2655    5.652412062    5.507096551    5.760620111
  176 SOLV  HW1     2656    5.731313901    5.513265009    5.821746939
  176 SOLV  HW2     2657    5.626847269    5.598756534    5.729881065
  177 SOLV  OW      2658    4.922156362    4.530748335    5.685573718
  177 SOLV  HW1     2659    5.001595927    4.588627398    5.667101379
  177 SOLV  HW2     2660    4.951357323    4.448916367    5.735097514
  178 SOLV  OW      2661    4.095784154    4.761967557    0.183630996
  178 SOLV  HW1     2662    4.151501198    4.700848981    0.127398833
  178 SOLV  HW2     2663    3.998991242    4.746474268    0.163807768
  179 SOLV  OW      2664    4.156381905    4.628906899    6.035203754
  179 SOLV  HW1     2665    4.194917342    4.651367272    6.124715569
  179 SOLV  HW2     2666    4.105455007    4.707530718    6.000181551
  180 SOLV  OW      2667    5.823199742    3.109422741    5.371467234
  180 SOLV  HW1     2668    5.892803719    3.136567428    5.304981858
  180 SOLV  HW2     2669    5.840730457    3.155221689    5.458627417
  181 SOLV  OW      2670    4.428092497    3.114986298    5.660077710
  181 SOLV  HW1     2671    4.504877116    3.178058760    5.648777995
  181 SOLV  HW2     2672    4.348718044    3.165000885    5.694717083
  182 SOLV  OW      2673    5.951601417    0.040471856    4.638469591
  182 SOLV  HW1     2674    6.042447410    0.002125341    4.621782180
  182 SOLV  HW2     2675    5.936947390    0.049772521    4.736960546
  183 SOLV  OW      2676    6.729223583    4.443762109    6.656804734
  183 SOLV  HW1     2677    6.714963625    4.381823702    6.734017675
  183 SOLV  HW2     2678    6.640642358    4.472546026    6.620385052
  184 SOLV  OW      2679    4.258964188    4.199832064    5.285278425
  184 SOLV  HW1     2680    4.250010103    4.102397613    5.264629061
  184 SOLV  HW2     2681    4.229043564    4.216867934    5.379164183
  185 SOLV  OW      2682    5.066795255    5.043473717    4.596219397
  185 SOLV  HW1     2683    5.041887871    5.076613274    4.687231264
  185 SOLV  HW2     2684    4.988807331    4.995809288    4.555626796
  186 SOLV  OW      2685    6.614140430    4.130721392    4.832613817
  186 SOLV  HW1     2686    6.615142790    4.091919034    4.924782731
  186 SOLV  HW2     2687    6.530584797    4.184183028    4.819883421
  187 SOLV  OW      2688    2.984416730    5.312747557    0.288154147
  187 SOLV  HW1     2689    2.944616459    5.404465517    0.290427379
  187 SOLV  HW2     2690    3.083766588    5.319756129    0.279108148
  188 SOLV  OW      2691    5.211797866    6.126773972    5.264600342
  188 SOLV  HW1     2692    5.202153325    6.090634613    5.171849869
  188 SOLV  HW2     2693    5.129887629    6.104792198    5.317602384
  189 SOLV  OW      2694    0.028959673    4.923023632    4.928368238
  189 SOLV  HW1     2695   -0.056078221    4.968397161    4.955045839
  189 SOLV  HW2     2696    0.043016269    4.842263058    4.985656853
  190 SOLV  OW      2697    5.793506302    4.931985090    3.473224076
  190 SOLV  HW1     2698    5.850815730    5.003012497    3.432326428
  190 SOLV  HW2     2699    5.754050939    4.875277795    3.400910112
  191 SOLV  OW      2700    3.736613152    6.360752061    6.822440631
  191 SOLV  HW1     2701    3.771425952    6.276078007    6.782211123
  191 SOLV  HW2     2702    3.813213858    6.421232353    6.844222879
  192 SOLV  OW      2703    5.669539091    6.495290309    3.317099649
  192 SOLV  HW1     2704    5.588565576    6.436617133    3.316210244
  192 SOLV  HW2     2705    5.748522251    6.442577575    3.348452928
  193 SOLV  OW      2706    3.089233121    6.591211590    6.652951461
  193 SOLV  HW1     2707    3.075176813    6.534140343    6.572036492
  193 SOLV  HW2     2708    3.182234744    6.627978636    6.652033606
  194 SOLV  OW      2709    4.665500333    6.401629336    6.307295178
  194 SOLV  HW1     2710    4.703521484    6.385352800    6.216248462
  194 SOLV  HW2     2711    4.708006137    6.482926751    6.347094513
  195 SOLV  OW      2712    5.636126974    4.584877092    3.637542212
  195 SOLV  HW1     2713    5.721377076    4.619904985    3.598722623
  195 SOLV  HW2     2714    5.620014399    4.627586589    3.726523892
  196 SOLV  OW      2715    3.702277339    4.323827384    5.929332708
  196 SOLV  HW1     2716    3.695794491    4.323378581    5.829536773
  196 SOLV  HW2     2717    3.796386515    4.303921875    5.956695120
  197 SOLV  OW      2718    5.575158090    5.672183973    3.627606074
  197 SOLV  HW1     2719    5.616763977    5.762799809    3.635293299
  197 SOLV  HW2     2720    5.549076382    5.655456158    3.532520279
  198 SOLV  OW      2721    4.269935711    5.606836168    5.818696477
  198 SOLV  HW1     2722    4.254084866    5.558921494    5.905035094
  198 SOLV  HW2     2723    4.351138795    5.664605623    5.827073800
  199 SOLV  OW      2724    5.826352679    5.107818762    5.242550534
  199 SOLV  HW1     2725    5.817984522    5.106123272    5.342193991
  199 SOLV  HW2     2726    5.855096944    5.198961831    5.213080731
  200 SOLV  OW      2727    6.024170083    3.321719359    3.942070828
  200 SOLV  HW1     2728    6.031300982    3.371022758    3.855353892
  200 SOLV  HW2     2729    5.928668829    3.297094196    3.958638801
  201 SOLV  OW      2730    5.751964892    3.041910809    3.287768569
  201 SOLV  HW1     2731    5.727765286    3.138903167    3.285149097
  201 SOLV  HW2     2732    5.670061125    2.986707789    3.272075934
  202 SOLV  OW      2733    4.215410864    5.575256569    5.187503162
  202 SOLV  HW1     2734    4.215871880    5.565514974    5.287033903
  202 SOLV  HW2     2735    4.215687151    5.484657057    5.145158863
  203 SOLV  OW      2736    3.179878409    4.788283738    5.618749369
  203 SOLV  HW1     2737    3.146676176    4.707480055    5.667434605
  203 SOLV  HW2     2738    3.275166697    4.805449297    5.643796128
  204 SOLV  OW      2739    2.647101310    6.510394942    6.677685699
  204 SOLV  HW1     2740    2.648118698    6.417747736    6.715333179
  204 SOLV  HW2     2741    2.737593768    6.551641643    6.688255560
  205 SOLV  OW      2742    3.698678854    5.873882764    6.647871661
  205 SOLV  HW1     2743    3.614619038    5.912435162    6.685939240
  205 SOLV  HW2     2744    3.684289150    5.777270534    6.626414772
  206 SOLV  OW      2745    5.445288451    3.520247421    6.183238884
  206 SOLV  HW1     2746    5.361138648    3.551015586    6.138810208
  206 SOLV  HW2     2747    5.521625525    3.528154018    6.119115665
  207 SOLV  OW      2748    4.416198026    5.516302860    3.651837579
  207 SOLV  HW1     2749    4.441319177    5.419844607    3.643702947
  207 SOLV  HW2     2750    4.369606361    5.531356468    3.739038882
  208 SOLV  OW      2751    5.876360642    3.957676605    4.273948852
  208 SOLV  HW1     2752    5.857164400    3.866176393    4.238438803
  208 SOLV  HW2     2753    5.931457607    4.008284912    4.207580224
  209 SOLV  OW      2754    4.658381411    6.652838604    6.005552163
  209 SOLV  HW1     2755    4.564437618    6.618854646    6.001114260
  209 SOLV  HW2     2756    4.692403901    6.668893271    5.912898410
  210 SOLV  OW      2757    4.162497955    4.832268296    5.386263280
  210 SOLV  HW1     2758    4.186727461    4.873519772    5.298440041
  210 SOLV  HW2     2759    4.237091655    4.773181991    5.417024785
  211 SOLV  OW      2760    4.532968708    5.743193292    0.223158098
  211 SOLV  HW1     2761    4.448706687    5.769559427    0.270112744
  211 SOLV  HW2     2762    4.579146582    5.671467566    0.275358837
  212 SOLV  OW      2763    6.874882600    4.322906460    6.269705699
  212 SOLV  HW1     2764    6.878216507    4.416367410    6.305143209
  212 SOLV  HW2     2765    6.914648005    4.260377352    6.336867203
  213 SOLV  OW      2766    3.911307739    3.870308537    6.094051162
  213 SOLV  HW1     2767    3.903971546    3.770886592    6.101989079
  213 SOLV  HW2     2768    3.892337922    3.912305375    6.182809562
  214 SOLV  OW      2769    6.595697396    4.942549325    4.403326355
  214 SOLV  HW1     2770    6.619583362    5.038991743    4.414728684
  214 SOLV  HW2     2771    6.500407120    4.928427930    4.430195752
  215 SOLV  OW      2772    6.775829986    3.837034442    4.910325293
  215 SOLV  HW1     2773    6.693807998    3.879890787    4.948236521
  215 SOLV  HW2     2774    6.749737586    3.756637840    4.856873750
  216 SOLV  OW      2775    3.863073296    4.101680112    5.625098677
  216 SOLV  HW1     2776    3.885286287    4.030130350    5.558849714
  216 SOLV  HW2     2777    3.815885478    4.061106783    5.703385357
  217 SOLV  OW      2778    3.954701957    6.625721369    4.844776749
  217 SOLV  HW1     2779    4.048824689    6.641554758    4.874637212
  217 SOLV  HW2     2780    3.954673024    6.594862116    4.749649913
  218 SOLV  OW      2781    3.240812684    5.011588391    5.841109997
  218 SOLV  HW1     2782    3.337806074    5.028147002    5.823219551
  218 SOLV  HW2     2783    3.189476922    5.096318389    5.827425354
  219 SOLV  OW      2784    5.478865391    4.938754033    6.013055053
  219 SOLV  HW1     2785    5.427035315    5.022418677    6.030815333
  219 SOLV  HW2     2786    5.422494231    4.859249512    6.035480733
  220 SOLV  OW      2787    3.128356290    6.140727977    3.400246528
  220 SOLV  HW1     2788    3.185294613    6.159238783    3.320150219
  220 SOLV  HW2     2789    3.186533975    6.113545330    3.476904605
  221 SOLV  OW      2790    4.161536926    5.976118726    6.554827860
  221 SOLV  HW1     2791    4.227283791    6.051399941    6.558010858
  221 SOLV  HW2     2792    4.104496972    5.978220294    6.636937708
  222 SOLV  OW      2793    6.451014686    3.392892463    5.822234168
  222 SOLV  HW1     2794    6.372131462    3.451381707    5.841161526
  222 SOLV  HW2     2795    6.481504387    3.407512385    5.728114590
  223 SOLV  OW      2796    6.547344572    3.990225708    4.380027965
  223 SOLV  HW1     2797    6.568515028    3.978108643    4.283048645
  223 SOLV  HW2     2798    6.562399924    3.904015812    4.428434034
  224 SOLV  OW      2799    5.711451059    6.252346265    2.817614459
  224 SOLV  HW1     2800    5.619886830    6.226692178    2.848586283
  224 SOLV  HW2     2801    5.714907197    6.249280924    2.717714429
  225 SOLV  OW      2802    5.913463441    6.626961788    4.439832098
  225 SOLV  HW1     2803    5.947241170    6.721081477    4.439064336
  225 SOLV  HW2     2804    5.838110031    6.618085610    4.374693192
  226 SOLV  OW      2805    6.397480403    4.705077980    4.844520641
  226 SOLV  HW1     2806    6.418079239    4.634146753    4.911945138
  226 SOLV  HW2     2807    6.482649585    4.738028765    4.803751968
  227 SOLV  OW      2808    5.131103694    3.834346921    5.448249590
  227 SOLV  HW1     2809    5.042533867    3.835144478    5.494669308
  227 SOLV  HW2     2810    5.132775645    3.760393819    5.380958110
  228 SOLV  OW      2811    5.795270238    4.802223864    5.982100362
  228 SOLV  HW1     2812    5.718441559    4.865859370    5.975064350
  228 SOLV  HW2     2813    5.776578988    4.721163801    5.926589664
  229 SOLV  OW      2814    4.586775516    6.253082378    4.262910833
  229 SOLV  HW1     2815    4.560198233    6.261795886    4.166894001
  229 SOLV  HW2     2816    4.573744968    6.158487139    4.292633225
  230 SOLV  OW      2817    5.626416254    6.235312741    5.081847599
  230 SOLV  HW1     2818    5.563713596    6.217069591    5.157591231
  230 SOLV  HW2     2819    5.602406051    6.322409315    5.038961554
  231 SOLV  OW      2820    6.663950286    5.990247538    4.909885731
  231 SOLV  HW1     2821    6.605114049    6.005827945    4.830529237
  231 SOLV  HW2     2822    6.759792157    5.994365556    4.881616031
  232 SOLV  OW      2823    5.613789054    4.280590263    6.131564397
  232 SOLV  HW1     2824    5.683611217    4.300421131    6.062777428
  232 SOLV  HW2     2825    5.533176415    4.241715918    6.086950635
  233 SOLV  OW      2826    6.354709157    4.356620720    6.313228885
  233 SOLV  HW1     2827    6.365813268    4.445432019    6.268609840
  233 SOLV  HW2     2828    6.418246870    4.290835868    6.272770534
  234 SOLV  OW      2829    4.887015517    4.346348724    2.860783064
  234 SOLV  HW1     2830    4.970409443    4.301544998    2.893024398
  234 SOLV  HW2     2831    4.901712635    4.381542632    2.768334019
  235 SOLV  OW      2832    4.097910594    3.617190354    3.053113127
  235 SOLV  HW1     2833    4.104064397    3.635780176    3.151183951
  235 SOLV  HW2     2834    4.005634717    3.585674476    3.030902695
  236 SOLV  OW      2835    4.861355567    5.589567874    3.466892488
  236 SOLV  HW1     2836    4.842263969    5.495623195    3.438401505
  236 SOLV  HW2     2837    4.940829119    5.590469476    3.527596000
  237 SOLV  OW      2838    4.423537677    3.021923308    5.372210415
  237 SOLV  HW1     2839    4.374885127    3.092734586    5.321036845
  237 SOLV  HW2     2840    4.403557433    3.031621924    5.469712860
  238 SOLV  OW      2841    5.051747081    6.341177012    4.922704435
  238 SOLV  HW1     2842    4.963305770    6.299886380    4.944492130
  238 SOLV  HW2     2843    5.078320985    6.403683119    4.996108998
  239 SOLV  OW      2844    4.784027348    5.384551469    6.420990982
  239 SOLV  HW1     2845    4.776728073    5.305444736    6.360241022
  239 SOLV  HW2     2846    4.823352480    5.355930952    6.508375659
  240 SOLV  OW      2847    4.786454349    3.653432282    5.930357095
  240 SOLV  HW1     2848    4.756340348    3.621486788    6.020212781
  240 SOLV  HW2     2849    4.826824749    3.744502197    5.939183637
  241 SOLV  OW      2850    5.013039539    3.275119111    4.196781760
  241 SOLV  HW1     2851    5.103566068    3.311324786    4.219010046
  241 SOLV  HW2     2852    4.971384866    3.331202715    4.125217371
  242 SOLV  OW      2853    5.251332885    3.971935605    3.362324764
  242 SOLV  HW1     2854    5.243046898    4.044121076    3.293607652
  242 SOLV  HW2     2855    5.237451502    3.882898149    3.318953716
  243 SOLV  OW      2856    4.466501660    5.272825766    4.605775597
  243 SOLV  HW1     2857    4.414581303    5.201652461    4.653108009
  243 SOLV  HW2     2858    4.403293447    5.339732418    4.566661068
  244 SOLV  OW      2859    6.091622979    6.217739177    4.027516908
  244 SOLV  HW1     2860    6.136750471    6.229256870    3.939024805
  244 SOLV  HW2     2861    6.136237945    6.144046479    4.078319301
  245 SOLV  OW      2862    4.394928150    4.677735725    6.187818167
  245 SOLV  HW1     2863    4.401923632    4.698318968    6.090201531
  245 SOLV  HW2     2864    4.360245002    4.757985956    6.236383973
  246 SOLV  OW      2865    4.068277509    3.192592055    4.760259730
  246 SOLV  HW1     2866    4.044357130    3.127769802    4.832550323
  246 SOLV  HW2     2867    4.019089020    3.278422931    4.774873194
  247 SOLV  OW      2868    0.258016444    4.094931700    5.358429165
  247 SOLV  HW1     2869    0.324000458    4.045733560    5.415236078
  247 SOLV  HW2     2870    0.182316140    4.033961714    5.334902142
  248 SOLV  OW      2871    4.017042610    6.115186378    6.766625427
  248 SOLV  HW1     2872    4.059224325    6.203871952    6.747768813
  248 SOLV  HW2     2873    3.923527545    6.129043571    6.799258063
  249 SOLV  OW      2874    4.173152820    6.653392847    4.493792930
  249 SOLV  HW1     2875    4.252814505    6.625165674    4.547262600
  249 SOLV  HW2     2876    4.111849602    6.575321965    4.481603903
  250 SOLV  OW      2877    5.676277463    4.237616272    6.542180296
  250 SOLV  HW1     2878    5.749940844    4.177149139    6.511890488
  250 SOLV  HW2     2879    5.591364119    4.185370587    6.549933527
  251 SOLV  OW      2880    4.830162071    5.501191879    5.940218160
  251 SOLV  HW1     2881    4.865659819    5.452316457    6.019924462
  251 SOLV  HW2     2882    4.853804404    5.450912025    5.857062432
  252 SOLV  OW      2883    3.424195720    5.727410510    3.655450646
  252 SOLV  HW1     2884    3.395338466    5.635859853    3.683507250
  252 SOLV  HW2     2885    3.459783091    5.776886540    3.734741296
  253 SOLV  OW      2886    5.227187329    3.237012232    5.315919172
  253 SOLV  HW1     2887    5.306525474    3.231022283    5.376508391
  253 SOLV  HW2     2888    5.156137453    3.174246560    5.347759057
  254 SOLV  OW      2889    5.300182034    4.028112978    5.377726062
  254 SOLV  HW1     2890    5.245561427    4.045120149    5.295705665
  254 SOLV  HW2     2891    5.250822039    3.965652193    5.438258306
  255 SOLV  OW      2892    4.965808265    5.779047360    3.811219981
  255 SOLV  HW1     2893    4.993481315    5.725474572    3.731435285
  255 SOLV  HW2     2894    4.979724539    5.724918920    3.894152850
  256 SOLV  OW      2895    5.562926883    4.280912195    5.820255516
  256 SOLV  HW1     2896    5.484962030    4.304763669    5.878169426
  256 SOLV  HW2     2897    5.529845674    4.244550744    5.733164509
  257 SOLV  OW      2898    0.396384693    3.407530002    0.136904687
  257 SOLV  HW1     2899    0.435857199    3.454206596    0.216045424
  257 SOLV  HW2     2900    0.454361782    3.330088793    0.111576511
  258 SOLV  OW      2901    4.413505825    4.062731245    4.813093865
  258 SOLV  HW1     2902    4.347815950    4.002649637    4.767526005
  258 SOLV  HW2     2903    4.418035919    4.039535057    4.910267679
  259 SOLV  OW      2904    4.037663405    4.353497548    6.279533082
  259 SOLV  HW1     2905    4.046386262    4.453122063    6.278957777
  259 SOLV  HW2     2906    4.076591227    4.317133822    6.364171756
  260 SOLV  OW      2907    3.428309138    5.838955234    4.455926691
  260 SOLV  HW1     2908    3.341208679    5.837945628    4.505058240
  260 SOLV  HW2     2909    3.499094729    5.878578622    4.514413383
  261 SOLV  OW      2910    6.788196843    4.330179164    3.836541574
  261 SOLV  HW1     2911    6.771168312    4.426705312    3.856404688
  261 SOLV  HW2     2912    6.736753361    4.273368463    3.900789209
  262 SOLV  OW      2913    4.344256514    0.170656145    5.500358747
  262 SOLV  HW1     2914    4.327996405    0.072571777    5.489566427
  262 SOLV  HW2     2915    4.434756601    0.193568661    5.464494965
  263 SOLV  OW      2916    5.110863238    4.461955946    4.121193756
  263 SOLV  HW1     2917    5.054540657    4.542815519    4.104124616
  263 SOLV  HW2     2918    5.201299706    4.490460109    4.152984175
  264 SOLV  OW      2919    5.816382957    4.171416129    5.834621529
  264 SOLV  HW1     2920    5.873584828    4.243126716    5.794783509
  264 SOLV  HW2     2921    5.720207689    4.198046468    5.828096992
  265 SOLV  OW      2922    6.362160803    5.791860376    3.965934384
  265 SOLV  HW1     2923    6.334000304    5.702050067    3.932131446
  265 SOLV  HW2     2924    6.438944715    5.781107473    4.029101344
  266 SOLV  OW      2925    5.211379834    5.169460357    5.808459843
  266 SOLV  HW1     2926    5.267295649    5.237190605    5.760646913
  266 SOLV  HW2     2927    5.217536040    5.081674410    5.760965332
  267 SOLV  OW      2928    4.661930519    4.278388613    5.310008504
  267 SOLV  HW1     2929    4.743240251    4.336510954    5.313476197
  267 SOLV  HW2     2930    4.596197233    4.308909671    5.378921470
  268 SOLV  OW      2931    6.028024459    4.658979716    4.212133563
  268 SOLV  HW1     2932    5.988644312    4.597263872    4.280264461
  268 SOLV  HW2     2933    5.954495050    4.706229660    4.163530367
  269 SOLV  OW      2934    6.008633624    5.092217511    4.315448807
  269 SOLV  HW1     2935    6.078975868    5.040267562    4.266939305
  269 SOLV  HW2     2936    6.045189998    5.124206342    4.402868975
  270 SOLV  OW      2937    4.721044119    5.446901397    4.681830109
  270 SOLV  HW1     2938    4.810392345    5.441723740    4.637199651
  270 SOLV  HW2     2939    4.662943021    5.372507769    4.648793182
  271 SOLV  OW      2940    6.829888001    6.853899760    3.850715352
  271 SOLV  HW1     2941    6.777640080    6.922485759    3.901391672
  271 SOLV  HW2     2942    6.922645183    6.887738994    3.834812800
  272 SOLV  OW      2943    3.400626724    3.533918431    5.854554014
  272 SOLV  HW1     2944    3.404436116    3.573273863    5.946412984
  272 SOLV  HW2     2945    3.343033757    3.591138243    5.796155944
  273 SOLV  OW      2946    5.607317579    3.975027254    3.941038283
  273 SOLV  HW1     2947    5.562814157    3.894698365    3.901433505
  273 SOLV  HW2     2948    5.698858210    3.985021293    3.902023413
  274 SOLV  OW      2949    3.947721263    5.774541300    6.702529278
  274 SOLV  HW1     2950    3.956179465    5.703156281    6.633011808
  274 SOLV  HW2     2951    3.864150433    5.827028960    6.686374958
  275 SOLV  OW      2952    6.553174334    3.982902519    5.118834470
  275 SOLV  HW1     2953    6.588050714    3.910758120    5.178658091
  275 SOLV  HW2     2954    6.471797622    4.023893989    5.160035566
  276 SOLV  OW      2955    3.845127944    5.920196947    6.156511733
  276 SOLV  HW1     2956    3.919973486    5.967198768    6.203313136
  276 SOLV  HW2     2957    3.784656722    5.987702015    6.114231410
  277 SOLV  OW      2958    3.879095642    3.717651038    5.179561435
  277 SOLV  HW1     2959    3.791944853    3.734533515    5.225623110
  277 SOLV  HW2     2960    3.869932220    3.738636055    5.082208662
  278 SOLV  OW      2961    3.299782717    4.613296959    5.154263247
  278 SOLV  HW1     2962    3.397739739    4.594621616    5.146677821
  278 SOLV  HW2     2963    3.252691360    4.531371973    5.187014086
  279 SOLV  OW      2964    4.843744322    5.313761929    6.669524203
  279 SOLV  HW1     2965    4.916365872    5.382491399    6.671550304
  279 SOLV  HW2     2966    4.881134900    5.224987521    6.696407307
  280 SOLV  OW      2967    4.643265916    5.048462344    6.848831434
  280 SOLV  HW1     2968    4.600496339    5.018278013    6.934045263
  280 SOLV  HW2     2969    4.601764125    5.134562619    6.819403006
  281 SOLV  OW      2970    6.160219715    4.248422705    3.517289264
  281 SOLV  HW1     2971    6.116283228    4.326947339    3.473660071
  281 SOLV  HW2     2972    6.244563469    4.278085680    3.562080326
  282 SOLV  OW      2973    4.971754871    6.460091462    6.249031367
  282 SOLV  HW1     2974    5.064673279    6.434931158    6.221925857
  282 SOLV  HW2     2975    4.906470584    6.421899394    6.183602966
  283 SOLV  OW      2976    4.416751625    4.421753346    5.360090951
  283 SOLV  HW1     2977    4.353635479    4.420685639    5.437659144
  283 SOLV  HW2     2978    4.392061823    4.349017266    5.296048325
  284 SOLV  OW      2979    5.603507080    5.744542352    5.646270450
  284 SOLV  HW1     2980    5.680796524    5.752490631    5.709239676
  284 SOLV  HW2     2981    5.539381133    5.819527134    5.662609661
  285 SOLV  OW      2982    3.330171184    5.579841334    5.455062016
  285 SOLV  HW1     2983    3.250263651    5.627258808    5.418076123
  285 SOLV  HW2     2984    3.307207070    5.540230374    5.543973154
  286 SOLV  OW      2985    4.859627784    6.678747465    6.629274122
  286 SOLV  HW1     2986    4.894666792    6.770331159    6.609611045
  286 SOLV  HW2     2987    4.854242244    6.665689569    6.728280998
  287 SOLV  OW      2988    3.396358991    5.447100153    3.682641498
  287 SOLV  HW1     2989    3.475002333    5.428358463    3.741510853
  287 SOLV  HW2     2990    3.426346367    5.451309839    3.587327861
  288 SOLV  OW      2991    4.827229543    4.584509633    5.133313384
  288 SOLV  HW1     2992    4.903379205    4.563385639    5.194603121
  288 SOLV  HW2     2993    4.810802460    4.506780593    5.072570426
  289 SOLV  OW      2994    4.777904399    6.152678161    5.230933597
  289 SOLV  HW1     2995    4.781128938    6.053622440    5.217545906
  289 SOLV  HW2     2996    4.845056744    6.179142454    5.300156593
  290 SOLV  OW      2997    5.566656367    5.036724855    4.998887954
  290 SOLV  HW1     2998    5.474865704    5.045989970    4.960279487
  290 SOLV  HW2     2999    5.618627327    4.969942043    4.945586887
  291 SOLV  OW      3000    3.290916339    3.413016095    6.147841383
  291 SOLV  HW1     3001    3.191833734    3.412424737    6.134278001
  291 SOLV  HW2     3002    3.332697695    3.479006422    6.085382322
  292 SOLV  OW      3003    0.295860347    3.921971958    6.557180672
  292 SOLV  HW1     3004    0.353257386    4.000017161    6.532363523
  292 SOLV  HW2     3005    0.349025596    3.857738075    6.612396749
  293 SOLV  OW      3006    2.993172809    4.481302824    4.508958146
  293 SOLV  HW1     3007    2.996338264    4.435387324    4.597748493
  293 SOLV  HW2     3008    3.072859218    4.454557859    4.454767382
  294 SOLV  OW      3009    5.789697125    4.919219803    3.759805457
  294 SOLV  HW1     3010    5.717971798    4.857162003    3.791521575
  294 SOLV  HW2     3011    5.784385668    4.928212913    3.660344100
  295 SOLV  OW      3012    4.897004552    5.558736989    4.918668719
  295 SOLV  HW1     3013    4.828022935    5.555223409    4.846355300
  295 SOLV  HW2     3014    4.866223176    5.504346275    4.996733803
  296 SOLV  OW      3015    6.572394263    5.099790557    5.357995949
  296 SOLV  HW1     3016    6.661972720    5.058191505    5.342336480
  296 SOLV  HW2     3017    6.581197492    5.173660691    5.424836598
  297 SOLV  OW      3018    3.821576154    4.877626864    6.042935959
  297 SOLV  HW1     3019    3.745928558    4.861737719    5.979477927
  297 SOLV  HW2     3020    3.908080777    4.875743963    5.992783822
  298 SOLV  OW      3021    4.774477548    4.100085544    5.031762729
  298 SOLV  HW1     3022    4.704152359    4.155889405    5.075833697
  298 SOLV  HW2     3023    4.815746015    4.151685524    4.956687790
  299 SOLV  OW      3024    6.549370146    4.542087365    5.636387530
  299 SOLV  HW1     3025    6.644489115    4.551943184    5.665662183
  299 SOLV  HW2     3026    6.522343540    4.446009804    5.642746223
  300 SOLV  OW      3027    3.298107359    6.878229050    6.175097800
  300 SOLV  HW1     3028    3.233392576    6.883945601    6.251129843
  300 SOLV  HW2     3029    3.316464467    6.970058156    6.139998152
  301 SOLV  OW      3030    3.914215669    5.048435755    6.420258296
  301 SOLV  HW1     3031    3.823909419    5.086860087    6.439495665
  301 SOLV  HW2     3032    3.959435952    5.024929537    6.506306815
  302 SOLV  OW      3033    0.328173499    4.296896031    5.552820820
  302 SOLV  HW1     3034    0.325679301    4.229174800    5.479274486
  302 SOLV  HW2     3035    0.306645075    4.252447448    5.639781949
  303 SOLV  OW      3036    3.112231586    6.201356120    6.251168712
  303 SOLV  HW1     3037    3.023528740    6.207884386    6.296894677
  303 SOLV  HW2     3038    3.134684584    6.289359959    6.209300880
  304 SOLV  OW      3039    5.485756337    3.491222218    3.814584719
  304 SOLV  HW1     3040    5.539201994    3.495259277    3.899017793
  304 SOLV  HW2     3041    5.516917927    3.414080427    3.759089317
  305 SOLV  OW      3042    4.375325749    5.834259307    5.670046944
  305 SOLV  HW1     3043    4.353873762    5.916834193    5.617867578
  305 SOLV  HW2     3044    4.425694734    5.770295744    5.611968872
  306 SOLV  OW      3045    4.361081071    3.803955919    6.741535969
  306 SOLV  HW1     3046    4.335129688    3.875633578    6.676803941
  306 SOLV  HW2     3047    4.280680094    3.749091018    6.764489662
  307 SOLV  OW      3048    3.138064808    5.541970923    3.270344054
  307 SOLV  HW1     3049    3.132088060    5.451963920    3.313527488
  307 SOLV  HW2     3050    3.182591160    5.606043520    3.332904739
  308 SOLV  OW      3051    3.644419459    5.003162801    0.141404158
  308 SOLV  HW1     3052    3.730616407    5.033612506    0.100851257
  308 SOLV  HW2     3053    3.567937067    5.038445480    0.087485689
  309 SOLV  OW      3054    4.490237682    0.059766252    6.157566880
  309 SOLV  HW1     3055    4.584750826    0.092354633    6.159861038
  309 SOLV  HW2     3056    4.454638068    0.067355292    6.064416207
  310 SOLV  OW      3057    4.887441306    2.927412423    4.040591716
  310 SOLV  HW1     3058    4.918056463    2.963244530    3.952384070
  310 SOLV  HW2     3059    4.946981623    2.962050545    4.113096464
  311 SOLV  OW      3060    3.847988554    5.736103182    3.091722465
  311 SOLV  HW1     3061    3.833748696    5.823039121    3.139062691
  311 SOLV  HW2     3062    3.942205421    5.731285296    3.058533576
  312 SOLV  OW      3063    3.944576857    3.498932136    4.635600272
  312 SOLV  HW1     3064    3.971768536    3.468836430    4.544185019
  312 SOLV  HW2     3065    4.014774172    3.559583120    4.672956590
  313 SOLV  OW      3066    0.177043922    3.293956325    4.296888863
  313 SOLV  HW1     3067    0.118013205    3.262300797    4.222637250
  313 SOLV  HW2     3068    0.135106702    3.373122072    4.341340759
  314 SOLV  OW      3069    5.989872264    4.380609770    6.381405954
  314 SOLV  HW1     3070    5.971120055    4.326380956    6.299497208
  314 SOLV  HW2     3071    5.993945191    4.477507229    6.356998744
  315 SOLV  OW      3072    3.737802298    3.494638876    5.033420695
  315 SOLV  HW1     3073    3.753766553    3.545628917    5.117958066
  315 SOLV  HW2     3074    3.779830049    3.543216240    4.956770483
  316 SOLV  OW      3075    6.515421698    5.503455498    4.514404659
  316 SOLV  HW1     3076    6.579477763    5.506245441    4.437651915
  316 SOLV  HW2     3077    6.507775648    5.594648920    4.554742459
  317 SOLV  OW      3078    6.765157409    5.250514584    4.519285047
  317 SOLV  HW1     3079    6.749480501    5.211300042    4.609939622
  317 SOLV  HW2     3080    6.801597586    5.343150026    4.528909040
  318 SOLV  OW      3081    4.598636234    5.713527109    5.178243676
  318 SOLV  HW1     3082    4.638465327    5.777822443    5.112823851
  318 SOLV  HW2     3083    4.616532049    5.619886429    5.148025945
  319 SOLV  OW      3084    5.056178130    3.519494835    3.669973650
  319 SOLV  HW1     3085    5.079414515    3.431692532    3.628110007
  319 SOLV  HW2     3086    5.102228905    3.593211155    3.620507255
  320 SOLV  OW      3087    3.885762209    3.947361268    3.906703576
  320 SOLV  HW1     3088    3.934187997    4.025539643    3.867399154
  320 SOLV  HW2     3089    3.922898740    3.927328751    3.997375064
  321 SOLV  OW      3090    4.717675869    5.457117295    5.123122041
  321 SOLV  HW1     3091    4.662293690    5.374316401    5.114273127
  321 SOLV  HW2     3092    4.753036538    5.463732202    5.216435321
  322 SOLV  OW      3093    4.832365879    5.488037175    5.387486503
  322 SOLV  HW1     3094    4.821553379    5.587334880    5.392454438
  322 SOLV  HW2     3095    4.921758079    5.462378757    5.424259299
  323 SOLV  OW      3096    0.259740738    4.741585568    3.436693845
  323 SOLV  HW1     3097    0.174311725    4.736435313    3.384954796
  323 SOLV  HW2     3098    0.299655330    4.832670779    3.426116424
  324 SOLV  OW      3099    3.963355364    5.235886789    4.616020402
  324 SOLV  HW1     3100    3.971897696    5.329766968    4.649418151
  324 SOLV  HW2     3101    4.027342861    5.221433447    4.540531762
  325 SOLV  OW      3102    5.612473977    3.061414453    6.359794361
  325 SOLV  HW1     3103    5.671314019    2.999200724    6.308129460
  325 SOLV  HW2     3104    5.554250911    3.112459312    6.296498250
  326 SOLV  OW      3105    6.114008490    5.498648902    3.629272853
  326 SOLV  HW1     3106    6.117975151    5.541712709    3.719447187
  326 SOLV  HW2     3107    6.145812538    5.404078329    3.636089998
  327 SOLV  OW      3108    0.060292738    3.903766970    5.303824597
  327 SOLV  HW1     3109    0.015445256    3.851183962    5.376110640
  327 SOLV  HW2     3110    0.083274239    3.843004083    5.227790438
  328 SOLV  OW      3111    4.557385125    4.876440265    4.430981517
  328 SOLV  HW1     3112    4.548062872    4.959943601    4.376743282
  328 SOLV  HW2     3113    4.467295433    4.847517363    4.463366173
  329 SOLV  OW      3114    2.889255633    4.181804029    5.699423840
  329 SOLV  HW1     3115    2.891584946    4.096627234    5.751778057
  329 SOLV  HW2     3116    2.801862176    4.227947080    5.714744474
  330 SOLV  OW      3117    4.193716405    6.100365016    5.249223771
  330 SOLV  HW1     3118    4.149158295    6.052038646    5.324594431
  330 SOLV  HW2     3119    4.286917123    6.065877435    5.238005996
  331 SOLV  OW      3120    4.658660848    6.197469022    3.426134780
  331 SOLV  HW1     3121    4.668401478    6.198385081    3.326605200
  331 SOLV  HW2     3122    4.670406208    6.104066774    3.459896617
  332 SOLV  OW      3123    0.750396265    4.212963508    4.387202828
  332 SOLV  HW1     3124    0.673015930    4.167328644    4.343257728
  332 SOLV  HW2     3125    0.727478140    4.233128792    4.482436648
  333 SOLV  OW      3126    3.499629790    4.160391201    6.051174088
  333 SOLV  HW1     3127    3.415308244    4.213491751    6.059641429
  333 SOLV  HW2     3128    3.572342781    4.218852062    6.015166888
  334 SOLV  OW      3129    5.369002773    4.260935021    4.311491545
  334 SOLV  HW1     3130    5.453350460    4.215614798    4.282623831
  334 SOLV  HW2     3131    5.339117685    4.223031394    4.399081682
  335 SOLV  OW      3132    4.465993833    3.046413359    4.993167058
  335 SOLV  HW1     3133    4.446295184    3.096523387    4.908891569
  335 SOLV  HW2     3134    4.556083665    3.073029621    5.027471062
  336 SOLV  OW      3135    6.201901690    2.598147850    4.720661449
  336 SOLV  HW1     3136    6.224565605    2.554671481    4.807827606
  336 SOLV  HW2     3137    6.209588928    2.530997782    4.646949332
  337 SOLV  OW      3138    6.751905822    4.683065545    5.991915424
  337 SOLV  HW1     3139    6.755865723    4.587764145    5.961858335
  337 SOLV  HW2     3140    6.659395037    4.718501121    5.978223351
  338 SOLV  OW      3141    4.786432667    2.903816107    0.045161841
  338 SOLV  HW1     3142    4.851057221    2.880036665    0.117686206
  338 SOLV  HW2     3143    4.709479599    2.839965449    0.046857977
  339 SOLV  OW      3144    5.812503444    2.796954948    5.012860590
  339 SOLV  HW1     3145    5.858858759    2.749722983    4.937879007
  339 SOLV  HW2     3146    5.878588203    2.852911822    5.062896511
  340 SOLV  OW      3147    4.710773717    6.747797714    4.978598227
  340 SOLV  HW1     3148    4.756357113    6.735996329    4.890368370
  340 SOLV  HW2     3149    4.773816706    6.790905804    5.043164561
  341 SOLV  OW      3150    6.291579312    4.397402650    3.945057451
  341 SOLV  HW1     3151    6.196261977    4.367220624    3.943136023
  341 SOLV  HW2     3152    6.299447149    4.479289035    4.001914440
  342 SOLV  OW      3153    4.467837829    5.248911205    3.689320155
  342 SOLV  HW1     3154    4.407040563    5.201829853    3.753265679
  342 SOLV  HW2     3155    4.490098556    5.187769325    3.613372022
  343 SOLV  OW      3156    5.354789784    4.899476864    5.311518232
  343 SOLV  HW1     3157    5.355543872    4.804105009    5.281429768
  343 SOLV  HW2     3158    5.442188401    4.921414288    5.354899643
  344 SOLV  OW      3159    5.398522679    5.399470368    5.685600800
  344 SOLV  HW1     3160    5.496371630    5.405693772    5.705319372
  344 SOLV  HW2     3161    5.384874459    5.391718140    5.586830442
  345 SOLV  OW      3162    0.164191664    5.464014015    3.966283762
  345 SOLV  HW1     3163    0.206176682    5.393663236    4.023639609
  345 SOLV  HW2     3164    0.160091630    5.550178710    4.016884005
  346 SOLV  OW      3165    3.702548055    4.567191994    4.019015743
  346 SOLV  HW1     3166    3.659166236    4.496860888    4.075348620
  346 SOLV  HW2     3167    3.657602732    4.655090421    4.035005913
  347 SOLV  OW      3168    3.583996218    4.807995524    4.432819183
  347 SOLV  HW1     3169    3.537042873    4.770356815    4.512696526
  347 SOLV  HW2     3170    3.637717745    4.736046300    4.388785580
  348 SOLV  OW      3171    3.682247647    5.216893033    6.008643167
  348 SOLV  HW1     3172    3.716316420    5.303577157    6.045046210
  348 SOLV  HW2     3173    3.700342217    5.212620562    5.910386482
  349 SOLV  OW      3174    6.201801391    5.975250437    4.109994940
  349 SOLV  HW1     3175    6.256788425    5.914114261    4.053071251
  349 SOLV  HW2     3176    6.184021168    5.931619891    4.198209264
  350 SOLV  OW      3177    5.441345725    5.302824953    6.228614036
  350 SOLV  HW1     3178    5.392846648    5.242641951    6.165151384
  350 SOLV  HW2     3179    5.538882862    5.280760125    6.227497135
  351 SOLV  OW      3180    3.469968603    2.363630737    4.459787291
  351 SOLV  HW1     3181    3.406810789    2.434357521    4.491571427
  351 SOLV  HW2     3182    3.459605985    2.351642280    4.361043959
  352 SOLV  OW      3183    4.956151122    6.414483641    3.856761851
  352 SOLV  HW1     3184    4.923358451    6.320492398    3.866354542
  352 SOLV  HW2     3185    4.939864341    6.446071180    3.763281321
  353 SOLV  OW      3186    5.167537712    3.959424108    2.659816377
  353 SOLV  HW1     3187    5.098947033    3.926180711    2.595073214
  353 SOLV  HW2     3188    5.152453978    4.056730049    2.677295114
  354 SOLV  OW      3189    4.651399097    3.724146039    4.958123654
  354 SOLV  HW1     3190    4.714069354    3.685893220    5.026026371
  354 SOLV  HW2     3191    4.678711163    3.693883542    4.866801634
  355 SOLV  OW      3192    0.281085635    3.693743770    4.806383957
  355 SOLV  HW1     3193    0.301329839    3.661550107    4.898880564
  355 SOLV  HW2     3194    0.245251328    3.787014620    4.810673872
  356 SOLV  OW      3195    5.822221873    5.108288955    3.178068807
  356 SOLV  HW1     3196    5.774484303    5.193402849    3.156193057
  356 SOLV  HW2     3197    5.848639718    5.062187747    3.093342956
  357 SOLV  OW      3198    5.206146897    3.799030682    5.728581158
  357 SOLV  HW1     3199    5.170808261    3.835927335    5.642616873
  357 SOLV  HW2     3200    5.224143448    3.874100245    5.792147541
  358 SOLV  OW      3201    5.756279728    5.520560891    4.543638083
  358 SOLV  HW1     3202    5.702253493    5.456607173    4.488946883
  358 SOLV  HW2     3203    5.845055203    5.479631887    4.564703024
  359 SOLV  OW      3204    5.552403845    5.977270415    4.268738863
  359 SOLV  HW1     3205    5.459108585    5.985670436    4.233712938
  359 SOLV  HW2     3206    5.596921538    6.066800396    4.266759620
  360 SOLV  OW      3207    5.268881815    5.424990310    5.351405367
  360 SOLV  HW1     3208    5.294325444    5.328520924    5.358321252
  360 SOLV  HW2     3209    5.329673993    5.479688003    5.408972591
  361 SOLV  OW      3210    3.738835617    3.304667892    4.059400970
  361 SOLV  HW1     3211    3.688380487    3.226216011    4.023324859
  361 SOLV  HW2     3212    3.756238594    3.291085744    4.156933846
  362 SOLV  OW      3213    6.613939588    6.673482789    3.903721441
  362 SOLV  HW1     3214    6.695863389    6.728387589    3.920319012
  362 SOLV  HW2     3215    6.579809542    6.691608602    3.811482555
  363 SOLV  OW      3216    4.389184689    4.478832200    4.431596769
  363 SOLV  HW1     3217    4.415162945    4.444861749    4.341193625
  363 SOLV  HW2     3218    4.471523225    4.502130691    4.483356739
  364 SOLV  OW      3219    6.088983748    5.050925284    4.868168205
  364 SOLV  HW1     3220    6.144822330    5.047281079    4.785281226
  364 SOLV  HW2     3221    6.114268337    4.975453620    4.928717042
  365 SOLV  OW      3222    6.528886123    0.608574484    3.050584878
  365 SOLV  HW1     3223    6.517808730    0.509227785    3.053669199
  365 SOLV  HW2     3224    6.519171555    0.640260806    2.956226631
  366 SOLV  OW      3225    6.164207886    5.728193312    3.188624340
  366 SOLV  HW1     3226    6.124256226    5.764815974    3.272675046
  366 SOLV  HW2     3227    6.257634757    5.697475217    3.206781543
  367 SOLV  OW      3228    3.988547488    4.366501547    5.808250773
  367 SOLV  HW1     3229    4.040315074    4.305546323    5.868302140
  367 SOLV  HW2     3230    4.044462684    4.446235939    5.785502423
  368 SOLV  OW      3231    6.377442900    5.431791902    5.140121036
  368 SOLV  HW1     3232    6.346716898    5.414437963    5.046546341
  368 SOLV  HW2     3233    6.342982593    5.359809937    5.200391710
  369 SOLV  OW      3234    4.197011548    4.214938010    5.545226714
  369 SOLV  HW1     3235    4.102564480    4.183434695    5.554676078
  369 SOLV  HW2     3236    4.241116107    4.215380680    5.634984638
  370 SOLV  OW      3237    4.061606955    5.473427792    6.588594765
  370 SOLV  HW1     3238    4.102632960    5.411948026    6.655963513
  370 SOLV  HW2     3239    4.133774658    5.524174841    6.541499981
  371 SOLV  OW      3240    4.939776279    4.757352845    3.536586241
  371 SOLV  HW1     3241    4.890262911    4.670640779    3.542175977
  371 SOLV  HW2     3242    4.993899781    4.759448726    3.452514884
  372 SOLV  OW      3243    0.133332556    4.772345046    5.665787755
  372 SOLV  HW1     3244    0.203522185    4.820239441    5.613048668
  372 SOLV  HW2     3245    0.172226346    4.741317940    5.752542507
  373 SOLV  OW      3246    4.991873903    5.331024610    4.044931645
  373 SOLV  HW1     3247    5.006241450    5.384858613    3.961892411
  373 SOLV  HW2     3248    4.914597641    5.368637597    4.096055444
  374 SOLV  OW      3249    0.424397138    4.881293755    6.045943502
  374 SOLV  HW1     3250    0.398709655    4.857024708    6.139500455
  374 SOLV  HW2     3251    0.423229845    4.980781613    6.035820406
  375 SOLV  OW      3252    3.674876853    3.496642209    4.646994525
  375 SOLV  HW1     3253    3.633227052    3.582958708    4.675539171
  375 SOLV  HW2     3254    3.767673142    3.490667121    4.683779673
  376 SOLV  OW      3255    3.829488898    0.080958430    4.501419563
  376 SOLV  HW1     3256    3.917332651    0.125988560    4.485380626
  376 SOLV  HW2     3257    3.792987717    0.109716255    4.589975624
  377 SOLV  OW      3258    4.269158461    4.172119529    6.232912657
  377 SOLV  HW1     3259    4.274039337    4.255868402    6.178469406
  377 SOLV  HW2     3260    4.173356294    4.148788083    6.249626231
  378 SOLV  OW      3261    4.547343779    6.327907776    5.148774748
  378 SOLV  HW1     3262    4.623331677    6.264065341    5.161083251
  378 SOLV  HW2     3263    4.461832672    6.283470559    5.175507974
  379 SOLV  OW      3264    3.664089289    5.015957083    6.711149564
  379 SOLV  HW1     3265    3.654408584    5.047484233    6.616737154
  379 SOLV  HW2     3266    3.750953382    5.048602585    6.748435350
  380 SOLV  OW      3267    3.564144467    0.059895988    5.987855630
  380 SOLV  HW1     3268    3.583145544    0.155851701    6.008665805
  380 SOLV  HW2     3269    3.466227095    0.042337185    5.998125660
  381 SOLV  OW      3270    6.199635490    5.614924043    4.762780007
  381 SOLV  HW1     3271    6.111808291    5.658577877    4.743228483
  381 SOLV  HW2     3272    6.273939448    5.677747011    4.739679414
  382 SOLV  OW      3273    4.091622822    6.035521095    6.278842751
  382 SOLV  HW1     3274    4.100224517    6.039448499    6.378402667
  382 SOLV  HW2     3275    4.180731884    6.053104198    6.236986085
  383 SOLV  OW      3276    3.705938931    4.123459668    6.228710387
  383 SOLV  HW1     3277    3.624485657    4.108362932    6.172684341
  383 SOLV  HW2     3278    3.780911520    4.155195550    6.170630368
  384 SOLV  OW      3279    4.291070457    6.386268663    0.044647378
  384 SOLV  HW1     3280    4.214786510    6.358493039    0.103036717
  384 SOLV  HW2     3281    4.294582953    6.486083176    0.039674909
  385 SOLV  OW      3282    5.698261869    4.720390753    4.630261308
  385 SOLV  HW1     3283    5.710664324    4.621165179    4.628879366
  385 SOLV  HW2     3284    5.616593537    4.744491434    4.577811906
  386 SOLV  OW      3285    3.448065870    6.328398882    4.820392594
  386 SOLV  HW1     3286    3.458893198    6.347401369    4.917979611
  386 SOLV  HW2     3287    3.364187548    6.371540356    4.787156398
  387 SOLV  OW      3288    5.962784051    4.401718781    6.046905289
  387 SOLV  HW1     3289    5.993482297    4.306816477    6.054159428
  387 SOLV  HW2     3290    6.024355632    4.460735352    6.099130315
  388 SOLV  OW      3291    6.442238572    6.163273119    4.118046547
  388 SOLV  HW1     3292    6.417011877    6.246001618    4.168259890
  388 SOLV  HW2     3293    6.367816610    6.096727936    4.123945589
  389 SOLV  OW      3294    3.198906074    6.535419302    5.388426035
  389 SOLV  HW1     3295    3.275251855    6.477613945    5.359618698
  389 SOLV  HW2     3296    3.233752912    6.612436061    5.441867836
  390 SOLV  OW      3297    4.141638716    6.296772060    5.630710846
  390 SOLV  HW1     3298    4.062809905    6.247484820    5.593856545
  390 SOLV  HW2     3299    4.123871107    6.321574061    5.725950746
  391 SOLV  OW      3300    4.251262275    3.320885126    4.564688714
  391 SOLV  HW1     3301    4.203475018    3.278583241    4.641687086
  391 SOLV  HW2     3302    4.294985047    3.249841482    4.509526616
  392 SOLV  OW      3303    5.747623702    6.627747248    3.658685421
  392 SOLV  HW1     3304    5.774862781    6.566601105    3.584393952
  392 SOLV  HW2     3305    5.742423229    6.721545460    3.624409327
  393 SOLV  OW      3306    5.112784357    5.730016631    4.798251943
  393 SOLV  HW1     3307    5.151849469    5.791330240    4.866927224
  393 SOLV  HW2     3308    5.032459580    5.684200269    4.836336580
  394 SOLV  OW      3309    5.616725557    4.498387220    4.920012029
  394 SOLV  HW1     3310    5.622918494    4.430965044    4.993617828
  394 SOLV  HW2     3311    5.556628514    4.463668342    4.848006370
  395 SOLV  OW      3312    5.082696913    0.021893188    4.092828928
  395 SOLV  HW1     3313    5.156691146    0.069846458    4.140018169
  395 SOLV  HW2     3314    5.007684516    0.085612330    4.075094943
  396 SOLV  OW      3315    6.380718742    3.159331602    5.638030568
  396 SOLV  HW1     3316    6.332325387    3.072315698    5.628638346
  396 SOLV  HW2     3317    6.407532773    3.172401586    5.733486942
  397 SOLV  OW      3318    5.094711479    4.255713089    4.333920580
  397 SOLV  HW1     3319    5.039332225    4.323110482    4.285025043
  397 SOLV  HW2     3320    5.190914034    4.267473130    4.309287881
  398 SOLV  OW      3321    5.005385660    6.132808491    5.458458380
  398 SOLV  HW1     3322    5.038975370    6.039808382    5.473441431
  398 SOLV  HW2     3323    4.952834857    6.162498396    5.538198950
  399 SOLV  OW      3324    4.237325885    4.959723910    0.092537271
  399 SOLV  HW1     3325    4.173358099    5.033251645    0.114971415
  399 SOLV  HW2     3326    4.201810210    4.872920115    0.127253182
  400 SOLV  OW      3327    6.045230072    3.337249270    5.876742920
  400 SOLV  HW1     3328    6.006109117    3.394516689    5.948784820
  400 SOLV  HW2     3329    6.086004390    3.395450861    5.806386471
  401 SOLV  OW      3330    3.653557085    4.198047350    5.018175184
  401 SOLV  HW1     3331    3.578849622    4.169621493    5.078280793
  401 SOLV  HW2     3332    3.646564114    4.296231945    5.000491945
  402 SOLV  OW      3333    6.365582110    4.823795168    3.719485914
  402 SOLV  HW1     3334    6.464794595    4.830411403    3.730186952
  402 SOLV  HW2     3335    6.335672436    4.885899149    3.647029620
  403 SOLV  OW      3336    3.246058840    6.126165438    5.466809284
  403 SOLV  HW1     3337    3.328687619    6.072012867    5.482358211
  403 SOLV  HW2     3338    3.268821324    6.206695268    5.412050022
  404 SOLV  OW      3339    4.709381658    6.050212830    4.779913785
  404 SOLV  HW1     3340    4.749103418    6.010395107    4.697218827
  404 SOLV  HW2     3341    4.659541853    6.133587320    4.756116777
  405 SOLV  OW      3342    3.943107328    3.824077774    5.684455068
  405 SOLV  HW1     3343    3.937187030    3.732395411    5.644967164
  405 SOLV  HW2     3344    4.039193914    3.848935906    5.696681499
  406 SOLV  OW      3345    4.727979194    4.115092618    4.243508863
  406 SOLV  HW1     3346    4.774959961    4.072772671    4.166027488
  406 SOLV  HW2     3347    4.771140796    4.085625275    4.328775110
  407 SOLV  OW      3348    5.897485457    4.696890133    3.565711080
  407 SOLV  HW1     3349    5.890515028    4.788398481    3.525973998
  407 SOLV  HW2     3350    5.987398610    4.685710453    3.608042897
  408 SOLV  OW      3351    5.408762698    4.605132092    5.253729282
  408 SOLV  HW1     3352    5.373639995    4.587819405    5.345752629
  408 SOLV  HW2     3353    5.438128386    4.518878077    5.212505098
  409 SOLV  OW      3354    4.187318941    3.587086036    4.809794147
  409 SOLV  HW1     3355    4.265439254    3.525821278    4.797800548
  409 SOLV  HW2     3356    4.126062600    3.549710537    4.879455407
  410 SOLV  OW      3357    4.523938685    4.768882121    3.643309107
  410 SOLV  HW1     3358    4.600173086    4.833112498    3.651328434
  410 SOLV  HW2     3359    4.555743240    4.676562633    3.664918588
  411 SOLV  OW      3360    5.990554678    3.911697615    5.181634550
  411 SOLV  HW1     3361    6.049688216    3.840964317    5.220387073
  411 SOLV  HW2     3362    5.981912808    3.897541313    5.083011306
  412 SOLV  OW      3363    6.503713310    5.805805074    3.622834131
  412 SOLV  HW1     3364    6.436461772    5.740388103    3.588196949
  412 SOLV  HW2     3365    6.499100791    5.808597055    3.722697716
  413 SOLV  OW      3366    5.417696526    5.341488360    4.202058344
  413 SOLV  HW1     3367    5.363354613    5.385443414    4.273590493
  413 SOLV  HW2     3368    5.434235671    5.406646835    4.128012835
  414 SOLV  OW      3369    5.346674858    4.990351762    4.506468797
  414 SOLV  HW1     3370    5.378926807    5.072666238    4.553204020
  414 SOLV  HW2     3371    5.255154928    4.967071025    4.539364236
  415 SOLV  OW      3372    4.430737057    4.020694812    5.530395358
  415 SOLV  HW1     3373    4.380037024    4.096973331    5.570552435
  415 SOLV  HW2     3374    4.366421995    3.954900906    5.491201188
  416 SOLV  OW      3375    4.020287405    5.659277872    0.225755502
  416 SOLV  HW1     3376    4.025163422    5.757435974    0.207240333
  416 SOLV  HW2     3377    3.933810357    5.623064832    0.190943789
  417 SOLV  OW      3378    5.685063130    6.044509660    5.357690036
  417 SOLV  HW1     3379    5.701338641    5.946302884    5.367298088
  417 SOLV  HW2     3380    5.601833796    6.059415114    5.304282429
  418 SOLV  OW      3381    6.413766889    6.012665067    4.674021778
  418 SOLV  HW1     3382    6.314945701    6.014483115    4.658819462
  418 SOLV  HW2     3383    6.455307974    6.093737892    4.632772105
  419 SOLV  OW      3384    3.328928297    5.052268486    0.285410347
  419 SOLV  HW1     3385    3.383644141    5.014387277    0.210757702
  419 SOLV  HW2     3386    3.255687447    4.988315426    0.308808234
  420 SOLV  OW      3387    4.095579036    3.400655297    5.012002965
  420 SOLV  HW1     3388    4.040222007    3.345936630    5.074796140
  420 SOLV  HW2     3389    4.181592698    3.425601201    5.056508235
  421 SOLV  OW      3390    3.710538601    6.805526194    6.638261330
  421 SOLV  HW1     3391    3.780504109    6.850118068    6.582423057
  421 SOLV  HW2     3392    3.704175945    6.709003906    6.612875780
  422 SOLV  OW      3393    6.873960696    5.009709438    3.506567796
  422 SOLV  HW1     3394    6.951978769    4.999511512    3.568286373
  422 SOLV  HW2     3395    6.870768765    4.931931319    3.443779745
  423 SOLV  OW      3396    5.422634118    5.520916446    4.001435686
  423 SOLV  HW1     3397    5.500061107    5.545546116    3.943124188
  423 SOLV  HW2     3398    5.426139223    5.574452356    4.085835603
  424 SOLV  OW      3399    6.377969918    4.515270616    4.415258487
  424 SOLV  HW1     3400    6.452336543    4.452987473    4.439557828
  424 SOLV  HW2     3401    6.381986931    4.596334302    4.473675458
  425 SOLV  OW      3402    4.463742233    5.635481474    3.058181640
  425 SOLV  HW1     3403    4.511635500    5.564171029    3.006969599
  425 SOLV  HW2     3404    4.451705759    5.606028705    3.152993312
  426 SOLV  OW      3405    5.053598775    5.585699196    5.728180190
  426 SOLV  HW1     3406    5.111788054    5.556673135    5.804160523
  426 SOLV  HW2     3407    5.031107189    5.506561407    5.671322364
  427 SOLV  OW      3408    4.744347198    5.024284219    6.223850833
  427 SOLV  HW1     3409    4.659853192    5.077339830    6.216944856
  427 SOLV  HW2     3410    4.766249730    4.984759997    6.134632555
  428 SOLV  OW      3411    6.606030087    5.402751071    4.756336309
  428 SOLV  HW1     3412    6.567589460    5.411589316    4.664436056
  428 SOLV  HW2     3413    6.538347129    5.360848360    4.816872289
  429 SOLV  OW      3414    6.352683610    0.055287926    3.023627527
  429 SOLV  HW1     3415    6.383857365   -0.038914394    3.036043562
  429 SOLV  HW2     3416    6.268119557    0.069443178    3.075091591
  430 SOLV  OW      3417    5.866072466    5.234648154    4.143579271
  430 SOLV  HW1     3418    5.871006181    5.189392812    4.054533992
  430 SOLV  HW2     3419    5.905811737    5.175139630    4.213442720
  431 SOLV  OW      3420    6.088543646    4.629122680    6.788801922
  431 SOLV  HW1     3421    6.080724518    4.684391139    6.705821462
  431 SOLV  HW2     3422    6.076526927    4.532549627    6.765763927
  432 SOLV  OW      3423    4.084486936    4.364929948    4.848525224
  432 SOLV  HW1     3424    4.152299288    4.300630220    4.884140662
  432 SOLV  HW2     3425    4.095162018    4.453279086    4.894151642
  433 SOLV  OW      3426    3.398977801    0.580608144    5.060295586
  433 SOLV  HW1     3427    3.484724737    0.606685849    5.015924045
  433 SOLV  HW2     3428    3.381611093    0.641566824    5.137651025
  434 SOLV  OW      3429    3.585288064    3.753636407    5.786886509
  434 SOLV  HW1     3430    3.649504676    3.811475025    5.837211846
  434 SOLV  HW2     3431    3.537116095    3.808786371    5.718771388
  435 SOLV  OW      3432    3.821198359    5.335172665    5.112706304
  435 SOLV  HW1     3433    3.876630112    5.253951107    5.130883775
  435 SOLV  HW2     3434    3.819038264    5.352676401    5.014273823
  436 SOLV  OW      3435    5.438519856    4.326682059    5.184120470
  436 SOLV  HW1     3436    5.453295708    4.259274083    5.256504098
  436 SOLV  HW2     3437    5.419415495    4.279488776    5.098042553
  437 SOLV  OW      3438    6.159804521    4.910687807    5.499362731
  437 SOLV  HW1     3439    6.113676902    4.896304553    5.411810442
  437 SOLV  HW2     3440    6.092393771    4.908956166    5.573205755
  438 SOLV  OW      3441    5.447442818    5.977881641    5.645520747
  438 SOLV  HW1     3442    5.405095099    6.064669003    5.671528603
  438 SOLV  HW2     3443    5.412026421    5.948856917    5.556610888
  439 SOLV  OW      3444    5.998075028    4.433783601    4.030583351
  439 SOLV  HW1     3445    6.034283993    4.506016470    4.089517758
  439 SOLV  HW2     3446    5.932258494    4.473069352    3.966343698
  440 SOLV  OW      3447    6.068599222    5.793171162    5.189156618
  440 SOLV  HW1     3448    6.064284941    5.741920522    5.274926896
  440 SOLV  HW2     3449    6.160255783    5.784934554    5.150003102
  441 SOLV  OW      3450    4.512670098    5.162731768    4.031045943
  441 SOLV  HW1     3451    4.503699305    5.260212133    4.010575088
  441 SOLV  HW2     3452    4.439877206    5.112136328    3.984751461
  442 SOLV  OW      3453    4.848082860    6.053472033    4.516097542
  442 SOLV  HW1     3454    4.918183553    5.982973416    4.505256282
  442 SOLV  HW2     3455    4.891565928    6.143475256    4.519299975
  443 SOLV  OW      3456    4.412884612    0.080725039    3.873772650
  443 SOLV  HW1     3457    4.444104926    0.050493282    3.963844900
  443 SOLV  HW2     3458    4.312941778    0.084119695    3.872564800
  444 SOLV  OW      3459    4.058304290    4.790096893    4.103193054
  444 SOLV  HW1     3460    4.139405636    4.731595608    4.104445146
  444 SOLV  HW2     3461    4.055307345    4.841056356    4.017196159
  445 SOLV  OW      3462    5.685824777    3.586617456    6.600938236
  445 SOLV  HW1     3463    5.654804824    3.635466478    6.519381005
  445 SOLV  HW2     3464    5.687406672    3.488376355    6.582332221
  446 SOLV  OW      3465    5.813404668    4.771498298    6.270886968
  446 SOLV  HW1     3466    5.905279642    4.805239941    6.291430002
  446 SOLV  HW2     3467    5.808712950    4.743999879    6.174849161
  447 SOLV  OW      3468    6.078700932    4.174261177    6.132476336
  447 SOLV  HW1     3469    6.046813377    4.080195832    6.120786182
  447 SOLV  HW2     3470    6.107162664    4.188242467    6.227324683
  448 SOLV  OW      3471    0.618994802    3.936185819    4.534163584
  448 SOLV  HW1     3472    0.536022604    3.986775421    4.557780689
  448 SOLV  HW2     3473    0.598747194    3.871407253    4.460711769
  449 SOLV  OW      3474    6.558753731    4.059880582    5.931325026
  449 SOLV  HW1     3475    6.653568263    4.090141139    5.921517271
  449 SOLV  HW2     3476    6.556012310    3.960043563    5.936484592
  450 SOLV  OW      3477    4.931502860    5.183586519    5.898752458
  450 SOLV  HW1     3478    5.027847512    5.191673528    5.873174882
  450 SOLV  HW2     3479    4.915721191    5.094509751    5.941391100
  451 SOLV  OW      3480    5.089226598    4.754602743    6.324902882
  451 SOLV  HW1     3481    5.033374503    4.832526501    6.353363063
  451 SOLV  HW2     3482    5.031052461    4.673911011    6.314603575
  452 SOLV  OW      3483    5.254654792    4.590555577    4.705968765
  452 SOLV  HW1     3484    5.180879670    4.566576017    4.769084556
  452 SOLV  HW2     3485    5.314452765    4.658303514    4.748814917
  453 SOLV  OW      3486    4.607911142    6.303915262    4.722659360
  453 SOLV  HW1     3487    4.679854305    6.335973199    4.661032021
  453 SOLV  HW2     3488    4.591245433    6.372878099    4.793142051
  454 SOLV  OW      3489    5.963922768    4.521877295    5.177051900
  454 SOLV  HW1     3490    5.872024477    4.523506500    5.216471065
  454 SOLV  HW2     3491    6.017431471    4.449284973    5.220283509
  455 SOLV  OW      3492    5.343383180    6.880032442    3.112461354
  455 SOLV  HW1     3493    5.273165617    6.896406568    3.181765283
  455 SOLV  HW2     3494    5.302298948    6.885577488    3.021451392
  456 SOLV  OW      3495    4.366563453    6.164474894    4.804323458
  456 SOLV  HW1     3496    4.427599941    6.222445050    4.750324706
  456 SOLV  HW2     3497    4.342951352    6.082804735    4.751652363
  457 SOLV  OW      3498    4.857865319    4.928180805    5.985905077
  457 SOLV  HW1     3499    4.912358914    4.855329420    6.027434423
  457 SOLV  HW2     3500    4.778820540    4.888283098    5.939411009
  458 SOLV  OW      3501    3.164080151    0.492665645    6.625532815
  458 SOLV  HW1     3502    3.250736253    0.536761499    6.602160275
  458 SOLV  HW2     3503    3.093547932    0.521369358    6.560699981
  459 SOLV  OW      3504    5.351094742    5.403063169    5.067878487
  459 SOLV  HW1     3505    5.321645930    5.434488169    5.158140446
  459 SOLV  HW2     3506    5.436659857    5.352038403    5.076651817
  460 SOLV  OW      3507    3.534290140    3.278442473    6.453208013
  460 SOLV  HW1     3508    3.442470475    3.242666465    6.436159245
  460 SOLV  HW2     3509    3.530582792    3.378196071    6.459278701
  461 SOLV  OW      3510    4.420863265    3.434593030    4.793590400
  461 SOLV  HW1     3511    4.380087904    3.414080402    4.704605239
  461 SOLV  HW2     3512    4.519610724    3.446410881    4.783057049
  462 SOLV  OW      3513    6.416543222    4.558917421    3.669168855
  462 SOLV  HW1     3514    6.363441367    4.643236615    3.677649547
  462 SOLV  HW2     3515    6.465434560    4.541593348    3.754672912
  463 SOLV  OW      3516    5.885004140    4.062167097    0.209205121
  463 SOLV  HW1     3517    5.785717218    4.073803014    0.212115504
  463 SOLV  HW2     3518    5.929242881    4.151587892    0.216172716
  464 SOLV  OW      3519    4.805768152    5.948587365    6.155200278
  464 SOLV  HW1     3520    4.878159346    5.887614550    6.122894905
  464 SOLV  HW2     3521    4.839302654    6.001869594    6.232906296
  465 SOLV  OW      3522    4.346120945    3.913127640    6.304669483
  465 SOLV  HW1     3523    4.424358510    3.890383214    6.246674927
  465 SOLV  HW2     3524    4.307678365    4.000840749    6.275854383
  466 SOLV  OW      3525    5.727503597    6.028707614    4.946268208
  466 SOLV  HW1     3526    5.667264711    6.085332621    5.002542325
  466 SOLV  HW2     3527    5.798153576    6.086145096    4.904900077
  467 SOLV  OW      3528    5.868443055    3.978589392    4.641032009
  467 SOLV  HW1     3529    5.924659709    3.901068130    4.612219089
  467 SOLV  HW2     3530    5.926406941    4.047313275    4.684818034
  468 SOLV  OW      3531    4.662205023    4.000039220    5.360209238
  468 SOLV  HW1     3532    4.697791418    4.088105244    5.328907384
  468 SOLV  HW2     3533    4.567710643    4.011322590    5.390955592
  469 SOLV  OW      3534    6.831697609    6.290641388    4.727914539
  469 SOLV  HW1     3535    6.893651652    6.366302151    4.706969644
  469 SOLV  HW2     3536    6.769407465    6.317912421    4.801247848
  470 SOLV  OW      3537    3.485993642    5.990944699    5.475275434
  470 SOLV  HW1     3538    3.559137815    6.033528133    5.528548104
  470 SOLV  HW2     3539    3.523421373    5.955750768    5.389474091
  471 SOLV  OW      3540    4.532858267    4.965947642    5.213986214
  471 SOLV  HW1     3541    4.433337242    4.975429550    5.211300386
  471 SOLV  HW2     3542    4.556741973    4.874527164    5.246748159
  472 SOLV  OW      3543    4.269712648    3.900588955    3.551781766
  472 SOLV  HW1     3544    4.273881098    3.847278508    3.467268795
  472 SOLV  HW2     3545    4.184900370    3.953554530    3.553607668
  473 SOLV  OW      3546    4.519006964    5.162576641    0.411687844
  473 SOLV  HW1     3547    4.561421100    5.118733927    0.490936299
  473 SOLV  HW2     3548    4.590263537    5.195424434    0.349680348
  474 SOLV  OW      3549    3.489663506    3.549224345    6.447925670
  474 SOLV  HW1     3550    3.506708617    3.642755219    6.478964851
  474 SOLV  HW2     3551    3.392651470    3.527603745    6.459023210
  475 SOLV  OW      3552    4.456424909    5.246145772    6.779672977
  475 SOLV  HW1     3553    4.385816355    5.274774789    6.844453949
  475 SOLV  HW2     3554    4.519557976    5.322009732    6.763530512
  476 SOLV  OW      3555    3.568814362    5.497166612    5.148955240
  476 SOLV  HW1     3556    3.626718654    5.430870340    5.101485174
  476 SOLV  HW2     3557    3.618602196    5.535037444    5.226983785
  477 SOLV  OW      3558    5.643486781    3.596401334    3.324770753
  477 SOLV  HW1     3559    5.705452629    3.648234808    3.265819805
  477 SOLV  HW2     3560    5.647298586    3.633227346    3.417673179
  478 SOLV  OW      3561    5.668945875    3.885649462    4.876068167
  478 SOLV  HW1     3562    5.738821730    3.937751181    4.827031244
  478 SOLV  HW2     3563    5.696560997    3.789676342    4.881385973
  479 SOLV  OW      3564    6.036759730    6.034757490    6.716991477
  479 SOLV  HW1     3565    5.952389484    5.990902066    6.686001816
  479 SOLV  HW2     3566    6.014227336    6.114234159    6.773362212
  480 SOLV  OW      3567    4.825979636    6.212053192    4.972667759
  480 SOLV  HW1     3568    4.816666001    6.156380646    5.055224159
  480 SOLV  HW2     3569    4.778181028    6.167565417    4.896919479
  481 SOLV  OW      3570    5.174547859    6.391762766    4.246693937
  481 SOLV  HW1     3571    5.162159422    6.427634106    4.154166929
  481 SOLV  HW2     3572    5.130014332    6.452711135    4.312294724
  482 SOLV  OW      3573    5.912998610    3.689454111    5.837181512
  482 SOLV  HW1     3574    5.896870583    3.787235298    5.823762006
  482 SOLV  HW2     3575    5.874772139    3.661146905    5.925152042
  483 SOLV  OW      3576    3.002424444    2.928517346    4.745481808
  483 SOLV  HW1     3577    2.907433142    2.914437422    4.717547855
  483 SOLV  HW2     3578    3.063375658    2.902530623    4.670572074
  484 SOLV  OW      3579    4.610688841    4.164923474    5.757389684
  484 SOLV  HW1     3580    4.626106766    4.262608731    5.772217979
  484 SOLV  HW2     3581    4.589801489    4.148764436    5.660939454
  485 SOLV  OW      3582    5.314018367    5.744982108    3.734348271
  485 SOLV  HW1     3583    5.329214730    5.795995579    3.819013741
  485 SOLV  HW2     3584    5.397297262    5.695240451    3.710019536
  486 SOLV  OW      3585    5.646079746    4.381157472    4.150425295
  486 SOLV  HW1     3586    5.658593690    4.283381422    4.167305125
  486 SOLV  HW2     3587    5.601425975    4.423157521    4.229442540
  487 SOLV  OW      3588    6.267256351    5.514836180    5.577007642
  487 SOLV  HW1     3589    6.362625746    5.484734457    5.576981858
  487 SOLV  HW2     3590    6.207645269    5.436676892    5.558594744
  488 SOLV  OW      3591    3.645045519    4.663802796    6.510707459
  488 SOLV  HW1     3592    3.693455013    4.628133276    6.430794624
  488 SOLV  HW2     3593    3.548212234    4.639570636    6.504552915
  489 SOLV  OW      3594    3.990518390    4.173720730    3.774224857
  489 SOLV  HW1     3595    4.045380945    4.257097635    3.780563557
  489 SOLV  HW2     3596    3.993444078    4.138964676    3.680494932
  490 SOLV  OW      3597    4.972291639    5.471093333    3.823104723
  490 SOLV  HW1     3598    4.881386254    5.443399894    3.791970744
  490 SOLV  HW2     3599    5.030016897    5.490928076    3.743893754
  491 SOLV  OW      3600    4.320679545    4.889548283    6.365899576
  491 SOLV  HW1     3601    4.309270386    4.939515348    6.280023737
  491 SOLV  HW2     3602    4.389892972    4.935023228    6.421961693
  492 SOLV  OW      3603    0.418699433    3.950563891    3.832903186
  492 SOLV  HW1     3604    0.483892574    3.966123009    3.907129545
  492 SOLV  HW2     3605    0.334108021    4.000428818    3.851864159
  493 SOLV  OW      3606    3.718289349    4.585313736    4.343343170
  493 SOLV  HW1     3607    3.813571032    4.600568597    4.317071146
  493 SOLV  HW2     3608    3.687227917    4.497639799    4.306600054
  494 SOLV  OW      3609    4.214497814    5.897256089    0.148440087
  494 SOLV  HW1     3610    4.293591278    5.901894840    0.087438833
  494 SOLV  HW2     3611    4.131399704    5.918317286    0.096965652
  495 SOLV  OW      3612    5.920755445    4.391810170    5.692858300
  495 SOLV  HW1     3613    5.993957338    4.452209084    5.724408259
  495 SOLV  HW2     3614    5.841131082    4.446589422    5.667144667
  496 SOLV  OW      3615    5.806871430    5.080223741    5.531107406
  496 SOLV  HW1     3616    5.814771663    4.980637830    5.535808147
  496 SOLV  HW2     3617    5.835740693    5.120076469    5.618171547
  497 SOLV  OW      3618    0.172589950    4.453861331    2.974706388
  497 SOLV  HW1     3619    0.269244244    4.428467639    2.978573953
  497 SOLV  HW2     3620    0.155002576    4.505329374    2.890780565
  498 SOLV  OW      3621    5.685303074    5.113409826    4.477369852
  498 SOLV  HW1     3622    5.763470889    5.061139245    4.443325664
  498 SOLV  HW2     3623    5.677251963    5.198708430    4.425787705
  499 SOLV  OW      3624    5.933426778    5.647151463    3.906244477
  499 SOLV  HW1     3625    5.972767085    5.608502985    3.989663168
  499 SOLV  HW2     3626    5.862595845    5.585815259    3.871303824
  500 SOLV  OW      3627    6.264264827    4.689586685    4.617163045
  500 SOLV  HW1     3628    6.179611938    4.636692135    4.623291927
  500 SOLV  HW2     3629    6.308041919    4.692926129    4.707017919
  501 SOLV  OW      3630    4.324201565    3.290610218    4.250324139
  501 SOLV  HW1     3631    4.322168023    3.219217239    4.320316613
  501 SOLV  HW2     3632    4.416009037    3.296169007    4.211075087
  502 SOLV  OW      3633    3.206075939    5.325370678    6.371189190
  502 SOLV  HW1     3634    3.224660209    5.342881725    6.467882219
  502 SOLV  HW2     3635    3.111511971    5.350389609    6.350376170
  503 SOLV  OW      3636    3.393343276    6.308266465    6.558476066
  503 SOLV  HW1     3637    3.468751866    6.368188642    6.585396436
  503 SOLV  HW2     3638    3.344839220    6.348578741    6.480860931
  504 SOLV  OW      3639    2.625572136    3.919454371    6.851918571
  504 SOLV  HW1     3640    2.683465940    3.838064511    6.856961667
  504 SOLV  HW2     3641    2.659324197    3.988373316    6.916046379
  505 SOLV  OW      3642    5.580911749    0.034686026    3.334117862
  505 SOLV  HW1     3643    5.633977145   -0.012176640    3.263482740
  505 SOLV  HW2     3644    5.483532465    0.028592838    3.312173720
  506 SOLV  OW      3645    4.655139798    3.949625586    3.350078302
  506 SOLV  HW1     3646    4.593044388    3.919194932    3.422324547
  506 SOLV  HW2     3647    4.673013947    3.873791469    3.287380267
  507 SOLV  OW      3648    5.354015968    4.536770353    5.512489111
  507 SOLV  HW1     3649    5.416062935    4.501949066    5.582771248
  507 SOLV  HW2     3650    5.269368800    4.568279612    5.555427999
  508 SOLV  OW      3651    3.798973906    6.758186404    6.011847222
  508 SOLV  HW1     3652    3.830980699    6.777933340    6.104513681
  508 SOLV  HW2     3653    3.708608297    6.798874474    5.998433391
  509 SOLV  OW      3654    5.571709287    5.971981569    3.292726986
  509 SOLV  HW1     3655    5.578267840    5.970034924    3.392492692
  509 SOLV  HW2     3656    5.563182884    6.066689107    3.261746928
  510 SOLV  OW      3657    4.056545886    5.693648234    4.335218054
  510 SOLV  HW1     3658    4.142332596    5.734088495    4.303482845
  510 SOLV  HW2     3659    3.981048805    5.756370977    4.316036488
  511 SOLV  OW      3660    5.286856312    4.057891826    5.826535040
  511 SOLV  HW1     3661    5.355532582    4.088792746    5.892341279
  511 SOLV  HW2     3662    5.319687632    4.074971022    5.733625611
  512 SOLV  OW      3663    4.177686396    5.044176180    3.593798729
  512 SOLV  HW1     3664    4.215300210    4.965173011    3.545366735
  512 SOLV  HW2     3665    4.220013752    5.127834456    3.558990270
  513 SOLV  OW      3666    3.541748852    2.404810650    4.718180207
  513 SOLV  HW1     3667    3.462097291    2.417112653    4.777377568
  513 SOLV  HW2     3668    3.514009461    2.414449390    4.622589302
  514 SOLV  OW      3669    4.317830813    5.086330743    4.802374725
  514 SOLV  HW1     3670    4.378608804    5.006934522    4.804351428
  514 SOLV  HW2     3671    4.223032465    5.055964776    4.812006534
  515 SOLV  OW      3672    4.614788655    4.121328227    3.977359439
  515 SOLV  HW1     3673    4.629129843    4.142553261    4.074030353
  515 SOLV  HW2     3674    4.691362082    4.066604466    3.943548582
  516 SOLV  OW      3675    6.644116832    5.372928822    5.267879977
  516 SOLV  HW1     3676    6.561066432    5.410535506    5.226769187
  516 SOLV  HW2     3677    6.637936301    5.273136953    5.270119215
  517 SOLV  OW      3678    5.012263246    5.258727246    0.267601225
  517 SOLV  HW1     3679    5.051129445    5.342136623    0.306767593
  517 SOLV  HW2     3680    5.056505844    5.239282744    0.180044518
  518 SOLV  OW      3681    0.397925307    4.825076282    6.316140410
  518 SOLV  HW1     3682    0.394464096    4.898950882    6.383461303
  518 SOLV  HW2     3683    0.310308820    4.776873002    6.315040221
  519 SOLV  OW      3684    3.975954275    0.053944095    5.584396286
  519 SOLV  HW1     3685    3.941959536   -0.033700769    5.550275035
  519 SOLV  HW2     3686    4.059147464    0.078975440    5.534859935
  520 SOLV  OW      3687    4.068257087    6.255498898    0.160000326
  520 SOLV  HW1     3688    4.033641512    6.335836106    0.111528152
  520 SOLV  HW2     3689    3.991647512    6.196694512    0.185977362
  521 SOLV  OW      3690    6.253481743    6.306902425    4.462611757
  521 SOLV  HW1     3691    6.338097720    6.331146286    4.510085981
  521 SOLV  HW2     3692    6.175049890    6.337365619    4.516665404
  522 SOLV  OW      3693    4.794107974    3.397150137    3.709612249
  522 SOLV  HW1     3694    4.780735504    3.303409645    3.677457974
  522 SOLV  HW2     3695    4.877041285    3.434970310    3.668457692
  523 SOLV  OW      3696    3.195443736    4.731985900    5.897288251
  523 SOLV  HW1     3697    3.136370514    4.742192009    5.977336654
  523 SOLV  HW2     3698    3.226879320    4.822089310    5.867376929
  524 SOLV  OW      3699    2.933933174    5.410471517    6.372773084
  524 SOLV  HW1     3700    2.840732571    5.406979725    6.336673129
  524 SOLV  HW2     3701    2.935509261    5.466542659    6.455568880
  525 SOLV  OW      3702    6.589423466    3.061748601    6.388970519
  525 SOLV  HW1     3703    6.582259663    3.159364572    6.368438638
  525 SOLV  HW2     3704    6.636728729    3.049442576    6.476220081
  526 SOLV  OW      3705    3.850583001    6.221288315    4.479865220
  526 SOLV  HW1     3706    3.876668824    6.253640035    4.388901935
  526 SOLV  HW2     3707    3.764603059    6.170573248    4.473800326
  527 SOLV  OW      3708    5.049845772    4.895982243    5.741802421
  527 SOLV  HW1     3709    5.024451334    4.872573302    5.835649020
  527 SOLV  HW2     3710    4.983919969    4.855571302    5.678393082
  528 SOLV  OW      3711    4.247874656    4.934432690    5.152900750
  528 SOLV  HW1     3712    4.177099130    4.960975500    5.087418403
  528 SOLV  HW2     3713    4.315795335    4.877058310    5.107111849
  529 SOLV  OW      3714    5.142630001    3.495587866    5.369270388
  529 SOLV  HW1     3715    5.160170247    3.400226702    5.344774887
  529 SOLV  HW2     3716    5.165089992    3.554583072    5.291704456
  530 SOLV  OW      3717    4.439247282    5.452390520    6.139332208
  530 SOLV  HW1     3718    4.339727228    5.442624063    6.137911584
  530 SOLV  HW2     3719    4.470009447    5.492602912    6.053086930
  531 SOLV  OW      3720    6.246531786    3.512031805    6.098453664
  531 SOLV  HW1     3721    6.223622901    3.414773077    6.102656583
  531 SOLV  HW2     3722    6.256849520    3.539727735    6.002912464
  532 SOLV  OW      3723    4.556997027    6.559967033    6.666805860
  532 SOLV  HW1     3724    4.570136834    6.623451934    6.742955159
  532 SOLV  HW2     3725    4.568569267    6.608832627    6.580319423
  533 SOLV  OW      3726    4.242262606    4.677096334    6.533473029
  533 SOLV  HW1     3727    4.319445658    4.638868409    6.584294405
  533 SOLV  HW2     3728    4.266091147    4.768426584    6.500422246
  534 SOLV  OW      3729    6.009704340    3.884190838    4.900888339
  534 SOLV  HW1     3730    6.030077750    3.816890537    4.829774949
  534 SOLV  HW2     3731    6.048827786    3.972594978    4.875284585
  535 SOLV  OW      3732    3.442948744    5.030528137    3.924058738
  535 SOLV  HW1     3733    3.390131157    5.113815056    3.940642974
  535 SOLV  HW2     3734    3.393706610    4.951872634    3.961341573
  536 SOLV  OW      3735    5.899816658    3.148848844    6.074746584
  536 SOLV  HW1     3736    5.980566370    3.201533865    6.048188631
  536 SOLV  HW2     3737    5.928426971    3.060660924    6.112242213
  537 SOLV  OW      3738    4.885361665    5.664190250    4.426437714
  537 SOLV  HW1     3739    4.911938877    5.577581909    4.468777822
  537 SOLV  HW2     3740    4.785755691    5.672899447    4.428111029
  538 SOLV  OW      3741    4.628981796    4.203823761    6.312841587
  538 SOLV  HW1     3742    4.590140888    4.112628915    6.299557273
  538 SOLV  HW2     3743    4.555043362    4.270705021    6.320691891
  539 SOLV  OW      3744    6.471403436    3.454158554    4.673120101
  539 SOLV  HW1     3745    6.418232842    3.500884323    4.743770751
  539 SOLV  HW2     3746    6.458165036    3.355370477    4.681339152
  540 SOLV  OW      3747    3.990670369    5.094881638    5.237736932
  540 SOLV  HW1     3748    3.974797343    5.150698593    5.319188811
  540 SOLV  HW2     3749    3.915052705    5.030445107    5.226257431
  541 SOLV  OW      3750    4.141281576    3.715445347    5.259110693
  541 SOLV  HW1     3751    4.204487851    3.772511274    5.206666613
  541 SOLV  HW2     3752    4.047341510    3.735597686    5.231344104
  542 SOLV  OW      3753    4.999682180    5.159817852    5.444121826
  542 SOLV  HW1     3754    4.948574158    5.177431155    5.359982660
  542 SOLV  HW2     3755    5.038011358    5.067496097    5.441111164
  543 SOLV  OW      3756    3.543062706    6.602800122    5.241159716
  543 SOLV  HW1     3757    3.600707063    6.535839222    5.194311387
  543 SOLV  HW2     3758    3.599911173    6.677750070    5.275102733
  544 SOLV  OW      3759    3.981158748    5.711873594    6.045279228
  544 SOLV  HW1     3760    3.962753823    5.694962414    5.948444110
  544 SOLV  HW2     3761    3.938347524    5.797968911    6.072784601
  545 SOLV  OW      3762    3.556410664    4.517452267    5.314082770
  545 SOLV  HW1     3763    3.652711406    4.493662891    5.326742762
  545 SOLV  HW2     3764    3.510481974    4.518802555    5.402901306
  546 SOLV  OW      3765    3.700127719    5.286274601    4.617495201
  546 SOLV  HW1     3766    3.792596236    5.287950064    4.579460265
  546 SOLV  HW2     3767    3.650177717    5.367485481    4.587332456
  547 SOLV  OW      3768    6.373278044    6.611523749    4.559796162
  547 SOLV  HW1     3769    6.309883889    6.556447517    4.505485428
  547 SOLV  HW2     3770    6.462414620    6.614061299    4.514518261
  548 SOLV  OW      3771    5.372182422    5.168597437    6.481029288
  548 SOLV  HW1     3772    5.422646439    5.082708332    6.489849855
  548 SOLV  HW2     3773    5.415842366    5.225920898    6.411680622
  549 SOLV  OW      3774    5.844631540    6.057719214    3.995781354
  549 SOLV  HW1     3775    5.891369837    6.144760607    3.980261186
  549 SOLV  HW2     3776    5.855815115    6.030478269    4.091355617
  550 SOLV  OW      3777    4.186701469    0.095657076    5.147531467
  550 SOLV  HW1     3778    4.141841078    0.008496450    5.167333334
  550 SOLV  HW2     3779    4.117439239    0.166757314    5.135323759
  551 SOLV  OW      3780    5.858162826    3.593149108    5.111786292
  551 SOLV  HW1     3781    5.952267999    3.613826769    5.138589333
  551 SOLV  HW2     3782    5.808149936    3.557395095    5.190666330
  552 SOLV  OW      3783    6.347093498    3.905890679    4.811487100
  552 SOLV  HW1     3784    6.360468728    3.900465141    4.910448507
  552 SOLV  HW2     3785    6.341105355    4.001829647    4.783890771
  553 SOLV  OW      3786    3.861963004    3.603949430    6.045484029
  553 SOLV  HW1     3787    3.878311710    3.550141748    5.962794898
  553 SOLV  HW2     3788    3.771275546    3.582527830    6.081773149
  554 SOLV  OW      3789    5.097144081    4.859656876    5.024172669
  554 SOLV  HW1     3790    5.111492622    4.957694533    5.037750882
  554 SOLV  HW2     3791    5.182552460    4.817371411    4.993859144
  555 SOLV  OW      3792    3.708833859    4.911861641    4.723125390
  555 SOLV  HW1     3793    3.797481452    4.936222663    4.683756389
  555 SOLV  HW2     3794    3.660797956    4.849771422    4.661165050
  556 SOLV  OW      3795    5.187732501    5.135659400    3.968203961
  556 SOLV  HW1     3796    5.131648248    5.201163503    4.018853213
  556 SOLV  HW2     3797    5.265134320    5.183315225    3.926498076
  557 SOLV  OW      3798    2.883767546    2.820578571    5.265528985
  557 SOLV  HW1     3799    2.840564594    2.783421709    5.183341107
  557 SOLV  HW2     3800    2.974663184    2.780330310    5.276478507
  558 SOLV  OW      3801    5.304744059    5.128101741    6.067547323
  558 SOLV  HW1     3802    5.281127327    5.138997266    5.970979814
  558 SOLV  HW2     3803    5.223657616    5.099566594    6.118658581
  559 SOLV  OW      3804    5.286933470    4.421195410    6.220090622
  559 SOLV  HW1     3805    5.205764010    4.382057938    6.263464389
  559 SOLV  HW2     3806    5.361238531    4.426192758    6.286838622
  560 SOLV  OW      3807    6.533741015    3.566609844    4.181972697
  560 SOLV  HW1     3808    6.469169652    3.527569404    4.116336242
  560 SOLV  HW2     3809    6.625133352    3.529866563    4.164674750
  561 SOLV  OW      3810    3.316717706    6.200351291    5.986797993
  561 SOLV  HW1     3811    3.253338100    6.127573621    5.960569429
  561 SOLV  HW2     3812    3.268414128    6.268284310    6.042054269
  562 SOLV  OW      3813    2.750405970    4.305275388    5.448912671
  562 SOLV  HW1     3814    2.750657529    4.381255783    5.513938749
  562 SOLV  HW2     3815    2.773424177    4.220476421    5.496669117
  563 SOLV  OW      3816    5.803733761    5.798807010    5.080825431
  563 SOLV  HW1     3817    5.889847886    5.800496822    5.131647908
  563 SOLV  HW2     3818    5.786973157    5.888851900    5.040671350
  564 SOLV  OW      3819    3.975694729    5.983117189    5.837375720
  564 SOLV  HW1     3820    4.065857054    5.953988547    5.869372416
  564 SOLV  HW2     3821    3.975461155    6.082245487    5.824147397
  565 SOLV  OW      3822    5.991290667    4.823245521    5.307861677
  565 SOLV  HW1     3823    5.987261354    4.736512554    5.258235671
  565 SOLV  HW2     3824    5.914812694    4.881261535    5.279810837
  566 SOLV  OW      3825    4.816082666    3.511317893    5.155125086
  566 SOLV  HW1     3826    4.861815721    3.433792834    5.198711416
  566 SOLV  HW2     3827    4.772377161    3.567850362    5.225091081
  567 SOLV  OW      3828    6.473965264    3.191069410    4.752500998
  567 SOLV  HW1     3829    6.463684043    3.093016387    4.735769474
  567 SOLV  HW2     3830    6.535540823    3.205358657    4.829988210
  568 SOLV  OW      3831    4.753326348    5.082216143    4.127708792
  568 SOLV  HW1     3832    4.662530476    5.111122516    4.097345574
  568 SOLV  HW2     3833    4.821810038    5.112366829    4.061358960
  569 SOLV  OW      3834    3.597827456    6.304230117    6.246186286
  569 SOLV  HW1     3835    3.662768454    6.303782594    6.170154771
  569 SOLV  HW2     3836    3.577644254    6.210143337    6.273363898
  570 SOLV  OW      3837    5.919912335    3.505593099    6.098774243
  570 SOLV  HW1     3838    5.865429472    3.444743065    6.156483742
  570 SOLV  HW2     3839    5.937411387    3.591056336    6.147674969
  571 SOLV  OW      3840    6.650284735    6.371538099    3.643070862
  571 SOLV  HW1     3841    6.562218020    6.365684009    3.596040999
  571 SOLV  HW2     3842    6.636270923    6.360711471    3.741498914
  572 SOLV  OW      3843    4.464409858    2.547923528    6.692868617
  572 SOLV  HW1     3844    4.439036506    2.578189002    6.600987359
  572 SOLV  HW2     3845    4.536596195    2.479000631    6.686487876
  573 SOLV  OW      3846    4.138852550    5.246821322    4.430400033
  573 SOLV  HW1     3847    4.168609879    5.152832063    4.413598686
  573 SOLV  HW2     3848    4.163529163    5.304060060    4.352191495
  574 SOLV  OW      3849    5.407087563    5.893452587    5.388459970
  574 SOLV  HW1     3850    5.460332636    5.825006323    5.338642773
  574 SOLV  HW2     3851    5.347088119    5.941834508    5.324735280
  575 SOLV  OW      3852    6.539080128    5.330705534    3.573661698
  575 SOLV  HW1     3853    6.542340302    5.376534853    3.662489865
  575 SOLV  HW2     3854    6.631795805    5.322149013    3.537164461
  576 SOLV  OW      3855    3.803652967    5.465733088    6.120448860
  576 SOLV  HW1     3856    3.820372584    5.545214157    6.062099516
  576 SOLV  HW2     3857    3.868139169    5.466361253    6.196885037
  577 SOLV  OW      3858    5.356308722    4.614709355    3.871628100
  577 SOLV  HW1     3859    5.396118690    4.523876480    3.858731292
  577 SOLV  HW2     3860    5.317330189    4.621260150    3.963494631
  578 SOLV  OW      3861    3.113540409    5.716830086    4.568618273
  578 SOLV  HW1     3862    3.066523338    5.719246234    4.656842994
  578 SOLV  HW2     3863    3.064222981    5.656188752    4.506245042
  579 SOLV  OW      3864    5.741981780    4.850835959    5.198864631
  579 SOLV  HW1     3865    5.705790583    4.829804985    5.108038196
  579 SOLV  HW2     3866    5.762100751    4.948613408    5.204890079
  580 SOLV  OW      3867    4.264123860    5.811092816    5.085665257
  580 SOLV  HW1     3868    4.256605352    5.724084461    5.134393268
  580 SOLV  HW2     3869    4.320842298    5.874158038    5.138647700
  581 SOLV  OW      3870    6.508316096    6.452923332    4.096186104
  581 SOLV  HW1     3871    6.567723977    6.532776919    4.086399494
  581 SOLV  HW2     3872    6.514269029    6.396665315    4.013716872
  582 SOLV  OW      3873    4.001577594    4.446584323    3.927641797
  582 SOLV  HW1     3874    3.995547248    4.353747745    3.964339084
  582 SOLV  HW2     3875    3.955399294    4.509993176    3.989678195
  583 SOLV  OW      3876    4.550590195    4.252863488    5.070566969
  583 SOLV  HW1     3877    4.493705083    4.171023789    5.062307017
  583 SOLV  HW2     3878    4.586739066    4.259053375    5.163608715
  584 SOLV  OW      3879    6.256299726    4.088193931    4.450303352
  584 SOLV  HW1     3880    6.198861013    4.008684919    4.469775234
  584 SOLV  HW2     3881    6.351361078    4.058898996    4.440049271
  585 SOLV  OW      3882    6.107544938    5.240184802    5.585231068
  585 SOLV  HW1     3883    6.022130202    5.292177058    5.586312692
  585 SOLV  HW2     3884    6.114179068    5.185289308    5.668552572
  586 SOLV  OW      3885    5.637030490    3.932222625    4.456748070
  586 SOLV  HW1     3886    5.717985295    3.985654370    4.481101274
  586 SOLV  HW2     3887    5.665414500    3.845942921    4.414892616
  587 SOLV  OW      3888    3.185819126    5.317940473    5.158666903
  587 SOLV  HW1     3889    3.132528269    5.236521263    5.135622634
  587 SOLV  HW2     3890    3.224219598    5.307740243    5.250434867
  588 SOLV  OW      3891    3.883689254    5.079285205    0.023391793
  588 SOLV  HW1     3892    3.925159803    5.015097882   -0.041107673
  588 SOLV  HW2     3893    3.955645177    5.126231797    0.074580986
  589 SOLV  OW      3894    3.643458268    4.002146701    3.427979225
  589 SOLV  HW1     3895    3.640528438    3.983037177    3.526092640
  589 SOLV  HW2     3896    3.665795385    3.918240698    3.378352800
  590 SOLV  OW      3897    3.414418348    5.968395265    0.693156148
  590 SOLV  HW1     3898    3.513241346    5.953519261    0.696943023
  590 SOLV  HW2     3899    3.370419344    5.889258442    0.650693845
  591 SOLV  OW      3900    4.224848176    6.866125544    4.322681082
  591 SOLV  HW1     3901    4.163411983    6.934380859    4.362282904
  591 SOLV  HW2     3902    4.201559882    6.775648624    4.358361277
  592 SOLV  OW      3903    5.503846769    0.451587133    3.078899642
  592 SOLV  HW1     3904    5.444001901    0.381761890    3.118201642
  592 SOLV  HW2     3905    5.583425648    0.407636634    3.037219667
  593 SOLV  OW      3906    4.540993138    5.936571340    6.146084930
  593 SOLV  HW1     3907    4.521844887    5.876665681    6.068326646
  593 SOLV  HW2     3908    4.639215372    5.936366804    6.164900498
  594 SOLV  OW      3909    3.545246379    4.059518159    5.794834033
  594 SOLV  HW1     3910    3.621654649    4.011068028    5.837429830
  594 SOLV  HW2     3911    3.482548276    4.091741747    5.865760674
  595 SOLV  OW      3912    3.483189475    3.985684071    5.548972967
  595 SOLV  HW1     3913    3.540033995    4.026714066    5.477648577
  595 SOLV  HW2     3914    3.522011763    4.006701077    5.638711432
  596 SOLV  OW      3915    6.615615032    5.072271947    4.680854432
  596 SOLV  HW1     3916    6.632967953    4.975966557    4.701486362
  596 SOLV  HW2     3917    6.552238188    5.109926199    4.748434027
  597 SOLV  OW      3918    5.945436996    0.338916459    4.967126964
  597 SOLV  HW1     3919    5.912560937    0.362014437    5.058700371
  597 SOLV  HW2     3920    5.934646983    0.240711993    4.951652512
  598 SOLV  OW      3921    6.058409073    5.775609826    4.299114757
  598 SOLV  HW1     3922    5.990081102    5.706565217    4.275333528
  598 SOLV  HW2     3923    6.105137186    5.748622662    4.383314232
  599 SOLV  OW      3924    6.444347600    4.140613587    6.639217007
  599 SOLV  HW1     3925    6.374160424    4.107322002    6.576230914
  599 SOLV  HW2     3926    6.472061552    4.066512440    6.700394164
  600 SOLV  OW      3927    4.368313474    6.142068762    6.196290704
  600 SOLV  HW1     3928    4.380792642    6.219058867    6.133694581
  600 SOLV  HW2     3929    4.436692777    6.071773288    6.176691055
  601 SOLV  OW      3930    4.173212539    6.870376072    2.965050043
  601 SOLV  HW1     3931    4.107131480    6.796446521    2.978072891
  601 SOLV  HW2     3932    4.265972617    6.834151888    2.974283120
  602 SOLV  OW      3933    3.061745692    6.229348522    3.090507300
  602 SOLV  HW1     3934    3.084714562    6.294122195    3.017853283
  602 SOLV  HW2     3935    3.143721976    6.178551426    3.116989988
  603 SOLV  OW      3936    3.456076188    4.441543753    3.026199156
  603 SOLV  HW1     3937    3.494015076    4.378067144    2.958872593
  603 SOLV  HW2     3938    3.450581729    4.396320561    3.115227704
  604 SOLV  OW      3939    4.014463050    4.886668974    3.798720445
  604 SOLV  HW1     3940    4.043722408    4.809478923    3.742279064
  604 SOLV  HW2     3941    4.025769758    4.971693931    3.747311154
  605 SOLV  OW      3942    3.252615027    3.462279113    6.510736346
  605 SOLV  HW1     3943    3.251264783    3.470859518    6.610367101
  605 SOLV  HW2     3944    3.161192637    3.438182324    6.478133318
  606 SOLV  OW      3945    6.786200781    5.301330878    3.456606259
  606 SOLV  HW1     3946    6.807615199    5.210242402    3.491909137
  606 SOLV  HW2     3947    6.836413449    5.370058491    3.509115022
  607 SOLV  OW      3948    4.900378852    5.896960322    3.443027753
  607 SOLV  HW1     3949    4.882148574    5.799766069    3.428162581
  607 SOLV  HW2     3950    4.813792019    5.945840736    3.453677897
  608 SOLV  OW      3951    2.920805301    2.914624953    6.601149195
  608 SOLV  HW1     3952    2.931798848    2.839422499    6.536148288
  608 SOLV  HW2     3953    2.981232739    2.900049429    6.679491336
  609 SOLV  OW      3954    3.989199991    4.922029225    6.667944427
  609 SOLV  HW1     3955    3.941771795    4.834356374    6.659939399
  609 SOLV  HW2     3956    4.081845165    4.906759615    6.702349526
  610 SOLV  OW      3957    3.361561259    6.213939839    6.863344652
  610 SOLV  HW1     3958    3.315008466    6.286013572    6.914726168
  610 SOLV  HW2     3959    3.355712809    6.233704924    6.765482992
  611 SOLV  OW      3960    3.602361074    4.817592161    5.422703143
  611 SOLV  HW1     3961    3.539798751    4.804242304    5.499576043
  611 SOLV  HW2     3962    3.595646298    4.739676130    5.360368196
  612 SOLV  OW      3963    3.691541698    4.470996694    4.993014433
  612 SOLV  HW1     3964    3.711873792    4.449696565    5.088587996
  612 SOLV  HW2     3965    3.756495831    4.539279896    4.959552094
  613 SOLV  OW      3966    6.508170322    3.237930850    5.205467025
  613 SOLV  HW1     3967    6.529605440    3.161015673    5.145248770
  613 SOLV  HW2     3968    6.530984819    3.213757723    5.299789824
  614 SOLV  OW      3969    4.222690841    3.883956895    4.246780690
  614 SOLV  HW1     3970    4.149253217    3.943800672    4.278832896
  614 SOLV  HW2     3971    4.250411031    3.822665311    4.320783875
  615 SOLV  OW      3972    5.128755313    3.675201014    5.182475687
  615 SOLV  HW1     3973    5.098503685    3.768894966    5.164931417
  615 SOLV  HW2     3974    5.108242593    3.618127406    5.102956744
  616 SOLV  OW      3975    5.175251298    4.642440118    5.664967145
  616 SOLV  HW1     3976    5.180296660    4.585821819    5.747251913
  616 SOLV  HW2     3977    5.171310675    4.738896356    5.691091409
  617 SOLV  OW      3978    6.297300896    6.121725322    3.630288218
  617 SOLV  HW1     3979    6.236364676    6.043765043    3.644804994
  617 SOLV  HW2     3980    6.297126073    6.179761379    3.711734906
  618 SOLV  OW      3981    3.081367060    4.208539826    5.488419210
  618 SOLV  HW1     3982    3.059800576    4.275397780    5.417238119
  618 SOLV  HW2     3983    3.030280794    4.230680592    5.571496083
  619 SOLV  OW      3984    3.075709336    0.232109014    6.373496350
  619 SOLV  HW1     3985    3.093533505    0.137205397    6.399524774
  619 SOLV  HW2     3986    2.977219664    0.245772482    6.362770965
  620 SOLV  OW      3987    4.660963130    4.672003087    4.761400514
  620 SOLV  HW1     3988    4.625558224    4.599858735    4.820925319
  620 SOLV  HW2     3989    4.751944923    4.699327401    4.792659603
  621 SOLV  OW      3990    3.595043407    6.506852790    6.657493842
  621 SOLV  HW1     3991    3.639105953    6.518508397    6.568484397
  621 SOLV  HW2     3992    3.654609987    6.453336209    6.717392074
  622 SOLV  OW      3993    3.729158180    4.102553317    4.228348078
  622 SOLV  HW1     3994    3.780492967    4.039283328    4.286344759
  622 SOLV  HW2     3995    3.692300249    4.053123737    4.149607597
  623 SOLV  OW      3996    3.810407142    3.460016291    5.789142828
  623 SOLV  HW1     3997    3.882323884    3.471154741    5.720545201
  623 SOLV  HW2     3998    3.814036569    3.367302785    5.826461100
  624 SOLV  OW      3999    3.970366231    6.561149805    5.922931189
  624 SOLV  HW1     4000    4.060177984    6.576445578    5.964179598
  624 SOLV  HW2     4001    3.910516293    6.638509839    5.943784262
  625 SOLV  OW      4002    3.591505650    5.331549592    3.834990872
  625 SOLV  HW1     4003    3.619524544    5.238457899    3.811522067
  625 SOLV  HW2     4004    3.570773818    5.336461832    3.932704408
  626 SOLV  OW      4005    6.578199662    4.582965637    4.148014620
  626 SOLV  HW1     4006    6.578873595    4.485433468    4.170120761
  626 SOLV  HW2     4007    6.487856516    4.608728540    4.113722355
  627 SOLV  OW      4008    4.906278819    5.586322048    6.862681498
  627 SOLV  HW1     4009    4.977241652    5.568149173    6.794595663
  627 SOLV  HW2     4010    4.927841884    5.537337955    6.947163339
  628 SOLV  OW      4011    6.536054406    2.802955258    3.336066581
  628 SOLV  HW1     4012    6.466638454    2.865833957    3.301027523
  628 SOLV  HW2     4013    6.564997015    2.832646415    3.427065266
  629 SOLV  OW      4014    5.597645878    6.258864170    4.656439132
  629 SOLV  HW1     4015    5.689344829    6.288770589    4.630039406
  629 SOLV  HW2     4016    5.529511984    6.315814525    4.610456204
  630 SOLV  OW      4017    4.481547826    6.247754190    5.960516475
  630 SOLV  HW1     4018    4.492239995    6.346248586    5.946877348
  630 SOLV  HW2     4019    4.570097406    6.202720713    5.949007309
  631 SOLV  OW      4020    4.575705949    3.899551819    6.156998331
  631 SOLV  HW1     4021    4.623368376    3.948310900    6.083848602
  631 SOLV  HW2     4022    4.642272479    3.866688413    6.223997539
  632 SOLV  OW      4023    3.958360044    4.545321882    5.505256139
  632 SOLV  HW1     4024    4.023267790    4.482115591    5.547610246
  632 SOLV  HW2     4025    3.988582053    4.639399631    5.520680815
  633 SOLV  OW      4026    3.594451054    3.569777043    6.174230012
  633 SOLV  HW1     4027    3.567158620    3.528554717    6.261164372
  633 SOLV  HW2     4028    3.514797291    3.611966500    6.130905671
  634 SOLV  OW      4029    5.380812941    4.053892875    4.955231878
  634 SOLV  HW1     4030    5.346056069    3.981832953    4.895225744
  634 SOLV  HW2     4031    5.477068782    4.036418199    4.975988877
  635 SOLV  OW      4032    3.839093378    5.505240021    3.776092705
  635 SOLV  HW1     4033    3.772419883    5.511743543    3.701835733
  635 SOLV  HW2     4034    3.791691096    5.484666438    3.861716985
  636 SOLV  OW      4035    4.244666636    3.264754255    5.799828599
  636 SOLV  HW1     4036    4.239380905    3.362412289    5.820728761
  636 SOLV  HW2     4037    4.215640798    3.249282809    5.705382795
  637 SOLV  OW      4038    5.165940164    4.778257333    3.760304018
  637 SOLV  HW1     4039    5.096062316    4.728900140    3.708512508
  637 SOLV  HW2     4040    5.237749082    4.714587646    3.788428569
  638 SOLV  OW      4041    0.110520284    4.745893366    4.630329393
  638 SOLV  HW1     4042    0.209973553    4.752361606    4.638617499
  638 SOLV  HW2     4043    0.067835867    4.819181389    4.683322741
  639 SOLV  OW      4044    0.057274199    6.143799893    3.600817140
  639 SOLV  HW1     4045    0.089563988    6.168094658    3.509336651
  639 SOLV  HW2     4046    0.127650627    6.090635673    3.647958718
  640 SOLV  OW      4047    3.715479602    6.481953347    6.402116667
  640 SOLV  HW1     4048    3.668861566    6.428979328    6.331250596
  640 SOLV  HW2     4049    3.814266720    6.478100904    6.387026716
  641 SOLV  OW      4050    4.728975523    4.747422538    5.710375622
  641 SOLV  HW1     4051    4.755080188    4.771777071    5.616965755
  641 SOLV  HW2     4052    4.768603994    4.658683011    5.733973565
  642 SOLV  OW      4053    3.465402181    5.833325503    5.826744503
  642 SOLV  HW1     4054    3.416318316    5.856478729    5.742741734
  642 SOLV  HW2     4055    3.400465966    5.800229085    5.895225321
  643 SOLV  OW      4056    4.149256608    4.808105074    4.776634122
  643 SOLV  HW1     4057    4.125511725    4.900329683    4.746101582
  643 SOLV  HW2     4058    4.192981972    4.758415284    4.701664743
  644 SOLV  OW      4059    6.055343945    4.535955195    4.666592096
  644 SOLV  HW1     4060    6.092797928    4.452947518    4.625256664
  644 SOLV  HW2     4061    6.007467416    4.512372548    4.751169067
  645 SOLV  OW      4062    5.781582096    5.128408917    4.809769997
  645 SOLV  HW1     4063    5.694766078    5.116181210    4.761657034
  645 SOLV  HW2     4064    5.848988286    5.063885519    4.773791086
  646 SOLV  OW      4065    3.495206816    3.317760395    3.830499948
  646 SOLV  HW1     4066    3.542393241    3.344446850    3.746458912
  646 SOLV  HW2     4067    3.410852065    3.269269004    3.807383246
  647 SOLV  OW      4068    5.316234755    3.185756944    5.044295054
  647 SOLV  HW1     4069    5.288886343    3.193899731    5.140147082
  647 SOLV  HW2     4070    5.240054986    3.212968824    4.985491231
  648 SOLV  OW      4071    3.360467982    4.310005708    5.487024335
  648 SOLV  HW1     4072    3.374941661    4.362853599    5.570684885
  648 SOLV  HW2     4073    3.276496815    4.256371872    5.495606142
  649 SOLV  OW      4074    5.580902497    6.075306637    3.876768184
  649 SOLV  HW1     4075    5.506321327    6.052086287    3.939217420
  649 SOLV  HW2     4076    5.666370453    6.082568817    3.928187628
  650 SOLV  OW      4077    4.913296494    4.759662510    4.818290664
  650 SOLV  HW1     4078    4.958002167    4.781791312    4.904969100
  650 SOLV  HW2     4079    4.965987201    4.798601079    4.742733979
  651 SOLV  OW      4080    3.888864880    4.954671846    2.901781743
  651 SOLV  HW1     4081    3.926118896    5.041672056    2.934106961
  651 SOLV  HW2     4082    3.800556888    4.970599702    2.857625158
  652 SOLV  OW      4083    4.174116690    5.533788021    6.106564145
  652 SOLV  HW1     4084    4.108699404    5.594329137    6.061211696
  652 SOLV  HW2     4085    4.138073118    5.506672579    6.195822529
  653 SOLV  OW      4086    6.114798033    5.085714317    5.825509963
  653 SOLV  HW1     4087    6.213222646    5.098629334    5.837654851
  653 SOLV  HW2     4088    6.097191703    4.992966945    5.792501294
  654 SOLV  OW      4089    3.526663051    6.520937048    5.960254382
  654 SOLV  HW1     4090    3.526286457    6.566751142    6.049150464
  654 SOLV  HW2     4091    3.502428798    6.586607003    5.888828535
  655 SOLV  OW      4092    3.454512606    3.303106183    5.604935224
  655 SOLV  HW1     4093    3.364618787    3.259505693    5.609194039
  655 SOLV  HW2     4094    3.517426263    3.255807799    5.666617757
  656 SOLV  OW      4095    3.644241860    5.142166811    6.467608963
  656 SOLV  HW1     4096    3.558960701    5.100453918    6.436189220
  656 SOLV  HW2     4097    3.647710669    5.237504148    6.437629643
  657 SOLV  OW      4098    5.574005062    4.989326705    5.768641751
  657 SOLV  HW1     4099    5.533068692    4.975835680    5.858883880
  657 SOLV  HW2     4100    5.659120742    5.040980610    5.778053302
  658 SOLV  OW      4101    3.331077700    5.645024465    4.316217957
  658 SOLV  HW1     4102    3.317262448    5.667117378    4.219663894
  658 SOLV  HW2     4103    3.359362443    5.727317746    4.365506514
  659 SOLV  OW      4104    3.907620532    6.158018521    4.889499050
  659 SOLV  HW1     4105    3.903842408    6.248355501    4.846760885
  659 SOLV  HW2     4106    4.002194143    6.136716702    4.914068229
  660 SOLV  OW      4107    6.028525380    3.572728582    5.495247301
  660 SOLV  HW1     4108    6.078633641    3.624769551    5.426090622
  660 SOLV  HW2     4109    5.939595347    3.545489932    5.458489056
  661 SOLV  OW      4110    0.371590863    4.106679723    2.500831566
  661 SOLV  HW1     4111    0.288312155    4.076808714    2.547460415
  661 SOLV  HW2     4112    0.375703234    4.064985976    2.410021024
  662 SOLV  OW      4113    4.335562843    6.481252855    3.916965319
  662 SOLV  HW1     4114    4.420295105    6.529445822    3.894616761
  662 SOLV  HW2     4115    4.332938026    6.394056871    3.868062354
  663 SOLV  OW      4116    6.136904035    4.584518785    6.184579410
  663 SOLV  HW1     4117    6.174573925    4.617765467    6.098108892
  663 SOLV  HW2     4118    6.123041887    4.661638812    6.246722963
  664 SOLV  OW      4119    6.537112142    6.751529203    4.157110399
  664 SOLV  HW1     4120    6.545338901    6.699561772    4.072082254
  664 SOLV  HW2     4121    6.542517382    6.689086961    4.235020529
  665 SOLV  OW      4122    6.666572606    4.592166111    3.890063218
  665 SOLV  HW1     4123    6.622571414    4.569081067    3.976844648
  665 SOLV  HW2     4124    6.694629227    4.688139708    3.891439792
  666 SOLV  OW      4125    3.751828782    5.705674176    4.878807589
  666 SOLV  HW1     4126    3.788464467    5.614242073    4.896111636
  666 SOLV  HW2     4127    3.652361866    5.700552009    4.869782177
  667 SOLV  OW      4128    3.501094568    0.801031294    5.325229867
  667 SOLV  HW1     4129    3.415474324    0.749357713    5.326103481
  667 SOLV  HW2     4130    3.544109786    0.792710731    5.235329048
  668 SOLV  OW      4131    3.826097940    6.658808879    0.176783900
  668 SOLV  HW1     4132    3.829490270    6.581870498    0.112982130
  668 SOLV  HW2     4133    3.753108302    6.643615252    0.243442639
  669 SOLV  OW      4134    3.565087554    4.773416155    6.762603358
  669 SOLV  HW1     4135    3.637744316    4.816869660    6.815844992
  669 SOLV  HW2     4136    3.572154056    4.802029728    6.667035523
  670 SOLV  OW      4137    5.570225837    5.265327136    5.152743808
  670 SOLV  HW1     4138    5.593572187    5.175392300    5.115753801
  670 SOLV  HW2     4139    5.503328111    5.254742774    5.226325374
  671 SOLV  OW      4140    4.733510829    5.921053764    4.074689372
  671 SOLV  HW1     4141    4.692638417    5.946363881    4.162386458
  671 SOLV  HW2     4142    4.786381891    5.836871625    4.085639009
  672 SOLV  OW      4143    3.705888585    6.132265008    0.505442106
  672 SOLV  HW1     4144    3.657484557    6.212105784    0.541254124
  672 SOLV  HW2     4145    3.713376813    6.062930463    0.577126215
  673 SOLV  OW      4146    6.402470304    3.721178971    5.349473286
  673 SOLV  HW1     4147    6.435716648    3.757326168    5.436592588
  673 SOLV  HW2     4148    6.476921640    3.721463576    5.282701110
  674 SOLV  OW      4149    3.404476801    3.591599143    5.542983651
  674 SOLV  HW1     4150    3.339826050    3.515373209    5.539617485
  674 SOLV  HW2     4151    3.354999661    3.677772189    5.531686753
  675 SOLV  OW      4152    5.331311675    3.904452770    3.618758424
  675 SOLV  HW1     4153    5.404386804    3.965181260    3.649966354
  675 SOLV  HW2     4154    5.327784425    3.905200519    3.518813960
  676 SOLV  OW      4155    6.334674342    4.877560298    4.470879613
  676 SOLV  HW1     4156    6.302300549    4.797136461    4.520734937
  676 SOLV  HW2     4157    6.298430530    4.875805182    4.377686626
  677 SOLV  OW      4158    6.042326286    3.855439366    4.480099055
  677 SOLV  HW1     4159    6.049465890    3.758293602    4.502752764
  677 SOLV  HW2     4160    6.008639965    3.865426585    4.386467204
  678 SOLV  OW      4161    5.234245920    5.578512426    4.639026578
  678 SOLV  HW1     4162    5.324055725    5.548137770    4.670853503
  678 SOLV  HW2     4163    5.200637187    5.651376193    4.698714873
  679 SOLV  OW      4164    5.735374430    3.139752281    4.633804392
  679 SOLV  HW1     4165    5.834107284    3.155654236    4.634362891
  679 SOLV  HW2     4166    5.710810622    3.080053538    4.710185258
  680 SOLV  OW      4167    5.122808384    5.706584463    6.322816640
  680 SOLV  HW1     4168    5.153067555    5.719323632    6.417273696
  680 SOLV  HW2     4169    5.183645761    5.641931786    6.276785726
  681 SOLV  OW      4170    2.464914675    4.478893965    5.308976438
  681 SOLV  HW1     4171    2.521623320    4.400433365    5.334076375
  681 SOLV  HW2     4172    2.423080155    4.517431808    5.391235565
  682 SOLV  OW      4173    6.341202886    4.417356312    5.145964080
  682 SOLV  HW1     4174    6.288204879    4.476390348    5.206857945
  682 SOLV  HW2     4175    6.429009848    4.460705523    5.125651351
  683 SOLV  OW      4176    2.689384602    3.419082626    6.557655359
  683 SOLV  HW1     4177    2.763415772    3.469118111    6.602575280
  683 SOLV  HW2     4178    2.708245250    3.320951435    6.561716820
  684 SOLV  OW      4179    3.679126976    3.163428423    5.686495311
  684 SOLV  HW1     4180    3.712126786    3.158551998    5.780777141
  684 SOLV  HW2     4181    3.645898698    3.073465362    5.658136738
  685 SOLV  OW      4182    3.921695370    2.786220402    2.792625532
  685 SOLV  HW1     4183    3.950598966    2.873078358    2.752350709
  685 SOLV  HW2     4184    3.961825295    2.776758132    2.883739245
  686 SOLV  OW      4185    5.942535245    4.072608628    6.540951807
  686 SOLV  HW1     4186    5.900281782    3.995173875    6.588067891
  686 SOLV  HW2     4187    5.917661025    4.070289290    6.444115815
  687 SOLV  OW      4188    6.289398326    5.389087493    4.880103294
  687 SOLV  HW1     4189    6.263443883    5.472910663    4.832144109
  687 SOLV  HW2     4190    6.207419339    5.335453144    4.900173231
  688 SOLV  OW      4191    2.718773576    4.210064918    6.294804748
  688 SOLV  HW1     4192    2.682325475    4.255021597    6.213243249
  688 SOLV  HW2     4193    2.643288632    4.183929199    6.354977365
  689 SOLV  OW      4194    4.598652836    6.284650632    3.981084502
  689 SOLV  HW1     4195    4.611921606    6.264618951    3.884003870
  689 SOLV  HW2     4196    4.593517014    6.383653985    3.994269438
  690 SOLV  OW      4197    3.978237252    3.052916669    4.980667433
  690 SOLV  HW1     4198    3.955740982    2.963972714    5.020471737
  690 SOLV  HW2     4199    3.894403785    3.106000150    4.968198231
  691 SOLV  OW      4200    4.198341224    4.285594480    0.060244641
  691 SOLV  HW1     4201    4.280529602    4.229717075    0.049097233
  691 SOLV  HW2     4202    4.192928109    4.318446901    0.154546558
  692 SOLV  OW      4203    4.302899481    4.755842111    3.852325853
  692 SOLV  HW1     4204    4.385731079    4.760370679    3.796470301
  692 SOLV  HW2     4205    4.321707723    4.703840980    3.935653514
  693 SOLV  OW      4206    5.573035307    3.470355965    5.922735462
  693 SOLV  HW1     4207    5.618593596    3.384394988    5.945909720
  693 SOLV  HW2     4208    5.474905865    3.454240916    5.912117027
  694 SOLV  OW      4209    4.199548972    6.180641075    5.918900598
  694 SOLV  HW1     4210    4.193181869    6.080838227    5.919582369
  694 SOLV  HW2     4211    4.295774389    6.207885769    5.919071879
  695 SOLV  OW      4212    2.301990761    5.164897180    3.739764407
  695 SOLV  HW1     4213    2.332512823    5.071899687    3.719233969
  695 SOLV  HW2     4214    2.367236429    5.208441345    3.801800370
  696 SOLV  OW      4215    6.035837496    4.813065499    6.586647105
  696 SOLV  HW1     4216    5.989614207    4.900894500    6.598932727
  696 SOLV  HW2     4217    6.085822031    4.813552809    6.500028493
  697 SOLV  OW      4218    4.424956996    4.766082344    5.024953693
  697 SOLV  HW1     4219    4.479403599    4.719170935    5.094500484
  697 SOLV  HW2     4220    4.471152357    4.759569321    4.936492727
  698 SOLV  OW      4221    4.164582606    6.339177385    6.412421482
  698 SOLV  HW1     4222    4.135822712    6.280820628    6.336467708
  698 SOLV  HW2     4223    4.260175550    6.365681084    6.399726213
  699 SOLV  OW      4224    5.898623933    4.521755923    4.885145459
  699 SOLV  HW1     4225    5.943524082    4.546031975    4.971148631
  699 SOLV  HW2     4226    5.800526133    4.510284567    4.900861553
  700 SOLV  OW      4227    4.108130604    4.625101478    6.300893518
  700 SOLV  HW1     4228    4.022652208    4.669306202    6.328113001
  700 SOLV  HW2     4229    4.171131570    4.623736949    6.378549951
  701 SOLV  OW      4230    5.945095162    4.185906592    5.217094209
  701 SOLV  HW1     4231    5.982996338    4.200597795    5.308468926
  701 SOLV  HW2     4232    5.961045732    4.091188376    5.189245129
  702 SOLV  OW      4233    5.558528180    3.838934400    5.560512714
  702 SOLV  HW1     4234    5.623241158    3.849972578    5.485064809
  702 SOLV  HW2     4235    5.496170367    3.763447498    5.540137385
  703 SOLV  OW      4236    6.572544489    5.869780395    4.152621739
  703 SOLV  HW1     4237    6.627868904    5.952759011    4.160082622
  703 SOLV  HW2     4238    6.498249355    5.873155443    4.219484714
  704 SOLV  OW      4239    6.644185386    5.605969751    4.249372568
  704 SOLV  HW1     4240    6.602297182    5.695492664    4.234113754
  704 SOLV  HW2     4241    6.588499844    5.535266888    4.205760661
  705 SOLV  OW      4242    4.459836914    5.853175619    3.289588640
  705 SOLV  HW1     4243    4.545790164    5.808024534    3.265603787
  705 SOLV  HW2     4244    4.447804305    5.851322344    3.388854081
  706 SOLV  OW      4245    6.618730838    3.734449291    5.206567716
  706 SOLV  HW1     4246    6.627892814    3.651054452    5.152148982
  706 SOLV  HW2     4247    6.664829963    3.722108291    5.294445874
  707 SOLV  OW      4248    4.183786513    3.865606592    5.484841902
  707 SOLV  HW1     4249    4.162831568    3.812350993    5.402837195
  707 SOLV  HW2     4250    4.224622688    3.805839246    5.553836621
  708 SOLV  OW      4251    5.616102906    6.692251494    3.893525174
  708 SOLV  HW1     4252    5.648534441    6.684702372    3.799222430
  708 SOLV  HW2     4253    5.669583946    6.761692278    3.941686589
  709 SOLV  OW      4254    6.802668230    6.125005565    3.821423544
  709 SOLV  HW1     4255    6.846392285    6.171647919    3.744518846
  709 SOLV  HW2     4256    6.859263195    6.047668155    3.850017289
  710 SOLV  OW      4257    5.057573986    2.513671365    0.229337742
  710 SOLV  HW1     4258    5.006142634    2.597503053    0.247464756
  710 SOLV  HW2     4259    5.006837255    2.456803522    0.164580962
  711 SOLV  OW      4260    4.362369885    5.982646206    4.567193741
  711 SOLV  HW1     4261    4.436256798    5.966556568    4.501745867
  711 SOLV  HW2     4262    4.314110778    5.896823503    4.584717026
  712 SOLV  OW      4263    3.637802969    4.570849881    6.051842821
  712 SOLV  HW1     4264    3.663763271    4.574742193    6.148343175
  712 SOLV  HW2     4265    3.636734457    4.475580730    6.021445534
  713 SOLV  OW      4266    4.168947992    4.598886647    4.957195255
  713 SOLV  HW1     4267    4.148841859    4.686528256    4.913417578
  713 SOLV  HW2     4268    4.262716517    4.599749716    4.991958086
  714 SOLV  OW      4269    5.121891631    2.742417808    5.568454741
  714 SOLV  HW1     4270    5.119527490    2.770677983    5.664356827
  714 SOLV  HW2     4271    5.197339818    2.788723609    5.521927333
  715 SOLV  OW      4272    0.720360502    3.883779359    3.221614612
  715 SOLV  HW1     4273    0.706820691    3.937130865    3.305114210
  715 SOLV  HW2     4274    0.664690884    3.922365196    3.148035827
  716 SOLV  OW      4275    4.556633206    3.945234424    4.549980780
  716 SOLV  HW1     4276    4.571255365    3.849265688    4.525975948
  716 SOLV  HW2     4277    4.498350771    3.950782354    4.631050986
  717 SOLV  OW      4278    5.644142877    4.640081591    5.401501017
  717 SOLV  HW1     4279    5.555563687    4.631952912    5.355794383
  717 SOLV  HW2     4280    5.697980770    4.711838306    5.357298388
  718 SOLV  OW      4281    4.447624580    6.731593700    5.250986938
  718 SOLV  HW1     4282    4.363956115    6.700052460    5.206195835
  718 SOLV  HW2     4283    4.523158308    6.670471504    5.227319107
  719 SOLV  OW      4284    5.886408748    6.182206135    4.757767910
  719 SOLV  HW1     4285    5.886682140    6.255338026    4.689551919
  719 SOLV  HW2     4286    5.980330679    6.162652277    4.786018841
  720 SOLV  OW      4287    4.166787882    5.568708226    6.882828712
  720 SOLV  HW1     4288    4.121738447    5.606043096    6.963934920
  720 SOLV  HW2     4289    4.130116941    5.612987091    6.800998903
  721 SOLV  OW      4290    5.109141595    5.612874810    3.602850951
  721 SOLV  HW1     4291    5.149404730    5.551446389    3.534987326
  721 SOLV  HW2     4292    5.175336437    5.683846460    3.626960450
  722 SOLV  OW      4293    4.834364167    4.840649179    5.447648165
  722 SOLV  HW1     4294    4.773798113    4.845592280    5.368219186
  722 SOLV  HW2     4295    4.923599295    4.879076885    5.423941272
  723 SOLV  OW      4296    6.116412698    3.693904200    6.272397452
  723 SOLV  HW1     4297    6.194562709    3.651873507    6.226308750
  723 SOLV  HW2     4298    6.149130947    3.759218654    6.340674560
  724 SOLV  OW      4299    5.241662189    4.237089655    4.011158707
  724 SOLV  HW1     4300    5.198497592    4.321920061    4.041859189
  724 SOLV  HW2     4301    5.279454321    4.188518652    4.089990635
  725 SOLV  OW      4302    6.725162450    4.788121566    5.167907371
  725 SOLV  HW1     4303    6.804665243    4.765161465    5.111748015
  725 SOLV  HW2     4304    6.747694776    4.775067701    5.264466044
  726 SOLV  OW      4305    4.653863625    3.056241421    5.223498628
  726 SOLV  HW1     4306    4.564232601    3.038927808    5.264344118
  726 SOLV  HW2     4307    4.696084854    2.969317702    5.197740964
  727 SOLV  OW      4308    5.940794435    5.140028312    3.888294338
  727 SOLV  HW1     4309    5.925752628    5.054131963    3.839335565
  727 SOLV  HW2     4310    5.988615428    5.204464063    3.828607475
  728 SOLV  OW      4311    4.796873721    6.672627005    6.274447436
  728 SOLV  HW1     4312    4.861299911    6.612438914    6.321652918
  728 SOLV  HW2     4313    4.768117330    6.629945365    6.188697683
  729 SOLV  OW      4314    4.782174320    5.919714233    5.043218705
  729 SOLV  HW1     4315    4.791489526    5.947449348    4.947584678
  729 SOLV  HW2     4316    4.872920248    5.905397223    5.082740959
  730 SOLV  OW      4317    5.320797747    5.016792094    4.836615674
  730 SOLV  HW1     4318    5.240368063    5.076207279    4.834948864
  730 SOLV  HW2     4319    5.385898516    5.046893099    4.766918503
  731 SOLV  OW      4320    4.246628195    6.524826814    5.182266818
  731 SOLV  HW1     4321    4.264337774    6.509116280    5.279424378
  731 SOLV  HW2     4322    4.211863730    6.440766351    5.140730441
  732 SOLV  OW      4323    5.494804678    5.152387626    4.671016893
  732 SOLV  HW1     4324    5.571726322    5.146515359    4.607376435
  732 SOLV  HW2     4325    5.500612471    5.237931230    4.722496036
  733 SOLV  OW      4326    2.324163345    5.973141124    4.592238774
  733 SOLV  HW1     4327    2.261682190    5.900394009    4.620593691
  733 SOLV  HW2     4328    2.340344653    6.034997913    4.669127675
  734 SOLV  OW      4329    3.523440533    3.752752274    4.679511921
  734 SOLV  HW1     4330    3.555273149    3.840142506    4.716272113
  734 SOLV  HW2     4331    3.523898485    3.756500365    4.579574686
  735 SOLV  OW      4332    6.108526858    4.581637653    5.736986364
  735 SOLV  HW1     4333    6.139956604    4.619985030    5.823829037
  735 SOLV  HW2     4334    6.187340321    4.563212635    5.678241607
  736 SOLV  OW      4335    0.124749906    4.571738637    6.091911645
  736 SOLV  HW1     4336    0.175166921    4.620191799    6.020413255
  736 SOLV  HW2     4337    0.047037585    4.523742173    6.051185103
  737 SOLV  OW      4338    5.055676522    4.101299778    6.625999673
  737 SOLV  HW1     4339    5.098688518    4.180738703    6.668888650
  737 SOLV  HW2     4340    4.972514272    4.130051523    6.578487806
  738 SOLV  OW      4341    6.854039509    3.877294280    5.818440432
  738 SOLV  HW1     4342    6.859174166    3.922553382    5.907472293
  738 SOLV  HW2     4343    6.932221431    3.815858453    5.807738382
  739 SOLV  OW      4344    4.042705502    5.496414088    4.699147744
  739 SOLV  HW1     4345    4.100434616    5.461093708    4.772767448
  739 SOLV  HW2     4346    4.099659577    5.543776995    4.631968964
  740 SOLV  OW      4347    4.956858826    6.260572912    3.494469488
  740 SOLV  HW1     4348    4.875445922    6.235096607    3.546668039
  740 SOLV  HW2     4349    4.961511278    6.205584570    3.411064359
  741 SOLV  OW      4350    5.446521221    4.400951198    4.744588305
  741 SOLV  HW1     4351    5.388640241    4.475674113    4.711907778
  741 SOLV  HW2     4352    5.389437282    4.321958937    4.767021962
  742 SOLV  OW      4353    4.412731833    6.488673240    6.304580217
  742 SOLV  HW1     4354    4.500428621    6.447144036    6.328788274
  742 SOLV  HW2     4355    4.412308515    6.584562601    6.332977366
  743 SOLV  OW      4356    6.152019784    5.911214435    4.582455020
  743 SOLV  HW1     4357    6.137182620    5.982070009    4.513453182
  743 SOLV  HW2     4358    6.072666430    5.850417169    4.585368096
  744 SOLV  OW      4359    5.965907549    5.552942292    5.669299160
  744 SOLV  HW1     4360    6.051177748    5.603555769    5.656295216
  744 SOLV  HW2     4361    5.906187447    5.603695151    5.731424153
  745 SOLV  OW      4362    6.467670727    3.617898523    6.412479091
  745 SOLV  HW1     4363    6.411412985    3.550074528    6.365187797
  745 SOLV  HW2     4364    6.560697864    3.615394925    6.375857115
  746 SOLV  OW      4365    4.211696057    5.381792617    4.202444182
  746 SOLV  HW1     4366    4.204888764    5.479631201    4.182867262
  746 SOLV  HW2     4367    4.195103777    5.329817855    4.118627248
  747 SOLV  OW      4368    5.406628468    5.623586355    4.234141320
  747 SOLV  HW1     4369    5.423779955    5.718846087    4.259300357
  747 SOLV  HW2     4370    5.351539833    5.579767080    4.305180180
  748 SOLV  OW      4371    5.138840287    5.125474651    6.293349889
  748 SOLV  HW1     4372    5.076148968    5.060664714    6.336604568
  748 SOLV  HW2     4373    5.194268695    5.170145744    6.363589713
  749 SOLV  OW      4374    5.592231460    4.761598989    3.873139181
  749 SOLV  HW1     4375    5.616545518    4.803549079    3.960598097
  749 SOLV  HW2     4376    5.494865158    4.738799928    3.873061089
  750 SOLV  OW      4377    3.934626496    4.228062645    6.078573867
  750 SOLV  HW1     4378    3.974469364    4.264568509    6.162726454
  750 SOLV  HW2     4379    3.996755048    4.160486575    6.038884365
  751 SOLV  OW      4380    6.491628399    6.293766667    4.620639785
  751 SOLV  HW1     4381    6.568805508    6.328177207    4.567148505
  751 SOLV  HW2     4382    6.512955651    6.300625148    4.718106252
  752 SOLV  OW      4383    4.539792570    2.750955425    5.307722687
  752 SOLV  HW1     4384    4.495584108    2.673006572    5.352124160
  752 SOLV  HW2     4385    4.476051687    2.827948452    5.304395107
  753 SOLV  OW      4386    4.445464819    5.943794660    5.237398316
  753 SOLV  HW1     4387    4.501624458    5.862171286    5.223770726
  753 SOLV  HW2     4388    4.489759020    6.003987815    5.303857226
  754 SOLV  OW      4389    2.984069647    4.666203464    6.086760378
  754 SOLV  HW1     4390    2.931877590    4.623267213    6.160475450
  754 SOLV  HW2     4391    3.027035401    4.749881206    6.120720557
  755 SOLV  OW      4392    4.834417733    6.169528039    4.026458212
  755 SOLV  HW1     4393    4.740920600    6.204289930    4.033620100
  755 SOLV  HW2     4394    4.833980509    6.070166844    4.037793213
  756 SOLV  OW      4395    0.026398620    6.038455862    4.795948562
  756 SOLV  HW1     4396    0.125852306    6.044284921    4.787179147
  756 SOLV  HW2     4397   -0.015638063    6.117737329    4.751798599
  757 SOLV  OW      4398    3.849129359    6.321758159    4.022411493
  757 SOLV  HW1     4399    3.896733246    6.256602097    3.963333590
  757 SOLV  HW2     4400    3.821355878    6.401366685    3.968627953
  758 SOLV  OW      4401    6.764799926    4.864477821    3.964496745
  758 SOLV  HW1     4402    6.807126899    4.951071070    3.937818311
  758 SOLV  HW2     4403    6.758993412    4.859563701    4.064215038
  759 SOLV  OW      4404    3.473998497    5.079451562    6.096486648
  759 SOLV  HW1     4405    3.478240104    4.983028979    6.070285896
  759 SOLV  HW2     4406    3.549841997    5.128885998    6.053992860
  760 SOLV  OW      4407    4.629728305    5.733183979    4.405725203
  760 SOLV  HW1     4408    4.615700750    5.742129932    4.504338983
  760 SOLV  HW2     4409    4.560580776    5.671765015    4.367674683
  761 SOLV  OW      4410    3.947795158    6.442606714    5.318683165
  761 SOLV  HW1     4411    3.964157570    6.395421400    5.232038250
  761 SOLV  HW2     4412    3.933119578    6.375190555    5.391078872
  762 SOLV  OW      4413    4.221649578    5.686926817    6.491273636
  762 SOLV  HW1     4414    4.316049304    5.705746463    6.464145087
  762 SOLV  HW2     4415    4.172608681    5.773246953    6.503324611
  763 SOLV  OW      4416    3.999131534    4.988929848    5.522321259
  763 SOLV  HW1     4417    3.964546509    5.069414846    5.474074060
  763 SOLV  HW2     4418    4.035470174    4.923429231    5.456057466
  764 SOLV  OW      4419    3.894234937    0.151473028    5.842938745
  764 SOLV  HW1     4420    3.857839019    0.073965753    5.894604250
  764 SOLV  HW2     4421    3.925676596    0.119993786    5.753373776
  765 SOLV  OW      4422    3.972514418    5.951866284    5.351462781
  765 SOLV  HW1     4423    3.969881858    5.882921717    5.423859391
  765 SOLV  HW2     4424    3.953296579    5.908483328    5.263428420
  766 SOLV  OW      4425    3.669882320    5.417494235    6.363886875
  766 SOLV  HW1     4426    3.640230006    5.497606073    6.415890283
  766 SOLV  HW2     4427    3.726911387    5.446826996    6.287148731
  767 SOLV  OW      4428    4.137011623    6.026542533    4.935460017
  767 SOLV  HW1     4429    4.225456628    6.046462352    4.893239039
  767 SOLV  HW2     4430    4.149561797    5.960475017    5.009483250
  768 SOLV  OW      4431    6.031906704    6.271363329    3.483952540
  768 SOLV  HW1     4432    5.987587647    6.238257163    3.400636316
  768 SOLV  HW2     4433    6.128934212    6.247211969    3.481922993
  769 SOLV  OW      4434    0.462185494    4.414835032    4.357261592
  769 SOLV  HW1     4435    0.379784800    4.362158289    4.336353197
  769 SOLV  HW2     4436    0.440081811    4.512368245    4.357981965
  770 SOLV  OW      4437    5.525459632    4.525870061    4.353645531
  770 SOLV  HW1     4438    5.519391198    4.606186743    4.412923124
  770 SOLV  HW2     4439    5.473387494    4.450644700    4.394031444
  771 SOLV  OW      4440    4.434643648    5.187168583    5.412739532
  771 SOLV  HW1     4441    4.470174433    5.105478704    5.458174398
  771 SOLV  HW2     4442    4.502437849    5.260475914    5.418219012
  772 SOLV  OW      4443    2.996679000    4.121877073    6.201013940
  772 SOLV  HW1     4444    3.000124123    4.029497003    6.162861054
  772 SOLV  HW2     4445    2.901963267    4.145380799    6.222877351
  773 SOLV  OW      4446    6.059206938    4.325968246    5.442370008
  773 SOLV  HW1     4447    5.999711330    4.331300140    5.522569028
  773 SOLV  HW2     4448    6.145086537    4.281333155    5.467517637
  774 SOLV  OW      4449    3.193672975    5.198082002    5.442223996
  774 SOLV  HW1     4450    3.132003428    5.129445727    5.403655678
  774 SOLV  HW2     4451    3.286734552    5.181297482    5.409675511
  775 SOLV  OW      4452    2.919272258    4.563803977    6.357891200
  775 SOLV  HW1     4453    2.838875752    4.517521868    6.395253418
  775 SOLV  HW2     4454    2.979089755    4.592341895    6.432784217
  776 SOLV  OW      4455    3.761643447    3.926793907    5.879096850
  776 SOLV  HW1     4456    3.789173895    3.901832819    5.971944383
  776 SOLV  HW2     4457    3.832977614    3.899230084    5.814651587
  777 SOLV  OW      4458    3.466379502    3.830968555    0.216782592
  777 SOLV  HW1     4459    3.501204547    3.880488649    0.296384042
  777 SOLV  HW2     4460    3.417198526    3.894315758    0.157034255
  778 SOLV  OW      4461    4.455669138    5.807111208    5.916822604
  778 SOLV  HW1     4462    4.501442284    5.718710149    5.926411196
  778 SOLV  HW2     4463    4.437171240    5.824731200    5.820131690
  779 SOLV  OW      4464    3.852881553    5.767686556    5.154079984
  779 SOLV  HW1     4465    3.830497985    5.741949884    5.060067286
  779 SOLV  HW2     4466    3.858381841    5.685448033    5.210721178
  780 SOLV  OW      4467    5.939490962    4.754462248    3.932429995
  780 SOLV  HW1     4468    5.912503555    4.828325268    3.870656423
  780 SOLV  HW2     4469    5.879289569    4.675818411    3.918611914
  781 SOLV  OW      4470    0.193353536    3.918290791    3.650884911
  781 SOLV  HW1     4471    0.290119926    3.936853438    3.633761744
  781 SOLV  HW2     4472    0.138098741    3.960581787    3.579052616
  782 SOLV  OW      4473    4.006530776    5.791010147    3.782578640
  782 SOLV  HW1     4474    3.996368610    5.810425565    3.880157180
  782 SOLV  HW2     4475    3.919319285    5.806735495    3.736225429
  783 SOLV  OW      4476    4.868281964    3.913947164    5.551418956
  783 SOLV  HW1     4477    4.853927967    3.824655463    5.594107997
  783 SOLV  HW2     4478    4.812847576    3.920501653    5.468439890
  784 SOLV  OW      4479    0.180111519    5.261275632    4.183840297
  784 SOLV  HW1     4480    0.086167445    5.277859378    4.213832481
  784 SOLV  HW2     4481    0.203358680    5.165165040    4.198750824
  785 SOLV  OW      4482    3.297721374    5.760846775    0.588584041
  785 SOLV  HW1     4483    3.294409708    5.799405156    0.496376004
  785 SOLV  HW2     4484    3.299279934    5.661020289    0.582905685
  786 SOLV  OW      4485    4.247070100    6.208797242    4.228640215
  786 SOLV  HW1     4486    4.233647206    6.203872390    4.327620040
  786 SOLV  HW2     4487    4.278224028    6.300514786    4.203766425
  787 SOLV  OW      4488    6.428027711    4.754414873    5.761407197
  787 SOLV  HW1     4489    6.401704557    4.804225641    5.678776256
  787 SOLV  HW2     4490    6.469487199    4.667063190    5.735859873
  788 SOLV  OW      4491    6.732050108    4.287103076    3.548153328
  788 SOLV  HW1     4492    6.741763408    4.255286136    3.642466853
  788 SOLV  HW2     4493    6.731836108    4.387098462    3.546583992
  789 SOLV  OW      4494    4.461025822    5.577006529    4.252332256
  789 SOLV  HW1     4495    4.495394302    5.561700444    4.159679300
  789 SOLV  HW2     4496    4.387360576    5.644585885    4.249790144
  790 SOLV  OW      4497    4.799482781    4.909416196    5.150055674
  790 SOLV  HW1     4498    4.845770171    4.824853586    5.123438012
  790 SOLV  HW2     4499    4.725845607    4.928903898    5.085251691
  791 SOLV  OW      4500    4.868425252    4.563870374    6.322789565
  791 SOLV  HW1     4501    4.829533993    4.510155690    6.397650577
  791 SOLV  HW2     4502    4.795237328    4.593006870    6.261173529
  792 SOLV  OW      4503    4.589546185    4.660792486    5.233661516
  792 SOLV  HW1     4504    4.686741099    4.642819214    5.218446141
  792 SOLV  HW2     4505    4.542350771    4.574730271    5.252824808
  793 SOLV  OW      4506    4.498779030    4.962335694    0.183053686
  793 SOLV  HW1     4507    4.491950754    5.051573229    0.227663519
  793 SOLV  HW2     4508    4.422582808    4.951065777    0.119264302
  794 SOLV  OW      4509    6.601712746    3.770437513    5.867996987
  794 SOLV  HW1     4510    6.609127666    3.684084740    5.917895932
  794 SOLV  HW2     4511    6.693279447    3.805282328    5.847923178
  795 SOLV  OW      4512    3.185697124    0.141881268    5.237617955
  795 SOLV  HW1     4513    3.218969342    0.061126862    5.188903329
  795 SOLV  HW2     4514    3.199701659    0.223090412    5.180957983
  796 SOLV  OW      4515    3.723632376    5.080949132    3.867846063
  796 SOLV  HW1     4516    3.801927438    5.134605771    3.899354707
  796 SOLV  HW2     4517    3.738833168    5.052223182    3.773264318
  797 SOLV  OW      4518    5.648511425    3.139007221    4.382849145
  797 SOLV  HW1     4519    5.672738059    3.166260395    4.475971333
  797 SOLV  HW2     4520    5.650373184    3.039267775    4.375775273
  798 SOLV  OW      4521    5.465279315    3.720904570    5.295080674
  798 SOLV  HW1     4522    5.400982552    3.684080504    5.227912979
  798 SOLV  HW2     4523    5.435129753    3.696087917    5.387149767
  799 SOLV  OW      4524    3.895467672    6.680220141    5.423095430
  799 SOLV  HW1     4525    3.926556629    6.592933736    5.385459062
  799 SOLV  HW2     4526    3.892217614    6.674207030    5.522871026
  800 SOLV  OW      4527    6.028662190    2.657753048    5.615746814
  800 SOLV  HW1     4528    6.049828655    2.673821932    5.712160385
  800 SOLV  HW2     4529    5.984609120    2.738906662    5.577338451
  801 SOLV  OW      4530    5.586993164    5.981159317    4.703775664
  801 SOLV  HW1     4531    5.597943642    6.079490133    4.689195059
  801 SOLV  HW2     4532    5.619371370    5.957244076    4.795323837
  802 SOLV  OW      4533    5.337876588    6.168302649    3.485761194
  802 SOLV  HW1     4534    5.285852093    6.236194426    3.537584191
  802 SOLV  HW2     4535    5.283996556    6.084488870    3.477181005
  803 SOLV  OW      4536    3.479454970    2.881098566    3.164673466
  803 SOLV  HW1     4537    3.399013342    2.826582243    3.188307859
  803 SOLV  HW2     4538    3.456240054    2.944476770    3.090878154
  804 SOLV  OW      4539    3.973415460    6.583117326    6.344466085
  804 SOLV  HW1     4540    4.027111400    6.655531684    6.387743624
  804 SOLV  HW2     4541    4.021054681    6.495773707    6.354545620
  805 SOLV  OW      4542    4.988103460    6.668215723    4.250133257
  805 SOLV  HW1     4543    5.055719889    6.719022734    4.196779099
  805 SOLV  HW2     4544    5.019274575    6.660644275    4.344859242
  806 SOLV  OW      4545    4.073692059    3.493073580    6.179223298
  806 SOLV  HW1     4546    3.995070397    3.539523371    6.138448033
  806 SOLV  HW2     4547    4.140025580    3.561071286    6.210491395
  807 SOLV  OW      4548    3.869674224    6.509970960    4.614581594
  807 SOLV  HW1     4549    3.769779143    6.506373818    4.611491082
  807 SOLV  HW2     4550    3.907093171    6.421829455    4.585729246
  808 SOLV  OW      4551    5.956518240    4.973152769    6.093673286
  808 SOLV  HW1     4552    6.040847076    4.931565782    6.127741354
  808 SOLV  HW2     4553    5.898313253    4.902398937    6.053579582
  809 SOLV  OW      4554    6.459924749    5.167139841    6.130921794
  809 SOLV  HW1     4555    6.528270824    5.095683465    6.115943057
  809 SOLV  HW2     4556    6.489669814    5.251564909    6.086320410
  810 SOLV  OW      4557    6.518126186    5.376662602    4.170175898
  810 SOLV  HW1     4558    6.449160393    5.324694533    4.220618275
  810 SOLV  HW2     4559    6.577701901    5.313521614    4.120524268
  811 SOLV  OW      4560    3.577126211    5.517785947    4.504251103
  811 SOLV  HW1     4561    3.501968405    5.582908342    4.514850683
  811 SOLV  HW2     4562    3.663448903    5.562406269    4.527899735
  812 SOLV  OW      4563    5.348719795    5.174049286    5.343518302
  812 SOLV  HW1     4564    5.411935257    5.174221535    5.421011238
  812 SOLV  HW2     4565    5.306538639    5.083761972    5.335132347
  813 SOLV  OW      4566    6.093901128    5.548981228    5.357574316
  813 SOLV  HW1     4567    6.193848690    5.548278641    5.361021199
  813 SOLV  HW2     4568    6.059032940    5.621541321    5.416912674
  814 SOLV  OW      4569    6.308034893    3.954889604    6.040399773
  814 SOLV  HW1     4570    6.359152747    3.917938677    6.118007820
  814 SOLV  HW2     4571    6.334264444    3.906265063    5.957039305
  815 SOLV  OW      4572    3.692234516    5.969373510    4.890789116
  815 SOLV  HW1     4573    3.752075980    6.047962025    4.875153019
  815 SOLV  HW2     4574    3.746436333    5.885346697    4.888973768
  816 SOLV  OW      4575    6.136727201    6.073812606    4.374075719
  816 SOLV  HW1     4576    6.057444911    6.097620835    4.317956281
  816 SOLV  HW2     4577    6.189661454    6.156368424    4.393679926
  817 SOLV  OW      4578    4.335012505    4.993540760    5.844986478
  817 SOLV  HW1     4579    4.284139503    5.018489525    5.762577028
  817 SOLV  HW2     4580    4.428896734    5.027211713    5.837649203
  818 SOLV  OW      4581    3.670483962    5.104592326    5.515957532
  818 SOLV  HW1     4582    3.683770727    5.161099358    5.434518369
  818 SOLV  HW2     4583    3.643160282    5.012406840    5.488443230
  819 SOLV  OW      4584    3.420079242    5.311961758    5.323431293
  819 SOLV  HW1     4585    3.483607808    5.370860238    5.273462376
  819 SOLV  HW2     4586    3.397220893    5.354394816    5.411058723
  820 SOLV  OW      4587    4.568600566    4.971791204    5.558446494
  820 SOLV  HW1     4588    4.554587129    5.021627698    5.644012610
  820 SOLV  HW2     4589    4.658532010    4.928059840    5.559709102
  821 SOLV  OW      4590    4.218945431    5.906790379    5.972183098
  821 SOLV  HW1     4591    4.308210218    5.869894040    5.946259793
  821 SOLV  HW2     4592    4.209984253    5.905435706    6.071778770
  822 SOLV  OW      4593    5.725827616    0.012292340    3.573748114
  822 SOLV  HW1     4594    5.688482567    0.032379879    3.483174493
  822 SOLV  HW2     4595    5.825603052    0.007997996    3.568439140
  823 SOLV  OW      4596    5.002874500    6.807353991    3.780555044
  823 SOLV  HW1     4597    4.907093376    6.814062228    3.752583902
  823 SOLV  HW2     4598    5.011987976    6.837099037    3.875600129
  824 SOLV  OW      4599    4.790206920    6.372388038    6.069294594
  824 SOLV  HW1     4600    4.759708979    6.278829187    6.051455103
  824 SOLV  HW2     4601    4.776617854    6.428056696    5.987331752
  825 SOLV  OW      4602    6.794530722    3.786139741    4.507966266
  825 SOLV  HW1     4603    6.700146167    3.778808060    4.540211505
  825 SOLV  HW2     4604    6.819873610    3.882616462    4.500768901
  826 SOLV  OW      4605    4.548591989    2.897140269    6.512028737
  826 SOLV  HW1     4606    4.514782583    2.806729397    6.538194355
  826 SOLV  HW2     4607    4.527178138    2.962903020    6.584267272
  827 SOLV  OW      4608    5.741953754    5.344774789    4.948206450
  827 SOLV  HW1     4609    5.747812732    5.253289988    4.908253465
  827 SOLV  HW2     4610    5.696822727    5.339391180    5.037280617
  828 SOLV  OW      4611    6.308881162    5.236927235    4.285674535
  828 SOLV  HW1     4612    6.352463291    5.211005095    4.371874501
  828 SOLV  HW2     4613    6.217894342    5.274075026    4.304199207
  829 SOLV  OW      4614    5.435782358    6.427650820    4.436607190
  829 SOLV  HW1     4615    5.449829756    6.517216338    4.478827416
  829 SOLV  HW2     4616    5.338853159    6.415846841    4.414991816
  830 SOLV  OW      4617    6.290543875    3.652575122    3.696350698
  830 SOLV  HW1     4618    6.205198786    3.683222625    3.654179768
  830 SOLV  HW2     4619    6.293902734    3.552625277    3.695923106
  831 SOLV  OW      4620    6.197548845    5.098657991    4.560095702
  831 SOLV  HW1     4621    6.221822250    5.002234851    4.549357637
  831 SOLV  HW2     4622    6.278479157    5.155314297    4.544536655
  832 SOLV  OW      4623    3.287076463    5.879361927    4.816566831
  832 SOLV  HW1     4624    3.370024933    5.921265561    4.779615514
  832 SOLV  HW2     4625    3.276315283    5.905704820    4.912442201
  833 SOLV  OW      4626    5.955451438    4.291126928    3.263861589
  833 SOLV  HW1     4627    5.877078006    4.329112589    3.313015441
  833 SOLV  HW2     4628    5.924362977    4.218277652    3.202805133
  834 SOLV  OW      4629    4.363392417    3.453145652    5.090941295
  834 SOLV  HW1     4630    4.442103770    3.393181178    5.076430883
  834 SOLV  HW2     4631    4.376126853    3.537894084    5.039393264
  835 SOLV  OW      4632    3.898184861    2.717641798    5.857534573
  835 SOLV  HW1     4633    3.807659179    2.748847787    5.886396692
  835 SOLV  HW2     4634    3.954117703    2.698526239    5.938206020
  836 SOLV  OW      4635    5.750653445    6.464207258    4.911661484
  836 SOLV  HW1     4636    5.708519686    6.382922826    4.871425041
  836 SOLV  HW2     4637    5.751201923    6.538210404    4.844396198
  837 SOLV  OW      4638    5.547799255    4.074300491    5.309597102
  837 SOLV  HW1     4639    5.452930362    4.045919508    5.323591987
  837 SOLV  HW2     4640    5.608773232    3.997436720    5.328975561
  838 SOLV  OW      4641    4.574953988    5.217857540    5.112034308
  838 SOLV  HW1     4642    4.579433808    5.130395233    5.160326262
  838 SOLV  HW2     4643    4.481252106    5.234042707    5.081053831
  839 SOLV  OW      4644    3.972298272    5.240596088    3.776739732
  839 SOLV  HW1     4645    3.930175628    5.328066383    3.800747835
  839 SOLV  HW2     4646    4.001593225    5.242854338    3.681144332
  840 SOLV  OW      4647    3.536469038    5.980910819    3.759106986
  840 SOLV  HW1     4648    3.626925294    5.993462077    3.799870844
  840 SOLV  HW2     4649    3.536563042    6.017308395    3.665958261
  841 SOLV  OW      4650    4.518554699    4.388313178    3.907950609
  841 SOLV  HW1     4651    4.443424389    4.437206788    3.952296696
  841 SOLV  HW2     4652    4.528280110    4.297720693    3.949182247
  842 SOLV  OW      4653    4.775595960    3.262533425    5.923172014
  842 SOLV  HW1     4654    4.706724083    3.331772033    5.901627843
  842 SOLV  HW2     4655    4.760056982    3.181411257    5.866788176
  843 SOLV  OW      4656    4.645946039    5.749767586    6.862297378
  843 SOLV  HW1     4657    4.575076632    5.790802487    6.804891281
  843 SOLV  HW2     4658    4.613966649    5.745798053    6.956972613
  844 SOLV  OW      4659    4.270828764    2.937236996    4.731375394
  844 SOLV  HW1     4660    4.191212521    2.962483432    4.676368861
  844 SOLV  HW2     4661    4.336548396    3.012620646    4.731417085
  845 SOLV  OW      4662    5.811426305    6.409166558    3.523035866
  845 SOLV  HW1     4663    5.902632640    6.373288648    3.542926866
  845 SOLV  HW2     4664    5.742388484    6.344293951    3.555079304
  846 SOLV  OW      4665    5.781885375    3.431883885    3.603085138
  846 SOLV  HW1     4666    5.749483609    3.526393224    3.598659997
  846 SOLV  HW2     4667    5.703599081    3.369690078    3.600961700
  847 SOLV  OW      4668    4.787788223    5.401643536    3.214762412
  847 SOLV  HW1     4669    4.766266153    5.389349276    3.311650401
  847 SOLV  HW2     4670    4.813563058    5.313606235    3.174929670
  848 SOLV  OW      4671    6.281336542    3.640703249    4.805870664
  848 SOLV  HW1     4672    6.322281302    3.731619300    4.798149255
  848 SOLV  HW2     4673    6.189914944    3.641789410    4.765342214
  849 SOLV  OW      4674    5.554313154    5.034698754    2.804783893
  849 SOLV  HW1     4675    5.532027396    5.125500867    2.840277901
  849 SOLV  HW2     4676    5.608928752    5.043957244    2.721520237
  850 SOLV  OW      4677    3.158350280    6.005337142    3.963981295
  850 SOLV  HW1     4678    3.181689934    6.094340543    3.924794681
  850 SOLV  HW2     4679    3.085800241    5.963026404    3.909684172
  851 SOLV  OW      4680    5.533216422    5.172842119    5.551538125
  851 SOLV  HW1     4681    5.508785629    5.115913980    5.630050684
  851 SOLV  HW2     4682    5.625650031    5.149753849    5.521128056
  852 SOLV  OW      4683    3.394800967    5.137935055    6.386692031
  852 SOLV  HW1     4684    3.420321938    5.120157404    6.291644391
  852 SOLV  HW2     4685    3.336884030    5.219352061    6.390967598
  853 SOLV  OW      4686    5.134518024    3.813373773    3.926131460
  853 SOLV  HW1     4687    5.129680872    3.713516255    3.928718986
  853 SOLV  HW2     4688    5.074178857    3.847796848    3.854188372
  854 SOLV  OW      4689    6.320779837    4.240456855    5.987770559
  854 SOLV  HW1     4690    6.367819675    4.153412763    6.002343887
  854 SOLV  HW2     4691    6.234178968    4.240304552    6.037791628
  855 SOLV  OW      4692    4.259589327    6.494493464    4.184146373
  855 SOLV  HW1     4693    4.243183499    6.487139560    4.085775596
  855 SOLV  HW2     4694    4.345837366    6.542546148    4.200027663
  856 SOLV  OW      4695    0.373589623    4.231614331    3.606631245
  856 SOLV  HW1     4696    0.445023519    4.219079629    3.675492136
  856 SOLV  HW2     4697    0.284668192    4.238884743    3.651817457
  857 SOLV  OW      4698    4.626249613    5.588775845    6.335122322
  857 SOLV  HW1     4699    4.676470610    5.508485089    6.367235342
  857 SOLV  HW2     4700    4.546556812    5.559315660    6.282366852
  858 SOLV  OW      4701    5.307005091    5.548592743    5.886449983
  858 SOLV  HW1     4702    5.333890920    5.486673355    5.812661913
  858 SOLV  HW2     4703    5.334885008    5.641853537    5.863501727
  859 SOLV  OW      4704    4.657070911    4.611075511    6.123751401
  859 SOLV  HW1     4705    4.660448711    4.511850503    6.111724139
  859 SOLV  HW2     4706    4.562781948    4.642714639    6.113255547
  860 SOLV  OW      4707    5.402055486    3.951574211    6.182535835
  860 SOLV  HW1     4708    5.470982534    3.959148292    6.254601548
  860 SOLV  HW2     4709    5.395341244    3.856344902    6.152736823
  861 SOLV  OW      4710    5.815119923    4.868446790    4.350887150
  861 SOLV  HW1     4711    5.850745247    4.786725921    4.396210523
  861 SOLV  HW2     4712    5.886286564    4.938651522    4.348023488
  862 SOLV  OW      4713    5.239306305    6.199258649    3.904993719
  862 SOLV  HW1     4714    5.173354812    6.219248846    3.977444813
  862 SOLV  HW2     4715    5.196465896    6.214105806    3.815871329
  863 SOLV  OW      4716    6.214349826    4.956736054    4.205580726
  863 SOLV  HW1     4717    6.273456175    5.033329195    4.180250552
  863 SOLV  HW2     4718    6.204916970    4.894750722    4.127667780
  864 SOLV  OW      4719    5.570531795    6.253594196    4.259700837
  864 SOLV  HW1     4720    5.562059250    6.314030809    4.180473067
  864 SOLV  HW2     4721    5.527365891    6.296465401    4.339074426
  865 SOLV  OW      4722    4.261403426    6.486471893    5.453651513
  865 SOLV  HW1     4723    4.180542792    6.431219575    5.473905872
  865 SOLV  HW2     4724    4.341481619    6.445655844    5.497503578
  866 SOLV  OW      4725    3.776719298    4.968444605    5.218517050
  866 SOLV  HW1     4726    3.718220832    4.903068977    5.266531754
  866 SOLV  HW2     4727    3.763815820    4.958487619    5.119846939
  867 SOLV  OW      4728    4.699280221    5.447342504    3.725540119
  867 SOLV  HW1     4729    4.645195963    5.529042173    3.705488827
  867 SOLV  HW2     4730    4.645416160    5.365746314    3.704499911
  868 SOLV  OW      4731    4.304819715    2.840275133    6.658803103
  868 SOLV  HW1     4732    4.265775516    2.930054538    6.679217912
  868 SOLV  HW2     4733    4.300286897    2.823591073    6.560301728
  869 SOLV  OW      4734    4.054513570    4.042478187    6.341233731
  869 SOLV  HW1     4735    4.073127935    3.958668271    6.392527763
  869 SOLV  HW2     4736    3.981991947    4.094052005    6.386867355
  870 SOLV  OW      4737    4.282880553    3.688902815    5.656623089
  870 SOLV  HW1     4738    4.326537653    3.618575175    5.600501720
  870 SOLV  HW2     4739    4.327152219    3.692250059    5.746235030
  871 SOLV  OW      4740    3.148830115    6.864101975    6.490267037
  871 SOLV  HW1     4741    3.120089772    6.781374149    6.441979044
  871 SOLV  HW2     4742    3.092914272    6.875894666    6.572339804
  872 SOLV  OW      4743    6.119598512    4.298210829    4.967863939
  872 SOLV  HW1     4744    6.166397286    4.361967040    5.029060857
  872 SOLV  HW2     4745    6.041517274    4.257662240    5.015394269
  873 SOLV  OW      4746    3.981223486    4.000603984    5.304988127
  873 SOLV  HW1     4747    4.058052451    3.964298696    5.357724445
  873 SOLV  HW2     4748    4.009112917    4.013052543    5.209756380
  874 SOLV  OW      4749    3.827505411    4.419965773    5.297506161
  874 SOLV  HW1     4750    3.901837445    4.419268170    5.230604608
  874 SOLV  HW2     4751    3.862655279    4.450412283    5.386043875
  875 SOLV  OW      4752    4.247888750    6.363356995    4.939862034
  875 SOLV  HW1     4753    4.296898986    6.285888849    4.899881358
  875 SOLV  HW2     4754    4.275109103    6.447595109    4.893335331
  876 SOLV  OW      4755    5.615591881    5.081080774    6.211725549
  876 SOLV  HW1     4756    5.705031785    5.036541320    6.216014807
  876 SOLV  HW2     4757    5.564481656    5.045703419    6.133381393
  877 SOLV  OW      4758    2.795483322    4.537705615    5.599412950
  877 SOLV  HW1     4759    2.841725919    4.507145311    5.682656611
  877 SOLV  HW2     4760    2.860844440    4.585305373    5.540557876
  878 SOLV  OW      4761    5.329482201    4.166799026    4.558287488
  878 SOLV  HW1     4762    5.283829800    4.199640512    4.640985372
  878 SOLV  HW2     4763    5.397119355    4.097369478    4.582910626
  879 SOLV  OW      4764    4.787148689    5.172916377    4.912926412
  879 SOLV  HW1     4765    4.700627140    5.164741724    4.962411253
  879 SOLV  HW2     4766    4.769174552    5.175389514    4.814578779
  880 SOLV  OW      4767    4.558117647    4.934477408    4.766488543
  880 SOLV  HW1     4768    4.629241546    4.864182395    4.765131451
  880 SOLV  HW2     4769    4.584491282    5.009720071    4.706116514
  881 SOLV  OW      4770    6.182339365    4.800060227    4.959355418
  881 SOLV  HW1     4771    6.276699851    4.786256070    4.929232084
  881 SOLV  HW2     4772    6.174443871    4.776192900    5.056153363
  882 SOLV  OW      4773    3.598224668    5.607305148    6.528396930
  882 SOLV  HW1     4774    3.617752515    5.545474025    6.604537228
  882 SOLV  HW2     4775    3.499455668    5.621343323    6.521373117
  883 SOLV  OW      4776    4.744906249    4.055579199    3.739491695
  883 SOLV  HW1     4777    4.657102291    4.010339920    3.723813502
  883 SOLV  HW2     4778    4.816884683    3.986642409    3.747783879
  884 SOLV  OW      4779    3.574463484    3.859969748    4.997601565
  884 SOLV  HW1     4780    3.496228410    3.819683291    4.950081467
  884 SOLV  HW2     4781    3.549673457    3.878669408    5.092667682
  885 SOLV  OW      4782    3.706304766    5.429592128    5.495863899
  885 SOLV  HW1     4783    3.677539075    5.522655963    5.473206014
  885 SOLV  HW2     4784    3.711939335    5.419725257    5.595224274
  886 SOLV  OW      4785    3.836619031    4.687088944    4.888002271
  886 SOLV  HW1     4786    3.771229783    4.727762554    4.824191899
  886 SOLV  HW2     4787    3.929748468    4.706373904    4.857069187
  887 SOLV  OW      4788    5.645791558    6.455107285    4.066075519
  887 SOLV  HW1     4789    5.629749318    6.536631403    4.010416020
  887 SOLV  HW2     4790    5.704418731    6.391506778    4.015882819
  888 SOLV  OW      4791    4.976787125    5.385748463    6.165856535
  888 SOLV  HW1     4792    5.060989549    5.335502200    6.185527827
  888 SOLV  HW2     4793    4.936919355    5.418747115    6.251432568
  889 SOLV  OW      4794    4.836898505    4.223178529    6.526534450
  889 SOLV  HW1     4795    4.774483785    4.229777399    6.448672114
  889 SOLV  HW2     4796    4.839277289    4.310716307    6.574835733
  890 SOLV  OW      4797    6.536113560    2.746170793    6.102536079
  890 SOLV  HW1     4798    6.593929603    2.746326994    6.184139318
  890 SOLV  HW2     4799    6.445212321    2.780607941    6.126048436
  891 SOLV  OW      4800    6.234582125    6.329531866    3.836479228
  891 SOLV  HW1     4801    6.278898801    6.414639332    3.864669182
  891 SOLV  HW2     4802    6.158940956    6.350322578    3.774447043
  892 SOLV  OW      4803    3.707184833    3.049668427    4.180934843
  892 SOLV  HW1     4804    3.654893558    2.972395451    4.216914745
  892 SOLV  HW2     4805    3.762121177    3.089736403    4.254259843
  893 SOLV  OW      4806    6.796274814    4.436436598    4.997935719
  893 SOLV  HW1     4807    6.841297116    4.350760158    5.023086795
  893 SOLV  HW2     4808    6.823746466    4.462584412    4.905406803
  894 SOLV  OW      4809    5.952373208    4.428930590    4.361604239
  894 SOLV  HW1     4810    5.901263712    4.406243887    4.444520094
  894 SOLV  HW2     4811    5.982661908    4.344675946    4.317043483
  895 SOLV  OW      4812    0.503196860    5.137155410    3.580651866
  895 SOLV  HW1     4813    0.589690729    5.088576928    3.593323124
  895 SOLV  HW2     4814    0.450192277    5.133465148    3.665377225
  896 SOLV  OW      4815    4.270972851    3.878873109    4.678472357
  896 SOLV  HW1     4816    4.175791426    3.893786655    4.705270211
  896 SOLV  HW2     4817    4.273809028    3.825393947    4.594021569
  897 SOLV  OW      4818    5.217361124    4.891510212    6.697383585
  897 SOLV  HW1     4819    5.124909939    4.861269566    6.720585365
  897 SOLV  HW2     4820    5.212771700    4.979748187    6.650554139
  898 SOLV  OW      4821    6.741981957    4.791837417    4.246453168
  898 SOLV  HW1     4822    6.713251825    4.840954249    4.328685500
  898 SOLV  HW2     4823    6.683563179    4.711734675    4.233384231
  899 SOLV  OW      4824    3.684887276    4.263675449    4.655330963
  899 SOLV  HW1     4825    3.753370104    4.323336121    4.613468997
  899 SOLV  HW2     4826    3.598032719    4.312703304    4.662701139
  900 SOLV  OW      4827    2.943646234    4.736277663    6.703491048
  900 SOLV  HW1     4828    2.919946243    4.639380372    6.696338830
  900 SOLV  HW2     4829    2.961796401    4.772955125    6.612238213
  901 SOLV  OW      4830    4.421986401    5.239473469    4.288908255
  901 SOLV  HW1     4831    4.452208216    5.177231701    4.216699293
  901 SOLV  HW2     4832    4.357978911    5.306177819    4.250762476
  902 SOLV  OW      4833    5.077687111    4.743838634    6.010306806
  902 SOLV  HW1     4834    5.128748066    4.666474452    5.972767019
  902 SOLV  HW2     4835    5.107320620    4.760855047    6.104295463
  903 SOLV  OW      4836    4.201418722    3.543477642    4.242422961
  903 SOLV  HW1     4837    4.259195233    3.461874463    4.240240489
  903 SOLV  HW2     4838    4.219897317    3.599544043    4.161695442
  904 SOLV  OW      4839    5.122655535    4.632595495    5.165726604
  904 SOLV  HW1     4840    5.219775961    4.649819988    5.182239931
  904 SOLV  HW2     4841    5.080248311    4.714781133    5.127662937
  905 SOLV  OW      4842    4.197256594    4.950166923    4.405281717
  905 SOLV  HW1     4843    4.255073590    4.949462060    4.323681483
  905 SOLV  HW2     4844    4.111631579    4.902284050    4.385852125
  906 SOLV  OW      4845    3.702071099    5.706040372    5.852321366
  906 SOLV  HW1     4846    3.632948952    5.778271176    5.849774488
  906 SOLV  HW2     4847    3.789758708    5.742732756    5.821238812
  907 SOLV  OW      4848    5.728167477    4.445308897    4.628358117
  907 SOLV  HW1     4849    5.636048306    4.407677219    4.638343543
  907 SOLV  HW2     4850    5.794865673    4.380173435    4.664557079
  908 SOLV  OW      4851    3.962788359    6.734520366    4.213942134
  908 SOLV  HW1     4852    3.976171569    6.640384492    4.244915799
  908 SOLV  HW2     4853    4.036465835    6.792060041    4.249450095
  909 SOLV  OW      4854    4.530269458    5.194662339    6.205008612
  909 SOLV  HW1     4855    4.536600068    5.288827514    6.171921577
  909 SOLV  HW2     4856    4.437036917    5.160939854    6.191883778
  910 SOLV  OW      4857    5.729927564    4.007176526    6.031991200
  910 SOLV  HW1     4858    5.667195078    3.950184127    5.978920039
  910 SOLV  HW2     4859    5.778133458    4.069704047    5.970619373
  911 SOLV  OW      4860    5.101844102    6.166240910    4.129866274
  911 SOLV  HW1     4861    5.002940430    6.174210391    4.117368880
  911 SOLV  HW2     4862    5.133099785    6.236444179    4.193867650
  912 SOLV  OW      4863    5.161063409    3.107906845    5.691258824
  912 SOLV  HW1     4864    5.129105040    3.143641817    5.779026266
  912 SOLV  HW2     4865    5.172912035    3.008830164    5.697950196
  913 SOLV  OW      4866    0.209808872    4.527901584    5.438991792
  913 SOLV  HW1     4867    0.124632165    4.518642802    5.387406803
  913 SOLV  HW2     4868    0.243763665    4.437162300    5.463795135
  914 SOLV  OW      4869    0.012417414    5.541349891    3.558014529
  914 SOLV  HW1     4870   -0.019307148    5.586964616    3.474859556
  914 SOLV  HW2     4871    0.027071924    5.609403831    3.629817702
  915 SOLV  OW      4872    6.156675221    3.923799703    5.620884458
  915 SOLV  HW1     4873    6.120672454    3.920742415    5.714128738
  915 SOLV  HW2     4874    6.088098428    3.888005422    5.557512595
  916 SOLV  OW      4875    5.377175781    5.923941765    3.996385934
  916 SOLV  HW1     4876    5.327580281    5.905502165    4.081249517
  916 SOLV  HW2     4877    5.345785325    6.010619096    3.957614688
  917 SOLV  OW      4878    4.687655252    3.726184801    5.331772789
  917 SOLV  HW1     4879    4.620822351    3.686529918    5.394719129
  917 SOLV  HW2     4880    4.679440890    3.825847116    5.332903687
  918 SOLV  OW      4881    4.610944864    4.855265250    4.074830971
  918 SOLV  HW1     4882    4.666913131    4.772785556    4.066686833
  918 SOLV  HW2     4883    4.670333765    4.935680379    4.077647660
  919 SOLV  OW      4884    4.859919296    5.715270108    6.433777528
  919 SOLV  HW1     4885    4.944174325    5.713094761    6.379941857
  919 SOLV  HW2     4886    4.783774214    5.682536138    6.377811367
  920 SOLV  OW      4887    4.765349622    4.935992368    6.631995131
  920 SOLV  HW1     4888    4.718052931    4.987211778    6.703696743
  920 SOLV  HW2     4889    4.699454123    4.907640319    6.562314173
  921 SOLV  OW      4890    5.845020022    5.637659233    4.272083321
  921 SOLV  HW1     4891    5.846494363    5.562868177    4.338461023
  921 SOLV  HW2     4892    5.761220225    5.632336708    4.217758875
  922 SOLV  OW      4893    6.582735423    6.257819389    3.901693380
  922 SOLV  HW1     4894    6.640128602    6.180587217    3.874440625
  922 SOLV  HW2     4895    6.517283592    6.227828055    3.971104840
  923 SOLV  OW      4896    0.001302964    5.690435147    3.770312404
  923 SOLV  HW1     4897   -0.076978526    5.638918506    3.805236317
  923 SOLV  HW2     4898    0.034882863    5.752262304    3.841385687
  924 SOLV  OW      4899    5.145591894    6.051031480    4.980807758
  924 SOLV  HW1     4900    5.217674598    6.017244656    4.920273169
  924 SOLV  HW2     4901    5.117426157    6.142353356    4.951331621
  925 SOLV  OW      4902    4.374585704    4.919457847    4.196709145
  925 SOLV  HW1     4903    4.326072729    4.931049452    4.110036623
  925 SOLV  HW2     4904    4.464238967    4.878640071    4.179497318
  926 SOLV  OW      4905    5.916364637    4.870980658    4.628005191
  926 SOLV  HW1     4906    5.835720496    4.812054065    4.622924517
  926 SOLV  HW2     4907    5.998572720    4.814430919    4.634759534
  927 SOLV  OW      4908    5.958097042    3.319652097    4.373742583
  927 SOLV  HW1     4909    5.989449104    3.237030931    4.420565730
  927 SOLV  HW2     4910    5.860714284    3.311073715    4.352657144
  928 SOLV  OW      4911    5.021868657    4.860193829    3.301733105
  928 SOLV  HW1     4912    5.080144003    4.933937581    3.335904370
  928 SOLV  HW2     4913    5.045830637    4.840100052    3.206739069
  929 SOLV  OW      4914    5.684660862    6.630676746    4.269241409
  929 SOLV  HW1     4915    5.630755284    6.703031595    4.226106436
  929 SOLV  HW2     4916    5.705120311    6.559688318    4.201834818
  930 SOLV  OW      4917    3.925291327    4.252109639    4.092338572
  930 SOLV  HW1     4918    3.827272173    4.232318152    4.090953631
  930 SOLV  HW2     4919    3.960285423    4.240642362    4.185318594
  931 SOLV  OW      4920    5.328587090    4.743621640    6.201628368
  931 SOLV  HW1     4921    5.243728582    4.753561583    6.253608404
  931 SOLV  HW2     4922    5.397821481    4.699770802    6.258946388
  932 SOLV  OW      4923    5.438197876    4.097214956    5.602826033
  932 SOLV  HW1     4924    5.370841296    4.105394331    5.529367276
  932 SOLV  HW2     4925    5.515403449    4.042048378    5.571237949
  933 SOLV  OW      4926    5.396116811    3.197069582    5.542711101
  933 SOLV  HW1     4927    5.463015547    3.255877678    5.588166650
  933 SOLV  HW2     4928    5.328879547    3.165259002    5.609548496
  934 SOLV  OW      4929    5.767923658    3.498187141    5.719988278
  934 SOLV  HW1     4930    5.684343639    3.503227993    5.774672550
  934 SOLV  HW2     4931    5.836666959    3.559804303    5.758446307
  935 SOLV  OW      4932    4.957920746    4.680294272    4.061474219
  935 SOLV  HW1     4933    4.880476462    4.637139741    4.015195246
  935 SOLV  HW2     4934    4.971241754    4.772523348    4.025170432
  936 SOLV  OW      4935    4.420696158    4.726933210    5.447623332
  936 SOLV  HW1     4936    4.458797746    4.819271220    5.452313697
  936 SOLV  HW2     4937    4.470550688    4.673768832    5.379153814
  937 SOLV  OW      4938    5.655047413    5.342553503    4.314841994
  937 SOLV  HW1     4939    5.564953045    5.366468097    4.278605767
  937 SOLV  HW2     4940    5.708551809    5.296996018    4.243683150
  938 SOLV  OW      4941    4.738514078    4.385230936    4.175630519
  938 SOLV  HW1     4942    4.746644657    4.286463787    4.189061622
  938 SOLV  HW2     4943    4.788441654    4.432914746    4.247982681
  939 SOLV  OW      4944    4.592043410    4.346020298    6.084084059
  939 SOLV  HW1     4945    4.622694948    4.314361465    6.173862553
  939 SOLV  HW2     4946    4.661006339    4.323139110    6.015364117
  940 SOLV  OW      4947    5.778897472    3.826690102    6.685034268
  940 SOLV  HW1     4948    5.870756045    3.824330580    6.724505808
  940 SOLV  HW2     4949    5.746544958    3.733209749    6.670328655
  941 SOLV  OW      4950    4.249520626    5.249621270    5.190274233
  941 SOLV  HW1     4951    4.198927455    5.165226013    5.172400608
  941 SOLV  HW2     4952    4.300384456    5.240472309    5.275894742
  942 SOLV  OW      4953    4.970657271    4.810837748    6.782976664
  942 SOLV  HW1     4954    4.900043143    4.825113782    6.713612393
  942 SOLV  HW2     4955    4.939850962    4.848857235    6.870195117
  943 SOLV  OW      4956    5.867891895    0.043854284    4.911560096
  943 SOLV  HW1     4957    5.810245867   -0.032931484    4.883590644
  943 SOLV  HW2     4958    5.845611325    0.069734926    5.005555624
  944 SOLV  OW      4959    6.817776268    3.630764868    6.531986146
  944 SOLV  HW1     4960    6.815835925    3.696532169    6.607301075
  944 SOLV  HW2     4961    6.893803099    3.567160819    6.545246766
  945 SOLV  OW      4962    4.900960437    4.488597640    3.592463497
  945 SOLV  HW1     4963    4.865403001    4.466694006    3.683336004
  945 SOLV  HW2     4964    4.999441301    4.505010600    3.598294034
  946 SOLV  OW      4965    3.785464779    5.416749338    4.046202019
  946 SOLV  HW1     4966    3.711208470    5.469774883    4.087142450
  946 SOLV  HW2     4967    3.824159995    5.355133287    4.114815922
  947 SOLV  OW      4968    2.950479016    5.975779688    4.157216513
  947 SOLV  HW1     4969    3.035036074    5.995208039    4.107474351
  947 SOLV  HW2     4970    2.914529661    6.060569757    4.196202104
  948 SOLV  OW      4971    0.572583878    4.227361172    3.836440894
  948 SOLV  HW1     4972    0.638938438    4.207041244    3.908455359
  948 SOLV  HW2     4973    0.620509592    4.239917939    3.749565257
  949 SOLV  OW      4974    4.181219942    3.649469171    3.318717253
  949 SOLV  HW1     4975    4.211347428    3.588863468    3.392342964
  949 SOLV  HW2     4976    4.255363529    3.712143274    3.294714914
  950 SOLV  OW      4977    5.199072062    4.517780325    5.933190167
  950 SOLV  HW1     4978    5.152616016    4.429594959    5.925027164
  950 SOLV  HW2     4979    5.249256359    4.521124540    6.019629191
  951 SOLV  OW      4980    4.636960221    5.348648131    5.514953314
  951 SOLV  HW1     4981    4.692344990    5.286923537    5.570833561
  951 SOLV  HW2     4982    4.695972626    5.417743547    5.473176133
  952 SOLV  OW      4983    4.579260879    5.696340482    4.664940147
  952 SOLV  HW1     4984    4.617299568    5.604866119    4.678613428
  952 SOLV  HW2     4985    4.547485440    5.732644847    4.752540068
  953 SOLV  OW      4986    4.652038429    4.821945909    6.409382248
  953 SOLV  HW1     4987    4.633500804    4.749826044    6.342622917
  953 SOLV  HW2     4988    4.694190696    4.900020175    6.363239022
  954 SOLV  OW      4989    5.592051521    5.946235403    3.582348967
  954 SOLV  HW1     4990    5.677566161    5.933979338    3.632731702
  954 SOLV  HW2     4991    5.526860322    5.996539095    3.639102771
  955 SOLV  OW      4992    3.334589253    5.059732103    5.219345347
  955 SOLV  HW1     4993    3.388094429    5.136023020    5.255653600
  955 SOLV  HW2     4994    3.363152669    5.040733365    5.125406321
  956 SOLV  OW      4995    3.045185975    5.750947161    6.286390850
  956 SOLV  HW1     4996    3.061852341    5.822305458    6.218330993
  956 SOLV  HW2     4997    3.108579924    5.675079855    6.271318905
  957 SOLV  OW      4998    4.854926929    5.782696990    5.390853793
  957 SOLV  HW1     4999    4.880769470    5.842130468    5.314686578
  957 SOLV  HW2     5000    4.789868829    5.830535043    5.449850121
  958 SOLV  OW      5001    3.254440125    4.456554977    4.869489028
  958 SOLV  HW1     5002    3.156797354    4.466510056    4.888678477
  958 SOLV  HW2     5003    3.303462345    4.536723586    4.903711915
  959 SOLV  OW      5004    4.249400819    5.703777264    4.623645084
  959 SOLV  HW1     5005    4.284826710    5.688882707    4.715974946
  959 SOLV  HW2     5006    4.260822226    5.620333768    4.569716984
  960 SOLV  OW      5007    0.533437368    3.995913495    3.584427765
  960 SOLV  HW1     5008    0.503661131    3.990942334    3.679762247
  960 SOLV  HW2     5009    0.631643189    4.014532464    3.581130829
  961 SOLV  OW      5010    6.389562188    5.879255470    4.368225739
  961 SOLV  HW1     5011    6.411035026    5.807780519    4.434798388
  961 SOLV  HW2     5012    6.312239110    5.933401821    4.401254100
  962 SOLV  OW      5013    5.949304559    3.846873132    5.482627987
  962 SOLV  HW1     5014    5.907439199    3.757060279    5.496081025
  962 SOLV  HW2     5015    5.897970845    3.897507907    5.413338958
  963 SOLV  OW      5016    4.651725499    5.957922196    3.541552603
  963 SOLV  HW1     5017    4.704966718    5.908487899    3.610280301
  963 SOLV  HW2     5018    4.554250231    5.948600245    3.561885009
  964 SOLV  OW      5019    3.619175602    6.590051187    4.394622642
  964 SOLV  HW1     5020    3.618008048    6.559552121    4.489858873
  964 SOLV  HW2     5021    3.578237831    6.519641397    4.336587780
  965 SOLV  OW      5022    6.010202468    5.392407454    4.635405056
  965 SOLV  HW1     5023    6.056112509    5.472176938    4.674532920
  965 SOLV  HW2     5024    6.012998097    5.316898621    4.700921470
  966 SOLV  OW      5025    5.739618785    4.574824697    5.880629670
  966 SOLV  HW1     5026    5.688021509    4.506304953    5.829204542
  966 SOLV  HW2     5027    5.819566290    4.531780466    5.922550846
  967 SOLV  OW      5028    3.316342866    0.221149210    5.456960817
  967 SOLV  HW1     5029    3.275028246    0.166981508    5.383742659
  967 SOLV  HW2     5030    3.314691169    0.317926454    5.431795130
  968 SOLV  OW      5031    4.581607521    4.513088517    3.682730955
  968 SOLV  HW1     5032    4.647325408    4.449545493    3.642168755
  968 SOLV  HW2     5033    4.546648170    4.474776603    3.768240357
  969 SOLV  OW      5034    6.865657697    4.174344552    4.703241818
  969 SOLV  HW1     5035    6.885369438    4.272186724    4.709435104
  969 SOLV  HW2     5036    6.776561989    4.155633310    4.744616776
  970 SOLV  OW      5037    5.038887672    4.333404948    6.298510848
  970 SOLV  HW1     5038    4.980108572    4.256648449    6.272913607
  970 SOLV  HW2     5039    4.985154740    4.417750073    6.299131283
  971 SOLV  OW      5040    5.663508152    4.776091610    4.937078505
  971 SOLV  HW1     5041    5.645002274    4.677852630    4.939958056
  971 SOLV  HW2     5042    5.731663713    4.795095056    4.866401463
  972 SOLV  OW      5043    4.704815398    5.846097028    3.804524169
  972 SOLV  HW1     5044    4.803488472    5.833720126    3.815112599
  972 SOLV  HW2     5045    4.672091877    5.912183853    3.872076995
  973 SOLV  OW      5046    3.948796149    5.529548004    5.258757481
  973 SOLV  HW1     5047    3.909528942    5.448846571    5.214635277
  973 SOLV  HW2     5048    4.012016422    5.574558959    5.195680710
  974 SOLV  OW      5049    5.463173170    4.734845934    4.507534095
  974 SOLV  HW1     5050    5.388624181    4.690774028    4.557552350
  974 SOLV  HW2     5051    5.429941779    4.819549993    4.466030927
  975 SOLV  OW      5052    6.513204345    0.372576408    3.870639194
  975 SOLV  HW1     5053    6.486186598    0.411152975    3.958864345
  975 SOLV  HW2     5054    6.545486611    0.445853339    3.810722666
  976 SOLV  OW      5055    3.987742640    0.480542138    5.623632943
  976 SOLV  HW1     5056    4.018528665    0.398731431    5.575042239
  976 SOLV  HW2     5057    3.964846314    0.456601302    5.717996242
  977 SOLV  OW      5058    5.353603018    3.937779593    4.089564370
  977 SOLV  HW1     5059    5.411409721    3.991325213    4.027977741
  977 SOLV  HW2     5060    5.285784155    3.887313861    4.036127552
  978 SOLV  OW      5061    6.458008306    4.042471569    0.326565325
  978 SOLV  HW1     5062    6.533179141    4.045714169    0.260685054
  978 SOLV  HW2     5063    6.394053858    3.970102767    0.300605412
  979 SOLV  OW      5064    3.950700607    5.279769064    5.454847863
  979 SOLV  HW1     5065    3.881231459    5.351707515    5.455619008
  979 SOLV  HW2     5066    4.019161752    5.298813423    5.525217953
  980 SOLV  OW      5067    4.121447369    4.366310859    4.472789942
  980 SOLV  HW1     5068    4.097087817    4.361419463    4.375915664
  980 SOLV  HW2     5069    4.220596816    4.375831126    4.481766478
  981 SOLV  OW      5070    0.204274534    6.824918623    4.078137286
  981 SOLV  HW1     5071    0.193288371    6.811348856    3.979666005
  981 SOLV  HW2     5072    0.270728420    6.897838125    4.094510286
  982 SOLV  OW      5073    3.598197947    6.532522741    4.667209331
  982 SOLV  HW1     5074    3.580107768    6.468468924    4.741850631
  982 SOLV  HW2     5075    3.636127847    6.617230495    4.704456653
  983 SOLV  OW      5076    0.230987317    0.073502285    3.827130469
  983 SOLV  HW1     5077    0.306443097    0.045915043    3.767571694
  983 SOLV  HW2     5078    0.227438082    0.173313033    3.832336836
  984 SOLV  OW      5079    4.568895274    4.243336559    4.689349899
  984 SOLV  HW1     5080    4.586058273    4.236173266    4.591085630
  984 SOLV  HW2     5081    4.508824370    4.168765064    4.718198266
  985 SOLV  OW      5082    5.803898316    5.625450098    4.842703867
  985 SOLV  HW1     5083    5.812753521    5.695122952    4.913900392
  985 SOLV  HW2     5084    5.756200432    5.545768685    4.879817920
  986 SOLV  OW      5085    4.885434539    0.074714768    6.696528389
  986 SOLV  HW1     5086    4.867240957    0.062401746    6.794094112
  986 SOLV  HW2     5087    4.970169504    0.126503719    6.684717629
  987 SOLV  OW      5088    6.120806542    3.708548361    5.267833158
  987 SOLV  HW1     5089    6.158531473    3.655430373    5.191960223
  987 SOLV  HW2     5090    6.186863074    3.778228437    5.295808765
  988 SOLV  OW      5091    4.285222006    3.713237313    4.462988796
  988 SOLV  HW1     5092    4.263268936    3.657168692    4.383137832
  988 SOLV  HW2     5093    4.353926951    3.666500127    4.518639169
  989 SOLV  OW      5094    6.026246089    5.307397397    4.976938308
  989 SOLV  HW1     5095    6.000685750    5.219184345    4.937376627
  989 SOLV  HW2     5096    5.956878685    5.375628353    4.953815203
  990 SOLV  OW      5097    4.057099417    5.067826194    4.985746326
  990 SOLV  HW1     5098    3.970176962    5.094149819    4.943872353
  990 SOLV  HW2     5099    4.043598716    5.052399832    5.083631962
  991 SOLV  OW      5100    3.395298709    3.125898681    4.418940865
  991 SOLV  HW1     5101    3.359587787    3.218388131    4.405824278
  991 SOLV  HW2     5102    3.463497528    3.126581774    4.492085060
  992 SOLV  OW      5103    0.199127134    4.203249754    6.127790213
  992 SOLV  HW1     5104    0.199364481    4.178199568    6.224609079
  992 SOLV  HW2     5105    0.126406409    4.269757587    6.110763515
  993 SOLV  OW      5106    4.494008906    3.960421586    5.073736103
  993 SOLV  HW1     5107    4.449208974    3.874519452    5.098511677
  993 SOLV  HW2     5108    4.592287122    3.945003639    5.063553801
  994 SOLV  OW      5109    5.487473893    4.375827112    3.941263071
  994 SOLV  HW1     5110    5.546934607    4.381480481    4.021475789
  994 SOLV  HW2     5111    5.398347188    4.339443627    3.968360391
  995 SOLV  OW      5112    4.668831213    4.182196000    6.879061763
  995 SOLV  HW1     5113    4.718188745    4.095397009    6.884697898
  995 SOLV  HW2     5114    4.699420846    4.242741698    6.952549740
  996 SOLV  OW      5115    6.051504462    3.505819540    6.472685799
  996 SOLV  HW1     5116    6.106392537    3.493829692    6.555422874
  996 SOLV  HW2     5117    6.097726888    3.569529040    6.410989224
  997 SOLV  OW      5118    4.147445139    5.320442521    5.657527445
  997 SOLV  HW1     5119    4.121836265    5.332706867    5.753411601
  997 SOLV  HW2     5120    4.189498516    5.230501561    5.645523282
  998 SOLV  OW      5121    4.420304491    6.556517608    5.903743600
  998 SOLV  HW1     5122    4.407448747    6.586091714    5.809078071
  998 SOLV  HW2     5123    4.341063653    6.583912047    5.958258606
  999 SOLV  OW      5124    4.040634669    3.557445025    5.630713847
  999 SOLV  HW1     5125    4.034536370    3.563143365    5.531053105
  999 SOLV  HW2     5126    4.131101563    3.588086931    5.660357188
 1000 SOLV  OW      5127    6.437264280    5.242728919    4.521292191
 1000 SOLV  HW1     5128    6.503207783    5.179833510    4.562486763
 1000 SOLV  HW2     5129    6.472903913    5.336058316    4.525852778
 1001 SOLV  OW      5130    4.860338639    4.414767599    5.394028995
 1001 SOLV  HW1     5131    4.954672479    4.392120840    5.369744307
 1001 SOLV  HW2     5132    4.859786435    4.470668224    5.476952100
 1002 SOLV  OW      5133    5.334968683    4.875530985    4.067148613
 1002 SOLV  HW1     5134    5.401308782    4.925515847    4.122831146
 1002 SOLV  HW2     5135    5.276202371    4.940544970    4.018985325
 1003 SOLV  OW      5136    6.244816387    0.427720254    4.578821411
 1003 SOLV  HW1     5137    6.211840776    0.497617132    4.515347182
 1003 SOLV  HW2     5138    6.214750435    0.450079930    4.671546773
 1004 SOLV  OW      5139    6.369661316    4.150847513    5.249605871
 1004 SOLV  HW1     5140    6.323306084    4.170745297    5.335957671
 1004 SOLV  HW2     5141    6.359724640    4.228781785    5.187728057
 1005 SOLV  OW      5142    4.786280777    6.695351554    4.708366317
 1005 SOLV  HW1     5143    4.727915669    6.740341002    4.640753845
 1005 SOLV  HW2     5144    4.801004126    6.600131048    4.681568181
 1006 SOLV  OW      5145    0.097791677    0.005033743    4.483078932
 1006 SOLV  HW1     5146    0.099389907    0.092611121    4.434813871
 1006 SOLV  HW2     5147    0.036652043    0.011577671    4.561952002
 1007 SOLV  OW      5148    5.272827573    5.533354547    6.161915882
 1007 SOLV  HW1     5149    5.326059737    5.453759315    6.190770202
 1007 SOLV  HW2     5150    5.266937332    5.535086403    6.062096158
 1008 SOLV  OW      5151    4.936177875    2.318741008    0.066035377
 1008 SOLV  HW1     5152    4.858151476    2.265833320    0.032654234
 1008 SOLV  HW2     5153    4.969721059    2.378301705   -0.006964627
 1009 SOLV  OW      5154    5.176804183    3.967649511    4.770056089
 1009 SOLV  HW1     5155    5.173929643    4.067600277    4.771876706
 1009 SOLV  HW2     5156    5.269661494    3.937379203    4.748543286
 1010 SOLV  OW      5157    5.627332085    6.771588712    4.885956623
 1010 SOLV  HW1     5158    5.646312360    6.726804683    4.798574685
 1010 SOLV  HW2     5159    5.536548820    6.744692986    4.918151178
 1011 SOLV  OW      5160    5.708986938    3.844242910    5.318736653
 1011 SOLV  HW1     5161    5.635068272    3.780260926    5.297660964
 1011 SOLV  HW2     5162    5.786893181    3.826076871    5.258716646
 1012 SOLV  OW      5163    6.785367741    4.053981801    6.561045466
 1012 SOLV  HW1     5164    6.798269703    4.033717295    6.463965250
 1012 SOLV  HW2     5165    6.723248179    4.131738467    6.570877291
 1013 SOLV  OW      5166    5.024054605    4.937597617    0.154219001
 1013 SOLV  HW1     5167    4.973616497    4.985424336    0.226123705
 1013 SOLV  HW2     5168    5.077035941    5.003707549    0.101076888
 1014 SOLV  OW      5169    6.002268903    4.823514191    5.682679228
 1014 SOLV  HW1     5170    5.902451132    4.828354069    5.686476597
 1014 SOLV  HW2     5171    6.030960142    4.727717683    5.681545484
 1015 SOLV  OW      5172    4.671414174    5.402079586    0.005911058
 1015 SOLV  HW1     5173    4.636965508    5.495933665    0.003396171
 1015 SOLV  HW2     5174    4.746114616    5.392237194   -0.059849998
 1016 SOLV  OW      5175    4.588427641    5.104476843    5.838599370
 1016 SOLV  HW1     5176    4.658480397    5.143900640    5.779098524
 1016 SOLV  HW2     5177    4.574083468    5.164379663    5.917389276
 1017 SOLV  OW      5178    4.401257121    0.091536243    5.891322695
 1017 SOLV  HW1     5179    4.412793891    0.028419363    5.814611620
 1017 SOLV  HW2     5180    4.360888255    0.176918096    5.858435073
 1018 SOLV  OW      5181    4.044853029    5.896261370    4.685671987
 1018 SOLV  HW1     5182    4.062222343    5.937758976    4.774990379
 1018 SOLV  HW2     5183    4.116980432    5.830119346    4.665073022
 1019 SOLV  OW      5184    0.231400426    3.572706949    6.858487957
 1019 SOLV  HW1     5185    0.293114636    3.496142080    6.876669513
 1019 SOLV  HW2     5186    0.150884448    3.539632057    6.809247269
 1020 SOLV  OW      5187    4.702029584    4.605792568    4.022839695
 1020 SOLV  HW1     5188    4.639085763    4.561985947    3.958647697
 1020 SOLV  HW2     5189    4.747500885    4.535796131    4.077923925
 1021 SOLV  OW      5190    4.697899610    6.561134030    5.248005456
 1021 SOLV  HW1     5191    4.754529285    6.599382330    5.174986960
 1021 SOLV  HW2     5192    4.677423296    6.465394936    5.227604527
 1022 SOLV  OW      5193    5.744785735    5.427770245    5.440867299
 1022 SOLV  HW1     5194    5.771027508    5.417611544    5.344900566
 1022 SOLV  HW2     5195    5.826953736    5.437679666    5.497006093
 1023 SOLV  OW      5196    6.451867781    3.857877575    6.245117909
 1023 SOLV  HW1     5197    6.467370050    3.771315632    6.292747469
 1023 SOLV  HW2     5198    6.469076966    3.933914104    6.307760378
 1024 SOLV  OW      5199    0.371809541    4.030994952    4.866617566
 1024 SOLV  HW1     5200    0.434150524    4.077888669    4.804039796
 1024 SOLV  HW2     5201    0.290307772    4.001621861    4.816657255
 1025 SOLV  OW      5202    0.060516098    4.200128327    5.032636167
 1025 SOLV  HW1     5203    0.090053932    4.115906781    4.987517151
 1025 SOLV  HW2     5204    0.015135889    4.177583751    5.118855652
 1026 SOLV  OW      5205    4.786815534    2.670512252    5.214714264
 1026 SOLV  HW1     5206    4.755853460    2.624137215    5.131693003
 1026 SOLV  HW2     5207    4.707464105    2.699963364    5.267984710
 1027 SOLV  OW      5208    0.124177150    3.928968787    4.763659191
 1027 SOLV  HW1     5209    0.038091691    3.882717531    4.784907603
 1027 SOLV  HW2     5210    0.106919697    4.026371949    4.748953778
 1028 SOLV  OW      5211    3.440113659    5.503552780    5.938979118
 1028 SOLV  HW1     5212    3.520949584    5.547259744    5.899522527
 1028 SOLV  HW2     5213    3.462852669    5.466617857    6.029091807
 1029 SOLV  OW      5214    5.749201009    4.555888498    3.961204119
 1029 SOLV  HW1     5215    5.705261567    4.506124638    4.036000861
 1029 SOLV  HW2     5216    5.688243220    4.628369315    3.929074818
 1030 SOLV  OW      5217    5.598297088    5.753491109    5.250080350
 1030 SOLV  HW1     5218    5.646373093    5.700270161    5.319780855
 1030 SOLV  HW2     5219    5.663604646    5.784691380    5.181062812
 1031 SOLV  OW      5220    5.068366735    5.248535432    4.415783800
 1031 SOLV  HW1     5221    4.979842121    5.257077921    4.370045072
 1031 SOLV  HW2     5222    5.075494069    5.158130274    4.457946333
 1032 SOLV  OW      5223    4.975727955    6.537073402    3.441821380
 1032 SOLV  HW1     5224    5.017904996    6.578226593    3.522614400
 1032 SOLV  HW2     5225    5.000277648    6.440238792    3.437099907
 1033 SOLV  OW      5226    5.372697408    4.218008256    6.059676190
 1033 SOLV  HW1     5227    5.354403669    4.121388839    6.077882269
 1033 SOLV  HW2     5228    5.326787218    4.274159353    6.128528746
 1034 SOLV  OW      5229    5.850389485    5.326207559    5.713055072
 1034 SOLV  HW1     5230    5.760246618    5.355776476    5.681404211
 1034 SOLV  HW2     5231    5.916963149    5.399033665    5.696743970
 1035 SOLV  OW      5232    3.373798020    6.311462307    5.295194853
 1035 SOLV  HW1     5233    3.468977952    6.324707218    5.267496880
 1035 SOLV  HW2     5234    3.314902904    6.314233553    5.214414437
 1036 SOLV  OW      5235    5.008952451    5.849643900    5.621134368
 1036 SOLV  HW1     5236    4.957542334    5.823958627    5.539289072
 1036 SOLV  HW2     5237    5.019805349    5.769629622    5.680137359
 1037 SOLV  OW      5238    6.575339677    3.904267980    3.412034045
 1037 SOLV  HW1     5239    6.548868638    3.983931679    3.357675383
 1037 SOLV  HW2     5240    6.622224072    3.838095445    3.353511584
 1038 SOLV  OW      5241    0.206507767    3.476743142    6.519192579
 1038 SOLV  HW1     5242    0.302406890    3.501624749    6.532825761
 1038 SOLV  HW2     5243    0.198931143    3.414912021    6.440955001
 1039 SOLV  OW      5244    5.861456303    3.256017110    5.595144373
 1039 SOLV  HW1     5245    5.960914637    3.245792949    5.592903899
 1039 SOLV  HW2     5246    5.838185267    3.351748780    5.612331392
 1040 SOLV  OW      5247    4.222114363    5.349489420    4.903242458
 1040 SOLV  HW1     5248    4.205136177    5.314444364    4.995349067
 1040 SOLV  HW2     5249    4.279779168    5.284946119    4.853153210
 1041 SOLV  OW      5250    4.842662264    6.102710079    6.391164393
 1041 SOLV  HW1     5251    4.890507149    6.157516875    6.459772864
 1041 SOLV  HW2     5252    4.743952081    6.114344174    6.402162020
 1042 SOLV  OW      5253    6.806829935    4.571642592    6.395829048
 1042 SOLV  HW1     5254    6.777923917    4.529194576    6.481643016
 1042 SOLV  HW2     5255    6.727471157    4.583501292    6.336137472
 1043 SOLV  OW      5256    6.839516074    6.647114101    3.198070871
 1043 SOLV  HW1     5257    6.910639539    6.647429481    3.127763171
 1043 SOLV  HW2     5258    6.838745446    6.735386376    3.245072112
 1044 SOLV  OW      5259    4.232780473    5.070309035    5.614039192
 1044 SOLV  HW1     5260    4.140215404    5.041770482    5.589159179
 1044 SOLV  HW2     5261    4.299298987    5.015764112    5.563031685
 1045 SOLV  OW      5262    3.814032748    4.776793995    0.075145062
 1045 SOLV  HW1     5263    3.811206552    4.682294638    0.107731630
 1045 SOLV  HW2     5264    3.764435605    4.835572581    0.139075298
 1046 SOLV  OW      5265    6.133909006    5.918514061    3.704435914
 1046 SOLV  HW1     5266    6.173978852    5.899816916    3.794137939
 1046 SOLV  HW2     5267    6.052642213    5.861627178    3.691739074
 1047 SOLV  OW      5268    0.213743817    4.128620207    6.816894085
 1047 SOLV  HW1     5269    0.267698523    4.150857680    6.735677830
 1047 SOLV  HW2     5270    0.186415957    4.032479558    6.813435971
 1048 SOLV  OW      5271    5.806087767    3.706599893    4.093468572
 1048 SOLV  HW1     5272    5.756975160    3.758508585    4.023503575
 1048 SOLV  HW2     5273    5.898183789    3.685428568    4.060732568
 1049 SOLV  OW      5274    4.883429600    0.246538263    6.102678002
 1049 SOLV  HW1     5275    4.830683544    0.167556831    6.071347349
 1049 SOLV  HW2     5276    4.877057606    0.253478664    6.202242150
 1050 SOLV  OW      5277    6.202586334    4.164047175    6.445274517
 1050 SOLV  HW1     5278    6.103985543    4.180640259    6.447371541
 1050 SOLV  HW2     5279    6.250849753    4.251187537    6.436392054
 1051 SOLV  OW      5280    5.240232346    3.404510661    4.376486436
 1051 SOLV  HW1     5281    5.260121718    3.414463885    4.473990034
 1051 SOLV  HW2     5282    5.306308663    3.457608543    4.323418230
 1052 SOLV  OW      5283    4.942048545    5.178869338    3.705807756
 1052 SOLV  HW1     5284    4.961693461    5.112751380    3.778222587
 1052 SOLV  HW2     5285    4.998540779    5.260351708    3.718867874
 1053 SOLV  OW      5286    3.609394003    4.347610720    4.214791426
 1053 SOLV  HW1     5287    3.521156306    4.355986531    4.261112631
 1053 SOLV  HW2     5288    3.648179398    4.257263185    4.233087664
 1054 SOLV  OW      5289    3.938264717    4.774330307    5.689224404
 1054 SOLV  HW1     5290    3.843135830    4.755274845    5.713489250
 1054 SOLV  HW2     5291    3.940913112    4.840201309    5.614022359
 1055 SOLV  OW      5292    4.541036723    3.659919572    4.572315947
 1055 SOLV  HW1     5293    4.577928577    3.619795380    4.488464848
 1055 SOLV  HW2     5294    4.608861976    3.652501137    4.645436253
 1056 SOLV  OW      5295    5.806332076    6.724935254    3.299034655
 1056 SOLV  HW1     5296    5.742195119    6.659364556    3.338888645
 1056 SOLV  HW2     5297    5.836691995    6.691760602    3.209708924
 1057 SOLV  OW      5298    5.172846017    4.489321557    3.585604186
 1057 SOLV  HW1     5299    5.199255365    4.403833582    3.630281162
 1057 SOLV  HW2     5300    5.251298710    4.526641266    3.536066902
 1058 SOLV  OW      5301    4.818722219    2.717346465    6.681285322
 1058 SOLV  HW1     5302    4.787935455    2.774773251    6.757142945
 1058 SOLV  HW2     5303    4.881541666    2.769406577    6.623462646
 1059 SOLV  OW      5304    4.731605680    5.481056364    4.078899788
 1059 SOLV  HW1     5305    4.772599816    5.570860014    4.062993263
 1059 SOLV  HW2     5306    4.656078975    5.467057031    4.014885068
 1060 SOLV  OW      5307    3.879489617    4.907771951    4.263837672
 1060 SOLV  HW1     5308    3.954150893    4.868880113    4.209850613
 1060 SOLV  HW2     5309    3.808208974    4.941771978    4.202482029
 1061 SOLV  OW      5310    3.760389688    5.199524165    5.748298100
 1061 SOLV  HW1     5311    3.736674552    5.168376423    5.656279348
 1061 SOLV  HW2     5312    3.796023420    5.292847716    5.743720760
 1062 SOLV  OW      5313    3.819588999    2.984917907    5.342273489
 1062 SOLV  HW1     5314    3.850922333    2.905953316    5.289505553
 1062 SOLV  HW2     5315    3.800195995    3.060894671    5.280200768
 1063 SOLV  OW      5316    5.991177608    3.678294947    4.719685377
 1063 SOLV  HW1     5317    6.035893112    3.632869857    4.642620900
 1063 SOLV  HW2     5318    5.909643173    3.626711300    4.746011368
 1064 SOLV  OW      5319    3.779082481    6.390371913    6.051290962
 1064 SOLV  HW1     5320    3.699329535    6.412079874    5.994989151
 1064 SOLV  HW2     5321    3.854796414    6.450834593    6.026527781
 1065 SOLV  OW      5322    5.842466590    3.843483822    3.817925532
 1065 SOLV  HW1     5323    5.841328619    3.942612570    3.804732283
 1065 SOLV  HW2     5324    5.932732832    3.815238171    3.850422505
 1066 SOLV  OW      5325    5.891426016    6.154100545    3.017588069
 1066 SOLV  HW1     5326    5.907890379    6.062768524    2.980320408
 1066 SOLV  HW2     5327    5.829596924    6.204162542    2.956987377
 1067 SOLV  OW      5328    5.983571601    5.935423540    5.744646621
 1067 SOLV  HW1     5329    5.955072505    6.031187843    5.740356904
 1067 SOLV  HW2     5330    5.915414261    5.882617214    5.795316484
 1068 SOLV  OW      5331    3.572157982    3.780152913    6.746911261
 1068 SOLV  HW1     5332    3.615086719    3.831679295    6.821097223
 1068 SOLV  HW2     5333    3.528549011    3.843649037    6.683131597
 1069 SOLV  OW      5334    5.870896984    5.968554893    4.266690459
 1069 SOLV  HW1     5335    5.776934207    5.935648644    4.276161380
 1069 SOLV  HW2     5336    5.934442740    5.895814761    4.292620050
 1070 SOLV  OW      5337    5.051732592    5.153128719    4.868252883
 1070 SOLV  HW1     5338    4.955549443    5.129704432    4.882450119
 1070 SOLV  HW2     5339    5.069434966    5.244643404    4.904488360
 1071 SOLV  OW      5340    6.058330856    3.192549003    6.627427112
 1071 SOLV  HW1     5341    6.126866746    3.169350525    6.696465773
 1071 SOLV  HW2     5342    6.032589735    3.288708935    6.637035318
 1072 SOLV  OW      5343    4.260102802    6.884784093    6.757981425
 1072 SOLV  HW1     5344    4.183347175    6.948728742    6.762588222
 1072 SOLV  HW2     5345    4.312493583    6.901584681    6.674467813
 1073 SOLV  OW      5346    4.544374132    5.644085244    5.440322006
 1073 SOLV  HW1     5347    4.450018907    5.610961045    5.441453578
 1073 SOLV  HW2     5348    4.565422158    5.681633370    5.350052946
 1074 SOLV  OW      5349    4.840232340    3.279598018    5.282043688
 1074 SOLV  HW1     5350    4.906665755    3.235581968    5.342468424
 1074 SOLV  HW2     5351    4.758448652    3.222445191    5.275195254
 1075 SOLV  OW      5352    0.159394093    4.238087598    4.391319006
 1075 SOLV  HW1     5353    0.139093180    4.333512280    4.369329985
 1075 SOLV  HW2     5354    0.094403948    4.205128929    4.459812864
 1076 SOLV  OW      5355    3.092093332    4.320109885    5.856054379
 1076 SOLV  HW1     5356    3.165357276    4.378935880    5.821793565
 1076 SOLV  HW2     5357    3.051226376    4.269957644    5.779788259
 1077 SOLV  OW      5358    4.997306881    2.869081299    6.519155539
 1077 SOLV  HW1     5359    5.073551268    2.929849449    6.541419946
 1077 SOLV  HW2     5360    5.029702170    2.795325726    6.459889655
 1078 SOLV  OW      5361    5.842888637    6.252378751    4.304614862
 1078 SOLV  HW1     5362    5.851137263    6.152725285    4.302904261
 1078 SOLV  HW2     5363    5.752733473    6.278933896    4.270428971
 1079 SOLV  OW      5364    0.114224520    3.947521057    4.354244598
 1079 SOLV  HW1     5365    0.081304039    3.902610358    4.271172122
 1079 SOLV  HW2     5366    0.139335723    4.042033133    4.333302448
 1080 SOLV  OW      5367    4.027590639    6.775682825    5.170569168
 1080 SOLV  HW1     5368    4.059410481    6.692844433    5.124448488
 1080 SOLV  HW2     5369    4.005486837    6.754412910    5.265757112
 1081 SOLV  OW      5370    4.088428380    4.630038417    3.719081805
 1081 SOLV  HW1     5371    4.134279753    4.677875747    3.793976945
 1081 SOLV  HW2     5372    4.042783798    4.548480999    3.754648080
 1082 SOLV  OW      5373    6.028599375    3.791380389    6.802689175
 1082 SOLV  HW1     5374    6.116185435    3.758485008    6.767382291
 1082 SOLV  HW2     5375    6.003604111    3.738806945    6.884011014
 1083 SOLV  OW      5376    5.791131204    6.779270509    5.406528279
 1083 SOLV  HW1     5377    5.743062905    6.851246963    5.456634503
 1083 SOLV  HW2     5378    5.768541311    6.690286192    5.446192037
 1084 SOLV  OW      5379    4.762638486    4.530238478    3.350320171
 1084 SOLV  HW1     5380    4.781472601    4.474303282    3.269584042
 1084 SOLV  HW2     5381    4.826991663    4.506444528    3.423081661
 1085 SOLV  OW      5382    4.489605438    6.409906313    5.588628532
 1085 SOLV  HW1     5383    4.588327140    6.425865458    5.587500276
 1085 SOLV  HW2     5384    4.469143850    6.331918718    5.647798846
 1086 SOLV  OW      5385    6.145281420    6.813736680    5.177869526
 1086 SOLV  HW1     5386    6.051586080    6.821414771    5.143754461
 1086 SOLV  HW2     5387    6.202146642    6.884060951    5.135179076
 1087 SOLV  OW      5388    4.441092903    6.682810439    4.273922778
 1087 SOLV  HW1     5389    4.497398660    6.721463583    4.200868242
 1087 SOLV  HW2     5390    4.383377048    6.754529938    4.312994296
 1088 SOLV  OW      5391    4.675771068    4.419842844    5.801693842
 1088 SOLV  HW1     5392    4.750075018    4.452143593    5.743066907
 1088 SOLV  HW2     5393    4.633641491    4.497789560    5.848072828
 1089 SOLV  OW      5394    6.792601652    3.822536095    6.722615142
 1089 SOLV  HW1     5395    6.871332005    3.815246577    6.783839594
 1089 SOLV  HW2     5396    6.795802846    3.910157492    6.674529352
 1090 SOLV  OW      5397    4.341485332    3.841185770    3.256383098
 1090 SOLV  HW1     5398    4.408569531    3.851895834    3.182990240
 1090 SOLV  HW2     5399    4.300799352    3.930054619    3.277559561
 1091 SOLV  OW      5400    5.708736475    4.382698127    5.238100108
 1091 SOLV  HW1     5401    5.695537040    4.372818419    5.336740229
 1091 SOLV  HW2     5402    5.762356554    4.305572810    5.203775028
 1092 SOLV  OW      5403    3.792021622    5.086614333    4.917340452
 1092 SOLV  HW1     5404    3.768901897    5.027494349    4.840072438
 1092 SOLV  HW2     5405    3.735302233    5.168921726    4.914441483
 1093 SOLV  OW      5406    4.472819354    4.270346752    6.658230959
 1093 SOLV  HW1     5407    4.420156081    4.187957588    6.637242961
 1093 SOLV  HW2     5408    4.547997148    4.247012541    6.719921483
 1094 SOLV  OW      5409    4.790124664    4.340739031    3.824233407
 1094 SOLV  HW1     5410    4.863240498    4.284759704    3.863245660
 1094 SOLV  HW2     5411    4.701666923    4.307622736    3.857095440
 1095 SOLV  OW      5412    6.422684565    3.330672461    4.023816528
 1095 SOLV  HW1     5413    6.332025237    3.316300574    4.063513288
 1095 SOLV  HW2     5414    6.462516600    3.242391235    3.998891484
 1096 SOLV  OW      5415    2.945922421    6.183222416    3.877511131
 1096 SOLV  HW1     5416    2.861894210    6.180127747    3.931656025
 1096 SOLV  HW2     5417    3.000778285    6.261980136    3.905618279
 1097 SOLV  OW      5418    5.954730857    5.740231900    4.634312471
 1097 SOLV  HW1     5419    5.909948929    5.720071948    4.721433009
 1097 SOLV  HW2     5420    5.890172495    5.725237197    4.559418267
 1098 SOLV  OW      5421    4.045725846    4.455133466    6.710556791
 1098 SOLV  HW1     5422    3.987350147    4.535903257    6.702179463
 1098 SOLV  HW2     5423    4.000044278    4.386774640    6.767494686
 1099 SOLV  OW      5424    4.500355752    3.569952726    5.493694291
 1099 SOLV  HW1     5425    4.572101851    3.500920088    5.503115266
 1099 SOLV  HW2     5426    4.425498863    3.532907145    5.438687354
 1100 SOLV  OW      5427    3.832516770    5.449877488    6.750184583
 1100 SOLV  HW1     5428    3.815306892    5.358163847    6.786159125
 1100 SOLV  HW2     5429    3.911161690    5.447235297    6.688462154
 1101 SOLV  OW      5430    6.321000570    5.510415868    4.039753201
 1101 SOLV  HW1     5431    6.227414080    5.480889437    4.059022228
 1101 SOLV  HW2     5432    6.382300635    5.475086841    4.110432817
 1102 SOLV  OW      5433    5.158085809    5.157049681    0.046489244
 1102 SOLV  HW1     5434    5.256176046    5.153998167    0.065739120
 1102 SOLV  HW2     5435    5.143774028    5.169137331   -0.051747712
 1103 SOLV  OW      5436    5.970365261    6.858242017    4.203087067
 1103 SOLV  HW1     5437    6.054828930    6.908614958    4.221253796
 1103 SOLV  HW2     5438    5.992410114    6.770535904    4.160388123
 1104 SOLV  OW      5439    5.702560845    2.739438964    6.313330181
 1104 SOLV  HW1     5440    5.728174597    2.643923839    6.298404055
 1104 SOLV  HW2     5441    5.614894568    2.743310060    6.361305390
 1105 SOLV  OW      5442    6.355438852    4.222801073    4.749518997
 1105 SOLV  HW1     5443    6.315014185    4.270052090    4.827844112
 1105 SOLV  HW2     5444    6.321416614    4.263621707    4.664797423
 1106 SOLV  OW      5445    5.291057863    3.457402559    5.874858297
 1106 SOLV  HW1     5446    5.260994780    3.459050239    5.779490381
 1106 SOLV  HW2     5447    5.220387839    3.414768830    5.931335028
 1107 SOLV  OW      5448    6.592477407    4.588656885    6.244631484
 1107 SOLV  HW1     5449    6.577275344    4.687254810    6.237610152
 1107 SOLV  HW2     5450    6.590222203    4.548016652    6.153279386
 1108 SOLV  OW      5451    6.406587087    6.565811779    3.426950288
 1108 SOLV  HW1     5452    6.487353100    6.589109138    3.372768399
 1108 SOLV  HW2     5453    6.399036314    6.466370143    3.434427529
 1109 SOLV  OW      5454    4.461033989    5.780153708    6.382887424
 1109 SOLV  HW1     5455    4.532457094    5.710216867    6.379802262
 1109 SOLV  HW2     5456    4.472407103    5.842804484    6.305767904
 1110 SOLV  OW      5457    6.842720739    3.722249214    0.389477283
 1110 SOLV  HW1     5458    6.810561412    3.719054613    0.294835107
 1110 SOLV  HW2     5459    6.764201126    3.727617773    0.451180749
 1111 SOLV  OW      5460    3.831101783    2.821254444    3.616067400
 1111 SOLV  HW1     5461    3.789495218    2.909167618    3.639339371
 1111 SOLV  HW2     5462    3.769392972    2.769946238    3.556394386
 1112 SOLV  OW      5463    4.710128059    4.035495344    5.951415673
 1112 SOLV  HW1     5464    4.776381132    3.967794483    5.919366246
 1112 SOLV  HW2     5465    4.678858306    4.090686896    5.874110464
 1113 SOLV  OW      5466    4.058394928    4.871522241    5.896123158
 1113 SOLV  HW1     5467    4.006143879    4.820895409    5.827503688
 1113 SOLV  HW2     5468    4.149201845    4.892652033    5.859937765
 1114 SOLV  OW      5469    4.495552704    3.779365531    5.874463141
 1114 SOLV  HW1     5470    4.549621826    3.750797893    5.795328091
 1114 SOLV  HW2     5471    4.522369961    3.871840620    5.901500395
 1115 SOLV  OW      5472    5.822610653    6.358140827    5.371351686
 1115 SOLV  HW1     5473    5.816471908    6.432814794    5.305123642
 1115 SOLV  HW2     5474    5.761006982    6.284254236    5.344043089
 1116 SOLV  OW      5475    4.573361540    6.155678246    6.385885835
 1116 SOLV  HW1     5476    4.594214019    6.250387115    6.361452670
 1116 SOLV  HW2     5477    4.488013370    6.127910068    6.341771237
 1117 SOLV  OW      5478    4.308944420    6.551191609    3.345769722
 1117 SOLV  HW1     5479    4.351501955    6.460991843    3.353143404
 1117 SOLV  HW2     5480    4.313945033    6.597714319    3.434155787
 1118 SOLV  OW      5481    5.063309431    4.499682825    4.875843981
 1118 SOLV  HW1     5482    4.976402001    4.450239720    4.877903721
 1118 SOLV  HW2     5483    5.067022745    4.563733639    4.952560100
 1119 SOLV  OW      5484    4.313330847    5.804876359    4.173207773
 1119 SOLV  HW1     5485    4.380356466    5.808655092    4.099079717
 1119 SOLV  HW2     5486    4.233738049    5.860385597    4.149015259
 1120 SOLV  OW      5487    5.120881825    5.403479178    4.926158785
 1120 SOLV  HW1     5488    5.077819382    5.491361003    4.905639461
 1120 SOLV  HW2     5489    5.204087626    5.418753167    4.979470326
 1121 SOLV  OW      5490    3.850351780    3.900746674    4.428604802
 1121 SOLV  HW1     5491    3.753618395    3.923280392    4.440304248
 1121 SOLV  HW2     5492    3.859857498    3.802708321    4.411283690
 1122 SOLV  OW      5493    4.034573978    5.128062439    6.163613320
 1122 SOLV  HW1     5494    3.944927744    5.096016949    6.132985158
 1122 SOLV  HW2     5495    4.041907195    5.116802767    6.262713720
 1123 SOLV  OW      5496    6.384681557    3.576626257    4.426827450
 1123 SOLV  HW1     5497    6.440200360    3.559199308    4.345501169
 1123 SOLV  HW2     5498    6.418795131    3.521400623    4.502908711
 1124 SOLV  OW      5499    5.451912969    6.243015562    5.294857955
 1124 SOLV  HW1     5500    5.479403149    6.260786297    5.389356109
 1124 SOLV  HW2     5501    5.361888999    6.199468938    5.293977024
 1125 SOLV  OW      5502    6.776600912    4.596366022    3.623847360
 1125 SOLV  HW1     5503    6.704643844    4.656604055    3.589277159
 1125 SOLV  HW2     5504    6.761640571    4.579056320    3.721202463
 1126 SOLV  OW      5505    4.950406289    4.251439484    4.579400697
 1126 SOLV  HW1     5506    4.879850720    4.181749849    4.566483040
 1126 SOLV  HW2     5507    5.018463961    4.243853644    4.506515951
 1127 SOLV  OW      5508    6.305313570    4.591709085    4.145826337
 1127 SOLV  HW1     5509    6.351386181    4.559202847    4.228422204
 1127 SOLV  HW2     5510    6.216572725    4.630757240    4.170354446
 1128 SOLV  OW      5511    4.981405822    4.938875107    3.912585714
 1128 SOLV  HW1     5512    5.042831045    5.009953499    3.946861715
 1128 SOLV  HW2     5513    5.032619796    4.875947053    3.854128986
 1129 SOLV  OW      5514    4.314839481    4.367572518    5.998581394
 1129 SOLV  HW1     5515    4.413022393    4.365611682    6.017493818
 1129 SOLV  HW2     5516    4.280998987    4.461227477    6.007798260
 1130 SOLV  OW      5517    4.715960439    5.145385113    4.613507400
 1130 SOLV  HW1     5518    4.638036604    5.207042273    4.602182187
 1130 SOLV  HW2     5519    4.777491769    5.154741337    4.535223745
 1131 SOLV  OW      5520    3.652458397    4.623185976    4.615289852
 1131 SOLV  HW1     5521    3.722677480    4.577561997    4.560614344
 1131 SOLV  HW2     5522    3.565645232    4.574548493    4.605317313
 1132 SOLV  OW      5523    3.406535337    4.920640645    4.933960632
 1132 SOLV  HW1     5524    3.464532171    4.981312474    4.879582446
 1132 SOLV  HW2     5525    3.454484121    4.834376621    4.950119355
 1133 SOLV  OW      5526    5.366998592    4.775095219    4.940106376
 1133 SOLV  HW1     5527    5.460902371    4.778553946    4.974335500
 1133 SOLV  HW2     5528    5.346007178    4.860090885    4.891768037
 1134 SOLV  OW      5529    6.138185551    4.083588584    6.741864928
 1134 SOLV  HW1     5530    6.087180132    4.009535394    6.785620755
 1134 SOLV  HW2     5531    6.074786587    4.142913392    6.692235689
 1135 SOLV  OW      5532    5.740522911    6.633468044    4.679060194
 1135 SOLV  HW1     5533    5.824379641    6.680132914    4.650913097
 1135 SOLV  HW2     5534    5.689783877    6.604332236    4.597952720
 1136 SOLV  OW      5535    4.122013678    4.122402871    6.754641973
 1136 SOLV  HW1     5536    4.137957599    4.194233662    6.822377300
 1136 SOLV  HW2     5537    4.089279342    4.039875894    6.800682356
 1137 SOLV  OW      5538    4.689286529    5.267454896    0.226636868
 1137 SOLV  HW1     5539    4.661733217    5.314928304    0.143038950
 1137 SOLV  HW2     5540    4.780204928    5.227764895    0.213986519
 1138 SOLV  OW      5541    5.383628946    5.292071159    3.849751979
 1138 SOLV  HW1     5542    5.480088656    5.269475171    3.836150975
 1138 SOLV  HW2     5543    5.376367810    5.378048695    3.900300364
 1139 SOLV  OW      5544    5.195018877    4.258216718    4.778299137
 1139 SOLV  HW1     5545    5.133313324    4.262505494    4.699713511
 1139 SOLV  HW2     5546    5.168795434    4.327881622    4.845087324
 1140 SOLV  OW      5547    3.974498379    3.895575503    4.709791267
 1140 SOLV  HW1     5548    3.923391713    3.851120907    4.636225395
 1140 SOLV  HW2     5549    3.955957121    3.993834004    4.708571062
 1141 SOLV  OW      5550    0.178223253    4.127985385    3.960684599
 1141 SOLV  HW1     5551    0.161082580    4.196521742    3.889918823
 1141 SOLV  HW2     5552    0.238163476    4.166664229    4.030750738
 1142 SOLV  OW      5553    4.714765819    5.709534453    5.666133992
 1142 SOLV  HW1     5554    4.757496793    5.647312155    5.731738684
 1142 SOLV  HW2     5555    4.662567632    5.656657234    5.599195531
 1143 SOLV  OW      5556    4.287223627    5.032975007    6.110907058
 1143 SOLV  HW1     5557    4.291479160    5.014139414    6.012779649
 1143 SOLV  HW2     5558    4.194256284    5.060376203    6.135565787
 1144 SOLV  OW      5559    4.874453762    4.871762742    4.512697136
 1144 SOLV  HW1     5560    4.870342042    4.842726766    4.417093533
 1144 SOLV  HW2     5561    4.781616093    4.881782822    4.548484918
 1145 SOLV  OW      5562    6.652017018    5.017121077    5.025207490
 1145 SOLV  HW1     5563    6.556296526    5.004719015    4.999028376
 1145 SOLV  HW2     5564    6.677035508    4.948488605    5.093510137
 1146 SOLV  OW      5565    5.105860948    4.347118614    5.300073819
 1146 SOLV  HW1     5566    5.142004307    4.312523127    5.213480530
 1146 SOLV  HW2     5567    5.179001457    4.392591662    5.350909801
 1147 SOLV  OW      5568    6.594382062    4.774128322    4.658300585
 1147 SOLV  HW1     5569    6.522802191    4.787518716    4.589765478
 1147 SOLV  HW2     5570    6.648394147    4.693345573    4.634703082
 1148 SOLV  OW      5571    4.925431781    4.538066279    6.829464635
 1148 SOLV  HW1     5572    4.967835646    4.627564191    6.815538640
 1148 SOLV  HW2     5573    4.835979142    4.549934740    6.872583311
 1149 SOLV  OW      5574    4.095754058    5.313924011    5.923766386
 1149 SOLV  HW1     5575    4.025460058    5.278518304    5.985466970
 1149 SOLV  HW2     5576    4.182879713    5.319959246    5.972495303
 1150 SOLV  OW      5577    5.981477107    3.513037998    3.406950748
 1150 SOLV  HW1     5578    5.927433230    3.460312827    3.472520208
 1150 SOLV  HW2     5579    5.936061304    3.511973352    3.317864994
 1151 SOLV  OW      5580    4.778083407    5.286000310    3.453477618
 1151 SOLV  HW1     5581    4.719786979    5.217994800    3.408996281
 1151 SOLV  HW2     5582    4.852240453    5.239669500    3.502016969
 1152 SOLV  OW      5583    3.728489914    5.753877138    4.165194202
 1152 SOLV  HW1     5584    3.664099374    5.830384584    4.164509265
 1152 SOLV  HW2     5585    3.677873087    5.667784915    4.170484511
 1153 SOLV  OW      5586    2.878084080    4.474846304    6.748367294
 1153 SOLV  HW1     5587    2.816089087    4.463157800    6.825965263
 1153 SOLV  HW2     5588    2.844956624    4.421030017    6.670857304
 1154 SOLV  OW      5589    4.131852229    6.349193788    3.527477495
 1154 SOLV  HW1     5590    4.098164764    6.265001792    3.569652169
 1154 SOLV  HW2     5591    4.218599059    6.330875321    3.481205447
 1155 SOLV  OW      5592    5.268817259    5.964276913    4.231835689
 1155 SOLV  HW1     5593    5.228468254    6.053614722    4.212030977
 1155 SOLV  HW2     5594    5.232876340    5.929992025    4.318635674
 1156 SOLV  OW      5595    5.729509454    3.305843887    5.240330948
 1156 SOLV  HW1     5596    5.759678508    3.223205504    5.287896588
 1156 SOLV  HW2     5597    5.633403790    3.296156554    5.214415952
 1157 SOLV  OW      5598    5.822301196    5.097412370    5.828774380
 1157 SOLV  HW1     5599    5.907559631    5.086203034    5.879832136
 1157 SOLV  HW2     5600    5.817648831    5.190158003    5.791650640
 1158 SOLV  OW      5601    5.428903993    6.432456901    3.874007290
 1158 SOLV  HW1     5602    5.380029546    6.348108400    3.896327587
 1158 SOLV  HW2     5603    5.478601753    6.464502571    3.954658375
 1159 SOLV  OW      5604    3.996456910    5.701556186    5.771236777
 1159 SOLV  HW1     5605    3.973100561    5.797954869    5.758460606
 1159 SOLV  HW2     5606    4.094803015    5.692937166    5.787207058
 1160 SOLV  OW      5607    3.591443721    5.653714399    5.395661963
 1160 SOLV  HW1     5608    3.497935514    5.625689495    5.417399592
 1160 SOLV  HW2     5609    3.589160242    5.734141952    5.336265890
 1161 SOLV  OW      5610    4.464262420    5.725171664    3.897367373
 1161 SOLV  HW1     5611    4.391769869    5.775093757    3.849886992
 1161 SOLV  HW2     5612    4.546449975    5.723608423    3.840406017
 1162 SOLV  OW      5613    4.079923442    3.296978236    3.877808228
 1162 SOLV  HW1     5614    4.072279670    3.251785882    3.788921512
 1162 SOLV  HW2     5615    4.114065457    3.231766687    3.945509327
 1163 SOLV  OW      5616    5.996429327    4.374068756    6.701705312
 1163 SOLV  HW1     5617    5.986027524    4.362502646    6.602913885
 1163 SOLV  HW2     5618    5.919569390    4.330554184    6.748616239
 1164 SOLV  OW      5619    3.832237831    5.756073586    6.363345433
 1164 SOLV  HW1     5620    3.756688243    5.804262198    6.407747254
 1164 SOLV  HW2     5621    3.839731229    5.786258288    6.268297315
 1165 SOLV  OW      5622    6.132519774    5.166685550    3.617183330
 1165 SOLV  HW1     5623    6.197213054    5.092163731    3.600963575
 1165 SOLV  HW2     5624    6.063071318    5.166764327    3.545220327
 1166 SOLV  OW      5625    5.473569699    3.769880862    3.825973559
 1166 SOLV  HW1     5626    5.401291507    3.824226765    3.783265635
 1166 SOLV  HW2     5627    5.450607734    3.672775134    3.819277815
 1167 SOLV  OW      5628    6.196060615    4.865212751    3.946959193
 1167 SOLV  HW1     5629    6.251405396    4.833594535    3.869896191
 1167 SOLV  HW2     5630    6.100361629    4.840590512    3.931567907
 1168 SOLV  OW      5631    5.749872300    3.509992738    5.437008458
 1168 SOLV  HW1     5632    5.730643905    3.428301839    5.382631794
 1168 SOLV  HW2     5633    5.725413188    3.493038379    5.532477309
 1169 SOLV  OW      5634    5.340265158    4.633321204    4.161021146
 1169 SOLV  HW1     5635    5.334745547    4.718539522    4.108988367
 1169 SOLV  HW2     5636    5.423181091    4.633738547    4.216920825
 1170 SOLV  OW      5637    6.267743004    3.226958523    4.962236299
 1170 SOLV  HW1     5638    6.338910825    3.156927444    4.956541507
 1170 SOLV  HW2     5639    6.268784881    3.282361257    4.878983307
 1171 SOLV  OW      5640    5.658780480    3.391651603    4.281673593
 1171 SOLV  HW1     5641    5.573900922    3.442076086    4.297618784
 1171 SOLV  HW2     5642    5.649752076    3.298900817    4.317965983
 1172 SOLV  OW      5643    5.188211958    4.111235711    5.139388827
 1172 SOLV  HW1     5644    5.125911655    4.034426383    5.124538538
 1172 SOLV  HW2     5645    5.262923801    4.106838720    5.073053695
 1173 SOLV  OW      5646    5.364742427    5.911952345    4.859577943
 1173 SOLV  HW1     5647    5.448216337    5.928320771    4.806989128
 1173 SOLV  HW2     5648    5.381916874    5.841251038    4.928190640
 1174 SOLV  OW      5649    4.361908203    3.724368276    4.971173222
 1174 SOLV  HW1     5650    4.454469841    3.724814406    4.933329540
 1174 SOLV  HW2     5651    4.296161616    3.705682712    4.898165084
 1175 SOLV  OW      5652    3.083398727    4.036636004    4.872997770
 1175 SOLV  HW1     5653    2.998721174    4.087781314    4.858372188
 1175 SOLV  HW2     5654    3.066133041    3.939067417    4.859497138
 1176 SOLV  OW      5655    4.915213511    5.164152352    5.181037429
 1176 SOLV  HW1     5656    4.909191480    5.232664337    5.108434325
 1176 SOLV  HW2     5657    4.861989725    5.083509046    5.155245190
 1177 SOLV  OW      5658    4.725818946    4.864416108    0.392528693
 1177 SOLV  HW1     5659    4.646724421    4.891574106    0.337697139
 1177 SOLV  HW2     5660    4.787732250    4.942314668    0.402552901
 1178 SOLV  OW      5661    6.293732613    4.374063259    6.687346573
 1178 SOLV  HW1     5662    6.353453883    4.301795379    6.652530227
 1178 SOLV  HW2     5663    6.198202719    4.347238782    6.674858167
 1179 SOLV  OW      5664    5.274709380    3.728386803    6.066680287
 1179 SOLV  HW1     5665    5.253625161    3.717847723    5.969491021
 1179 SOLV  HW2     5666    5.194100356    3.704873548    6.121000203
 1180 SOLV  OW      5667    6.277470340    4.969161194    3.494749968
 1180 SOLV  HW1     5668    6.374935134    4.990951434    3.489491857
 1180 SOLV  HW2     5669    6.234624129    4.986516501    3.406066937
 1181 SOLV  OW      5670    3.398161366    3.919559395    4.049992364
 1181 SOLV  HW1     5671    3.490672736    3.893427333    4.022420340
 1181 SOLV  HW2     5672    3.340931383    3.837790298    4.056311505
 1182 SOLV  OW      5673    5.314561279    5.813574768    5.861636113
 1182 SOLV  HW1     5674    5.339881422    5.861507106    5.777593535
 1182 SOLV  HW2     5675    5.258992237    5.873850855    5.918912803
 1183 SOLV  OW      5676    4.060386764    6.312718426    6.109014601
 1183 SOLV  HW1     5677    4.100886271    6.264099371    6.031571559
 1183 SOLV  HW2     5678    3.961212227    6.299866091    6.108242719
 1184 SOLV  OW      5679    4.987385070    5.739950283    6.088517034
 1184 SOLV  HW1     5680    5.023332624    5.705471921    6.175237975
 1184 SOLV  HW2     5681    4.934233042    5.668139305    6.043578930
 1185 SOLV  OW      5682    3.697748063    6.108171931    5.633374094
 1185 SOLV  HW1     5683    3.731669863    6.065005394    5.716966517
 1185 SOLV  HW2     5684    3.650337103    6.193104863    5.656616934
 1186 SOLV  OW      5685    3.922344154    4.164795995    4.781075697
 1186 SOLV  HW1     5686    3.828761629    4.192602671    4.759377940
 1186 SOLV  HW2     5687    3.976821399    4.245666675    4.803299235
 1187 SOLV  OW      5688    4.492358893    4.749449039    5.920970808
 1187 SOLV  HW1     5689    4.559643549    4.751950078    5.847021380
 1187 SOLV  HW2     5690    4.417568448    4.812479052    5.900101251
 1188 SOLV  OW      5691    4.861355075    4.469415768    4.412140506
 1188 SOLV  HW1     5692    4.926004302    4.443122203    4.483771152
 1188 SOLV  HW2     5693    4.785112986    4.519692540    4.452897466
 1189 SOLV  OW      5694    5.542897503    0.091016919    4.459198490
 1189 SOLV  HW1     5695    5.642165674    0.079889625    4.454358059
 1189 SOLV  HW2     5696    5.511839589    0.146848751    4.382259858
 1190 SOLV  OW      5697    6.689499422    6.331247496    4.437590876
 1190 SOLV  HW1     5698    6.687155142    6.231977659    4.425695118
 1190 SOLV  HW2     5699    6.762973353    6.369768195    4.381741385
 1191 SOLV  OW      5700    3.599578930    4.754655902    5.114790967
 1191 SOLV  HW1     5701    3.627725485    4.663480062    5.144726551
 1191 SOLV  HW2     5702    3.599021681    4.758213377    5.014848707
 1192 SOLV  OW      5703    4.257486710    5.584144491    5.519148836
 1192 SOLV  HW1     5704    4.233760252    5.666120811    5.571288171
 1192 SOLV  HW2     5705    4.218700203    5.503676046    5.564114799
 1193 SOLV  OW      5706    4.260625879    6.784702163    5.470461607
 1193 SOLV  HW1     5707    4.225247743    6.698476274    5.506727129
 1193 SOLV  HW2     5708    4.306721643    6.767784592    5.383337809
 1194 SOLV  OW      5709    6.110828160    6.130673812    3.249683172
 1194 SOLV  HW1     5710    6.038097020    6.114107316    3.183081877
 1194 SOLV  HW2     5711    6.148689116    6.043247141    3.280098707
[truncated: 4,935,521 more chars]
