# Supplementary material for: Accelerated Enveloping Distribution Sampling to Probe the Presence of Water Molecules
Source: J Chem Theory Comput. 2023 May 11;19(11):3379–90. doi: 10.1021/acs.jctc.3c00109 (PMC10269333; doi:10.1021/acs.jctc.3c00109)
Supplement: Supplementary file 2 — ct3c00109_si_002.zip [file ct3c00109_si_002.zip › paper_TI_AEDS/eq/3RQ/eq_3rlr_3rq_4.cnf]

TITLE
	MD++
	Automatically generated input file
	ogracia Thu Nov  3 19:00:37 2022

	final configuration
END
TIMESTEP
          10000   80.000000000
END
POSITION
# first 24 chars ignored
    1 GLU   H1         1    6.390295342    2.230761530    0.730604384
    1 GLU   H2         2    6.509286889    2.323722611    0.789772484
    1 GLU   N          3    6.489440978    2.243516211    0.733437403
    1 GLU   H3         4    6.529386639    2.163882318    0.778861783
    1 GLU   CA         5    6.537147481    2.263783602    0.595871793
    1 GLU   CB         6    6.690095407    2.267679721    0.596739301
    1 GLU   CG         7    6.760805220    2.378252318    0.675359435
    1 GLU   CD         8    6.740942242    2.513705270    0.607070247
    1 GLU   OE1        9    6.819500809    2.538104193    0.512961127
    1 GLU   OE2       10    6.647922643    2.592258445    0.635385499
    1 GLU   C         11    6.492964376    2.139898015    0.517681463
    1 GLU   O         12    6.487418406    2.031566163    0.575683359
    2 VAL   N         13    6.463313670    2.150719555    0.388475202
    2 VAL   H         14    6.456704170    2.240562572    0.345041361
    2 VAL   CA        15    6.437992334    2.040030749    0.295112225
    2 VAL   CB        16    6.293094410    2.027615677    0.247530698
    2 VAL   CG1       17    6.277348999    1.881306260    0.205602449
    2 VAL   CG2       18    6.191191826    2.065437530    0.355218191
    2 VAL   C         19    6.536225797    2.058746997    0.179307782
    2 VAL   O         20    6.510867074    2.119401969    0.075351494
    3 GLU   N         21    6.645725586    1.983939683    0.189497747
    3 GLU   H         22    6.645916698    1.895629666    0.236407619
    3 GLU   CA        23    6.767959154    2.003446222    0.110204303
    3 GLU   CB        24    6.895408770    1.990273037    0.193809080
    3 GLU   CG        25    6.902075918    2.092945047    0.307030469
    3 GLU   CD        26    0.142398495    2.089498822    0.393149800
    3 GLU   OE1       27    0.250081514    2.134843602    0.348743170
    3 GLU   OE2       28    0.139102073    2.023752899    0.499411776
    3 GLU   C         29    6.779194476    1.919220399    6.869057445
    3 GLU   O         30    6.795273991    1.797287273    6.867395459
    4 THR   N         31    6.729690002    1.987338331    6.766118935
    4 THR   H         32    6.692009838    2.071347152    6.805133511
    4 THR   CA        33    6.731299687    1.934250948    6.629061478
    4 THR   CB        34    6.644142712    2.017662392    6.534983438
    4 THR   OG1       35    6.527678264    2.072516727    6.597222137
    4 THR   HG1       36    6.478839001    2.137489672    6.538970488
    4 THR   CG2       37    6.602442176    1.922238158    6.422879923
    4 THR   C         38    6.872565361    1.939174227    6.570505768
    4 THR   O         39    6.930814562    2.047231802    6.562892821
    5 PHE   N         40    0.039830455    1.825243485    6.527334207
    5 PHE   H         41   -0.014712008    1.743395654    6.545435002
    5 PHE   CA        42    0.164601889    1.813450863    6.450509579
    5 PHE   CB        43    0.267228451    1.729583215    6.526955337
    5 PHE   CG        44    0.312374748    1.803434243    6.653108789
    5 PHE   CD1       45    0.250767150    1.766419699    6.772084876
    5 PHE   HD1       46    0.181733275    1.682114817    6.774915338
    5 PHE   CD2       47    0.406400634    1.905675537    6.647927008
    5 PHE   HD2       48    0.443092064    1.943243322    6.552415581
    5 PHE   CE1       49    0.285572610    1.838327846    6.885821497
    5 PHE   HE1       50    0.260977306    1.793009119    6.981857270
    5 PHE   CE2       51    0.442414846    1.974470588    6.763198932
    5 PHE   HE2       52    0.488155640    2.072568405    6.750330422
    5 PHE   CZ        53    0.383547765    1.936885527    6.883376158
    5 PHE   HZ        54    0.407440850    1.994233590    6.972937984
    5 PHE   C         55    0.123705521    1.740276178    6.322513151
    5 PHE   O         56    0.025895647    1.667937706    6.304407837
    6 ALA   N         57    0.205386379    1.771996689    6.222457930
    6 ALA   H         58    0.288610162    1.827056288    6.216071399
    6 ALA   CA        59    0.211672318    1.699734391    6.094596279
    6 ALA   CB        60    0.218760381    1.810206685    5.988968685
    6 ALA   C         61    0.316614667    1.591072435    6.070299460
    6 ALA   O         62    0.422915172    1.604196056    6.130772377
    7 PHE   N         63    0.276764432    1.492614639    5.990251626
    7 PHE   H         64    0.181377565    1.482119907    5.962117654
    7 PHE   CA        65    0.367020485    1.382474504    5.953742580
    7 PHE   CB        66    0.278168469    1.269600134    5.901092447
    7 PHE   CG        67    0.209003204    1.203136221    6.020281619
    7 PHE   CD1       68    0.277123566    1.095970032    6.076786270
    7 PHE   HD1       69    0.373722291    1.069239263    6.033973380
    7 PHE   CD2       70    0.078850313    1.233162470    6.058747836
    7 PHE   HD2       71    0.024423341    1.318852776    6.019065275
    7 PHE   CE1       72    0.215207522    1.015821188    6.171983525
    7 PHE   HE1       73    0.272743372    0.931193480    6.209529556
    7 PHE   CE2       74    0.016820770    1.154419534    6.155029498
    7 PHE   HE2       75   -0.078136548    1.184142000    6.199534362
    7 PHE   CZ        76    0.084379978    1.045339355    6.208490841
    7 PHE   HZ        77    0.025695039    0.973908424    6.266223823
    7 PHE   C         78    0.488301744    1.398553385    5.861845002
    7 PHE   O         79    0.477996090    1.465743910    5.759336149
    8 GLN   N         80    0.589382060    1.319329252    5.896436803
    8 GLN   H         81    0.606453901    1.285808075    5.989091448
    8 GLN   CA        82    0.701524302    1.295411973    5.804458015
    8 GLN   CB        83    0.793546041    1.210311102    5.892181937
    8 GLN   CG        84    0.941915300    1.200050500    5.856261421
    8 GLN   CD        85    0.971728717    1.108345697    5.737485493
    8 GLN   OE1       86    0.904527107    1.008453994    5.712294395
    8 GLN   NE2       87    1.078441047    1.146028246    5.667635943
    8 GLN   HE21      88    1.105791836    1.078955946    5.598701644
    8 GLN   HE22      89    1.147960707    1.210411103    5.699576097
    8 GLN   C         90    0.657688143    1.230213985    5.673154397
    8 GLN   O         91    0.575766193    1.138841659    5.664704053
    9 ALA   N         92    0.734707374    1.259971291    5.568887715
    9 ALA   H         93    0.808640996    1.324710869    5.587433645
    9 ALA   CA        94    0.708375352    1.217808529    5.430533310
    9 ALA   CB        95    0.800812814    1.291820715    5.333649295
    9 ALA   C         96    0.702042005    1.067634375    5.401877069
    9 ALA   O         97    0.597093370    1.016413616    5.363240820
   10 GLU   N         98    0.813167230    0.998632622    5.425963342
   10 GLU   H         99    0.886676235    1.063459656    5.406080263
   10 GLU   CA       100    0.821049032    0.852383190    5.413320940
   10 GLU   CB       101    0.956188825    0.801273802    5.463660458
   10 GLU   CG       102    1.075908902    0.834413135    5.374343618
   10 GLU   CD       103    1.131351655    0.974008294    5.403485022
   10 GLU   OE1      104    1.225463397    0.976073999    5.485726817
   10 GLU   OE2      105    1.085837865    1.069405423    5.336759795
   10 GLU   C        106    0.711664307    0.785449521    5.496782247
   10 GLU   O        107    0.652990714    0.687250354    5.451579004
   11 ILE   N        108    0.685727312    0.833641240    5.618014066
   11 ILE   H        109    0.744889697    0.900580797    5.662968406
   11 ILE   CA       110    0.576856751    0.783840107    5.703313822
   11 ILE   CB       111    0.589338645    0.844981572    5.843016028
   11 ILE   CG1      112    0.725187570    0.823168371    5.909967141
   11 ILE   CG2      113    0.470204956    0.815934747    5.934524745
   11 ILE   CD       114    0.769255213    0.676656279    5.910801688
   11 ILE   C        115    0.435715623    0.807041437    5.648978662
   11 ILE   O        116    0.355617022    0.715712173    5.629686698
   12 ALA   N        117    0.406289087    0.927479665    5.600812283
   12 ALA   H        118    0.468780350    1.002352613    5.622954237
   12 ALA   CA       119    0.276817110    0.962223426    5.540469339
   12 ALA   CB       120    0.273158134    1.114648254    5.527550126
   12 ALA   C        121    0.252546449    0.891226971    5.407123890
   12 ALA   O        122    0.143430763    0.851606046    5.366467407
   13 GLN   N        123    0.364092066    0.874543365    5.336621555
   13 GLN   H        124    0.444904290    0.933007536    5.343898512
   13 GLN   CA       125    0.363740542    0.783031844    5.221583029
   13 GLN   CB       126    0.495319078    0.780033623    5.143590675
   13 GLN   CG       127    0.499247666    0.914507545    5.070728877
   13 GLN   CD       128    0.628479892    0.925964558    4.989650330
   13 GLN   OE1      129    0.728334827    0.978473738    5.038639146
   13 GLN   NE2      130    0.635324725    0.896891911    4.860047360
   13 GLN   HE21     131    0.718554818    0.919067414    4.809251137
   13 GLN   HE22     132    0.561157536    0.856430420    4.806556190
   13 GLN   C        133    0.320826233    0.640936806    5.258712548
   13 GLN   O        134    0.242556754    0.578596470    5.187171067
   14 LEU   N        135    0.370474888    0.583277346    5.367796910
   14 LEU   H        136    0.449415597    0.621071264    5.416184302
   14 LEU   CA       137    0.319131684    0.456347597    5.421301128
   14 LEU   CB       138    0.416774026    0.419065307    5.533057228
   14 LEU   CG       139    0.418673326    0.269820340    5.566660315
   14 LEU   CD1      140    0.505920609    0.196363867    5.464674733
   14 LEU   CD2      141    0.474635889    0.255759386    5.708356723
   14 LEU   C        142    0.172114285    0.456690157    5.463679582
   14 LEU   O        143    0.097445102    0.360927036    5.444043728
   15 MET   N        144    0.133747543    0.564559923    5.531370287
   15 MET   H        145    0.199424993    0.615308520    5.587156027
   15 MET   CA       146    6.878621142    0.585630432    5.566366311
   15 MET   CB       147    6.850478062    0.719394938    5.635084534
   15 MET   CG       148    0.039357358    0.734713431    5.767578804
   15 MET   SD       149   -0.022004406    0.873819619    5.869454062
   15 MET   CE       150   -0.055520987    0.796230198    6.026108211
   15 MET   C        151    6.787046913    0.585230929    5.443812617
   15 MET   O        152    6.685404122    0.515974779    5.444966134
   16 SER   N        153    6.829494010    0.651714471    5.336729700
   16 SER   H        154    6.892004008    0.728846422    5.348637414
   16 SER   CA       155    6.754825636    0.646082645    5.210221441
   16 SER   CB       156    6.815578791    0.741627087    5.107300671
   16 SER   OG       157    6.721544579    0.759756004    5.001105385
   16 SER   HG       158    6.662580725    0.832527805    5.036141531
   16 SER   C        159    6.772489523    0.509363719    5.143833896
   16 SER   O        160    6.674224800    0.460528827    5.088253760
   17 LEU   N        161    6.884388968    0.438350029    5.154995006
   17 LEU   H        162    6.970394153    0.481847572    5.181673820
   17 LEU   CA       163    0.017742263    0.305194903    5.095807213
   17 LEU   CB       164    0.161180696    0.252083071    5.099889800
   17 LEU   CG       165    0.246393103    0.284280594    4.976955187
   17 LEU   CD1      166    0.396529895    0.279198670    5.005960337
   17 LEU   CD2      167    0.216140250    0.177361549    4.871771480
   17 LEU   C        168    6.806899262    0.201667762    5.153231330
   17 LEU   O        169    6.716895056    0.150765444    5.086597387
   18 ILE   N        170    6.807330305    0.188323140    5.285571293
   18 ILE   H        171    6.867823601    0.241482261    5.344855938
   18 ILE   CA       172    6.726148406    0.085889538    5.352869653
   18 ILE   CB       173    6.778139307    0.069086568    5.495787429
   18 ILE   CG1      174    6.913432534   -0.002189492    5.490525041
   18 ILE   CG2      175    6.681166581   -0.000438375    5.591565481
   18 ILE   CD       176    7.003370975    0.011926454    5.613505863
   18 ILE   C        177    6.575094888    0.107175571    5.340972905
   18 ILE   O        178    6.498960504    0.013293569    5.363773252
   19 ILE   N        179    6.529526100    0.232064706    5.337075458
   19 ILE   H        180    6.578223049    0.314522867    5.365898798
   19 ILE   CA       181    6.390619248    0.254935907    5.294730839
   19 ILE   CB       182    6.347798862    0.397907938    5.328481091
   19 ILE   CG1      183    6.350031519    0.410585394    5.480950018
   19 ILE   CG2      184    6.209371680    0.430990753    5.272318971
   19 ILE   CD       185    6.339097308    0.555625639    5.528413422
   19 ILE   C        186    6.357898871    0.218165232    5.149853056
   19 ILE   O        187    6.271712206    0.131624975    5.135235510
   20 ASN   N        188    6.438045780    0.266030603    5.055103730
   20 ASN   H        189    6.523069573    0.315121280    5.074122602
   20 ASN   CA       190    6.414975148    0.247746060    4.911081434
   20 ASN   CB       191    6.498048080    0.356018212    4.841884212
   20 ASN   CG       192    6.419154436    0.486764129    4.851308325
   20 ASN   OD1      193    6.297140709    0.499443887    4.842315311
   20 ASN   ND2      194    6.490318429    0.592569535    4.889092289
   20 ASN   HD21     195    6.449355127    0.683777584    4.887885040
   20 ASN   HD22     196    6.580610506    0.585062243    4.931393793
   20 ASN   C        197    6.430983331    0.111748485    4.842806396
   20 ASN   O        198    6.372776160    0.081807289    4.738664441
   21 THR   N        199    6.535221126    0.039985658    4.883715796
   21 THR   H        200    6.600254520    0.069304843    4.953800795
   21 THR   CA       201    6.570973543    6.792043639    4.834998147
   21 THR   CB       202    6.719853181    6.756950473    4.831349523
   21 THR   OG1      203    6.802660750    6.861060641    4.778843797
   21 THR   HG1      204    6.766182783    6.906566683    4.697606503
   21 THR   CG2      205    6.745217288    6.638496696    4.737886230
   21 THR   C        206    6.503399296    6.683012375    4.918394221
   21 THR   O        207    6.513509144    6.684211334    5.040984473
   22 PHE   N        208    6.451704563    6.582819416    4.847820968
   22 PHE   H        209    6.462155441    6.566820153    4.749655048
   22 PHE   CA       210    6.392308145    6.465892239    4.914229708
   22 PHE   CB       211    6.285392188    6.396232589    4.829806085
   22 PHE   CG       212    6.227964313    6.270539975    4.895457923
   22 PHE   CD1      213    6.131494486    6.282954292    4.994751974
   22 PHE   HD1      214    6.110335372    6.378715735    5.042314847
   22 PHE   CD2      215    6.270519345    6.148779510    4.843646163
   22 PHE   HD2      216    6.324979428    6.139884343    4.749650976
   22 PHE   CE1      217    6.075454349    6.166582717    5.046104827
   22 PHE   HE1      218    6.019174133    6.174492929    5.139125164
   22 PHE   CE2      219    6.215552064    6.033072571    4.897593304
   22 PHE   HE2      220    6.232488441    5.935346821    4.852397133
   22 PHE   CZ       221    6.119798370    6.044032783    4.997745067
   22 PHE   HZ       222    6.071470750    5.953818314    5.035252306
   22 PHE   C        223    6.488224846    6.358107189    4.965158529
   22 PHE   O        224    6.586236270    6.324985794    4.898621624
   23 TYR   N        225    6.464373895    6.331533382    5.093275528
   23 TYR   H        226    6.405092701    6.389127676    5.149573874
   23 TYR   CA       227    6.523557403    6.218087812    5.165658691
   23 TYR   CB       228    6.622083393    6.267041399    5.271995034
   23 TYR   CG       229    6.746661361    6.336899627    5.217126913
   23 TYR   CD1      230    6.854320227    6.260965358    5.172803604
   23 TYR   HD1      231    6.852338634    6.153424990    5.190497595
   23 TYR   CD2      232    6.747931567    6.471374776    5.181988967
   23 TYR   HD2      233    6.664591206    6.535673686    5.210278508
   23 TYR   CE1      234    0.074837411    6.315418379    5.102164334
   23 TYR   HE1      235    0.153350918    6.250074899    5.064126734
   23 TYR   CE2      236    6.853771406    6.528764897    5.112543089
   23 TYR   HE2      237    6.844031567    6.629924290    5.073136069
   23 TYR   CZ       238    0.075645435    6.451123158    5.072090661
   23 TYR   OH       239    0.188569445    6.518249740    5.036918612
   23 TYR   HH       240    0.265837496    6.456119965    5.049910188
   23 TYR   C        241    6.426374576    6.120959156    5.232967849
   23 TYR   O        242    6.333945694    6.164799588    5.301281718
   24 SER   N        243    6.430989846    5.994483701    5.192049372
   24 SER   H        244    6.495316583    5.974854668    5.118033820
   24 SER   CA       245    6.356951757    5.882565248    5.252062883
   24 SER   CB       246    6.369139140    5.757311456    5.165035967
   24 SER   OG       247    6.506198824    5.724162493    5.141215670
   24 SER   HG       248    6.542702445    5.787801467    5.073262891
   24 SER   C        249    6.398388384    5.849443958    5.395584018
   24 SER   O        250    6.307586878    5.845201299    5.478445870
   25 ASN   N        251    6.526410341    5.828129891    5.424674477
   25 ASN   H        252    6.591441681    5.823658394    5.348835250
   25 ASN   CA       253    6.582753928    5.787266336    5.554157572
   25 ASN   CB       254    6.712791776    5.715276435    5.517839791
   25 ASN   CG       255    6.799568958    5.785869058    5.413452202
   25 ASN   OD1      256    6.774963857    5.781721283    5.293020826
   25 ASN   ND2      257    6.885805563    5.876370668    5.458847265
   25 ASN   HD21     258    6.931139611    5.916587881    5.379307102
   25 ASN   HD22     259    6.922849254    5.907595694    5.546317747
   25 ASN   C        260    6.592032143    5.900866339    5.656248459
   25 ASN   O        261    6.703513306    5.941429639    5.688764757
   26 LYSH  N        262    6.480149821    5.967668317    5.682900227
   26 LYSH  H        263    6.396091024    5.930420119    5.643551422
   26 LYSH  CA       264    6.455268870    6.076382746    5.778666148
   26 LYSH  CB       265    6.316923305    6.138727659    5.759034615
   26 LYSH  CG       266    6.311515896    6.207704656    5.622568335
   26 LYSH  CD       267    6.177614482    6.279934923    5.606289633
   26 LYSH  CE       268    6.161317035    6.371766536    5.485003408
   26 LYSH  NZ       269    6.031170528    6.440061290    5.482075752
   26 LYSH  HZ1      270    6.015702138    6.491839932    5.566218058
   26 LYSH  HZ2      271    5.956940482    6.374186218    5.469810188
   26 LYSH  HZ3      272    6.028783353    6.503880180    5.405124787
   26 LYSH  C        273    6.497340091    6.049805642    5.923351633
   26 LYSH  O        274    6.564462248    6.131303458    5.986475573
   27 GLU   N        275    6.484476358    5.922024130    5.957932241
   27 GLU   H        276    6.446524731    5.851924346    5.897551721
   27 GLU   CA       277    6.495012571    5.886060469    6.100072037
   27 GLU   CB       278    6.449685216    5.741418277    6.120858988
   27 GLU   CG       279    6.539885440    5.636869061    6.054962242
   27 GLU   CD       280    6.475357117    5.498476433    6.064542052
   27 GLU   OE1      281    6.531460077    5.405669267    6.126682295
   27 GLU   OE2      282    6.358664922    5.482833847    6.022564150
   27 GLU   C        283    6.626058576    5.910373600    6.175176365
   27 GLU   O        284    6.627403466    5.913940704    6.298117276
   28 ILE   N        285    6.730011169    5.933425207    6.095479497
   28 ILE   H        286    6.715362605    5.934699550    5.996563703
   28 ILE   CA       287    6.866117513    5.970257390    6.137079875
   28 ILE   CB       288    0.059615424    5.968493407    6.006407454
   28 ILE   CG1      289    0.015974862    6.079531303    5.910599836
   28 ILE   CG2      290    0.046748722    5.832048076    5.938376627
   28 ILE   CD       291    0.082663873    6.215533918    5.932265401
   28 ILE   C        292    6.881776468    6.098260639    6.219430552
   28 ILE   O        293    6.977837178    6.113894771    6.294652463
   29 PHE   N        294    6.776736673    6.179807599    6.216544304
   29 PHE   H        295    6.710571356    6.178907106    6.141568708
   29 PHE   CA       296    6.766812763    6.299290449    6.301606764
   29 PHE   CB       297    6.635937427    6.365883298    6.258641199
   29 PHE   CG       298    6.511985133    6.315677030    6.332975600
   29 PHE   CD1      299    6.467299910    6.366818204    6.454258614
   29 PHE   HD1      300    6.536448999    6.422816883    6.517207720
   29 PHE   CD2      301    6.432694838    6.219906775    6.270841202
   29 PHE   HD2      302    6.469404657    6.169727735    6.181323843
   29 PHE   CE1      303    6.353655603    6.312807904    6.513313621
   29 PHE   HE1      304    6.316734935    6.359382783    6.604684542
   29 PHE   CE2      305    6.317432356    6.166321261    6.327092010
   29 PHE   HE2      306    6.256651156    6.089198430    6.279788785
   29 PHE   CZ       307    6.278345709    6.213438596    6.451872601
   29 PHE   HZ       308    6.189343440    6.171580553    6.498846639
   29 PHE   C        309    6.768307042    6.267166147    6.451182265
   29 PHE   O        310    6.829678608    6.331324200    6.536307324
   30 LEU   N        311    6.716020209    6.147648077    6.477058570
   30 LEU   H        312    6.667349579    6.093604500    6.408419809
   30 LEU   CA       313    6.697438275    6.107085889    6.617124344
   30 LEU   CB       314    6.583397235    6.005184586    6.621882889
   30 LEU   CG       315    6.546751727    5.970719600    6.766379577
   30 LEU   CD1      316    6.485355592    6.083225606    6.849927476
   30 LEU   CD2      317    6.442613323    5.858645511    6.767378230
   30 LEU   C        318    6.836870609    6.066122979    6.664998050
   30 LEU   O        319    6.884508368    6.128143116    6.759935644
   31 ARG   N        320    0.030484190    5.993446865    6.587153005
   31 ARG   H        321    0.003105213    5.962117396    6.496219754
   31 ARG   CA       322    0.170091513    5.959294109    6.618077502
   31 ARG   CB       323    0.245792853    5.891024029    6.503997142
   31 ARG   CG       324    0.354518557    5.797402365    6.557107731
   31 ARG   CD       325    0.435422972    5.748599436    6.436770080
   31 ARG   NE       326    0.486962393    5.861714993    6.358299963
   31 ARG   HE       327    0.533426917    5.937058334    6.404805957
   31 ARG   CZ       328    0.467383545    5.874097974    6.226322866
   31 ARG   NH1      329    0.389677820    5.789167563    6.157752111
   31 ARG   HH11     330    0.375268707    5.796718573    6.059092604
   31 ARG   HH12     331    0.341805733    5.718109222    6.209304622
   31 ARG   NH2      332    0.510314297    5.979516418    6.155622112
   31 ARG   HH21     333    0.494853442    5.969309672    6.057358263
   31 ARG   HH22     334    0.557793293    6.060932270    6.189026053
   31 ARG   C        335    0.242904596    6.089943558    6.650295150
   31 ARG   O        336    0.305700851    6.095924104    6.755897799
   32 GLU   N        337    0.238705927    6.192752166    6.566009056
   32 GLU   H        338    0.199504265    6.178996214    6.475040090
   32 GLU   CA       339    0.317717186    6.315127970    6.585767190
   32 GLU   CB       340    0.294428015    6.394271160    6.456900886
   32 GLU   CG       341    0.362883245    6.336673758    6.332770750
   32 GLU   CD       342    0.514860511    6.354296266    6.333506770
   32 GLU   OE1      343    0.574121693    6.451208941    6.385644199
   32 GLU   OE2      344    0.568766980    6.262764645    6.267620086
   32 GLU   C        345    0.293668587    6.391569412    6.716115952
   32 GLU   O        346    0.379994814    6.400946985    6.803235548
   33 LEU   N        347    0.166902693    6.416841778    6.747460919
   33 LEU   H        348    0.094448999    6.391495845    6.683354270
   33 LEU   CA       349    0.117914048    6.470646018    6.875193262
   33 LEU   CB       350   -0.032387347    6.492639514    6.856785669
   33 LEU   CG       351    6.828480630    6.622513765    6.779936839
   33 LEU   CD1      352    6.683434108    6.628991092    6.731681774
   33 LEU   CD2      353    6.851775385    6.738639394    6.876780597
   33 LEU   C        354    0.147402458    6.386339347    0.113351576
   33 LEU   O        355    0.214309829    6.437263576    0.203131670
   34 ILE   N        356    0.116651639    6.256951840    0.111550544
   34 ILE   H        357    0.073310881    6.217328552    0.030599125
   34 ILE   CA       358    0.163502732    6.167040313    0.217992512
   34 ILE   CB       359    0.091792559    6.031957275    0.213202743
   34 ILE   CG1      360   -0.058362338    6.049622534    0.236709319
   34 ILE   CG2      361    0.146012597    5.927700100    0.311180441
   34 ILE   CD       362   -0.144406502    5.923480188    0.226969596
   34 ILE   C        363    0.314232025    6.150866855    0.238749741
   34 ILE   O        364    0.365071333    6.165655423    0.349770745
   35 SER   N        365    0.386412202    6.149779937    0.127031672
   35 SER   H        366    0.351237819    6.138373430    0.034109078
   35 SER   CA       367    0.532847741    6.137179631    0.124125432
   35 SER   CB       368    0.581712207    6.119092802    6.866357677
   35 SER   OG       369    0.719331800    6.080532069    6.861328924
   35 SER   HG       370    0.779120158    6.160447849    6.867561580
   35 SER   C        371    0.595782585    6.264188495    0.181713593
   35 SER   O        372    0.664258299    6.261598106    0.283863421
   36 ASN   N        373    0.544512536    6.379419729    0.139497143
   36 ASN   H        374    0.489297334    6.380178002    0.056126245
   36 ASN   CA       375    0.583273468    6.507446295    0.200429620
   36 ASN   CB       376    0.527265510    6.629362099    0.126900304
   36 ASN   CG       377    0.587507326    6.662812473    6.876380112
   36 ASN   OD1      378    0.684307347    6.610332859    6.821565457
   36 ASN   ND2      379    0.515875497    6.747087207    6.802539797
   36 ASN   HD21     380    0.551425480    6.778041854    6.714357001
   36 ASN   HD22     381    0.426538335    6.776332432    6.836627464
   36 ASN   C        382    0.548823459    6.520971515    0.348877922
   36 ASN   O        383    0.625915203    6.577080661    0.426589634
   37 SER   N        384    0.438637295    6.454292320    0.382072720
   37 SER   H        385    0.380986619    6.433614333    0.303033067
   37 SER   CA       386    0.391147219    6.449639949    0.521117646
   37 SER   CB       387    0.241285730    6.422619434    0.536119088
   37 SER   OG       388    0.170419020    6.545829473    0.520510683
   37 SER   HG       389    0.136028157    6.556639137    0.427228280
   37 SER   C        390    0.465561833    6.350196241    0.610468638
   37 SER   O        391    0.517168432    6.394087886    0.713129646
   38 SER   N        392    0.512520993    6.238973435    0.554675747
   38 SER   H        393    0.487114046    6.194917578    0.468577052
   38 SER   CA       394    0.613866314    6.158768441    0.624706167
   38 SER   CB       395    0.630978515    6.023004092    0.556295781
   38 SER   OG       396    0.741681723    5.944819411    0.601895173
   38 SER   HG       397    0.808472378    5.961340993    0.529327563
   38 SER   C        398    0.750839727    6.223992096    0.644475002
   38 SER   O        399    0.804377272    6.215810080    0.754904127
   39 ASP   N        400    0.797410755    6.302297238    0.547587333
   39 ASP   H        401    0.754449136    6.296076879    0.457510091
   39 ASP   CA       402    0.911082317    6.392061963    0.572688535
   39 ASP   CB       403    0.952190689    6.448676355    0.436637008
   39 ASP   CG       404    0.995340093    6.351978304    0.326218796
   39 ASP   OD1      405    1.004999831    6.229675552    0.350150460
   39 ASP   OD2      406    1.043059350    6.406528919    0.224375273
   39 ASP   C        407    0.890843025    6.501428872    0.677745247
   39 ASP   O        408    0.982376861    6.509185955    0.759540137
   40 ALA   N        409    0.781563580    6.575546181    0.661842080
   40 ALA   H        410    0.753689617    6.533054038    0.575706936
   40 ALA   CA       411    0.754957352    6.662668344    0.777221071
   40 ALA   CB       412    0.623515205    6.736231347    0.750301814
   40 ALA   C        413    0.745212668    6.604415345    0.918375956
   40 ALA   O        414    0.763734969    6.681925737    1.012073588
   41 LEU   N        415    0.708848069    6.476519640    0.921726124
   41 LEU   H        416    0.643869762    6.452641501    0.849562044
   41 LEU   CA       417    0.705880438    6.402889258    1.048935861
   41 LEU   CB       418    0.603823680    6.289489763    1.037275102
   41 LEU   CG       419    0.454322881    6.320594626    1.046955094
   41 LEU   CD1      420    0.370492516    6.203982466    0.994200244
   41 LEU   CD2      421    0.405560744    6.361818637    1.186002968
   41 LEU   C        422    0.840403722    6.348685647    1.097686346
   41 LEU   O        423    0.881112327    6.395784328    1.203775145
   42 ASP   N        424    0.914429828    6.299710479    0.998637291
   42 ASP   H        425    0.887975087    6.269722092    0.906981175
   42 ASP   CA       426    1.057058553    6.271669146    1.020568263
   42 ASP   CB       427    1.107677571    6.220546187    0.885526953
   42 ASP   CG       428    1.163793460    6.081147110    0.914277041
   42 ASP   OD1      429    1.080479980    5.991935038    0.941204174
   42 ASP   OD2      430    1.283545598    6.061117876    0.884609243
   42 ASP   C        431    1.147803159    6.382810234    1.073735468
   42 ASP   O        432    1.211979177    6.370837044    1.177987007
   43 LYSH  N        433    1.131124072    6.500028793    1.013149844
   43 LYSH  H        434    1.081920904    6.507360727    0.926396329
   43 LYSH  CA       435    1.197764322    6.624243426    1.054896593
   43 LYSH  CB       436    1.168381891    6.743571054    0.963742604
   43 LYSH  CG       437    1.259742078    6.743877008    0.841022716
   43 LYSH  CD       438    1.207727218    6.857780257    0.753087368
   43 LYSH  CE       439    1.308577664    0.018407584    0.647915979
   43 LYSH  NZ       440    1.261606718    0.137271657    0.575288297
   43 LYSH  HZ1      441    1.198596756    0.109394726    0.502811629
   43 LYSH  HZ2      442    1.331620890    0.197316400    0.536652477
   43 LYSH  HZ3      443    1.204056143    0.191117532    0.636839523
   43 LYSH  C        444    1.170558864    6.667335435    1.199172674
   43 LYSH  O        445    1.268828943    6.697880396    1.266558335
   44 ILE   N        446    1.047929431    6.653695205    1.248837648
   44 ILE   H        447    0.973394963    6.624996864    1.188662750
   44 ILE   CA       448    1.009607332    6.692593866    1.385319881
   44 ILE   CB       449    0.860417343    6.722710363    1.401079270
   44 ILE   CG1      450    0.828085489    6.796496609    1.531153256
   44 ILE   CG2      451    0.763968045    6.607788395    1.371012443
   44 ILE   CD       452    0.887309341    6.937218926    1.541153986
   44 ILE   C        453    1.059038324    6.592268616    1.489731033
   44 ILE   O        454    1.100428706    6.629770576    1.599317346
   45 ARG   N        455    1.058223180    6.465772400    1.448672117
   45 ARG   H        456    1.002127683    6.425201811    1.376514740
   45 ARG   CA       457    1.126223701    6.360939804    1.526087332
   45 ARG   CB       458    1.087471456    6.228724562    1.459576215
   45 ARG   CG       459    1.102188040    6.109312315    1.554104819
   45 ARG   CD       460    1.043478282    5.977753936    1.502591474
   45 ARG   NE       461    1.101055482    5.949266962    1.370370603
   45 ARG   HE       462    1.033535603    5.956903549    1.297015444
   45 ARG   CZ       463    1.221265859    5.899980056    1.337608008
   45 ARG   NH1      464    1.297501294    5.827167525    1.420327378
   45 ARG   HH11     465    1.385791218    5.790121904    1.391488965
   45 ARG   HH12     466    1.250445588    5.790750871    1.500695129
   45 ARG   NH2      467    1.271836321    5.921539756    1.215415459
   45 ARG   HH21     468    1.358131283    5.885609987    1.179914452
   45 ARG   HH22     469    1.218001728    5.969797201    1.146338787
   45 ARG   C        470    1.277626230    6.382050287    1.532198303
   45 ARG   O        471    1.334785633    6.357483470    1.638294928
   46 TYR   N        472    1.340406258    6.432330012    1.426275605
   46 TYR   H        473    1.298543407    6.430424731    1.335486336
   46 TYR   CA       474    1.481653999    6.471237195    1.438394574
   46 TYR   CB       475    1.533662991    6.490645940    1.295809222
   46 TYR   CG       476    1.551654369    6.359862883    1.218490803
   46 TYR   CD1      477    1.586087123    6.240989635    1.281762785
   46 TYR   HD1      478    1.652578412    6.250292787    1.367631056
   46 TYR   CD2      479    1.506541115    6.360984546    1.087026376
   46 TYR   HD2      480    1.487582751    6.453115592    1.031959017
   46 TYR   CE1      481    1.563849631    6.117518011    1.221931449
   46 TYR   HE1      482    1.582294965    6.025390228    1.277168653
   46 TYR   CE2      483    1.490216178    6.237333193    1.025699118
   46 TYR   HE2      484    1.467516885    6.231963875    0.919222539
   46 TYR   CZ       485    1.521015247    6.117859701    1.089696434
   46 TYR   OH       486    1.497583871    5.998247436    1.029376257
   46 TYR   HH       487    1.435616610    6.017115820    0.953194414
   46 TYR   C        488    1.516301913    6.594119362    1.522727693
   46 TYR   O        489    1.609653039    6.582565220    1.601991813
   47 GLU   N        490    1.426842962    6.692450290    1.527002407
   47 GLU   H        491    1.358093842    6.700360163    1.454803270
   47 GLU   CA       492    1.441222171    6.811829814    1.611564619
   47 GLU   CB       493    1.317325236    6.900723993    1.598962658
   47 GLU   CG       494    1.302512721    6.960873485    1.459057444
   47 GLU   CD       495    1.237017256    0.212042951    1.442280693
   47 GLU   OE1      496    1.182487959    0.241858110    1.333836034
   47 GLU   OE2      497    1.235815797    0.280479006    1.546875450
   47 GLU   C        498    1.452454812    6.772541580    1.759018073
   47 GLU   O        499    1.533763240    6.819394911    1.838533513
   48 SER   N        500    1.380875184    6.664341441    1.788364793
   48 SER   H        501    1.312930431    6.632538388    1.722228759
   48 SER   CA       502    1.365890042    6.612531190    1.925113264
   48 SER   CB       503    1.274857669    6.490067477    1.936465664
   48 SER   OG       504    1.333640184    6.370837162    1.883731781
   48 SER   HG       505    1.312641639    6.356638569    1.786997771
   48 SER   C        506    1.491655468    6.573963146    2.003259088
   48 SER   O        507    1.512646676    6.601576211    2.121272092
   49 LEU   N        508    1.585692407    6.529978456    1.920118319
   49 LEU   H        509    1.580095029    6.493630760    1.827126305
   49 LEU   CA       510    1.718951431    6.483334911    1.961094286
   49 LEU   CB       511    1.780128963    6.400979157    1.847583759
   49 LEU   CG       512    1.699753665    6.273733657    1.820047571
   49 LEU   CD1      513    1.758950486    6.218086976    1.690398574
   49 LEU   CD2      514    1.700324838    6.176429909    1.938134113
   49 LEU   C        515    1.810992267    6.599346468    1.999581504
   49 LEU   O        516    1.872072097    6.595553705    2.106276722
   50 THR   N        517    1.803066076    6.710960656    1.927670472
   50 THR   H        518    1.748623474    6.726348752    1.845204608
   50 THR   CA       519    1.872873149    6.835516226    1.962659472
   50 THR   CB       520    1.909719822    0.035876549    1.841903229
   50 THR   OG1      521    1.802519832    0.050873698    1.748446357
   50 THR   HG1      522    1.839937439    0.061634974    1.656334202
   50 THR   CG2      523    2.038385660    6.873666296    1.774654542
   50 THR   C        524    1.799332559    0.029444054    2.070375353
   50 THR   O        525    1.860273598    0.071706546    2.168510357
   51 ASP   N        526    1.669439704    0.046584502    2.047505032
   51 ASP   H        527    1.606504736    0.024944681    1.972858338
   51 ASP   CA       528    1.585107564    0.111702153    2.148797190
   51 ASP   CB       529    1.546670128    0.254374820    2.109087264
   51 ASP   CG       530    1.451901197    0.322570693    2.207948838
   51 ASP   OD1      531    1.457036894    0.296773010    2.330149929
   51 ASP   OD2      532    1.354595032    0.379096770    2.153554158
   51 ASP   C        533    1.455538552    0.035001007    2.175959765
   51 ASP   O        534    1.359393043    0.048431244    2.100433308
   52 PRO   N        535    1.434287927    6.868301913    2.296174479
   52 PRO   CA       536    1.312829038    6.795088957    2.334860414
   52 PRO   CB       537    1.333960066    6.764317297    2.483250790
   52 PRO   CG       538    1.485310924    6.747271711    2.497738714
   52 PRO   CD       539    1.538181572    6.851284064    2.398772210
   52 PRO   C        540    1.196412846    0.007073894    2.319261186
   52 PRO   O        541    1.089901254   -0.042298270    2.282547584
   53 SER   N        542    1.208869666    0.137176137    2.343926241
   53 SER   H        543    1.298542682    0.181313439    2.340458022
   53 SER   CA       544    1.098932433    0.234722587    2.346663948
   53 SER   CB       545    1.124619825    0.360572241    2.429802763
   53 SER   OG       546    1.187042226    0.463836151    2.353044707
   53 SER   HG       547    1.244187146    0.438137288    2.275103374
   53 SER   C        548    1.012317711    0.253996985    2.222012787
   53 SER   O        549    0.903045880    0.309983841    2.229560073
   54 LYSH  N        550    1.072655639    0.220820485    2.108219028
   54 LYSH  H        551    1.172119465    0.214558322    2.099939731
   54 LYSH  CA       552    1.001153076    0.221955349    1.979791180
   54 LYSH  CB       553    1.090372082    0.186124992    1.860773834
   54 LYSH  CG       554    1.218737876    0.269118696    1.854389764
   54 LYSH  CD       555    1.193334809    0.419991799    1.853264464
   54 LYSH  CE       556    1.313657133    0.496625773    1.797958289
   54 LYSH  NZ       557    1.438071532    0.466013692    1.870010751
   54 LYSH  HZ1      558    1.422699258    0.459422508    1.968601721
   54 LYSH  HZ2      559    1.504617982    0.539122987    1.854929817
   54 LYSH  HZ3      560    1.475960297    0.379878326    1.836170827
   54 LYSH  C        561    0.872771146    0.139752607    1.966900376
   54 LYSH  O        562    0.782804408    0.183487900    1.895344492
   55 LEU   N        563    0.867113948    0.034445574    2.047930691
   55 LEU   H        564    0.944254027   -0.001094829    2.100715993
   55 LEU   CA       565    0.749569980    6.832771988    2.038169210
   55 LEU   CB       566    0.798495233    6.690406339    2.065513978
   55 LEU   CG       567    0.840487551    6.609115402    1.942886781
   55 LEU   CD1      568    0.901347137    6.473324302    1.978491323
   55 LEU   CD2      569    0.721624095    6.600926523    1.846893266
   55 LEU   C        570    0.635660834    6.851899855    2.138520961
   55 LEU   O        571    0.528155554    6.800472162    2.108057651
   56 ASP   N        572    0.647116924    0.046505924    2.243629974
   56 ASP   H        573    0.731272785    0.097083467    2.262618196
   56 ASP   CA       574    0.536811922    0.069255915    2.338105907
   56 ASP   CB       575    0.574855972    0.166848205    2.449631311
   56 ASP   CG       576    0.686391046    0.114892008    2.540543949
   56 ASP   OD1      577    0.657345178    0.056506130    2.647180503
   56 ASP   OD2      578    0.805768540    0.139095762    2.512469188
   56 ASP   C        579    0.400378128    0.121273535    2.292379880
   56 ASP   O        580    0.296483124    0.091826702    2.351267166
   57 SER   N        581    0.408693208    0.197789601    2.183907415
   57 SER   H        582    0.494601540    0.246482621    2.168160922
   57 SER   CA       583    0.299685933    0.241155992    2.095331062
   57 SER   CB       584    0.355529299    0.340719546    1.993479147
   57 SER   OG       585    0.460584473    0.278897068    1.918716864
   57 SER   HG       586    0.527555153    0.348910306    1.893942475
   57 SER   C        587    0.219724770    0.134343322    2.020466550
   57 SER   O        588    0.098401474    0.151376621    2.009400758
   58 GLY   N        589    0.276315434    0.014016534    2.017958169
   58 GLY   H        590    0.345593386    0.044756367    2.083193345
   58 GLY   CA       591    0.225130167    6.793246127    1.930936562
   58 GLY   C        592    0.301567755    6.661000487    1.939758153
   58 GLY   O        593    0.377379458    6.630249995    1.847910490
   59 LYSH  N        594    0.276954644    6.592832849    2.051290327
   59 LYSH  H        595    0.221193866    6.634291669    2.123206265
   59 LYSH  CA       596    0.333825332    6.459484900    2.075668812
   59 LYSH  CB       597    0.326653895    6.431532143    2.225936905
   59 LYSH  CG       598    0.426098272    6.503512041    2.317265643
   59 LYSH  CD       599    0.406505764    6.498308660    2.468919043
   59 LYSH  CE       600    0.505999373    6.602341721    2.520756717
   59 LYSH  NZ       601    0.484925111    6.620994544    2.665033478
   59 LYSH  HZ1      602    0.397988483    6.665571492    2.686389573
   59 LYSH  HZ2      603    0.560006251    6.668617278    2.710803165
   59 LYSH  HZ3      604    0.484628727    6.529126412    2.704532320
   59 LYSH  C        605    0.284284357    6.340230501    1.993598822
   59 LYSH  O        606    0.367724457    6.260155178    1.951709771
   60 GLU   N        607    0.158146464    6.349545159    1.952453642
   60 GLU   H        608    0.104300380    6.433322385    1.943324658
   60 GLU   CA       609    0.100219004    6.243182134    1.869133003
   60 GLU   CB       610   -0.052111648    6.245941504    1.883310836
   60 GLU   CG       611   -0.100221233    6.204792420    2.022588684
   60 GLU   CD       612    6.634433984    6.186210166    2.034145197
   60 GLU   OE1      613    6.559834123    6.286392257    2.029306846
   60 GLU   OE2      614    6.589152702    6.074759692    2.068064229
   60 GLU   C        615    0.144666241    6.251993928    1.722992479
   60 GLU   O        616    0.105781680    6.336510564    1.642531746
   61 LEU   N        617    0.245203253    6.171201319    1.690475960
   61 LEU   H        618    0.289742418    6.101685501    1.746901257
   61 LEU   CA       619    0.298148039    6.167021531    1.553408433
   61 LEU   CB       620    0.447559400    6.140961655    1.533202270
   61 LEU   CG       621    0.541590715    6.252313560    1.579762613
   61 LEU   CD1      622    0.683357773    6.224963408    1.529090487
   61 LEU   CD2      623    0.500413747    6.393674688    1.538146137
   61 LEU   C        624    0.217521737    6.076840078    1.459723468
   61 LEU   O        625    0.236599617    5.955740600    1.449655007
   62 HISB  N        626    0.142687811    6.145308165    1.373688396
   62 HISB  H        627    0.139741281    6.245255256    1.375526347
   62 HISB  CA       628    0.046121755    6.081821403    1.282853259
   62 HISB  CB       629   -0.077035213    6.018554654    1.347963967
   62 HISB  CG       630    6.729817964    6.102639560    1.448287963
   62 HISB  ND1      631    6.671655104    6.053076336    1.557151990
   62 HISB  CD2      632    6.718075347    6.234859404    1.456470958
   62 HISB  HD2      633    6.757032324    6.306555440    1.384185860
   62 HISB  CE1      634    6.621793692    6.153055183    1.629319309
   62 HISB  HE1      635    6.594700687    6.141276547    1.734239437
   62 HISB  NE2      636    6.645546463    6.266148241    1.563477402
   62 HISB  HE2      637    6.610786710    6.358043329    1.582106744
   62 HISB  C        638    6.884772267    6.169394326    1.166706228
   62 HISB  O        639    6.869582707    6.291185530    1.174872721
   63 ILE   N        640    6.842054221    6.096600021    1.063911471
   63 ILE   H        641    6.841167038    5.997377426    1.076324764
   63 ILE   CA       642    6.771857219    6.148178561    0.945491129
   63 ILE   CB       643    6.854005256    6.104762602    0.823935566
   63 ILE   CG1      644    6.896024554    5.957767781    0.830025258
   63 ILE   CG2      645    6.963992451    6.205396514    0.789452185
   63 ILE   CD       646    6.981960197    5.910311990    0.712657678
   63 ILE   C        647    6.625099668    6.105417774    0.938646299
   63 ILE   O        648    6.589604835    5.987928858    0.946815104
   64 ASN   N        649    6.538235969    6.200629948    0.905808210
   64 ASN   H        650    6.574924662    6.291852209    0.887553702
   64 ASN   CA       651    6.393652861    6.175237895    0.898044432
   64 ASN   CB       652    6.318804560    6.242621704    1.013218512
   64 ASN   CG       653    6.350427981    6.161364421    1.138934241
   64 ASN   OD1      654    6.375823725    6.041356664    1.148000362
   64 ASN   ND2      655    6.361173619    6.231687881    1.251297113
   64 ASN   HD21     656    6.372246762    6.183319304    1.338108949
   64 ASN   HD22     657    6.361889668    6.331404346    1.243898788
   64 ASN   C        658    6.331185342    6.217261517    0.764835168
   64 ASN   O        659    6.349640461    6.326889685    0.712178342
   65 LEU   N        660    6.272288364    6.118888699    0.697433870
   65 LEU   H        661    6.303821814    6.025400612    0.713752855
   65 LEU   CA       662    6.189169245    6.131359910    0.576828170
   65 LEU   CB       663    6.207938733    6.007958567    0.488339810
   65 LEU   CG       664    6.328879491    6.030718494    0.397429534
   65 LEU   CD1      665    6.353270547    5.903332781    0.316269465
   65 LEU   CD2      666    6.306405553    6.150659085    0.305130452
   65 LEU   C        667    6.044255687    6.159874571    0.616827104
   65 LEU   O        668    5.986711147    6.072542412    0.681582724
   66 ILE   N        669    5.992468286    6.278963000    0.588102302
   66 ILE   H        670    6.053088713    6.357427793    0.575123855
   66 ILE   CA       671    5.849920372    6.306216247    0.611516274
   66 ILE   CB       672    5.842895952    6.425541515    0.707020923
   66 ILE   CG1      673    5.918516831    6.392598608    0.835892853
   66 ILE   CG2      674    5.697395260    6.457228886    0.742191290
   66 ILE   CD       675    5.958112915    6.526831951    0.897708661
   66 ILE   C        676    5.767603853    6.320694665    0.483344987
   66 ILE   O        677    5.780140787    6.427016458    0.422776161
   67 PRO   N        678    5.697080800    6.217833354    0.437122136
   67 PRO   CA       679    5.589642628    6.234883652    0.338234060
   67 PRO   CB       680    5.534611777    6.093472562    0.318650668
   67 PRO   CG       681    5.648026665    5.998108342    0.356756670
   67 PRO   CD       682    5.714607755    6.075762996    0.470555942
   67 PRO   C        683    5.474107318    6.319868048    0.391536387
   67 PRO   O        684    5.441716648    6.304703660    0.509221926
   68 ASN   N        685    5.425051658    6.404029670    0.300977586
   68 ASN   H        686    5.480017468    6.429911483    0.221545102
   68 ASN   CA       687    5.304488663    6.484658018    0.324904541
   68 ASN   CB       688    5.336240434    6.614808155    0.398799830
   68 ASN   CG       689    5.222956251    6.715829793    0.418043604
   68 ASN   OD1      690    5.150708183    6.754491299    0.326326643
   68 ASN   ND2      691    5.177048697    6.735394430    0.541321691
   68 ASN   HD21     692    5.109859134    6.807706755    0.557306606
   68 ASN   HD22     693    5.234973221    6.703524948    0.616343643
   68 ASN   C        694    5.239477329    6.517671462    0.190389337
   68 ASN   O        695    5.307443729    6.570163964    0.102322626
   69 LYSH  N        696    5.121945828    6.457770711    0.173440994
   69 LYSH  H        697    5.074736888    6.412525156    0.249110102
   69 LYSH  CA       698    5.037419835    6.471555068    0.053954883
   69 LYSH  CB       699    4.944875583    6.349738867    0.050784253
   69 LYSH  CG       700    5.012998032    6.215946394    0.021316761
   69 LYSH  CD       701    4.906513639    6.108219591   -0.000247336
   69 LYSH  CE       702    4.976820860    5.980768242    6.838701245
   69 LYSH  NZ       703    4.884253142    5.871447483    6.805672229
   69 LYSH  HZ1      704    4.829447372    5.884826994    6.723104739
   69 LYSH  HZ2      705    4.820463897    5.852490909    6.880315253
   69 LYSH  HZ3      706    4.942912858    5.791340475    6.793730821
   69 LYSH  C        707    4.959387993    6.602828636    0.044463064
   69 LYSH  O        708    4.963903525    6.665515010   -0.061273325
   70 GLN   N        709    4.905774868    6.658880345    0.152503978
   70 GLN   H        710    4.914544815    6.611922323    0.240360737
   70 GLN   CA       711    4.822645264    6.780123730    0.153401514
   70 GLN   CB       712    4.754950056    6.812612855    0.286708410
   70 GLN   CG       713    4.655138429    6.707536086    0.335735609
   70 GLN   CD       714    4.576586185    6.729148311    0.465234610
   70 GLN   OE1      715    4.534552881    6.840195975    0.497337851
   70 GLN   NE2      716    4.571864682    6.628688336    0.552249636
   70 GLN   HE21     717    4.507181676    6.652848439    0.624577234
   70 GLN   HE22     718    4.611418021    6.538841631    0.533236336
   70 GLN   C        719    4.902259871    0.015095485    0.104232730
   70 GLN   O        720    4.858862541    0.094128825    0.020555572
   71 ASP   N        721    5.020286307    0.026688922    0.164443799
   71 ASP   H        722    5.043194546   -0.022615430    0.248374090
   71 ASP   CA       723    5.117562672    0.125856674    0.116318521
   71 ASP   CB       724    5.221755985    0.157054293    0.223931781
   71 ASP   CG       725    5.181603260    0.244028349    0.343232376
   71 ASP   OD1      726    5.062405109    0.248603276    0.380593734
   71 ASP   OD2      727    5.268760193    0.312749052    0.400711777
   71 ASP   C        728    5.187973487    0.088408642    6.871814992
   71 ASP   O        729    5.240745659    0.178727924    6.807101887
   72 ARG   N        730    5.182854154    6.846115475    6.837409471
   72 ARG   H        731    5.110838646    6.789699621    6.877804014
   72 ARG   CA       732    5.257073448    6.795748706    6.720935854
   72 ARG   CB       733    5.198572511    6.842278977    6.587423845
   72 ARG   CG       734    5.229045300    6.757875515    6.463490043
   72 ARG   CD       735    5.164954958    6.813957726    6.336381792
   72 ARG   NE       736    5.251237161    6.926932894    6.298977416
   72 ARG   HE       737    5.349690376    6.925751301    6.316409779
   72 ARG   CZ       738    5.214990569    7.039667693    6.236263381
   72 ARG   NH1      739    5.088813269    7.065689301    6.199455816
   72 ARG   HH11     740    5.061617289    7.153534526    6.160190643
   72 ARG   HH12     741    5.016645034    7.000759550    6.223420470
   72 ARG   NH2      742    5.295597589    7.146611827    6.231822657
   72 ARG   HH21     743    5.264106041    7.234234204    6.195363239
   72 ARG   HH22     744    5.391457344    7.136855543    6.258553424
   72 ARG   C        745    5.409779955    6.803154329    6.726841774
   72 ARG   O        746    5.482124673    6.848016990    6.638040968
   73 THR   N        747    5.457844660    6.764184055    6.844579878
   73 THR   H        748    5.403996252    6.712609807    6.911229929
   73 THR   CA       749    5.596126376    6.788364903    0.002149727
   73 THR   CB       750    5.610472005    0.020435783    0.098300449
   73 THR   OG1      751    5.530739924   -0.006133418    0.214002677
   73 THR   HG1      752    5.437059074   -0.027806504    0.186540411
   73 THR   CG2      753    5.571795843    0.156124677    0.039111285
   73 THR   C        754    5.667708566    6.671150746    0.069585513
   73 THR   O        755    5.599460066    6.581896256    0.119655741
   74 LEU   N        756    5.797220584    6.664141125    0.040115763
   74 LEU   H        757    5.838333880    6.721136569   -0.031026464
   74 LEU   CA       758    5.891273428    6.572193666    0.105785755
   74 LEU   CB       759    5.952418624    6.494006401   -0.010648848
   74 LEU   CG       760    6.026977647    6.369870984    0.038720410
   74 LEU   CD1      761    5.939021581    6.263654818    0.104983954
   74 LEU   CD2      762    6.098209544    6.305277837   -0.080282011
   74 LEU   C        763    5.990805216    6.650181914    0.191942323
   74 LEU   O        764    6.083902492    6.713022834    0.141813327
   75 THR   N        765    5.961440640    6.665256965    0.320791183
   75 THR   H        766    5.882524440    6.615339480    0.356595849
   75 THR   CA       767    6.046822054    6.729700646    0.421633080
   75 THR   CB       768    5.967036143    6.776941212    0.543336406
   75 THR   OG1      769    5.873114763    6.868365010    0.486157182
   75 THR   HG1      770    5.802789671    6.814404672    0.439862791
   75 THR   CG2      771    6.050534120    6.851273680    0.647800576
   75 THR   C        772    6.159642265    6.632568330    0.456938963
   75 THR   O        773    6.135173929    6.528180068    0.517240951
   76 ILE   N        774    6.277167850    6.665553303    0.404129608
   76 ILE   H        775    6.287045597    6.748599988    0.349305540
   76 ILE   CA       776    6.395491325    6.582188838    0.429866804
   76 ILE   CB       777    6.465469974    6.539465303    0.300678532
   76 ILE   CG1      778    6.362923815    6.497569510    0.195141675
   76 ILE   CG2      779    6.564903406    6.425741218    0.324964182
   76 ILE   CD       780    6.425176014    6.491146321    0.055522960
   76 ILE   C        781    6.485987240    6.650610628    0.532537130
   76 ILE   O        782    6.545362363    6.756508986    0.512781176
   77 VAL   N        783    6.458758150    6.603350445    0.653838622
   77 VAL   H        784    6.389344867    6.533696906    0.672032033
   77 VAL   CA       785    6.520465088    6.658148958    0.775486523
   77 VAL   CB       786    6.411952408    6.699928359    0.874939405
   77 VAL   CG1      787    6.306727542    6.595738802    0.913443358
   77 VAL   CG2      788    6.471839890    6.761486369    1.001561288
   77 VAL   C        789    6.635739877    6.578476477    0.836921816
   77 VAL   O        790    6.628360760    6.458316291    0.862167596
   78 ASP   N        791    6.740349704    6.650552821    0.876329129
   78 ASP   H        792    6.739043438    6.749548456    0.862252263
   78 ASP   CA       793    6.857459050    6.588756194    0.940186555
   78 ASP   CB       794    6.982425805    6.602070394    0.852899171
   78 ASP   CG       795    0.142514383    6.747104326    0.837364036
   78 ASP   OD1      796    0.194741446    6.808153772    0.933125716
   78 ASP   OD2      797    0.124244819    6.800585383    0.725883527
   78 ASP   C        798    6.877306762    6.658053480    1.075158858
   78 ASP   O        799    6.821965249    6.764887644    1.100748804
   79 THR   N        800    0.063201953    6.595925314    1.168168425
   79 THR   H        801    0.058475489    6.496465379    1.177408659
   79 THR   CA       802    0.114705027    6.658039062    1.291054003
   79 THR   CB       803    0.075801352    6.580546845    1.417111374
   79 THR   OG1      804    0.106657226    6.441125319    1.409398117
   79 THR   HG1      805    0.111169936    6.405815442    1.502854794
   79 THR   CG2      806    6.815726279    6.604390801    1.455631165
   79 THR   C        807    0.264605424    6.688662630    1.293247911
   79 THR   O        808    0.331137317    6.691285875    1.396672826
   80 GLY   N        809    0.320204562    6.720352946    1.176656917
   80 GLY   H        810    0.263008193    6.738803767    1.096726315
   80 GLY   CA       811    0.463758347    6.741169647    1.152765369
   80 GLY   C        812    0.525161810    6.874612633    1.195608715
   80 GLY   O        813    0.486584767    6.935924822    1.295023983
   81 ILE   N        814    0.636925091    0.023770339    1.132698968
   81 ILE   H        815    0.681272160   -0.041600732    1.071364947
   81 ILE   CA       816    0.707643693    0.150228528    1.157540499
   81 ILE   CB       817    0.836879047    0.154637570    1.075741447
   81 ILE   CG1      818    0.914091021    0.284268452    1.101192739
   81 ILE   CG2      819    0.813302270    0.139229361    0.925349930
   81 ILE   CD       820    1.054039190    0.279113686    1.039573434
   81 ILE   C        821    0.618245890    0.274074285    1.148571955
   81 ILE   O        822    0.618575490    0.358998265    1.237548407
   82 GLY   N        823    0.546536479    0.285516236    1.037136603
   82 GLY   H        824    0.520260227    0.202920576    0.987248495
   82 GLY   CA       825    0.472448119    0.406462137    0.998489205
   82 GLY   C        826    0.568202340    0.507215825    0.934533818
   82 GLY   O        827    0.677909770    0.476581551    0.888097047
   83 MET   N        828    0.512846607    0.620714902    0.892772838
   83 MET   H        829    0.416221578    0.640713544    0.909068664
   83 MET   CA       830    0.583986581    0.727890030    0.821602912
   83 MET   CB       831    0.536483078    0.729823689    0.676172884
   83 MET   CG       832    0.601616023    0.622945929    0.588167701
   83 MET   SD       833    0.519451815    0.594370284    0.427148384
   83 MET   CE       834    0.362281072    0.529939156    0.480346045
   83 MET   C        835    0.561899633    0.865928736    0.883811342
   83 MET   O        836    0.447411642    0.890819642    0.921279327
   84 THR   N        837    0.662166413    0.953123737    0.877979910
   84 THR   H        838    0.751787674    0.919504551    0.849004137
   84 THR   CA       839    0.658465306    1.093057133    0.922871117
   84 THR   CB       840    0.799049437    1.134382831    0.966927491
   84 THR   OG1      841    0.884332611    1.150159408    0.853219064
   84 THR   HG1      842    0.924085795    1.060674378    0.832892676
   84 THR   CG2      843    0.860302285    1.035576841    1.066407998
   84 THR   C        844    0.614015856    1.185677802    0.809477264
   84 THR   O        845    0.596685695    1.140951853    0.696207623
   85 LYSH  N        846    0.595013872    1.312135000    0.846052119
   85 LYSH  H        847    0.599156225    1.338173833    0.942523082
   85 LYSH  CA       848    0.551100988    1.415662170    0.751380138
   85 LYSH  CB       849    0.557421960    1.549113729    0.825965313
   85 LYSH  CG       850    0.497798527    1.668631042    0.751341754
   85 LYSH  CD       851    0.517980469    1.797506155    0.831286754
   85 LYSH  CE       852    0.506629420    1.914823063    0.733750708
   85 LYSH  NZ       853    0.373426230    1.932453603    0.674125228
   85 LYSH  HZ1      854    0.303669394    1.930383675    0.745747148
   85 LYSH  HZ2      855    0.353851602    1.861823025    0.606092704
   85 LYSH  HZ3      856    0.369070090    2.022095592    0.630036436
   85 LYSH  C        857    0.631065590    1.418118360    0.620949942
   85 LYSH  O        858    0.580182713    1.400296598    0.510390644
   86 ALA   N        859    0.762246873    1.423889035    0.642096352
   86 ALA   H        860    0.795457737    1.462535825    0.728143378
   86 ALA   CA       861    0.866630286    1.418429988    0.538731438
   86 ALA   CB       862    1.005368062    1.440168580    0.599454705
   86 ALA   C        863    0.863500621    1.299624266    0.442380775
   86 ALA   O        864    0.867227163    1.317363355    0.320733146
   87 ASP   N        865    0.855811441    1.182814018    0.505509555
   87 ASP   H        866    0.838040478    1.179569325    0.603860796
   87 ASP   CA       867    0.864159756    1.051936010    0.439087599
   87 ASP   CB       868    0.844379161    0.943916306    0.545631734
   87 ASP   CG       869    0.966749341    0.937563584    0.637228724
   87 ASP   OD1      870    1.079954321    0.973367412    0.598160116
   87 ASP   OD2      871    0.951161314    0.904877087    0.756868210
   87 ASP   C        872    0.748375410    1.045731021    0.339252975
   87 ASP   O        873    0.788729858    1.037597582    0.223341228
   88 LEU   N        874    0.624648116    1.068114150    0.382606781
   88 LEU   H        875    0.610961816    1.089457963    0.479342248
   88 LEU   CA       876    0.505817631    1.052737589    0.297427589
   88 LEU   CB       877    0.372639598    1.099199244    0.356686091
   88 LEU   CG       878    0.282535732    0.983882896    0.401322779
   88 LEU   CD1      879    0.150834686    1.048658643    0.444529859
   88 LEU   CD2      880    0.247869469    0.881177923    0.293355458
   88 LEU   C        881    0.515470806    1.130638141    0.166098535
   88 LEU   O        882    0.495331233    1.072509993    0.059594652
   89 ILE   N        883    0.561936708    1.254714124    0.177852857
   89 ILE   H        884    0.595338416    1.294291446    0.263406966
   89 ILE   CA       885    0.580112929    1.342918308    0.061667095
   89 ILE   CB       886    0.622552708    1.481572850    0.110461721
   89 ILE   CG1      887    0.526255028    1.541765104    0.212992936
   89 ILE   CG2      888    0.614594992    1.574905602   -0.010512365
   89 ILE   CD       889    0.599759841    1.640574784    0.303775963
   89 ILE   C        890    0.690926846    1.291566489    6.855591197
   89 ILE   O        891    0.663230966    1.253937890    6.741800960
   90 ASN   N        892    0.807554749    1.262454990    0.026439612
   90 ASN   H        893    0.817373052    1.261857919    0.125954659
   90 ASN   CA       894    0.928787760    1.229781807    6.836068165
   90 ASN   CB       895    1.050659312    1.259850481    6.923545019
   90 ASN   CG       896    1.056012937    1.406253001    0.081561444
   90 ASN   OD1      897    1.030296563    1.500680678    0.007055860
   90 ASN   ND2      898    1.130786405    1.428203543    0.189329280
   90 ASN   HD21     899    1.139904649    1.521217312    0.224879097
   90 ASN   HD22     900    1.188249022    1.352212039    0.219695945
   90 ASN   C        901    0.930160311    1.088030715    6.778482908
   90 ASN   O        902    0.990938356    1.059775132    6.675339169
   91 ASN   N        903    0.854321481    1.001426673    6.845106017
   91 ASN   H        904    0.818779996    1.018118026    6.937074500
   91 ASN   CA       905    0.831887799    0.866986307    6.790045776
   91 ASN   CB       906    0.842418186    0.763529329    6.902280801
   91 ASN   CG       907    0.965825996    0.763879458    0.106643355
   91 ASN   OD1      908    1.080535558    0.774333238    0.063499002
   91 ASN   ND2      909    0.946905368    0.709272487    0.226420842
   91 ASN   HD21     910    1.023358662    0.721090542    0.289775248
   91 ASN   HD22     911    0.880189391    0.636757979    0.243423961
   91 ASN   C        912    0.705358109    0.837801079    6.709112705
   91 ASN   O        913    0.702655347    0.734323486    6.642674139
   92 LEU   N        914    0.599749681    0.915444709    6.731687908
   92 LEU   H        915    0.586470907    0.983049024    6.804179937
   92 LEU   CA       916    0.468448406    0.890247008    6.670547559
   92 LEU   CB       917    0.357632717    0.855083747    6.770008250
   92 LEU   CG       918    0.362572668    0.711279484    6.822032834
   92 LEU   CD1      919    0.462154264    0.690331633    6.936275808
   92 LEU   CD2      920    0.221338465    0.668803505    6.862757794
   92 LEU   C        921    0.419680587    0.987869836    6.563326283
   92 LEU   O        922    0.301885488    1.018471148    6.545599052
   93 GLY   N        923    0.520022423    1.040425772    6.493626364
   93 GLY   H        924    0.614366652    1.017609521    6.517701877
   93 GLY   CA       925    0.487877892    1.115676092    6.371499772
   93 GLY   C        926    0.607868589    1.185105058    6.306730080
   93 GLY   O        927    0.626911075    1.167204418    6.186531767
   94 THR   N        928    0.679265282    1.273442174    6.375934055
   94 THR   H        929    0.683559312    1.277508108    6.475767912
   94 THR   CA       930    0.774718838    1.369278393    6.318364076
   94 THR   CB       931    0.808060967    1.485158969    6.412557842
   94 THR   OG1      932    0.870933647    1.431398754    6.529217820
   94 THR   HG1      933    0.924215840    1.500797650    6.577640978
   94 THR   CG2      934    0.685091299    1.558769751    6.466156431
   94 THR   C        935    0.901584190    1.308716313    6.257957080
   94 THR   O        936    0.938281501    1.353595709    6.149469725
   95 ILE   N        937    0.979998618    1.241107822    6.341439233
   95 ILE   H        938    0.948760258    1.232104752    6.436011308
   95 ILE   CA       939    1.113235483    1.185018184    6.314746362
   95 ILE   CB       940    1.197895840    1.211034752    6.439519672
   95 ILE   CG1      941    1.216291112    1.359555448    6.471397416
   95 ILE   CG2      942    1.338753144    1.151414521    6.435465471
   95 ILE   CD       943    1.244615834    1.376019839    6.620856626
   95 ILE   C        944    1.115604121    1.043010901    6.257816973
   95 ILE   O        945    1.031417480    0.960838275    6.293723375
   96 ALA   N        946    1.211435570    1.013495125    6.170430858
   96 ALA   H        947    1.278488987    1.083402276    6.145573730
   96 ALA   CA       948    1.224077928    0.876908509    6.117556459
   96 ALA   CB       949    1.163067073    0.893255216    5.978205559
   96 ALA   C        950    1.367685641    0.826122000    6.103196182
   96 ALA   O        951    1.459806055    0.904088288    6.079444928
   97 LYSH  N        952    1.380443950    0.698005366    6.136567050
   97 LYSH  H        953    1.305124533    0.646010550    6.176868386
   97 LYSH  CA       954    1.508347779    0.625926898    6.129088210
   97 LYSH  CB       955    1.520810617    0.541048895    6.255774447
   97 LYSH  CG       956    1.423579671    0.423374152    6.266354689
   97 LYSH  CD       957    1.435223719    0.342653156    6.395810089
   97 LYSH  CE       958    1.551557773    0.243572695    6.403455378
   97 LYSH  NZ       959    1.548288707    0.132221560    6.307533220
   97 LYSH  HZ1      960    1.475836718    0.067241766    6.330523056
   97 LYSH  HZ2      961    1.634318220    0.081999588    6.316293939
   97 LYSH  HZ3      962    1.536955433    0.162606280    6.212937627
   97 LYSH  C        963    1.518530999    0.553500605    5.994692628
   97 LYSH  O        964    1.450712236    0.596850835    5.901685247
   98 SER   N        965    1.619286557    0.467432922    5.983212071
   98 SER   H        966    1.694671071    0.473994202    6.048598385
   98 SER   CA       967    1.634478362    0.370701568    5.873551030
   98 SER   CB       968    1.523937307    0.266462270    5.891546700
   98 SER   OG       969    1.554402218    0.204629407    6.016838742
   98 SER   HG       970    1.635041106    0.148735757    5.997505202
   98 SER   C        971    1.661945203    0.435222806    5.737556381
   98 SER   O        972    1.702150027    0.551378609    5.733039530
   99 GLY   N        973    1.639734420    0.384364634    5.616676294
   99 GLY   H        974    1.676397375    0.443622635    5.544947237
   99 GLY   CA       975    1.587012775    0.255032724    5.570803240
   99 GLY   C        976    1.436169188    0.253205111    5.545271445
   99 GLY   O        977    1.391395845    0.198318534    5.444699298
  100 THR   N        978    1.368168929    0.349625084    5.606676730
  100 THR   H        979    1.416496005    0.430978785    5.639050084
  100 THR   CA       980    1.221568553    0.360038504    5.603278880
  100 THR   CB       981    1.169811937    0.471023758    5.695023132
  100 THR   OG1      982    1.233366543    0.455706519    5.822210243
  100 THR   HG1      983    1.299539340    0.529468529    5.835638862
  100 THR   CG2      984    1.019756281    0.458487898    5.722127921
  100 THR   C        985    1.168002677    0.393485204    5.463906069
  100 THR   O        986    1.058693205    0.350815876    5.427005984
  101 LYSH  N        987    1.250925149    0.461302593    5.385069874
  101 LYSH  H        988    1.337542135    0.495774220    5.421279019
  101 LYSH  CA       989    1.228968469    0.492790920    5.243157194
  101 LYSH  CB       990    1.325925877    0.603523324    5.201353229
  101 LYSH  CG       991    1.314111950    0.632877982    5.051657847
  101 LYSH  CD       992    1.389195214    0.756771175    5.002433631
  101 LYSH  CE       993    1.320978856    0.890447251    5.032253524
  101 LYSH  NZ       994    1.385204648    1.006859468    4.969545917
  101 LYSH  HZ1      995    1.347083414    1.095152792    4.996982726
  101 LYSH  HZ2      996    1.370548525    1.001202174    4.870781698
  101 LYSH  HZ3      997    1.483508072    1.009174641    4.987768854
  101 LYSH  C        998    1.234941705    0.374672913    5.146081439
  101 LYSH  O        999    1.137120194    0.344361981    5.077947770
  102 ALA   N       1000    1.337125332    0.290561382    5.159225143
  102 ALA   H       1001    1.420479139    0.318709859    5.206769887
  102 ALA   CA      1002    1.349705845    0.161154070    5.090607970
  102 ALA   CB      1003    1.480917073    0.092121742    5.128385629
  102 ALA   C       1004    1.230182406    0.066966066    5.106595400
  102 ALA   O       1005    1.171154393    0.024055609    5.007577885
  103 PHE   N       1006    1.179336313    0.049987196    5.228313899
  103 PHE   H       1007    1.234643663    0.069353632    5.309349596
  103 PHE   CA      1008    1.060938777    6.854654174    5.259373359
  103 PHE   CB      1009    1.044863991    6.840516969    5.410872657
  103 PHE   CG      1010    0.942427568    6.731680047    5.443604234
  103 PHE   CD1     1011    0.985841706    6.600413085    5.457928952
  103 PHE   HD1     1012    1.092404008    6.578374097    5.451477966
  103 PHE   CD2     1013    0.807690782    6.759475505    5.463511867
  103 PHE   HD2     1014    0.776790449    6.862931277    5.478470976
  103 PHE   CE1     1015    0.895387060    6.499328010    5.488308994
  103 PHE   HE1     1016    0.930210239    6.397402944    5.504983130
  103 PHE   CE2     1017    0.715023292    6.658829952    5.488089624
  103 PHE   HE2     1018    0.609727947    6.683202576    5.502227010
  103 PHE   CZ      1019    0.759803802    6.527766296    5.499686378
  103 PHE   HZ      1020    0.687861721    6.447010313    5.513183725
  103 PHE   C       1021    0.934315756    0.032261252    5.201716637
  103 PHE   O       1022    0.859561273   -0.038307808    5.134178826
  104 MET   N       1023    0.920924550    0.164533702    5.205772537
  104 MET   H       1024    0.977827028    0.222317917    5.264279740
  104 MET   CA      1025    0.805798918    0.226368296    5.138446590
  104 MET   CB      1026    0.800418089    0.372920489    5.182111867
  104 MET   CG      1027    0.699021412    0.465597420    5.114729864
  104 MET   SD      1028    0.761148794    0.529333687    4.954817827
  104 MET   CE      1029    0.909570498    0.621800121    4.988058801
  104 MET   C       1030    0.813909356    0.214261002    4.986133183
  104 MET   O       1031    0.712228948    0.175889019    4.928523378
  105 GLU   N       1032    0.927934646    0.222946392    4.918214238
  105 GLU   H       1033    1.011873602    0.252061864    4.964126795
  105 GLU   CA      1034    0.949846673    0.194493046    4.775668560
  105 GLU   CB      1035    1.086207214    0.251345412    4.735862266
  105 GLU   CG      1036    1.069337974    0.398105817    4.696040003
  105 GLU   CD      1037    1.195206513    0.467952216    4.644239969
  105 GLU   OE1     1038    1.184410267    0.537767287    4.541122207
  105 GLU   OE2     1039    1.309956116    0.430852250    4.677120382
  105 GLU   C       1040    0.926245211    0.049591786    4.732548288
  105 GLU   O       1041    0.869283426    0.024263986    4.626511149
  106 ALA   N       1042    0.966272883    6.843813780    4.820009475
  106 ALA   H       1043    1.034060179    6.861234960    4.891433457
  106 ALA   CA      1044    0.925428689    6.702885295    4.811153004
  106 ALA   CB      1045    0.993604538    6.613474140    4.914894889
  106 ALA   C       1046    0.775761917    6.674562397    4.825643319
  106 ALA   O       1047    0.721928040    6.609244383    4.736385347
  107 LEU   N       1048    0.704428066    6.741420647    4.915831282
  107 LEU   H       1049    0.752379431    6.764815864    5.000413555
  107 LEU   CA      1050    0.557666345    6.742897764    4.907495823
  107 LEU   CB      1051    0.499392178    6.816708449    5.028198755
  107 LEU   CG      1052    0.516164684    6.746746126    5.163234088
  107 LEU   CD1     1053    0.412415629    6.807703655    5.257747976
  107 LEU   CD2     1054    0.501222721    6.594803707    5.153217840
  107 LEU   C       1055    0.492185590    6.803620798    4.783249343
  107 LEU   O       1056    0.411049325    6.738113480    4.718009293
  108 GLN   N       1057    0.550841615    0.026694157    4.734932264
  108 GLN   H       1058    0.601964756    0.094217235    4.788113585
  108 GLN   CA      1059    0.514245322    0.095105041    4.610057819
  108 GLN   CB      1060    0.586681611    0.228826382    4.593275689
  108 GLN   CG      1061    0.514537333    0.337433888    4.513234027
  108 GLN   CD      1062    0.397409302    0.411045261    4.578558916
  108 GLN   OE1     1063    0.404804119    0.469456801    4.686545696
  108 GLN   NE2     1064    0.295189749    0.437868384    4.497808167
  108 GLN   HE21    1065    0.217219430    0.487119472    4.536461017
  108 GLN   HE22    1066    0.292891012    0.399552428    4.405473504
  108 GLN   C       1067    0.534023413    0.009470786    4.484810310
  108 GLN   O       1068    0.451599123    0.000103229    4.393988332
  109 ALA   N       1069    0.643863023    6.820723229    4.489980865
  109 ALA   H       1070    0.721400020    6.819027701    4.553120488
  109 ALA   CA      1071    0.669507821    6.711978784    4.394438983
  109 ALA   CB      1072    0.818845253    6.686186841    4.373412638
  109 ALA   C       1073    0.598812273    6.579309084    4.422959406
  109 ALA   O       1074    0.650064860    6.477034495    4.377757479
  110 GLY   N       1075    0.508958110    6.567980825    4.520360126
  110 GLY   H       1076    0.487984570    6.628927034    4.596824070
  110 GLY   CA      1077    0.419694780    6.452184538    4.535709031
  110 GLY   C       1078    0.475741387    6.343000337    4.627082715
  110 GLY   O       1079    0.466448819    6.224461879    4.595582133
  111 ALA   N       1080    0.558303600    6.379106405    4.724909003
  111 ALA   H       1081    0.597493222    6.464691468    4.758663568
  111 ALA   CA      1082    0.595343570    6.284065553    4.830764451
  111 ALA   CB      1083    0.710184367    6.342224383    4.913477561
  111 ALA   C       1084    0.481752359    6.259320655    4.930242917
  111 ALA   O       1085    0.377224145    6.324151062    4.929291895
  112 ASP   N       1086    0.505214880    6.157859740    5.012972555
  112 ASP   H       1087    0.596949124    6.122442613    5.031170576
  112 ASP   CA      1088    0.410553635    6.136824402    5.123461808
  112 ASP   CB      1089    0.390280611    5.986761926    5.145430608
  112 ASP   CG      1090    0.286309221    5.935650145    5.245386206
  112 ASP   OD1     1091    0.330446626    5.859709863    5.334330309
  112 ASP   OD2     1092    0.173045952    5.987673480    5.254873276
  112 ASP   C       1093    0.444820421    6.206444885    5.255333809
  112 ASP   O       1094    0.549996068    6.268075563    5.271760615
  113 ILE   N       1095    0.348302690    6.210116233    5.346766020
  113 ILE   H       1096    0.266278621    6.164965116    5.311638557
  113 ILE   CA      1097    0.344991511    6.284254623    5.473671615
  113 ILE   CB      1098    0.202603466    6.340238109    5.474889152
  113 ILE   CG1     1099    0.189910141    6.455593290    5.574599228
  113 ILE   CG2     1100    0.095217792    6.237144827    5.510293326
  113 ILE   CD      1101    0.282190009    6.573847151    5.544442130
  113 ILE   C       1102    0.379900018    6.202500651    5.598207602
  113 ILE   O       1103    0.412669733    6.249798112    5.706918670
  114 SER   N       1104    0.390885483    6.070618184    5.584864962
  114 SER   H       1105    0.386700681    6.024194189    5.496383837
  114 SER   CA      1106    0.404963358    5.977085663    5.697401804
  114 SER   CB      1107    0.400223335    5.830446462    5.654000793
  114 SER   OG      1108    0.274458859    5.799226707    5.593519734
  114 SER   HG      1109    0.288610334    5.816329062    5.496014598
  114 SER   C       1110    0.535827163    5.996440012    5.774272307
  114 SER   O       1111    0.546480144    5.945305877    5.885635911
  115 MET   N       1112    0.637118434    6.056411191    5.712342722
  115 MET   H       1113    0.642189866    6.062939526    5.612685000
  115 MET   CA      1114    0.762030228    6.090174828    5.782089026
  115 MET   CB      1115    0.885506398    6.023829955    5.720761321
  115 MET   CG      1116    0.882401344    5.872197479    5.740934367
  115 MET   SD      1117    0.913255832    5.828579967    5.915957272
  115 MET   CE      1118    0.991449702    5.671552048    5.885758730
  115 MET   C       1119    0.784333658    6.241495016    5.778361146
  115 MET   O       1120    0.881171794    6.296595101    5.726252066
  116 ILE   N       1121    0.684577182    6.307962527    5.835998066
  116 ILE   H       1122    0.593076248    6.267713305    5.833245010
  116 ILE   CA      1123    0.694163037    6.451858048    5.864516347
  116 ILE   CB      1124    0.556336446    6.518200437    5.861122451
  116 ILE   CG1     1125    0.557057981    6.669499914    5.883885523
  116 ILE   CG2     1126    0.454452988    6.455967583    5.956827278
  116 ILE   CD      1127    0.422654810    6.737610783    5.857241266
  116 ILE   C       1128    0.788613411    6.493655000    5.977398725
  116 ILE   O       1129    0.874957672    6.578089501    5.954008634
  117 GLY   N       1130    0.779211442    6.422615207    6.089447333
  117 GLY   H       1131    0.719613326    6.342681291    6.097172848
  117 GLY   CA      1132    0.853552633    6.446390995    6.214022406
  117 GLY   C       1133    1.005996001    6.455821323    6.204821883
  117 GLY   O       1134    1.068478643    6.537545479    6.272246524
  118 GLN   N       1135    1.061057314    6.388990670    6.103857421
  118 GLN   H       1136    1.007594447    6.319568956    6.055651808
  118 GLN   CA      1137    1.204475805    6.377237810    6.073810211
  118 GLN   CB      1138    1.206850856    6.288447527    5.949232342
  118 GLN   CG      1139    1.346759644    6.239233599    5.911700694
  118 GLN   CD      1140    1.331366125    6.113088925    5.826517221
  118 GLN   OE1     1141    1.315676499    6.113915350    5.704528544
  118 GLN   NE2     1142    1.323786113    5.994364955    5.885982063
  118 GLN   HE21    1143    1.305269508    5.912625718    5.831430870
  118 GLN   HE22    1144    1.335128864    5.981472952    5.984492364
  118 GLN   C       1145    1.282800648    6.507729273    6.058208174
  118 GLN   O       1146    1.403890357    6.518061970    6.077130307
  119 PHE   N       1147    1.208825615    6.610341267    6.017116342
  119 PHE   H       1148    1.119966841    6.599812840    5.972473954
  119 PHE   CA      1149    1.269208172    6.744156437    6.009529577
  119 PHE   CB      1150    1.230193948    6.800773954    5.872838107
  119 PHE   CG      1151    1.315366549    6.746712298    5.757819788
  119 PHE   CD1     1152    1.283439744    6.623724628    5.701482070
  119 PHE   HD1     1153    1.196040502    6.566236197    5.732099928
  119 PHE   CD2     1154    1.424671075    6.819223109    5.711832483
  119 PHE   HD2     1155    1.460830660    6.902048616    5.772769649
  119 PHE   CE1     1156    1.361232646    6.577408688    5.596018726
  119 PHE   HE1     1157    1.335511789    6.484316945    5.545509988
  119 PHE   CE2     1158    1.500372584    6.770296278    5.606034524
  119 PHE   HE2     1159    1.589094335    6.824959244    5.574079752
  119 PHE   CZ      1160    1.469610049    6.648713951    5.546109824
  119 PHE   HZ      1161    1.535542011    6.605419735    5.470886498
  119 PHE   C       1162    1.237110306    6.843980924    6.120946807
  119 PHE   O       1163    1.293771784    6.953141601    6.123231319
  120 GLY   N       1164    1.148834942    6.805266000    6.212591017
  120 GLY   H       1165    1.093918833    6.721886859    6.206813148
  120 GLY   CA      1166    1.114262113    6.883889336    6.331905671
  120 GLY   C       1167    0.970952224    0.045850328    6.355610888
  120 GLY   O       1168    0.932079513    0.069909233    6.469799687
  121 VAL   N       1169    0.899251620    0.071086285    6.246481055
  121 VAL   H       1170    0.919246282    0.033451687    6.156011410
  121 VAL   CA      1171    0.770570450    0.141446284    6.256439628
  121 VAL   CB      1172    0.771250236    0.277178262    6.185837838
  121 VAL   CG1     1173    0.849078675    0.368951723    6.280333166
  121 VAL   CG2     1174    0.834613628    0.276652417    6.046562463
  121 VAL   C       1175    0.649932764    0.053945002    6.221850248
  121 VAL   O       1176    0.545972711    0.103547772    6.178696508
  122 GLY   N       1177    0.651957149    6.816107813    6.270154524
  122 GLY   H       1178    0.728879819    6.780896976    6.323482475
  122 GLY   CA      1179    0.541609956    6.722247940    6.245136650
  122 GLY   C       1180    0.403709487    6.761711526    6.298403484
  122 GLY   O       1181    0.305463174    6.713676674    6.242097029
  123 PHE   N       1182    0.398042200    6.849685976    6.397989518
  123 PHE   H       1183    0.477734969    6.861949507    6.457144692
  123 PHE   CA      1184    0.279552838    0.035982003    6.446299858
  123 PHE   CB      1185    0.324646854    0.155472502    6.530561305
  123 PHE   CG      1186    0.210418240    0.238803711    6.589014139
  123 PHE   CD1     1187    0.118563653    0.185447909    6.678647296
  123 PHE   HD1     1188    0.119605102    0.078716487    6.700761341
  123 PHE   CD2     1189    0.203598732    0.370886067    6.546263225
  123 PHE   HD2     1190    0.265868978    0.406799407    6.464332996
  123 PHE   CE1     1191    0.021286092    0.270423894    6.729973607
  123 PHE   HE1     1192   -0.031799362    0.236846760    6.819059295
  123 PHE   CE2     1193    0.107779939    0.453683938    6.603546055
  123 PHE   HE2     1194    0.116470856    0.560680056    6.584643701
  123 PHE   CZ      1195    0.014967122    0.404724273    6.694696430
  123 PHE   HZ      1196   -0.064600189    0.469832882    6.730898297
  123 PHE   C       1197    0.178302805    0.076932670    6.339135148
  123 PHE   O       1198    0.058305691    0.050425472    6.344510007
  124 TYR   N       1199    0.231091824    0.125256155    6.227016734
  124 TYR   H       1200    0.330018826    0.136717239    6.217923063
  124 TYR   CA      1201    0.153090281    0.169162416    6.110401068
  124 TYR   CB      1202    0.237300790    0.250948946    6.012275873
  124 TYR   CG      1203    0.273679366    0.390351938    6.063800472
  124 TYR   CD1     1204    0.180035405    0.491806526    6.079956498
  124 TYR   HD1     1205    0.079444761    0.475967571    6.041076552
  124 TYR   CD2     1206    0.403257196    0.410441661    6.109920095
  124 TYR   HD2     1207    0.480554531    0.334356261    6.099158971
  124 TYR   CE1     1208    0.218043604    0.611250121    6.140034492
  124 TYR   HE1     1209    0.141624239    0.680323719    6.175652343
  124 TYR   CE2     1210    0.441029260    0.532581415    6.164459903
  124 TYR   HE2     1211    0.547965121    0.552162924    6.172352071
  124 TYR   CZ      1212    0.349180482    0.635898412    6.178960886
  124 TYR   OH      1213    0.372564052    0.735313488    6.268757302
  124 TYR   HH      1214    0.470696148    0.734593046    6.287981985
  124 TYR   C       1215    0.065450397    0.062281436    6.044762243
  124 TYR   O       1216   -0.038848736    0.091099446    5.986269841
  125 SER   N       1217    0.104362774    6.821440013    6.052995546
  125 SER   H       1218    0.188570748    6.797450108    6.101317232
  125 SER   CA      1219    0.031598821    6.703373083    6.004265601
  125 SER   CB      1220    0.107208228    6.572597891    6.028596325
  125 SER   OG      1221    0.112360571    6.555973328    6.170538211
  125 SER   HG      1222    0.196881797    6.599044780    6.202183830
  125 SER   C       1223    6.776634197    6.692232538    6.062516087
  125 SER   O       1224    6.686318842    6.643916682    5.994396111
  126 ALA   N       1225    6.754552080    6.739154229    6.184993846
  126 ALA   H       1226    6.828438752    6.739344185    6.252386584
  126 ALA   CA      1227    6.623386158    6.749935653    6.250485156
  126 ALA   CB      1228    6.634553749    6.827057980    6.382155122
  126 ALA   C       1229    6.510960568    6.808619591    6.164873864
  126 ALA   O       1230    6.398561975    6.758642502    6.164588515
  127 TYR   N       1231    6.546265066    0.013870812    6.074857876
  127 TYR   H       1232    6.641401597    0.044668569    6.073697453
  127 TYR   CA      1233    6.448496781    0.076567970    5.984750001
  127 TYR   CB      1234    6.504840709    0.206206921    5.926183645
  127 TYR   CG      1235    6.520882653    0.313324289    6.034251646
  127 TYR   CD1     1236    6.433175783    0.421134248    6.031685230
  127 TYR   HD1     1237    6.331022397    0.403571304    5.997968679
  127 TYR   CD2     1238    6.625340449    0.319337022    6.125776764
  127 TYR   HD2     1239    6.693113098    0.234538198    6.135718420
  127 TYR   CE1     1240    6.453146076    0.533434597    6.111140918
  127 TYR   HE1     1241    6.371601083    0.605752411    6.112205469
  127 TYR   CE2     1242    6.643646760    0.430233306    6.207556306
  127 TYR   HE2     1243    6.725432195    0.428781527    6.279603242
  127 TYR   CZ      1244    6.561632235    0.542024174    6.197626188
  127 TYR   OH      1245    6.606174026    0.662540040    6.242247444
  127 TYR   HH      1246    6.696524202    0.644245155    6.281004948
  127 TYR   C       1247    6.391712224    6.864022544    5.882480518
  127 TYR   O       1248    6.291186769    6.894084146    5.818275401
  128 LEU   N       1249    6.445577547    6.744347442    5.860850601
  128 LEU   H       1250    6.537838782    6.728147532    5.895879042
  128 LEU   CA      1251    6.390355722    6.631870085    5.783984520
  128 LEU   CB      1252    6.479238531    6.507897786    5.795967756
  128 LEU   CG      1253    6.609269432    6.512158624    5.715451855
  128 LEU   CD1     1254    6.697580599    6.395289186    5.759608966
  128 LEU   CD2     1255    6.580613183    6.495479492    5.566084709
  128 LEU   C       1256    6.246787867    6.606819181    5.830614099
  128 LEU   O       1257    6.159333167    6.585457673    5.746790874
  129 VAL   N       1258    6.228190927    6.619268429    5.961724012
  129 VAL   H       1259    6.294964507    6.646618631    6.030957354
  129 VAL   CA      1260    6.098557232    6.605367120    6.029639615
  129 VAL   CB      1261    6.105280230    6.489767750    6.129664423
  129 VAL   CG1     1262    6.131800643    6.360649852    6.051964708
  129 VAL   CG2     1263    6.197979235    6.516789561    6.248354814
  129 VAL   C       1264    6.032442005    6.727641197    6.093579217
  129 VAL   O       1265    5.910482580    6.726033669    6.109463638
  130 ALA   N       1266    6.113908000    6.826259237    6.130044798
  130 ALA   H       1267    6.210853537    6.808487655    6.147000513
  130 ALA   CA      1268    6.060023146    0.063579013    6.189055221
  130 ALA   CB      1269    6.145220047    0.100399847    6.310684571
  130 ALA   C       1270    6.054531779    0.188734254    6.101225782
  130 ALA   O       1271    6.156914203    0.249968359    6.071249532
  131 GLU   N       1272    5.940078938    0.256306300    6.106426733
  131 GLU   H       1273    5.863323199    0.228201912    6.164040801
  131 GLU   CA      1274    5.923040354    0.387201772    6.041725220
  131 GLU   CB      1275    5.774861707    0.410951547    6.011848971
  131 GLU   CG      1276    5.671603070    0.415662190    6.124657498
  131 GLU   CD      1277    5.527306749    0.450170436    6.087284325
  131 GLU   OE1     1278    5.478944890    0.392420639    5.987522923
  131 GLU   OE2     1279    5.457628467    0.533331808    6.149344848
  131 GLU   C       1280    5.980829741    0.499863456    6.127631718
  131 GLU   O       1281    6.032333517    0.595133620    6.069309260
  132 LYSH  N       1282    5.969118476    0.490822012    6.259811314
  132 LYSH  H       1283    5.917459490    0.414191582    6.298032574
  132 LYSH  CA      1284    6.041231846    0.577143833    6.354458610
  132 LYSH  CB      1285    5.935960070    0.661944373    6.426152332
  132 LYSH  CG      1286    5.994026339    0.768392940    6.519463643
  132 LYSH  CD      1287    5.896736135    0.874383024    6.571511768
  132 LYSH  CE      1288    5.817174814    0.823777402    6.692002718
  132 LYSH  NZ      1289    5.730734037    0.924658183    6.754915003
  132 LYSH  HZ1     1290    5.666247065    0.961067878    6.687715177
  132 LYSH  HZ2     1291    5.783340291    0.998541359    6.797032200
  132 LYSH  HZ3     1292    5.675592520    0.881814888    6.826498828
  132 LYSH  C       1293    6.120983008    0.498790968    6.458907549
  132 LYSH  O       1294    6.066157586    0.404271683    6.515406457
  133 VAL   N       1295    6.231699688    0.556759139    6.504436431
  133 VAL   H       1296    6.254766425    0.649868111    6.476142425
  133 VAL   CA      1297    6.314217267    0.505963776    6.614994973
  133 VAL   CB      1298    6.450493499    0.463641703    6.559788398
  133 VAL   CG1     1299    6.550249416    0.414716429    6.664991822
  133 VAL   CG2     1300    6.431220380    0.346904719    6.462772511
  133 VAL   C       1301    6.323797954    0.615899062    6.720979532
  133 VAL   O       1302    6.387413810    0.719083234    6.700121686
  134 THR   N       1303    6.274534295    0.588221468    6.841388679
  134 THR   H       1304    6.220098186    0.504922205    6.851350174
  134 THR   CA      1305    6.287260105    0.672628695    0.075004876
  134 THR   CB      1306    6.155836992    0.701806623    0.147707108
  134 THR   OG1     1307    6.060174713    0.745561108    0.050829590
  134 THR   HG1     1308    6.042349632    0.842453805    0.068007126
  134 THR   CG2     1309    6.161655770    0.806129846    0.259481732
  134 THR   C       1310    6.377078149    0.604801472    0.178647753
  134 THR   O       1311    6.351653165    0.494857810    0.227616494
  135 VAL   N       1312    6.486008994    0.675575014    0.207201026
  135 VAL   H       1313    6.488568839    0.773084996    0.185130106
  135 VAL   CA      1314    6.585883623    0.625270169    0.302626475
  135 VAL   CB      1315    6.721383463    0.619157599    0.231809493
  135 VAL   CG1     1316    6.837992044    0.588812569    0.326102613
  135 VAL   CG2     1317    6.722949272    0.504869882    0.130082969
  135 VAL   C       1318    6.589406355    0.705880766    0.432634143
  135 VAL   O       1319    6.640822047    0.817421546    0.439388373
  136 ILE   N       1320    6.554062936    0.638497428    0.541724121
  136 ILE   H       1321    6.527528873    0.542219317    0.536414846
  136 ILE   CA      1322    6.550122372    0.692765285    0.678287750
  136 ILE   CB      1323    6.420408785    0.653392999    0.749259529
  136 ILE   CG1     1324    6.293812178    0.676024570    0.666359093
  136 ILE   CG2     1325    6.400706248    0.729466512    0.880541477
  136 ILE   CD      1326    6.270030757    0.821255505    0.624492288
  136 ILE   C       1327    6.666669094    0.636369974    0.759816572
  136 ILE   O       1328    6.680386647    0.515019842    0.774478586
  137 THR   N       1329    6.754036477    0.719732609    0.815579567
  137 THR   H       1330    6.738493081    0.818518707    0.816853327
  137 THR   CA      1331    6.872346110    0.669420043    0.886869196
  137 THR   CB      1332    0.105651296    0.671138214    0.791206570
  137 THR   OG1     1333    0.214967292    0.592824052    0.839868088
  137 THR   HG1     1334    0.195309603    0.496674375    0.820663409
  137 THR   CG2     1335    0.147689222    0.811619134    0.747504026
  137 THR   C       1336    0.028170409    0.733958117    1.019111658
  137 THR   O       1337    0.015242155    0.854639185    1.039060499
  138 LYSH  N       1338    0.086128982    0.648132314    1.102574525
  138 LYSH  H       1339    0.088065789    0.554361421    1.067886363
  138 LYSH  CA      1340    0.131565605    0.684822825    1.237489895
  138 LYSH  CB      1341    0.026930525    0.639045380    1.339307571
  138 LYSH  CG      1342    0.059887251    0.687234556    1.480731253
  138 LYSH  CD      1343    0.028118855    0.835996194    1.497077372
  138 LYSH  CE      1344    0.050529993    0.893981320    1.636878899
  138 LYSH  NZ      1345    0.192183193    0.883215164    1.674642689
  138 LYSH  HZ1     1346    0.245969468    0.936128160    1.609013743
  138 LYSH  HZ2     1347    0.222470324    0.787922361    1.673569527
  138 LYSH  HZ3     1348    0.203379089    0.921132123    1.766495596
  138 LYSH  C       1349    0.266802284    0.622919259    1.273378466
  138 LYSH  O       1350    0.273147576    0.502773711    1.299003444
  139 HISA  N       1351    0.368348286    0.707567138    1.288027831
  139 HISA  H       1352    0.361826773    0.805278731    1.267781477
  139 HISA  CA      1353    0.500303672    0.670743711    1.341328259
  139 HISA  CB      1354    0.597220061    0.754025275    1.257161938
  139 HISA  CG      1355    0.742825004    0.708852564    1.270099807
  139 HISA  ND1     1356    0.830188932    0.773056600    1.347140506
  139 HISA  HD1     1357    0.808770866    0.837494761    1.420550247
  139 HISA  CD2     1358    0.809848105    0.627883846    1.188607653
  139 HISA  HD2     1359    0.768832437    0.552408955    1.121496427
  139 HISA  CE1     1360    0.953249522    0.732481898    1.317211216
  139 HISA  HE1     1361    1.048550216    0.770735422    1.353755034
  139 HISA  NE2     1362    0.938537764    0.648823867    1.214873520
  139 HISA  C       1363    0.505860685    0.722949468    1.485052839
  139 HISA  O       1364    0.429154675    0.808290166    1.529349538
  140 ASN   N       1365    0.597256439    0.674152348    1.568448167
  140 ASN   H       1366    0.657150871    0.596747385    1.547926746
  140 ASN   CA      1367    0.628008773    0.739943461    1.696267540
  140 ASN   CB      1368    0.739491352    0.653576043    1.755592504
  140 ASN   CG      1369    0.721340809    0.504917344    1.786876535
  140 ASN   OD1     1370    0.633451838    0.461321021    1.861064739
  140 ASN   ND2     1371    0.812697228    0.420980797    1.738970584
  140 ASN   HD21    1372    0.805863166    0.327599572    1.774070969
  140 ASN   HD22    1373    0.881320978    0.451775378    1.673083627
  140 ASN   C       1374    0.680547174    0.882936671    1.681913840
  140 ASN   O       1375    0.755963526    0.908719958    1.588216226
  141 ASP   N       1376    0.644546660    0.970291299    1.775520106
  141 ASP   H       1377    0.609782999    0.935835774    1.862731801
  141 ASP   CA      1378    0.679808008    1.112921724    1.770762374
  141 ASP   CB      1379    0.825634749    1.131004750    1.813373169
  141 ASP   CG      1380    0.858465869    1.103325510    1.960222631
  141 ASP   OD1     1381    0.832673570    1.200302374    2.034756156
  141 ASP   OD2     1382    0.915921574    0.996223579    1.989476125
  141 ASP   C       1383    0.639742565    1.212439409    1.661659960
  141 ASP   O       1384    0.704111349    1.317237320    1.659201132
  142 ASP   N       1385    0.544117996    1.168435685    1.580360189
  142 ASP   H       1386    0.554358969    1.068959912    1.581578473
  142 ASP   CA      1387    0.482219506    1.256619190    1.480366562
  142 ASP   CB      1388    0.561012207    1.246133504    1.349634925
  142 ASP   CG      1389    0.554591478    1.370970642    1.261425710
  142 ASP   OD1     1390    0.491069368    1.471635583    1.299589981
  142 ASP   OD2     1391    0.616670685    1.362297961    1.153277604
  142 ASP   C       1392    0.332836463    1.229083544    1.461989716
  142 ASP   O       1393    0.282298995    1.120579647    1.490323641
  143 GLU   N       1394    0.259356037    1.325097326    1.406562719
  143 GLU   H       1395    0.331738331    1.387753844    1.377644761
  143 GLU   CA      1396    0.113758814    1.320138724    1.386919368
  143 GLU   CB      1397    0.077686456    1.456050740    1.326594240
  143 GLU   CG      1398    0.084476336    1.560057392    1.438600999
  143 GLU   CD      1399    0.075376282    1.704914404    1.390190237
  143 GLU   OE1     1400    0.007338788    1.733218522    1.289213458
  143 GLU   OE2     1401    0.126813459    1.788777518    1.467304544
  143 GLU   C       1402    0.064028794    1.204676984    1.299691997
  143 GLU   O       1403    0.147258584    1.145035201    1.231530018
  144 GLN   N       1404    6.817550352    1.195099638    1.294576183
  144 GLN   H       1405    6.739058440    1.237737719    1.339544704
  144 GLN   CA      1406    6.763943787    1.089749861    1.207182677
  144 GLN   CB      1407    6.646993135    1.013661223    1.269957644
  144 GLN   CG      1408    6.592757250    0.893402894    1.192446075
  144 GLN   CD      1409    6.481722006    0.828915394    1.275641657
  144 GLN   OE1     1410    6.512061819    0.787895902    1.387560813
  144 GLN   NE2     1411    6.354110137    0.835234298    1.238676522
  144 GLN   HE21    1412    6.291534341    0.779104084    1.292841399
  144 GLN   HE22    1413    6.317015538    0.883564396    1.159378395
  144 GLN   C       1414    6.718436614    1.152196747    1.075140968
  144 GLN   O       1415    6.624800292    1.231942025    1.076995170
  145 TYR   N       1416    6.799337577    1.124101611    0.973398942
  145 TYR   H       1417    6.876477198    1.061400372    0.984277403
  145 TYR   CA      1418    6.782699753    1.193697438    0.845004883
  145 TYR   CB      1419    6.909961336    1.239347378    0.773383845
  145 TYR   CG      1420    6.987371136    1.330512336    0.868785139
  145 TYR   CD1     1421    0.077776374    1.467450787    0.864809524
  145 TYR   HD1     1422    0.005777178    1.508390110    0.793966081
  145 TYR   CD2     1423    0.203411677    1.278987695    0.947750338
  145 TYR   HD2     1424    0.216477101    1.170773454    0.949055928
  145 TYR   CE1     1425    0.145334609    1.558447076    0.945301020
  145 TYR   HE1     1426    0.119263794    1.664127507    0.939560006
  145 TYR   CE2     1427    0.275733260    1.370524697    1.023335844
  145 TYR   HE2     1428    0.356958758    1.333685101    1.086011572
  145 TYR   CZ      1429    0.247470773    1.506619118    1.024071204
  145 TYR   OH      1430    0.329290224    1.591504933    1.091887673
  145 TYR   HH      1431    0.392617126    1.549643165    1.156992358
  145 TYR   C       1432    6.703850964    1.109082930    0.744866385
  145 TYR   O       1433    6.738058355    0.993885310    0.718670529
  146 ALA   N       1434    6.623420733    1.183544358    0.669540654
  146 ALA   H       1435    6.603139233    1.279456357    0.689277657
  146 ALA   CA      1436    6.548744120    1.120373051    0.559810284
  146 ALA   CB      1437    6.398754168    1.144807173    0.577433025
  146 ALA   C       1438    6.587164367    1.169720458    0.420176054
  146 ALA   O       1439    6.568072071    1.284749478    0.381054001
  147 TRP   N       1440    6.639351212    1.073103483    0.345144312
  147 TRP   H       1441    6.630553666    0.978833895    0.377328905
  147 TRP   CA      1442    6.670106266    1.086751953    0.202034665
  147 TRP   CB      1443    6.787470258    0.990644035    0.182062073
  147 TRP   CG      1444    6.854917354    1.012640207    0.046514541
  147 TRP   CD1     1445    6.938133580    1.107228684    0.003889162
  147 TRP   HD1     1446    7.002862853    1.167831947    0.067279744
  147 TRP   CD2     1447    6.812441116    0.940026160   -0.064130415
  147 TRP   NE1     1448    6.953593145    1.094096977   -0.127548312
  147 TRP   HE1     1449    7.011757796    1.149744788   -0.186879540
  147 TRP   CE2     1450    6.875316794    0.997184909   -0.174128998
  147 TRP   CE3     1451    6.723585545    0.834597949    6.804422150
  147 TRP   HE3     1452    6.672053110    0.790166986    6.889569980
  147 TRP   CZ2     1453    6.844851793    0.956928396    6.582455343
  147 TRP   HZ2     1454    6.896461291    0.996276591    6.494893224
  147 TRP   CZ3     1455    6.704046219    0.783288882    6.676726453
  147 TRP   HZ3     1456    6.633557209    0.702189419    6.658418621
  147 TRP   CH2     1457    6.760702915    0.847364087    6.567156617
  147 TRP   HH2     1458    6.744651618    0.809326312    6.466267588
  147 TRP   C       1459    6.554067311    1.032292043    0.118492949
  147 TRP   O       1460    6.490706650    0.932460345    0.152411387
  148 GLU   N       1461    6.525389670    1.088782859    0.001551165
  148 GLU   H       1462    6.585632914    1.156928745   -0.040013070
  148 GLU   CA      1463    6.413806665    1.041794172    6.804240579
  148 GLU   CB      1464    6.283095945    1.096892747    6.861594510
  148 GLU   CG      1465    6.164717050    1.036910445    6.785452326
  148 GLU   CD      1466    6.039922087    1.088164092    6.857613134
  148 GLU   OE1     1467    6.012943602    1.208462750    6.836988043
  148 GLU   OE2     1468    5.986885573    1.017174061    6.945761007
  148 GLU   C       1469    6.440666459    1.083324912    6.659443040
  148 GLU   O       1470    6.458850428    1.201104928    6.628985349
  149 SER   N       1471    6.402487337    0.996098927    6.566583024
  149 SER   H       1472    6.386386260    0.897807370    6.557580120
  149 SER   CA      1473    6.402824332    1.030694778    6.423703363
  149 SER   CB      1474    6.544243575    1.033181617    6.365343209
  149 SER   OG      1475    6.547062539    1.074602108    6.228502437
  149 SER   HG      1476    6.540982553    1.174281428    6.223233239
  149 SER   C       1477    6.309465897    0.941933933    6.341138036
  149 SER   O       1478    6.289496562    0.824687860    6.372500182
  150 SER   N       1479    6.262124333    0.995973522    6.229201261
  150 SER   H       1480    6.267147569    1.095796873    6.232567263
  150 SER   CA      1481    6.183709148    0.922332681    6.129009839
  150 SER   CB      1482    6.061739984    1.008304806    6.095179535
  150 SER   OG      1483    5.984060557    1.043382303    6.210015238
  150 SER   HG      1484    5.894946459    1.005757605    6.184656483
  150 SER   C       1485    6.251134069    0.889128999    5.995732186
  150 SER   O       1486    6.191512469    0.819668395    5.913570104
  151 ALA   N       1487    6.382989413    0.906526451    5.996437346
  151 ALA   H       1488    6.432385928    0.911250283    6.083261093
  151 ALA   CA      1489    6.470524787    0.891344219    5.879308722
  151 ALA   CB      1490    6.495832600    0.743992573    5.846826064
  151 ALA   C       1491    6.431700940    0.971698741    5.755014933
  151 ALA   O       1492    6.415278066    0.915002429    5.647095928
  152 GLY   N       1493    6.426202126    1.104363387    5.762686655
  152 GLY   H       1494    6.429646485    1.139817104    5.856132486
  152 GLY   CA      1495    6.419042825    1.191426935    5.644444200
  152 GLY   C       1496    6.498918015    1.321931335    5.643878343
  152 GLY   O       1497    6.456017557    1.427019336    5.596496247
  153 GLY   N       1498    6.605700032    1.329253218    5.722844694
  153 GLY   H       1499    6.636486867    1.260877384    5.789015088
  153 GLY   CA      1500    6.699841408    1.441814658    5.731684650
  153 GLY   C       1501    6.737686114    1.479012296    5.875202353
  153 GLY   O       1502    6.854055906    1.514449255    5.893454787
  154 SER   N       1503    6.645495313    1.492602156    5.970097941
  154 SER   H       1504    6.556735634    1.447572986    5.960333881
  154 SER   CA      1505    6.674021401    1.549843124    6.102472057
  154 SER   CB      1506    6.622681524    1.693193208    6.117437709
  154 SER   OG      1507    6.479887165    1.698899385    6.112236786
  154 SER   HG      1508    6.448436007    1.717431860    6.019135129
  154 SER   C       1509    6.636299410    1.462604099    6.222373589
  154 SER   O       1510    6.586287809    1.352445719    6.200147538
  155 PHE   N       1511    6.716631213    1.477998242    6.327239825
  155 PHE   H       1512    6.800246489    1.532837004    6.328571627
  155 PHE   CA      1513    6.684481821    1.412155245    6.454672791
  155 PHE   CB      1514    6.793541907    1.314382635    6.498871588
  155 PHE   CG      1515    6.931692734    1.376797888    6.519552144
  155 PHE   CD1     1516    0.105678646    1.375135421    6.644879826
  155 PHE   HD1     1517    0.045944061    1.391546787    6.734558759
  155 PHE   CD2     1518    0.128946684    1.383755856    6.408516702
  155 PHE   HD2     1519    0.080769724    1.381170181    6.310776069
  155 PHE   CE1     1520    0.244032856    1.373294301    6.658220207
  155 PHE   HE1     1521    0.288825876    1.369943167    6.757534634
  155 PHE   CE2     1522    0.267519119    1.384878218    6.419415160
  155 PHE   HE2     1523    0.330686200    1.398616348    6.331653074
  155 PHE   CZ      1524    0.325314599    1.375403607    6.545475387
  155 PHE   HZ      1525    0.427328319    1.337731700    6.552893503
  155 PHE   C       1526    6.661064777    1.510968688    6.569132550
  155 PHE   O       1527    6.734322543    1.609532957    6.576145813
  156 THR   N       1528    6.578011012    1.463600698    6.661584408
  156 THR   H       1529    6.523065216    1.381344453    6.646888928
  156 THR   CA      1530    6.548902922    1.545114457    6.780408168
  156 THR   CB      1531    6.402615070    1.587228780    6.795726739
  156 THR   OG1     1532    6.324555353    1.472286292    6.829548415
  156 THR   HG1     1533    6.274563745    1.445585484    6.747155178
  156 THR   CG2     1534    6.345889989    1.653630804    6.670083987
  156 THR   C       1535    6.600879193    1.480327984    0.022818271
  156 THR   O       1536    6.586404755    1.362717480    0.055815353
  157 VAL   N       1537    6.663293893    1.568135054    0.100823674
  157 VAL   H       1538    6.701560378    1.649453268    0.056971371
  157 VAL   CA      1539    6.709992213    1.534893991    0.236198378
  157 VAL   CB      1540    6.861505437    1.550465847    0.250758888
  157 VAL   CG1     1541    6.910341236    1.472742539    0.373164575
  157 VAL   CG2     1542    6.943536065    1.508797629    0.128495920
  157 VAL   C       1543    6.634402986    1.624333258    0.334666071
  157 VAL   O       1544    6.601428526    1.740818241    0.312851582
  158 ARG   N       1545    6.605013976    1.567193187    0.451127389
  158 ARG   H       1546    6.610908581    1.469531141    0.471800525
  158 ARG   CA      1547    6.544478519    1.636561216    0.565736632
  158 ARG   CB      1548    6.396561714    1.661521566    0.535596848
  158 ARG   CG      1549    6.310767512    1.539817030    0.500392472
  158 ARG   CD      1550    6.166240306    1.575270821    0.464860526
  158 ARG   NE      1551    6.158594278    1.568636150    0.318215422
  158 ARG   HE      1552    6.225478719    1.507208775    0.276344795
  158 ARG   CZ      1553    6.059296555    1.620233566    0.244502736
  158 ARG   NH1     1554    5.972132218    1.700572819    0.306964476
  158 ARG   HH11    1555    5.891346546    1.734556476    0.258810692
  158 ARG   HH12    1556    5.996585181    1.745003333    0.393146142
  158 ARG   NH2     1557    6.049342867    1.592288900    0.113832995
  158 ARG   HH21    1558    5.971699431    1.629232961    0.062777796
  158 ARG   HH22    1559    6.119643030    1.536896760    0.069233629
  158 ARG   C       1560    6.567835867    1.568574809    0.700809589
  158 ARG   O       1561    6.595910857    1.448814788    0.700485160
  159 THR   N       1562    6.558218689    1.637817908    0.813964043
  159 THR   H       1563    6.544517554    1.736873451    0.814491768
  159 THR   CA      1564    6.551659634    1.563353951    0.940547203
  159 THR   CB      1565    6.599571623    1.639517634    1.064293979
  159 THR   OG1     1566    6.732248612    1.685663350    1.037467692
  159 THR   HG1     1567    6.785811231    1.686300427    1.121910828
  159 THR   CG2     1568    6.608814774    1.542606428    1.182342445
  159 THR   C       1569    6.409600962    1.512565108    0.966067293
  159 THR   O       1570    6.311223305    1.585431411    0.977955909
  160 ASP   N       1571    6.403195607    1.379988967    0.974707039
  160 ASP   H       1572    6.463423062    1.300771877    0.984571434
  160 ASP   CA      1573    6.278538984    1.303063517    0.987107677
  160 ASP   CB      1574    6.302116178    1.161135107    0.935055367
  160 ASP   CG      1575    6.174370813    1.077723273    0.946411639
  160 ASP   OD1     1576    6.086483106    1.092600641    0.858779368
  160 ASP   OD2     1577    6.153321302    1.000611525    1.042509366
  160 ASP   C       1578    6.210612419    1.316815573    1.123517684
  160 ASP   O       1579    6.270598158    1.275503359    1.222640956
  161 THR   N       1580    6.088885507    1.370350075    1.120735303
  161 THR   H       1581    6.065294137    1.390566063    1.025683942
  161 THR   CA      1582    6.007234665    1.391150238    1.241207367
  161 THR   CB      1583    5.901037481    1.500381265    1.227021358
  161 THR   OG1     1584    5.809181207    1.481519392    1.119052040
  161 THR   HG1     1585    5.756563845    1.397006019    1.128441996
  161 THR   CG2     1586    5.968450141    1.637404575    1.217570957
  161 THR   C       1587    5.932108371    1.267031084    1.289816849
  161 THR   O       1588    5.851002106    1.281085986    1.381221539
  162 GLY   N       1589    5.961247848    1.152451468    1.228896464
  162 GLY   H       1590    6.047762600    1.136537888    1.181336443
  162 GLY   CA      1591    5.881750318    1.035155140    1.267993370
  162 GLY   C       1592    5.915651060    0.956359396    1.394690102
  162 GLY   O       1593    5.945805862    1.018452221    1.496487409
  163 GLU   N       1594    5.894182934    0.825192966    1.389843720
  163 GLU   H       1595    5.848264512    0.804437577    1.303465793
  163 GLU   CA      1596    5.928431007    0.744937819    1.508149935
  163 GLU   CB      1597    5.850699595    0.613207751    1.503906460
  163 GLU   CG      1598    5.697770539    0.617752290    1.504950869
  163 GLU   CD      1599    5.648841958    0.644622885    1.647393700
  163 GLU   OE1     1600    5.617484148    0.549558709    1.722249166
  163 GLU   OE2     1601    5.637966836    0.764520684    1.681027755
  163 GLU   C       1602    6.075048344    0.714227181    1.539345281
  163 GLU   O       1603    6.145841330    0.664636414    1.451828301
  164 PRO   N       1604    6.118236143    0.739421465    1.662594443
  164 PRO   CA      1605    6.255250760    0.714907830    1.709893283
  164 PRO   CB      1606    6.247082603    0.752130615    1.858078428
  164 PRO   CG      1607    6.132426981    0.853090222    1.866495595
  164 PRO   CD      1608    6.031738381    0.789711683    1.770288601
  164 PRO   C       1609    6.314974704    0.575419285    1.690162435
  164 PRO   O       1610    6.249481768    0.476712450    1.723296783
  165 MET   N       1611    6.415084258    0.579245351    1.602677845
  165 MET   H       1612    6.437382766    0.659897965    1.547924467
  165 MET   CA      1613    6.494287570    0.459117263    1.572532506
  165 MET   CB      1614    6.535967617    0.465936986    1.425473950
  165 MET   CG      1615    6.416070264    0.445718709    1.332598112
  165 MET   SD      1616    6.468723889    0.476741178    1.160104138
  165 MET   CE      1617    6.571125994    0.333260052    1.135386158
  165 MET   C       1618    6.611468221    0.440714450    1.669171173
  165 MET   O       1619    6.674922984    0.544669211    1.686453933
  166 GLY   N       1620    6.641937103    0.320136971    1.716318563
  166 GLY   H       1621    6.589270288    0.240240904    1.687267132
  166 GLY   CA      1622    6.760767810    0.295053491    1.799150413
  166 GLY   C       1623    0.013455935    0.326255028    1.742766640
  166 GLY   O       1624    0.088795171    0.407652507    1.795940417
  167 ARG   N       1625    0.025142815    0.271526815    1.622100624
  167 ARG   H       1626   -0.029700522    0.190315705    1.602142257
  167 ARG   CA      1627    0.142412233    0.281920453    1.534061458
  167 ARG   CB      1628    0.267898187    0.234138859    1.607414057
  167 ARG   CG      1629    0.388493883    0.304322092    1.544639251
  167 ARG   CD      1630    0.521447221    0.243025691    1.589122314
  167 ARG   NE      1631    0.526991732    0.099417486    1.558177832
  167 ARG   HE      1632    0.541390442    0.105656674    1.459416757
  167 ARG   CZ      1633    0.512341570    0.004054426    1.651183754
  167 ARG   NH1     1634    0.517841650    0.038947042    1.780449320
  167 ARG   HH11    1635    0.515588076   -0.028557678    1.854200433
  167 ARG   HH12    1636    0.530748027    0.135412442    1.803424355
  167 ARG   NH2     1637    0.478038050   -0.119956381    1.613758196
  167 ARG   HH21    1638    0.469658736   -0.182840551    1.691058703
  167 ARG   HH22    1639    0.446034194   -0.144884216    1.522351008
  167 ARG   C       1640    0.117159460    0.198403110    1.408367990
  167 ARG   O       1641    0.043852170    0.100031179    1.417257817
  168 GLY   N       1642    0.175963068    0.240803477    1.296863082
  168 GLY   H       1643    0.239512818    0.317941147    1.300301563
  168 GLY   CA      1644    0.159872333    0.180942268    1.163569920
  168 GLY   C       1645    0.091990491    0.260306137    1.051742117
  168 GLY   O       1646    0.057136803    0.377099801    1.068278756
  169 THR   N       1647    0.054321579    0.183128092    0.950173848
  169 THR   H       1648    0.097663137    0.093055043    0.947283272
  169 THR   CA      1649    6.876492362    0.238310748    0.829841361
  169 THR   CB      1650    0.098130914    0.240135305    0.721205320
  169 THR   OG1     1651    0.213752712    0.315398705    0.758835379
  169 THR   HG1     1652    0.275922081    0.247669084    0.798167658
  169 THR   CG2     1653    0.045457832    0.311449374    0.596499386
  169 THR   C       1654    6.754702848    0.160836355    0.779082565
  169 THR   O       1655    6.734827563    0.040906085    0.797856322
  170 LYSH  N       1656    6.653820875    0.238002439    0.739604899
  170 LYSH  H       1657    6.661139939    0.334672574    0.764161322
  170 LYSH  CA      1658    6.522510188    0.200033140    0.685495577
  170 LYSH  CB      1659    6.420454709    0.264745021    0.779343938
  170 LYSH  CG      1660    6.271767448    0.237931878    0.755245374
  170 LYSH  CD      1661    6.200017678    0.311665233    0.868490080
  170 LYSH  CE      1662    6.053840511    0.334349552    0.829471139
  170 LYSH  NZ      1663    5.982301258    0.411187123    0.932365871
  170 LYSH  HZ1     1664    6.021876308    0.501312688    0.950007742
  170 LYSH  HZ2     1665    5.985555476    0.360110573    1.018276267
  170 LYSH  HZ3     1666    5.885821021    0.420282724    0.907711646
  170 LYSH  C       1667    6.509261980    0.243511431    0.539395414
  170 LYSH  O       1668    6.502957865    0.364356613    0.517330212
  171 VAL   N       1669    6.518724875    0.148437391    0.446872387
  171 VAL   H       1670    6.542187420    0.053500533    0.467765019
  171 VAL   CA      1671    6.496611032    0.176647960    0.304299556
  171 VAL   CB      1672    6.607493270    0.112086517    0.220957192
  171 VAL   CG1     1673    6.594416056    0.159928213    0.076203046
  171 VAL   CG2     1674    6.749959504    0.148107600    0.263605724
  171 VAL   C       1675    6.353157862    0.139275452    0.266423282
  171 VAL   O       1676    6.314113665    0.022678795    0.262863776
  172 ILE   N       1677    6.267371052    0.238136960    0.242793291
  172 ILE   H       1678    6.285048569    0.336550337    0.244314048
  172 ILE   CA      1679    6.129271435    0.212304933    0.199559728
  172 ILE   CB      1680    6.033122584    0.309867325    0.267732455
  172 ILE   CG1     1681    6.057798763    0.318939326    0.418441694
  172 ILE   CG2     1682    5.889063462    0.262650133    0.247049241
  172 ILE   CD      1683    6.011607388    0.455748019    0.469025711
  172 ILE   C       1684    6.121816722    0.226991505    0.047446397
  172 ILE   O       1685    6.129111389    0.331675032   -0.016735694
  173 LEU   N       1686    6.125738188    0.106269090    6.877832213
  173 LEU   H       1687    6.139181193    0.026946050    6.937221952
  173 LEU   CA      1688    6.098681105    0.076987338    6.736332033
  173 LEU   CB      1689    6.159999122   -0.054697665    6.688273223
  173 LEU   CG      1690    6.311876150    6.819387306    6.702518164
  173 LEU   CD1     1691    6.351774318    6.682625769    6.646720144
  173 LEU   CD2     1692    6.398640356    6.932787312    6.647523402
  173 LEU   C       1693    5.949775600    0.079257744    6.701190711
  173 LEU   O       1694    5.875865479   -0.014089622    6.732085145
  174 HISB  N       1695    5.906376809    0.199243411    6.663639327
  174 HISB  H       1696    5.960729491    0.282000258    6.649533474
  174 HISB  CA      1697    5.772135790    0.227099674    6.610607472
  174 HISB  CB      1698    5.738207355    0.376297533    6.611790161
  174 HISB  CG      1699    5.759401494    0.450279898    6.744037784
  174 HISB  ND1     1700    5.658984627    0.479152920    6.826333644
  174 HISB  CD2     1701    5.873607179    0.500249428    6.790396256
  174 HISB  HD2     1702    5.974269380    0.477521416    6.755286619
  174 HISB  CE1     1703    5.715266993    0.549077387    6.924478386
  174 HISB  HE1     1704    5.659494462    0.597072137    7.004908438
  174 HISB  NE2     1705    5.845210564    0.566596648    6.902117000
  174 HISB  HE2     1706    5.905471660    0.627826916    6.953312163
  174 HISB  C       1707    5.747241224    0.165332807    6.472846350
  174 HISB  O       1708    5.800651795    0.205600343    6.369616837
  175 LEU   N       1709    5.699799046    0.041391872    6.481679030
  175 LEU   H       1710    5.640185570    0.014930559    6.557491951
  175 LEU   CA      1711    5.693756133    6.829811107    6.371967198
  175 LEU   CB      1712    5.675088212    6.688644550    6.427964340
  175 LEU   CG      1713    5.788327139    6.623259509    6.507422414
  175 LEU   CD1     1714    5.755891447    6.474241224    6.519689322
  175 LEU   CD2     1715    5.926209772    6.645764756    6.445013176
  175 LEU   C       1716    5.600139265    6.862229047    6.255362263
  175 LEU   O       1717    5.512572851    6.948561894    6.258344264
  176 LYSH  N       1718    5.630763406    6.796955103    6.143592941
  176 LYSH  H       1719    5.717381043    6.747030215    6.141004453
  176 LYSH  CA      1720    5.555555608    6.803941582    6.017472138
  176 LYSH  CB      1721    5.646305780    6.799152593    5.894384884
  176 LYSH  CG      1722    5.715303394    0.049467027    5.887530354
  176 LYSH  CD      1723    5.790436958    0.087091440    5.759668836
  176 LYSH  CE      1724    5.906634183    6.879962997    5.724742622
  176 LYSH  NZ      1725    5.999466526    6.943070437    5.629839183
  176 LYSH  HZ1     1726    6.067353440    6.875007451    5.602290755
  176 LYSH  HZ2     1727    6.049359618    7.015763245    5.677024308
  176 LYSH  HZ3     1728    5.956454969    6.981915706    5.548335696
  176 LYSH  C       1729    5.431840501    6.714372036    6.008248719
  176 LYSH  O       1730    5.438047595    6.600084671    6.053309451
  177 GLU   N       1731    5.328766574    6.762859590    5.939582298
  177 GLU   H       1732    5.340155774    6.850477017    5.892730525
  177 GLU   CA      1733    5.191732571    6.709789783    5.935632664
  177 GLU   CB      1734    5.103188296    6.815456345    5.869240626
  177 GLU   CG      1735    4.953668648    6.803899891    5.899592813
  177 GLU   CD      1736    4.875680714    0.026248551    5.824964141
  177 GLU   OE1     1737    4.769103481   -0.000483511    5.765368079
  177 GLU   OE2     1738    4.928397194    0.139205685    5.815786869
  177 GLU   C       1739    5.173709070    6.569403058    5.877508062
  177 GLU   O       1740    5.075153561    6.500081057    5.902238584
  178 ASP   N       1741    5.278448150    6.524363219    5.809023476
  178 ASP   H       1742    5.355381568    6.585301585    5.789824142
  178 ASP   CA      1743    5.300897092    6.391917041    5.749304064
  178 ASP   CB      1744    5.347999740    6.411891325    5.605099398
  178 ASP   CG      1745    5.488881732    6.468949361    5.587659037
  178 ASP   OD1     1746    5.528629901    6.570283013    5.649112875
  178 ASP   OD2     1747    5.562737831    6.395119898    5.518979247
  178 ASP   C       1748    5.389353844    6.294205622    5.827015296
  178 ASP   O       1749    5.354943231    6.179669324    5.855761540
  179 GLN   N       1750    5.487320657    6.362256612    5.885858326
  179 GLN   H       1751    5.503605280    6.457535327    5.860244382
  179 GLN   CA      1752    5.596151090    6.301103408    5.963480635
  179 GLN   CB      1753    5.727040433    6.380032467    5.970153047
  179 GLN   CG      1754    5.797513363    6.403843129    5.836457455
  179 GLN   CD      1755    5.831400289    6.270769922    5.768997608
  179 GLN   OE1     1756    5.938861987    6.212385041    5.782119701
  179 GLN   NE2     1757    5.747807912    6.239994445    5.670246143
  179 GLN   HE21    1758    5.769210002    6.156123030    5.620182919
  179 GLN   HE22    1759    5.683947489    6.305005624    5.629087259
  179 GLN   C       1760    5.563113245    6.264682560    6.108356024
  179 GLN   O       1761    5.645658364    6.215705479    6.185285119
  180 THR   N       1762    5.434568098    6.272538392    6.141574302
  180 THR   H       1763    5.375854780    6.282342577    6.061216766
  180 THR   CA      1764    5.373463735    6.233048548    6.269323684
  180 THR   CB      1765    5.223602739    6.263648468    6.273604617
  180 THR   OG1     1766    5.164087934    6.229144364    6.148239330
  180 THR   HG1     1767    5.070813078    6.265086518    6.145522416
  180 THR   CG2     1768    5.206362963    6.413480762    6.299313632
  180 THR   C       1769    5.390780263    6.085001560    6.303881764
  180 THR   O       1770    5.379527889    6.057097598    6.423151012
  181 GLU   N       1771    5.436842038    6.000608894    6.211984043
  181 GLU   H       1772    5.408052527    6.015191112    6.117330286
  181 GLU   CA      1773    5.481531825    5.863288678    6.239531568
  181 GLU   CB      1774    5.540869551    5.786629935    6.121161506
  181 GLU   CG      1775    5.645012714    5.867711316    6.043775779
  181 GLU   CD      1776    5.711999261    5.796969968    5.925803474
  181 GLU   OE1     1777    5.735661053    5.674534269    5.934268447
  181 GLU   OE2     1778    5.706741858    5.856570405    5.816058373
  181 GLU   C       1779    5.583422372    5.858597978    6.353586813
  181 GLU   O       1780    5.585021770    5.761805121    6.429471972
  182 TYR   N       1781    5.671313010    5.956905447    6.370955814
  182 TYR   H       1782    5.682263731    6.021950891    6.295794839
  182 TYR   CA      1783    5.773928148    5.972974411    6.474997621
  182 TYR   CB      1784    5.878682360    6.075811311    6.431842576
  182 TYR   CG      1785    5.946642536    6.017777663    6.307655176
  182 TYR   CD1     1786    6.035751303    5.911181878    6.311925810
  182 TYR   HD1     1787    6.081969451    5.888385177    6.407977415
  182 TYR   CD2     1788    5.928838350    6.082348581    6.185862983
  182 TYR   HD2     1789    5.877618875    6.177848092    6.174195804
  182 TYR   CE1     1790    6.100825999    5.868073270    6.196913062
  182 TYR   HE1     1791    6.162575390    5.779860225    6.213883940
  182 TYR   CE2     1792    5.998821051    6.040824266    6.073168807
  182 TYR   HE2     1793    5.981006010    6.097014560    5.981493681
  182 TYR   CZ      1794    6.080922478    5.928651370    6.073397025
  182 TYR   OH      1795    6.116139949    5.875382180    5.953316614
  182 TYR   HH      1796    6.043762763    5.890137367    5.885903975
  182 TYR   C       1797    5.714525783    6.003360478    6.612690193
  182 TYR   O       1798    5.792353438    5.981958903    6.705506752
  183 LEU   N       1799    5.582855950    6.012487935    6.629083633
  183 LEU   H       1800    5.518759389    6.037765527    6.556602905
  183 LEU   CA      1801    5.516742173    6.017635250    6.760290119
  183 LEU   CB      1802    5.420523600    6.135062660    6.779310894
  183 LEU   CG      1803    5.485281820    6.267282199    6.737649999
  183 LEU   CD1     1804    5.377140961    6.375262210    6.730536481
  183 LEU   CD2     1805    5.588215974    6.314664027    6.840447661
  183 LEU   C       1806    5.470150610    5.881299008    6.811798384
  183 LEU   O       1807    5.428159292    5.870522746    6.926905298
  184 GLU   N       1808    5.464596505    5.780791132    6.724857436
  184 GLU   H       1809    5.510631696    5.783974204    6.636134115
  184 GLU   CA      1810    5.416262400    5.647815204    6.764775369
  184 GLU   CB      1811    5.390730670    5.568569149    6.636409562
  184 GLU   CG      1812    5.259754544    5.618210816    6.574846914
  184 GLU   CD      1813    5.132966189    5.558519233    6.636220953
  184 GLU   OE1     1814    5.092614766    5.443897257    6.606934008
  184 GLU   OE2     1815    5.056643355    5.629081334    6.705653043
  184 GLU   C       1816    5.513819141    5.566895535    6.850491063
  184 GLU   O       1817    5.628780514    5.553859981    6.808720838
  185 GLU   N       1818    5.463717037    5.503409079    0.069998738
  185 GLU   H       1819    5.368031457    5.519845261    0.093981162
  185 GLU   CA      1820    5.545540685    5.424180744    0.162929647
  185 GLU   CB      1821    5.463444272    5.360690076    0.275353274
  185 GLU   CG      1822    5.323240278    5.308377755    0.243524480
  185 GLU   CD      1823    5.320068195    5.177669953    0.164061227
  185 GLU   OE1     1824    5.292721659    5.072856582    0.226418394
  185 GLU   OE2     1825    5.316911512    5.191483443    0.039870438
  185 GLU   C       1826    5.634900890    5.316677365    0.100746228
  185 GLU   O       1827    5.754324231    5.333471550    0.124982098
  186 ARG   N       1828    5.591416016    5.225097450    0.014648372
  186 ARG   H       1829    5.492752925    5.214666597    0.002126714
  186 ARG   CA      1830    5.679425776    5.122092522    6.843653811
  186 ARG   CB      1831    5.576572174    5.028277880    6.780180838
  186 ARG   CG      1832    5.617442275    4.886959430    6.738136446
  186 ARG   CD      1833    5.605481760    4.779387370    6.846290774
  186 ARG   NE      1834    5.464023991    4.757700480    6.879910461
  186 ARG   HE      1835    5.429642925    4.843733817    6.842262489
  186 ARG   CZ      1836    5.437206550    4.646133384    6.949117456
  186 ARG   NH1     1837    5.311626120    4.629836625    6.992956795
  186 ARG   HH11    1838    5.281514665    4.551132614    7.046813805
  186 ARG   HH12    1839    5.249115645    4.707826287    6.989525054
  186 ARG   NH2     1840    5.499038374    4.529039505    6.928549152
  186 ARG   HH21    1841    5.461880967    4.453916141    6.983109202
  186 ARG   HH22    1842    5.562270425    4.508648259    6.853804259
  186 ARG   C       1843    5.785188012    5.165507448    6.741963593
  186 ARG   O       1844    5.904702454    5.142882195    6.760267055
  187 ARG   N       1845    5.733564826    5.256807064    6.660188627
  187 ARG   H       1846    5.639270208    5.249563054    6.627687965
  187 ARG   CA      1847    5.820199650    5.327480743    6.564767590
  187 ARG   CB      1848    5.736404272    5.436314230    6.497378263
  187 ARG   CG      1849    5.805238117    5.510570307    6.382685796
  187 ARG   CD      1850    5.812330809    5.422393152    6.257851973
  187 ARG   NE      1851    5.870270631    5.511073583    6.155951773
  187 ARG   HE      1852    5.807646956    5.570613754    6.105620434
  187 ARG   CZ      1853    5.997285545    5.505908342    6.113607011
  187 ARG   NH1     1854    6.078261196    5.412553673    6.165399033
  187 ARG   HH11    1855    6.174930257    5.416363852    6.140114341
  187 ARG   HH12    1856    6.044300314    5.336029821    6.220074915
  187 ARG   NH2     1857    6.049123679    5.602959225    6.037122147
  187 ARG   HH21    1858    6.137854276    5.584657171    5.994801935
  187 ARG   HH22    1859    5.994499860    5.682312147    6.010319385
  187 ARG   C       1860    5.938980280    5.402659188    6.625169283
  187 ARG   O       1861    6.052581744    5.389613771    6.579868208
  188 ILE   N       1862    5.922266747    5.470985628    6.738057153
  188 ILE   H       1863    5.828360421    5.497745662    6.759632668
  188 ILE   CA      1864    6.032204194    5.531512157    6.814620563
  188 ILE   CB      1865    5.971611285    5.613395742    0.042707328
  188 ILE   CG1     1866    5.878624889    5.726336598   -0.002081477
  188 ILE   CG2     1867    6.087992036    5.682592712    0.113965907
  188 ILE   CD      1868    5.784017260    5.765314325    0.111668847
  188 ILE   C       1869    6.126676974    5.424847511    6.870371793
  188 ILE   O       1870    6.245265587    5.425028001    6.837735329
  189 LYSH  N       1871    6.068107474    5.321029510    0.043290453
  189 LYSH  H       1872    5.969167606    5.308237359    0.036415596
  189 LYSH  CA      1873    6.148569665    5.216207382    0.107659759
  189 LYSH  CB      1874    6.059348976    5.124949233    0.192043522
  189 LYSH  CG      1875    6.014631291    5.199447598    0.317967962
  189 LYSH  CD      1876    5.908739839    5.121538863    0.396225586
  189 LYSH  CE      1877    5.828001379    5.226553636    0.472790595
  189 LYSH  NZ      1878    5.765880366    5.161231600    0.588896268
  189 LYSH  HZ1     1879    5.833580723    5.096631973    0.624156137
  189 LYSH  HZ2     1880    5.679574049    5.118570986    0.561857285
  189 LYSH  HZ3     1881    5.745660243    5.222485430    0.665310385
  189 LYSH  C       1882    6.231114786    5.134601216    0.007988429
  189 LYSH  O       1883    6.339406972    5.091413150    0.047220060
  190 GLU   N       1884    6.184077781    5.110698432    6.771979264
  190 GLU   H       1885    6.086003303    5.119599170    6.754551509
  190 GLU   CA      1886    6.267339810    5.040758163    6.673056314
  190 GLU   CB      1887    6.175001071    4.982849760    6.565668565
  190 GLU   CG      1888    6.095261365    5.077832736    6.476056598
  190 GLU   CD      1889    6.014869723    5.000949077    6.371015472
  190 GLU   OE1     1890    6.051031903    4.992309783    6.251672857
  190 GLU   OE2     1891    5.902452630    4.966928083    6.413765403
  190 GLU   C       1892    6.385406321    5.123939733    6.622511679
  190 GLU   O       1893    6.496039998    5.070272462    6.619245563
  191 ILE   N       1894    6.352263515    5.249174290    6.592376830
  191 ILE   H       1895    6.254785497    5.258307858    6.612777411
  191 ILE   CA      1896    6.451649427    5.353917282    6.564802450
  191 ILE   CB      1897    6.387428971    5.491037693    6.542800584
  191 ILE   CG1     1898    6.305464335    5.477980736    6.414281756
  191 ILE   CG2     1899    6.496482385    5.596582117    6.523291736
  191 ILE   CD      1900    6.218434080    5.602502158    6.396138167
  191 ILE   C       1901    6.563938522    5.360349134    6.668544671
  191 ILE   O       1902    6.676727896    5.328532542    6.631175232
  192 VAL   N       1903    6.534206293    5.365413409    6.798084259
  192 VAL   H       1904    6.447904135    5.399698902    6.835205178
  192 VAL   CA      1905    6.635058287    5.355483324    0.018496875
  192 VAL   CB      1906    6.574194771    5.383325311    0.156095824
  192 VAL   CG1     1907    6.681679905    5.374221513    0.264610379
  192 VAL   CG2     1908    6.505551551    5.519907022    0.162740318
  192 VAL   C       1909    6.724943657    5.231970533    0.009882297
  192 VAL   O       1910    6.833655656    5.242663037   -0.046677128
  193 LYSH  N       1911    6.662211188    5.114803531    0.004605798
  193 LYSH  H       1912    6.563710512    5.107649264   -0.011092399
  193 LYSH  CA      1913    6.740464709    4.990562225    0.011646061
  193 LYSH  CB      1914    6.654481729    4.878351584    0.070191985
  193 LYSH  CG      1915    6.539919671    4.830031297    6.867095109
  193 LYSH  CD      1916    6.451087010    4.719915891    6.925309160
  193 LYSH  CE      1917    6.529054712    4.588812664    0.051147215
  193 LYSH  NZ      1918    6.443213931    4.481161251    0.102620706
  193 LYSH  HZ1     1919    6.489999392    4.393442151    0.091834288
  193 LYSH  HZ2     1920    6.357306525    4.478901227    0.051504578
  193 LYSH  HZ3     1921    6.422956231    4.500073451    0.198703769
  193 LYSH  C       1922    6.814727230    4.952223990    6.769561288
  193 LYSH  O       1923    6.901870204    4.865484727    6.766035832
  194 LYSH  N       1924    6.765615282    5.006021872    6.658268052
  194 LYSH  H       1925    6.670881153    5.037783945    6.654273206
  194 LYSH  CA      1926    6.837206327    4.995932115    6.530276301
  194 LYSH  CB      1927    6.738305421    5.049036940    6.426321039
  194 LYSH  CG      1928    6.793218248    5.023284044    6.285864729
  194 LYSH  CD      1929    6.675793672    5.023013408    6.187772224
  194 LYSH  CE      1930    6.718548726    4.975387795    6.048801696
  194 LYSH  NZ      1931    6.612172018    4.955794426    5.949271227
  194 LYSH  HZ1     1932    6.559621840    4.870797343    5.953015241
  194 LYSH  HZ2     1933    6.657035385    4.958017081    5.859927295
  194 LYSH  HZ3     1934    6.551978602    5.034386439    5.963423717
  194 LYSH  C       1935    0.076205877    5.084074270    6.529898561
  194 LYSH  O       1936    0.181073699    5.040817419    6.482326825
  195 HISB  N       1937    0.066321396    5.206373904    6.581248195
  195 HISB  H       1938   -0.014447803    5.217035013    6.639244187
  195 HISB  CA      1939    0.167238363    5.311696496    6.563029585
  195 HISB  CB      1940    0.106342374    5.436422936    6.498629128
  195 HISB  CG      1941    0.048029619    5.407268536    6.360215656
  195 HISB  ND1     1942    0.111558967    5.394446542    6.244089302
  195 HISB  CD2     1943   -0.083581517    5.405455257    6.341131061
  195 HISB  HD2     1944   -0.161351743    5.426124088    6.414640527
  195 HISB  CE1     1945    0.019553052    5.389825293    6.148159349
  195 HISB  HE1     1946    0.039356649    5.383747205    6.041141191
  195 HISB  NE2     1947   -0.098401094    5.396357352    6.209270413
  195 HISB  HE2     1948   -0.186938024    5.397510655    6.162798212
  195 HISB  C       1949    0.241255125    5.346860239    6.692243466
  195 HISB  O       1950    0.354018960    5.304023806    6.716292533
  196 SER   N       1951    0.173803371    5.422866897    6.778058375
  196 SER   H       1952    0.075963366    5.441190426    6.768412655
  196 SER   CA      1953    0.230421962    5.478540406    0.015695155
  196 SER   CB      1954    0.169307878    5.614391534    0.050553451
  196 SER   OG      1955    0.026681288    5.609834849    0.059979416
  196 SER   HG      1956   -0.002337552    5.659007401    0.142076724
  196 SER   C       1957    0.226980479    5.383996463    0.135927681
  196 SER   O       1958    0.208366547    5.427634898    0.249405064
  197 GLN   N       1959    0.255781081    5.257645301    0.106012644
  197 GLN   H       1960    0.297076534    5.245059719    0.015821084
  197 GLN   CA      1961    0.244259527    5.148438969    0.203751765
  197 GLN   CB      1962    0.231904796    5.017804210    0.125071156
  197 GLN   CG      1963    0.338208323    4.996344996    0.017150403
  197 GLN   CD      1964    0.338358214    4.849074185    6.861772103
  197 GLN   OE1     1965    0.305074350    4.755813659    6.934735511
  197 GLN   NE2     1966    0.393276171    4.830674593    6.742056990
  197 GLN   HE21    1967    0.390234304    4.742292374    6.695392070
  197 GLN   HE22    1968    0.450509117    4.906248215    6.710248353
  197 GLN   C       1969    0.350829206    5.146992544    0.313523399
  197 GLN   O       1970    0.317926052    5.137200236    0.431640378
  198 PHE   N       1971    0.475203451    5.174637549    0.275338031
  198 PHE   H       1972    0.504352573    5.201040436    0.183396656
  198 PHE   CA      1973    0.583340912    5.158970622    0.373674768
  198 PHE   CB      1974    0.717597370    5.142587212    0.302145488
  198 PHE   CG      1975    0.726744067    5.012321072    0.222405724
  198 PHE   CD1     1976    0.750837676    4.897351329    0.296718955
  198 PHE   HD1     1977    0.760903519    4.901256048    0.405187086
  198 PHE   CD2     1978    0.703631064    4.997794791    0.086108929
  198 PHE   HD2     1979    0.664734126    5.083750627    0.031516233
  198 PHE   CE1     1980    0.761997880    4.774495826    0.232656905
  198 PHE   HE1     1981    0.787852679    4.687234286    0.292628098
  198 PHE   CE2     1982    0.713197497    4.875315529    0.021073148
  198 PHE   HE2     1983    0.711547635    4.868306268   -0.087697004
  198 PHE   CZ      1984    0.744594705    4.762062654    0.095316001
  198 PHE   HZ      1985    0.770940745    4.668695067    0.045645171
  198 PHE   C       1986    0.602965095    5.266931876    0.480297725
  198 PHE   O       1987    0.692182120    5.259391535    0.564647710
  199 ILE   N       1988    0.518955131    5.369671252    0.471447431
  199 ILE   H       1989    0.435170399    5.365289070    0.417033138
  199 ILE   CA      1990    0.524529895    5.489238797    0.556799840
  199 ILE   CB      1991    0.415194054    5.585119707    0.509221803
  199 ILE   CG1     1992    0.447165591    5.642530192    0.371038473
  199 ILE   CG2     1993    0.383359772    5.700816891    0.604151347
  199 ILE   CD      1994    0.587776562    5.699800284    0.352053900
  199 ILE   C       1995    0.514365473    5.457676461    0.706173189
  199 ILE   O       1996    0.408551065    5.436467224    0.765185728
  200 GLY   N       1997    0.622102289    5.495053606    0.774640424
  200 GLY   H       1998    0.700332126    5.532861042    0.725116947
  200 GLY   CA      1999    0.644397202    5.467358540    0.917280984
  200 GLY   C       2000    0.575355042    5.559715084    1.017856503
  200 GLY   O       2001    0.612481236    5.572881986    1.134384118
  201 TYR   N       2002    0.457818273    5.605075414    0.975222419
  201 TYR   H       2003    0.391788312    5.611964134    0.900428551
  201 TYR   CA      2004    0.377254977    5.700919642    1.052244750
  201 TYR   CB      2005    0.404097559    5.846042895    1.011862331
  201 TYR   CG      2006    0.543792754    5.891316541    1.054824679
  201 TYR   CD1     2007    0.579442775    5.903369711    1.188633909
  201 TYR   HD1     2008    0.514965629    5.859290608    1.264670086
  201 TYR   CD2     2009    0.640759944    5.923011753    0.960413455
  201 TYR   HD2     2010    0.629685250    5.923164875    0.851977629
  201 TYR   CE1     2011    0.702732893    5.950347464    1.232396318
  201 TYR   HE1     2012    0.703305920    5.998351664    1.330265296
  201 TYR   CE2     2013    0.763676617    5.973034374    1.001793495
  201 TYR   HE2     2014    0.832417271    5.989162761    0.918748621
  201 TYR   CZ      2015    0.798016847    5.981796738    1.136199483
  201 TYR   OH      2016    0.930181222    5.985584070    1.168086144
  201 TYR   HH      2017    0.985837106    5.987243683    1.085016867
  201 TYR   C       2018    0.229672935    5.665355173    1.033105662
  201 TYR   O       2019    0.189783013    5.633080578    0.921319504
  202 PRO   N       2020    0.148970045    5.663249387    1.138816797
  202 PRO   CA      2021    0.018288524    5.595919018    1.137954768
  202 PRO   CB      2022   -0.035603256    5.600319990    1.281084485
  202 PRO   CG      2023    0.095395456    5.600211321    1.360129416
  202 PRO   CD      2024    0.187125354    5.691052876    1.278038130
  202 PRO   C       2025    6.805187390    5.664312675    1.043630120
  202 PRO   O       2026    6.777234886    5.783858913    1.051216145
  203 ILE   N       2027    6.751524830    5.580830191    0.955079799
  203 ILE   H       2028    6.774750196    5.485039791    0.938165733
  203 ILE   CA      2029    6.640941817    5.610775819    0.862966793
  203 ILE   CB      2030    6.668886710    5.545676229    0.727341418
  203 ILE   CG1     2031    6.800673616    5.600773664    0.672476737
  203 ILE   CG2     2032    6.558154360    5.563565295    0.623268355
  203 ILE   CD      2033    6.857067032    5.527141777    0.550776539
  203 ILE   C       2034    6.503230786    5.570602155    0.916191450
  203 ILE   O       2035    6.473608734    5.451332857    0.921421518
  204 THR   N       2036    6.412346233    5.666713833    0.902351521
  204 THR   H       2037    6.423810018    5.748892695    0.846530805
  204 THR   CA      2038    6.272917829    5.658766129    0.948264821
  204 THR   CB      2039    6.261403171    5.697767966    1.095771965
  204 THR   OG1     2040    6.364562182    5.641523647    1.177301987
  204 THR   HG1     2041    6.434516218    5.712882023    1.181186926
  204 THR   CG2     2042    6.125855322    5.671873997    1.161852530
  204 THR   C       2043    6.176685059    5.742695175    0.863969708
  204 THR   O       2044    6.211656005    5.851744270    0.819088443
  205 LEU   N       2045    6.053855668    5.694747869    0.846479737
  205 LEU   H       2046    6.046328964    5.600992755    0.880458815
  205 LEU   CA      2047    5.944927157    5.769322053    0.781776045
  205 LEU   CB      2048    5.863385523    5.684459443    0.684013849
  205 LEU   CG      2049    5.916181165    5.675531685    0.540680918
  205 LEU   CD1     2050    6.056287988    5.614044433    0.541458369
  205 LEU   CD2     2051    5.820542596    5.587806971    0.459646110
  205 LEU   C       2052    5.850842500    5.836490765    0.882015035
  205 LEU   O       2053    5.827474219    5.777784393    0.987549869
  206 PHE   N       2054    5.798754697    5.952533625    0.843141633
  206 PHE   H       2055    5.849947080    6.006016201    0.775907983
  206 PHE   CA      2056    5.697757091    6.022064478    0.924247119
  206 PHE   CB      2057    5.761088068    6.126208210    1.016746594
  206 PHE   CG      2058    5.847726935    6.070783679    1.130039691
  206 PHE   CD1     2059    5.787212483    6.035122638    1.249992522
  206 PHE   HD1     2060    5.681165777    6.009944222    1.251061939
  206 PHE   CD2     2061    5.986166223    6.065907770    1.118559731
  206 PHE   HD2     2062    6.036251438    6.087022558    1.024073356
  206 PHE   CE1     2063    5.862727041    6.008848063    1.363687456
  206 PHE   HE1     2064    5.817196418    5.980720726    1.458644371
  206 PHE   CE2     2065    6.061282151    6.031539181    1.230338136
  206 PHE   HE2     2066    6.168931917    6.015749513    1.223815675
  206 PHE   CZ      2067    6.001327514    6.007167910    1.353352293
  206 PHE   HZ      2068    6.062348577    6.015188036    1.443309842
  206 PHE   C       2069    5.580962994    6.067951113    0.836696981
  206 PHE   O       2070    5.579663886    6.185987221    0.802114574
  207 VAL   N       2071    5.490311783    5.978489976    0.798381668
  207 VAL   H       2072    5.483789504    5.895360488    0.853586681
  207 VAL   CA      2073    5.382050963    6.004487369    0.702385243
  207 VAL   CB      2074    5.336873346    5.868773017    0.648039089
  207 VAL   CG1     2075    5.222439175    5.883418665    0.547525469
  207 VAL   CG2     2076    5.444227385    5.791102290    0.571529426
  207 VAL   C       2077    5.271475241    6.093695828    0.759187540
  207 VAL   O       2078    5.217958234    6.072887597    0.867967004
  208 GLU   N       2079    5.224153706    6.183957472    0.673732826
  208 GLU   H       2080    5.274470937    6.205662856    0.590080362
  208 GLU   CA      2081    5.100177299    6.259271992    0.697560915
  208 GLU   CB      2082    5.128338835    6.409514661    0.690819823
  208 GLU   CG      2083    5.245055396    6.453427089    0.779453451
  208 GLU   CD      2084    5.220232912    6.596790951    0.826764495
  208 GLU   OE1     2085    5.309846798    6.679963544    0.800712998
  208 GLU   OE2     2086    5.118069228    6.633703358    0.888611533
  208 GLU   C       2087    4.988883213    6.230860800    0.596484614
  208 GLU   O1      2088    5.022206962    6.223706411    0.476221099
  208 GLU   O2      2089    4.867859097    6.236690290    0.627184685
  209 3RQ   C1      2090    0.568389392    0.260408029    6.775120973
  209 3RQ   Cl1     2091    0.622864746    0.347420602    6.632399279
  209 3RQ   C2      2092    0.450798887    0.296516975    6.839848230
  209 3RQ   H2      2093    0.372468443    0.348771232    6.784926553
  209 3RQ   C3      2094    0.425850051    0.279621788    0.089478578
  209 3RQ   Cl2     2095    0.295037382    0.355332471    0.179296397
  209 3RQ   C4      2096    0.522407074    0.211991328    0.163143214
  209 3RQ   C5      2097    0.639359931    0.173224373    0.098786249
  209 3RQ   H5      2098    0.700327482    0.105628975    0.158743067
  209 3RQ   C6      2099    0.664702485    0.193410679    6.849684088
  209 3RQ   O1      2100    0.783752572    0.169615146    6.788374748
  209 3RQ   C7      2101    0.898496269    0.118860607    6.856990927
  209 3RQ   C8      2102    0.496044378    0.171584880    0.308347100
  209 3RQ   N1      2103    0.563662754    0.234299746    0.405561303
  209 3RQ   C15     2104    0.638448174    0.263817480    0.642341469
  209 3RQ   C10     2105    0.562156799    0.193661152    0.531151288
  209 3RQ   N2      2106    0.480667218    0.095853787    0.566069348
  209 3RQ   C11     2107    0.404327073    0.034484064    0.474618234
  209 3RQ   C12     2108    0.409626917    0.067302565    0.339644241
  209 3RQ   N3      2109    0.306997437    6.831489845    0.491491626
  209 3RQ   H3      2110    0.266117415    6.795221283    0.575237763
  209 3RQ   C13     2111    0.248351378    6.819197326    0.372741002
  209 3RQ   H13     2112    0.156013187    6.762022175    0.363425105
  209 3RQ   C14     2113    0.308746261    0.005477537    0.278886366
  209 3RQ   C16     2114    0.278097216   -0.004732211    0.130343676
  209 3RQ   N4      2115    0.259242302   -0.001541102    0.019988299
  210 H2O   OW      2116    6.842087103    6.840549133    0.508157435
  210 H2O   HW1     2117    6.752594217    6.809267985    0.540001279
  210 H2O   HW2     2118    6.907643974    6.836265163    0.583559162
  211 H2O   OW      2119    6.866626631    6.597019702    0.334904085
  211 H2O   HW1     2120    6.834636920    6.688505552    0.359542257
  211 H2O   HW2     2121    6.870355192    6.588737221    0.235317447
  212 NA+   NA      2122    5.462227331    6.726927874    1.005304173
  213 NA+   NA      2123    3.667176790    2.464531412    5.200571201
  214 NA+   NA      2124    4.867023664    0.580374499    5.995881621
  215 NA+   NA      2125    3.519721153    5.272470531    3.207569475
  216 NA+   NA      2126    0.801529878    0.126363074    3.053144779
  217 NA+   NA      2127    2.680418833    4.961667762    3.292881831
  218 NA+   NA      2128    4.824347215    6.058339909    0.450892179
  219 NA+   NA      2129    3.541698773    3.783422136    5.165776803
    1 SOLV  OW      2130    0.388495349    0.103662541    0.837556628
    1 SOLV  HW1     2131    0.325375453    0.031125092    0.865052065
    1 SOLV  HW2     2132    0.428793821    0.080918405    0.748897724
    2 SOLV  OW      2133    6.347663072    1.373813217    0.201944200
    2 SOLV  HW1     2134    6.428541569    1.338479638    0.248957439
    2 SOLV  HW2     2135    6.363426471    1.372773471    0.103199913
    3 SOLV  OW      2136    0.915420794    0.582988509    6.532165874
    3 SOLV  HW1     2137    0.940944621    0.487891608    6.549678014
    3 SOLV  HW2     2138    0.843789215    0.610600613    6.596260102
    4 SOLV  OW      2139    6.443792802    5.028024067    5.687477931
    4 SOLV  HW1     2140    6.493045575    5.072971796    5.612940703
    4 SOLV  HW2     2141    6.363032944    5.081971219    5.711339331
    5 SOLV  OW      2142    0.751278336    0.443587989    1.450616389
    5 SOLV  HW1     2143    0.850711179    0.444115761    1.439915101
    5 SOLV  HW2     2144    0.709182609    0.404259263    1.368868023
    6 SOLV  OW      2145    5.962744592    0.158299174    1.107783165
    6 SOLV  HW1     2146    5.992966247    0.062993312    1.110018763
    6 SOLV  HW2     2147    5.867056079    0.162239341    1.078979770
    7 SOLV  OW      2148    0.909582166    5.976045412    0.401606588
    7 SOLV  HW1     2149    0.868994535    5.941567544    0.316966639
    7 SOLV  HW2     2150    0.935969523    6.071727429    0.389332316
    8 SOLV  OW      2151    6.702166231    2.112580060    0.961492618
    8 SOLV  HW1     2152    6.795521192    2.146592758    0.972873029
    8 SOLV  HW2     2153    6.665246544    2.086143108    1.050596384
    9 SOLV  OW      2154    0.431352286    5.755461119    1.535627542
    9 SOLV  HW1     2155    0.385733317    5.718798247    1.616721258
    9 SOLV  HW2     2156    0.383548743    5.837732586    1.504844476
   10 SOLV  OW      2157    0.928056125    6.823720194    6.015455008
   10 SOLV  HW1     2158    0.908645210    6.878652405    5.934170356
   10 SOLV  HW2     2159    0.905912382    6.727954454    5.997013199
   11 SOLV  OW      2160    0.977339443    1.455063051    5.542056321
   11 SOLV  HW1     2161    0.973029871    1.500291202    5.631139664
   11 SOLV  HW2     2162    0.953355455    1.520466200    5.470298438
   12 SOLV  OW      2163    5.889924913    2.031766559    1.307722223
   12 SOLV  HW1     2164    5.792435943    2.009548735    1.309697215
   12 SOLV  HW2     2165    5.925089361    2.035738264    1.401259997
   13 SOLV  OW      2166    6.823848889    5.760176337    6.433805703
   13 SOLV  HW1     2167    6.737165882    5.774765617    6.386109687
   13 SOLV  HW2     2168    6.807168980    5.709759898    6.518549812
   14 SOLV  OW      2169    6.778975601    5.613737558    6.699544297
   14 SOLV  HW1     2170    6.740789395    5.522511203    6.684672861
   14 SOLV  HW2     2171    6.816367749    5.619515705    6.792118675
   15 SOLV  OW      2172    1.694709670    0.140719973    0.278472889
   15 SOLV  HW1     2173    1.715528180    0.050736725    0.316808315
   15 SOLV  HW2     2174    1.623303330    0.184499876    0.333120529
   16 SOLV  OW      2175    6.276358845    5.777646811    5.780445033
   16 SOLV  HW1     2176    6.216448839    5.805177260    5.855640659
   16 SOLV  HW2     2177    6.258585719    5.682072878    5.756967673
   17 SOLV  OW      2178    0.365854040    0.976204840    1.170054058
   17 SOLV  HW1     2179    0.362526013    0.934826239    1.079069267
   17 SOLV  HW2     2180    0.280955898    1.026266898    1.187011316
   18 SOLV  OW      2181    0.145684113    2.082471399    5.641027050
   18 SOLV  HW1     2182    0.232489099    2.035970378    5.658475250
   18 SOLV  HW2     2183    0.072943991    2.014570959    5.631016423
   19 SOLV  OW      2184    6.628310257    6.412515930    1.173189904
   19 SOLV  HW1     2185    6.720238336    6.375637813    1.187006506
   19 SOLV  HW2     2186    6.613607531    6.429710094    1.075774210
   20 SOLV  OW      2187    6.052061325    6.611527239    1.692980049
   20 SOLV  HW1     2188    5.995773536    6.660499462    1.626382138
   20 SOLV  HW2     2189    6.102517893    6.677405084    1.748801116
   21 SOLV  OW      2190    0.015410497    1.248167846    1.975205270
   21 SOLV  HW1     2191   -0.033258265    1.329017876    2.008311396
   21 SOLV  HW2     2192    0.019325374    1.179561613    2.047863258
   22 SOLV  OW      2193    0.577949633    5.308498067    0.043332644
   22 SOLV  HW1     2194    0.650218338    5.371366728    0.072079043
   22 SOLV  HW2     2195    0.556962112    5.323788198   -0.053245031
   23 SOLV  OW      2196    6.757351879    6.865601877    1.752156592
   23 SOLV  HW1     2197    6.665892166    6.837062103    1.723509703
   23 SOLV  HW2     2198    6.767240705    6.851708448    1.850691783
   24 SOLV  OW      2199    5.600695409    6.596101981    4.522892606
   24 SOLV  HW1     2200    5.626125677    6.658918078    4.449346604
   24 SOLV  HW2     2201    5.541027697    6.643256468    4.587837079
   25 SOLV  OW      2202    5.857471454    6.249602981    5.361054506
   25 SOLV  HW1     2203    5.816744118    6.172284943    5.409681816
   25 SOLV  HW2     2204    5.819599352    6.254514988    5.268626398
   26 SOLV  OW      2205    1.488154343    0.643943427    0.617965032
   26 SOLV  HW1     2206    1.462629275    0.670544152    0.525000834
   26 SOLV  HW2     2207    1.405958022    0.619282402    0.669317035
   27 SOLV  OW      2208    0.628489657    6.857130530    6.563511352
   27 SOLV  HW1     2209    0.698702861    6.786720263    6.552830232
   27 SOLV  HW2     2210    0.671944130    6.944398517    6.585816624
   28 SOLV  OW      2211    6.775028131    6.865194516    2.035113644
   28 SOLV  HW1     2212    6.689146465    6.913258848    2.052890412
   28 SOLV  HW2     2213    6.851516935    6.920058864    2.068895232
   29 SOLV  OW      2214    0.643862861    0.391052797    2.141016636
   29 SOLV  HW1     2215    0.738440995    0.393094098    2.173456069
   29 SOLV  HW2     2216    0.642978266    0.388557413    2.041044402
   30 SOLV  OW      2217    6.400308782    1.739295355    5.850194195
   30 SOLV  HW1     2218    6.424831456    1.835344913    5.863408551
   30 SOLV  HW2     2219    6.405540611    1.716653394    5.752924388
   31 SOLV  OW      2220    5.539609612    4.848643879    0.948350399
   31 SOLV  HW1     2221    5.606511591    4.870088137    1.019514368
   31 SOLV  HW2     2222    5.579174926    4.867895353    0.858550806
   32 SOLV  OW      2223    0.765475525    6.643945840    6.477751000
   32 SOLV  HW1     2224    0.705087560    6.575604335    6.436709979
   32 SOLV  HW2     2225    0.849566367    6.599680192    6.508909641
   33 SOLV  OW      2226    5.319770588    1.811010805    1.379085270
   33 SOLV  HW1     2227    5.294779770    1.877929355    1.449077934
   33 SOLV  HW2     2228    5.270749839    1.831528566    1.294364997
   34 SOLV  OW      2229    1.130774288    5.652635795    0.611219256
   34 SOLV  HW1     2230    1.158770579    5.727689768    0.551359852
   34 SOLV  HW2     2231    1.057318038    5.683751117    0.671518644
   35 SOLV  OW      2232    4.902717668    5.391892424    0.630045641
   35 SOLV  HW1     2233    4.845528994    5.449540965    0.571669680
   35 SOLV  HW2     2234    4.982662936    5.443893314    0.660151032
   36 SOLV  OW      2235    0.248678191    1.551663338    5.625168644
   36 SOLV  HW1     2236    0.212763583    1.469956647    5.580050046
   36 SOLV  HW2     2237    0.337321503    1.530684840    5.666444345
   37 SOLV  OW      2238    4.961900480    1.912257473    1.279283866
   37 SOLV  HW1     2239    4.885033671    1.956794261    1.233353035
   37 SOLV  HW2     2240    5.041288896    1.911747274    1.218465536
   38 SOLV  OW      2241    6.831647951    4.980866950    5.234876116
   38 SOLV  HW1     2242    6.858615087    4.900499065    5.287934490
   38 SOLV  HW2     2243    6.732543481    4.992929744    5.240721321
   39 SOLV  OW      2244    0.085834475    5.462525609    4.880030154
   39 SOLV  HW1     2245    0.029864038    5.380801388    4.866234298
   39 SOLV  HW2     2246    0.031762608    5.543917107    4.858736198
   40 SOLV  OW      2247    0.821578851    1.006846824    6.479638337
   40 SOLV  HW1     2248    0.883229828    1.021584067    6.556992295
   40 SOLV  HW2     2249    0.875284884    0.989930662    6.396987596
   41 SOLV  OW      2250    0.383014605    5.541860385    5.966339560
   41 SOLV  HW1     2251    0.457555680    5.541656480    5.899666239
   41 SOLV  HW2     2252    0.326505541    5.460371068    5.953379429
   42 SOLV  OW      2253    4.840028117    5.689243805    0.697178619
   42 SOLV  HW1     2254    4.743353850    5.670102900    0.714196262
   42 SOLV  HW2     2255    4.858296156    5.786097841    0.714133457
   43 SOLV  OW      2256    1.433624467    5.681133321    0.613860573
   43 SOLV  HW1     2257    1.358626022    5.746529057    0.603833356
   43 SOLV  HW2     2258    1.396224674    5.589597056    0.628838399
   44 SOLV  OW      2259    6.363575197    0.451633755    2.125688211
   44 SOLV  HW1     2260    6.287651001    0.514867972    2.110293654
   44 SOLV  HW2     2261    6.345174476    0.365389021    2.078536759
   45 SOLV  OW      2262    4.941658033    0.413838477    2.501963180
   45 SOLV  HW1     2263    4.939255356    0.503822621    2.545519133
   45 SOLV  HW2     2264    4.933716395    0.342774909    2.571869545
   46 SOLV  OW      2265    1.801127654    0.072487532    1.106157970
   46 SOLV  HW1     2266    1.754455015    0.085219635    1.193684834
   46 SOLV  HW2     2267    1.764782613   -0.008741503    1.060526249
   47 SOLV  OW      2268    5.545136272    1.063038443    6.589642026
   47 SOLV  HW1     2269    5.484555983    1.099087806    6.660581676
   47 SOLV  HW2     2270    5.577340823    1.138159860    6.532009082
   48 SOLV  OW      2271    6.679287146    1.150883939    5.937997197
   48 SOLV  HW1     2272    6.676448009    1.113888456    6.030868151
   48 SOLV  HW2     2273    6.770184118    1.136079988    5.899005945
   49 SOLV  OW      2274    0.150269223    5.678812233    6.248884531
   49 SOLV  HW1     2275    0.142799397    5.580373235    6.232947013
   49 SOLV  HW2     2276    0.077889230    5.708017463    6.311400058
   50 SOLV  OW      2277    6.194428229    0.172215145    1.753231991
   50 SOLV  HW1     2278    6.220793652    0.178282692    1.656961062
   50 SOLV  HW2     2279    6.108866975    0.221962461    1.767531520
   51 SOLV  OW      2280    6.346999716    4.779406828    5.619475022
   51 SOLV  HW1     2281    6.265314714    4.753747293    5.671154049
   51 SOLV  HW2     2282    6.383499353    4.865324128    5.655356434
   52 SOLV  OW      2283    5.745662699    0.206986396    0.583727019
   52 SOLV  HW1     2284    5.661537180    0.199759041    0.530134065
   52 SOLV  HW2     2285    5.800945338    0.124752085    0.570207568
   53 SOLV  OW      2286    5.805968613    6.610543118    5.566739560
   53 SOLV  HW1     2287    5.719253162    6.569929645    5.595599497
   53 SOLV  HW2     2288    5.787922811    6.693165691    5.513356442
   54 SOLV  OW      2289    6.039113498    2.775166284    1.452145709
   54 SOLV  HW1     2290    6.040952998    2.810491787    1.358603785
   54 SOLV  HW2     2291    6.131052001    2.745990919    1.478555322
   55 SOLV  OW      2292    6.541933651    5.719904201    1.449508815
   55 SOLV  HW1     2293    6.621298829    5.732115862    1.509108211
   55 SOLV  HW2     2294    6.566867673    5.743504075    1.355586823
   56 SOLV  OW      2295    1.483272420    0.802680563    1.702454934
   56 SOLV  HW1     2296    1.427357883    0.837295249    1.777802336
   56 SOLV  HW2     2297    1.430366154    0.805603243    1.617636387
   57 SOLV  OW      2298    0.651746213    2.198125257    0.495547112
   57 SOLV  HW1     2299    0.649100125    2.101523435    0.469834700
   57 SOLV  HW2     2300    0.690516891    2.207123940    0.587285100
   58 SOLV  OW      2301    5.767560219    6.861773396    5.432922470
   58 SOLV  HW1     2302    5.783934061    6.826708660    5.340705902
   58 SOLV  HW2     2303    5.723520313    6.951376971    5.427161412
   59 SOLV  OW      2304    6.251039819    6.753985202    5.473694339
   59 SOLV  HW1     2305    6.328555412    6.788703397    5.526495130
   59 SOLV  HW2     2306    6.284546314    6.695093765    5.400134534
   60 SOLV  OW      2307    6.175751400    0.258724179    5.741540511
   60 SOLV  HW1     2308    6.149923588    0.349440667    5.774759259
   60 SOLV  HW2     2309    6.266870273    0.235492847    5.775564858
   61 SOLV  OW      2310    0.628759910    0.741017597    6.336162028
   61 SOLV  HW1     2311    0.626640681    0.741996788    6.436144470
   61 SOLV  HW2     2312    0.723726785    0.738920506    6.304876085
   62 SOLV  OW      2313    5.087563851    6.039013033    5.981124091
   62 SOLV  HW1     2314    4.988360313    6.050656275    5.986112335
   62 SOLV  HW2     2315    5.130765163    6.088725294    6.056384467
   63 SOLV  OW      2316    5.036021591    5.279815439    0.060257836
   63 SOLV  HW1     2317    4.986372261    5.253025285   -0.022317394
   63 SOLV  HW2     2318    5.132014793    5.253157522    0.051539216
   64 SOLV  OW      2319    6.065587412    1.613546826    5.580692427
   64 SOLV  HW1     2320    6.119874154    1.599403061    5.663484043
   64 SOLV  HW2     2321    5.969907296    1.591238072    5.599376024
   65 SOLV  OW      2322    6.644559028    5.291707540    5.885211299
   65 SOLV  HW1     2323    6.735296328    5.331077768    5.870488340
   65 SOLV  HW2     2324    6.601917613    5.335070342    5.964592514
   66 SOLV  OW      2325    1.278077989    5.197820346    0.008954049
   66 SOLV  HW1     2326    1.363105244    5.245894586   -0.012513620
   66 SOLV  HW2     2327    1.299396115    5.108729024    0.049076308
   67 SOLV  OW      2328    6.382081546    2.257935244    6.471854335
   67 SOLV  HW1     2329    6.385301562    2.272611793    6.372989436
   67 SOLV  HW2     2330    6.328612113    2.330818464    6.514621801
   68 SOLV  OW      2331    6.013125718    0.524814612    1.207208262
   68 SOLV  HW1     2332    6.066758124    0.578048064    1.272718362
   68 SOLV  HW2     2333    5.940153707    0.581967360    1.169652729
   69 SOLV  OW      2334    1.260263574    0.280274990    0.124495743
   69 SOLV  HW1     2335    1.295855071    0.369433419    0.152530804
   69 SOLV  HW2     2336    1.335920172    0.215453890    0.115765928
   70 SOLV  OW      2337    4.654635184    2.641769266    2.452098410
   70 SOLV  HW1     2338    4.575953106    2.678456563    2.402452635
   70 SOLV  HW2     2339    4.636482307    2.546850342    2.477835537
   71 SOLV  OW      2340    0.955098537    6.023770849    1.877439220
   71 SOLV  HW1     2341    0.921173440    6.062965231    1.962963516
   71 SOLV  HW2     2342    0.884585835    5.965298869    1.837308462
   72 SOLV  OW      2343    0.172274887    1.898031655    0.870532565
   72 SOLV  HW1     2344    0.074347818    1.891475436    0.851317362
   72 SOLV  HW2     2345    0.188187796    1.882638309    0.968060364
   73 SOLV  OW      2346    6.395825003    4.822112868    5.346520624
   73 SOLV  HW1     2347    6.311529697    4.854320673    5.303407865
   73 SOLV  HW2     2348    6.381578410    4.813377712    5.445123833
   74 SOLV  OW      2349    0.976038731    5.677696629    1.923767438
   74 SOLV  HW1     2350    0.910128903    5.744254238    1.888752899
   74 SOLV  HW2     2351    1.009944852    5.708072274    2.012805044
   75 SOLV  OW      2352    1.316022957    1.210731347    0.271224681
   75 SOLV  HW1     2353    1.413846864    1.231442259    0.269446851
   75 SOLV  HW2     2354    1.288883387    1.186040007    0.364258921
   76 SOLV  OW      2355    6.401153533    6.511338597    1.263953054
   76 SOLV  HW1     2356    6.491627177    6.475096316    1.241531340
   76 SOLV  HW2     2357    6.408768754    6.574571918    1.341058473
   77 SOLV  OW      2358    6.247494837    1.301381165    6.246896156
   77 SOLV  HW1     2359    6.165419458    1.278754023    6.299368394
   77 SOLV  HW2     2360    6.261780501    1.400351873    6.248426506
   78 SOLV  OW      2361    6.411264673    4.771238202    6.014339193
   78 SOLV  HW1     2362    6.335669378    4.796745230    6.074642091
   78 SOLV  HW2     2363    6.400242198    4.676112248    5.985509614
   79 SOLV  OW      2364    0.947051718    6.108161477    6.073527641
   79 SOLV  HW1     2365    0.886474585    6.079039217    6.147583528
   79 SOLV  HW2     2366    0.948014251    6.038382852    6.001890380
   80 SOLV  OW      2367    6.094196342    0.269277417    1.325775346
   80 SOLV  HW1     2368    6.077494445    0.367209926    1.314293353
   80 SOLV  HW2     2369    6.052746507    0.219271671    1.249730390
   81 SOLV  OW      2370    6.046222158    4.397678446    0.280646952
   81 SOLV  HW1     2371    6.003741048    4.470521773    0.226881598
   81 SOLV  HW2     2372    6.107578488    4.344575937    0.222191598
   82 SOLV  OW      2373    6.881716529    1.276159878    2.507890440
   82 SOLV  HW1     2374    6.976322116    1.256893873    2.481840410
   82 SOLV  HW2     2375    6.871516026    1.373906537    2.526424629
   83 SOLV  OW      2376    4.971691682    0.071679986    0.585202779
   83 SOLV  HW1     2377    4.873416461    0.085290376    0.597800149
   83 SOLV  HW2     2378    4.997877789    0.101085109    0.493270401
   84 SOLV  OW      2379    4.540469013    5.994262807    0.090572034
   84 SOLV  HW1     2380    4.536560428    6.017469229   -0.006629491
   84 SOLV  HW2     2381    4.450883133    6.009911447    0.132182774
   85 SOLV  OW      2382    1.710194370    0.273226361    0.658748852
   85 SOLV  HW1     2383    1.685611251    0.283132206    0.755172837
   85 SOLV  HW2     2384    1.783511525    0.205810027    0.649825136
   86 SOLV  OW      2385    0.112467656    0.860664776    1.963299556
   86 SOLV  HW1     2386    0.088738768    0.933880499    2.027160502
   86 SOLV  HW2     2387    0.030130236    0.809009207    1.939760477
   87 SOLV  OW      2388    1.136715114    1.340921421    5.375611775
   87 SOLV  HW1     2389    1.071996341    1.397056411    5.427190694
   87 SOLV  HW2     2390    1.103230445    1.246784998    5.371475232
   88 SOLV  OW      2391    5.918740362    0.281445936    5.462701099
   88 SOLV  HW1     2392    5.965020851    0.370078330    5.460611321
   88 SOLV  HW2     2393    5.819951491    0.295274482    5.455529077
   89 SOLV  OW      2394    1.299265797    0.442629964    0.437914864
   89 SOLV  HW1     2395    1.202871384    0.457211210    0.460211234
   89 SOLV  HW2     2396    1.324929341    0.501280615    0.361083506
   90 SOLV  OW      2397    1.954243254    0.270150891    6.398201915
   90 SOLV  HW1     2398    1.926940276    0.217612712    6.478798597
   90 SOLV  HW2     2399    1.935282686    0.367121620    6.413652192
   91 SOLV  OW      2400    6.771782656    1.151457729    1.754448417
   91 SOLV  HW1     2401    6.707335127    1.086489256    1.794784811
   91 SOLV  HW2     2402    6.828866893    1.190848428    1.826498480
   92 SOLV  OW      2403    6.740232566    0.037691768    4.525097384
   92 SOLV  HW1     2404    6.748306389    0.137155619    4.518485842
   92 SOLV  HW2     2405    6.671194486    0.005495004    4.460298207
   93 SOLV  OW      2406    6.279549455    1.561365463    6.214646718
   93 SOLV  HW1     2407    6.210988587    1.633975506    6.220032020
   93 SOLV  HW2     2408    6.366608535    1.599954443    6.184093699
   94 SOLV  OW      2409    6.431354173    1.698293381    5.591398807
   94 SOLV  HW1     2410    6.445925319    1.599505690    5.585912160
   94 SOLV  HW2     2411    6.395957965    1.731653321    5.504016916
   95 SOLV  OW      2412    0.783813132    6.352423781    2.270932185
   95 SOLV  HW1     2413    0.824164896    6.425756168    2.325664614
   95 SOLV  HW2     2414    0.700928498    6.319063730    2.315862684
   96 SOLV  OW      2415    3.566747698    6.322063496    1.080305193
   96 SOLV  HW1     2416    3.504198636    6.340911902    1.004582033
   96 SOLV  HW2     2417    3.656993514    6.359579822    1.059096233
   97 SOLV  OW      2418    6.608882784    5.925650953    4.991773706
   97 SOLV  HW1     2419    6.571823715    5.949056777    4.901881460
   97 SOLV  HW2     2420    6.703157063    5.958348854    4.998482562
   98 SOLV  OW      2421    5.311542423    6.456535751    4.937711692
   98 SOLV  HW1     2422    5.237793763    6.481695183    4.875023600
   98 SOLV  HW2     2423    5.393490997    6.433516990    4.885211674
   99 SOLV  OW      2424    0.847834485    6.085211504    5.299400342
   99 SOLV  HW1     2425    0.841015316    6.183925651    5.284896846
   99 SOLV  HW2     2426    0.938133686    6.063112488    5.336265764
  100 SOLV  OW      2427    1.647648599    6.562096347    4.906501004
  100 SOLV  HW1     2428    1.623423113    6.636802443    4.844581833
  100 SOLV  HW2     2429    1.742355274    6.534530569    4.889992940
  101 SOLV  OW      2430    4.473703041    5.235561347    1.085003178
  101 SOLV  HW1     2431    4.498309083    5.199068209    0.995200100
  101 SOLV  HW2     2432    4.533707435    5.312394066    1.107319548
  102 SOLV  OW      2433    5.292010837    1.508731522    1.163769811
  102 SOLV  HW1     2434    5.357929161    1.444177125    1.202360727
  102 SOLV  HW2     2435    5.222753288    1.530700606    1.232489355
  103 SOLV  OW      2436    1.328337468    0.308220808    0.815892082
  103 SOLV  HW1     2437    1.315297647    0.404608565    0.792625770
  103 SOLV  HW2     2438    1.363581613    0.300950524    0.909202925
  104 SOLV  OW      2439    6.834355330    0.710371497    2.403518939
  104 SOLV  HW1     2440    6.807812596    0.726553651    2.308473356
  104 SOLV  HW2     2441    6.915734028    0.764361323    2.425027223
  105 SOLV  OW      2442    6.608483861    6.503547235    1.863578142
  105 SOLV  HW1     2443    6.570928820    6.432641505    1.923260605
  105 SOLV  HW2     2444    6.701930345    6.524987905    1.892038590
  106 SOLV  OW      2445    5.782363189    0.704595957    0.400475355
  106 SOLV  HW1     2446    5.767834482    0.622822924    0.456184716
  106 SOLV  HW2     2447    5.806411948    0.781459411    0.459763505
  107 SOLV  OW      2448    4.672635016    5.766390671    6.626933476
  107 SOLV  HW1     2449    4.639165555    5.811022665    6.543930452
  107 SOLV  HW2     2450    4.733056990    5.690697657    6.602006735
  108 SOLV  OW      2451    5.736222345    0.253991369    0.991785495
  108 SOLV  HW1     2452    5.700036004    0.272010935    1.083258125
  108 SOLV  HW2     2453    5.660442666    0.237715245    0.928588358
  109 SOLV  OW      2454    6.654834678    1.284128991    1.519700362
  109 SOLV  HW1     2455    6.556512915    1.279660941    1.501958402
  109 SOLV  HW2     2456    6.679113890    1.217068114    1.589808860
  110 SOLV  OW      2457    5.963792997    6.791171416    1.490966644
  110 SOLV  HW1     2458    6.039095406    6.794883636    1.425260024
  110 SOLV  HW2     2459    5.945391427    6.883101666    1.525777223
  111 SOLV  OW      2460    3.988641937    6.193670557    0.741787957
  111 SOLV  HW1     2461    3.935877913    6.121903002    0.696341145
  111 SOLV  HW2     2462    3.954442386    6.283233408    0.713347029
  112 SOLV  OW      2463    1.141842149    5.792334879    6.757925266
  112 SOLV  HW1     2464    1.230398149    5.799421501    6.711999214
  112 SOLV  HW2     2465    1.147346582    5.723749137    6.830501090
  113 SOLV  OW      2466    0.942672015    6.509243344    2.462157938
  113 SOLV  HW1     2467    0.977499705    6.497823593    2.555206916
  113 SOLV  HW2     2468    0.929576060    6.606559213    2.443195966
  114 SOLV  OW      2469    0.628171585    0.656717516    2.248805161
  114 SOLV  HW1     2470    0.636967063    0.557747412    2.260101078
  114 SOLV  HW2     2471    0.708769578    0.701898649    2.287049493
  115 SOLV  OW      2472    0.872625436    1.767546312    0.664975851
  115 SOLV  HW1     2473    0.950732187    1.757995278    0.603250700
  115 SOLV  HW2     2474    0.882180160    1.703258087    0.740986039
  116 SOLV  OW      2475    6.164199544    6.257360105    1.763074644
  116 SOLV  HW1     2476    6.161385625    6.160939393    1.736673708
  116 SOLV  HW2     2477    6.209279246    6.310281317    1.691179150
  117 SOLV  OW      2478    6.224817091    6.785165477    1.371327273
  117 SOLV  HW1     2479    6.321378152    6.761102390    1.381261052
  117 SOLV  HW2     2480    6.179392962    6.717437133    1.313436904
  118 SOLV  OW      2481    5.846379828    1.467756597    0.618838059
  118 SOLV  HW1     2482    5.870545012    1.436469557    0.526973727
  118 SOLV  HW2     2483    5.877354000    1.400570978    0.686132433
  119 SOLV  OW      2484    6.330064812    1.283636598    5.987048565
  119 SOLV  HW1     2485    6.322093072    1.306664478    6.084043067
  119 SOLV  HW2     2486    6.242991122    1.301643481    5.941269698
  120 SOLV  OW      2487    5.195232794    6.672107548    5.371751059
  120 SOLV  HW1     2488    5.269517832    6.713303912    5.424520726
  120 SOLV  HW2     2489    5.233563117    6.618329526    5.296659710
  121 SOLV  OW      2490    5.770324543    0.830155572    0.176695240
  121 SOLV  HW1     2491    5.814072449    0.915381271    0.205404250
  121 SOLV  HW2     2492    5.745092490    0.776814571    0.257438842
  122 SOLV  OW      2493    0.072988414    5.980885224    4.758068966
  122 SOLV  HW1     2494    0.172668678    5.987367920    4.753393211
  122 SOLV  HW2     2495    0.033187347    6.072109690    4.748375049
  123 SOLV  OW      2496    1.629375334    0.040529143    6.781414522
  123 SOLV  HW1     2497    1.645987773   -0.042471202    6.834673329
  123 SOLV  HW2     2498    1.537294829    0.037288026    6.742527396
  124 SOLV  OW      2499    4.706117838    5.781312864    0.147719487
  124 SOLV  HW1     2500    4.662898663    5.691126743    0.148429224
  124 SOLV  HW2     2501    4.635650948    5.851969213    0.141092625
  125 SOLV  OW      2502    0.268299359    0.607455055    1.765648564
  125 SOLV  HW1     2503    0.266553916    0.507599739    1.770879604
  125 SOLV  HW2     2504    0.315880780    0.644177064    1.845579393
  126 SOLV  OW      2505    6.629145948    0.462271828    2.097095440
  126 SOLV  HW1     2506    6.662875939    0.382812035    2.147597019
  126 SOLV  HW2     2507    6.530270387    0.454184034    2.084443482
  127 SOLV  OW      2508    4.972491044    0.623251992    6.435607019
  127 SOLV  HW1     2509    5.047799597    0.612524121    6.500531800
  127 SOLV  HW2     2510    4.956750862    0.536594728    6.388231225
  128 SOLV  OW      2511    1.969029299    6.784365038    6.132885665
  128 SOLV  HW1     2512    1.939098192    6.879713289    6.129302368
  128 SOLV  HW2     2513    1.891983517    6.726228055    6.159077292
  129 SOLV  OW      2514    3.852793224    6.325435064    0.940759696
  129 SOLV  HW1     2515    3.882285992    6.410539299    0.897295244
  129 SOLV  HW2     2516    3.886734652    6.322548289    1.034788354
  130 SOLV  OW      2517    4.900603393    5.889210531    0.312328437
  130 SOLV  HW1     2518    4.979563756    5.835982548    0.281771027
  130 SOLV  HW2     2519    4.818014768    5.855048274    0.267453685
  131 SOLV  OW      2520    1.374003738    2.148948677    2.310986485
  131 SOLV  HW1     2521    1.356029065    2.059203352    2.270686367
  131 SOLV  HW2     2522    1.301249794    2.212387918    2.284838534
  132 SOLV  OW      2523    1.446280575    1.218217394    6.122643227
  132 SOLV  HW1     2524    1.526343176    1.208876418    6.181842980
  132 SOLV  HW2     2525    1.426101923    1.315209848    6.108963237
  133 SOLV  OW      2526    0.393916866    1.129148424    2.136598288
  133 SOLV  HW1     2527    0.478220753    1.094161729    2.177469215
  133 SOLV  HW2     2528    0.352361954    1.196136375    2.198140407
  134 SOLV  OW      2529    0.302144826    1.818629436    0.382545168
  134 SOLV  HW1     2530    0.255536406    1.739407336    0.421934939
  134 SOLV  HW2     2531    0.241739106    1.898220774    0.386590921
  135 SOLV  OW      2532    5.969132240    1.871666399    0.553436492
  135 SOLV  HW1     2533    5.893955854    1.924841403    0.514417749
  135 SOLV  HW2     2534    5.932125597    1.793225586    0.603226032
  136 SOLV  OW      2535    5.439553306    2.331899405    2.065543603
  136 SOLV  HW1     2536    5.445077598    2.370017586    2.157836201
  136 SOLV  HW2     2537    5.424544870    2.405775626    1.999828817
  137 SOLV  OW      2538    6.473471241    5.352293953    5.655612906
  137 SOLV  HW1     2539    6.537934775    5.317044037    5.723450480
  137 SOLV  HW2     2540    6.416818257    5.423381888    5.697289579
  138 SOLV  OW      2541    5.739135090    6.316909614    4.944221160
  138 SOLV  HW1     2542    5.772666333    6.244252379    4.884237615
  138 SOLV  HW2     2543    5.674145303    6.278583288    5.009862290
  139 SOLV  OW      2544    3.689125985    3.588571998    3.768201319
  139 SOLV  HW1     2545    3.765626253    3.610408984    3.828805376
  139 SOLV  HW2     2546    3.620289026    3.536622665    3.818843767
  140 SOLV  OW      2547    0.009201016    5.953427066    5.022798969
  140 SOLV  HW1     2548    0.057875597    5.985129637    5.104197808
  140 SOLV  HW2     2549    0.057812008    5.983966060    4.940918926
  141 SOLV  OW      2550    4.847806631    4.222198926    3.699253098
  141 SOLV  HW1     2551    4.939885602    4.208550168    3.662688546
  141 SOLV  HW2     2552    4.848876705    4.297636588    3.764901824
  142 SOLV  OW      2553    4.027551505    3.804562267    6.629893026
  142 SOLV  HW1     2554    4.072756292    3.724625264    6.669494885
  142 SOLV  HW2     2555    4.008266760    3.871078050    6.702040939
  143 SOLV  OW      2556    5.249136780    3.843177953    4.145605937
  143 SOLV  HW1     2557    5.153257906    3.816239970    4.136492769
  143 SOLV  HW2     2558    5.296358248    3.778518672    4.205528698
  144 SOLV  OW      2559    3.181291432    5.747167582    4.021308594
  144 SOLV  HW1     2560    3.243815673    5.790395221    4.086301083
  144 SOLV  HW2     2561    3.096476044    5.722367552    4.068139759
  145 SOLV  OW      2562    4.492064627    3.815882314    5.220028223
  145 SOLV  HW1     2563    4.457373153    3.886202917    5.157955556
  145 SOLV  HW2     2564    4.464665122    3.837676296    5.313707146
  146 SOLV  OW      2565    5.750635428    3.898544691    3.622066039
  146 SOLV  HW1     2566    5.747834189    3.940706585    3.712707863
  146 SOLV  HW2     2567    5.733985056    3.800294504    3.630493431
  147 SOLV  OW      2568    5.729830240    4.020983932    3.876434903
  147 SOLV  HW1     2569    5.689359299    4.003506178    3.966202118
  147 SOLV  HW2     2570    5.732506587    4.119547650    3.859716195
  148 SOLV  OW      2571    5.111786710    3.852775523    5.349254867
  148 SOLV  HW1     2572    5.185417529    3.919442106    5.337604773
  148 SOLV  HW2     2573    5.074499654    3.828339275    5.259732679
  149 SOLV  OW      2574    4.973802919    4.300756895    5.677283931
  149 SOLV  HW1     2575    4.979711203    4.383044440    5.620752730
  149 SOLV  HW2     2576    4.984322041    4.219815408    5.619492895
  150 SOLV  OW      2577    3.943006520    6.449335912    3.710687092
  150 SOLV  HW1     2578    4.008973808    6.517800737    3.679661109
  150 SOLV  HW2     2579    3.889991138    6.486334110    3.786990226
  151 SOLV  OW      2580    6.600803586    4.569194334    3.169274394
  151 SOLV  HW1     2581    6.579688999    4.516775968    3.251776077
  151 SOLV  HW2     2582    6.637550929    4.658546098    3.195079336
  152 SOLV  OW      2583    5.363037292    4.648190925    3.977235145
  152 SOLV  HW1     2584    5.428479133    4.576499019    3.953172554
  152 SOLV  HW2     2585    5.274802689    4.606675606    3.999427153
  153 SOLV  OW      2586    6.064174720    4.670609492    5.318030322
  153 SOLV  HW1     2587    6.087107109    4.767114816    5.305272320
  153 SOLV  HW2     2588    5.967444667    4.656300809    5.297043115
  154 SOLV  OW      2589    4.159132460    5.418790139    5.133982553
  154 SOLV  HW1     2590    4.209141524    5.337822644    5.164728333
  154 SOLV  HW2     2591    4.172341116    5.430722891    5.035570143
  155 SOLV  OW      2592    5.630703422    5.206082955    4.879771717
  155 SOLV  HW1     2593    5.688853626    5.140559207    4.928011151
  155 SOLV  HW2     2594    5.537949290    5.169371397    4.872655004
  156 SOLV  OW      2595    5.513798748    3.776281287    5.312975666
  156 SOLV  HW1     2596    5.477050469    3.710350862    5.247369123
  156 SOLV  HW2     2597    5.438613271    3.817509376    5.364442597
  157 SOLV  OW      2598    4.891575682    6.180090860    4.515335485
  157 SOLV  HW1     2599    4.980226067    6.220407649    4.538083332
  157 SOLV  HW2     2600    4.819891881    6.248985732    4.526133191
  158 SOLV  OW      2601    4.753438566    5.769577837    4.288626782
  158 SOLV  HW1     2602    4.775594067    5.703161326    4.217215689
  158 SOLV  HW2     2603    4.778450118    5.732092637    4.377906031
  159 SOLV  OW      2604    4.776549812    3.750022502    5.327241060
  159 SOLV  HW1     2605    4.684349278    3.740075926    5.289797093
  159 SOLV  HW2     2606    4.832306122    3.671689230    5.299726639
  160 SOLV  OW      2607    5.088293823    6.421253072    4.743350723
  160 SOLV  HW1     2608    5.028208970    6.491373141    4.704949854
  160 SOLV  HW2     2609    5.109687103    6.353517820    4.672953166
  161 SOLV  OW      2610    3.939792158    3.541570375    5.179024148
  161 SOLV  HW1     2611    4.006480961    3.574673980    5.112254775
  161 SOLV  HW2     2612    3.948372614    3.442366323    5.188311777
  162 SOLV  OW      2613    4.811322152    3.614277798    4.116335670
  162 SOLV  HW1     2614    4.839006357    3.522390787    4.144475223
  162 SOLV  HW2     2615    4.788850203    3.613924478    4.018886579
  163 SOLV  OW      2616    4.859539828    3.548036296    5.164256416
  163 SOLV  HW1     2617    4.807879292    3.512615337    5.086292539
  163 SOLV  HW2     2618    4.950049298    3.505545224    5.166319201
  164 SOLV  OW      2619    5.341475510    2.996565091    5.423351229
  164 SOLV  HW1     2620    5.392805536    2.921259363    5.464536056
  164 SOLV  HW2     2621    5.404866880    3.068604857    5.395179057
  165 SOLV  OW      2622    5.032133173    5.885971092    5.204280044
  165 SOLV  HW1     2623    5.119644631    5.921560348    5.237091173
  165 SOLV  HW2     2624    5.019614835    5.911522727    5.108406094
  166 SOLV  OW      2625    5.770925511    3.814624714    0.103228768
  166 SOLV  HW1     2626    5.673832535    3.832433952    0.119265234
  166 SOLV  HW2     2627    5.811409254    3.892054920    0.054577133
  167 SOLV  OW      2628    5.120947012    5.584899764    4.132669123
  167 SOLV  HW1     2629    5.174985863    5.546527046    4.057775163
  167 SOLV  HW2     2630    5.034813480    5.534720218    4.140714091
  168 SOLV  OW      2631    4.256460032    5.526330176    6.250407328
  168 SOLV  HW1     2632    4.348552605    5.548539912    6.282460705
  168 SOLV  HW2     2633    4.237443724    5.576759261    6.166163462
  169 SOLV  OW      2634    5.120421123    5.727100186    5.628236820
  169 SOLV  HW1     2635    5.178110882    5.795545262    5.672814430
  169 SOLV  HW2     2636    5.026901846    5.761837364    5.621203845
  170 SOLV  OW      2637    5.205228388    4.587557151    6.345334688
  170 SOLV  HW1     2638    5.179189363    4.552289159    6.255445547
  170 SOLV  HW2     2639    5.249134148    4.676778473    6.334671185
  171 SOLV  OW      2640    4.689849824    4.629347302    5.878994560
  171 SOLV  HW1     2641    4.639219278    4.554810898    5.922384007
  171 SOLV  HW2     2642    4.630020453    4.708858507    5.868986631
  172 SOLV  OW      2643    4.407547856    6.753384337    4.837616115
  172 SOLV  HW1     2644    4.474057947    6.706496533    4.895749758
  172 SOLV  HW2     2645    4.418124060    6.722315715    4.743146620
  173 SOLV  OW      2646    5.020405301    5.754564785    6.038991821
  173 SOLV  HW1     2647    5.051205555    5.849574863    6.033871823
  173 SOLV  HW2     2648    5.098715016    5.695097295    6.057240519
  174 SOLV  OW      2649    3.735780550    3.278353513    5.503692372
  174 SOLV  HW1     2650    3.703834975    3.351651714    5.563749791
  174 SOLV  HW2     2651    3.765586037    3.200569388    5.559021053
  175 SOLV  OW      2652    6.206264167    5.122985813    4.279171220
  175 SOLV  HW1     2653    6.187772260    5.070439509    4.196111397
  175 SOLV  HW2     2654    6.208165480    5.220522265    4.257151113
  176 SOLV  OW      2655    5.579920861    5.431617250    5.998248994
  176 SOLV  HW1     2656    5.504850342    5.435898209    6.064185242
  176 SOLV  HW2     2657    5.613372750    5.524041017    5.979803396
  177 SOLV  OW      2658    5.351994498    4.363338295    6.406056776
  177 SOLV  HW1     2659    5.277849278    4.429972714    6.398039407
  177 SOLV  HW2     2660    5.348604098    4.320432675    6.496331314
  178 SOLV  OW      2661    3.951027232    4.871690872    6.720043829
  178 SOLV  HW1     2662    3.901196152    4.940844704    6.772355440
  178 SOLV  HW2     2663    3.896985379    4.844924773    6.640263805
  179 SOLV  OW      2664    4.646909954    5.009113836    5.614992995
  179 SOLV  HW1     2665    4.573103592    5.057658179    5.568113039
  179 SOLV  HW2     2666    4.607865021    4.942568877    5.678623941
  180 SOLV  OW      2667    5.316632453    3.745349325    5.612012525
  180 SOLV  HW1     2668    5.224039571    3.738912160    5.574770091
  180 SOLV  HW2     2669    5.318273226    3.706408280    5.704114902
  181 SOLV  OW      2670    4.209777318    2.996415536    5.689999458
  181 SOLV  HW1     2671    4.256692130    3.042317182    5.614542108
  181 SOLV  HW2     2672    4.270464729    2.927807227    5.730146388
  182 SOLV  OW      2673    5.803852284    6.550189470    4.834457853
  182 SOLV  HW1     2674    5.775999754    6.472099442    4.890383939
  182 SOLV  HW2     2675    5.865233090    6.519012256    4.761919301
  183 SOLV  OW      2676    6.220907118    4.507083316    6.347965797
  183 SOLV  HW1     2677    6.266276522    4.566425993    6.414463019
  183 SOLV  HW2     2678    6.122010144    4.521152354    6.352785844
  184 SOLV  OW      2679    4.356110615    4.435632939    6.344299801
  184 SOLV  HW1     2680    4.426218764    4.368567332    6.320030158
  184 SOLV  HW2     2681    4.332398781    4.425548984    6.440932871
  185 SOLV  OW      2682    5.342088027    4.287900550    4.682502319
  185 SOLV  HW1     2683    5.425809893    4.245707071    4.647689801
  185 SOLV  HW2     2684    5.284771380    4.316500727    4.605702188
  186 SOLV  OW      2685    6.541682767    3.868533632    4.848144887
  186 SOLV  HW1     2686    6.486891580    3.786096402    4.833929771
  186 SOLV  HW2     2687    6.621347224    3.866403459    4.787737629
  187 SOLV  OW      2688    3.477470318    5.471306916    6.856197050
  187 SOLV  HW1     2689    3.457311775    5.397732212    6.791528171
  187 SOLV  HW2     2690    3.569117494    5.507148165    6.838370399
  188 SOLV  OW      2691    4.644769572    6.039773249    4.931330068
  188 SOLV  HW1     2692    4.663008734    6.019785901    5.027608140
  188 SOLV  HW2     2693    4.718497934    6.002443986    4.875008106
  189 SOLV  OW      2694    0.121548990    4.127865685    4.366423559
  189 SOLV  HW1     2695    0.096598903    4.123747401    4.463182132
  189 SOLV  HW2     2696    0.216387715    4.158394724    4.357746049
  190 SOLV  OW      2697    5.808896131    5.374834656    3.741576387
  190 SOLV  HW1     2698    5.723917758    5.325301276    3.759660554
  190 SOLV  HW2     2699    5.881460461    5.309597807    3.719657283
  191 SOLV  OW      2700    3.819627160    6.148349921    6.710377529
  191 SOLV  HW1     2701    3.785079247    6.073833490    6.767432989
  191 SOLV  HW2     2702    3.758468137    6.227125023    6.717833406
  192 SOLV  OW      2703    5.848729188    6.321705941    3.951764192
  192 SOLV  HW1     2704    5.751202707    6.343574221    3.948328704
  192 SOLV  HW2     2705    5.899764646    6.388423475    3.897491135
  193 SOLV  OW      2706    3.161053067    6.422715928    6.496463831
  193 SOLV  HW1     2707    3.193814599    6.392374061    6.406977750
  193 SOLV  HW2     2708    3.217993433    6.498250044    6.528929478
  194 SOLV  OW      2709    4.787012239    6.035313523    6.549029524
  194 SOLV  HW1     2710    4.816335824    6.125853464    6.518297374
  194 SOLV  HW2     2711    4.847811380    5.965799242    6.510648898
  195 SOLV  OW      2712    4.744933462    5.104026980    3.805755874
  195 SOLV  HW1     2713    4.773757815    5.133858663    3.714755098
  195 SOLV  HW2     2714    4.825010003    5.096161240    3.865150183
  196 SOLV  OW      2715    4.229667850    4.664853740    5.862627535
  196 SOLV  HW1     2716    4.265826119    4.659882500    5.955736769
  196 SOLV  HW2     2717    4.130728611    4.679026727    5.866022078
  197 SOLV  OW      2718    5.250789792    5.584945446    3.887585931
  197 SOLV  HW1     2719    5.337218235    5.598568636    3.936024019
  197 SOLV  HW2     2720    5.209714499    5.673799992    3.867106647
  198 SOLV  OW      2721    4.407103688    5.766846235    5.430190843
  198 SOLV  HW1     2722    4.339944246    5.823596888    5.382540949
  198 SOLV  HW2     2723    4.438801886    5.814505687    5.512198500
  199 SOLV  OW      2724    6.026403034    5.419666606    4.699319936
  199 SOLV  HW1     2725    6.115026344    5.463570552    4.714151174
  199 SOLV  HW2     2726    5.957740142    5.489371643    4.678627685
  200 SOLV  OW      2727    5.685791205    3.615850088    3.924675879
  200 SOLV  HW1     2728    5.589040841    3.591909976    3.932903802
  200 SOLV  HW2     2729    5.708588045    3.629772484    3.828302367
  201 SOLV  OW      2730    5.141398272    3.031425135    3.471757471
  201 SOLV  HW1     2731    5.221893593    3.018628444    3.413805695
  201 SOLV  HW2     2732    5.167817898    3.022874488    3.567832817
  202 SOLV  OW      2733    3.702737745    5.370231431    4.503618292
  202 SOLV  HW1     2734    3.680209348    5.441035503    4.570559119
  202 SOLV  HW2     2735    3.772253569    5.404866264    4.440612163
  203 SOLV  OW      2736    3.894071493    5.163904911    5.137265989
  203 SOLV  HW1     2737    3.889859700    5.233448217    5.065516764
  203 SOLV  HW2     2738    3.976870373    5.109029763    5.125647911
  204 SOLV  OW      2739    3.506741992    6.776190364    6.291143122
  204 SOLV  HW1     2740    3.542693783    6.847524345    6.230972687
  204 SOLV  HW2     2741    3.570109560    6.761645247    6.367133325
  205 SOLV  OW      2742    3.491423743    6.497719390    6.523210979
  205 SOLV  HW1     2743    3.488050170    6.459993247    6.615770681
  205 SOLV  HW2     2744    3.410857672    6.554873245    6.507577944
  206 SOLV  OW      2745    4.286081984    4.128642470    6.263808343
  206 SOLV  HW1     2746    4.292267818    4.051006650    6.326533608
  206 SOLV  HW2     2747    4.222002411    4.106940398    6.190168486
  207 SOLV  OW      2748    5.344536496    5.261481637    3.517068824
  207 SOLV  HW1     2749    5.282136287    5.308452519    3.579529313
  207 SOLV  HW2     2750    5.424975443    5.318704768    3.501053644
  208 SOLV  OW      2751    5.855753894    4.466167743    4.218821068
  208 SOLV  HW1     2752    5.816762135    4.553583175    4.247800028
  208 SOLV  HW2     2753    5.888848260    4.473993314    4.124773168
  209 SOLV  OW      2754    4.806523960    6.679442635    5.319195467
  209 SOLV  HW1     2755    4.859867643    6.690237084    5.235291313
  209 SOLV  HW2     2756    4.837168575    6.746285030    5.386981603
  210 SOLV  OW      2757    5.131148722    4.933474551    5.684721998
  210 SOLV  HW1     2758    5.141255502    4.918560096    5.586350965
  210 SOLV  HW2     2759    5.070321148    5.011261695    5.700549454
  211 SOLV  OW      2760    4.180225804    5.672930272    6.679387600
  211 SOLV  HW1     2761    4.275358637    5.696863078    6.698844845
  211 SOLV  HW2     2762    4.129536972    5.755462371    6.654474488
  212 SOLV  OW      2763    6.194059059    3.651275880    5.815499312
  212 SOLV  HW1     2764    6.286821863    3.677910150    5.789283711
  212 SOLV  HW2     2765    6.165187058    3.704851158    5.894857003
  213 SOLV  OW      2766    3.970335928    4.193605608    5.877121853
  213 SOLV  HW1     2767    4.022345051    4.272039745    5.910953271
  213 SOLV  HW2     2768    3.874009288    4.204375891    5.901751756
  214 SOLV  OW      2769    0.012921492    5.300140084    4.214526016
  214 SOLV  HW1     2770   -0.054107107    5.369835942    4.240042457
  214 SOLV  HW2     2771    0.043018759    5.315726376    4.120437756
  215 SOLV  OW      2772    5.803676077    3.658052611    4.187442333
  215 SOLV  HW1     2773    5.757450817    3.666563030    4.099165746
  215 SOLV  HW2     2774    5.790825509    3.742151150    4.240017192
  216 SOLV  OW      2775    3.488383265    4.258439835    5.377162613
  216 SOLV  HW1     2776    3.543434508    4.311603853    5.312784258
  216 SOLV  HW2     2777    3.391390803    4.270693210    5.356092397
  217 SOLV  OW      2778    4.339985217    6.426871594    5.164348194
  217 SOLV  HW1     2779    4.293094175    6.490410654    5.102982036
  217 SOLV  HW2     2780    4.432365840    6.460439655    5.182805005
  218 SOLV  OW      2781    3.957270374    5.402136589    5.686343547
  218 SOLV  HW1     2782    3.947799313    5.383552697    5.588542847
  218 SOLV  HW2     2783    3.936737367    5.319111922    5.738163432
  219 SOLV  OW      2784    5.838268818    5.084844500    6.100357455
  219 SOLV  HW1     2785    5.926938477    5.053432993    6.134284598
  219 SOLV  HW2     2786    5.772850782    5.087839305    6.175932000
  220 SOLV  OW      2787    3.548593154    6.342202528    3.729214647
  220 SOLV  HW1     2788    3.628832501    6.401144352    3.738645965
  220 SOLV  HW2     2789    3.568133460    6.269630785    3.663237931
  221 SOLV  OW      2790    3.914632536    5.787019002    6.347027105
  221 SOLV  HW1     2791    3.860536546    5.839357165    6.412876815
  221 SOLV  HW2     2792    3.960981928    5.849872804    6.284554135
  222 SOLV  OW      2793    6.198223706    3.684956571    6.509915731
  222 SOLV  HW1     2794    6.234993745    3.735118604    6.431599591
  222 SOLV  HW2     2795    6.146726574    3.605608943    6.477454993
  223 SOLV  OW      2796    6.854978622    3.957361171    4.225255323
  223 SOLV  HW1     2797    6.802394191    3.908623007    4.294975056
  223 SOLV  HW2     2798    6.916028513    4.023090299    4.269459499
  224 SOLV  OW      2799    5.619199553    6.261034867    3.651142997
  224 SOLV  HW1     2800    5.681526803    6.301759527    3.584370331
  224 SOLV  HW2     2801    5.658128054    6.175425059    3.685160531
  225 SOLV  OW      2802    6.335206058    6.348089078    4.472445085
  225 SOLV  HW1     2803    6.338815639    6.349107714    4.372507024
  225 SOLV  HW2     2804    6.385932489    6.426414360    4.508412317
  226 SOLV  OW      2805    6.287228116    4.252544886    4.956328243
  226 SOLV  HW1     2806    6.368284215    4.204714813    4.990149983
  226 SOLV  HW2     2807    6.257038882    4.210521409    4.870745950
  227 SOLV  OW      2808    4.874113371    3.678270572    6.248106760
  227 SOLV  HW1     2809    4.908607927    3.584535066    6.253159855
  227 SOLV  HW2     2810    4.797532107    3.689049469    6.311516221
  228 SOLV  OW      2811    5.895014218    4.176283846    5.764734105
  228 SOLV  HW1     2812    5.864547479    4.186040255    5.859486393
  228 SOLV  HW2     2813    5.816712769    4.153868778    5.706700921
  229 SOLV  OW      2814    4.275658767    6.106314815    4.818699747
  229 SOLV  HW1     2815    4.283556840    6.099966978    4.918192279
  229 SOLV  HW2     2816    4.363662637    6.133836564    4.779980572
  230 SOLV  OW      2817    5.105925576    6.271212222    5.240446103
  230 SOLV  HW1     2818    5.155813186    6.357683948    5.246269186
  230 SOLV  HW2     2819    5.101338929    6.229236809    5.331093924
  231 SOLV  OW      2820    6.733352806    5.790091925    4.679287882
  231 SOLV  HW1     2821    6.791062999    5.718449029    4.640064892
  231 SOLV  HW2     2822    6.791057111    5.863743445    4.714604119
  232 SOLV  OW      2823    5.904898849    4.732930887    6.595083326
  232 SOLV  HW1     2824    5.914784565    4.661542271    6.525744509
  232 SOLV  HW2     2825    5.904557094    4.822587484    6.550772534
  233 SOLV  OW      2826    5.855221619    4.593300169    5.588691254
  233 SOLV  HW1     2827    5.802467549    4.668452903    5.549057864
  233 SOLV  HW2     2828    5.942498131    4.628229538    5.622814766
  234 SOLV  OW      2829    5.378299797    3.659854100    3.555130442
  234 SOLV  HW1     2830    5.303550404    3.597830070    3.531308176
  234 SOLV  HW2     2831    5.464972194    3.610012358    3.552782845
  235 SOLV  OW      2832    3.817880284    4.016206799    3.247813154
  235 SOLV  HW1     2833    3.778370567    3.925388338    3.233923558
  235 SOLV  HW2     2834    3.763696370    4.066116260    3.315451981
  236 SOLV  OW      2835    4.495290574    5.223108599    3.827143900
  236 SOLV  HW1     2836    4.434924754    5.143662288    3.833910736
  236 SOLV  HW2     2837    4.588638549    5.192518776    3.808382778
  237 SOLV  OW      2838    4.452364535    3.859824062    5.482439801
  237 SOLV  HW1     2839    4.532889762    3.905336348    5.520469852
  237 SOLV  HW2     2840    4.420305792    3.789922928    5.546376533
  238 SOLV  OW      2841    4.914794050    6.533571379    3.980744203
  238 SOLV  HW1     2842    4.866308286    6.502675862    3.898911655
  238 SOLV  HW2     2843    5.012255250    6.542649450    3.960277078
  239 SOLV  OW      2844    3.900553251    4.242489697    0.051579811
  239 SOLV  HW1     2845    3.954832023    4.177305520    0.104554806
  239 SOLV  HW2     2846    3.806412311    4.242639079    0.085327771
  240 SOLV  OW      2847    4.529160798    4.239438186    6.214542975
  240 SOLV  HW1     2848    4.596143553    4.181108444    6.260505126
  240 SOLV  HW2     2849    4.440777437    4.192735844    6.211589512
  241 SOLV  OW      2850    4.024361692    3.491004661    3.793420327
  241 SOLV  HW1     2851    4.056426181    3.423398791    3.727067009
  241 SOLV  HW2     2852    4.002092524    3.576219181    3.746049791
  242 SOLV  OW      2853    4.983994178    3.847913986    4.126494510
  242 SOLV  HW1     2854    4.960509768    3.920442529    4.061766292
  242 SOLV  HW2     2855    4.924582694    3.768961694    4.111054887
  243 SOLV  OW      2856    4.884279036    5.357244957    4.209936637
  243 SOLV  HW1     2857    4.909910067    5.299474391    4.132430450
  243 SOLV  HW2     2858    4.842619047    5.441676721    4.176213779
  244 SOLV  OW      2859    5.567365421    5.659843549    4.624769194
  244 SOLV  HW1     2860    5.479096385    5.678038861    4.581422149
  244 SOLV  HW2     2861    5.560134914    5.578214479    4.682091971
  245 SOLV  OW      2862    5.151338569    5.053743987    6.098420495
  245 SOLV  HW1     2863    5.240347437    5.090321111    6.071194254
  245 SOLV  HW2     2864    5.078822866    5.104364742    6.051722398
  246 SOLV  OW      2865    4.130597748    4.038179999    5.306676107
  246 SOLV  HW1     2866    4.206812514    4.038779649    5.241938261
  246 SOLV  HW2     2867    4.045146786    4.055443542    5.257685257
  247 SOLV  OW      2868    6.479618147    3.826148899    5.291814951
  247 SOLV  HW1     2869    6.444082640    3.742933869    5.249221355
  247 SOLV  HW2     2870    6.434120839    3.840635662    5.379688539
  248 SOLV  OW      2871    4.187764836    5.859449391    0.029772265
  248 SOLV  HW1     2872    4.169124523    5.954985436    0.052730509
  248 SOLV  HW2     2873    4.279093792    5.852024749   -0.010296633
  249 SOLV  OW      2874    4.018045042    6.857329411    4.405860157
  249 SOLV  HW1     2875    4.008767602    6.811649065    4.494342940
  249 SOLV  HW2     2876    3.927426822    6.881795753    4.371340160
  250 SOLV  OW      2877    5.936635432    4.567197117    6.391825384
  250 SOLV  HW1     2878    5.907716216    4.471461219    6.391347870
  250 SOLV  HW2     2879    5.876085101    4.620579974    6.332784800
  251 SOLV  OW      2880    5.125763693    5.205188519    5.497832502
  251 SOLV  HW1     2881    5.057328807    5.157107276    5.552649469
  251 SOLV  HW2     2882    5.093155267    5.297466540    5.477303072
  252 SOLV  OW      2883    3.350128225    6.617927132    3.882255951
  252 SOLV  HW1     2884    3.408978602    6.635858840    3.961104215
  252 SOLV  HW2     2885    3.333205579    6.519627886    3.874991623
  253 SOLV  OW      2886    4.984208042    3.454248203    5.909791043
  253 SOLV  HW1     2887    5.080169021    3.477707233    5.894204474
  253 SOLV  HW2     2888    4.932483549    3.537374085    5.930196584
  254 SOLV  OW      2889    5.491402181    3.956796162    5.647209115
  254 SOLV  HW1     2890    5.417695551    4.020920517    5.668583671
  254 SOLV  HW2     2891    5.452561474    3.866790598    5.627414519
  255 SOLV  OW      2892    4.974161980    5.755957109    3.559019948
  255 SOLV  HW1     2893    4.914979927    5.807479114    3.497016025
  255 SOLV  HW2     2894    4.966647498    5.793729168    3.651314323
  256 SOLV  OW      2895    6.445752354    3.688832125    5.699110034
  256 SOLV  HW1     2896    6.521317721    3.749349685    5.724160794
  256 SOLV  HW2     2897    6.467645896    3.595156428    5.726414552
  257 SOLV  OW      2898    6.837291349    4.638285911    6.353391585
  257 SOLV  HW1     2899    6.914184434    4.663918622    6.294805014
  257 SOLV  HW2     2900    6.864862247    4.644830862    6.449302727
  258 SOLV  OW      2901    4.797635629    4.066920754    4.703307507
  258 SOLV  HW1     2902    4.790677077    4.053655736    4.604425779
  258 SOLV  HW2     2903    4.891398387    4.092419732    4.726978357
  259 SOLV  OW      2904    3.804130468    4.768944222    6.513730321
  259 SOLV  HW1     2905    3.718090643    4.819594250    6.519502348
  259 SOLV  HW2     2906    3.786682299    4.671733776    6.529453672
  260 SOLV  OW      2907    3.403561484    5.330065519    5.193173581
  260 SOLV  HW1     2908    3.313218912    5.339547809    5.234986832
  260 SOLV  HW2     2909    3.465041003    5.399482420    5.230611032
  261 SOLV  OW      2910    6.068730520    3.651545178    4.119270445
  261 SOLV  HW1     2911    5.976689765    3.654208719    4.158300208
  261 SOLV  HW2     2912    6.134040427    3.623970888    4.189812215
  262 SOLV  OW      2913    4.016835535    6.808574541    5.433853155
  262 SOLV  HW1     2914    4.052218327    6.867066163    5.506847549
  262 SOLV  HW2     2915    3.946330927    6.748071763    5.470864845
  263 SOLV  OW      2916    5.097209290    3.943008146    3.680239529
  263 SOLV  HW1     2917    5.179913246    3.931543399    3.735272740
  263 SOLV  HW2     2918    5.101521625    4.030159997    3.631393252
  264 SOLV  OW      2919    5.559106313    4.477294813    5.249123562
  264 SOLV  HW1     2920    5.514238731    4.561162152    5.280028432
  264 SOLV  HW2     2921    5.623372463    4.446154100    5.319137772
  265 SOLV  OW      2922    6.292547581    6.297222627    3.745055643
  265 SOLV  HW1     2923    6.341692127    6.282940492    3.659132606
  265 SOLV  HW2     2924    6.248635237    6.211795767    3.772910491
  266 SOLV  OW      2925    4.835377704    4.860189991    5.488639819
  266 SOLV  HW1     2926    4.767538198    4.921516100    5.529117710
  266 SOLV  HW2     2927    4.825100358    4.768705178    5.527709329
  267 SOLV  OW      2928    4.393421776    4.915832245    6.117329735
  267 SOLV  HW1     2929    4.300368495    4.925901403    6.082093839
  267 SOLV  HW2     2930    4.400871587    4.829688596    6.167585290
  268 SOLV  OW      2931    5.802870475    4.358886405    4.600235025
  268 SOLV  HW1     2932    5.877906015    4.422510145    4.618215366
  268 SOLV  HW2     2933    5.743622486    4.396527796    4.528999810
  269 SOLV  OW      2934    6.114436078    4.483257574    4.401279834
  269 SOLV  HW1     2935    6.136397444    4.580764915    4.398108911
  269 SOLV  HW2     2936    6.036714442    4.464650013    4.341170716
  270 SOLV  OW      2937    5.033278967    5.951744731    4.925972610
  270 SOLV  HW1     2938    4.962591887    5.950781980    4.855234860
  270 SOLV  HW2     2939    5.121211937    5.975833681    4.884876993
  271 SOLV  OW      2940    6.044275776    6.541418590    3.556857717
  271 SOLV  HW1     2941    6.000664493    6.630132311    3.572007008
  271 SOLV  HW2     2942    6.126397226    6.553749359    3.501130438
  272 SOLV  OW      2943    3.759756668    3.834260656    6.022017016
  272 SOLV  HW1     2944    3.813167673    3.752669564    6.044199677
  272 SOLV  HW2     2945    3.806060897    3.885793836    5.949891746
  273 SOLV  OW      2946    6.173947856    3.437441317    3.932144045
  273 SOLV  HW1     2947    6.145337541    3.498195445    4.006251473
  273 SOLV  HW2     2948    6.247504549    3.480774759    3.880057234
  274 SOLV  OW      2949    4.132243289    6.224720997    6.489672924
  274 SOLV  HW1     2950    4.206311433    6.284354693    6.458699124
  274 SOLV  HW2     2951    4.057774396    6.280440047    6.526433811
  275 SOLV  OW      2952    6.205056043    4.075795585    4.320712531
  275 SOLV  HW1     2953    6.185956943    4.080889947    4.222675999
  275 SOLV  HW2     2954    6.212693307    4.168273455    4.358012075
  276 SOLV  OW      2955    3.540874281    6.258918960    6.076817359
  276 SOLV  HW1     2956    3.607066730    6.222276824    6.142221416
  276 SOLV  HW2     2957    3.457515793    6.203721315    6.079318521
  277 SOLV  OW      2958    3.729349642    3.669912621    5.268704885
  277 SOLV  HW1     2959    3.811919376    3.618819650    5.244756536
  277 SOLV  HW2     2960    3.731644760    3.693257895    5.365923766
  278 SOLV  OW      2961    3.744630960    4.770251875    5.186480338
  278 SOLV  HW1     2962    3.733452278    4.869562701    5.190001298
  278 SOLV  HW2     2963    3.805352059    4.740926743    5.260338043
  279 SOLV  OW      2964    5.357491599    5.349571097    6.160685509
  279 SOLV  HW1     2965    5.407997773    5.267465474    6.134051373
  279 SOLV  HW2     2966    5.296915714    5.328037434    6.237290793
  280 SOLV  OW      2967    4.578322820    5.143132194    6.059928592
  280 SOLV  HW1     2968    4.661885746    5.098054741    6.091340396
  280 SOLV  HW2     2969    4.502333399    5.078180743    6.062798561
  281 SOLV  OW      2970    5.475004964    4.585849525    3.686380634
  281 SOLV  HW1     2971    5.378894102    4.611226543    3.697350293
  281 SOLV  HW2     2972    5.504696907    4.532714460    3.765732095
  282 SOLV  OW      2973    4.888076616    6.306483753    6.123710635
  282 SOLV  HW1     2974    4.881233425    6.374085851    6.050340837
  282 SOLV  HW2     2975    4.815970126    6.238050340    6.112783910
  283 SOLV  OW      2976    4.483696852    4.390509444    5.281734525
  283 SOLV  HW1     2977    4.552822231    4.348311673    5.223073913
  283 SOLV  HW2     2978    4.469711126    4.333745677    5.362865742
  284 SOLV  OW      2979    5.468219324    5.929440952    5.668587203
  284 SOLV  HW1     2980    5.479356048    5.833552335    5.642456372
  284 SOLV  HW2     2981    5.551147983    5.961304784    5.714510475
  285 SOLV  OW      2982    3.372220742    5.883402959    5.795431198
  285 SOLV  HW1     2983    3.318340433    5.810092866    5.753910114
  285 SOLV  HW2     2984    3.467319909    5.875970504    5.765391251
  286 SOLV  OW      2985    4.895322458    6.536804449    6.564739447
  286 SOLV  HW1     2986    4.924493836    6.563823995    6.656503674
  286 SOLV  HW2     2987    4.796497965    6.521467375    6.564364987
  287 SOLV  OW      2988    3.679226354    6.207037198    3.975850729
  287 SOLV  HW1     2989    3.659545786    6.135268783    4.042659511
  287 SOLV  HW2     2990    3.625364700    6.191192098    3.893090798
  288 SOLV  OW      2991    5.271660449    4.088280944    4.890707186
  288 SOLV  HW1     2992    5.320613079    4.160123732    4.841288021
  288 SOLV  HW2     2993    5.334877411    4.013974006    4.912708004
  289 SOLV  OW      2994    4.802692373    6.096202321    5.631484883
  289 SOLV  HW1     2995    4.720767933    6.151396688    5.615884259
  289 SOLV  HW2     2996    4.882988476    6.145575339    5.598074968
  290 SOLV  OW      2997    5.156176896    4.639008121    5.306183601
  290 SOLV  HW1     2998    5.254721660    4.655989530    5.307752647
  290 SOLV  HW2     2999    5.129122531    4.608257011    5.214946239
  291 SOLV  OW      3000    3.313708271    3.087638210    6.517318620
  291 SOLV  HW1     3001    3.293333900    3.148486648    6.440611715
  291 SOLV  HW2     3002    3.343480072    3.141889404    6.595880519
  292 SOLV  OW      3003    6.511245323    4.118697442    6.655116044
  292 SOLV  HW1     3004    6.433840480    4.067994885    6.693055529
  292 SOLV  HW2     3005    6.596544502    4.081892095    6.692142965
  293 SOLV  OW      3006    3.063934099    4.612514646    3.903948260
  293 SOLV  HW1     3007    3.137734929    4.573387055    3.958938054
  293 SOLV  HW2     3008    3.042912592    4.551100976    3.827870823
  294 SOLV  OW      3009    6.329477468    5.314240559    3.709574655
  294 SOLV  HW1     3010    6.346726786    5.255979874    3.630141781
  294 SOLV  HW2     3011    6.301568258    5.257515922    3.787065048
  295 SOLV  OW      3012    5.510137698    6.391461238    4.759001280
  295 SOLV  HW1     3013    5.591374741    6.337766527    4.781783087
  295 SOLV  HW2     3014    5.536733386    6.470066687    4.703185671
  296 SOLV  OW      3015    0.014063882    5.600484483    4.588242416
  296 SOLV  HW1     3016    0.035940296    5.502900618    4.587478366
  296 SOLV  HW2     3017    0.055477846    5.644532271    4.508577651
  297 SOLV  OW      3018    4.583638029    4.730791262    4.846050881
  297 SOLV  HW1     3019    4.566487669    4.716319343    4.943508384
  297 SOLV  HW2     3020    4.660876868    4.674263494    4.817062552
  298 SOLV  OW      3021    4.840316847    3.673118401    5.955496146
  298 SOLV  HW1     3022    4.845469370    3.704383386    6.050350761
  298 SOLV  HW2     3023    4.748590080    3.637836858    5.936981777
  299 SOLV  OW      3024    0.036313917    4.741351126    5.347060431
  299 SOLV  HW1     3025    0.014220079    4.682209912    5.269498131
  299 SOLV  HW2     3026    0.088094925    4.689291848    5.414959181
  300 SOLV  OW      3027    3.658022296    6.780858973    5.731427644
  300 SOLV  HW1     3028    3.716726077    6.807382839    5.807926151
  300 SOLV  HW2     3029    3.569265737    6.750839306    5.766394949
  301 SOLV  OW      3030    3.827303522    5.202688072    5.872547831
  301 SOLV  HW1     3031    3.810008422    5.109013997    5.903011396
  301 SOLV  HW2     3032    3.740249729    5.250473823    5.860710020
  302 SOLV  OW      3033    0.106699748    4.120617054    4.639663079
  302 SOLV  HW1     3034    0.165619399    4.200627312    4.650999661
  302 SOLV  HW2     3035    0.084637131    4.082501701    4.729452042
  303 SOLV  OW      3036    3.569410171    6.515549397    6.065523757
  303 SOLV  HW1     3037    3.498392474    6.551253306    6.004833109
  303 SOLV  HW2     3038    3.552811376    6.418437855    6.082712523
  304 SOLV  OW      3039    5.746106826    3.605504441    3.648049489
  304 SOLV  HW1     3040    5.823361934    3.542008283    3.649377325
  304 SOLV  HW2     3041    5.691082415    3.589309891    3.566123192
  305 SOLV  OW      3042    4.155851963    6.495749167    5.810583124
  305 SOLV  HW1     3043    4.229019025    6.563259072    5.820018888
  305 SOLV  HW2     3044    4.128791898    6.489164816    5.714539387
  306 SOLV  OW      3045    4.479361201    3.488507583    6.448107375
  306 SOLV  HW1     3046    4.471556594    3.519431751    6.353321932
  306 SOLV  HW2     3047    4.394448108    3.443340090    6.475514012
  307 SOLV  OW      3048    3.547605275    6.236790241    3.331120445
  307 SOLV  HW1     3049    3.501805258    6.323988397    3.348463495
  307 SOLV  HW2     3050    3.544803966    6.216586949    3.233213314
  308 SOLV  OW      3051    4.223454543    5.183509385    6.815539666
  308 SOLV  HW1     3052    4.226477633    5.083552786    6.816646210
  308 SOLV  HW2     3053    4.254403413    5.216789909    6.726454283
  309 SOLV  OW      3054    4.047094533    6.712341584    6.444636522
  309 SOLV  HW1     3055    4.108133458    6.714795597    6.365454141
  309 SOLV  HW2     3056    4.099413952    6.687892454    6.526285590
  310 SOLV  OW      3057    4.160763641    3.801693740    4.063287629
  310 SOLV  HW1     3058    4.134600859    3.863886423    4.137105443
  310 SOLV  HW2     3059    4.259073100    3.783943788    4.067950544
  311 SOLV  OW      3060    3.246499554    6.407850986    3.271510069
  311 SOLV  HW1     3061    3.304000499    6.443015299    3.345395801
  311 SOLV  HW2     3062    3.150884416    6.430600952    3.290007057
  312 SOLV  OW      3063    3.596104829    4.486678845    4.828505894
  312 SOLV  HW1     3064    3.578599505    4.388575738    4.820072579
  312 SOLV  HW2     3065    3.586109225    4.514201727    4.924131595
  313 SOLV  OW      3066    6.419383235    3.501621710    3.805278641
  313 SOLV  HW1     3067    6.376408672    3.452019691    3.729817755
  313 SOLV  HW2     3068    6.500530279    3.451853636    3.835932611
  314 SOLV  OW      3069    6.713387192    3.997958491    6.786572341
  314 SOLV  HW1     3070    6.739293141    3.912895888    6.832341124
  314 SOLV  HW2     3071    6.784584068    4.066658842    6.801160205
  315 SOLV  OW      3072    3.542838518    4.216085774    4.712956949
  315 SOLV  HW1     3073    3.563803174    4.231610847    4.616410762
  315 SOLV  HW2     3074    3.444441639    4.226171213    4.727720233
  316 SOLV  OW      3075    6.601575993    5.597834753    4.527838429
  316 SOLV  HW1     3076    6.595753289    5.518106726    4.587932545
  316 SOLV  HW2     3077    6.656859222    5.668673663    4.571739150
  317 SOLV  OW      3078    6.267494761    4.474192284    4.061694324
  317 SOLV  HW1     3079    6.320308485    4.474272939    4.146618360
  317 SOLV  HW2     3080    6.327827262    4.495800089    3.984919215
  318 SOLV  OW      3081    4.536897376    6.186171358    4.700470901
  318 SOLV  HW1     3082    4.560909304    6.150805364    4.790882604
  318 SOLV  HW2     3083    4.588349515    6.270083763    4.682779587
  319 SOLV  OW      3084    5.066081536    3.542075375    3.590520772
  319 SOLV  HW1     3085    5.100798045    3.530039656    3.683535575
  319 SOLV  HW2     3086    5.048046850    3.452509155    3.549846020
  320 SOLV  OW      3087    4.018494665    4.788712150    3.946951941
  320 SOLV  HW1     3088    4.022328989    4.866581747    3.884318037
  320 SOLV  HW2     3089    3.960953377    4.811858692    4.025403065
  321 SOLV  OW      3090    4.485097486    5.601355721    4.990134711
  321 SOLV  HW1     3091    4.439761664    5.512649308    4.981332016
  321 SOLV  HW2     3092    4.542863594    5.601289794    5.071772162
  322 SOLV  OW      3093    4.810116432    5.835010602    5.357198999
  322 SOLV  HW1     3094    4.896038110    5.858838285    5.311907314
  322 SOLV  HW2     3095    4.828242449    5.811220235    5.452629855
  323 SOLV  OW      3096    6.626222347    4.853082876    3.496548916
  323 SOLV  HW1     3097    6.614724413    4.763099517    3.538650983
  323 SOLV  HW2     3098    6.538735608    4.883721555    3.459010608
  324 SOLV  OW      3099    3.984124081    4.998277284    4.174788163
  324 SOLV  HW1     3100    3.915720169    5.061319733    4.211484127
  324 SOLV  HW2     3101    4.072515295    5.044690119    4.169057364
  325 SOLV  OW      3102    6.008891950    3.861978107    6.645690757
  325 SOLV  HW1     3103    6.036649178    3.776248499    6.602332127
  325 SOLV  HW2     3104    6.035268532    3.938850406    6.587407805
  326 SOLV  OW      3105    6.471928864    5.458703270    4.140086703
  326 SOLV  HW1     3106    6.483833236    5.443580585    4.041948369
  326 SOLV  HW2     3107    6.375430138    5.447859418    4.164001733
  327 SOLV  OW      3108    6.726487325    3.734929584    5.352245897
  327 SOLV  HW1     3109    6.711351421    3.636835171    5.340004270
  327 SOLV  HW2     3110    6.643164779    3.784749028    5.328229869
  328 SOLV  OW      3111    4.761138123    5.572574541    4.088783075
  328 SOLV  HW1     3112    4.754712261    5.647926486    4.023343843
  328 SOLV  HW2     3113    4.681163526    5.513285845    4.079281711
  329 SOLV  OW      3114    3.399917051    4.405567500    5.621974837
  329 SOLV  HW1     3115    3.346647621    4.484120958    5.590456058
  329 SOLV  HW2     3116    3.444536502    4.362035497    5.543771250
  330 SOLV  OW      3117    4.158743453    6.176373313    5.482026885
  330 SOLV  HW1     3118    4.243580087    6.216624321    5.516438032
  330 SOLV  HW2     3119    4.128857560    6.226184366    5.400619591
  331 SOLV  OW      3120    4.740436500    5.867334606    3.450494132
  331 SOLV  HW1     3121    4.721362868    5.931341036    3.376066882
  331 SOLV  HW2     3122    4.654263975    5.832350818    3.487242337
  332 SOLV  OW      3123    0.161166243    4.991110328    4.379143011
  332 SOLV  HW1     3124    0.191234078    5.084402180    4.359292501
  332 SOLV  HW2     3125    0.165097926    4.936343844    4.295557155
  333 SOLV  OW      3126    3.581647019    4.195103790    6.198984257
  333 SOLV  HW1     3127    3.533051684    4.111516470    6.173428647
  333 SOLV  HW2     3128    3.597576922    4.195518694    6.297713335
  334 SOLV  OW      3129    5.840157647    4.918987239    3.730132539
  334 SOLV  HW1     3130    5.742090720    4.900843591    3.722706016
  334 SOLV  HW2     3131    5.859972097    5.010211109    3.694257982
  335 SOLV  OW      3132    4.416430511    3.634868065    5.018328456
  335 SOLV  HW1     3133    4.446237751    3.674351208    4.931422476
  335 SOLV  HW2     3134    4.460152720    3.683715369    5.093842093
  336 SOLV  OW      3135    6.749665431    3.401083434    5.685891174
  336 SOLV  HW1     3136    6.832723983    3.401076737    5.741564688
  336 SOLV  HW2     3137    6.715568146    3.307521515    5.676846112
  337 SOLV  OW      3138    6.386888257    4.489340378    6.099362848
  337 SOLV  HW1     3139    6.464417109    4.546100455    6.127100674
  337 SOLV  HW2     3140    6.326750096    4.474425620    6.177865578
  338 SOLV  OW      3141    4.553813864    3.002617332    6.266972128
  338 SOLV  HW1     3142    4.483744560    3.035739049    6.203767210
  338 SOLV  HW2     3143    4.516565242    2.927655140    6.321696151
  339 SOLV  OW      3144    5.725631519    3.520825465    5.060029938
  339 SOLV  HW1     3145    5.761179346    3.614295964    5.061145573
  339 SOLV  HW2     3146    5.745812336    3.478561368    4.971666313
  340 SOLV  OW      3147    4.863538770    0.108203716    5.022191292
  340 SOLV  HW1     3148    4.913533625    0.075802784    5.102519287
  340 SOLV  HW2     3149    4.866047684    0.038121469    4.950888922
  341 SOLV  OW      3150    6.757814027    4.685267178    4.431183190
  341 SOLV  HW1     3151    6.707215200    4.599113666    4.435562837
  341 SOLV  HW2     3152    6.752097464    4.731784706    4.519530339
  342 SOLV  OW      3153    4.660841276    5.730485108    3.895543491
  342 SOLV  HW1     3154    4.578146300    5.780618040    3.870052969
  342 SOLV  HW2     3155    4.652966440    5.635552951    3.865090084
  343 SOLV  OW      3156    5.484299932    4.833245263    5.529824184
  343 SOLV  HW1     3157    5.582407640    4.840183136    5.511748135
  343 SOLV  HW2     3158    5.456205555    4.907820926    5.590248205
  344 SOLV  OW      3159    5.362126693    5.158615193    4.857241751
  344 SOLV  HW1     3160    5.319227940    5.193301435    4.940656946
  344 SOLV  HW2     3161    5.325736658    5.067840584    4.836331613
  345 SOLV  OW      3162    6.749470043    4.827930813    4.209821521
  345 SOLV  HW1     3163    6.752628640    4.773355517    4.293567049
  345 SOLV  HW2     3164    6.666369685    4.805817209    4.158762764
  346 SOLV  OW      3165    4.004252344    3.720425211    4.450742886
  346 SOLV  HW1     3166    3.926119469    3.751975158    4.504606877
  346 SOLV  HW2     3167    3.974757933    3.647789724    4.388648872
  347 SOLV  OW      3168    4.360980722    4.928516099    4.173403434
  347 SOLV  HW1     3169    4.344715016    4.832906302    4.148995580
  347 SOLV  HW2     3170    4.459418790    4.945999811    4.175818446
  348 SOLV  OW      3171    4.084045520    5.121879499    5.735185759
  348 SOLV  HW1     3172    3.989926919    5.133165731    5.767060837
  348 SOLV  HW2     3173    4.084244626    5.070257082    5.649531114
  349 SOLV  OW      3174    6.220389822    6.032199019    4.156901193
  349 SOLV  HW1     3175    6.284360118    5.996737849    4.088695596
  349 SOLV  HW2     3176    6.130328352    6.044112693    4.115085042
  350 SOLV  OW      3177    5.465852723    5.205891125    6.517140213
  350 SOLV  HW1     3178    5.407133494    5.144474391    6.569883965
  350 SOLV  HW2     3179    5.409100929    5.269833805    6.465252659
  351 SOLV  OW      3180    3.612259432    3.440026563    4.225826993
  351 SOLV  HW1     3181    3.533207026    3.389704221    4.260756020
  351 SOLV  HW2     3182    3.613892146    3.531579437    4.266037885
  352 SOLV  OW      3183    4.509599790    6.315239330    3.766350818
  352 SOLV  HW1     3184    4.419883746    6.359273349    3.770038821
  352 SOLV  HW2     3185    4.504863114    6.226142604    3.811527080
  353 SOLV  OW      3186    6.022809672    3.879273049    3.453263870
  353 SOLV  HW1     3187    6.068276379    3.965600910    3.475180092
  353 SOLV  HW2     3188    5.993828438    3.880251627    3.357560523
  354 SOLV  OW      3189    5.135923357    4.309213039    5.353397310
  354 SOLV  HW1     3190    5.071973713    4.274982303    5.284559095
  354 SOLV  HW2     3191    5.089905476    4.376882056    5.410887948
  355 SOLV  OW      3192    6.839617516    3.877679693    3.966175642
  355 SOLV  HW1     3193    6.888439725    3.792511800    3.947126731
  355 SOLV  HW2     3194    6.852443722    3.902674143    4.062148378
  356 SOLV  OW      3195    5.758326119    5.393954015    3.455956695
  356 SOLV  HW1     3196    5.756619817    5.490068448    3.428378446
  356 SOLV  HW2     3197    5.728336976    5.386036906    3.551032768
  357 SOLV  OW      3198    5.403911089    3.516720090    6.558904498
  357 SOLV  HW1     3199    5.471444027    3.583933871    6.528515294
  357 SOLV  HW2     3200    5.355053117    3.480376734    6.479570025
  358 SOLV  OW      3201    6.199173414    4.908839057    4.715341717
  358 SOLV  HW1     3202    6.143112544    4.971872210    4.661624074
  358 SOLV  HW2     3203    6.293872393    4.940975391    4.716244748
  359 SOLV  OW      3204    5.740853910    5.427356747    4.206226446
  359 SOLV  HW1     3205    5.661388901    5.479000845    4.238164886
  359 SOLV  HW2     3206    5.818484626    5.489363562    4.194804636
  360 SOLV  OW      3207    5.286269858    5.726715948    4.938455442
  360 SOLV  HW1     3208    5.307733007    5.817050430    4.901320356
  360 SOLV  HW2     3209    5.351804992    5.703872459    5.010464408
  361 SOLV  OW      3210    3.570939314    3.992885133    3.880527668
  361 SOLV  HW1     3211    3.521104231    3.953824913    3.803115771
  361 SOLV  HW2     3212    3.638873466    4.058127855    3.846909234
  362 SOLV  OW      3213    6.467975663    6.484882124    4.066899386
  362 SOLV  HW1     3214    6.562149037    6.499067420    4.097425559
  362 SOLV  HW2     3215    6.416819778    6.570347963    4.075860441
  363 SOLV  OW      3216    4.110651179    5.249893373    3.890365093
  363 SOLV  HW1     3217    4.167427347    5.323074431    3.852642837
  363 SOLV  HW2     3218    4.146542248    5.222528761    3.979611120
  364 SOLV  OW      3219    6.026997005    4.341076762    5.052299489
  364 SOLV  HW1     3220    5.983158152    4.302346949    5.133416100
  364 SOLV  HW2     3221    6.122184952    4.310682333    5.048159814
  365 SOLV  OW      3222    6.173158138    6.884602616    3.365371820
  365 SOLV  HW1     3223    6.095493985    6.916380957    3.310963786
  365 SOLV  HW2     3224    6.258205296    6.918000079    3.324710471
  366 SOLV  OW      3225    5.350533197    5.896803998    3.686770604
  366 SOLV  HW1     3226    5.432847200    5.840067556    3.684107462
  366 SOLV  HW2     3227    5.303804139    5.883625682    3.774202645
  367 SOLV  OW      3228    4.395541346    4.584186581    5.125565678
  367 SOLV  HW1     3229    4.299357710    4.611510381    5.127035400
  367 SOLV  HW2     3230    4.409848727    4.509183439    5.190139881
  368 SOLV  OW      3231    6.496638567    5.938592257    4.756592925
  368 SOLV  HW1     3232    6.478889442    6.007821024    4.686636829
  368 SOLV  HW2     3233    6.572014617    5.879898877    4.727012438
  369 SOLV  OW      3234    4.349291892    3.550561220    5.331905523
  369 SOLV  HW1     3235    4.385141888    3.634514630    5.291058288
  369 SOLV  HW2     3236    4.296729884    3.573225747    5.413914116
  370 SOLV  OW      3237    4.837997976    5.522795590    6.496809819
  370 SOLV  HW1     3238    4.836441943    5.550991550    6.400869927
  370 SOLV  HW2     3239    4.930148264    5.492485494    6.521131020
  371 SOLV  OW      3240    4.666203411    4.610092052    4.106433310
  371 SOLV  HW1     3241    4.659387479    4.512576097    4.127549056
  371 SOLV  HW2     3242    4.679680169    4.661640953    4.191066292
  372 SOLV  OW      3243    6.733865816    4.983994145    5.695262883
  372 SOLV  HW1     3244    6.738164235    4.900255982    5.640754815
  372 SOLV  HW2     3245    6.691010245    5.056597137    5.641467812
  373 SOLV  OW      3246    5.265930639    5.213891261    4.578095241
  373 SOLV  HW1     3247    5.273597606    5.297519716    4.523804364
  373 SOLV  HW2     3248    5.314606188    5.225786152    4.664646856
  374 SOLV  OW      3249    0.247387735    4.865797859    6.056815304
  374 SOLV  HW1     3250    0.243039473    4.960254378    6.089381395
  374 SOLV  HW2     3251    0.224294486    4.862995304    5.959551269
  375 SOLV  OW      3252    3.562358096    4.303335239    3.909036325
  375 SOLV  HW1     3253    3.534991940    4.250734482    3.989572672
  375 SOLV  HW2     3254    3.639415050    4.257983689    3.864233823
  376 SOLV  OW      3255    4.204701302    6.604179368    4.989481523
  376 SOLV  HW1     3256    4.275968186    6.643244687    4.931199630
  376 SOLV  HW2     3257    4.174626660    6.672720528    5.055809556
  377 SOLV  OW      3258    3.908926122    4.600557926    6.788105501
  377 SOLV  HW1     3259    3.915887877    4.700317384    6.789180749
  377 SOLV  HW2     3260    3.950661814    4.565149619    6.704404500
  378 SOLV  OW      3261    4.717805035    6.387750446    4.631066810
  378 SOLV  HW1     3262    4.703333871    6.428469786    4.721255438
  378 SOLV  HW2     3263    4.678053742    6.447003778    4.560993247
  379 SOLV  OW      3264    4.176773496    5.073134248    6.348499096
  379 SOLV  HW1     3265    4.176336321    5.157473264    6.294756428
  379 SOLV  HW2     3266    4.258869628    5.020275205    6.326873553
  380 SOLV  OW      3267    3.841578731    0.242052069    6.260229639
  380 SOLV  HW1     3268    3.847920022    0.166016899    6.324885451
  380 SOLV  HW2     3269    3.932654478    0.263364223    6.224834790
  381 SOLV  OW      3270    5.986282085    5.709464716    4.817568546
  381 SOLV  HW1     3271    5.950040490    5.641617786    4.753656605
  381 SOLV  HW2     3272    6.086236453    5.706586830    4.816076527
  382 SOLV  OW      3273    4.393500148    6.395952141    6.489129589
  382 SOLV  HW1     3274    4.432809063    6.313599825    6.448208132
  382 SOLV  HW2     3275    4.384627821    6.466912331    6.419218354
  383 SOLV  OW      3276    3.907749862    4.663770989    5.425632592
  383 SOLV  HW1     3277    3.992941392    4.613660643    5.410420840
  383 SOLV  HW2     3278    3.903823330    4.694719652    5.520641868
  384 SOLV  OW      3279    4.361748891    6.073417511    0.284578028
  384 SOLV  HW1     3280    4.279979905    6.108250605    0.238729002
  384 SOLV  HW2     3281    4.335749440    6.030800299    0.371234748
  385 SOLV  OW      3282    5.656837758    4.990416430    4.029820816
  385 SOLV  HW1     3283    5.736239056    4.930751488    4.018112713
  385 SOLV  HW2     3284    5.573109415    4.936121564    4.023255286
  386 SOLV  OW      3285    3.885093852    6.494167573    4.449978222
  386 SOLV  HW1     3286    3.834697243    6.564373128    4.500308020
  386 SOLV  HW2     3287    3.980762643    6.494499088    4.479116481
  387 SOLV  OW      3288    5.974667374    3.794772935    5.698820672
  387 SOLV  HW1     3289    6.029836342    3.856087206    5.755375416
  387 SOLV  HW2     3290    6.023527288    3.708492761    5.685786341
  388 SOLV  OW      3291    6.151495357    6.574710861    4.250339003
  388 SOLV  HW1     3292    6.056882034    6.568869102    4.218465014
  388 SOLV  HW2     3293    6.195981354    6.485849636    4.239097785
  389 SOLV  OW      3294    3.231270388    6.241991651    5.226286110
  389 SOLV  HW1     3295    3.328345401    6.229925963    5.205481192
  389 SOLV  HW2     3296    3.221412657    6.302397557    5.305368041
  390 SOLV  OW      3297    4.524593412    6.112469048    5.891717875
  390 SOLV  HW1     3298    4.503170503    6.174878680    5.966869106
  390 SOLV  HW2     3299    4.443846311    6.101082641    5.833822690
  391 SOLV  OW      3300    4.519880076    3.821436445    4.833585087
  391 SOLV  HW1     3301    4.497153643    3.875044613    4.752276372
  391 SOLV  HW2     3302    4.581306487    3.874258713    4.892220092
  392 SOLV  OW      3303    5.470198184    0.071940018    4.097875044
  392 SOLV  HW1     3304    5.454799035    0.057645910    4.195643077
  392 SOLV  HW2     3305    5.465710915    0.169717925    4.077397117
  393 SOLV  OW      3306    5.122138137    6.434636775    4.295261117
  393 SOLV  HW1     3307    5.193100742    6.364843430    4.285512508
  393 SOLV  HW2     3308    5.032198490    6.392617264    4.283136935
  394 SOLV  OW      3309    5.706705040    5.180805161    4.359981759
  394 SOLV  HW1     3310    5.760134499    5.213349454    4.438004847
  394 SOLV  HW2     3311    5.703448908    5.251991575    4.289815461
  395 SOLV  OW      3312    5.293479852    6.575467053    4.093540893
  395 SOLV  HW1     3313    5.263521425    6.540829268    4.182438342
  395 SOLV  HW2     3314    5.235966339    6.536609960    4.021552545
  396 SOLV  OW      3315    6.083896692    3.773626143    6.028297867
  396 SOLV  HW1     3316    6.155437307    3.781778125    6.097704133
  396 SOLV  HW2     3317    5.994253226    3.774190843    6.072630461
  397 SOLV  OW      3318    5.547713742    4.413752336    4.407516365
  397 SOLV  HW1     3319    5.584282382    4.376140503    4.322371743
  397 SOLV  HW2     3320    5.450321746    4.392093937    4.414385871
  398 SOLV  OW      3321    5.004060161    6.252062625    5.555003465
  398 SOLV  HW1     3322    5.001337687    6.344612089    5.517200586
  398 SOLV  HW2     3323    5.057467641    6.252174946    5.639558122
  399 SOLV  OW      3324    4.058545218    4.799636055    6.410232880
  399 SOLV  HW1     3325    3.988956128    4.814794855    6.480439442
  399 SOLV  HW2     3326    4.111017233    4.883679188    6.396638493
  400 SOLV  OW      3327    4.993606766    3.867134466    6.434175079
  400 SOLV  HW1     3328    5.041709696    3.939785222    6.385088203
  400 SOLV  HW2     3329    4.925056963    3.826044017    6.374059075
  401 SOLV  OW      3330    4.155961971    3.915450809    4.942964244
  401 SOLV  HW1     3331    4.175291036    3.934247954    4.846657946
  401 SOLV  HW2     3332    4.076901994    3.969273529    4.972194273
  402 SOLV  OW      3333    5.838728523    4.741568698    3.498289915
  402 SOLV  HW1     3334    5.838599402    4.768989836    3.594466980
  402 SOLV  HW2     3335    5.752293747    4.696243927    3.476458799
  403 SOLV  OW      3336    3.474536953    5.770805135    5.147673273
  403 SOLV  HW1     3337    3.376050502    5.753427021    5.147631195
  403 SOLV  HW2     3338    3.517557112    5.718540827    5.221288486
  404 SOLV  OW      3339    4.666234917    6.608256776    4.926597332
  404 SOLV  HW1     3340    4.705991687    6.656050703    5.004935268
  404 SOLV  HW2     3341    4.693048728    6.511945529    4.929220393
  405 SOLV  OW      3342    4.337757959    4.028816157    5.120835851
  405 SOLV  HW1     3343    4.392779867    4.106088875    5.089167621
  405 SOLV  HW2     3344    4.279206276    3.996853649    5.046327586
  406 SOLV  OW      3345    4.917688938    4.027008208    3.921592874
  406 SOLV  HW1     3346    4.865375463    4.110512156    3.904508008
  406 SOLV  HW2     3347    4.973688195    4.005802495    3.841493703
  407 SOLV  OW      3348    5.995887078    4.386739785    3.760360922
  407 SOLV  HW1     3349    5.958172364    4.343474626    3.678463007
  407 SOLV  HW2     3350    6.075107650    4.442344233    3.735186048
  408 SOLV  OW      3351    5.386091154    4.333628228    5.478282884
  408 SOLV  HW1     3352    5.296492688    4.324553488    5.434795542
  408 SOLV  HW2     3353    5.455324853    4.289001226    5.421568912
  409 SOLV  OW      3354    4.663338207    3.599550669    4.745852404
  409 SOLV  HW1     3355    4.734648298    3.619525586    4.678639937
  409 SOLV  HW2     3356    4.608219520    3.681553511    4.761313176
  410 SOLV  OW      3357    3.880219915    4.275285483    4.080268159
  410 SOLV  HW1     3358    3.865630776    4.366554316    4.118461261
  410 SOLV  HW2     3359    3.970591478    4.271062154    4.037646276
  411 SOLV  OW      3360    5.702979360    4.129182514    5.591725790
  411 SOLV  HW1     3361    5.760306569    4.071498604    5.533519823
  411 SOLV  HW2     3362    5.615402098    4.083655279    5.607826441
  412 SOLV  OW      3363    5.937327369    5.815027402    4.425436808
  412 SOLV  HW1     3364    5.839759167    5.836945181    4.425126559
  412 SOLV  HW2     3365    5.990430837    5.899337583    4.416962427
  413 SOLV  OW      3366    5.334334806    5.331537040    4.100558145
  413 SOLV  HW1     3367    5.428580645    5.326198950    4.067526315
  413 SOLV  HW2     3368    5.332433523    5.379649425    4.188213272
  414 SOLV  OW      3369    5.594668283    4.695368187    4.424021950
  414 SOLV  HW1     3370    5.522345097    4.753142455    4.386186329
  414 SOLV  HW2     3371    5.564453992    4.600042182    4.424244438
  415 SOLV  OW      3372    4.198134096    4.370309511    5.935655741
  415 SOLV  HW1     3373    4.218938970    4.460743017    5.898365985
  415 SOLV  HW2     3374    4.261577642    4.303111678    5.897434136
  416 SOLV  OW      3375    4.093149890    5.492884024    6.486610270
  416 SOLV  HW1     3376    4.126716980    5.552309173    6.559708375
  416 SOLV  HW2     3377    4.140158924    5.515286204    6.401230687
  417 SOLV  OW      3378    5.577636504    6.216252739    5.127636684
  417 SOLV  HW1     3379    5.616825868    6.124301875    5.130912269
  417 SOLV  HW2     3380    5.480141212    6.210171777    5.106209464
  418 SOLV  OW      3381    6.652421360    5.946722796    4.291869830
  418 SOLV  HW1     3382    6.711553505    5.877152635    4.332654893
  418 SOLV  HW2     3383    6.566549633    5.951520783    4.342889689
  419 SOLV  OW      3384    3.548709698    4.995559025    6.782985478
  419 SOLV  HW1     3385    3.540133050    4.901540470    6.815983383
  419 SOLV  HW2     3386    3.639437448    5.030789344    6.805986938
  420 SOLV  OW      3387    4.228586602    3.413187951    4.619032923
  420 SOLV  HW1     3388    4.227713010    3.369015225    4.708754353
  420 SOLV  HW2     3389    4.161280614    3.369176803    4.559579038
  421 SOLV  OW      3390    4.063734635    5.626728156    0.159771439
  421 SOLV  HW1     3391    4.062585158    5.559597169    0.085652628
  421 SOLV  HW2     3392    4.103326135    5.712349434    0.126560841
  422 SOLV  OW      3393    6.876741297    5.673552937    3.885631038
  422 SOLV  HW1     3394    6.931702142    5.707964227    3.809493781
  422 SOLV  HW2     3395    6.779739887    5.679375684    3.861998371
  423 SOLV  OW      3396    5.616228968    5.261715724    4.028649550
  423 SOLV  HW1     3397    5.684436670    5.311733246    4.082011870
  423 SOLV  HW2     3398    5.640434841    5.164712388    4.026197265
  424 SOLV  OW      3399    5.843235956    4.703796923    4.946971321
  424 SOLV  HW1     3400    5.827057831    4.620827456    4.893530502
  424 SOLV  HW2     3401    5.777281669    4.774049899    4.920209717
  425 SOLV  OW      3402    4.510932647    5.773472977    3.554018131
  425 SOLV  HW1     3403    4.465689705    5.857268351    3.523467137
  425 SOLV  HW2     3404    4.447985624    5.696322709    3.544671611
  426 SOLV  OW      3405    5.342364464    5.972834805    5.282450639
  426 SOLV  HW1     3406    5.411493239    6.022821171    5.334643334
  426 SOLV  HW2     3407    5.313435462    5.892241853    5.334116321
  427 SOLV  OW      3408    4.498210155    5.071742600    6.401919009
  427 SOLV  HW1     3409    4.469126734    5.116990224    6.317608615
  427 SOLV  HW2     3410    4.487066149    5.134513941    6.478970508
  428 SOLV  OW      3411    6.569111507    5.354574381    5.036291501
  428 SOLV  HW1     3412    6.595915893    5.424592258    5.102465974
  428 SOLV  HW2     3413    6.650942516    5.310157187    4.999811383
  429 SOLV  OW      3414    6.586443899    0.047801129    3.303855184
  429 SOLV  HW1     3415    6.532258456   -0.023644385    3.259570642
  429 SOLV  HW2     3416    6.669067040    0.007414320    3.343148940
  430 SOLV  OW      3417    6.706049816    5.484430019    4.273029312
  430 SOLV  HW1     3418    6.631197913    5.450015620    4.216333650
  430 SOLV  HW2     3419    6.670840417    5.509039830    4.363341059
  431 SOLV  OW      3420    6.225945729    4.544947816    6.770190410
  431 SOLV  HW1     3421    6.143897869    4.590992108    6.804096961
  431 SOLV  HW2     3422    6.200299411    4.458018181    6.727917144
  432 SOLV  OW      3423    4.485077334    4.690662857    4.516714514
  432 SOLV  HW1     3424    4.420247006    4.663830196    4.445447984
  432 SOLV  HW2     3425    4.437840456    4.745369310    4.585834619
  433 SOLV  OW      3426    3.648150435    6.829737135    5.248621996
  433 SOLV  HW1     3427    3.629304310    6.737445050    5.282192736
  433 SOLV  HW2     3428    3.622261219    6.896508745    5.318430651
  434 SOLV  OW      3429    3.474834351    3.804013175    5.963413267
  434 SOLV  HW1     3430    3.574354635    3.794619960    5.960364269
  434 SOLV  HW2     3431    3.433812802    3.716135087    5.987835740
  435 SOLV  OW      3432    4.405685985    5.124163106    4.841181901
  435 SOLV  HW1     3433    4.454200068    5.126370023    4.753757193
  435 SOLV  HW2     3434    4.469138611    5.097770814    4.913836826
  436 SOLV  OW      3435    5.519104417    4.144861358    5.243534729
  436 SOLV  HW1     3436    5.534947292    4.198632289    5.160714602
  436 SOLV  HW2     3437    5.601882498    4.093566972    5.266296424
  437 SOLV  OW      3438    6.336345883    5.329848976    5.419152511
  437 SOLV  HW1     3439    6.284563194    5.414640902    5.407729868
  437 SOLV  HW2     3440    6.383814789    5.331401095    5.507162353
  438 SOLV  OW      3441    5.510128803    6.103516387    5.468032412
  438 SOLV  HW1     3442    5.495032795    6.200670215    5.486332814
  438 SOLV  HW2     3443    5.482673153    6.049917902    5.547875834
  439 SOLV  OW      3444    5.541112041    4.823727475    4.649030992
  439 SOLV  HW1     3445    5.526113383    4.919872007    4.625949697
  439 SOLV  HW2     3446    5.584657576    4.777342341    4.571871644
  440 SOLV  OW      3447    6.234643862    5.593349338    4.775646094
  440 SOLV  HW1     3448    6.278516339    5.619356786    4.689629477
  440 SOLV  HW2     3449    6.279788491    5.512256860    4.812874746
  441 SOLV  OW      3450    4.331909100    5.622413784    4.014504954
  441 SOLV  HW1     3451    4.378436624    5.708414332    3.993514891
  441 SOLV  HW2     3452    4.288407317    5.629124664    4.104304945
  442 SOLV  OW      3453    5.033379622    0.183745929    4.067603915
  442 SOLV  HW1     3454    5.023621588    0.267398289    4.013669433
  442 SOLV  HW2     3455    4.949752056    0.129399893    4.060212952
  443 SOLV  OW      3456    4.166247655    6.515977402    4.572915497
  443 SOLV  HW1     3457    4.148633431    6.436670437    4.631226586
  443 SOLV  HW2     3458    4.232155598    6.491142263    4.501927055
  444 SOLV  OW      3459    4.386969808    4.653284964    4.096599811
  444 SOLV  HW1     3460    4.485799377    4.657183299    4.111404179
  444 SOLV  HW2     3461    4.367823841    4.656580136    3.998497257
  445 SOLV  OW      3462    5.493334676    3.846186262    0.114715526
  445 SOLV  HW1     3463    5.459806203    3.789099012    0.039756662
  445 SOLV  HW2     3464    5.417707091    3.899923829    0.152060217
  446 SOLV  OW      3465    5.952933745    4.625287426    6.056207083
  446 SOLV  HW1     3466    5.881767771    4.628734579    5.986026511
  446 SOLV  HW2     3467    6.021217753    4.556680845    6.031065668
  447 SOLV  OW      3468    6.293835809    4.139630931    5.581580686
  447 SOLV  HW1     3469    6.204278390    4.167635323    5.546985034
  447 SOLV  HW2     3470    6.354530588    4.219039324    5.585043802
  448 SOLV  OW      3471    6.831525334    3.592273603    4.368054312
  448 SOLV  HW1     3472    6.847335046    3.512155332    4.310323822
  448 SOLV  HW2     3473    6.733505380    3.602091266    4.385296476
  449 SOLV  OW      3474    6.758778091    3.885026262    5.582340727
  449 SOLV  HW1     3475    6.850832358    3.891990155    5.620779722
  449 SOLV  HW2     3476    6.764156337    3.848386300    5.489450534
  450 SOLV  OW      3477    4.402318291    4.851205950    5.633435881
  450 SOLV  HW1     3478    4.330541601    4.799204403    5.587115343
  450 SOLV  HW2     3479    4.404722042    4.944340694    5.597079439
  451 SOLV  OW      3480    4.969139907    4.032155968    6.664751160
  451 SOLV  HW1     3481    4.930023134    3.990111074    6.582873706
  451 SOLV  HW2     3482    4.969169666    4.131622199    6.654348978
  452 SOLV  OW      3483    5.609346504    4.845833959    4.918197276
  452 SOLV  HW1     3484    5.578553114    4.843788086    4.823088371
  452 SOLV  HW2     3485    5.531101370    4.862274835    4.978243570
  453 SOLV  OW      3486    4.326143695    5.837134458    4.656457206
  453 SOLV  HW1     3487    4.335776060    5.914757677    4.594137712
  453 SOLV  HW2     3488    4.414972097    5.792756735    4.668369253
  454 SOLV  OW      3489    6.419783629    5.209727650    5.193571955
  454 SOLV  HW1     3490    6.381379972    5.252466907    5.275426888
  454 SOLV  HW2     3491    6.483144832    5.273269105    5.149419960
  455 SOLV  OW      3492    5.484746472    6.649988946    3.473093731
  455 SOLV  HW1     3493    5.527926853    6.615975722    3.389555752
  455 SOLV  HW2     3494    5.466169505    6.747783076    3.463543632
  456 SOLV  OW      3495    4.062849925    5.757450561    4.559214437
  456 SOLV  HW1     3496    4.137902868    5.765960140    4.624748274
  456 SOLV  HW2     3497    4.020997081    5.847100651    4.544681686
  457 SOLV  OW      3498    4.586534212    4.473584397    6.107919272
  457 SOLV  HW1     3499    4.628450733    4.512874584    6.189780634
  457 SOLV  HW2     3500    4.552195887    4.381997058    6.128765589
  458 SOLV  OW      3501    4.011632646    0.057689786    0.128635605
  458 SOLV  HW1     3502    3.916959294    0.036099170    0.152527917
  458 SOLV  HW2     3503    4.043493356   -0.005719937    0.058179219
  459 SOLV  OW      3504    5.261585719    5.756450503    5.409073893
  459 SOLV  HW1     3505    5.231827362    5.742193508    5.503481636
  459 SOLV  HW2     3506    5.307901193    5.674229148    5.375966219
  460 SOLV  OW      3507    4.188186589    3.855791774    0.022617219
  460 SOLV  HW1     3508    4.246900100    3.798954651    0.080271828
  460 SOLV  HW2     3509    4.244886485    3.910490957   -0.038984877
  461 SOLV  OW      3510    4.190647885    4.024180719    3.782201694
  461 SOLV  HW1     3511    4.162444522    3.941848311    3.831471564
  461 SOLV  HW2     3512    4.289864397    4.023171812    3.769687850
  462 SOLV  OW      3513    6.003662652    4.497198708    4.000739809
  462 SOLV  HW1     3514    6.007683781    4.488649390    3.901186914
  462 SOLV  HW2     3515    6.095368257    4.485613564    4.038895628
  463 SOLV  OW      3516    5.830637478    4.500290971    0.120738921
  463 SOLV  HW1     3517    5.769237334    4.550249222    0.181861139
  463 SOLV  HW2     3518    5.789638717    4.412203138    0.097045892
  464 SOLV  OW      3519    4.804513999    6.026458027    6.177038846
  464 SOLV  HW1     3520    4.774720558    5.935069310    6.204647970
  464 SOLV  HW2     3521    4.794147969    6.036391282    6.078065990
  465 SOLV  OW      3522    3.704802693    4.227212490    5.948157966
  465 SOLV  HW1     3523    3.664487848    4.205361168    6.037034286
  465 SOLV  HW2     3524    3.636371493    4.214119472    5.876412598
  466 SOLV  OW      3525    6.064662049    6.307222264    4.563791844
  466 SOLV  HW1     3526    6.014238596    6.393502502    4.559952132
  466 SOLV  HW2     3527    6.155023788    6.319589475    4.522763989
  467 SOLV  OW      3528    6.062523532    4.030784282    3.843591986
  467 SOLV  HW1     3529    6.081817143    3.935276683    3.821053565
  467 SOLV  HW2     3530    5.964514336    4.041983275    3.860044828
  468 SOLV  OW      3531    4.939406907    4.115937199    6.109572828
  468 SOLV  HW1     3532    4.882297085    4.183037487    6.062271029
  468 SOLV  HW2     3533    5.010626414    4.083138215    6.047496645
  469 SOLV  OW      3534    6.834489236    6.210931168    4.778424243
  469 SOLV  HW1     3535    6.912501089    6.272914485    4.787033385
  469 SOLV  HW2     3536    6.759612716    6.243394657    4.836229818
  470 SOLV  OW      3537    4.035451876    5.863539524    5.713943838
  470 SOLV  HW1     3538    4.003476758    5.811825551    5.634538979
  470 SOLV  HW2     3539    3.997802246    5.823181422    5.797343795
  471 SOLV  OW      3540    4.830011510    5.190846314    5.223063842
  471 SOLV  HW1     3541    4.832761012    5.090960781    5.219144313
  471 SOLV  HW2     3542    4.895916039    5.228558455    5.157991670
  472 SOLV  OW      3543    4.485549414    3.893106127    3.918652012
  472 SOLV  HW1     3544    4.536936960    3.950401696    3.854790191
  472 SOLV  HW2     3545    4.500563754    3.796754348    3.896456076
  473 SOLV  OW      3546    4.307651795    4.707613178    6.548026592
  473 SOLV  HW1     3547    4.322171398    4.613985828    6.580013203
  473 SOLV  HW2     3548    4.218046122    4.714296530    6.504138594
  474 SOLV  OW      3549    3.762419133    3.893054036    6.294877988
  474 SOLV  HW1     3550    3.678522068    3.894392477    6.349296863
  474 SOLV  HW2     3551    3.739036214    3.890509174    6.197673903
  475 SOLV  OW      3552    4.460322364    5.315944307    6.521649730
  475 SOLV  HW1     3553    4.365256776    5.301786647    6.549285960
  475 SOLV  HW2     3554    4.468895255    5.404483365    6.475944202
  476 SOLV  OW      3555    4.639763277    4.689944381    5.148650254
  476 SOLV  HW1     3556    4.705955156    4.616241089    5.162363179
  476 SOLV  HW2     3557    4.549369898    4.650767814    5.131451597
  477 SOLV  OW      3558    5.385226193    3.896936940    3.694623700
  477 SOLV  HW1     3559    5.429795043    3.982252565    3.667486263
  477 SOLV  HW2     3560    5.394612494    3.829640855    3.621243232
  478 SOLV  OW      3561    5.773012984    4.122062388    4.982609742
  478 SOLV  HW1     3562    5.842692192    4.097187657    5.049886016
  478 SOLV  HW2     3563    5.730442775    4.208561290    5.009175085
  479 SOLV  OW      3564    6.115278569    5.955307078    6.649936981
  479 SOLV  HW1     3565    6.021971786    5.959781364    6.685650260
  479 SOLV  HW2     3566    6.175913081    6.009338120    6.708294675
  480 SOLV  OW      3567    5.142279535    6.290066466    4.522635238
  480 SOLV  HW1     3568    5.150179943    6.355392066    4.447322533
  480 SOLV  HW2     3569    5.233207677    6.256537938    4.547326636
  481 SOLV  OW      3570    4.621498136    6.290229620    4.260541779
  481 SOLV  HW1     3571    4.582800125    6.206050805    4.298196582
  481 SOLV  HW2     3572    4.566588980    6.320138702    4.182491291
  482 SOLV  OW      3573    5.721320506    3.966404799    5.287977683
  482 SOLV  HW1     3574    5.773640876    3.974709642    5.372802482
  482 SOLV  HW2     3575    5.666707619    3.882666028    5.290584385
  483 SOLV  OW      3576    3.961885732    3.306830167    4.006298972
  483 SOLV  HW1     3577    3.866418173    3.277864991    3.999332424
  483 SOLV  HW2     3578    3.978882301    3.381348135    3.941803106
  484 SOLV  OW      3579    4.688384873    3.990585348    6.022745565
  484 SOLV  HW1     3580    4.784883330    4.014755952    6.033015697
  484 SOLV  HW2     3581    4.647755614    4.045869464    5.949982556
  485 SOLV  OW      3582    5.153233248    6.027174814    3.578182257
  485 SOLV  HW1     3583    5.070821158    5.986546345    3.538716132
  485 SOLV  HW2     3584    5.220072055    5.955222254    3.597085763
  486 SOLV  OW      3585    6.376560654    4.914720941    4.312947338
  486 SOLV  HW1     3586    6.306851609    4.986431694    4.313271083
  486 SOLV  HW2     3587    6.443700816    4.933206503    4.384726925
  487 SOLV  OW      3588    6.277235068    5.507208199    5.777661862
  487 SOLV  HW1     3589    6.322462338    5.493943126    5.865867114
  487 SOLV  HW2     3590    6.191345787    5.455997247    5.776228260
  488 SOLV  OW      3591    3.854804182    4.363166387    6.283285582
  488 SOLV  HW1     3592    3.889056547    4.269506269    6.290773676
  488 SOLV  HW2     3593    3.914790226    4.415862340    6.223066647
  489 SOLV  OW      3594    4.385717862    3.858882402    3.611570794
  489 SOLV  HW1     3595    4.296253102    3.849429478    3.567887524
  489 SOLV  HW2     3596    4.448291209    3.906102688    3.549472177
  490 SOLV  OW      3597    5.422512719    5.003379272    3.530311167
  490 SOLV  HW1     3598    5.377437196    5.089965327    3.552054504
  490 SOLV  HW2     3599    5.495909187    5.019672115    3.464362909
  491 SOLV  OW      3600    4.796355334    5.370639822    5.464376381
  491 SOLV  HW1     3601    4.854793327    5.447421463    5.438084309
  491 SOLV  HW2     3602    4.811535103    5.294224072    5.401672097
  492 SOLV  OW      3603    6.611555816    3.369946884    3.537607430
  492 SOLV  HW1     3604    6.704396936    3.402951333    3.554715281
  492 SOLV  HW2     3605    6.602538505    3.344238370    3.441382974
  493 SOLV  OW      3606    4.478044683    4.039436041    4.640701363
  493 SOLV  HW1     3607    4.576563126    4.039499493    4.623496595
  493 SOLV  HW2     3608    4.452332862    4.124042381    4.687399001
  494 SOLV  OW      3609    3.651622640    5.779769609    0.359051024
  494 SOLV  HW1     3610    3.564353656    5.744810977    0.324942581
  494 SOLV  HW2     3611    3.648583139    5.785286708    0.458859245
  495 SOLV  OW      3612    6.047379939    4.232374662    5.524907217
  495 SOLV  HW1     3613    6.068888543    4.329849563    5.531062334
  495 SOLV  HW2     3614    5.966989901    4.212397280    5.580944114
  496 SOLV  OW      3615    5.717018416    5.077675861    5.226600295
  496 SOLV  HW1     3616    5.762823292    5.059696667    5.139536590
  496 SOLV  HW2     3617    5.784734991    5.079222039    5.300176563
  497 SOLV  OW      3618    6.553702444    4.454697121    3.416636040
  497 SOLV  HW1     3619    6.533383430    4.530975889    3.478041769
  497 SOLV  HW2     3620    6.513270167    4.370839629    3.453174141
  498 SOLV  OW      3621    6.081595605    4.881876964    4.969275486
  498 SOLV  HW1     3622    6.132886670    4.912640989    4.889123644
  498 SOLV  HW2     3623    6.033205731    4.797145471    4.947356449
  499 SOLV  OW      3624    5.738877511    5.595402161    3.906173972
  499 SOLV  HW1     3625    5.770106183    5.512788275    3.859255886
  499 SOLV  HW2     3626    5.783177181    5.675433678    3.865750943
  500 SOLV  OW      3627    6.610793793    3.933406173    4.500785025
  500 SOLV  HW1     3628    6.615198891    4.024092907    4.458854239
  500 SOLV  HW2     3629    6.673899501    3.929427976    4.578266772
  501 SOLV  OW      3630    4.469040414    3.782853973    4.310002437
  501 SOLV  HW1     3631    4.408228108    3.779245616    4.389304665
  501 SOLV  HW2     3632    4.446061315    3.708660284    4.247000701
  502 SOLV  OW      3633    3.809520160    5.469302849    6.521603183
  502 SOLV  HW1     3634    3.772492494    5.417087335    6.444764027
  502 SOLV  HW2     3635    3.909297434    5.471708983    6.515244149
  503 SOLV  OW      3636    3.915935310    5.950805973    6.097087714
  503 SOLV  HW1     3637    3.920436087    5.869770667    6.038651393
  503 SOLV  HW2     3638    4.005503165    5.995235731    6.099385846
  504 SOLV  OW      3639    3.831744198    3.923169667    6.815457457
  504 SOLV  HW1     3640    3.873626567    3.965247928    6.895935235
  504 SOLV  HW2     3641    3.819171746    3.992407177    6.744397744
  505 SOLV  OW      3642    5.794036755    6.699821153    3.820577360
  505 SOLV  HW1     3643    5.716404672    6.638001398    3.808206833
  505 SOLV  HW2     3644    5.824046919    6.733863606    3.731459536
  506 SOLV  OW      3645    4.292384366    3.500458775    3.908964351
  506 SOLV  HW1     3646    4.203056018    3.520748646    3.868830091
  506 SOLV  HW2     3647    4.304589311    3.401362520    3.914704998
  507 SOLV  OW      3648    5.403055654    4.535651941    5.677663049
  507 SOLV  HW1     3649    5.388119680    4.491604593    5.589127899
  507 SOLV  HW2     3650    5.434983446    4.629332277    5.663299566
  508 SOLV  OW      3651    3.547111770    5.784681813    6.275755842
  508 SOLV  HW1     3652    3.545356676    5.843941789    6.356296336
  508 SOLV  HW2     3653    3.605935790    5.825275328    6.205802821
  509 SOLV  OW      3654    5.847343467    6.719136277    3.545314973
  509 SOLV  HW1     3655    5.793891827    6.671867365    3.475242287
  509 SOLV  HW2     3656    5.816070286    6.813830717    3.552837948
  510 SOLV  OW      3657    4.433532664    6.058679902    4.490209980
  510 SOLV  HW1     3658    4.478076965    6.107416732    4.565313692
  510 SOLV  HW2     3659    4.348562501    6.105466575    4.465897867
  511 SOLV  OW      3660    5.598844856    4.045044111    6.793585515
  511 SOLV  HW1     3661    5.583124659    3.976679069    6.864864615
  511 SOLV  HW2     3662    5.646629188    4.002594465    6.716668357
  512 SOLV  OW      3663    3.813300012    5.321634972    3.920848307
  512 SOLV  HW1     3664    3.891334498    5.262340624    3.900931435
  512 SOLV  HW2     3665    3.759624565    5.335158662    3.837554856
  513 SOLV  OW      3666    3.878829933    3.728480503    3.956479281
  513 SOLV  HW1     3667    3.970803473    3.723906050    3.995489693
  513 SOLV  HW2     3668    3.883407366    3.768623870    3.864995245
  514 SOLV  OW      3669    3.976448199    5.751953225    5.460519062
  514 SOLV  HW1     3670    3.879123509    5.750459162    5.437557229
  514 SOLV  HW2     3671    4.019384343    5.667256935    5.429139894
  515 SOLV  OW      3672    5.303771761    4.103272602    4.122890890
  515 SOLV  HW1     3673    5.275969254    4.007207154    4.122737718
  515 SOLV  HW2     3674    5.396083634    4.111177927    4.160542187
  516 SOLV  OW      3675    6.640195401    5.525127723    5.229003361
  516 SOLV  HW1     3676    6.647840261    5.526651587    5.328699270
  516 SOLV  HW2     3677    6.581903637    5.600603103    5.198911213
  517 SOLV  OW      3678    4.207098589    5.242760176    6.550508170
  517 SOLV  HW1     3679    4.179362093    5.160751869    6.500440024
  517 SOLV  HW2     3680    4.149965459    5.319875785    6.522394088
  518 SOLV  OW      3681    0.314751472    4.527480685    5.835278211
  518 SOLV  HW1     3682    0.352614656    4.505211364    5.745434285
  518 SOLV  HW2     3683    0.218185595    4.551651640    5.825675746
  519 SOLV  OW      3684    3.587272826    0.139216851    5.420642044
  519 SOLV  HW1     3685    3.650866473    0.154427427    5.496313971
  519 SOLV  HW2     3686    3.512960101    0.205956945    5.425652063
  520 SOLV  OW      3687    4.632128740    6.509988995    6.587308501
  520 SOLV  HW1     3688    4.559860455    6.475408790    6.527448277
  520 SOLV  HW2     3689    4.643890617    6.447762898    6.664711529
  521 SOLV  OW      3690    5.706391985    6.066067801    4.631658231
  521 SOLV  HW1     3691    5.785181073    6.127419294    4.637144459
  521 SOLV  HW2     3692    5.706789275    6.004227375    4.710254246
  522 SOLV  OW      3693    4.508171829    3.389172503    4.592021234
  522 SOLV  HW1     3694    4.408353622    3.388541781    4.598018627
  522 SOLV  HW2     3695    4.545430565    3.448867800    4.663072330
  523 SOLV  OW      3696    3.617853613    4.664940836    6.099297811
  523 SOLV  HW1     3697    3.570957601    4.747778578    6.068660047
  523 SOLV  HW2     3698    3.704682402    4.689775507    6.142262766
  524 SOLV  OW      3699    3.388646778    5.620916207    6.145156993
  524 SOLV  HW1     3700    3.445885232    5.674250944    6.207455367
  524 SOLV  HW2     3701    3.295703064    5.615533021    6.181685508
  525 SOLV  OW      3702    6.633602165    4.067805253    6.407879488
  525 SOLV  HW1     3703    6.635418133    4.146906004    6.346713849
  525 SOLV  HW2     3704    6.556436938    4.076215240    6.470936835
  526 SOLV  OW      3705    4.782787132    5.704574843    4.570577637
  526 SOLV  HW1     3706    4.703500882    5.710314800    4.631260271
  526 SOLV  HW2     3707    4.820156999    5.611850761    4.573271073
  527 SOLV  OW      3708    5.301680886    4.139918712    5.664226764
  527 SOLV  HW1     3709    5.208867777    4.115399046    5.636184600
  527 SOLV  HW2     3710    5.330744487    4.222010956    5.615053296
  528 SOLV  OW      3711    4.547584406    5.076679558    5.066751140
  528 SOLV  HW1     3712    4.618047461    5.005749445    5.069087848
  528 SOLV  HW2     3713    4.571971835    5.149971493    5.130272825
  529 SOLV  OW      3714    5.265514584    4.065772775    5.348162383
  529 SOLV  HW1     3715    5.205485650    4.144704132    5.361125824
  529 SOLV  HW2     3716    5.344113804    4.092498250    5.292399230
  530 SOLV  OW      3717    5.027838762    5.460878567    6.274547911
  530 SOLV  HW1     3718    5.086589662    5.458507830    6.355445258
  530 SOLV  HW2     3719    5.078523482    5.499955953    6.197700041
  531 SOLV  OW      3720    6.326175293    4.260083735    6.408243524
  531 SOLV  HW1     3721    6.281932065    4.340327844    6.368181018
  531 SOLV  HW2     3722    6.380156269    4.287983084    6.487674096
  532 SOLV  OW      3723    4.497853472    6.694601115    6.744909388
  532 SOLV  HW1     3724    4.479345974    6.646509386    6.830618722
  532 SOLV  HW2     3725    4.552393715    6.636025953    6.684945496
  533 SOLV  OW      3726    3.963874566    4.682959635    5.941019411
  533 SOLV  HW1     3727    3.909589310    4.603452598    5.913934730
  533 SOLV  HW2     3728    3.933626694    4.714920396    6.030826552
  534 SOLV  OW      3729    5.124262478    4.233658970    4.281215078
  534 SOLV  HW1     3730    5.165543185    4.189460958    4.201566264
  534 SOLV  HW2     3731    5.094428474    4.163853422    4.346319557
  535 SOLV  OW      3732    3.750308977    5.067889079    4.533841920
  535 SOLV  HW1     3733    3.735698454    5.162767770    4.505806462
  535 SOLV  HW2     3734    3.667743202    5.014585101    4.515321923
  536 SOLV  OW      3735    5.565892833    3.948919767    6.346190591
  536 SOLV  HW1     3736    5.618605237    3.923671817    6.265038938
  536 SOLV  HW2     3737    5.503384155    4.023588361    6.323411451
  537 SOLV  OW      3738    4.843243585    5.966125347    4.732297691
  537 SOLV  HW1     3739    4.840915299    6.039588537    4.664477088
  537 SOLV  HW2     3740    4.812448456    5.880844545    4.690100280
  538 SOLV  OW      3741    4.450277780    4.861272867    0.028418459
  538 SOLV  HW1     3742    4.387222509    4.895764981   -0.041111166
  538 SOLV  HW2     3743    4.403886891    4.792523019    0.084287447
  539 SOLV  OW      3744    5.886148311    3.989308608    4.331511280
  539 SOLV  HW1     3745    5.985829139    3.988401541    4.323484922
  539 SOLV  HW2     3746    5.857671733    3.922727726    4.400486175
  540 SOLV  OW      3747    4.552028305    5.670915769    4.709685980
  540 SOLV  HW1     3748    4.534703952    5.583775231    4.663775036
  540 SOLV  HW2     3749    4.538370805    5.659989053    4.808151527
  541 SOLV  OW      3750    3.829619740    4.057998377    5.338601685
  541 SOLV  HW1     3751    3.755340842    4.111163127    5.379319662
  541 SOLV  HW2     3752    3.873678459    4.002712710    5.409340973
  542 SOLV  OW      3753    5.314714903    4.382397664    5.878755121
  542 SOLV  HW1     3754    5.215488771    4.394620870    5.876182974
  542 SOLV  HW2     3755    5.357060947    4.438667008    5.807744530
  543 SOLV  OW      3756    3.788941940    6.141989791    4.673468646
  543 SOLV  HW1     3757    3.733313484    6.216983690    4.709287246
  543 SOLV  HW2     3758    3.868102555    6.127880720    4.732933198
  544 SOLV  OW      3759    3.844665283    5.580259616    6.167762109
  544 SOLV  HW1     3760    3.885882133    5.489494784    6.175783726
  544 SOLV  HW2     3761    3.863986128    5.633052001    6.250472776
  545 SOLV  OW      3762    3.953187801    4.075227563    5.037769503
  545 SOLV  HW1     3763    3.869714193    4.083532991    4.983316461
  545 SOLV  HW2     3764    3.978850184    4.165113983    5.073318911
  546 SOLV  OW      3765    3.942315701    5.724000899    4.160880583
  546 SOLV  HW1     3766    3.883019378    5.662358907    4.109057825
  546 SOLV  HW2     3767    3.886280014    5.790949159    4.209658417
  547 SOLV  OW      3768    6.696554271    6.464299733    4.424499196
  547 SOLV  HW1     3769    6.793757464    6.470205161    4.401725841
  547 SOLV  HW2     3770    6.682256458    6.390680184    4.490663277
  548 SOLV  OW      3771    5.330876404    4.842977638    6.373412630
  548 SOLV  HW1     3772    5.396651131    4.875242253    6.305334361
  548 SOLV  HW2     3773    5.260782150    4.912857913    6.387743377
  549 SOLV  OW      3774    5.564472762    5.273169490    3.760575830
  549 SOLV  HW1     3775    5.576858313    5.277353779    3.859717801
  549 SOLV  HW2     3776    5.481990290    5.220705839    3.739499606
  550 SOLV  OW      3777    3.879056858    0.082624168    5.237926027
  550 SOLV  HW1     3778    3.954513960    0.031402830    5.278968159
  550 SOLV  HW2     3779    3.796033770    0.026899424    5.239848950
  551 SOLV  OW      3780    5.737506187    3.715542052    5.839475448
  551 SOLV  HW1     3781    5.687702347    3.802016830    5.846067501
  551 SOLV  HW2     3782    5.823061220    3.730079229    5.789769003
  552 SOLV  OW      3783    6.689880114    4.294545595    4.643422232
  552 SOLV  HW1     3784    6.786078362    4.306060086    4.668216079
  552 SOLV  HW2     3785    6.683149223    4.237118533    4.561824264
  553 SOLV  OW      3786    4.164101793    3.801082633    5.663888382
  553 SOLV  HW1     3787    4.206738376    3.850046431    5.739945649
  553 SOLV  HW2     3788    4.194159663    3.705709931    5.664644873
  554 SOLV  OW      3789    4.788015739    4.924565868    5.109831677
  554 SOLV  HW1     3790    4.734860410    4.846947916    5.143764907
  554 SOLV  HW2     3791    4.861968173    4.891265683    5.051319703
  555 SOLV  OW      3792    4.073907493    5.073102126    4.600742326
  555 SOLV  HW1     3793    3.978390202    5.075433599    4.571204177
  555 SOLV  HW2     3794    4.129245889    5.027553009    4.530997527
  556 SOLV  OW      3795    6.184466153    5.382849660    4.215299465
  556 SOLV  HW1     3796    6.162559553    5.452594455    4.283545187
  556 SOLV  HW2     3797    6.118017137    5.387218747    4.140686678
  557 SOLV  OW      3798    3.903883186    3.482099782    4.262277427
  557 SOLV  HW1     3799    3.805900481    3.463904857    4.270546313
  557 SOLV  HW2     3800    3.942504238    3.424448513    4.190272250
  558 SOLV  OW      3801    4.768537387    4.609146515    5.597086004
  558 SOLV  HW1     3802    4.755438435    4.596757857    5.695447469
  558 SOLV  HW2     3803    4.680084435    4.603691191    5.550757666
  559 SOLV  OW      3804    4.569828108    4.531588930    6.717317533
  559 SOLV  HW1     3805    4.604802864    4.589922110    6.790634753
  559 SOLV  HW2     3806    4.646403606    4.495382522    6.664150729
  560 SOLV  OW      3807    6.561650492    3.517975123    4.717808426
  560 SOLV  HW1     3808    6.585378509    3.603095115    4.670976487
  560 SOLV  HW2     3809    6.466990126    3.522776746    4.749714751
  561 SOLV  OW      3810    3.522922276    6.257703036    6.403956131
  561 SOLV  HW1     3811    3.616532593    6.247088631    6.370398073
  561 SOLV  HW2     3812    3.512352714    6.348233210    6.445116820
  562 SOLV  OW      3813    3.867837840    4.383683231    5.507100578
  562 SOLV  HW1     3814    3.956300028    4.363494668    5.549157492
  562 SOLV  HW2     3815    3.860418072    4.482062390    5.490720263
  563 SOLV  OW      3816    5.896407626    5.657089149    5.071999321
  563 SOLV  HW1     3817    5.801648723    5.626675477    5.062140162
  563 SOLV  HW2     3818    5.931597725    5.685875589    4.982924208
  564 SOLV  OW      3819    3.570062981    5.603548548    6.495277734
  564 SOLV  HW1     3820    3.586317937    5.631142375    6.400536078
  564 SOLV  HW2     3821    3.657672703    5.591855114    6.542069016
  565 SOLV  OW      3822    5.893968804    5.071074337    5.424588219
  565 SOLV  HW1     3823    5.972876089    5.126768888    5.398640800
  565 SOLV  HW2     3824    5.861521161    5.099288053    5.514879552
  566 SOLV  OW      3825    5.412612858    3.481086835    5.584725664
  566 SOLV  HW1     3826    5.512022703    3.480704891    5.595646302
  566 SOLV  HW2     3827    5.379270160    3.575357481    5.586469515
  567 SOLV  OW      3828    6.380547686    3.118271086    4.581238227
  567 SOLV  HW1     3829    6.428194671    3.092872784    4.665418241
  567 SOLV  HW2     3830    6.317736194    3.193797676    4.599999171
  568 SOLV  OW      3831    4.899656019    4.892313825    4.537841002
  568 SOLV  HW1     3832    4.915480935    4.806477111    4.489023424
  568 SOLV  HW2     3833    4.971116113    4.958001206    4.513756789
  569 SOLV  OW      3834    3.948437750    6.446943454    6.565470555
  569 SOLV  HW1     3835    3.907874202    6.471167765    6.653615871
  569 SOLV  HW2     3836    3.960063147    6.529557672    6.510320733
  570 SOLV  OW      3837    5.222254867    4.042108755    6.368163679
  570 SOLV  HW1     3838    5.168593778    4.126353954    6.363202557
  570 SOLV  HW2     3839    5.313145496    4.058185984    6.329669105
  571 SOLV  OW      3840    6.152856209    6.691526261    4.495177252
  571 SOLV  HW1     3841    6.153910138    6.648382885    4.404961382
  571 SOLV  HW2     3842    6.231724142    6.752392908    4.503923292
  572 SOLV  OW      3843    4.036011647    3.238318659    5.436129054
  572 SOLV  HW1     3844    4.022075997    3.249847930    5.337770473
  572 SOLV  HW2     3845    3.991784111    3.153873899    5.466370436
  573 SOLV  OW      3846    4.121503461    5.597708823    4.329122156
  573 SOLV  HW1     3847    4.099287234    5.647841059    4.412747500
  573 SOLV  HW2     3848    4.079123565    5.643177177    4.250773182
  574 SOLV  OW      3849    5.462691558    5.733245200    5.163726086
  574 SOLV  HW1     3850    5.447230828    5.820757284    5.209580657
  574 SOLV  HW2     3851    5.491076575    5.664939640    5.231021267
  575 SOLV  OW      3852    6.020725359    5.691386732    3.549931804
  575 SOLV  HW1     3853    6.036954079    5.772621160    3.493903382
  575 SOLV  HW2     3854    6.104844784    5.637619053    3.555805298
  576 SOLV  OW      3855    4.367969968    5.885809362    6.164768791
  576 SOLV  HW1     3856    4.338680783    5.819405503    6.095960553
  576 SOLV  HW2     3857    4.341607939    5.977781356    6.135647891
  577 SOLV  OW      3858    5.095773199    4.581260607    5.020914929
  577 SOLV  HW1     3859    5.185101478    4.553734834    4.985379166
  577 SOLV  HW2     3860    5.027268226    4.573487770    4.948467556
  578 SOLV  OW      3861    3.830791942    5.470485693    5.094038460
  578 SOLV  HW1     3862    3.872275870    5.429891394    5.012597616
  578 SOLV  HW2     3863    3.859962946    5.565785970    5.102306143
  579 SOLV  OW      3864    5.420704963    4.702155463    5.305573992
  579 SOLV  HW1     3865    5.431447716    4.768491039    5.231508190
  579 SOLV  HW2     3866    5.450069292    4.743445007    5.391796982
  580 SOLV  OW      3867    3.778294254    5.602092096    5.710026487
  580 SOLV  HW1     3868    3.694281026    5.560655797    5.675007104
  580 SOLV  HW2     3869    3.855899105    5.542408592    5.689608468
  581 SOLV  OW      3870    6.576972463    0.000892193    4.311190446
  581 SOLV  HW1     3871    6.513962462    0.058667082    4.259289902
  581 SOLV  HW2     3872    6.662114741   -0.010014266    4.259871696
  582 SOLV  OW      3873    3.743746816    4.560892270    3.852844448
  582 SOLV  HW1     3874    3.804929814    4.558435929    3.931905230
  582 SOLV  HW2     3875    3.658108392    4.514494797    3.875542548
  583 SOLV  OW      3876    4.807483484    4.037456753    5.357812904
  583 SOLV  HW1     3877    4.794336986    3.939035874    5.345894936
  583 SOLV  HW2     3878    4.797012637    4.061006257    5.454442761
  584 SOLV  OW      3879    5.756582019    3.786235053    4.455991560
  584 SOLV  HW1     3880    5.812418203    3.802301248    4.537389654
  584 SOLV  HW2     3881    5.724429451    3.691537699    4.455805468
  585 SOLV  OW      3882    6.017315018    5.398180316    5.773181897
  585 SOLV  HW1     3883    5.980494080    5.434496532    5.687583892
  585 SOLV  HW2     3884    5.946537250    5.345403686    5.820158257
  586 SOLV  OW      3885    5.815712859    4.195800108    4.171449020
  586 SOLV  HW1     3886    5.835937513    4.288808561    4.202115487
  586 SOLV  HW2     3887    5.845950958    4.130515208    4.240900724
  587 SOLV  OW      3888    3.905616906    5.171688221    5.413388623
  587 SOLV  HW1     3889    3.901467313    5.173022658    5.313476788
  587 SOLV  HW2     3890    3.813353928    5.181522631    5.450700494
  588 SOLV  OW      3891    3.790080277    5.041439522    0.023199378
  588 SOLV  HW1     3892    3.752071484    5.014190337    0.111597986
  588 SOLV  HW2     3893    3.795472218    5.141194794    0.018577515
  589 SOLV  OW      3894    3.844746996    4.646953825    4.770777560
  589 SOLV  HW1     3895    3.771500878    4.593751701    4.813257920
  589 SOLV  HW2     3896    3.869088337    4.723552714    4.830276378
  590 SOLV  OW      3897    3.773540573    5.892634605    6.833386930
  590 SOLV  HW1     3898    3.790221257    5.852736430    6.923562252
  590 SOLV  HW2     3899    3.677647447    5.920141850    6.826350059
  591 SOLV  OW      3900    4.446194560    6.726012983    4.547664957
  591 SOLV  HW1     3901    4.510755424    6.665649491    4.500872758
  591 SOLV  HW2     3902    4.381342644    6.763299367    4.481292213
  592 SOLV  OW      3903    5.509535749    0.033400384    3.420847603
  592 SOLV  HW1     3904    5.603759971    0.033156332    3.387354701
  592 SOLV  HW2     3905    5.493868194    0.115587922    3.475617452
  593 SOLV  OW      3906    4.860622410    5.809805993    5.641493610
  593 SOLV  HW1     3907    4.852087482    5.908804561    5.652738102
  593 SOLV  HW2     3908    4.820652435    5.763712257    5.720738565
  594 SOLV  OW      3909    3.850271869    4.777451293    5.705143556
  594 SOLV  HW1     3910    3.900762837    4.758908821    5.789456014
  594 SOLV  HW2     3911    3.757087608    4.805911227    5.727692222
  595 SOLV  OW      3912    3.927884405    3.916227433    5.803028940
  595 SOLV  HW1     3913    4.006022996    3.866872377    5.764813561
  595 SOLV  HW2     3914    3.948980496    4.013897632    5.807196244
  596 SOLV  OW      3915    6.483670965    4.674400523    4.759836916
  596 SOLV  HW1     3916    6.390869317    4.708775757    4.774197949
  596 SOLV  HW2     3917    6.494483106    4.586948207    4.807114714
  597 SOLV  OW      3918    6.010153522    6.746077107    4.876159658
  597 SOLV  HW1     3919    6.015258782    6.807256662    4.797212860
  597 SOLV  HW2     3920    5.939526481    6.677067560    4.860315792
  598 SOLV  OW      3921    5.128357962    5.226860972    3.939705415
  598 SOLV  HW1     3922    5.121198338    5.286072613    3.859427059
  598 SOLV  HW2     3923    5.204131586    5.257730586    3.997214467
  599 SOLV  OW      3924    6.064255105    3.699870502    0.064713872
  599 SOLV  HW1     3925    6.115884214    3.699504766    0.150363137
  599 SOLV  HW2     3926    5.967405553    3.715348327    0.084259940
  600 SOLV  OW      3927    4.670055097    6.470698605    6.018353070
  600 SOLV  HW1     3928    4.671663914    6.523953866    5.933728434
  600 SOLV  HW2     3929    4.598894326    6.400701424    6.012308291
  601 SOLV  OW      3930    3.590160135    6.609061625    4.045945041
  601 SOLV  HW1     3931    3.661930860    6.539442628    4.047902157
  601 SOLV  HW2     3932    3.606839900    6.676144325    4.118217134
  602 SOLV  OW      3933    3.352792866    6.454367592    2.987874154
  602 SOLV  HW1     3934    3.377278380    6.526548062    2.923128110
  602 SOLV  HW2     3935    3.270172562    6.480852948    3.037613323
  603 SOLV  OW      3936    3.683510242    4.193972885    3.453315193
  603 SOLV  HW1     3937    3.594023602    4.191596988    3.408728014
  603 SOLV  HW2     3938    3.729536304    4.279931676    3.431085435
  604 SOLV  OW      3939    4.201185854    5.164057226    4.129012372
  604 SOLV  HW1     3940    4.272234898    5.094950573    4.115734419
  604 SOLV  HW2     3941    4.207442710    5.200865292    4.221791527
  605 SOLV  OW      3942    3.845503772    3.677322761    6.471008465
  605 SOLV  HW1     3943    3.920492547    3.700834977    6.532860100
  605 SOLV  HW2     3944    3.837679936    3.747328190    6.400018026
  606 SOLV  OW      3945    6.524364362    5.693179000    3.852463539
  606 SOLV  HW1     3946    6.533391080    5.733369009    3.943596340
  606 SOLV  HW2     3947    6.508686040    5.594763784    3.860862934
  607 SOLV  OW      3948    5.159210077    5.381385724    3.701598074
  607 SOLV  HW1     3949    5.113273843    5.416866762    3.620167126
  607 SOLV  HW2     3950    5.181226948    5.457118771    3.763077852
  608 SOLV  OW      3951    3.399711167    3.643847796    6.421415863
  608 SOLV  HW1     3952    3.307765542    3.660050163    6.385564985
  608 SOLV  HW2     3953    3.452141641    3.589918790    6.355503444
  609 SOLV  OW      3954    4.080463112    4.495204344    6.167799046
  609 SOLV  HW1     3955    4.155283958    4.507294330    6.233049472
  609 SOLV  HW2     3956    4.118103711    4.480057533    6.076389490
  610 SOLV  OW      3957    3.803574469    6.143391287    6.253504803
  610 SOLV  HW1     3958    3.811896607    6.071855814    6.184112630
  610 SOLV  HW2     3959    3.880844573    6.206415126    6.245809740
  611 SOLV  OW      3960    4.695712575    4.962061806    4.669593929
  611 SOLV  HW1     3961    4.633860142    4.898045864    4.715159660
  611 SOLV  HW2     3962    4.772484382    4.911700744    4.629948476
  612 SOLV  OW      3963    3.934352257    4.197808412    4.449828550
  612 SOLV  HW1     3964    4.023305551    4.210261398    4.405850923
  612 SOLV  HW2     3965    3.866877660    4.170322603    4.381319894
  613 SOLV  OW      3966    0.066597732    4.023456503    4.901125386
  613 SOLV  HW1     3967    0.123078815    3.948513743    4.935699046
  613 SOLV  HW2     3968    0.064426620    4.097348072    4.968483590
  614 SOLV  OW      3969    4.680918661    4.322538293    4.695198545
  614 SOLV  HW1     3970    4.582885616    4.305287660    4.704871766
  614 SOLV  HW2     3971    4.729778603    4.235402051    4.690553401
  615 SOLV  OW      3972    5.732585715    3.888342493    6.136674694
  615 SOLV  HW1     3973    5.763389827    3.793239224    6.139581131
  615 SOLV  HW2     3974    5.682979093    3.904697205    6.051389315
  616 SOLV  OW      3975    5.501839965    4.659771238    6.488199658
  616 SOLV  HW1     3976    5.419444020    4.703211523    6.451794152
  616 SOLV  HW2     3977    5.580599624    4.719399466    6.472612061
  617 SOLV  OW      3978    5.966231631    6.112809199    4.071563184
  617 SOLV  HW1     3979    5.892623432    6.055794687    4.108068539
  617 SOLV  HW2     3980    5.927081214    6.193715966    4.027713417
  618 SOLV  OW      3981    4.185338630    4.088283668    5.582871462
  618 SOLV  HW1     3982    4.191832674    3.989087374    5.593797165
  618 SOLV  HW2     3983    4.166908784    4.110109363    5.487030870
  619 SOLV  OW      3984    3.962927207    6.350580477    6.156781290
  619 SOLV  HW1     3985    3.906177957    6.429280581    6.181021331
  619 SOLV  HW2     3986    3.955154493    6.332864913    6.058661690
  620 SOLV  OW      3987    4.498039109    5.335930669    4.352569858
  620 SOLV  HW1     3988    4.398142839    5.331785851    4.354888024
  620 SOLV  HW2     3989    4.528679605    5.348429407    4.258194133
  621 SOLV  OW      3990    4.387690038    6.584124771    6.299344636
  621 SOLV  HW1     3991    4.314058048    6.642056466    6.264383961
  621 SOLV  HW2     3992    4.469488528    6.596707373    6.243196478
  622 SOLV  OW      3993    4.403188785    4.009538804    4.141333076
  622 SOLV  HW1     3994    4.440417630    3.983706742    4.052188469
  622 SOLV  HW2     3995    4.404900457    3.930338091    4.202360262
  623 SOLV  OW      3996    3.976952711    3.860684363    5.477159383
  623 SOLV  HW1     3997    4.055975078    3.831202452    5.530900065
  623 SOLV  HW2     3998    4.008420331    3.907580817    5.394622939
  624 SOLV  OW      3999    3.665144328    6.705838961    6.512984848
  624 SOLV  HW1     4000    3.656452353    6.611036011    6.482351500
  624 SOLV  HW2     4001    3.652075287    6.710173775    6.612040008
  625 SOLV  OW      4002    3.756903042    5.543142817    4.079639364
  625 SOLV  HW1     4003    3.662039387    5.552721542    4.049454540
  625 SOLV  HW2     4004    3.802632234    5.473581453    4.024214460
  626 SOLV  OW      4005    6.169723151    4.167494794    4.748838440
  626 SOLV  HW1     4006    6.198200389    4.205009236    4.660614599
  626 SOLV  HW2     4007    6.076018621    4.196311033    4.768607750
  627 SOLV  OW      4008    4.954748765    5.221310664    6.698367281
  627 SOLV  HW1     4009    4.863452935    5.242256585    6.663327686
  627 SOLV  HW2     4010    5.021761557    5.281393747    6.654770430
  628 SOLV  OW      4011    6.477227027    3.477959871    3.281909655
  628 SOLV  HW1     4012    6.409243828    3.415530482    3.320391548
  628 SOLV  HW2     4013    6.500740563    3.547548567    3.349780150
  629 SOLV  OW      4014    5.399714878    6.174902639    4.636682227
  629 SOLV  HW1     4015    5.464430383    6.136168669    4.571009143
  629 SOLV  HW2     4016    5.440416538    6.255256703    4.680132646
  630 SOLV  OW      4017    4.042752061    6.481617030    5.560910433
  630 SOLV  HW1     4018    3.956072882    6.529572721    5.547235252
  630 SOLV  HW2     4019    4.061731781    6.423834235    5.481532106
  631 SOLV  OW      4020    4.764098212    4.176480279    0.025672596
  631 SOLV  HW1     4021    4.772645837    4.104505055    0.094577965
  631 SOLV  HW2     4022    4.853127353    4.192530902   -0.016960098
  632 SOLV  OW      4023    4.362411595    4.517136466    5.653096228
  632 SOLV  HW1     4024    4.317711542    4.578957585    5.717764800
  632 SOLV  HW2     4025    4.445094121    4.560514569    5.617265558
  633 SOLV  OW      4026    4.050692384    3.678017088    5.976925338
  633 SOLV  HW1     4027    4.074082863    3.768561064    5.941503360
  633 SOLV  HW2     4028    4.065616054    3.676052925    6.075785979
  634 SOLV  OW      4029    4.302432073    3.284990803    4.865581929
  634 SOLV  HW1     4030    4.366964644    3.271397209    4.940762876
  634 SOLV  HW2     4031    4.216364018    3.320951944    4.901643272
  635 SOLV  OW      4032    3.653609266    5.864497530    3.847763876
  635 SOLV  HW1     4033    3.708099291    5.930772615    3.796380967
  635 SOLV  HW2     4034    3.632499742    5.901677658    3.938172206
  636 SOLV  OW      4035    4.927796033    3.472953292    5.614087656
  636 SOLV  HW1     4036    4.972222863    3.423121419    5.688550209
  636 SOLV  HW2     4037    4.983928730    3.551680633    5.588539885
  637 SOLV  OW      4038    4.528185671    5.414156979    4.078773266
  637 SOLV  HW1     4039    4.457258648    5.476218615    4.045315758
  637 SOLV  HW2     4040    4.541937690    5.340489687    4.012548676
  638 SOLV  OW      4041    0.038956851    4.460799675    4.105739683
  638 SOLV  HW1     4042    0.127061686    4.420752942    4.080536822
  638 SOLV  HW2     4043    0.053705494    4.536038816    4.169949349
  639 SOLV  OW      4044    6.440755524    6.680591227    3.649032343
  639 SOLV  HW1     4045    6.538006347    6.658540228    3.641429608
  639 SOLV  HW2     4046    6.403788957    6.639846406    3.732549295
  640 SOLV  OW      4047    3.300461564    5.971299779    6.675100140
  640 SOLV  HW1     4048    3.254902204    6.059484594    6.662886623
  640 SOLV  HW2     4049    3.231708659    5.899177886    6.683632279
  641 SOLV  OW      4050    5.037706769    4.398944989    6.541926918
  641 SOLV  HW1     4051    5.105814998    4.472162754    6.540461989
  641 SOLV  HW2     4052    5.039522460    4.350008973    6.454728000
  642 SOLV  OW      4053    3.652464676    5.894684083    6.037488916
  642 SOLV  HW1     4054    3.638044003    5.877391396    5.940056632
  642 SOLV  HW2     4055    3.737556468    5.945696218    6.050024831
  643 SOLV  OW      4056    3.878292930    5.422227193    4.307392255
  643 SOLV  HW1     4057    3.960487278    5.477756642    4.320137478
  643 SOLV  HW2     4058    3.830278234    5.452225730    4.224951652
  644 SOLV  OW      4059    5.998147832    4.533851953    4.649065699
  644 SOLV  HW1     4060    6.040913939    4.531352511    4.558696867
  644 SOLV  HW2     4061    6.068983057    4.541574775    4.719240299
  645 SOLV  OW      4062    6.288253346    5.125179186    4.978047242
  645 SOLV  HW1     4063    6.344450952    5.130934136    5.060562391
  645 SOLV  HW2     4064    6.196002836    5.158089697    4.998215082
  646 SOLV  OW      4065    3.478793040    3.437132298    3.876678702
  646 SOLV  HW1     4066    3.510133569    3.388488235    3.958244792
  646 SOLV  HW2     4067    3.407500724    3.502463897    3.902185794
  647 SOLV  OW      4068    5.030583564    3.777332454    5.078425413
  647 SOLV  HW1     4069    4.953924232    3.713127161    5.076799560
  647 SOLV  HW2     4070    5.106901036    3.739428436    5.026075756
  648 SOLV  OW      4071    3.744399713    3.743163763    5.539683777
  648 SOLV  HW1     4072    3.829681650    3.795323223    5.536880840
  648 SOLV  HW2     4073    3.666836980    3.806241600    5.542262862
  649 SOLV  OW      4074    5.459348498    6.134085692    3.842535595
  649 SOLV  HW1     4075    5.506689893    6.212383125    3.802183342
  649 SOLV  HW2     4076    5.362781163    6.136585517    3.816641708
  650 SOLV  OW      4077    5.100136388    4.879828310    5.427360777
  650 SOLV  HW1     4078    5.000745171    4.881541113    5.438331323
  650 SOLV  HW2     4079    5.127017031    4.795745144    5.380356905
  651 SOLV  OW      4080    4.360568768    4.984439522    3.855992032
  651 SOLV  HW1     4081    4.273183487    4.956987051    3.815847090
  651 SOLV  HW2     4082    4.364174569    4.954769933    3.951428324
  652 SOLV  OW      4083    4.486833175    6.290391250    6.115832555
  652 SOLV  HW1     4084    4.395852005    6.321611809    6.143177432
  652 SOLV  HW2     4085    4.535932854    6.256500343    6.196086079
  653 SOLV  OW      4086    6.094295331    4.883965555    5.864104780
  653 SOLV  HW1     4087    6.138094691    4.965493262    5.826205083
  653 SOLV  HW2     4088    6.143222984    4.855070431    5.946401017
  654 SOLV  OW      4089    4.233360921    6.358570592    6.210189702
  654 SOLV  HW1     4090    4.265047097    6.449110927    6.238471476
  654 SOLV  HW2     4091    4.133939175    6.359914699    6.199467511
  655 SOLV  OW      4092    3.717636811    3.670473724    4.939733331
  655 SOLV  HW1     4093    3.803854256    3.684575472    4.988406919
  655 SOLV  HW2     4094    3.695752391    3.572901045    4.938313279
  656 SOLV  OW      4095    3.889044588    4.770596211    6.184101702
  656 SOLV  HW1     4096    3.967308676    4.753972946    6.244102655
  656 SOLV  HW2     4097    3.828187651    4.837658771    6.226536008
  657 SOLV  OW      4098    5.826324548    4.920376834    5.883484721
  657 SOLV  HW1     4099    5.921324863    4.890160355    5.875616772
  657 SOLV  HW2     4100    5.813343500    4.967018009    5.970994956
  658 SOLV  OW      4101    3.721699807    6.309645381    4.359240354
  658 SOLV  HW1     4102    3.777520846    6.233376134    4.326545312
  658 SOLV  HW2     4103    3.780484574    6.388403136    4.377774297
  659 SOLV  OW      4104    4.103459947    5.799016560    5.111982451
  659 SOLV  HW1     4105    4.173973162    5.798867726    5.041062004
  659 SOLV  HW2     4106    4.143485869    5.769691382    5.198814436
  660 SOLV  OW      4107    6.010913760    3.649714721    5.378359402
  660 SOLV  HW1     4108    5.910974565    3.650134250    5.381820818
  660 SOLV  HW2     4109    6.044186141    3.743126967    5.365356376
  661 SOLV  OW      4110    6.783178038    3.995657255    3.464441917
  661 SOLV  HW1     4111    6.775307571    3.956737330    3.556228430
  661 SOLV  HW2     4112    6.788909559    3.921761612    3.397299991
  662 SOLV  OW      4113    4.744082751    6.459984206    3.782830884
  662 SOLV  HW1     4114    4.649416867    6.435446756    3.761908849
  662 SOLV  HW2     4115    4.779510439    6.520143170    3.711226074
  663 SOLV  OW      4116    6.161784813    4.798467965    6.116058853
  663 SOLV  HW1     4117    6.102028010    4.718291447    6.117002937
  663 SOLV  HW2     4118    6.128837684    4.865350362    6.182701420
  664 SOLV  OW      4119    6.379316049    6.845682317    4.494721482
  664 SOLV  HW1     4120    6.376643696    6.917801648    4.563954195
  664 SOLV  HW2     4121    6.431765970    6.877318242    4.415666662
  665 SOLV  OW      4122    6.461153530    4.643101078    3.572939608
  665 SOLV  HW1     4123    6.492119241    4.608851593    3.661650285
  665 SOLV  HW2     4124    6.361182725    4.644956574    3.570993665
  666 SOLV  OW      4125    3.636623072    5.978221019    4.108811208
  666 SOLV  HW1     4126    3.545223070    5.943085912    4.129133381
  666 SOLV  HW2     4127    3.698039811    5.957300999    4.184914549
  667 SOLV  OW      4128    3.811033648    6.633154783    5.511808763
  667 SOLV  HW1     4129    3.750429200    6.581383579    5.451405830
  667 SOLV  HW2     4130    3.757169708    6.698519439    5.564985404
  668 SOLV  OW      4131    3.839222146    5.776719663    0.181051860
  668 SOLV  HW1     4132    3.768968875    5.765718033    0.251371213
  668 SOLV  HW2     4133    3.900007062    5.697311184    0.181973371
  669 SOLV  OW      4134    3.664246769    4.932612934    6.242677449
  669 SOLV  HW1     4135    3.570120098    4.924541149    6.209865183
  669 SOLV  HW2     4136    3.664373820    4.974234796    6.333612268
  670 SOLV  OW      4137    5.256729531    5.487696231    5.254616906
  670 SOLV  HW1     4138    5.204643657    5.549069668    5.195270901
  670 SOLV  HW2     4139    5.268864504    5.399553637    5.208953120
  671 SOLV  OW      4140    4.538872350    5.491658460    3.796944802
  671 SOLV  HW1     4141    4.540142647    5.510439344    3.698724712
  671 SOLV  HW2     4142    4.534454663    5.392877686    3.811921298
  672 SOLV  OW      4143    3.365103290    5.302083197    6.653152732
  672 SOLV  HW1     4144    3.416854271    5.259429185    6.578961270
  672 SOLV  HW2     4145    3.285904605    5.245246275    6.675488953
  673 SOLV  OW      4146    6.407296045    4.583182333    5.197720646
  673 SOLV  HW1     4147    6.389818300    4.658581999    5.261054959
  673 SOLV  HW2     4148    6.336149686    4.581527709    5.127455258
  674 SOLV  OW      4149    3.429890081    3.863768038    5.362780688
  674 SOLV  HW1     4150    3.481035997    3.891158857    5.444238187
  674 SOLV  HW2     4151    3.375882959    3.941188831    5.329754983
  675 SOLV  OW      4152    5.294201857    3.780899346    3.242473382
  675 SOLV  HW1     4153    5.305148014    3.742376251    3.334113536
  675 SOLV  HW2     4154    5.308579906    3.709193226    3.174258374
  676 SOLV  OW      4155    6.678634730    4.991257757    4.945113834
  676 SOLV  HW1     4156    6.766384869    4.945628426    4.930302767
  676 SOLV  HW2     4157    6.669935004    5.016241464    5.041558266
  677 SOLV  OW      4158    5.769347016    3.351345669    4.037776295
  677 SOLV  HW1     4159    5.755669650    3.450121632    4.030185062
  677 SOLV  HW2     4160    5.867033415    3.330701695    4.032070304
  678 SOLV  OW      4161    5.317269531    6.148320504    5.076464688
  678 SOLV  HW1     4162    5.325623986    6.076556881    5.145617222
  678 SOLV  HW2     4163    5.233158426    6.200091871    5.092177629
  679 SOLV  OW      4164    5.884603498    4.129956553    4.747177361
  679 SOLV  HW1     4165    5.834734924    4.195472100    4.690411015
  679 SOLV  HW2     4166    5.840689537    4.123315091    4.836782024
  680 SOLV  OW      4167    5.192228954    5.536785415    6.060178644
  680 SOLV  HW1     4168    5.272677531    5.486944505    6.092511978
  680 SOLV  HW2     4169    5.165976733    5.502693476    5.969900913
  681 SOLV  OW      4170    3.278497525    4.055220891    5.226193409
  681 SOLV  HW1     4171    3.194844399    4.080281528    5.274937045
  681 SOLV  HW2     4172    3.334301463    4.136922174    5.211611470
  682 SOLV  OW      4173    6.191208607    4.643337208    4.800560883
  682 SOLV  HW1     4174    6.182086700    4.643302076    4.900151377
  682 SOLV  HW2     4175    6.171609506    4.734863074    4.765342713
  683 SOLV  OW      4176    3.081507542    3.268798235    6.727948394
  683 SOLV  HW1     4177    3.180890280    3.258578139    6.732267911
  683 SOLV  HW2     4178    3.040722605    3.233716786    6.812244781
  684 SOLV  OW      4179    4.390827744    3.569925046    6.191157514
  684 SOLV  HW1     4180    4.438682287    3.630678131    6.127749251
  684 SOLV  HW2     4181    4.294567179    3.596508064    6.196522835
  685 SOLV  OW      4182    3.767764338    3.173602707    3.280039727
  685 SOLV  HW1     4183    3.688895796    3.218957274    3.238513671
  685 SOLV  HW2     4184    3.848044849    3.232748896    3.272394846
  686 SOLV  OW      4185    5.641986174    4.441788337    6.659191517
  686 SOLV  HW1     4186    5.603105079    4.353835728    6.686625055
  686 SOLV  HW2     4187    5.579928057    4.487136682    6.595204797
  687 SOLV  OW      4188    6.154604308    4.924673588    5.227612680
  687 SOLV  HW1     4189    6.136395124    4.905435291    5.131175464
  687 SOLV  HW2     4190    6.129036535    5.019155591    5.248137459
  688 SOLV  OW      4191    3.467518573    3.544849695    5.108501131
  688 SOLV  HW1     4192    3.510211580    3.532974924    5.018846277
  688 SOLV  HW2     4193    3.494910849    3.469791624    5.168647218
  689 SOLV  OW      4194    5.006774116    6.105550776    4.063346823
  689 SOLV  HW1     4195    5.031779990    6.037910924    4.132636898
  689 SOLV  HW2     4196    4.995695402    6.195032382    4.106611642
  690 SOLV  OW      4197    4.039238361    3.379094453    4.923573639
  690 SOLV  HW1     4198    4.063254305    3.476117857    4.926898432
  690 SOLV  HW2     4199    3.952711716    3.367845387    4.874706747
  691 SOLV  OW      4200    3.618631722    4.268462398    0.114939292
  691 SOLV  HW1     4201    3.598024858    4.178735135    0.154003705
  691 SOLV  HW2     4202    3.564496647    4.338371107    0.161670478
  692 SOLV  OW      4203    4.234834518    4.656095440    3.867786515
  692 SOLV  HW1     4204    4.232277789    4.625505803    3.772606518
  692 SOLV  HW2     4205    4.145087543    4.691783681    3.893733177
  693 SOLV  OW      4206    5.326779496    4.453974281    4.906150544
  693 SOLV  HW1     4207    5.385445195    4.406495752    4.971767886
  693 SOLV  HW2     4208    5.323001504    4.401735883    4.820954449
  694 SOLV  OW      4209    4.149492479    6.074917298    6.069512790
  694 SOLV  HW1     4210    4.172369689    6.069708496    5.972296896
  694 SOLV  HW2     4211    4.170088845    6.166607526    6.103719647
  695 SOLV  OW      4212    3.806032533    5.166302656    4.236367728
  695 SOLV  HW1     4213    3.846117933    5.253953712    4.263057385
  695 SOLV  HW2     4214    3.712428482    5.180867304    4.204303051
  696 SOLV  OW      4215    6.142345578    4.431398721    5.963239475
  696 SOLV  HW1     4216    6.233202473    4.432867336    6.005003749
  696 SOLV  HW2     4217    6.105577745    4.338461128    5.966715886
  697 SOLV  OW      4218    4.998257272    4.498708523    5.503330527
  697 SOLV  HW1     4219    4.908886026    4.541858829    5.515668522
  697 SOLV  HW2     4220    5.056057773    4.557415943    5.446639422
  698 SOLV  OW      4221    4.819923686    6.288934398    6.387375587
  698 SOLV  HW1     4222    4.854329403    6.374694357    6.425623545
  698 SOLV  HW2     4223    4.858185098    6.275504577    6.295958265
  699 SOLV  OW      4224    5.563110348    4.326095995    5.035660077
  699 SOLV  HW1     4225    5.615516150    4.362521620    4.958662197
  699 SOLV  HW2     4226    5.552836259    4.396973488    5.105464322
  700 SOLV  OW      4227    4.410702264    5.130355870    5.464479060
  700 SOLV  HW1     4228    4.465837477    5.193443462    5.519085157
  700 SOLV  HW2     4229    4.321490263    5.171571906    5.445927240
  701 SOLV  OW      4230    6.547257491    4.378654891    4.870902924
  701 SOLV  HW1     4231    6.461101885    4.328050116    4.874953768
  701 SOLV  HW2     4232    6.604864292    4.340605032    4.798558851
  702 SOLV  OW      4233    6.167274863    4.505288148    5.507808475
  702 SOLV  HW1     4234    6.164687030    4.551686968    5.596365734
  702 SOLV  HW2     4235    6.132552621    4.566755354    5.436970353
  703 SOLV  OW      4236    6.571734418    6.245047047    3.992311068
  703 SOLV  HW1     4237    6.617521440    6.262900450    3.905211490
  703 SOLV  HW2     4238    6.514335475    6.323309670    4.016431751
  704 SOLV  OW      4239    6.460117887    5.993563210    4.013234927
  704 SOLV  HW1     4240    6.501695165    6.084297403    4.006901976
  704 SOLV  HW2     4241    6.521783474    5.932012355    4.062330198
  705 SOLV  OW      4242    4.407599107    5.985593042    3.423049278
  705 SOLV  HW1     4243    4.307881836    5.978423381    3.420496209
  705 SOLV  HW2     4244    4.434068246    6.082032906    3.423432180
  706 SOLV  OW      4245    6.771506423    3.898824002    4.705314068
  706 SOLV  HW1     4246    6.838755690    3.829062795    4.680596673
  706 SOLV  HW2     4247    6.809535446    3.958062318    4.776339525
  707 SOLV  OW      4248    4.350545489    4.185733238    5.813570051
  707 SOLV  HW1     4249    4.335960886    4.091542442    5.843826008
  707 SOLV  HW2     4250    4.353221379    4.188582389    5.713646470
  708 SOLV  OW      4251    5.502433800    0.521307642    3.847842894
  708 SOLV  HW1     4252    5.567907846    0.570115662    3.790112293
  708 SOLV  HW2     4253    5.442578122    0.465430769    3.790424008
  709 SOLV  OW      4254    6.723096459    6.402465275    3.407936574
  709 SOLV  HW1     4255    6.645865088    6.355233732    3.365439840
  709 SOLV  HW2     4256    6.795500609    6.415557487    3.340204568
  710 SOLV  OW      4257    4.227676547    3.388162664    6.500660417
  710 SOLV  HW1     4258    4.149408267    3.417158113    6.445571890
  710 SOLV  HW2     4259    4.218280130    3.291249248    6.523483301
  711 SOLV  OW      4260    3.993501680    6.035611325    4.832860809
  711 SOLV  HW1     4261    4.082184794    6.047352606    4.788151674
  711 SOLV  HW2     4262    4.004807925    6.043590855    4.931905746
  712 SOLV  OW      4263    4.137282313    4.904968029    6.032300212
  712 SOLV  HW1     4264    4.117935696    4.865474375    5.942478671
  712 SOLV  HW2     4265    4.056374121    4.896613919    6.090489026
  713 SOLV  OW      4266    5.132117809    5.003424642    4.464293163
  713 SOLV  HW1     4267    5.145636584    5.019952401    4.366590600
  713 SOLV  HW2     4268    5.164050109    5.082704729    4.516222319
  714 SOLV  OW      4269    5.684029383    3.480727027    5.668365778
  714 SOLV  HW1     4270    5.758512640    3.414190127    5.663208331
  714 SOLV  HW2     4271    5.700950384    3.543877526    5.744043526
  715 SOLV  OW      4272    0.274736207    3.622603725    3.706423459
  715 SOLV  HW1     4273    0.269893379    3.696063000    3.638732072
  715 SOLV  HW2     4274    0.214956166    3.644406512    3.783577071
  716 SOLV  OW      4275    4.576308119    4.354917983    4.133753072
  716 SOLV  HW1     4276    4.500504865    4.344716988    4.069323057
  716 SOLV  HW2     4277    4.574515370    4.279584018    4.199502568
  717 SOLV  OW      4278    5.821634268    5.288098042    5.935559730
  717 SOLV  HW1     4279    5.736010483    5.334470488    5.958358475
  717 SOLV  HW2     4280    5.834222726    5.209640315    5.996284022
  718 SOLV  OW      4281    3.988625489    6.658117681    6.028689768
  718 SOLV  HW1     4282    3.912286418    6.605911898    6.066748837
  718 SOLV  HW2     4283    4.048164097    6.596916689    5.976621669
  719 SOLV  OW      4284    5.505845233    5.442230888    4.824475788
  719 SOLV  HW1     4285    5.415233813    5.438521095    4.866636952
  719 SOLV  HW2     4286    5.547660439    5.351428486    4.827335171
  720 SOLV  OW      4287    4.324932255    6.007175593    6.585997867
  720 SOLV  HW1     4288    4.278543537    6.066772459    6.520438414
  720 SOLV  HW2     4289    4.263906984    5.932310579    6.611938895
  721 SOLV  OW      4290    4.718708698    6.261568299    3.515772921
  721 SOLV  HW1     4291    4.699819977    6.205987827    3.596739777
  721 SOLV  HW2     4292    4.812750229    6.295359058    3.519758577
  722 SOLV  OW      4293    5.131483781    4.683556348    5.790921466
  722 SOLV  HW1     4294    5.127487432    4.770702903    5.742019845
  722 SOLV  HW2     4295    5.216001680    4.635759807    5.766962830
  723 SOLV  OW      4296    5.919981680    4.037631099    6.842134985
  723 SOLV  HW1     4297    5.936652570    3.964812765    6.775642557
  723 SOLV  HW2     4298    5.893434204    4.121208764    6.794055275
  724 SOLV  OW      4299    5.557851428    4.452090723    3.918231134
  724 SOLV  HW1     4300    5.488108862    4.386431682    3.946952319
  724 SOLV  HW2     4301    5.642546722    4.403457261    3.896748729
  725 SOLV  OW      4302    6.878284085    4.604372155    5.106336646
  725 SOLV  HW1     4303    6.795461013    4.549418213    5.117389816
  725 SOLV  HW2     4304    6.864428770    4.671170089    5.033208507
  726 SOLV  OW      4305    4.694070957    3.724501381    5.604629679
  726 SOLV  HW1     4306    4.747974840    3.644348497    5.630542632
  726 SOLV  HW2     4307    4.715526600    3.750015104    5.510341786
  727 SOLV  OW      4308    5.882340289    5.776508790    3.772918058
  727 SOLV  HW1     4309    5.926599854    5.742777898    3.689822943
  727 SOLV  HW2     4310    5.939142129    5.847593207    3.814414300
  728 SOLV  OW      4311    4.634265694    6.663811796    6.205676848
  728 SOLV  HW1     4312    4.627040258    6.748375223    6.152791504
  728 SOLV  HW2     4313    4.661029943    6.588852353    6.145139611
  729 SOLV  OW      4314    4.702279911    6.059477365    5.217641156
  729 SOLV  HW1     4315    4.748446264    5.987014392    5.268819123
  729 SOLV  HW2     4316    4.608106926    6.068383901    5.250099165
  730 SOLV  OW      4317    4.973969304    5.373821767    5.055351784
  730 SOLV  HW1     4318    5.002100096    5.469686376    5.059887372
  730 SOLV  HW2     4319    4.897105478    5.364621389    4.992034276
  731 SOLV  OW      4320    4.405881210    0.123243132    5.228742803
  731 SOLV  HW1     4321    4.412692218    0.025511739    5.248798352
  731 SOLV  HW2     4322    4.467988800    0.173919727    5.288530176
  732 SOLV  OW      4323    5.298847445    5.980801747    4.845000656
  732 SOLV  HW1     4324    5.338002511    6.023108588    4.763278154
  732 SOLV  HW2     4325    5.320126929    6.036904151    4.925008516
  733 SOLV  OW      4326    3.690208667    5.600963303    4.680169752
  733 SOLV  HW1     4327    3.673523859    5.596670166    4.778684205
  733 SOLV  HW2     4328    3.665090105    5.691553556    4.646047190
  734 SOLV  OW      4329    3.656103742    4.694304382    4.299466214
  734 SOLV  HW1     4330    3.599205315    4.630889141    4.351834953
  734 SOLV  HW2     4331    3.716395640    4.744179795    4.361745511
  735 SOLV  OW      4332    5.405701547    5.105479660    6.011677660
  735 SOLV  HW1     4333    5.446696118    5.037899282    6.072945433
  735 SOLV  HW2     4334    5.380933022    5.061491749    5.925347417
  736 SOLV  OW      4335    6.688480974    4.663385583    5.896958338
  736 SOLV  HW1     4336    6.774496917    4.616446853    5.876971661
  736 SOLV  HW2     4337    6.618146370    4.632808534    5.832774766
  737 SOLV  OW      4338    5.239692811    4.012867147    0.227333750
  737 SOLV  HW1     4339    5.202224654    4.016355221    0.319991609
  737 SOLV  HW2     4340    5.181013777    4.065364338    0.165671264
  738 SOLV  OW      4341    6.527297729    4.226118032    5.821627762
  738 SOLV  HW1     4342    6.621105565    4.224001620    5.787025839
  738 SOLV  HW2     4343    6.479640859    4.305513885    5.783855432
  739 SOLV  OW      4344    3.831178153    5.085329620    4.807501064
  739 SOLV  HW1     4345    3.859560384    5.000460230    4.852146205
  739 SOLV  HW2     4346    3.804708222    5.066029275    4.713011362
  740 SOLV  OW      4347    5.158145536    6.172434539    3.816758305
  740 SOLV  HW1     4348    5.111161683    6.117300457    3.885712701
  740 SOLV  HW2     4349    5.142850442    6.132708651    3.726260595
  741 SOLV  OW      4350    5.199999015    4.907292911    4.756438295
  741 SOLV  HW1     4351    5.224817681    4.810529889    4.751700379
  741 SOLV  HW2     4352    5.195747113    4.945162094    4.663975611
  742 SOLV  OW      4353    4.568042881    6.181416105    6.374424446
  742 SOLV  HW1     4354    4.662409530    6.214396665    6.377378238
  742 SOLV  HW2     4355    4.566809962    6.082566241    6.389544810
  743 SOLV  OW      4356    5.857422755    5.625722514    4.600953095
  743 SOLV  HW1     4357    5.900262491    5.672173091    4.523435464
  743 SOLV  HW2     4358    5.758101291    5.626073341    4.589250129
  744 SOLV  OW      4359    5.893849104    5.822638127    5.285223346
  744 SOLV  HW1     4360    5.902155136    5.751118993    5.215811799
  744 SOLV  HW2     4361    5.952748325    5.800589349    5.362983730
  745 SOLV  OW      4362    5.870139048    4.274117745    6.353977791
  745 SOLV  HW1     4363    5.886740508    4.182923150    6.316435482
  745 SOLV  HW2     4364    5.784069307    4.309901408    6.317743174
  746 SOLV  OW      4365    3.984407226    6.396444997    4.169792516
  746 SOLV  HW1     4366    4.026566551    6.444832970    4.246493996
  746 SOLV  HW2     4367    4.051936941    6.336170680    4.127265585
  747 SOLV  OW      4368    4.950112718    5.967335555    4.345017819
  747 SOLV  HW1     4369    4.874158043    5.902481363    4.350003820
  747 SOLV  HW2     4370    4.928572814    6.048135030    4.399858292
  748 SOLV  OW      4371    5.450582849    5.451619992    5.752575037
  748 SOLV  HW1     4372    5.476420343    5.548087688    5.747299574
  748 SOLV  HW2     4373    5.496819161    5.408948872    5.830310669
  749 SOLV  OW      4374    5.550735811    4.845710848    3.718152686
  749 SOLV  HW1     4375    5.521219739    4.751208389    3.704024841
  749 SOLV  HW2     4376    5.505170939    4.905111244    3.651843321
  750 SOLV  OW      4377    4.137104985    4.364945815    5.586162046
  750 SOLV  HW1     4378    4.219525004    4.412983344    5.616177282
  750 SOLV  HW2     4379    4.144220591    4.268196766    5.610462732
  751 SOLV  OW      4380    6.364587321    5.912534013    4.367069130
  751 SOLV  HW1     4381    6.313827323    5.954627949    4.291880605
  751 SOLV  HW2     4382    6.379222798    5.980107662    4.439328155
  752 SOLV  OW      4383    4.665788277    3.391189432    5.668944960
  752 SOLV  HW1     4384    4.654770682    3.291868052    5.672867683
  752 SOLV  HW2     4385    4.763102053    3.413753458    5.664217515
  753 SOLV  OW      4386    4.325526981    6.177680413    5.105800415
  753 SOLV  HW1     4387    4.396706059    6.134872780    5.161504005
  753 SOLV  HW2     4388    4.327961839    6.276779269    5.119038199
  754 SOLV  OW      4389    3.612945007    4.825017566    5.779959087
  754 SOLV  HW1     4390    3.541403250    4.893342990    5.794621751
  754 SOLV  HW2     4391    3.570947328    4.737204900    5.757010476
  755 SOLV  OW      4392    5.122886944    5.844047204    4.175695914
  755 SOLV  HW1     4393    5.047402139    5.867076169    4.237110543
  755 SOLV  HW2     4394    5.130658339    5.744624543    4.168297262
  756 SOLV  OW      4395    0.011011989    5.687509819    5.075384210
  756 SOLV  HW1     4396    0.035874525    5.777678918    5.040009249
  756 SOLV  HW2     4397   -0.046179996    5.698247206    5.156721338
  757 SOLV  OW      4398    4.101815155    6.219536619    3.766970445
  757 SOLV  HW1     4399    4.009022413    6.256807136    3.766293385
  757 SOLV  HW2     4400    4.164811978    6.286296334    3.727289961
  758 SOLV  OW      4401    6.703403711    5.121777972    4.277640952
  758 SOLV  HW1     4402    6.761134826    5.181539500    4.221985229
  758 SOLV  HW2     4403    6.714029521    5.027188495    4.246953638
  759 SOLV  OW      4404    3.574975628    5.442857444    5.635618614
  759 SOLV  HW1     4405    3.584445956    5.386011419    5.717352218
  759 SOLV  HW2     4406    3.477958380    5.455606148    5.614963089
  760 SOLV  OW      4407    4.461102652    6.093006872    5.356048480
  760 SOLV  HW1     4408    4.438847824    6.188656858    5.374948936
  760 SOLV  HW2     4409    4.434666472    6.036567289    5.434260343
  761 SOLV  OW      4410    3.897888994    6.277103390    5.115136417
  761 SOLV  HW1     4411    3.944831702    6.188853600    5.118275174
  761 SOLV  HW2     4412    3.932153688    6.330330369    5.037713672
  762 SOLV  OW      4413    4.556385520    6.070931662    6.722837698
  762 SOLV  HW1     4414    4.634562059    6.061770334    6.661145490
  762 SOLV  HW2     4415    4.472192378    6.049379263    6.673356617
  763 SOLV  OW      4416    4.133328861    4.527892791    5.345551806
  763 SOLV  HW1     4417    4.142851032    4.451872821    5.409834464
  763 SOLV  HW2     4418    4.192527694    4.603273078    5.374102752
  764 SOLV  OW      4419    3.880858441    6.861846592    5.879284968
  764 SOLV  HW1     4420    3.893286469    6.769279089    5.915043757
  764 SOLV  HW2     4421    3.888033269    6.927731635    5.954181441
  765 SOLV  OW      4422    3.833688195    5.764200952    5.098713436
  765 SOLV  HW1     4423    3.930138063    5.789420281    5.106643127
  765 SOLV  HW2     4424    3.801839195    5.783099580    5.005816479
  766 SOLV  OW      4425    4.221664846    5.265007553    6.170255137
  766 SOLV  HW1     4426    4.216430761    5.259537992    6.070535194
  766 SOLV  HW2     4427    4.254475105    5.355621267    6.196975678
  767 SOLV  OW      4428    3.704722630    5.753770330    5.355509634
  767 SOLV  HW1     4429    3.661429505    5.821422458    5.415097693
  767 SOLV  HW2     4430    3.739698261    5.799121961    5.273523495
  768 SOLV  OW      4431    6.269820919    6.557653118    3.850925409
  768 SOLV  HW1     4432    6.331623415    6.558238747    3.929539338
  768 SOLV  HW2     4433    6.274146332    6.468507304    3.805822031
  769 SOLV  OW      4434    6.882700510    4.535484598    3.844177886
  769 SOLV  HW1     4435    6.943464900    4.476950141    3.790482990
  769 SOLV  HW2     4436    6.884711533    4.506660607    3.939921586
  770 SOLV  OW      4437    5.118448704    4.468000853    3.901580250
  770 SOLV  HW1     4438    5.083374409    4.549573381    3.855566952
  770 SOLV  HW2     4439    5.056540695    4.442425643    3.975841129
  771 SOLV  OW      4440    4.475898524    5.104232520    4.540684311
  771 SOLV  HW1     4441    4.511886249    5.179776388    4.485916311
  771 SOLV  HW2     4442    4.547532592    5.035756209    4.554137203
  772 SOLV  OW      4443    3.404312338    3.538108190    5.645344725
  772 SOLV  HW1     4444    3.502832186    3.522281163    5.652055803
  772 SOLV  HW2     4445    3.356382348    3.476952259    5.708307908
  773 SOLV  OW      4446    6.125202057    4.643837089    5.761614369
  773 SOLV  HW1     4447    6.079202014    4.718682461    5.809386394
  773 SOLV  HW2     4448    6.140296271    4.568070985    5.825125336
  774 SOLV  OW      4449    3.986759262    4.347623184    5.088299149
  774 SOLV  HW1     4450    3.980090237    4.407179848    5.008234355
  774 SOLV  HW2     4451    4.036256684    4.395087690    5.161092701
  775 SOLV  OW      4452    3.526311452    3.904155207    6.405617662
  775 SOLV  HW1     4453    3.491221917    3.820280945    6.447276387
  775 SOLV  HW2     4454    3.489260002    3.913473611    6.313194914
  776 SOLV  OW      4455    4.391171726    3.403577802    5.962319123
  776 SOLV  HW1     4456    4.379144019    3.435001398    6.056498237
  776 SOLV  HW2     4457    4.306691663    3.418914813    5.911038821
  777 SOLV  OW      4458    4.446234256    3.889010915    6.503337516
  777 SOLV  HW1     4459    4.531033256    3.896136089    6.450801864
  777 SOLV  HW2     4460    4.454080698    3.943525051    6.586813458
  778 SOLV  OW      4461    4.336070086    5.535489844    5.588757388
  778 SOLV  HW1     4462    4.399363479    5.458971719    5.576896555
  778 SOLV  HW2     4463    4.367551620    5.613461634    5.534618480
  779 SOLV  OW      4464    3.946588679    5.518367841    4.660066807
  779 SOLV  HW1     4465    3.850265349    5.522513810    4.686642950
  779 SOLV  HW2     4466    3.971435407    5.602283173    4.611668090
  780 SOLV  OW      4467    6.268804602    5.512581457    3.530571264
  780 SOLV  HW1     4468    6.213256345    5.470646366    3.458767091
  780 SOLV  HW2     4469    6.289712714    5.444349267    3.600636609
  781 SOLV  OW      4470    6.614820897    4.233212321    3.712224267
  781 SOLV  HW1     4471    6.556986292    4.196614839    3.785144687
  781 SOLV  HW2     4472    6.574965521    4.210277819    3.623414559
  782 SOLV  OW      4473    3.442048036    5.909701084    3.653445436
  782 SOLV  HW1     4474    3.498368582    5.902347396    3.735758636
  782 SOLV  HW2     4475    3.348295779    5.882089304    3.674649494
  783 SOLV  OW      4476    5.059438550    4.297996941    6.291422342
  783 SOLV  HW1     4477    5.010295224    4.230051953    6.236926325
  783 SOLV  HW2     4478    5.107340922    4.361230249    6.230527060
  784 SOLV  OW      4479    6.466912238    4.500762330    4.272883081
  784 SOLV  HW1     4480    6.505339795    4.532775504    4.359485246
  784 SOLV  HW2     4481    6.535233891    4.446300194    4.224226503
  785 SOLV  OW      4482    3.745524233    5.547304840    6.770121528
  785 SOLV  HW1     4483    3.757278327    5.533904379    6.671715952
  785 SOLV  HW2     4484    3.780700902    5.637293537    6.795927983
  786 SOLV  OW      4485    4.193834906    6.210046309    4.470319049
  786 SOLV  HW1     4486    4.203181092    6.298556758    4.424706171
  786 SOLV  HW2     4487    4.170148224    6.224430759    4.566412663
  787 SOLV  OW      4488    6.699381848    4.788595663    5.502864430
  787 SOLV  HW1     4489    6.769440864    4.753500372    5.440720771
  787 SOLV  HW2     4490    6.608864230    4.763128592    5.468810016
  788 SOLV  OW      4491    6.199730905    4.156378819    4.046421266
  788 SOLV  HW1     4492    6.179495136    4.247627720    4.010840059
  788 SOLV  HW2     4493    6.147622765    4.088256230    3.994983079
  789 SOLV  OW      4494    5.148957076    5.475522424    4.552258228
  789 SOLV  HW1     4495    5.165068703    5.567330310    4.588476603
  789 SOLV  HW2     4496    5.050626765    5.457503464    4.549715174
  790 SOLV  OW      4497    4.927414794    5.142967719    5.688203400
  790 SOLV  HW1     4498    4.932949442    5.179518618    5.781127977
  790 SOLV  HW2     4499    4.832626549    5.118674334    5.667550453
  791 SOLV  OW      4500    5.042870859    4.631260270    6.762875488
  791 SOLV  HW1     4501    4.986043677    4.690708273    6.705968779
  791 SOLV  HW2     4502    5.134298688    4.624381834    6.722934014
  792 SOLV  OW      4503    5.136650747    4.059733772    5.926164568
  792 SOLV  HW1     4504    5.190672343    3.989760299    5.972928664
  792 SOLV  HW2     4505    5.195680345    4.111551135    5.864261852
  793 SOLV  OW      4506    5.390067413    5.224036606    5.572809554
  793 SOLV  HW1     4507    5.290450265    5.230108143    5.566392408
  793 SOLV  HW2     4508    5.424739208    5.300938508    5.626526451
  794 SOLV  OW      4509    6.573625833    3.926709880    5.748869371
  794 SOLV  HW1     4510    6.645635343    3.914150261    5.680615833
  794 SOLV  HW2     4511    6.538217170    4.020064366    5.743146643
  795 SOLV  OW      4512    3.676175980    6.274413211    5.294254917
  795 SOLV  HW1     4513    3.692784486    6.255779845    5.391098161
  795 SOLV  HW2     4514    3.763085827    6.273548077    5.244781466
  796 SOLV  OW      4515    4.096438557    6.166283410    4.030878284
  796 SOLV  HW1     4516    4.101970084    6.187116615    3.933221824
  796 SOLV  HW2     4517    4.064403174    6.072343264    4.043141653
  797 SOLV  OW      4518    6.087902724    3.533857486    4.614835117
  797 SOLV  HW1     4519    6.117171018    3.506387777    4.706433487
  797 SOLV  HW2     4520    5.996679954    3.574540466    4.619809714
  798 SOLV  OW      4521    5.631956162    3.959655136    5.896013468
  798 SOLV  HW1     4522    5.574571925    4.019234310    5.952216497
  798 SOLV  HW2     4523    5.589257748    3.947086332    5.806457932
  799 SOLV  OW      4524    3.801206215    6.598028029    4.801935135
  799 SOLV  HW1     4525    3.782337835    6.668953966    4.869868624
  799 SOLV  HW2     4526    3.742965140    6.612228603    4.721886910
  800 SOLV  OW      4527    5.562332936    3.520607942    6.024589836
  800 SOLV  HW1     4528    5.592388762    3.440760621    5.972426125
  800 SOLV  HW2     4529    5.629403292    3.540967001    6.095927569
  801 SOLV  OW      4530    5.719952138    5.980891664    5.083885988
  801 SOLV  HW1     4531    5.759862899    5.925918256    5.157282137
  801 SOLV  HW2     4532    5.738759104    5.937496040    4.995766971
  802 SOLV  OW      4533    5.201096421    6.260745778    3.450254656
  802 SOLV  HW1     4534    5.188968811    6.166324866    3.480907731
  802 SOLV  HW2     4535    5.275740115    6.303107140    3.501593813
  803 SOLV  OW      4536    3.580838776    3.343801019    3.164899370
  803 SOLV  HW1     4537    3.536033861    3.382828776    3.245331926
  803 SOLV  HW2     4538    3.630081159    3.415793578    3.115988643
  804 SOLV  OW      4539    3.872834472    6.009594304    6.490758798
  804 SOLV  HW1     4540    3.865647453    6.074103854    6.566840605
  804 SOLV  HW2     4541    3.847920839    6.055656046    6.405558215
  805 SOLV  OW      4542    5.474745700    6.847241441    4.375258740
  805 SOLV  HW1     4543    5.556701715    6.815232849    4.327714921
  805 SOLV  HW2     4544    5.500453685    6.885004709    4.464223567
  806 SOLV  OW      4545    3.609289145    3.311589581    5.257369063
  806 SOLV  HW1     4546    3.594824840    3.219800399    5.220415427
  806 SOLV  HW2     4547    3.651340386    3.304824251    5.347845157
  807 SOLV  OW      4548    3.803687578    6.454108250    3.988645907
  807 SOLV  HW1     4549    3.866278014    6.436536159    4.064642578
  807 SOLV  HW2     4550    3.751924792    6.371008816    3.968226439
  808 SOLV  OW      4551    5.810801229    4.773885113    6.227016846
  808 SOLV  HW1     4552    5.871501416    4.719150682    6.169387254
  808 SOLV  HW2     4553    5.861579910    4.851338201    6.264752799
  809 SOLV  OW      4554    6.351191727    5.181634500    6.026040733
  809 SOLV  HW1     4555    6.339931605    5.134498459    6.113513033
  809 SOLV  HW2     4556    6.377522102    5.276689410    6.042571382
  810 SOLV  OW      4557    6.482426047    5.741356049    4.132103025
  810 SOLV  HW1     4558    6.483403372    5.641665652    4.139998817
  810 SOLV  HW2     4559    6.463060213    5.781672410    4.221551422
  811 SOLV  OW      4560    3.610525263    5.509222028    5.271515638
  811 SOLV  HW1     4561    3.627843442    5.585567893    5.333749057
  811 SOLV  HW2     4562    3.692025205    5.492279790    5.216086000
  812 SOLV  OW      4563    5.781612874    5.128304969    5.679598659
  812 SOLV  HW1     4564    5.784237127    5.040403549    5.727225507
  812 SOLV  HW2     4565    5.802184196    5.201822958    5.744203173
  813 SOLV  OW      4566    6.096927381    5.486669792    5.187853362
  813 SOLV  HW1     4567    6.030530546    5.554461531    5.156272204
  813 SOLV  HW2     4568    6.120993056    5.505458788    5.283086356
  814 SOLV  OW      4569    6.616381307    3.607673600    6.051386610
  814 SOLV  HW1     4570    6.548606550    3.557377489    5.997733978
  814 SOLV  HW2     4571    6.673156369    3.543026137    6.102366406
  815 SOLV  OW      4572    4.287572638    5.763673392    4.932976742
  815 SOLV  HW1     4573    4.291157814    5.772142300    4.833391496
  815 SOLV  HW2     4574    4.364353289    5.707851864    4.964447690
  816 SOLV  OW      4575    6.029555467    6.084338035    4.391009528
  816 SOLV  HW1     4576    6.111140545    6.067527519    4.335666395
  816 SOLV  HW2     4577    6.043826063    6.165566977    4.447575237
  817 SOLV  OW      4578    4.643449590    5.374670751    5.151387854
  817 SOLV  HW1     4579    4.701656123    5.317211771    5.208941301
  817 SOLV  HW2     4580    4.642332040    5.467859764    5.187671618
  818 SOLV  OW      4581    4.055758036    4.513859196    4.878345119
  818 SOLV  HW1     4582    4.149409576    4.516324560    4.843343076
  818 SOLV  HW2     4583    3.994517197    4.558048970    4.812781855
  819 SOLV  OW      4584    3.370626725    5.469181467    4.939294279
  819 SOLV  HW1     4585    3.372147086    5.418649918    5.025585033
  819 SOLV  HW2     4586    3.464353234    5.489498285    4.910932954
  820 SOLV  OW      4587    5.496707967    5.528735475    5.370136505
  820 SOLV  HW1     4588    5.402411816    5.504658407    5.347106081
  820 SOLV  HW2     4589    5.552591354    5.445834514    5.372648592
  821 SOLV  OW      4590    4.098911352    5.529442228    5.369106371
  821 SOLV  HW1     4591    4.167622096    5.492417474    5.431633762
  821 SOLV  HW2     4592    4.099131950    5.476524990    5.284246203
  822 SOLV  OW      4593    5.822431610    6.382337284    3.516819794
  822 SOLV  HW1     4594    5.769723946    6.412673496    3.437427239
  822 SOLV  HW2     4595    5.889909275    6.452188102    3.540677645
  823 SOLV  OW      4596    5.154679730    6.441879965    3.894322732
  823 SOLV  HW1     4597    5.147856156    6.350808366    3.935076562
  823 SOLV  HW2     4598    5.142974723    6.435003871    3.795241472
  824 SOLV  OW      4599    4.688872365    6.611685833    5.783687399
  824 SOLV  HW1     4600    4.770661457    6.580249369    5.735478559
  824 SOLV  HW2     4601    4.690626044    6.711431595    5.790724556
  825 SOLV  OW      4602    6.580724265    3.621103299    4.417773648
  825 SOLV  HW1     4603    6.550421084    3.715376404    4.431764938
  825 SOLV  HW2     4604    6.513909677    3.572668006    4.361282358
  826 SOLV  OW      4605    4.193951056    3.486056040    5.801538958
  826 SOLV  HW1     4606    4.141464384    3.561070073    5.841783506
  826 SOLV  HW2     4607    4.136310767    3.435948978    5.736975512
  827 SOLV  OW      4608    6.051751119    5.273971495    4.987109677
  827 SOLV  HW1     4609    6.030562421    5.295277939    4.891721698
  827 SOLV  HW2     4610    6.040505170    5.356206101    5.042901936
  828 SOLV  OW      4611    6.339804065    5.661928696    4.509645109
  828 SOLV  HW1     4612    6.325827085    5.752420836    4.469423388
  828 SOLV  HW2     4613    6.437760059    5.642312944    4.514299054
  829 SOLV  OW      4614    5.542765522    6.574779521    3.760815269
  829 SOLV  HW1     4615    5.543986755    6.611941443    3.667975556
  829 SOLV  HW2     4616    5.505126268    6.642999466    3.823512772
  830 SOLV  OW      4617    6.021928189    3.558904903    3.290392062
  830 SOLV  HW1     4618    6.089138804    3.542971147    3.218069258
  830 SOLV  HW2     4619    6.052253962    3.634901016    3.347895955
  831 SOLV  OW      4620    6.549765157    5.339737966    4.637682669
  831 SOLV  HW1     4621    6.515664193    5.330569997    4.544114756
  831 SOLV  HW2     4622    6.477481551    5.376838224    4.695995963
  832 SOLV  OW      4623    3.770417383    5.883765307    4.841849024
  832 SOLV  HW1     4624    3.856487111    5.934256296    4.835172654
  832 SOLV  HW2     4625    3.738096428    5.860743898    4.750048406
  833 SOLV  OW      4626    5.685681868    4.369253145    3.309563554
  833 SOLV  HW1     4627    5.733692877    4.342454526    3.226025870
  833 SOLV  HW2     4628    5.703430841    4.301839666    3.381271501
  834 SOLV  OW      4629    4.637494522    4.410700393    4.940722512
  834 SOLV  HW1     4630    4.713108701    4.443376876    4.997438587
  834 SOLV  HW2     4631    4.670704160    4.392595878    4.848141202
  835 SOLV  OW      4632    4.016767754    3.266461647    5.163187993
  835 SOLV  HW1     4633    4.010261290    3.305186464    5.071211536
  835 SOLV  HW2     4634    4.027102581    3.167189392    5.156883835
  836 SOLV  OW      4635    6.705871998    6.565986399    4.177275142
  836 SOLV  HW1     4636    6.718595326    6.664500738    4.188883744
  836 SOLV  HW2     4637    6.685830968    6.524307397    4.265947924
  837 SOLV  OW      4638    5.668011708    3.889909021    4.858591450
  837 SOLV  HW1     4639    5.690899830    3.986032211    4.874022021
  837 SOLV  HW2     4640    5.718145309    3.832865336    4.923662289
  838 SOLV  OW      4641    4.749449541    5.384416000    4.874577245
  838 SOLV  HW1     4642    4.685597699    5.371409096    4.798713984
  838 SOLV  HW2     4643    4.699605716    5.380179365    4.961174507
  839 SOLV  OW      4644    3.621527574    6.790419001    3.822380969
  839 SOLV  HW1     4645    3.585209141    6.713233746    3.874583703
  839 SOLV  HW2     4646    3.546953858    6.852768595    3.798866314
  840 SOLV  OW      4647    3.460883935    6.458042249    3.485152997
  840 SOLV  HW1     4648    3.404919863    6.499348714    3.557010424
  840 SOLV  HW2     4649    3.552480103    6.498143067    3.487074124
  841 SOLV  OW      4650    5.227374840    3.649297643    4.939053546
  841 SOLV  HW1     4651    5.286754502    3.627110968    5.016405439
  841 SOLV  HW2     4652    5.280088850    3.698187082    4.869537067
  842 SOLV  OW      4653    5.038158565    3.706835003    5.559442314
  842 SOLV  HW1     4654    5.059500968    3.759046190    5.476867914
  842 SOLV  HW2     4655    5.011373657    3.769599058    5.632539798
  843 SOLV  OW      4656    4.798214640    5.042434541    6.368020490
  843 SOLV  HW1     4657    4.820951351    4.948269624    6.343172784
  843 SOLV  HW2     4658    4.711613339    5.043714350    6.418019742
  844 SOLV  OW      4659    4.250710513    3.679918919    4.533556660
  844 SOLV  HW1     4660    4.261714004    3.590508806    4.576993001
  844 SOLV  HW2     4661    4.158613393    3.687240051    4.495262381
  845 SOLV  OW      4662    5.785376426    6.203948352    4.327962820
  845 SOLV  HW1     4663    5.864458335    6.150105386    4.357066572
  845 SOLV  HW2     4664    5.750075545    6.167402775    4.241833448
  846 SOLV  OW      4665    5.335628816    3.726197118    3.909679033
  846 SOLV  HW1     4666    5.289963889    3.767413798    3.988532373
  846 SOLV  HW2     4667    5.366643230    3.798301519    3.847703429
  847 SOLV  OW      4668    4.598395441    4.862351168    3.743382263
  847 SOLV  HW1     4669    4.652769427    4.945058026    3.729082676
  847 SOLV  HW2     4670    4.501179477    4.884799992    3.736567327
  848 SOLV  OW      4671    6.318776317    3.874056427    4.483621017
  848 SOLV  HW1     4672    6.416670831    3.888691145    4.497906529
  848 SOLV  HW2     4673    6.286072126    3.935370331    4.411699826
  849 SOLV  OW      4674    4.945898847    5.482846543    3.569279290
  849 SOLV  HW1     4675    4.947316519    5.582827680    3.567951626
  849 SOLV  HW2     4676    4.947735746    5.448257909    3.475459149
  850 SOLV  OW      4677    2.978292711    5.416688710    3.660641902
  850 SOLV  HW1     4678    2.898174144    5.451033396    3.709665195
  850 SOLV  HW2     4679    3.027786112    5.352120623    3.718806566
  851 SOLV  OW      4680    5.039066013    4.785289593    6.042046302
  851 SOLV  HW1     4681    5.066852874    4.761703448    5.948915796
  851 SOLV  HW2     4682    5.089991158    4.865741599    6.072638255
  852 SOLV  OW      4683    3.694819942    5.330802968    6.288182806
  852 SOLV  HW1     4684    3.633729136    5.377871326    6.224509133
  852 SOLV  HW2     4685    3.779259570    5.305624824    6.240876773
  853 SOLV  OW      4686    5.556639877    3.993231477    4.485121126
  853 SOLV  HW1     4687    5.481295543    3.931706367    4.508355481
  853 SOLV  HW2     4688    5.633477183    3.939907003    4.449703439
  854 SOLV  OW      4689    6.423582348    4.774153741    6.322594523
  854 SOLV  HW1     4690    6.451987536    4.704649660    6.256535995
  854 SOLV  HW2     4691    6.408540501    4.731274304    6.411681240
  855 SOLV  OW      4692    4.388857501    0.110042771    4.212038884
  855 SOLV  HW1     4693    4.342561394    0.090490644    4.298504132
  855 SOLV  HW2     4694    4.426312512    0.025294652    4.174400156
  856 SOLV  OW      4695    6.737068473    4.187969120    3.265912941
  856 SOLV  HW1     4696    6.747653078    4.133281555    3.348973013
  856 SOLV  HW2     4697    6.757034388    4.283807625    3.286359458
  857 SOLV  OW      4698    4.922753919    5.161363462    5.971547363
  857 SOLV  HW1     4699    4.864225010    5.081638643    5.986324395
  857 SOLV  HW2     4700    4.886977651    5.239017833    6.023411200
  858 SOLV  OW      4701    5.473490095    4.948748704    5.165001023
  858 SOLV  HW1     4702    5.566824842    4.977809339    5.186114458
  858 SOLV  HW2     4703    5.409522409    5.021496354    5.189849847
  859 SOLV  OW      4704    4.738079880    4.434726965    6.525879749
  859 SOLV  HW1     4705    4.694683153    4.345008557    6.517584004
  859 SOLV  HW2     4706    4.837382661    4.424361300    6.520144526
  860 SOLV  OW      4707    4.691570322    3.710936211    6.461901778
  860 SOLV  HW1     4708    4.636908839    3.627793021    6.471953366
  860 SOLV  HW2     4709    4.733134135    3.734308659    6.549810127
  861 SOLV  OW      4710    6.478350690    4.739572089    4.119963210
  861 SOLV  HW1     4711    6.449412182    4.809636363    4.185196933
  861 SOLV  HW2     4712    6.450826821    4.649454121    4.153476086
  862 SOLV  OW      4713    5.584506047    6.390483372    3.952487744
  862 SOLV  HW1     4714    5.540353367    6.406695876    4.040746797
  862 SOLV  HW2     4715    5.552656780    6.458391060    3.886335664
  863 SOLV  OW      4716    6.736596947    5.349876659    3.808995112
  863 SOLV  HW1     4717    6.768399687    5.309030226    3.723426681
  863 SOLV  HW2     4718    6.813888459    5.360566835    3.871552686
  864 SOLV  OW      4719    5.558380230    6.354209514    4.353838353
  864 SOLV  HW1     4720    5.640479638    6.298158724    4.364775736
  864 SOLV  HW2     4721    5.566689407    6.436726387    4.409726466
  865 SOLV  OW      4722    3.925594265    6.321865705    5.854002677
  865 SOLV  HW1     4723    3.935834472    6.245111676    5.790713971
  865 SOLV  HW2     4724    3.981792325    6.398486280    5.822818029
  866 SOLV  OW      4725    3.408912579    4.222302710    5.846332669
  866 SOLV  HW1     4726    3.430500325    4.290895628    5.776831398
  866 SOLV  HW2     4727    3.361132355    4.265995176    5.922552419
  867 SOLV  OW      4728    4.219221399    5.320378877    4.368600927
  867 SOLV  HW1     4729    4.172367158    5.403873537    4.339704732
  867 SOLV  HW2     4730    4.207933690    5.308276777    4.467230593
  868 SOLV  OW      4731    4.081612245    3.503178543    5.500976285
  868 SOLV  HW1     4732    4.041526521    3.553896068    5.424670877
  868 SOLV  HW2     4733    4.089575191    3.406600153    5.476263535
  869 SOLV  OW      4734    3.697174890    4.510661290    6.461109072
  869 SOLV  HW1     4735    3.735808262    4.478449668    6.374669581
  869 SOLV  HW2     4736    3.685743339    4.433249766    6.523387557
  870 SOLV  OW      4737    4.272097699    3.862951377    5.910422930
  870 SOLV  HW1     4738    4.358308745    3.837568686    5.954297239
  870 SOLV  HW2     4739    4.220006545    3.922694480    5.971404682
  871 SOLV  OW      4740    3.453199769    5.980724308    6.447381640
  871 SOLV  HW1     4741    3.477890949    6.077578670    6.444280288
  871 SOLV  HW2     4742    3.402014297    5.962069263    6.531238882
  872 SOLV  OW      4743    6.499422690    4.093035269    5.022239962
  872 SOLV  HW1     4744    6.533047894    4.022079133    4.960315732
  872 SOLV  HW2     4745    6.564390801    4.105286264    5.097267009
  873 SOLV  OW      4746    4.206138102    4.773004319    5.435507637
  873 SOLV  HW1     4747    4.122189223    4.826740789    5.443673676
  873 SOLV  HW2     4748    4.269570464    4.819490183    5.373725394
  874 SOLV  OW      4749    3.673969135    4.208931962    5.580266549
  874 SOLV  HW1     4750    3.609337843    4.231407996    5.507331673
  874 SOLV  HW2     4751    3.758715766    4.260262577    5.566663059
  875 SOLV  OW      4752    4.014846723    6.741151723    4.654252944
  875 SOLV  HW1     4753    4.091690625    6.681541375    4.630938958
  875 SOLV  HW2     4754    3.952967989    6.692991582    4.716329162
  876 SOLV  OW      4755    5.672955598    5.104439674    6.330269958
  876 SOLV  HW1     4756    5.629043813    5.162048079    6.399223741
  876 SOLV  HW2     4757    5.757829606    5.066807697    6.367442411
  877 SOLV  OW      4758    3.787977370    4.957886387    5.987255169
  877 SOLV  HW1     4759    3.781818326    4.925714631    6.081748097
  877 SOLV  HW2     4760    3.752591155    4.887446462    5.925710013
  878 SOLV  OW      4761    5.842571429    4.738055175    4.310677925
  878 SOLV  HW1     4762    5.897696940    4.800797880    4.365690596
  878 SOLV  HW2     4763    5.752287588    4.727676407    4.352426566
  879 SOLV  OW      4764    5.111281826    3.865222478    4.638332262
  879 SOLV  HW1     4765    5.115967972    3.889667893    4.541479277
  879 SOLV  HW2     4766    5.102791141    3.948335701    4.693287702
  880 SOLV  OW      4767    4.113764340    4.949895154    5.101336356
  880 SOLV  HW1     4768    4.121995306    4.967377542    5.003213249
  880 SOLV  HW2     4769    4.118946823    4.851453951    5.118187121
  881 SOLV  OW      4770    5.741296781    4.380632993    5.449073289
  881 SOLV  HW1     4771    5.790224897    4.452717490    5.498177782
  881 SOLV  HW2     4772    5.692566524    4.322868907    5.514571422
  882 SOLV  OW      4773    4.507983763    5.590953296    6.342367982
  882 SOLV  HW1     4774    4.581808284    5.552369522    6.287026592
  882 SOLV  HW2     4775    4.530411195    5.685328805    6.366692971
  883 SOLV  OW      4776    4.745742420    3.774199863    4.340588281
  883 SOLV  HW1     4777    4.646219746    3.778167928    4.331586267
  883 SOLV  HW2     4778    4.783385941    3.715697570    4.268741594
  884 SOLV  OW      4779    3.545434265    4.217100023    4.427554432
  884 SOLV  HW1     4780    3.627161132    4.191583703    4.375870850
  884 SOLV  HW2     4781    3.465658252    4.171057145    4.388600493
  885 SOLV  OW      4782    4.001200062    4.935022550    5.530768711
  885 SOLV  HW1     4783    3.939015694    4.892184995    5.596343327
  885 SOLV  HW2     4784    3.949702617    4.997213991    5.471758963
  886 SOLV  OW      4785    4.029248405    4.730587087    4.291086602
  886 SOLV  HW1     4786    4.023595714    4.822271841    4.251541561
  886 SOLV  HW2     4787    3.965632620    4.723470376    4.367925040
  887 SOLV  OW      4788    5.718498785    6.006464450    4.159433204
  887 SOLV  HW1     4789    5.728465353    5.954419810    4.244239000
  887 SOLV  HW2     4790    5.623868001    6.000519349    4.127627516
  888 SOLV  OW      4791    5.175891830    5.485589859    5.770420070
  888 SOLV  HW1     4792    5.172896865    5.575292372    5.726307358
  888 SOLV  HW2     4793    5.270973716    5.455749464    5.778814387
  889 SOLV  OW      4794    5.015646383    4.967568077    6.758643019
  889 SOLV  HW1     4795    4.977077619    4.907799373    6.688343305
  889 SOLV  HW2     4796    4.991503657    5.062517193    6.738551369
  890 SOLV  OW      4797    6.129722883    3.275948896    6.279147807
  890 SOLV  HW1     4798    6.226055530    3.265543760    6.254386576
  890 SOLV  HW2     4799    6.106603799    3.210594480    6.351228842
  891 SOLV  OW      4800    6.472535699    6.576415365    4.539353485
  891 SOLV  HW1     4801    6.439852833    6.670165045    4.527343222
  891 SOLV  HW2     4802    6.564556799    6.568054505    4.501095894
  892 SOLV  OW      4803    4.188716696    4.201001245    4.295536692
  892 SOLV  HW1     4804    4.167401341    4.220764158    4.199845690
  892 SOLV  HW2     4805    4.162471754    4.106859973    4.316756339
  893 SOLV  OW      4806    0.035342881    4.449773482    4.721546356
  893 SOLV  HW1     4807    0.051537196    4.548392407    4.718074790
  893 SOLV  HW2     4808    0.121041782    4.402661196    4.742477921
  894 SOLV  OW      4809    6.191977572    4.927742053    4.064020609
  894 SOLV  HW1     4810    6.254280500    4.880156142    4.126112770
  894 SOLV  HW2     4811    6.098990459    4.893443538    4.077378674
  895 SOLV  OW      4812    0.197511825    5.206388082    3.589726861
  895 SOLV  HW1     4813    0.099929100    5.228266343    3.590607674
  895 SOLV  HW2     4814    0.227528324    5.191791566    3.495452050
  896 SOLV  OW      4815    4.211170324    3.917679404    4.677206235
  896 SOLV  HW1     4816    4.220198641    3.820454761    4.655580094
  896 SOLV  HW2     4817    4.294365797    3.965815663    4.649579652
  897 SOLV  OW      4818    5.261586113    5.084763948    6.668372269
  897 SOLV  HW1     4819    5.190602550    5.015885278    6.683157052
  897 SOLV  HW2     4820    5.270369764    5.141639196    6.750162331
  898 SOLV  OW      4821    6.163701621    4.759327454    4.427348502
  898 SOLV  HW1     4822    6.227145705    4.818251245    4.377303644
  898 SOLV  HW2     4823    6.145699650    4.798726699    4.517488865
  899 SOLV  OW      4824    3.848194211    4.562875964    4.119458005
  899 SOLV  HW1     4825    3.940595388    4.599263258    4.131206441
  899 SOLV  HW2     4826    3.782650231    4.623044968    4.165105325
  900 SOLV  OW      4827    3.962392391    4.077547687    6.274474896
  900 SOLV  HW1     4828    4.006465825    4.065749260    6.363469486
  900 SOLV  HW2     4829    3.880330995    4.020550471    6.270122618
  901 SOLV  OW      4830    3.996039585    5.902240033    3.932993949
  901 SOLV  HW1     4831    3.943501128    5.853934581    4.003048657
  901 SOLV  HW2     4832    3.935067659    5.929673229    3.858621867
  902 SOLV  OW      4833    5.725935126    4.370104553    6.059984620
  902 SOLV  HW1     4834    5.704920324    4.390434820    6.155623592
  902 SOLV  HW2     4835    5.731857331    4.455514396    6.008295352
  903 SOLV  OW      4836    4.161248157    3.800339892    3.471900135
  903 SOLV  HW1     4837    4.150362804    3.872440102    3.403456541
  903 SOLV  HW2     4838    4.179271069    3.713314805    3.426040076
  904 SOLV  OW      4839    4.720367682    3.975686708    4.956966866
  904 SOLV  HW1     4840    4.758632691    3.994650055    4.866533849
  904 SOLV  HW2     4841    4.791249773    3.988147562    5.026410075
  905 SOLV  OW      4842    4.678143769    4.435782935    3.651716916
  905 SOLV  HW1     4843    4.730508560    4.352771702    3.632517717
  905 SOLV  HW2     4844    4.734500700    4.499231300    3.704630218
  906 SOLV  OW      4845    4.157972430    5.550203296    5.799507429
  906 SOLV  HW1     4846    4.225146749    5.578357090    5.730974452
  906 SOLV  HW2     4847    4.075804752    5.516317687    5.753660225
  907 SOLV  OW      4848    6.159442384    4.147035893    3.611212317
  907 SOLV  HW1     4849    6.094520971    4.193049852    3.550637135
  907 SOLV  HW2     4850    6.115401769    4.128004958    3.698960153
  908 SOLV  OW      4851    3.101667703    6.415067977    3.652492614
  908 SOLV  HW1     4852    3.103419513    6.505016962    3.608852181
  908 SOLV  HW2     4853    3.163668916    6.414845849    3.730941261
  909 SOLV  OW      4854    4.512046880    5.315471851    5.849682852
  909 SOLV  HW1     4855    4.555231737    5.271249015    5.928292346
  909 SOLV  HW2     4856    4.413032637    5.302234990    5.854261630
  910 SOLV  OW      4857    5.967488852    4.047214702    6.229251389
  910 SOLV  HW1     4858    5.893364112    3.998718265    6.182844293
  910 SOLV  HW2     4859    6.036493819    4.074565990    6.162227540
  911 SOLV  OW      4860    5.350656576    5.987168275    4.287651902
  911 SOLV  HW1     4861    5.401472412    5.937435083    4.217323609
  911 SOLV  HW2     4862    5.257186525    6.003403210    4.256006330
  912 SOLV  OW      4863    5.386403644    3.369279507    5.326696047
  912 SOLV  HW1     4864    5.445842999    3.289985281    5.313239863
  912 SOLV  HW2     4865    5.393277786    3.400359965    5.421502929
  913 SOLV  OW      4866    6.885386284    3.902729349    5.210511569
  913 SOLV  HW1     4867    6.933155183    3.850736520    5.139682733
  913 SOLV  HW2     4868    6.839589154    3.839534436    5.273048679
  914 SOLV  OW      4869    6.761063999    6.170367100    4.179260645
  914 SOLV  HW1     4870    6.688380537    6.205837094    4.120431743
  914 SOLV  HW2     4871    6.722197464    6.105733850    4.244940056
  915 SOLV  OW      4872    5.897149004    3.946294492    5.502386162
  915 SOLV  HW1     4873    5.925698945    3.885269690    5.576284165
  915 SOLV  HW2     4874    5.969134104    3.950662041    5.433110841
  916 SOLV  OW      4875    5.338939827    5.777183988    4.468514091
  916 SOLV  HW1     4876    5.263700513    5.792527305    4.532585658
  916 SOLV  HW2     4877    5.335122937    5.845580680    4.395652315
  917 SOLV  OW      4878    4.463599623    4.177260021    5.442720661
  917 SOLV  HW1     4879    4.411187526    4.110324442    5.390050847
  917 SOLV  HW2     4880    4.538346824    4.130989998    5.490400293
  918 SOLV  OW      4881    4.517529857    5.422637614    4.633126777
  918 SOLV  HW1     4882    4.423778906    5.406526706    4.663990444
  918 SOLV  HW2     4883    4.528308993    5.388110945    4.539890144
  919 SOLV  OW      4884    4.931951593    5.821817782    6.489900327
  919 SOLV  HW1     4885    4.915070167    5.782317417    6.399596518
  919 SOLV  HW2     4886    4.981187504    5.755696289    6.546502212
  920 SOLV  OW      4887    4.001327490    4.011808806    0.146945394
  920 SOLV  HW1     4888    4.066607426    3.955016773    0.096795539
  920 SOLV  HW2     4889    4.027927537    4.015994849    0.243260908
  921 SOLV  OW      4890    6.466827935    5.271930407    4.398353988
  921 SOLV  HW1     4891    6.383160489    5.237038289    4.356136709
  921 SOLV  HW2     4892    6.542925758    5.210607938    4.377125127
  922 SOLV  OW      4893    6.686166134    6.553202735    3.653522240
  922 SOLV  HW1     4894    6.714096540    6.501717553    3.572471569
  922 SOLV  HW2     4895    6.765369539    6.600922888    3.691595954
  923 SOLV  OW      4896    6.827778082    6.058258429    3.715687154
  923 SOLV  HW1     4897    6.889729465    6.093931362    3.645749396
  923 SOLV  HW2     4898    6.745440447    6.114908966    3.719282948
  924 SOLV  OW      4899    4.956210405    6.663977625    4.701251197
  924 SOLV  HW1     4900    4.891139144    6.737769437    4.719195391
  924 SOLV  HW2     4901    4.951946651    6.638565355    4.604619822
  925 SOLV  OW      4902    4.424047227    4.320812720    3.880698737
  925 SOLV  HW1     4903    4.443473659    4.246341031    3.816850287
  925 SOLV  HW2     4904    4.439848941    4.408531305    3.835358295
  926 SOLV  OW      4905    6.503508925    4.971348391    4.538352370
  926 SOLV  HW1     4906    6.591320434    4.926469471    4.554976526
  926 SOLV  HW2     4907    6.469957178    5.011510226    4.623573857
  927 SOLV  OW      4908    5.889465043    3.776824124    4.699798143
  927 SOLV  HW1     4909    5.983400857    3.810950745    4.703423272
  927 SOLV  HW2     4910    5.829146698    3.840065713    4.748418125
  928 SOLV  OW      4911    4.807392555    4.290805997    3.972874756
  928 SOLV  HW1     4912    4.865375864    4.348430529    4.030483223
  928 SOLV  HW2     4913    4.728573052    4.259381958    4.025802790
  929 SOLV  OW      4914    5.742641158    5.858480603    4.832143734
  929 SOLV  HW1     4915    5.673700837    5.805945601    4.882030867
  929 SOLV  HW2     4916    5.811331052    5.796191302    4.794684765
  930 SOLV  OW      4917    4.231948498    4.966850625    4.423592734
  930 SOLV  HW1     4918    4.311923983    4.996097194    4.476034957
  930 SOLV  HW2     4919    4.251321876    4.975239843    4.325838687
  931 SOLV  OW      4920    5.371030874    4.267674083    6.707530699
  931 SOLV  HW1     4921    5.307769553    4.229326631    6.774817549
  931 SOLV  HW2     4922    5.440921392    4.199778881    6.685046102
  932 SOLV  OW      4923    5.905932603    4.265612203    5.275427040
  932 SOLV  HW1     4924    5.819044373    4.279892343    5.322840780
  932 SOLV  HW2     4925    5.978105399    4.248615250    5.342535884
  933 SOLV  OW      4926    6.131541937    4.019564164    5.778734054
  933 SOLV  HW1     4927    6.210008829    4.069274581    5.741671738
  933 SOLV  HW2     4928    6.046981042    4.060176966    5.744067140
  934 SOLV  OW      4929    6.152867357    4.294076614    6.702304648
  934 SOLV  HW1     4930    6.057199635    4.321583672    6.692687445
  934 SOLV  HW2     4931    6.159182799    4.194285549    6.700509593
  935 SOLV  OW      4932    5.003133738    4.709563996    3.848518354
  935 SOLV  HW1     4933    5.024752266    4.806837880    3.857001058
  935 SOLV  HW2     4934    4.904139921    4.698036437    3.840223935
  936 SOLV  OW      4935    4.782812425    4.917413755    6.065729792
  936 SOLV  HW1     4936    4.721774286    4.869382825    6.002729640
  936 SOLV  HW2     4937    4.860758252    4.858772666    6.087802818
  937 SOLV  OW      4938    5.419164158    5.545093591    3.494844323
  937 SOLV  HW1     4939    5.330969795    5.589345253    3.478561178
  937 SOLV  HW2     4940    5.476369571    5.604593312    3.551313949
  938 SOLV  OW      4941    4.833199657    4.486582104    5.126589695
  938 SOLV  HW1     4942    4.923471413    4.490863714    5.083757812
  938 SOLV  HW2     4943    4.812954895    4.392065158    5.152252400
  939 SOLV  OW      4944    4.160140477    4.302619037    6.827368827
  939 SOLV  HW1     4945    4.062110076    4.297268140    6.846429998
  939 SOLV  HW2     4946    4.210607928    4.307661605    6.913563654
  940 SOLV  OW      4947    5.690013582    4.268845012    0.063288977
  940 SOLV  HW1     4948    5.648847822    4.228526031    0.145029916
  940 SOLV  HW2     4949    5.698156517    4.198996517   -0.007820417
  941 SOLV  OW      4950    4.606226386    6.509376773    5.236698168
  941 SOLV  HW1     4951    4.672939629    6.576666433    5.268681133
  941 SOLV  HW2     4952    4.641414918    6.417203770    5.253047338
  942 SOLV  OW      4953    4.892297597    4.780598387    6.581039049
  942 SOLV  HW1     4954    4.918183891    4.773780978    6.484681196
  942 SOLV  HW2     4955    4.792602252    4.782480568    6.588701063
  943 SOLV  OW      4956    6.186029297    6.745053036    5.067082504
  943 SOLV  HW1     4957    6.192251835    6.843495194    5.083527003
  943 SOLV  HW2     4958    6.134045823    6.728503065    4.983262732
  944 SOLV  OW      4959    6.572673767    4.094110238    6.061151805
  944 SOLV  HW1     4960    6.618876054    4.006207234    6.049326448
  944 SOLV  HW2     4961    6.543048779    4.128434418    5.972013426
  945 SOLV  OW      4962    4.745295802    4.643953500    3.832572592
  945 SOLV  HW1     4963    4.721741717    4.620984434    3.927014490
  945 SOLV  HW2     4964    4.696759869    4.727066728    3.805404383
  946 SOLV  OW      4965    3.475067047    5.460674072    3.722796075
  946 SOLV  HW1     4966    3.409750982    5.494903766    3.790339987
  946 SOLV  HW2     4967    3.470146566    5.360855999    3.719311652
  947 SOLV  OW      4968    3.711775504    5.610467509    3.754930733
  947 SOLV  HW1     4969    3.690653414    5.702839385    3.786917435
  947 SOLV  HW2     4970    3.627558399    5.556723495    3.750369799
  948 SOLV  OW      4971    6.826302545    4.421046003    3.428106211
  948 SOLV  HW1     4972    6.882210950    4.496383946    3.393465331
  948 SOLV  HW2     4973    6.731457320    4.451413193    3.437255036
  949 SOLV  OW      4974    3.981512233    3.799418520    3.679194197
  949 SOLV  HW1     4975    3.910432603    3.867421646    3.661213564
  949 SOLV  HW2     4976    4.052905804    3.806649124    3.609547399
  950 SOLV  OW      4977    5.383377024    3.724396917    6.770891950
  950 SOLV  HW1     4978    5.299066170    3.775912727    6.755412036
  950 SOLV  HW2     4979    5.405200061    3.670912003    6.689253067
  951 SOLV  OW      4980    4.609734808    5.635228516    5.254349410
  951 SOLV  HW1     4981    4.532680218    5.678426886    5.301237069
  951 SOLV  HW2     4982    4.695013145    5.678584077    5.283501234
  952 SOLV  OW      4983    5.057783647    5.471786907    5.493142942
  952 SOLV  HW1     4984    5.009491881    5.524385906    5.563162492
  952 SOLV  HW2     4985    5.137130700    5.523671212    5.461307768
  953 SOLV  OW      4986    4.671188480    4.603708849    6.325353530
  953 SOLV  HW1     4987    4.701644037    4.532001393    6.388058128
  953 SOLV  HW2     4988    4.623062103    4.674704819    6.376780914
  954 SOLV  OW      4989    5.743525743    6.879027984    4.025634431
  954 SOLV  HW1     4990    5.737762177    6.816068888    3.948144818
  954 SOLV  HW2     4991    5.653637147    6.919531041    4.042405764
  955 SOLV  OW      4992    4.323981607    5.398228910    4.856191707
  955 SOLV  HW1     4993    4.264265124    5.396621956    4.775985901
  955 SOLV  HW2     4994    4.352983337    5.305037231    4.878004921
  956 SOLV  OW      4995    3.364237697    6.035196613    6.034200286
  956 SOLV  HW1     4996    3.347171701    6.019094415    5.936982127
  956 SOLV  HW2     4997    3.452738348    5.996036513    6.059418152
  957 SOLV  OW      4998    4.794851724    6.299354035    5.309775760
  957 SOLV  HW1     4999    4.892136293    6.304360852    5.287137452
  957 SOLV  HW2     5000    4.760530056    6.207705764    5.289176144
  958 SOLV  OW      5001    4.325350919    4.543437446    4.847100897
  958 SOLV  HW1     5002    4.393795934    4.563432864    4.917211551
  958 SOLV  HW2     5003    4.315053472    4.622723176    4.787036469
  959 SOLV  OW      5004    3.802825357    5.908152979    4.322583106
  959 SOLV  HW1     5005    3.889623441    5.939871545    4.360818548
  959 SOLV  HW2     5006    3.731900434    5.912365301    4.392965453
  960 SOLV  OW      5007    6.626859786    4.492680545    3.770924217
  960 SOLV  HW1     5008    6.623410094    4.396370664    3.744197504
  960 SOLV  HW2     5009    6.720874221    4.517378587    3.794440818
  961 SOLV  OW      5010    6.277380027    5.988041534    3.800011127
  961 SOLV  HW1     5011    6.348457591    6.008330538    3.867376319
  961 SOLV  HW2     5012    6.301838785    5.905130921    3.749719659
  962 SOLV  OW      5013    5.814626902    4.427181886    4.902071148
  962 SOLV  HW1     5014    5.896359112    4.410453646    4.957222048
  962 SOLV  HW2     5015    5.837826083    4.419881951    4.805065696
  963 SOLV  OW      5016    4.690677938    5.704846499    3.218947380
  963 SOLV  HW1     5017    4.757175995    5.752588004    3.276382559
  963 SOLV  HW2     5018    4.627454562    5.771222242    3.178984077
  964 SOLV  OW      5019    4.117923326    6.295235463    4.717454164
  964 SOLV  HW1     5020    4.065165372    6.348725708    4.783464242
  964 SOLV  HW2     5021    4.184304900    6.238405343    4.766093178
  965 SOLV  OW      5022    6.432915253    5.017063405    4.790451914
  965 SOLV  HW1     5023    6.373421334    5.057602171    4.859867641
  965 SOLV  HW2     5024    6.514464995    4.979351626    4.834370550
  966 SOLV  OW      5025    5.742064314    3.952538267    6.570453066
  966 SOLV  HW1     5026    5.803080226    3.882845223    6.532770433
  966 SOLV  HW2     5027    5.671968777    3.975473662    6.502920974
  967 SOLV  OW      5028    3.306776048    6.843736474    5.520296576
  967 SOLV  HW1     5029    3.374898880    6.772567639    5.503140845
  967 SOLV  HW2     5030    3.249880070    6.855687500    5.438933066
  968 SOLV  OW      5031    4.608040783    4.081466341    3.710075867
  968 SOLV  HW1     5032    4.696914226    4.127062727    3.714821553
  968 SOLV  HW2     5033    4.597310362    4.038674465    3.620333383
  969 SOLV  OW      5034    6.689570443    4.196005068    4.386309285
  969 SOLV  HW1     5035    6.673638021    4.245760365    4.301030807
  969 SOLV  HW2     5036    6.787173947    4.176300947    4.395643421
  970 SOLV  OW      5037    4.641684971    4.169854889    6.498025965
  970 SOLV  HW1     5038    4.608888457    4.137583291    6.586820773
  970 SOLV  HW2     5039    4.662631912    4.091355489    6.439711306
  971 SOLV  OW      5040    5.909172355    5.136077121    4.154184273
  971 SOLV  HW1     5041    5.886198334    5.049513985    4.109682000
  971 SOLV  HW2     5042    5.862600488    5.141515587    4.242518030
  972 SOLV  OW      5043    4.794202603    6.176520792    3.876333284
  972 SOLV  HW1     5044    4.858205755    6.157939131    3.950897270
  972 SOLV  HW2     5045    4.808352223    6.269637316    3.842708987
  973 SOLV  OW      5046    4.270652071    4.776440241    4.683321890
  973 SOLV  HW1     5047    4.212375291    4.818931523    4.752603999
  973 SOLV  HW2     5048    4.213658427    4.739811246    4.609758281
  974 SOLV  OW      5049    5.388307619    4.855142237    4.371127134
  974 SOLV  HW1     5050    5.322528417    4.890071079    4.304384512
  974 SOLV  HW2     5051    5.436282613    4.931777219    4.413870331
  975 SOLV  OW      5052    6.703265816    5.787796090    3.670419187
  975 SOLV  HW1     5053    6.633054962    5.746671580    3.728566417
  975 SOLV  HW2     5054    6.728111217    5.877634060    3.706664335
  976 SOLV  OW      5055    3.788183433    6.560371140    6.209642207
  976 SOLV  HW1     5056    3.769027345    6.639062838    6.268315404
  976 SOLV  HW2     5057    3.710648689    6.544808287    6.148421383
  977 SOLV  OW      5058    5.068928734    4.191338037    3.567628710
  977 SOLV  HW1     5059    5.018945690    4.162593005    3.485916103
  977 SOLV  HW2     5060    5.132566994    4.264673109    3.543677815
  978 SOLV  OW      5061    6.303632627    3.966618005    6.716657064
  978 SOLV  HW1     5062    6.237654267    3.957572132    6.791265818
  978 SOLV  HW2     5063    6.257796593    3.949645306    6.629407807
  979 SOLV  OW      5064    3.932616116    5.338985479    4.878551356
  979 SOLV  HW1     5065    3.893716048    5.249049445    4.858553508
  979 SOLV  HW2     5066    3.957470550    5.384316139    4.792942162
  980 SOLV  OW      5067    4.631171387    4.976943430    4.102111683
  980 SOLV  HW1     5068    4.681311209    4.906869281    4.152878514
  980 SOLV  HW2     5069    4.685970544    5.007190517    4.024113208
  981 SOLV  OW      5070    6.824400540    0.182202826    4.033995417
  981 SOLV  HW1     5071    6.745856829    0.183420352    3.972100363
  981 SOLV  HW2     5072    6.819058917    0.260376189    4.096139943
  982 SOLV  OW      5073    3.686307990    6.655521739    4.579631971
  982 SOLV  HW1     5074    3.611843593    6.612340150    4.528719371
  982 SOLV  HW2     5075    3.668489687    6.753576391    4.587965536
  983 SOLV  OW      5076    6.321237371    6.741874170    4.105081413
  983 SOLV  HW1     5077    6.249409103    6.698839585    4.159750642
  983 SOLV  HW2     5078    6.335611719    6.835615699    4.136828549
  984 SOLV  OW      5079    5.359119281    3.790159186    4.552429881
  984 SOLV  HW1     5080    5.359516077    3.737309565    4.467525678
  984 SOLV  HW2     5081    5.265073963    3.800334344    4.584893170
  985 SOLV  OW      5082    5.546932119    4.825350900    5.862348189
  985 SOLV  HW1     5083    5.628776460    4.879483139    5.881650658
  985 SOLV  HW2     5084    5.487283895    4.876147083    5.800193379
  986 SOLV  OW      5085    4.819895343    6.745626991    6.388957416
  986 SOLV  HW1     5086    4.749515523    6.700662794    6.333944585
  986 SOLV  HW2     5087    4.874633659    6.676433190    6.436047191
  987 SOLV  OW      5088    6.269974237    3.937972478    5.114423569
  987 SOLV  HW1     5089    6.296104032    4.019977785    5.063493807
  987 SOLV  HW2     5090    6.351740214    3.895304462    5.153091472
  988 SOLV  OW      5091    4.303510663    4.377366568    4.453303915
  988 SOLV  HW1     5092    4.279315552    4.469885894    4.424042108
  988 SOLV  HW2     5093    4.252375806    4.310791047    4.398949411
  989 SOLV  OW      5094    6.160828803    4.585674545    5.084498297
  989 SOLV  HW1     5095    6.113715076    4.507181125    5.044240271
  989 SOLV  HW2     5096    6.122966034    4.604347156    5.175159124
  990 SOLV  OW      5097    4.737211057    4.573795567    4.557353054
  990 SOLV  HW1     5098    4.652059921    4.624833572    4.569369963
  990 SOLV  HW2     5099    4.716450898    4.476684238    4.545503783
  991 SOLV  OW      5100    4.167245185    4.282398903    3.982501739
  991 SOLV  HW1     5101    4.238010204    4.348885155    3.958553872
  991 SOLV  HW2     5102    4.189951429    4.193660730    3.942358320
  992 SOLV  OW      5103    6.678385524    4.311161394    6.208843034
  992 SOLV  HW1     5104    6.648370715    4.406555406    6.209782122
  992 SOLV  HW2     5105    6.626274444    4.260517787    6.140130614
  993 SOLV  OW      5106    5.039458303    4.033794597    4.994892427
  993 SOLV  HW1     5107    5.127778905    4.066661861    4.961410211
  993 SOLV  HW2     5108    5.051365378    3.944334880    5.037984662
  994 SOLV  OW      5109    5.357078446    4.281962410    3.932755399
  994 SOLV  HW1     5110    5.274024925    4.335606063    3.917726887
  994 SOLV  HW2     5111    5.340011268    4.213200761    4.003338267
  995 SOLV  OW      5112    4.587786693    4.033058446    6.724838593
  995 SOLV  HW1     5113    4.633646685    3.944310494    6.720120876
  995 SOLV  HW2     5114    4.629076686    4.088077973    6.797429289
  996 SOLV  OW      5115    6.133336413    4.035597912    6.461788082
  996 SOLV  HW1     5116    6.217351408    4.088881437    6.451586500
  996 SOLV  HW2     5117    6.078438061    4.043703983    6.378588941
  997 SOLV  OW      5118    4.508624593    5.917477730    5.615054875
  997 SOLV  HW1     5119    4.459287386    5.941230040    5.698740305
  997 SOLV  HW2     5120    4.606989633    5.917949393    5.633100212
  998 SOLV  OW      5121    4.799965015    6.050781963    5.906621568
  998 SOLV  HW1     5122    4.846640580    6.072325407    5.820837625
  998 SOLV  HW2     5123    4.701177577    6.048701020    5.891186520
  999 SOLV  OW      5124    4.584498501    2.821917596    5.267267462
  999 SOLV  HW1     5125    4.601084390    2.820680806    5.365883006
  999 SOLV  HW2     5126    4.671881985    2.826495605    5.218844057
 1000 SOLV  OW      5127    0.001279359    5.408714038    5.138795032
 1000 SOLV  HW1     5128   -0.078669732    5.468235018    5.146996945
 1000 SOLV  HW2     5129    0.064815474    5.447303640    5.071894103
 1001 SOLV  OW      5130    4.110565936    4.030310250    6.048794090
 1001 SOLV  HW1     5131    4.052938982    4.034978736    6.130397164
 1001 SOLV  HW2     5132    4.069962884    4.085737674    5.976123767
 1002 SOLV  OW      5133    4.737297561    5.086143675    4.351740263
 1002 SOLV  HW1     5134    4.714779732    5.124804823    4.262296950
 1002 SOLV  HW2     5135    4.754837388    5.160226411    4.416592961
 1003 SOLV  OW      5136    6.047007262    0.038293189    4.640100753
 1003 SOLV  HW1     5137    6.076288717   -0.043085254    4.589884033
 1003 SOLV  HW2     5138    6.118339139    0.108185793    4.634777196
 1004 SOLV  OW      5139    6.123965850    3.893486492    5.356898607
 1004 SOLV  HW1     5140    6.172332120    3.922060933    5.274158254
 1004 SOLV  HW2     5141    6.188459262    3.888605081    5.433177703
 1005 SOLV  OW      5142    5.040482478    6.674182597    4.417877440
 1005 SOLV  HW1     5143    5.085612080    6.594857296    4.376984771
 1005 SOLV  HW2     5144    4.974170661    6.711818991    4.353165961
 1006 SOLV  OW      5145    6.830238893    0.366034027    4.245431957
 1006 SOLV  HW1     5146    6.862161857    0.460775389    4.242860897
 1006 SOLV  HW2     5147    6.842557100    0.329218494    4.337597378
 1007 SOLV  OW      5148    5.392508290    5.011927014    5.734560966
 1007 SOLV  HW1     5149    5.297490609    4.984677516    5.719368561
 1007 SOLV  HW2     5150    5.412115797    5.094934120    5.682340042
 1008 SOLV  OW      5151    4.312998585    3.051071821    6.100543437
 1008 SOLV  HW1     5152    4.253781653    3.117789561    6.055337344
 1008 SOLV  HW2     5153    4.257488397    2.975662059    6.135665402
 1009 SOLV  OW      5154    5.440027580    3.914943886    5.025902491
 1009 SOLV  HW1     5155    5.523414409    3.912310195    4.970751211
 1009 SOLV  HW2     5156    5.464306854    3.917809855    5.122878180
 1010 SOLV  OW      5157    5.630667249    6.718611768    4.919723862
 1010 SOLV  HW1     5158    5.690572842    6.656697480    4.868936182
 1010 SOLV  HW2     5159    5.547417023    6.735238374    4.866861765
 1011 SOLV  OW      5160    5.951228521    3.345290967    5.656977757
 1011 SOLV  HW1     5161    6.003477276    3.419789618    5.615481868
 1011 SOLV  HW2     5162    5.960774778    3.262819558    5.601217904
 1012 SOLV  OW      5163    6.638458456    4.578989273    6.165767636
 1012 SOLV  HW1     5164    6.661950220    4.616446297    6.076072890
 1012 SOLV  HW2     5165    6.704924107    4.610550314    6.233489257
 1013 SOLV  OW      5166    5.217387461    5.286150350    6.416971627
 1013 SOLV  HW1     5167    5.178122696    5.195457427    6.401657871
 1013 SOLV  HW2     5168    5.181156646    5.324206400    6.502062357
 1014 SOLV  OW      5169    5.748501912    4.565914019    5.883972181
 1014 SOLV  HW1     5170    5.780208469    4.555019244    5.789751453
 1014 SOLV  HW2     5171    5.674737689    4.633388864    5.886708562
 1015 SOLV  OW      5172    4.844818372    5.278769805    6.212484429
 1015 SOLV  HW1     5173    4.915971111    5.339382437    6.248055126
 1015 SOLV  HW2     5174    4.839112763    5.196934592    6.269687732
 1016 SOLV  OW      5175    4.691004415    5.521433874    6.169567767
 1016 SOLV  HW1     5176    4.731988070    5.430934540    6.158090843
 1016 SOLV  HW2     5177    4.645819771    5.548565625    6.084575431
 1017 SOLV  OW      5178    3.838522570    0.017843920    6.446464393
 1017 SOLV  HW1     5179    3.757406761   -0.032992448    6.475402157
 1017 SOLV  HW2     5180    3.912954610   -0.046192107    6.427473050
 1018 SOLV  OW      5181    4.883072078    5.903345861    3.826867410
 1018 SOLV  HW1     5182    4.846454244    5.996230398    3.832638410
 1018 SOLV  HW2     5183    4.812128896    5.837885046    3.853012015
 1019 SOLV  OW      5184    6.346595985    4.056014013    6.241367493
 1019 SOLV  HW1     5185    6.354533762    4.132963524    6.304749053
 1019 SOLV  HW2     5186    6.421371513    4.059620314    6.175056909
 1020 SOLV  OW      5187    5.075001469    4.130489111    4.703268645
 1020 SOLV  HW1     5188    5.127015512    4.146296102    4.787210014
 1020 SOLV  HW2     5189    5.110548569    4.189163754    4.630500831
 1021 SOLV  OW      5190    4.677702097    6.362252395    5.554995885
 1021 SOLV  HW1     5191    4.742495324    6.386089017    5.627352771
 1021 SOLV  HW2     5192    4.723158545    6.368641937    5.466144048
 1022 SOLV  OW      5193    5.626524989    5.280029467    5.394828677
 1022 SOLV  HW1     5194    5.658420255    5.207342254    5.333995256
 1022 SOLV  HW2     5195    5.554189610    5.244544690    5.454072377
 1023 SOLV  OW      5196    6.159487667    4.140983771    6.014652148
 1023 SOLV  HW1     5197    6.166631075    4.080773338    5.935118936
 1023 SOLV  HW2     5198    6.248168272    4.146146181    6.060596587
 1024 SOLV  OW      5199    0.168055587    3.649424103    4.210744068
 1024 SOLV  HW1     5200    0.243624232    3.590407419    4.239142161
 1024 SOLV  HW2     5201    0.095214932    3.645504011    4.279146350
 1025 SOLV  OW      5202    6.650674548    4.045323855    5.243443178
 1025 SOLV  HW1     5203    6.580373030    3.980491690    5.272701910
 1025 SOLV  HW2     5204    6.737959514    3.997547829    5.233431670
 1026 SOLV  OW      5205    4.482906385    3.062139601    5.264150974
 1026 SOLV  HW1     5206    4.525634363    2.971801356    5.260243844
 1026 SOLV  HW2     5207    4.427688178    3.069306223    5.347226082
 1027 SOLV  OW      5208    0.046599297    3.729930453    4.581228853
 1027 SOLV  HW1     5209    0.070288840    3.640668075    4.619606355
 1027 SOLV  HW2     5210   -0.014243372    3.717408256    4.502850996
 1028 SOLV  OW      5211    3.910328557    5.733072807    5.928331933
 1028 SOLV  HW1     5212    3.892187329    5.689053446    6.016270725
 1028 SOLV  HW2     5213    3.864830211    5.681898972    5.855454369
 1029 SOLV  OW      5214    6.213422725    5.157103378    3.920940705
 1029 SOLV  HW1     5215    6.200545095    5.071768155    3.971458686
 1029 SOLV  HW2     5216    6.134980793    5.217167706    3.936468212
 1030 SOLV  OW      5217    5.774823913    6.017706645    5.470194806
 1030 SOLV  HW1     5218    5.675573156    6.010986967    5.459908770
 1030 SOLV  HW2     5219    5.819288251    5.955644660    5.405597036
 1031 SOLV  OW      5220    4.905024005    5.071953919    4.024948949
 1031 SOLV  HW1     5221    4.993531902    5.114179511    4.005331813
 1031 SOLV  HW2     5222    4.918196880    4.993730822    4.085850826
 1032 SOLV  OW      5223    4.788683308    6.692608755    3.177368309
 1032 SOLV  HW1     5224    4.740194265    6.627751665    3.118696229
 1032 SOLV  HW2     5225    4.844400941    6.753440562    3.120843654
 1033 SOLV  OW      5226    5.421935102    4.158161289    6.240210806
 1033 SOLV  HW1     5227    5.444463040    4.178715729    6.144964932
 1033 SOLV  HW2     5228    5.396591212    4.242605854    6.287418096
 1034 SOLV  OW      5229    5.501425996    5.059632542    4.515757940
 1034 SOLV  HW1     5230    5.425089817    5.123336473    4.526542093
 1034 SOLV  HW2     5231    5.576689747    5.105518944    4.468520022
 1035 SOLV  OW      5232    3.475539401    6.182623547    5.126061889
 1035 SOLV  HW1     5233    3.499788042    6.131491854    5.043604114
 1035 SOLV  HW2     5234    3.558038105    6.200322966    5.179750256
 1036 SOLV  OW      5235    4.997291014    6.510597478    5.437776951
 1036 SOLV  HW1     5236    4.924140836    6.542714773    5.377619361
 1036 SOLV  HW2     5237    5.079799125    6.564797796    5.421771379
 1037 SOLV  OW      5238    6.429184302    4.184646335    3.501512923
 1037 SOLV  HW1     5239    6.422559202    4.149678702    3.408051336
 1037 SOLV  HW2     5240    6.339426699    4.179767855    3.545347344
 1038 SOLV  OW      5241    0.064465231    3.621632582    5.957797350
 1038 SOLV  HW1     5242    0.069438063    3.602769743    6.055885495
 1038 SOLV  HW2     5243   -0.002411234    3.694106710    5.941160603
 1039 SOLV  OW      5244    4.997587689    3.867034019    5.768502625
 1039 SOLV  HW1     5245    4.921470446    3.822044154    5.815235083
 1039 SOLV  HW2     5246    5.057888870    3.909331393    5.836151953
 1040 SOLV  OW      5247    4.579511391    6.013117853    4.247613166
 1040 SOLV  HW1     5248    4.647222558    5.939927048    4.255352614
 1040 SOLV  HW2     5249    4.528539188    6.020547006    4.333334944
 1041 SOLV  OW      5250    4.633567034    6.332143301    6.783865221
 1041 SOLV  HW1     5251    4.649240495    6.352458798    6.880524845
 1041 SOLV  HW2     5252    4.582088892    6.246794315    6.775680947
 1042 SOLV  OW      5253    6.390571297    4.628769509    6.560568730
 1042 SOLV  HW1     5254    6.329227200    4.633006078    6.639439069
 1042 SOLV  HW2     5255    6.441780675    4.542896072    6.562767915
 1043 SOLV  OW      5256    6.584234778    6.245729271    3.221461876
 1043 SOLV  HW1     5257    6.606835348    6.261255932    3.125286705
 1043 SOLV  HW2     5258    6.490823894    6.276753963    3.239162590
 1044 SOLV  OW      5259    4.810623454    5.202720198    4.626114370
 1044 SOLV  HW1     5260    4.897807385    5.189815812    4.673384160
 1044 SOLV  HW2     5261    4.746442198    5.131495857    4.654571218
 1045 SOLV  OW      5262    3.822725279    5.317038913    0.006009919
 1045 SOLV  HW1     5263    3.768931648    5.391695846   -0.033162874
 1045 SOLV  HW2     5264    3.920125276    5.336294370   -0.006001737
 1046 SOLV  OW      5265    5.645879083    5.888133426    4.426931274
 1046 SOLV  HW1     5266    5.661086927    5.972140581    4.479018291
 1046 SOLV  HW2     5267    5.592521351    5.823964299    4.482037375
 1047 SOLV  OW      5268    0.016543796    4.617121445    0.033426750
 1047 SOLV  HW1     5269    0.056234018    4.688286036   -0.024558186
 1047 SOLV  HW2     5270    0.076930640    4.537406528    0.034378966
 1048 SOLV  OW      5271    6.132102064    3.758487397    3.849963689
 1048 SOLV  HW1     5272    6.075751204    3.728827305    3.927079449
 1048 SOLV  HW2     5273    6.228241156    3.759717686    3.877489501
 1049 SOLV  OW      5274    4.610656224    6.862113780    6.023911041
 1049 SOLV  HW1     5275    4.516516515    6.895518385    6.028741038
 1049 SOLV  HW2     5276    4.655070482    6.899324366    5.942399412
 1050 SOLV  OW      5277    6.200097090    5.128291528    5.799617508
 1050 SOLV  HW1     5278    6.260298878    5.129397548    5.879469270
 1050 SOLV  HW2     5279    6.139426819    5.207741860    5.802536325
 1051 SOLV  OW      5280    4.751722966    3.591130655    3.840012104
 1051 SOLV  HW1     5281    4.809582902    3.641030408    3.775484304
 1051 SOLV  HW2     5282    4.655579538    3.610349514    3.820297365
 1052 SOLV  OW      5283    5.487482500    5.636761488    4.024159776
 1052 SOLV  HW1     5284    5.489382077    5.634983598    4.124134693
 1052 SOLV  HW2     5285    5.581005522    5.632548215    3.988983751
 1053 SOLV  OW      5286    4.269522177    4.620922857    4.326048719
 1053 SOLV  HW1     5287    4.315050148    4.609549703    4.237735488
 1053 SOLV  HW2     5288    4.174575034    4.648631815    4.311260279
 1054 SOLV  OW      5289    4.250756712    5.155848634    5.196301938
 1054 SOLV  HW1     5290    4.329672451    5.138687278    5.137316453
 1054 SOLV  HW2     5291    4.185376725    5.080725197    5.187173292
 1055 SOLV  OW      5292    4.766479425    4.024489189    4.421879866
 1055 SOLV  HW1     5293    4.758396524    3.927363038    4.399451855
 1055 SOLV  HW2     5294    4.686340505    4.073411624    4.387439177
 1056 SOLV  OW      5295    6.417104473    6.216137479    3.514922271
 1056 SOLV  HW1     5296    6.394882515    6.120922588    3.493937704
 1056 SOLV  HW2     5297    6.393924053    6.273794417    3.436574675
 1057 SOLV  OW      5298    5.041661820    3.954917698    4.373857614
 1057 SOLV  HW1     5299    5.037086723    3.910382265    4.284431211
 1057 SOLV  HW2     5300    4.949151890    3.976606506    4.405047872
 1058 SOLV  OW      5301    4.858390009    3.237565634    6.034874851
 1058 SOLV  HW1     5302    4.768316565    3.212758628    5.999192258
 1058 SOLV  HW2     5303    4.897380703    3.310733962    5.978947597
 1059 SOLV  OW      5304    5.148249620    4.967945461    3.877864272
 1059 SOLV  HW1     5305    5.243417776    4.939807635    3.890235738
 1059 SOLV  HW2     5306    5.144600328    5.066366277    3.860493748
 1060 SOLV  OW      5307    3.480747214    5.583035384    4.004362440
 1060 SOLV  HW1     5308    3.414636952    5.657747451    3.997464706
 1060 SOLV  HW2     5309    3.433164138    5.495530505    3.995488485
 1061 SOLV  OW      5310    4.232097408    5.311606391    5.892691618
 1061 SOLV  HW1     5311    4.194478159    5.230672652    5.847570164
 1061 SOLV  HW2     5312    4.193887636    5.393940397    5.850709970
 1062 SOLV  OW      5313    4.401250012    2.824622774    5.762551059
 1062 SOLV  HW1     5314    4.390353508    2.725350489    5.767818472
 1062 SOLV  HW2     5315    4.469373394    2.854260356    5.829500460
 1063 SOLV  OW      5316    5.597679808    4.187885571    4.678092126
 1063 SOLV  HW1     5317    5.670037510    4.248285715    4.644659668
 1063 SOLV  HW2     5318    5.593161412    4.106255313    4.620493697
 1064 SOLV  OW      5319    3.704243208    6.189778954    5.553058103
 1064 SOLV  HW1     5320    3.659243426    6.249080083    5.619841929
 1064 SOLV  HW2     5321    3.801121410    6.180972847    5.576268935
 1065 SOLV  OW      5322    6.784292144    3.811294284    3.261965463
 1065 SOLV  HW1     5323    6.843884654    3.868155746    3.205246698
 1065 SOLV  HW2     5324    6.699946840    3.791332460    3.212076951
 1066 SOLV  OW      5325    5.901519261    6.448412737    4.207897371
 1066 SOLV  HW1     5326    5.832699883    6.398328986    4.260390707
 1066 SOLV  HW2     5327    5.908423576    6.409257971    4.116140983
 1067 SOLV  OW      5328    5.946282534    5.945487674    5.759055275
 1067 SOLV  HW1     5329    5.957916452    6.042094412    5.782156179
 1067 SOLV  HW2     5330    5.849172544    5.921848773    5.762603362
 1068 SOLV  OW      5331    4.186483745    3.868544952    6.402604532
 1068 SOLV  HW1     5332    4.141703659    3.837363969    6.486415815
 1068 SOLV  HW2     5333    4.285255167    3.873520113    6.417479164
 1069 SOLV  OW      5334    6.120573323    5.607761712    4.375921460
 1069 SOLV  HW1     5335    6.052485206    5.680784693    4.381690116
 1069 SOLV  HW2     5336    6.197835564    5.629463429    4.435597118
 1070 SOLV  OW      5337    5.013018227    4.852572153    4.955669610
 1070 SOLV  HW1     5338    5.091328338    4.887558620    4.904239544
 1070 SOLV  HW2     5339    5.030778098    4.758088234    4.983218347
 1071 SOLV  OW      5340    5.323618683    3.787421803    6.292713752
 1071 SOLV  HW1     5341    5.420294090    3.810364697    6.304004870
 1071 SOLV  HW2     5342    5.267433193    3.865458365    6.320199415
 1072 SOLV  OW      5343    4.222681587    6.661513287    6.657013877
 1072 SOLV  HW1     5344    4.312933508    6.704453901    6.653521705
 1072 SOLV  HW2     5345    4.230339341    6.571276882    6.699441731
 1073 SOLV  OW      5346    3.946120127    6.111937910    5.664275085
 1073 SOLV  HW1     5347    4.015582507    6.154973541    5.606617285
 1073 SOLV  HW2     5348    3.975547507    6.019479493    5.688502116
 1074 SOLV  OW      5349    5.016861895    4.047722109    5.574661031
 1074 SOLV  HW1     5350    5.018504532    3.998903429    5.487402340
 1074 SOLV  HW2     5351    5.021510797    3.981861225    5.649765836
 1075 SOLV  OW      5352    6.585721200    3.962426982    3.940974042
 1075 SOLV  HW1     5353    6.672852808    3.913613557    3.946153066
 1075 SOLV  HW2     5354    6.510412186    3.896937790    3.947388719
 1076 SOLV  OW      5355    3.721471221    4.346850727    5.260195773
 1076 SOLV  HW1     5356    3.774366199    4.357526675    5.344396722
 1076 SOLV  HW2     5357    3.783523722    4.328245029    5.184005672
 1077 SOLV  OW      5358    4.310063564    3.160303834    5.483606738
 1077 SOLV  HW1     5359    4.380712733    3.226446206    5.458401575
 1077 SOLV  HW2     5360    4.220822609    3.205438660    5.484099730
 1078 SOLV  OW      5361    5.146856387    5.987518280    4.583603430
 1078 SOLV  HW1     5362    5.086462145    6.023500491    4.512474284
 1078 SOLV  HW2     5363    5.224750943    6.049108665    4.595462196
 1079 SOLV  OW      5364    6.408494224    3.733665670    3.959253462
 1079 SOLV  HW1     5365    6.402418037    3.699559847    4.053070275
 1079 SOLV  HW2     5366    6.424102995    3.657049005    3.896900000
 1080 SOLV  OW      5367    3.648367912    6.306224908    5.826907510
 1080 SOLV  HW1     5368    3.610628679    6.271512602    5.912771443
 1080 SOLV  HW2     5369    3.748263663    6.304053986    5.831136687
 1081 SOLV  OW      5370    4.217158653    4.329691664    3.485129895
 1081 SOLV  HW1     5371    4.311276616    4.305805517    3.509069486
 1081 SOLV  HW2     5372    4.199750842    4.305017424    3.389788538
 1082 SOLV  OW      5373    6.463374851    4.379616723    5.521756756
 1082 SOLV  HW1     5374    6.386625919    4.407871947    5.464212986
 1082 SOLV  HW2     5375    6.540135096    4.352228319    5.463810745
 1083 SOLV  OW      5376    5.991311052    6.626889732    5.228165117
 1083 SOLV  HW1     5377    6.047516870    6.678587248    5.163587637
 1083 SOLV  HW2     5378    5.899699968    6.666823953    5.231986117
 1084 SOLV  OW      5379    4.820501120    3.362941074    4.200388344
 1084 SOLV  HW1     5380    4.865736580    3.369541658    4.289336087
 1084 SOLV  HW2     5381    4.847351665    3.277648229    4.155604429
 1085 SOLV  OW      5382    4.431795044    6.630142605    5.747869075
 1085 SOLV  HW1     5383    4.409732301    6.720092309    5.785605341
 1085 SOLV  HW2     5384    4.527263671    6.608109589    5.767918873
 1086 SOLV  OW      5385    6.343327093    6.620853129    5.247751714
 1086 SOLV  HW1     5386    6.275473050    6.661613760    5.186627449
 1086 SOLV  HW2     5387    6.435196874    6.643678837    5.215492693
 1087 SOLV  OW      5388    4.258232232    6.417355650    4.305903338
 1087 SOLV  HW1     5389    4.318421632    6.391795954    4.230234736
 1087 SOLV  HW2     5390    4.215511020    6.505595261    4.286142585
 1088 SOLV  OW      5391    4.504564036    3.776763836    6.021506289
 1088 SOLV  HW1     5392    4.529293572    3.710538033    5.950767412
 1088 SOLV  HW2     5393    4.575724646    3.846732627    6.027979793
 1089 SOLV  OW      5394    0.179789523    4.081005995    5.507476123
 1089 SOLV  HW1     5395    0.116057846    4.155847903    5.489081168
 1089 SOLV  HW2     5396    0.136533204    4.014659884    5.568537235
 1090 SOLV  OW      5397    4.087523705    4.011393656    3.274751235
 1090 SOLV  HW1     5398    4.127019508    4.100681867    3.253082803
 1090 SOLV  HW2     5399    3.987757949    4.017316124    3.271053193
 1091 SOLV  OW      5400    5.788926065    4.819338331    5.436790127
 1091 SOLV  HW1     5401    5.842436492    4.903753946    5.440315835
 1091 SOLV  HW2     5402    5.778318546    4.790572821    5.341596607
 1092 SOLV  OW      5403    3.497707133    4.719013297    4.055470747
 1092 SOLV  HW1     5404    3.569818247    4.785876964    4.037271225
 1092 SOLV  HW2     5405    3.501796944    4.690877954    4.151353890
 1093 SOLV  OW      5406    4.645638218    4.403430953    0.117088496
 1093 SOLV  HW1     5407    4.670454995    4.309631684    0.092850527
 1093 SOLV  HW2     5408    4.619043422    4.453242876    0.034547530
 1094 SOLV  OW      5409    5.458532360    3.485153714    4.029075224
 1094 SOLV  HW1     5410    5.408232432    3.570164393    4.013434953
 1094 SOLV  HW2     5411    5.396030007    3.415447508    4.064232100
 1095 SOLV  OW      5412    6.106942825    3.241518873    4.605933462
 1095 SOLV  HW1     5413    6.132060485    3.338320696    4.605772735
 1095 SOLV  HW2     5414    6.011115302    3.232010035    4.632918084
 1096 SOLV  OW      5415    3.508579152    6.300410083    4.202459053
 1096 SOLV  HW1     5416    3.543202283    6.301982420    4.108647089
 1096 SOLV  HW2     5417    3.582712797    6.322899149    4.265707503
 1097 SOLV  OW      5418    5.843580958    5.215976346    4.606501652
 1097 SOLV  HW1     5419    5.791012753    5.189780291    4.687447565
 1097 SOLV  HW2     5420    5.899417797    5.296225224    4.627577818
 1098 SOLV  OW      5421    4.233898623    4.907887701    6.721474444
 1098 SOLV  HW1     5422    4.135153253    4.897746082    6.733647797
 1098 SOLV  HW2     5423    4.266654167    4.839366646    6.656408463
 1099 SOLV  OW      5424    4.128374058    3.621307721    4.984596301
 1099 SOLV  HW1     5425    4.121870282    3.721103746    4.984904770
 1099 SOLV  HW2     5426    4.223321435    3.594062332    5.000224896
 1100 SOLV  OW      5427    3.619562744    5.248661476    5.415005563
 1100 SOLV  HW1     5428    3.601754696    5.303728886    5.333445920
 1100 SOLV  HW2     5429    3.626238595    5.308539336    5.494827337
 1101 SOLV  OW      5430    6.854519573    5.703554551    4.163579829
 1101 SOLV  HW1     5431    6.787193159    5.644385011    4.207920776
 1101 SOLV  HW2     5432    6.861676546    5.679212945    4.066841785
 1102 SOLV  OW      5433    4.902259818    4.766778672    6.312674529
 1102 SOLV  HW1     5434    4.960057904    4.747754758    6.233306149
 1102 SOLV  HW2     5435    4.807802821    4.741256009    6.291980843
 1103 SOLV  OW      5436    5.776688446    0.153436403    4.730923481
 1103 SOLV  HW1     5437    5.749229397    0.143618280    4.826586582
 1103 SOLV  HW2     5438    5.858024532    0.097840580    4.713738964
 1104 SOLV  OW      5439    5.860353868    3.636666580    6.182504612
 1104 SOLV  HW1     5440    5.893776856    3.657439476    6.274445397
 1104 SOLV  HW2     5441    5.907296494    3.555583879    6.147523292
 1105 SOLV  OW      5442    6.273447632    4.276906176    4.518576168
 1105 SOLV  HW1     5443    6.371509272    4.296423936    4.520781642
 1105 SOLV  HW2     5444    6.225052292    4.354042221    4.477226506
 1106 SOLV  OW      5445    4.867853339    3.439353725    6.515645231
 1106 SOLV  HW1     5446    4.928074898    3.465603349    6.440241458
 1106 SOLV  HW2     5447    4.875720549    3.340986154    6.531871914
 1107 SOLV  OW      5448    6.513697745    4.578502239    5.706853804
 1107 SOLV  HW1     5449    6.502697721    4.501615285    5.643851715
 1107 SOLV  HW2     5450    6.485663434    4.663070250    5.661421320
 1108 SOLV  OW      5451    6.625853582    6.275616715    3.720833327
 1108 SOLV  HW1     5452    6.666064304    6.366873209    3.713292364
 1108 SOLV  HW2     5453    6.566917674    6.258549936    3.641860032
 1109 SOLV  OW      5454    4.859459176    5.720722198    6.243296383
 1109 SOLV  HW1     5455    4.923283217    5.726275137    6.166503962
 1109 SOLV  HW2     5456    4.795369249    5.645494786    6.227978471
 1110 SOLV  OW      5457    6.452928836    3.538599715    0.054761318
 1110 SOLV  HW1     5458    6.426030695    3.468102722    0.120399086
 1110 SOLV  HW2     5459    6.375398393    3.560155327   -0.004617920
 1111 SOLV  OW      5460    3.922142970    3.411217392    3.428096482
 1111 SOLV  HW1     5461    3.976567178    3.360487697    3.494928375
 1111 SOLV  HW2     5462    3.982774310    3.451884320    3.359744453
 1112 SOLV  OW      5463    4.656826890    3.940565405    6.288743618
 1112 SOLV  HW1     5464    4.678590710    3.933786249    6.191366624
 1112 SOLV  HW2     5465    4.650463410    3.848770515    6.327923367
 1113 SOLV  OW      5466    5.000230403    4.462350315    5.900891236
 1113 SOLV  HW1     5467    5.017636099    4.553763087    5.864254028
 1113 SOLV  HW2     5468    4.997987302    4.396260912    5.825867139
 1114 SOLV  OW      5469    5.152318379    3.826453307    6.645650853
 1114 SOLV  HW1     5470    5.087015129    3.878385181    6.700774045
 1114 SOLV  HW2     5471    5.114322021    3.811423508    6.554368994
 1115 SOLV  OW      5472    5.610183577    6.455643193    5.257309483
 1115 SOLV  HW1     5473    5.609323093    6.452507562    5.357264443
 1115 SOLV  HW2     5474    5.610337881    6.362438542    5.221054658
 1116 SOLV  OW      5475    4.269904124    6.412237293    6.736650654
 1116 SOLV  HW1     5476    4.206336480    6.342028561    6.768772099
 1116 SOLV  HW2     5477    4.300153881    6.389900573    6.643979753
 1117 SOLV  OW      5478    4.118374175    6.653505419    4.227145938
 1117 SOLV  HW1     5479    4.101509338    6.728425595    4.291208665
 1117 SOLV  HW2     5480    4.072401454    6.672812447    4.140455646
 1118 SOLV  OW      5481    5.419692018    3.570538185    5.144327359
 1118 SOLV  HW1     5482    5.507586666    3.554612581    5.099354542
 1118 SOLV  HW2     5483    5.402260853    3.497380166    5.210248580
 1119 SOLV  OW      5484    4.432169073    6.399307684    4.059608325
 1119 SOLV  HW1     5485    4.474546934    6.317265689    4.021203723
 1119 SOLV  HW2     5486    4.412742130    6.464286619    3.986109903
 1120 SOLV  OW      5487    5.225556218    5.246943816    5.084677662
 1120 SOLV  HW1     5488    5.139170962    5.287248167    5.054431654
 1120 SOLV  HW2     5489    5.207408914    5.160289113    5.131188049
 1121 SOLV  OW      5490    4.537414819    4.159388870    4.324628911
 1121 SOLV  HW1     5491    4.464561260    4.212667368    4.367704640
 1121 SOLV  HW2     5492    4.498977114    4.104051843    4.250722672
 1122 SOLV  OW      5493    4.440859192    4.888666688    5.310826378
 1122 SOLV  HW1     5494    4.433100094    4.963245527    5.376991567
 1122 SOLV  HW2     5495    4.518727849    4.905683981    5.250436940
 1123 SOLV  OW      5496    5.943682406    3.409745308    3.734298656
 1123 SOLV  HW1     5497    5.891520541    3.324491893    3.737861748
 1123 SOLV  HW2     5498    6.019433055    3.405199032    3.799435364
 1124 SOLV  OW      5499    5.314757909    6.442087540    5.206472032
 1124 SOLV  HW1     5500    5.407866007    6.439841423    5.242905331
 1124 SOLV  HW2     5501    5.317757276    6.462512771    5.108618362
 1125 SOLV  OW      5502    6.433533267    4.612122692    3.891873596
 1125 SOLV  HW1     5503    6.441812292    4.670596310    3.972584198
 1125 SOLV  HW2     5504    6.524395100    4.581445700    3.863502520
 1126 SOLV  OW      5505    4.951483413    4.450538374    4.157573584
 1126 SOLV  HW1     5506    4.952229066    4.531823217    4.215833099
 1126 SOLV  HW2     5507    4.986567261    4.372318320    4.209077343
 1127 SOLV  OW      5508    5.798015886    4.274101990    3.905594248
 1127 SOLV  HW1     5509    5.874051372    4.327040317    3.867962096
 1127 SOLV  HW2     5510    5.820464147    4.245071364    3.998617355
 1128 SOLV  OW      5511    5.215442848    4.939101379    4.191506632
 1128 SOLV  HW1     5512    5.118314485    4.916720421    4.199674904
 1128 SOLV  HW2     5513    5.231653612    4.985906590    4.104627126
 1129 SOLV  OW      5514    4.639165595    4.194154567    5.827677338
 1129 SOLV  HW1     5515    4.695248604    4.240974234    5.895971005
 1129 SOLV  HW2     5516    4.548140023    4.235506848    5.825290479
 1130 SOLV  OW      5517    4.883890073    5.435469977    4.483460965
 1130 SOLV  HW1     5518    4.836097105    5.365001116    4.535919359
 1130 SOLV  HW2     5519    4.876862555    5.414850172    4.385853328
 1131 SOLV  OW      5520    3.844184211    4.793171218    4.501103481
 1131 SOLV  HW1     5521    3.826816584    4.891480461    4.507050676
 1131 SOLV  HW2     5522    3.830797356    4.751478523    4.591015994
 1132 SOLV  OW      5523    3.881102209    4.826049249    4.964464412
 1132 SOLV  HW1     5524    3.835158409    4.792790853    5.046833134
 1132 SOLV  HW2     5525    3.973392868    4.856658539    4.987852485
 1133 SOLV  OW      5526    4.901867047    4.633959268    4.810624091
 1133 SOLV  HW1     5527    4.873046018    4.605621410    4.719146230
 1133 SOLV  HW2     5528    4.916691895    4.732856748    4.811735483
 1134 SOLV  OW      5529    5.305229142    4.534508258    6.658514679
 1134 SOLV  HW1     5530    5.371846533    4.556479842    6.587233959
 1134 SOLV  HW2     5531    5.310379970    4.436972732    6.680005054
 1135 SOLV  OW      5532    6.463089877    6.115801130    4.543455558
 1135 SOLV  HW1     5533    6.421514493    6.206219953    4.533568747
 1135 SOLV  HW2     5534    6.562409958    6.123675628    4.534779616
 1136 SOLV  OW      5535    4.298625581    4.080234071    6.763340050
 1136 SOLV  HW1     5536    4.392823125    4.103423732    6.787646687
 1136 SOLV  HW2     5537    4.236670345    4.149498122    6.800296734
 1137 SOLV  OW      5538    4.719030366    5.340071040    6.650138582
 1137 SOLV  HW1     5539    4.743680604    5.421165631    6.597071873
 1137 SOLV  HW2     5540    4.622200362    5.319327341    6.636222784
 1138 SOLV  OW      5541    4.459866018    4.279931702    3.578243503
 1138 SOLV  HW1     5542    4.508786698    4.204003832    3.621178517
 1138 SOLV  HW2     5543    4.512886734    4.364045421    3.588984676
 1139 SOLV  OW      5544    5.204451777    4.377615761    4.495547781
 1139 SOLV  HW1     5545    5.202979013    4.477221091    4.486689358
 1139 SOLV  HW2     5546    5.176861842    4.336052299    4.408870148
 1140 SOLV  OW      5547    4.800271006    4.324736914    6.012921321
 1140 SOLV  HW1     5548    4.859601427    4.377454570    5.952087532
 1140 SOLV  HW2     5549    4.741868559    4.387167306    6.064820480
 1141 SOLV  OW      5550    6.847340839    4.076198850    3.765044325
 1141 SOLV  HW1     5551    6.761184807    4.125186647    3.751657818
 1141 SOLV  HW2     5552    6.839108954    4.015269752    3.843921934
 1142 SOLV  OW      5553    4.307670941    6.602614636    5.495281342
 1142 SOLV  HW1     5554    4.208973166    6.604437790    5.511308309
 1142 SOLV  HW2     5555    4.355749272    6.609031303    5.582738260
 1143 SOLV  OW      5556    4.894074820    5.435016561    5.744352571
 1143 SOLV  HW1     5557    4.866919207    5.392102461    5.658197913
 1143 SOLV  HW2     5558    4.986807931    5.406131850    5.768181703
 1144 SOLV  OW      5559    4.945592140    4.896518740    4.239295142
 1144 SOLV  HW1     5560    4.943152774    4.800651953    4.267672607
 1144 SOLV  HW2     5561    4.886865398    4.950596302    4.299531471
 1145 SOLV  OW      5562    6.636626041    4.478248105    5.098120941
 1145 SOLV  HW1     5563    6.555754594    4.527237166    5.130698034
 1145 SOLV  HW2     5564    6.620621712    4.445818209    5.004881604
 1146 SOLV  OW      5565    5.512632561    4.219708076    5.982246276
 1146 SOLV  HW1     5566    5.451831033    4.274484332    5.924761500
 1146 SOLV  HW2     5567    5.601297888    4.265333921    5.989895922
 1147 SOLV  OW      5568    6.717711451    4.775073096    4.677612994
 1147 SOLV  HW1     5569    6.779333854    4.778720110    4.756294776
 1147 SOLV  HW2     5570    6.623804381    4.761989155    4.709420245
 1148 SOLV  OW      5571    5.111794293    5.017585653    6.357968336
 1148 SOLV  HW1     5572    5.137161636    5.021945302    6.261329469
 1148 SOLV  HW2     5573    5.021462250    4.975597653    6.366838290
 1149 SOLV  OW      5574    4.536190294    5.346088252    5.585776583
 1149 SOLV  HW1     5575    4.619341630    5.369514258    5.535406793
 1149 SOLV  HW2     5576    4.556777509    5.340953578    5.683499671
 1150 SOLV  OW      5577    5.607102321    3.509910343    3.432507467
 1150 SOLV  HW1     5578    5.560531259    3.424505556    3.409299229
 1150 SOLV  HW2     5579    5.663754166    3.538985956    3.355393445
 1151 SOLV  OW      5580    4.177967874    4.297791166    3.213951622
 1151 SOLV  HW1     5581    4.111626666    4.371918501    3.224228484
 1151 SOLV  HW2     5582    4.246315405    4.323487994    3.145615552
 1152 SOLV  OW      5583    3.206671213    6.069577359    3.897753242
 1152 SOLV  HW1     5584    3.145445858    6.059102665    3.976134226
 1152 SOLV  HW2     5585    3.215707203    5.981854234    3.850585084
 1153 SOLV  OW      5586    3.632113741    3.531033767    6.592539863
 1153 SOLV  HW1     5587    3.702104282    3.599116005    6.570913500
 1153 SOLV  HW2     5588    3.542556947    3.565043104    6.563824837
 1154 SOLV  OW      5589    4.569852934    6.695148818    3.655421177
 1154 SOLV  HW1     5590    4.662334855    6.712635005    3.621610632
 1154 SOLV  HW2     5591    4.503924767    6.711298805    3.581974505
 1155 SOLV  OW      5592    5.144468745    5.719882580    4.692057078
 1155 SOLV  HW1     5593    5.185169399    5.726595803    4.783162888
 1155 SOLV  HW2     5594    5.106585218    5.808658183    4.665873263
 1156 SOLV  OW      5595    5.575828152    3.652009652    4.754123732
 1156 SOLV  HW1     5596    5.524874498    3.619661254    4.674380522
 1156 SOLV  HW2     5597    5.571415518    3.751835493    4.758228408
 1157 SOLV  OW      5598    5.894046452    5.414105882    5.512934378
 1157 SOLV  HW1     5599    5.865260800    5.501055327    5.553098313
 1157 SOLV  HW2     5600    5.814191619    5.355277915    5.500112947
 1158 SOLV  OW      5601    5.450896234    6.741094439    3.960630413
 1158 SOLV  HW1     5602    5.458895907    6.827295166    4.010698593
 1158 SOLV  HW2     5603    5.403721671    6.673752729    4.017560624
 1159 SOLV  OW      5604    4.192511860    5.924795977    5.376636711
 1159 SOLV  HW1     5605    4.114006554    5.875878058    5.414636621
 1159 SOLV  HW2     5606    4.183398958    6.022493630    5.395927219
 1160 SOLV  OW      5607    4.304528992    5.687061916    5.985288532
 1160 SOLV  HW1     5608    4.386329872    5.633916088    5.963240356
 1160 SOLV  HW2     5609    4.229833243    5.659970648    5.924555361
 1161 SOLV  OW      5610    5.162228846    5.855445660    3.899617061
 1161 SOLV  HW1     5611    5.068407638    5.862095545    3.865634504
 1161 SOLV  HW2     5612    5.161172635    5.849693358    3.999453055
 1162 SOLV  OW      5613    4.090354814    3.939287598    4.303032134
 1162 SOLV  HW1     5614    4.123133573    3.874138009    4.371450582
 1162 SOLV  HW2     5615    3.991540989    3.951104933    4.312939638
 1163 SOLV  OW      5616    5.981653719    4.666347743    6.856401236
 1163 SOLV  HW1     5617    5.952532589    4.685774978    6.762719240
 1163 SOLV  HW2     5618    5.917119745    4.602825976    6.898851371
 1164 SOLV  OW      5619    3.916210904    5.240585932    6.169369069
 1164 SOLV  HW1     5620    3.890408580    5.218333419    6.075345056
 1164 SOLV  HW2     5621    4.014396410    5.225841418    6.181350771
 1165 SOLV  OW      5622    6.499444697    5.422366968    3.890525397
 1165 SOLV  HW1     5623    6.587400779    5.386500534    3.859233181
 1165 SOLV  HW2     5624    6.425597162    5.379776939    3.838234456
 1166 SOLV  OW      5625    5.569281679    4.160576555    4.242558746
 1166 SOLV  HW1     5626    5.554281468    4.093436516    4.315146442
 1166 SOLV  HW2     5627    5.664508688    4.156224641    4.212315633
 1167 SOLV  OW      5628    6.653051450    4.341604802    4.146136627
 1167 SOLV  HW1     5629    6.612792185    4.290986290    4.069857926
 1167 SOLV  HW2     5630    6.741093030    4.379797756    4.118003335
 1168 SOLV  OW      5631    6.361017066    3.623715603    4.866914385
 1168 SOLV  HW1     5632    6.265669852    3.613075628    4.838681203
 1168 SOLV  HW2     5633    6.366858705    3.619803875    4.966673822
 1169 SOLV  OW      5634    5.952960890    4.801804584    4.064953947
 1169 SOLV  HW1     5635    5.904647972    4.779261311    4.149566604
 1169 SOLV  HW2     5636    5.976616397    4.717505262    4.016625640
 1170 SOLV  OW      5637    5.856001681    3.200993960    4.724117979
 1170 SOLV  HW1     5638    5.832864471    3.297563012    4.735974320
 1170 SOLV  HW2     5639    5.772714403    3.145887696    4.729406851
 1171 SOLV  OW      5640    5.802217031    3.478040778    4.763192309
 1171 SOLV  HW1     5641    5.875539701    3.527501042    4.809855660
 1171 SOLV  HW2     5642    5.727155977    3.540981952    4.743038061
 1172 SOLV  OW      5643    5.786893844    4.666142264    5.202568144
 1172 SOLV  HW1     5644    5.822828728    4.693630725    5.113379633
 1172 SOLV  HW2     5645    5.719362904    4.593406100    5.190297845
 1173 SOLV  OW      5646    4.718930468    6.309978333    4.964535761
 1173 SOLV  HW1     5647    4.811976046    6.327384342    4.996777835
 1173 SOLV  HW2     5648    4.703977046    6.211334046    4.957629694
 1174 SOLV  OW      5649    4.538381868    4.184339653    5.037110817
 1174 SOLV  HW1     5650    4.558023645    4.273895230    4.997167248
 1174 SOLV  HW2     5651    4.619488485    4.126246368    5.030158930
 1175 SOLV  OW      5652    3.578896103    4.553265473    5.102859474
 1175 SOLV  HW1     5653    3.603514046    4.485231724    5.171902502
 1175 SOLV  HW2     5654    3.621736707    4.640743367    5.125527645
 1176 SOLV  OW      5655    5.083395472    5.620898103    5.094598464
 1176 SOLV  HW1     5656    5.029999730    5.683800623    5.151111773
 1176 SOLV  HW2     5657    5.117603927    5.669325033    5.014062418
 1177 SOLV  OW      5658    4.559538720    4.810153816    6.481868014
 1177 SOLV  HW1     5659    4.481584890    4.773273669    6.532510979
 1177 SOLV  HW2     5660    4.539803373    4.904209826    6.454198177
 1178 SOLV  OW      5661    5.880768126    4.279372824    6.661772205
 1178 SOLV  HW1     5662    5.875886993    4.239999430    6.569971727
 1178 SOLV  HW2     5663    5.808907115    4.348105990    6.672408201
 1179 SOLV  OW      5664    4.367273849    4.627217856    6.125526631
 1179 SOLV  HW1     5665    4.445007295    4.570699267    6.097869448
 1179 SOLV  HW2     5666    4.332709442    4.595419429    6.213820600
 1180 SOLV  OW      5667    6.808010131    5.311597770    3.533444533
 1180 SOLV  HW1     5668    6.827809457    5.405835499    3.506443755
 1180 SOLV  HW2     5669    6.766060241    5.263074983    3.456714155
 1181 SOLV  OW      5670    3.770047227    3.964708239    3.604650268
 1181 SOLV  HW1     5671    3.687089317    3.914630412    3.629353222
 1181 SOLV  HW2     5672    3.747902313    4.034110515    3.536145327
 1182 SOLV  OW      5673    5.216348560    5.912348725    5.781223770
 1182 SOLV  HW1     5674    5.301318458    5.948428362    5.742754355
 1182 SOLV  HW2     5675    5.178804924    5.978092504    5.846566860
 1183 SOLV  OW      5676    4.815573115    0.079713779    6.226703711
 1183 SOLV  HW1     5677    4.791137681    0.046407739    6.135634179
 1183 SOLV  HW2     5678    4.814941991    0.003420279    6.291348151
 1184 SOLV  OW      5679    4.846934593    5.650862657    5.873417048
 1184 SOLV  HW1     5680    4.913709943    5.688765370    5.937494863
 1184 SOLV  HW2     5681    4.883881050    5.567579626    5.832181917
 1185 SOLV  OW      5682    3.621353431    6.346980307    4.785692326
 1185 SOLV  HW1     5683    3.699792673    6.397960602    4.821024097
 1185 SOLV  HW2     5684    3.538356325    6.376582304    4.832970251
 1186 SOLV  OW      5685    4.395807458    4.303605897    4.706119995
 1186 SOLV  HW1     5686    4.353523286    4.315019429    4.616212738
 1186 SOLV  HW2     5687    4.341160535    4.351345273    4.774939419
 1187 SOLV  OW      5688    4.519707908    4.844057429    5.862631602
 1187 SOLV  HW1     5689    4.454987874    4.807469007    5.795740672
 1187 SOLV  HW2     5690    4.470272926    4.872132302    5.944910338
 1188 SOLV  OW      5691    4.958997715    4.651186551    4.393264127
 1188 SOLV  HW1     5692    4.889433735    4.620485268    4.458223626
 1188 SOLV  HW2     5693    5.049916970    4.633372227    4.430917559
 1189 SOLV  OW      5694    5.906165209    6.183850470    4.774145743
 1189 SOLV  HW1     5695    5.973375467    6.142406144    4.835522029
 1189 SOLV  HW2     5696    5.953456065    6.238205712    4.704784796
 1190 SOLV  OW      5697    6.727286235    6.168221585    4.531666574
 1190 SOLV  HW1     5698    6.773573807    6.190272033    4.617533788
 1190 SOLV  HW2     5699    6.787255205    6.111624973    4.475076695
 1191 SOLV  OW      5700    4.930094211    4.197194678    5.182909649
 1191 SOLV  HW1     5701    4.875798223    4.150690586    5.252843906
 1191 SOLV  HW2     5702    4.963200098    4.130216639    5.116431687
 1192 SOLV  OW      5703    4.287974345    5.947991723    5.803955557
 1192 SOLV  HW1     5704    4.302170210    5.875998914    5.871904618
 1192 SOLV  HW2     5705    4.205804709    5.927764830    5.750658819
 1193 SOLV  OW      5706    4.172301468    6.838395553    5.183752203
 1193 SOLV  HW1     5707    4.105721745    6.818897080    5.255783107
 1193 SOLV  HW2     5708    4.248215697    6.891123486    5.221939586
 1194 SOLV  OW      5709    5.473939173    5.943889905    4.035593957
 1194 SOLV  HW1     5710    5.471315082    6.004481766    3.956074978
 1194 SOLV  HW2     5711    5.441038181    5.853145108    4.009433099
[truncated: 7,119,467 more chars]
