# Supplementary material for: Accelerated Enveloping Distribution Sampling to Probe the Presence of Water Molecules
Source: J Chem Theory Comput. 2023 May 11;19(11):3379–90. doi: 10.1021/acs.jctc.3c00109 (PMC10269333; doi:10.1021/acs.jctc.3c00109)
Supplement: Supplementary file 2 — ct3c00109_si_002.zip [file ct3c00109_si_002.zip › paper_TI_AEDS/eq/2N6/eq_4fcq_2N6_3.cnf]

TITLE
	MD++
	Automatically generated input file
	ogracia Fri Oct 28 05:06:40 2022

	final configuration
END
TIMESTEP
          10000   60.000000000
END
POSITION
# first 24 chars ignored
    1 GLU   H1         1    0.076227146    2.539129012    0.385093345
    1 GLU   H2         2    0.133635673    2.443637418    0.497792490
    1 GLU   N          3    0.048470680    2.482724935    0.462867312
    1 GLU   H3         4    0.005996245    2.536144548    0.535961110
    1 GLU   CA         5   -0.051889856    2.385082489    0.418081040
    1 GLU   CB         6    6.736089923    2.453312203    0.377993235
    1 GLU   CG         7    6.616450835    2.358310102    0.369804694
    1 GLU   CD         8    6.595700695    2.270066109    0.493046288
    1 GLU   OE1        9    6.653926935    2.160161208    0.505478022
    1 GLU   OE2       10    6.519142348    2.314416955    0.581345905
    1 GLU   C         11    0.004568149    2.300480327    0.303768722
    1 GLU   O         12    0.098806939    2.342623790    0.236883679
    2 VAL   N         13    6.862874508    2.184312978    0.280999781
    2 VAL   H         14    6.796691612    2.153053936    0.349143999
    2 VAL   CA        15    6.882099063    2.083212288    0.176014833
    2 VAL   CB        16    6.743244359    2.048665722    0.121832537
    2 VAL   CG1       17    6.747551263    1.953055907    0.002447369
    2 VAL   CG2       18    6.659800037    1.978877194    0.229428740
    2 VAL   C         19    0.057375021    2.121854498    0.061820941
    2 VAL   O         20    0.041227119    2.218409391   -0.012663212
    3 GLU   N         21    0.152749134    2.031320763    0.041858684
    3 GLU   H         22    0.176924570    1.962057659    0.109815810
    3 GLU   CA        23    0.248700309    2.045805726    6.850367258
    3 GLU   CB        24    0.392856691    2.027756164    6.898387662
    3 GLU   CG        25    0.422939890    2.123496932    7.013862832
    3 GLU   CD        26    0.551206591    2.081528110    0.166987115
    3 GLU   OE1       27    0.540287964    2.045016795    0.286030532
    3 GLU   OE2       28    0.660206778    2.084776375    0.105885493
    3 GLU   C         29    0.223060462    1.946593531    6.736739750
    3 GLU   O         30    0.209267719    1.826243468    6.758091271
    4 THR   N         31    0.229539187    1.999582695    6.614923598
    4 THR   H         32    0.260937533    2.067749217    6.548825978
    4 THR   CA        33    0.197496069    1.924633844    6.492575352
    4 THR   CB        34    0.097955706    2.002968089    6.406742383
    4 THR   OG1       35   -0.015755406    2.037698379    6.486194741
    4 THR   HG1       36    0.002334363    2.115509310    6.546346378
    4 THR   CG2       37    0.047645971    1.921852661    6.287150377
    4 THR   C         38    0.322137442    1.886149573    6.412598743
    4 THR   O         39    0.408199338    1.970528791    6.388020148
    5 PHE   N         40    0.320109719    1.763651561    6.360838470
    5 PHE   H         41    0.247144952    1.697944591    6.379807244
    5 PHE   CA        42    0.428361084    1.705762727    6.279950514
    5 PHE   CB        43    0.510990931    1.610350280    6.366433897
    5 PHE   CG        44    0.568737678    1.676391818    6.491796078
    5 PHE   CD1       45    0.490452570    1.682759117    6.606467751
    5 PHE   HD1       46    0.397072721    1.627055180    6.614101595
    5 PHE   CD2       47    0.701189694    1.716884189    6.503651040
    5 PHE   HD2       48    0.768769147    1.704128433    6.419085629
    5 PHE   CE1       49    0.535876746    1.739240623    6.725072441
    5 PHE   HE1       50    0.472573284    1.740630695    6.813795266
    5 PHE   CE2       51    0.754365148    1.761574189    6.624052033
    5 PHE   HE2       52    0.861133048    1.781138128    6.634089309
    5 PHE   CZ        53    0.669930419    1.774943478    6.733667608
    5 PHE   HZ        54    0.700152992    1.825837516    6.825195718
    5 PHE   C         55    0.387895269    1.622451805    6.158158988
    5 PHE   O         56    0.294480451    1.543787877    6.172810215
    6 ALA   N         57    0.439656721    1.653570839    6.039652010
    6 ALA   H         58    0.479124417    1.743982036    6.023232168
    6 ALA   CA        59    0.409065615    1.575377271    5.918982504
    6 ALA   CB        60    0.465932744    1.656083918    5.802099798
    6 ALA   C         61    0.463955481    1.432643139    5.913970503
    6 ALA   O         62    0.579476136    1.407836927    5.948155737
    7 PHE   N         63    0.383288074    1.340859701    5.861433681
    7 PHE   H         64    0.283368975    1.344818687    5.862753356
    7 PHE   CA        65    0.437188138    1.209164473    5.824582276
    7 PHE   CB        66    0.330605447    1.100847049    5.806879136
    7 PHE   CG        67    0.278851918    1.047779866    5.940710568
    7 PHE   CD1       68    0.354694728    0.958798063    6.015876299
    7 PHE   HD1       69    0.459683461    0.940299245    5.993196430
    7 PHE   CD2       70    0.152448648    1.088370666    5.981872569
    7 PHE   HD2       71    0.084005536    1.135466675    5.911327102
    7 PHE   CE1       72    0.296869474    0.905085431    6.130283420
    7 PHE   HE1       73    0.347832369    0.822706461    6.180258306
    7 PHE   CE2       74    0.096937346    1.036954673    6.098473990
    7 PHE   HE2       75    0.005138129    1.082984070    6.135001740
    7 PHE   CZ        76    0.168905830    0.942029067    6.170092164
    7 PHE   HZ        77    0.127199863    0.891377389    6.257132501
    7 PHE   C         78    0.508719095    1.210513359    5.689324210
    7 PHE   O         79    0.471196988    1.283927898    5.598047723
    8 GLN   N         80    0.619306757    1.136671362    5.686880043
    8 GLN   H         81    0.657981388    1.098707239    5.770925431
    8 GLN   CA        82    0.694264238    1.120256037    5.561494638
    8 GLN   CB        83    0.816195366    1.029949672    5.581196839
    8 GLN   CG        84    0.927538491    1.098940272    5.660250619
    8 GLN   CD        85    1.049543368    1.007708913    5.674265490
    8 GLN   OE1       86    1.100459145    0.955403411    5.575273358
    8 GLN   NE2       87    1.122346105    1.011055970    5.785519546
    8 GLN   HE21      88    1.196628899    0.944110453    5.786123284
    8 GLN   HE22      89    1.103197089    1.059443491    5.870904923
    8 GLN   C         90    0.610597413    1.051453015    5.453427343
    8 GLN   O         91    0.518558674    0.977202678    5.487279407
    9 ALA   N         92    0.647808125    1.074782593    5.327881054
    9 ALA   H         93    0.729993961    1.126962838    5.304982263
    9 ALA   CA        94    0.575711016    1.030379967    5.207699682
    9 ALA   CB        95    0.660023219    1.083491030    5.091591127
    9 ALA   C         96    0.548224451    0.879860704    5.208058744
    9 ALA   O         97    0.433053284    0.839796671    5.191907739
   10 GLU   N         98    0.645945739    0.803864486    5.256700388
   10 GLU   H         99    0.740345695    0.836361831    5.250832570
   10 GLU   CA       100    0.634942831    0.659229548    5.280630683
   10 GLU   CB       101    0.768562320    0.595550301    5.319386643
   10 GLU   CG       102    0.862349106    0.575437949    5.200195339
   10 GLU   CD       103    0.932444628    0.705498136    5.160463415
   10 GLU   OE1      104    0.913947119    0.818766214    5.209993049
   10 GLU   OE2      105    1.015940594    0.688569322    5.069002782
   10 GLU   C        106    0.531016689    0.616748422    5.384582856
   10 GLU   O        107    0.441514403    0.538310918    5.353486114
   11 ILE   N        108    0.532785951    0.682383935    5.500245509
   11 ILE   H        109    0.585614500    0.760699794    5.533059207
   11 ILE   CA       110    0.441100036    0.654012788    5.611607682
   11 ILE   CB       111    0.487182978    0.723766646    5.739754081
   11 ILE   CG1      112    0.636586190    0.711050548    5.770203431
   11 ILE   CG2      113    0.418195211    0.663130898    5.862133323
   11 ILE   CD       114    0.695901186    0.811618610    5.869086684
   11 ILE   C        115    0.297232621    0.691399356    5.575319387
   11 ILE   O        116    0.207479686    0.607624541    5.582842543
   12 ALA   N        117    0.276663586    0.805714259    5.510517143
   12 ALA   H        118    0.351696125    0.871588427    5.504834431
   12 ALA   CA       119    0.151972030    0.852804760    5.448512603
   12 ALA   CB       120    0.183310590    0.982073631    5.372881553
   12 ALA   C        121    0.085780447    0.749837252    5.356710869
   12 ALA   O        122   -0.026198153    0.708149419    5.385918142
   13 GLN   N        123    0.164933570    0.703838137    5.260227716
   13 GLN   H        124    0.252283444    0.746141914    5.236106520
   13 GLN   CA       125    0.116884532    0.600992397    5.166822232
   13 GLN   CB       126    0.216965065    0.578295677    5.053324442
   13 GLN   CG       127    0.240524203    0.705603443    4.971810970
   13 GLN   CD       128    0.360520076    0.687774728    4.878579388
   13 GLN   OE1      129    0.390665829    0.583024042    4.821618693
   13 GLN   NE2      130    0.439910415    0.790694359    4.850433460
   13 GLN   HE21     131    0.524099474    0.776508950    4.798378664
   13 GLN   HE22     132    0.416429693    0.886435374    4.867197269
   13 GLN   C        133    0.082463997    0.464713321    5.227279447
   13 GLN   O        134    0.008710028    0.387358207    5.166396455
   14 LEU   N        135    0.150570233    0.428510418    5.335630223
   14 LEU   H        136    0.246490638    0.456765236    5.336899997
   14 LEU   CA       137    0.125441193    0.312073365    5.421791220
   14 LEU   CB       138    0.234838475    0.300934634    5.528193690
   14 LEU   CG       139    0.223253969    0.172187455    5.610040883
   14 LEU   CD1      140    0.241811411    0.048960664    5.521287279
   14 LEU   CD2      141    0.320056298    0.183589953    5.727977483
   14 LEU   C        142    6.907528672    0.329180511    5.488066585
   14 LEU   O        143    6.818557593    0.247766512    5.463852020
   15 MET   N        144    6.884769662    0.442384757    5.554074943
   15 MET   H        145    6.955518735    0.512945909    5.558248977
   15 MET   CA       146    6.755547472    0.473686445    5.616787327
   15 MET   CB       147    6.759132558    0.600818751    5.701837455
   15 MET   CG       148    6.880912512    0.602013638    5.794460731
   15 MET   SD       149    6.910203789    0.748067047    5.900764895
   15 MET   CE       150    6.778413781    0.726459151    6.018444518
   15 MET   C        151    6.640877374    0.479373016    5.515642267
   15 MET   O        152    6.554482153    0.392298806    5.524800264
   16 SER   N        153    6.667749977    0.536934647    5.398784117
   16 SER   H        154    6.739011943    0.605981556    5.386288804
   16 SER   CA       155    6.575901618    0.531953579    5.284119091
   16 SER   CB       156    6.615634329    0.632822657    5.176139536
   16 SER   OG       157    6.592893064    0.763945481    5.228491302
   16 SER   HG       158    6.665767567    0.820560986    5.189968455
   16 SER   C        159    6.548078489    0.396321028    5.218984987
   16 SER   O        160    6.438021503    0.381774307    5.166013127
   17 LEU   N        161    6.642450795    0.302679525    5.222744886
   17 LEU   H        162    6.736153280    0.324735556    5.249839522
   17 LEU   CA       163    6.629603140    0.163389440    5.177538990
   17 LEU   CB       164    6.766941216    0.096181684    5.171853974
   17 LEU   CG       165    6.770867380    6.876190942    5.107859818
   17 LEU   CD1      166    6.827021688    6.871002162    4.965618921
   17 LEU   CD2      167    6.837869082    6.775223396    5.201272785
   17 LEU   C        168    6.535958035    0.083389433    5.268335166
   17 LEU   O        169    6.420152859    0.056135821    5.237075540
   18 ILE   N        170    6.570657905    0.082889007    5.396737181
   18 ILE   H        171    6.660943847    0.112511592    5.427897271
   18 ILE   CA       172    6.491843573    0.018557378    5.502844879
   18 ILE   CB       173    6.577811254    0.034966207    5.628347006
   18 ILE   CG1      174    6.694021644   -0.064007304    5.618081537
   18 ILE   CG2      175    6.507470672    0.020490815    5.763461242
   18 ILE   CD       176    6.800296790   -0.030563519    5.722943899
   18 ILE   C        177    6.351224131    0.076367498    5.519996087
   18 ILE   O        178    6.258088918    0.001752007    5.549833071
   19 ILE   N        179    6.334176521    0.207658560    5.507216816
   19 ILE   H        180    6.409078535    0.269049316    5.532172759
   19 ILE   CA       181    6.201092992    0.269839248    5.501618896
   19 ILE   CB       182    6.202408388    0.421526517    5.521629786
   19 ILE   CG1      183    6.256611273    0.454841944    5.660786834
   19 ILE   CG2      184    6.059105042    0.473827162    5.509818631
   19 ILE   CD       185    6.301529007    0.600335404    5.675818183
   19 ILE   C        186    6.116893237    0.224653032    5.382112899
   19 ILE   O        187    6.023172851    0.145916472    5.394239985
   20 ASN   N        188    6.169785491    0.253083225    5.263440519
   20 ASN   H        189    6.263045247    0.288713060    5.257626073
   20 ASN   CA       190    6.096478899    0.234352992    5.137402795
   20 ASN   CB       191    6.158011288    0.316335206    5.023818202
   20 ASN   CG       192    6.121886185    0.464885715    5.029782072
   20 ASN   OD1      193    6.007649554    0.502232283    5.003624354
   20 ASN   ND2      194    6.212542917    0.551312100    5.074486495
   20 ASN   HD21     195    6.191102012    0.648845533    5.069378144
   20 ASN   HD22     196    6.305385498    0.516725740    5.088007509
   20 ASN   C        197    6.077004581    0.091520904    5.086108776
   20 ASN   O        198    5.964083510    0.057672316    5.051007422
   21 THR   N        199    6.183062291    0.011527119    5.079390974
   21 THR   H        200    6.268640331    0.028111046    5.128394775
   21 THR   CA       201    6.185250964    6.799037709    5.013571985
   21 THR   CB       202    6.323015145    6.733743846    5.000619248
   21 THR   OG1      203    6.420202657    6.829901287    4.958689244
   21 THR   HG1      204    6.500730179    6.771241088    4.950113558
   21 THR   CG2      205    6.322760471    6.625527652    4.892446029
   21 THR   C        206    6.091314124    6.698098494    5.079906683
   21 THR   O        207    6.089868812    6.690688054    5.202674744
   22 PHE   N        208    6.012188819    6.624227211    5.002617014
   22 PHE   H        209    6.020692510    6.622179010    4.902992279
   22 PHE   CA       210    5.922258165    6.521916427    5.057894106
   22 PHE   CB       211    5.824127084    6.484745994    4.946544294
   22 PHE   CG       212    5.715997663    6.387815852    4.994753180
   22 PHE   CD1      213    5.597367291    6.436681216    5.048232254
   22 PHE   HD1      214    5.574463564    6.543065693    5.041913728
   22 PHE   CD2      215    5.728598031    6.250815081    4.974903237
   22 PHE   HD2      216    5.809005374    6.216518873    4.909785099
   22 PHE   CE1      217    5.494707461    6.348951489    5.081162387
   22 PHE   HE1      218    5.406054685    6.387028790    5.131865548
   22 PHE   CE2      219    5.626163943    6.162387252    5.006644626
   22 PHE   HE2      220    5.632118648    6.056728800    4.980532691
   22 PHE   CZ       221    5.508159808    6.212131125    5.060693640
   22 PHE   HZ       222    5.438963225    6.143129282    5.108980064
   22 PHE   C        223    6.003472071    6.405477643    5.114949444
   22 PHE   O        224    6.065481596    6.333940623    5.036404789
   23 TYR   N        225    5.964151651    6.366096302    5.235757564
   23 TYR   H        226    5.882490503    6.409002379    5.274364889
   23 TYR   CA       227    6.029764585    6.258795901    5.311879573
   23 TYR   CB       228    6.167348064    6.307312915    5.357986904
   23 TYR   CG       229    6.259446554    6.215990901    5.439147356
   23 TYR   CD1      230    6.332591517    6.108452862    5.390092440
   23 TYR   HD1      231    6.351155316    6.109846070    5.282697515
   23 TYR   CD2      232    6.251619353    6.231114928    5.577100403
   23 TYR   HD2      233    6.182854774    6.307322846    5.613771730
   23 TYR   CE1      234    6.394802088    6.013967766    5.470850891
   23 TYR   HE1      235    6.455986315    5.940380496    5.418665126
   23 TYR   CE2      236    6.315026214    6.139357547    5.660040721
   23 TYR   HE2      237    6.325174180    6.160852250    5.766422642
   23 TYR   CZ       238    6.384328553    6.030464402    5.608460980
   23 TYR   OH       239    6.438086371    5.936436588    5.690696948
   23 TYR   HH       240    6.385878010    5.941351556    5.775833152
   23 TYR   C        241    5.945248044    6.215467711    5.431847910
   23 TYR   O        242    5.939786770    6.289326194    5.530059509
   24 SER   N        243    5.871144369    6.105923423    5.417735072
   24 SER   H        244    5.874406391    6.057615761    5.330228520
   24 SER   CA       245    5.778411580    6.050967029    5.517690244
   24 SER   CB       246    5.677016225    5.950333910    5.462868322
   24 SER   OG       247    5.604249322    6.010176240    5.355280765
   24 SER   HG       248    5.621718097    5.947715770    5.279162307
   24 SER   C        249    5.836318554    5.993964457    5.647340765
   24 SER   O        250    5.771435705    5.997981398    5.751763723
   25 ASN   N        251    5.957803174    5.939853427    5.645764754
   25 ASN   H        252    6.010443429    5.927895681    5.561581526
   25 ASN   CA       253    6.029531802    5.879065555    5.758774782
   25 ASN   CB       254    6.129872002    5.777842142    5.703141201
   25 ASN   CG       255    6.192563883    5.681970274    5.804547990
   25 ASN   OD1      256    6.306568502    5.690005565    5.850003506
   25 ASN   ND2      257    6.110849164    5.591001807    5.856859013
   25 ASN   HD21     258    6.138508998    5.527349415    5.928847082
   25 ASN   HD22     259    6.013483596    5.595434223    5.834510444
   25 ASN   C        260    6.092986443    5.981194325    5.853403846
   25 ASN   O        261    6.213394194    5.976075355    5.878018143
   26 LYSH  N        262    6.014394725    6.072548828    5.909690178
   26 LYSH  H        263    5.915301634    6.060033227    5.904641525
   26 LYSH  CA       264    6.062674985    6.187404764    5.987711012
   26 LYSH  CB       265    5.944764419    6.278409298    6.022745168
   26 LYSH  CG       266    5.872296659    6.341029649    5.903412852
   26 LYSH  CD       267    5.732954711    6.279429711    5.889368042
   26 LYSH  CE       268    5.660240993    6.339856386    5.769075347
   26 LYSH  NZ       269    5.614194012    6.476001947    5.799933072
   26 LYSH  HZ1      270    5.586282788    6.486259953    5.895409496
   26 LYSH  HZ2      271    5.535537063    6.494521604    5.741025831
   26 LYSH  HZ3      272    5.683154949    6.545783190    5.780568994
   26 LYSH  C        273    6.133641162    6.150931045    6.118266505
   26 LYSH  O        274    6.228251958    6.220355100    6.155133160
   27 GLU   N        275    6.095606039    6.040384671    6.181684396
   27 GLU   H        276    6.028800771    5.979967329    6.138239533
   27 GLU   CA       277    6.125400053    6.010365627    6.322480057
   27 GLU   CB       278    6.033090656    5.898304001    6.370751865
   27 GLU   CG       279    6.085964317    5.755137785    6.381675059
   27 GLU   CD       280    6.029600457    5.655472028    6.280191796
   27 GLU   OE1      281    5.908226686    5.663621716    6.251383153
   27 GLU   OE2      282    6.111206425    5.567477868    6.245213033
   27 GLU   C        283    6.272044884    6.000412400    6.364983232
   27 GLU   O        284    6.309368099    6.006952692    6.482013604
   28 ILE   N        285    6.361989945    5.977917930    6.269614229
   28 ILE   H        286    6.337900844    5.922611685    6.189846404
   28 ILE   CA       287    6.506415017    5.998429004    6.287738572
   28 ILE   CB       288    6.581374590    5.961315378    6.159630992
   28 ILE   CG1      289    6.516855595    6.006569368    6.028488413
   28 ILE   CG2      290    6.611473033    5.811350844    6.163612352
   28 ILE   CD       291    6.547880290    6.152733524    5.995594054
   28 ILE   C        292    6.559212964    6.129896488    6.345521741
   28 ILE   O        293    6.669168836    6.132826157    6.400576622
   29 PHE   N        294    6.472904387    6.230192405    6.359002110
   29 PHE   H        295    6.396248803    6.235049085    6.294968257
   29 PHE   CA       296    6.516948481    6.347159463    6.436400560
   29 PHE   CB       297    6.413407781    6.459258956    6.425284226
   29 PHE   CG       298    6.284922955    6.444430413    6.507027379
   29 PHE   CD1      299    6.182312703    6.356871003    6.473449432
   29 PHE   HD1      300    6.171431138    6.317536203    6.372382927
   29 PHE   CD2      301    6.273646988    6.513359979    6.627204640
   29 PHE   HD2      302    6.359523702    6.570388754    6.662612087
   29 PHE   CE1      303    6.074678619    6.336894272    6.559104756
   29 PHE   HE1      304    5.993209394    6.270511677    6.530190015
   29 PHE   CE2      305    6.162761876    6.501463815    6.710167682
   29 PHE   HE2      306    6.160780485    6.557222462    6.803793835
   29 PHE   CZ       307    6.065873555    6.406830011    6.678895134
   29 PHE   HZ       308    5.982061930    6.390454610    6.746633291
   29 PHE   C        309    6.549714764    6.317108700    6.582809639
   29 PHE   O        310    6.652977307    6.363301639    6.631115667
   30 LEU   N        311    6.471972930    6.233807722    6.651411059
   30 LEU   H        312    6.375608612    6.215524678    6.631898590
   30 LEU   CA       313    6.493282927    6.203431876    6.793659496
   30 LEU   CB       314    6.370563153    6.128934177    6.846584445
   30 LEU   CG       315    6.359445713    6.136167865    0.080078540
   30 LEU   CD1      316    6.288935758    6.264868009    0.123336888
   30 LEU   CD2      317    6.286232517    6.013583154    0.135049615
   30 LEU   C        318    6.623569747    6.125952305    6.814499544
   30 LEU   O        319    6.712278636    6.172795138    6.885684657
   31 ARG   N        320    6.645228034    6.023774328    6.732152403
   31 ARG   H        321    6.573117886    5.986212958    6.673934965
   31 ARG   CA       322    6.771804096    5.949489942    6.723821073
   31 ARG   CB       323    6.759479517    5.850642306    6.607685108
   31 ARG   CG       324    6.873321241    5.748602849    6.613637602
   31 ARG   CD       325    6.879168730    5.653340424    6.494071709
   31 ARG   NE       326    6.901755148    5.730996760    6.371328257
   31 ARG   HE       327    6.940678581    5.822162564    6.384510176
   31 ARG   CZ       328    6.919629500    5.677546105    6.249770863
   31 ARG   NH1      329    6.907257949    5.546290844    6.225816159
   31 ARG   HH11     330    6.930888994    5.517625870    6.132978121
   31 ARG   HH12     331    6.874690780    5.477923517    6.291113604
   31 ARG   NH2      332    6.957596081    5.764461497    6.155112247
   31 ARG   HH21     333    6.960962916    5.745076636    6.057068617
   31 ARG   HH22     334    6.984173370    5.856175624    6.184802598
   31 ARG   C        335    6.893602588    6.040371039    6.705961334
   31 ARG   O        336    6.973680966    6.051017418    6.798723910
   32 GLU   N        337    6.891707968    6.127777131    6.605719305
   32 GLU   H        338    6.821328845    6.107933106    6.537506448
   32 GLU   CA       339    0.082884779    6.223099642    6.585684171
   32 GLU   CB       340    0.065749334    6.296225473    6.452382126
   32 GLU   CG       341    0.056449606    6.201208960    6.332825303
   32 GLU   CD       342    0.163545261    6.092086956    6.338202815
   32 GLU   OE1      343    0.280527212    6.117064241    6.301934850
   32 GLU   OE2      344    0.133777412    5.976599324    6.375639191
   32 GLU   C        345    0.103334417    6.325216736    6.697776818
   32 GLU   O        346    0.210785095    6.341094217    6.755493868
   33 LEU   N        347    6.908285074    6.371152745    6.748667693
   33 LEU   H        348    6.813632260    6.372048378    6.716417998
   33 LEU   CA       349    6.911606938    6.468222902    6.859024023
   33 LEU   CB       350    6.777771802    6.541879518    6.867358709
   33 LEU   CG       351    6.755624907    6.638456914    6.750786671
   33 LEU   CD1      352    6.612091018    6.691390400    6.752269953
   33 LEU   CD2      353    6.852906283    6.756340666    6.757769344
   33 LEU   C        354    0.038750666    6.407158317    0.072609396
   33 LEU   O        355    0.116931087    6.469389476    0.144352777
   34 ILE   N        356    0.005594347    6.280309312    0.094947448
   34 ILE   H        357   -0.051936937    6.236748964    0.025708544
   34 ILE   CA       358    0.058409593    6.197942925    0.204668039
   34 ILE   CB       359    6.868274874    6.096730803    0.240292466
   34 ILE   CG1      360    6.765060291    6.170486856    0.325845235
   34 ILE   CG2      361    6.908945496    5.964165409    0.304985848
   34 ILE   CD       362    6.641771963    6.084271219    0.353742786
   34 ILE   C        363    0.204235008    6.152643832    0.194946572
   34 ILE   O        364    0.276136420    6.145371083    0.294476940
   35 SER   N        365    0.255587386    6.127976529    0.074756372
   35 SER   H        366    0.201756961    6.102114044   -0.005460778
   35 SER   CA       367    0.399270529    6.109121173    0.050023430
   35 SER   CB       368    0.430426597    6.049202183    6.831674825
   35 SER   OG       369    0.564724394    6.000058613    6.830244672
   35 SER   HG       370    0.623327579    6.079533365    6.814450680
   35 SER   C        371    0.473284095    6.241884904    0.067481493
   35 SER   O        372    0.569993749    6.243221449    0.143479221
   36 ASN   N        373    0.413689919    6.354881016    0.030465531
   36 ASN   H        374    0.350611418    6.349541631   -0.046942258
   36 ASN   CA       375    0.468815064    6.488512174    0.057147648
   36 ASN   CB       376    0.383033416    6.597694256   -0.007102143
   36 ASN   CG       377    0.402156067    6.613099361    6.760822124
   36 ASN   OD1      378    0.436866983    6.526800793    6.680344115
   36 ASN   ND2      379    0.386430818    6.738880594    6.720601131
   36 ASN   HD21     380    0.388613359    6.761290204    6.623178143
   36 ASN   HD22     381    0.345799281    6.800914323    6.787679408
   36 ASN   C        382    0.467531313    6.525538614    0.205609872
   36 ASN   O        383    0.566426976    6.586042106    0.246728811
   37 SER   N        384    0.372861431    6.482255337    0.288402944
   37 SER   H        385    0.282188950    6.460617095    0.252205046
   37 SER   CA       386    0.383633194    6.484037462    0.434997326
   37 SER   CB       387    0.255062580    6.435413023    0.502194125
   37 SER   OG       388    0.156159759    6.534779784    0.473985168
   37 SER   HG       389    0.158089424    6.599900418    0.549850835
   37 SER   C        390    0.499680802    6.400744287    0.489824960
   37 SER   O        391    0.576856579    6.441410565    0.576538015
   38 SER   N        392    0.518232145    6.283233183    0.430387970
   38 SER   H        393    0.488304911    6.267877536    0.336219830
   38 SER   CA       394    0.611011806    6.181842384    0.482536258
   38 SER   CB       395    0.583883064    6.047087388    0.415382275
   38 SER   OG       396    0.611848756    5.939685246    0.505542347
   38 SER   HG       397    0.538575939    5.936989554    0.573541084
   38 SER   C        398    0.761067075    6.209832644    0.472153821
   38 SER   O        399    0.826854178    6.200960885    0.575690208
   39 ASP   N        400    0.792891812    6.283289159    0.365933909
   39 ASP   H        401    0.742552434    6.269461624    0.280636289
   39 ASP   CA       402    0.930546446    6.333860948    0.355641377
   39 ASP   CB       403    0.958730105    6.399234085    0.220205856
   39 ASP   CG       404    0.927891960    6.314431523    0.096657772
   39 ASP   OD1      405    0.887245336    6.196686692    0.107042923
   39 ASP   OD2      406    0.948946203    6.364678739   -0.015845279
   39 ASP   C        407    0.964547041    6.438166451    0.462305651
   39 ASP   O        408    1.078938841    6.431126371    0.506979511
   40 ALA   N        409    0.865092187    6.516016044    0.504000745
   40 ALA   H        410    0.778243740    6.509702731    0.454812938
   40 ALA   CA       411    0.887505432    6.615423797    0.609947644
   40 ALA   CB       412    0.781189782    6.725014179    0.600194340
   40 ALA   C        413    0.885581232    6.563829583    0.753988668
   40 ALA   O        414    0.955987970    6.617486380    0.839399138
   41 LEU   N        415    0.819835773    6.449899746    0.773688613
   41 LEU   H        416    0.758243010    6.419100134    0.701178506
   41 LEU   CA       417    0.818580776    6.370860945    0.897631190
   41 LEU   CB       418    0.711074598    6.262174766    0.891137587
   41 LEU   CG       419    0.569464437    6.319911472    0.895887322
   41 LEU   CD1      420    0.463371005    6.213080702    0.868731346
   41 LEU   CD2      421    0.547480934    6.391021734    1.029562519
   41 LEU   C        422    0.953640631    6.301008376    0.914717878
   41 LEU   O        423    1.024268937    6.312370415    1.014783753
   42 ASP   N        424    0.992186329    6.228317921    0.810207895
   42 ASP   H        425    0.936195487    6.204577592    0.730822703
   42 ASP   CA       426    1.126578814    6.170318496    0.796653306
   42 ASP   CB       427    1.128109121    6.085943582    0.669022566
   42 ASP   CG       428    1.062444482    5.949265914    0.689412975
   42 ASP   OD1      429    1.091088420    5.878387300    0.788310635
   42 ASP   OD2      430    0.982304844    5.914031510    0.600203551
   42 ASP   C        431    1.247669951    6.263714178    0.801913056
   42 ASP   O        432    1.346140125    6.243513572    0.872805831
   43 LYSH  N        433    1.236525776    6.382486131    0.743096080
   43 LYSH  H        434    1.162522145    6.393873730    0.676797340
   43 LYSH  CA       435    1.334868024    6.490862119    0.757066293
   43 LYSH  CB       436    1.315512601    6.607631293    0.660116162
   43 LYSH  CG       437    1.434471441    6.703852998    0.658248749
   43 LYSH  CD       438    1.415659458    6.823446690    0.564718158
   43 LYSH  CE       439    1.444297727    6.782157115    0.420205110
   43 LYSH  NZ       440    1.429807261    6.900667596    0.334451759
   43 LYSH  HZ1      441    1.491500773    6.971779368    0.368170741
   43 LYSH  HZ2      442    1.335561835    6.933854580    0.330536096
   43 LYSH  HZ3      443    1.458206763    6.873632609    0.242459487
   43 LYSH  C        444    1.351233136    6.539355093    0.901268407
   43 LYSH  O        445    1.460487353    6.549848202    0.956800325
   44 ILE   N        446    1.240964916    6.558678886    0.973086107
   44 ILE   H        447    1.154704536    6.573586910    0.924726734
   44 ILE   CA       448    1.241133172    6.584281322    1.117839301
   44 ILE   CB       449    1.123962547    6.660187740    1.180459619
   44 ILE   CG1      450    1.136480281    6.693967394    1.329163175
   44 ILE   CG2      451    0.994938757    6.586421715    1.144065052
   44 ILE   CD       452    1.242246822    6.801674496    1.354119233
   44 ILE   C        453    1.290254089    6.470344336    1.207386667
   44 ILE   O        454    1.369343207    6.496249169    1.297962749
   45 ARG   N        455    1.259652634    6.343850985    1.179964352
   45 ARG   H        456    1.181112020    6.322735202    1.121772244
   45 ARG   CA       457    1.326027183    6.225476237    1.236486398
   45 ARG   CB       458    1.262179615    6.104041764    1.168757443
   45 ARG   CG       459    1.353447627    5.981259000    1.167866535
   45 ARG   CD       460    1.281494920    5.859664779    1.109149331
   45 ARG   NE       461    1.186429329    5.812541007    1.210868129
   45 ARG   HE       462    1.210475763    5.848738163    1.300923168
   45 ARG   CZ       463    1.083244955    5.728798402    1.193595215
   45 ARG   NH1      464    1.060059349    5.677958467    1.071801415
   45 ARG   HH11     465    0.982658661    5.615358433    1.062262177
   45 ARG   HH12     466    1.104772077    5.714655850    0.990219398
   45 ARG   NH2      467    0.989768025    5.711327786    1.288000603
   45 ARG   HH21     468    0.908662755    5.654049798    1.276107003
   45 ARG   HH22     469    0.994898611    5.765037289    1.372196618
   45 ARG   C        470    1.475226810    6.236340500    1.204339101
   45 ARG   O        471    1.553625723    6.210566898    1.295551284
   46 TYR   N        472    1.520330219    6.265313407    1.082616650
   46 TYR   H        473    1.458171291    6.276668965    1.005099238
   46 TYR   CA       474    1.663384675    6.279623873    1.051963213
   46 TYR   CB       475    1.686329506    6.290344845    0.901068367
   46 TYR   CG       476    1.827995148    6.244691392    0.865667250
   46 TYR   CD1      477    1.855425445    6.109163247    0.851539192
   46 TYR   HD1      478    1.776172359    6.034897999    0.860623828
   46 TYR   CD2      479    1.925934492    6.340740308    0.843259700
   46 TYR   HD2      480    1.896419802    6.445619491    0.840059660
   46 TYR   CE1      481    1.985946393    6.069163754    0.825360520
   46 TYR   HE1      482    2.009285751    5.963096356    0.816135582
   46 TYR   CE2      483    2.054034385    6.297654536    0.810722310
   46 TYR   HE2      484    2.132808975    6.371360473    0.795133821
   46 TYR   CZ       485    2.087031271    6.162703764    0.806609550
   46 TYR   OH       486    2.206527604    6.115036872    0.762530964
   46 TYR   HH       487    2.254807227    6.193459459    0.723556814
   46 TYR   C        488    1.739355386    6.393699929    1.119972637
   46 TYR   O        489    1.860233554    6.384665718    1.140903531
   47 GLU   N        490    1.669183478    6.504015958    1.144414238
   47 GLU   H        491    1.595510134    6.532823177    1.083228500
   47 GLU   CA       492    1.720274004    6.615518273    1.225460662
   47 GLU   CB       493    1.626802396    6.734443017    1.202433789
   47 GLU   CG       494    1.616809332    6.797445172    1.063349340
   47 GLU   CD       495    1.684883770    0.015465280    1.059620408
   47 GLU   OE1      496    1.620253240    0.120617514    1.079391719
   47 GLU   OE2      497    1.802245978    0.003630444    1.018275143
   47 GLU   C        498    1.730725591    6.584991309    1.375023026
   47 GLU   O        499    1.837763201    6.609140440    1.430599727
   48 SER   N        500    1.637748374    6.508824948    1.431979827
   48 SER   H        501    1.550123259    6.489976784    1.387628626
   48 SER   CA       502    1.636038851    6.464807304    1.572224346
   48 SER   CB       503    1.496432432    6.425091756    1.620593002
   48 SER   OG       504    1.453190805    6.315495142    1.539576529
   48 SER   HG       505    1.353267598    6.315039658    1.543469035
   48 SER   C        506    1.739089473    6.355353438    1.600691323
   48 SER   O        507    1.771361992    6.345145912    1.718942292
   49 LEU   N        508    1.777154423    6.277714565    1.499636015
   49 LEU   H        509    1.720523488    6.267246247    1.417891945
   49 LEU   CA       510    1.872606051    6.168648500    1.524235070
   49 LEU   CB       511    1.876443130    6.082038331    1.398150630
   49 LEU   CG       512    1.781955910    5.961682720    1.398661926
   49 LEU   CD1      513    1.784981959    5.894926013    1.261021104
   49 LEU   CD2      514    1.793404322    5.864591584    1.516353242
   49 LEU   C        515    2.011692874    6.220446071    1.561437225
   49 LEU   O        516    2.087755234    6.150988997    1.628673889
   50 THR   N        517    2.040882859    6.345135604    1.525503471
   50 THR   H        518    2.000873112    6.392785073    1.447217148
   50 THR   CA       519    2.160306775    6.407660053    1.584165214
   50 THR   CB       520    2.247869164    6.461800802    1.470971641
   50 THR   OG1      521    2.169299242    6.547568834    1.387778012
   50 THR   HG1      522    2.217612217    6.633291180    1.369943675
   50 THR   CG2      523    2.313817767    6.349171988    1.391130970
   50 THR   C        524    2.139523587    6.522239666    1.683428446
   50 THR   O        525    2.216558737    6.534959729    1.778478873
   51 ASP   N        526    2.041643470    6.608499426    1.657532208
   51 ASP   H        527    1.995738029    6.595976963    1.569578365
   51 ASP   CA       528    1.997094228    6.720938036    1.741109033
   51 ASP   CB       529    2.011599461    6.857514598    1.673692619
   51 ASP   CG       530    1.952698979    0.048416124    1.762421526
   51 ASP   OD1      531    1.976401619    0.053914221    1.885025594
   51 ASP   OD2      532    1.901312288    0.143864894    1.700180538
   51 ASP   C        533    1.852612328    6.703865196    1.788499337
   51 ASP   O        534    1.758684352    6.725102099    1.711977905
   52 PRO   N        535    1.838354630    6.665172156    1.914956969
   52 PRO   CA       536    1.707779321    6.651201467    1.981034201
   52 PRO   CB       537    1.734581531    6.561582485    2.102102895
   52 PRO   CG       538    1.878159699    6.595837023    2.142383691
   52 PRO   CD       539    1.944045103    6.619458410    2.006328615
   52 PRO   C        540    1.646126970    6.785796431    2.019695240
   52 PRO   O        541    1.524400831    6.783796256    2.037263760
   53 SER   N        542    1.708551814    6.902734110    2.008845433
   53 SER   H        543    1.806419430    6.909399891    1.989398471
   53 SER   CA       544    1.638041371    0.107222227    2.046347466
   53 SER   CB       545    1.738675658    0.221813324    2.058773586
   53 SER   OG       546    1.781358178    0.269654531    1.930941790
   53 SER   HG       547    1.841142935    0.204164549    1.884708157
   53 SER   C        548    1.518149806    0.146309581    1.959703415
   53 SER   O        549    1.411720190    0.176370869    2.013564531
   54 LYSH  N        550    1.530235648    0.118152590    1.830271909
   54 LYSH  H        551    1.619514420    0.098987860    1.789480981
   54 LYSH  CA       552    1.429021078    0.151740086    1.729096362
   54 LYSH  CB       553    1.474201972    0.125074566    1.585361183
   54 LYSH  CG       554    1.604994874    0.199260002    1.557099226
   54 LYSH  CD       555    1.662832547    0.142527448    1.427313181
   54 LYSH  CE       556    1.792392550    0.218895375    1.399202361
   54 LYSH  NZ       557    1.864991834    0.170897221    1.280745363
   54 LYSH  HZ1      558    1.804375849    0.165174027    1.201411827
   54 LYSH  HZ2      559    1.900024081    0.079461040    1.301001406
   54 LYSH  HZ3      560    1.940791873    0.231922670    1.257718214
   54 LYSH  C        561    1.294910513    0.082056471    1.753007328
   54 LYSH  O        562    1.193233144    0.122737554    1.696999341
   55 LEU   N        563    1.291343642    6.885827755    1.819454885
   55 LEU   H        564    1.375585883    6.832699666    1.828518361
   55 LEU   CA       565    1.171727752    6.816261954    1.869092989
   55 LEU   CB       566    1.199130876    6.677276508    1.926928592
   55 LEU   CG       567    1.205346684    6.569968095    1.818043160
   55 LEU   CD1      568    1.229625383    6.434796479    1.885483351
   55 LEU   CD2      569    1.081959789    6.561632740    1.727953712
   55 LEU   C        570    1.078861017    6.881816198    1.971519087
   55 LEU   O        571    0.961491786    6.845042303    1.973223512
   56 ASP   N        572    1.129031778    0.059696520    2.047669356
   56 ASP   H        573    1.225830262    0.084329254    2.042730334
   56 ASP   CA       574    1.054765280    0.123876207    2.157105938
   56 ASP   CB       575    1.140543322    0.224188877    2.234471172
   56 ASP   CG       576    1.243874777    0.154049317    2.322839639
   56 ASP   OD1      577    1.284131748    0.038881732    2.295642115
   56 ASP   OD2      578    1.283255434    0.214125965    2.425138028
   56 ASP   C        579    0.921797999    0.191321168    2.122774647
   56 ASP   O        580    0.825987642    0.189652990    2.199888846
   57 SER   N        581    0.909193290    0.223207766    1.994260883
   57 SER   H        582    0.995776965    0.224847746    1.944255105
   57 SER   CA       583    0.785058478    0.273499832    1.933662907
   57 SER   CB       584    0.820007935    0.370241710    1.820404716
   57 SER   OG       585    0.919704924    0.314571036    1.734303731
   57 SER   HG       586    0.941159786    0.391407599    1.674005839
   57 SER   C        587    0.683450709    0.166343305    1.893588980
   57 SER   O        588    0.578967504    0.203679292    1.840481961
   58 GLY   N        589    0.715339846    0.037997578    1.907828311
   58 GLY   H        590    0.804117359    0.011912491    1.945750888
   58 GLY   CA       591    0.623894357    6.846041587    1.877028644
   58 GLY   C        592    0.708863171    6.720020633    1.859412984
   58 GLY   O        593    0.768219641    6.699275678    1.753698952
   59 LYSH  N        594    0.730148357    6.643905326    1.966387145
   59 LYSH  H        595    0.690531191    6.668789633    2.054771940
   59 LYSH  CA       596    0.794467313    6.511968218    1.958213895
   59 LYSH  CB       597    0.833924793    6.449977298    2.092412380
   59 LYSH  CG       598    0.949277739    6.524278213    2.160110118
   59 LYSH  CD       599    1.020415655    6.448625095    2.272477576
   59 LYSH  CE       600    0.950292772    6.465143672    2.407446623
   59 LYSH  NZ       601    0.820931059    6.397371938    2.424231480
   59 LYSH  HZ1      602    0.831827253    6.298201633    2.417405874
   59 LYSH  HZ2      603    0.756171959    6.428433338    2.354650961
   59 LYSH  HZ3      604    0.782409676    6.413971045    2.515005418
   59 LYSH  C        605    0.714909397    6.407211312    1.880064219
   59 LYSH  O        606    0.773172496    6.315525127    1.822351920
   60 GLU   N        607    0.584404319    6.430820964    1.870016299
   60 GLU   H        608    0.532175381    6.491327497    1.930118376
   60 GLU   CA       609    0.498477840    6.344311386    1.787925635
   60 GLU   CB       610    0.349648369    6.374714042    1.806268185
   60 GLU   CG       611    0.305635667    6.357115859    1.951728869
   60 GLU   CD       612    0.191932178    6.454030553    1.984696037
   60 GLU   OE1      613    0.109602109    6.482876337    1.895171287
   60 GLU   OE2      614    0.179186626    6.494465656    2.102275618
   60 GLU   C        615    0.520048310    6.362261495    1.637512478
   60 GLU   O        616    0.530076860    6.476742884    1.593653279
   61 LEU   N        617    0.502850450    6.255163773    1.560549423
   61 LEU   H        618    0.485851714    6.163275008    1.596163050
   61 LEU   CA       619    0.518655235    6.256048900    1.414396774
   61 LEU   CB       620    0.653923150    6.201216576    1.368467548
   61 LEU   CG       621    0.769600878    6.296520659    1.399205076
   61 LEU   CD1      622    0.889453127    6.229591561    1.331638123
   61 LEU   CD2      623    0.753194928    6.436513937    1.339706699
   61 LEU   C        624    0.403734357    6.177334739    1.351101648
   61 LEU   O        625    0.401164246    6.054534310    1.344375401
   62 HISB  N        626    0.308803939    6.255128000    1.299852870
   62 HISB  H        627    0.313875047    6.354699299    1.307651146
   62 HISB  CA       628    0.177954647    6.209575341    1.250720109
   62 HISB  CB       629    0.082322901    6.161549587    1.360087888
   62 HISB  CG       630    0.031990627    6.268080389    1.457693477
   62 HISB  ND1      631   -0.090272189    6.264846550    1.509950773
   62 HISB  CD2      632    0.104652056    6.343667462    1.539539836
   62 HISB  HD2      633    0.210278819    6.367175259    1.526448979
   62 HISB  CE1      634   -0.096560527    6.343794361    1.616795879
   62 HISB  HE1      635   -0.187349804    6.385027434    1.660820203
   62 HISB  NE2      636    0.027334836    6.386882903    1.638749629
   62 HISB  HE2      637    0.062948964    6.423707976    1.724630640
   62 HISB  C        638    0.097120057    6.303163320    1.160610318
   62 HISB  O        639    0.099881528    6.424493311    1.180651041
   63 ILE   N        640    0.031239523    6.233972740    1.068072113
   63 ILE   H        641    0.024239949    6.134318071    1.072725297
   63 ILE   CA       642    6.852256796    6.293282714    0.975870668
   63 ILE   CB       643    6.864022784    6.221181079    0.841439519
   63 ILE   CG1      644    7.006888882    6.230000954    0.787418236
   63 ILE   CG2      645    6.776011535    6.291609360    0.737984776
   63 ILE   CD       646    7.026938253    6.144556680    0.662093461
   63 ILE   C        647    6.708411902    6.283366353    1.027016967
   63 ILE   O        648    6.662938963    6.178932380    1.073414738
   64 ASN   N        649    6.639469823    6.396752514    1.018171032
   64 ASN   H        650    6.685440667    6.481094486    0.990366118
   64 ASN   CA       651    6.497900062    6.405003910    1.056868971
   64 ASN   CB       652    6.479266391    6.497993078    1.176924315
   64 ASN   CG       653    6.532800616    6.429523400    1.302828579
   64 ASN   OD1      654    6.468507564    6.345315211    1.365306711
   64 ASN   ND2      655    6.647957825    6.468747176    1.356580908
   64 ASN   HD21     656    6.683693090    6.413924304    1.432190121
   64 ASN   HD22     657    6.703382524    6.543389695    1.319759013
   64 ASN   C        658    6.412529177    6.452083589    0.938968393
   64 ASN   O        659    6.431973231    6.560529822    0.884284360
   65 LEU   N        660    6.316090966    6.365580399    0.908921919
   65 LEU   H        661    6.292403177    6.288850265    0.968505956
   65 LEU   CA       662    6.224373220    6.388384539    0.796314659
   65 LEU   CB       663    6.187569670    6.256319496    0.728400825
   65 LEU   CG       664    6.308391365    6.184597725    0.667844186
   65 LEU   CD1      665    6.270076505    6.044043089    0.621133360
   65 LEU   CD2      666    6.376392583    6.254843227    0.550165902
   65 LEU   C        667    6.092943862    6.443890044    0.851596696
   65 LEU   O        668    6.019821315    6.376821166    0.924286855
   66 ILE   N        669    6.073008611    6.574693225    0.838011421
   66 ILE   H        670    6.130618005    6.630643110    0.778411587
   66 ILE   CA       671    5.950013991    6.644260175    0.878558339
   66 ILE   CB       672    5.974771629    6.766016582    0.967866239
   66 ILE   CG1      673    6.084350977    6.734529469    1.069908880
   66 ILE   CG2      674    5.846873679    6.817655954    1.034096586
   66 ILE   CD       675    6.136694951    6.853556289    1.150554698
   66 ILE   C        676    5.856155340    6.676266350    0.762035660
   66 ILE   O        677    5.904610433    6.728643607    0.661842013
   67 PRO   N        678    5.741511484    6.609334259    0.753768433
   67 PRO   CA       679    5.631487267    6.651305048    0.665773804
   67 PRO   CB       680    5.549857363    6.528382057    0.625290898
   67 PRO   CG       681    5.580485484    6.430285289    0.738641947
   67 PRO   CD       682    5.721726736    6.466982900    0.784660516
   67 PRO   C        683    5.539947065    6.752492261    0.734996901
   67 PRO   O        684    5.508450231    6.743980006    0.853590709
   68 ASN   N        685    5.486346470    6.837299569    0.647671185
   68 ASN   H        686    5.495253487    6.856063818    0.549842570
   68 ASN   CA       687    5.390105083    0.023361827    0.684083146
   68 ASN   CB       688    5.455135121    0.154794241    0.727778621
   68 ASN   CG       689    5.360072651    0.262297493    0.780793875
   68 ASN   OD1      690    5.251637050    0.284435934    0.727122556
   68 ASN   ND2      691    5.397431974    0.328401726    0.889979354
   68 ASN   HD21     692    5.340112146    0.404123273    0.921294066
   68 ASN   HD22     693    5.480174611    0.317058598    0.944979260
   68 ASN   C        694    5.292119144    0.049991419    0.569614078
   68 ASN   O        695    5.329955048    0.112620270    0.470732069
   69 LYSH  N        696    5.170738352    6.915304989    0.578742895
   69 LYSH  H        697    5.152437954    6.850879701    0.653002426
   69 LYSH  CA       698    5.069041400    0.014706371    0.474176575
   69 LYSH  CB       699    4.959190510   -0.090815465    0.488649016
   69 LYSH  CG       700    4.994962988    6.692322777    0.427900097
   69 LYSH  CD       701    4.896342998    6.581766317    0.466114845
   69 LYSH  CE       702    4.969091099    6.449295648    0.442295698
   69 LYSH  NZ       703    4.922173999    6.353555110    0.543485415
   69 LYSH  HZ1      704    4.823710769    6.341545151    0.530795875
   69 LYSH  HZ2      705    4.938675821    6.383915423    0.637324338
   69 LYSH  HZ3      706    4.965903171    6.264825928    0.528826168
   69 LYSH  C        707    5.020052782    0.158726573    0.457790691
   69 LYSH  O        708    5.006537006    0.206796224    0.345382361
   70 GLN   N        709    4.998540094    0.224012758    0.571665347
   70 GLN   H        710    5.048817015    0.198264018    0.654183428
   70 GLN   CA       711    4.928905673    0.353142496    0.581048593
   70 GLN   CB       712    4.904569863    0.384006883    0.728913190
   70 GLN   CG       713    4.823364578    0.278477561    0.804252416
   70 GLN   CD       714    4.906866965    0.160618125    0.854667363
   70 GLN   OE1      715    5.018912835    0.178214218    0.902248409
   70 GLN   NE2      716    4.858267472    0.036854296    0.857766416
   70 GLN   HE21     717    4.922565861   -0.037009710    0.877988373
   70 GLN   HE22     718    4.761320766    0.017696463    0.842489505
   70 GLN   C        719    5.008386638    0.470508568    0.523431219
   70 GLN   O        720    4.948492814    0.570987531    0.485389236
   71 ASP   N        721    5.141097257    0.466217046    0.531159605
   71 ASP   H        722    5.185916511    0.411301406    0.601708508
   71 ASP   CA       723    5.230799466    0.562831586    0.466135420
   71 ASP   CB       724    5.350520000    0.567594323    0.561291116
   71 ASP   CG       725    5.353185838    0.670334597    0.674626244
   71 ASP   OD1      726    5.246301292    0.707613444    0.727635477
   71 ASP   OD2      727    5.463396038    0.710525104    0.717793767
   71 ASP   C        728    5.284537557    0.519352761    0.329626623
   71 ASP   O        729    5.368507928    0.584234912    0.267419415
   72 ARG   N        730    5.246271744    0.396093828    0.297478393
   72 ARG   H        731    5.198915167    0.342702613    0.367538283
   72 ARG   CA       732    5.289746755    0.320316547    0.179245428
   72 ARG   CB       733    5.238728114    0.384278205    0.049953276
   72 ARG   CG       734    5.185612212    0.278997769   -0.047539108
   72 ARG   CD       735    5.166959968    0.327171773    6.727371822
   72 ARG   NE       736    5.085002525    0.448550618    6.714761223
   72 ARG   HE       737    5.005437845    0.457786639    6.774629060
   72 ARG   CZ       738    5.112115238    0.547954821    6.629103769
   72 ARG   NH1      739    5.218443456    0.536697128    6.548335120
   72 ARG   HH11     740    5.250343684    0.608443105    6.486414749
   72 ARG   HH12     741    5.274042845    0.454297678    6.559219577
   72 ARG   NH2      742    5.023905527    0.645698152    6.604230172
   72 ARG   HH21     743    5.053011960    0.724400358    6.549835518
   72 ARG   HH22     744    4.929026351    0.642713157    6.635654856
   72 ARG   C        745    5.441359595    0.299757890    0.180771726
   72 ARG   O        746    5.507858011    0.305969649    0.077479029
   73 THR   N        747    5.499634703    0.271370166    0.296905912
   73 THR   H        748    5.459689702    0.238271568    0.382403095
   73 THR   CA       749    5.645366326    0.254222554    0.305822722
   73 THR   CB       750    5.705156188    0.356440116    0.402711941
   73 THR   OG1      751    5.656021246    0.340142242    0.536020541
   73 THR   HG1      752    5.687711212    0.414873534    0.594424183
   73 THR   CG2      753    5.683915626    0.494545838    0.340363413
   73 THR   C        754    5.697270422    0.116036545    0.346066880
   73 THR   O        755    5.646179019    0.050671693    0.436872518
   74 LEU   N        756    5.818083465    0.088734652    0.297588049
   74 LEU   H        757    5.862889027    0.152042731    0.234464765
   74 LEU   CA       758    5.893394642    6.883622268    0.321004320
   74 LEU   CB       759    5.893015030    6.801585644    0.191858249
   74 LEU   CG       760    5.922999551    6.655633090    0.226589899
   74 LEU   CD1      761    5.811142102    6.587524619    0.305698354
   74 LEU   CD2      762    5.964673236    6.579122628    0.100820580
   74 LEU   C        763    6.035734411    0.001604014    0.363260820
   74 LEU   O        764    6.110741365    0.077050788    0.301529854
   75 THR   N        765    6.064699955    6.887991547    0.488918979
   75 THR   H        766    5.994879974    6.850472475    0.549890200
   75 THR   CA       767    6.194689986    0.005664874    0.546984510
   75 THR   CB       768    6.182706759    0.094879894    0.670704654
   75 THR   OG1      769    6.075206860    0.188212322    0.657220216
   75 THR   HG1      770    6.079385246    0.251106659    0.734856169
   75 THR   CG2      771    6.316143901    0.167103048    0.690463084
   75 THR   C        772    6.277696871    6.802694938    0.587661902
   75 THR   O        773    6.225324021    6.706771260    0.644095361
   76 ILE   N        774    6.402445509    6.801101152    0.541568079
   76 ILE   H        775    6.417715470    6.839333982    0.450429138
   76 ILE   CA       776    6.511922898    6.718443444    0.594406757
   76 ILE   CB       777    6.586342336    6.654929849    0.476783824
   76 ILE   CG1      778    6.497213959    6.555829366    0.401666503
   76 ILE   CG2      779    6.712888099    6.583785449    0.525111889
   76 ILE   CD       780    6.565077410    6.509044058    0.272768524
   76 ILE   C        781    6.600144803    6.809202169    0.680351528
   76 ILE   O        782    6.647474270    6.916597053    0.643537664
   77 VAL   N        783    6.605157879    6.764379747    0.805466277
   77 VAL   H        784    6.548916060    6.687202610    0.835125341
   77 VAL   CA       785    6.685734797    6.828741107    0.910209773
   77 VAL   CB       786    6.590671425    6.860647141    1.025769110
   77 VAL   CG1      787    6.661526183    6.938381762    1.136863081
   77 VAL   CG2      788    6.474779347    6.946654470    0.974983383
   77 VAL   C        789    6.798502461    6.736703209    0.957307490
   77 VAL   O        790    6.769686134    6.623030924    0.994418555
   78 ASP   N        791    0.005188221    6.775761922    0.937793511
   78 ASP   H        792    0.019425071    6.850291209    0.872668487
   78 ASP   CA       793    0.113556369    6.692618040    0.992129868
   78 ASP   CB       794    0.167637197    6.597634006    0.885071947
   78 ASP   CG       795    0.224948383    6.658585735    0.756982833
   78 ASP   OD1      796    0.344838668    6.632619078    0.733017038
   78 ASP   OD2      797    0.137322396    6.696419377    0.676265412
   78 ASP   C        798    0.223846299    6.772219694    1.062183429
   78 ASP   O        799    0.261368627    6.885231807    1.031362073
   79 THR   N        800    0.278385383    6.702290181    1.161301297
   79 THR   H        801    0.257949730    6.604658895    1.168463378
   79 THR   CA       802    0.379636035    6.754638768    1.254143141
   79 THR   CB       803    0.365141228    6.692210601    1.393087575
   79 THR   OG1      804    0.399013746    6.553918419    1.379685506
   79 THR   HG1      805    0.468185570    6.538210880    1.450178745
   79 THR   CG2      806    0.232216468    6.723435708    1.462130446
   79 THR   C        807    0.525963293    6.747308638    1.210030242
   79 THR   O        808    0.617107718    6.738427214    1.292151060
   80 GLY   N        809    0.547959902    6.764915534    1.080048911
   80 GLY   H        810    0.479421361    6.803400506    1.018225918
   80 GLY   CA       811    0.679513913    6.754091107    1.015345303
   80 GLY   C        812    0.775568509    6.867289089    1.052397478
   80 GLY   O        813    0.769304302    6.925989910    1.160310920
   81 ILE   N        814    0.870458212    6.895847802    0.963681889
   81 ILE   H        815    0.877175574    6.849863651    0.875127540
   81 ILE   CA       816    0.970907694    0.082854774    0.980868844
   81 ILE   CB       817    1.095644022    0.046802977    0.899919365
   81 ILE   CG1      818    1.217325171    0.126604678    0.947208919
   81 ILE   CG2      819    1.078262309    0.074100875    0.750366876
   81 ILE   CD       820    1.354119651    0.076580518    0.900338999
   81 ILE   C        821    0.922833937    0.227062705    0.963386863
   81 ILE   O        822    0.981938058    0.311888442    1.030033184
   82 GLY   N        823    0.822520324    0.249291868    0.878934602
   82 GLY   H        824    0.762895508    0.176831662    0.844374509
   82 GLY   CA       825    0.776269222    0.382569884    0.837602863
   82 GLY   C        826    0.862145338    0.448719329    0.729610396
   82 GLY   O        827    0.976242958    0.415886465    0.697474177
   83 MET   N        828    0.797313506    0.549218648    0.671398260
   83 MET   H        829    0.699449857    0.563747515    0.685945377
   83 MET   CA       830    0.862588002    0.639607135    0.575604804
   83 MET   CB       831    0.784724044    0.651268899    0.444414251
   83 MET   CG       832    0.800783536    0.522444613    0.363453894
   83 MET   SD       833    0.689456965    0.516477330    0.218340871
   83 MET   CE       834    0.532450986    0.500407875    0.300650626
   83 MET   C        835    0.897983800    0.782225349    0.618221503
   83 MET   O        836    0.823274118    0.849076960    0.689501829
   84 THR   N        837    1.015155638    0.829444921    0.576594560
   84 THR   H        838    1.079818057    0.772478256    0.525845238
   84 THR   CA       839    1.055635502    0.968893185    0.599550604
   84 THR   CB       840    1.207361134    0.987671242    0.593459255
   84 THR   OG1      841    1.257644729    0.955502969    0.463505283
   84 THR   HG1      842    1.243257747    0.859722913    0.438599060
   84 THR   CG2      843    1.277119422    0.915696417    0.709059914
   84 THR   C        844    0.986261006    1.060988338    0.498963975
   84 THR   O        845    0.939653266    1.011125000    0.396631757
   85 LYSH  N        846    1.002288247    1.192309018    0.512697209
   85 LYSH  H        847    1.039606680    1.232790343    0.596175332
   85 LYSH  CA       848    0.943441501    1.279975609    0.410401014
   85 LYSH  CB       849    0.934006152    1.426923012    0.451962178
   85 LYSH  CG       850    0.837386650    1.508608524    0.365932584
   85 LYSH  CD       851    0.865470079    1.658267070    0.380853738
   85 LYSH  CE       852    0.773218680    1.735181787    0.286080294
   85 LYSH  NZ       853    0.788087618    1.880806609    0.299510939
   85 LYSH  HZ1      854    0.780280697    1.910461384    0.394692989
   85 LYSH  HZ2      855    0.711921657    1.922627857    0.250016933
   85 LYSH  HZ3      856    0.874982783    1.912953022    0.261883307
   85 LYSH  C        857    1.006980254    1.266600730    0.271853918
   85 LYSH  O        858    0.931874803    1.266121067    0.174442364
   86 ALA   N        859    1.139468751    1.257833802    0.264176723
   86 ALA   H        860    1.197268077    1.293514108    0.337571746
   86 ALA   CA       861    1.212818391    1.230056003    0.139844841
   86 ALA   CB       862    1.361227634    1.231913704    0.176985529
   86 ALA   C        863    1.173834066    1.095976048    0.077282903
   86 ALA   O        864    1.134958226    1.098263253   -0.039389449
   87 ASP   N        865    1.144679645    0.992796930    0.155995406
   87 ASP   H        866    1.163813412    1.003832830    0.253532302
   87 ASP   CA       867    1.092209244    0.863053778    0.110984863
   87 ASP   CB       868    1.068565427    0.762044296    0.223448275
   87 ASP   CG       869    1.203944555    0.714712480    0.276708607
   87 ASP   OD1      870    1.305718588    0.690708893    0.208229905
   87 ASP   OD2      871    1.198347567    0.685365537    0.398085833
   87 ASP   C        872    0.954812757    0.876661550    0.045031795
   87 ASP   O        873    0.934682229    0.818123650   -0.061262875
   88 LEU   N        874    0.868409156    0.969081677    0.086056507
   88 LEU   H        875    0.885989096    1.026071795    0.166335631
   88 LEU   CA       876    0.737840973    0.997075082    0.024596610
   88 LEU   CB       877    0.646392529    1.093563281    0.100341146
   88 LEU   CG       878    0.619134457    1.065067680    0.248173618
   88 LEU   CD1      879    0.488039414    1.139135475    0.275322316
   88 LEU   CD2      880    0.602694920    0.916573106    0.281107355
   88 LEU   C        881    0.744705025    1.051206764    6.800577070
   88 LEU   O        882    0.701031042    0.987058161    6.705148876
   89 ILE   N        883    0.827879177    1.154663877    6.792263488
   89 ILE   H        884    0.887039321    1.183117924    6.867703654
   89 ILE   CA       885    0.864428415    1.223044904    6.667369620
   89 ILE   CB       886    0.930419219    1.354530410    6.709441213
   89 ILE   CG1      887    0.846884595    1.432178756    6.811451314
   89 ILE   CG2      888    0.956661902    1.449695961    6.592534795
   89 ILE   CD       889    0.926622619    1.539757554    6.885471927
   89 ILE   C        890    0.946651695    1.142686810    6.566402298
   89 ILE   O        891    0.919948811    1.147775828    6.446439423
   90 ASN   N        892    1.038288091    1.060646704    6.617010519
   90 ASN   H        893    1.077152274    1.079856183    6.707128359
   90 ASN   CA       894    1.100193057    0.950145729    6.542389197
   90 ASN   CB       895    1.230220581    0.903693533    6.608310459
   90 ASN   CG       896    1.324898040    0.821892444    6.520264152
   90 ASN   OD1      897    1.340407112    0.852213858    6.402073286
   90 ASN   ND2      898    1.388693207    0.718831256    6.574983517
   90 ASN   HD21     899    1.426523290    0.652669109    6.510254299
   90 ASN   HD22     900    1.388914484    0.710991779    6.674667158
   90 ASN   C        901    1.002986264    0.834802366    6.516781617
   90 ASN   O        902    1.026383080    0.718883288    6.550642238
   91 ASN   N        903    0.886560098    0.876157674    6.467542437
   91 ASN   H        904    0.874764591    0.973101638    6.446015725
   91 ASN   CA       905    0.774451623    0.789979552    6.427351644
   91 ASN   CB       906    0.786299057    0.762971836    6.277212071
   91 ASN   CG       907    0.758374456    0.888532321    6.194371277
   91 ASN   OD1      908    0.643343518    0.930999016    6.184703636
   91 ASN   ND2      909    0.863327655    0.954251732    6.145869497
   91 ASN   HD21     910    0.842691081    1.039920458    6.098607727
   91 ASN   HD22     911    0.952426926    0.908977320    6.149070625
   91 ASN   C        912    0.743995971    0.669992405    6.517285629
   91 ASN   O        913    0.775925808    0.558099064    6.477403558
   92 LEU   N        914    0.722828643    0.699596482    6.645209602
   92 LEU   H        915    0.708658681    0.796916939    6.663336136
   92 LEU   CA       916    0.692580890    0.609035413    6.756996193
   92 LEU   CB       917    0.550815256    0.551518490    6.758815138
   92 LEU   CG       918    0.439285782    0.644430740    6.710431503
   92 LEU   CD1      919    0.409571577    0.631464777    6.560916146
   92 LEU   CD2      920    0.313746473    0.621840216    6.794934317
   92 LEU   C        921    0.801252935    0.503546053    6.778761842
   92 LEU   O        922    0.776147280    0.383223255    6.774165037
   93 GLY   N        923    0.925027202    0.550502596    6.765972950
   93 GLY   H        924    0.942003729    0.646916865    6.745564754
   93 GLY   CA       925    1.049860746    0.474608075    6.782248531
   93 GLY   C        926    1.084216024    0.382135720    6.665286376
   93 GLY   O        927    1.173259822    0.300709249    6.689182253
   94 THR   N        928    1.049372160    0.409304046    6.539835496
   94 THR   H        929    1.032533873    0.507872530    6.540687706
   94 THR   CA       930    1.062568943    0.310963331    6.431361765
   94 THR   CB       931    0.929100203    0.249818734    6.388275410
   94 THR   OG1      932    0.845624332    0.346125256    6.323398497
   94 THR   HG1      933    0.812744237    0.418548413    6.384015869
   94 THR   CG2      934    0.862276677    0.171246518    6.501284730
   94 THR   C        935    1.145854061    0.362551981    6.313821749
   94 THR   O        936    1.169624431    0.482408841    6.299683479
   95 ILE   N        937    1.199113073    0.270250259    6.234232705
   95 ILE   H        938    1.173610287    0.174391470    6.246985965
   95 ILE   CA       939    1.270787938    0.301311284    6.109696909
   95 ILE   CB       940    1.393251555    0.213748529    6.082391175
   95 ILE   CG1      941    1.365552351    0.063338319    6.086695025
   95 ILE   CG2      942    1.510013641    0.250681995    6.174125825
   95 ILE   CD       943    1.283051315    0.004788468    5.971909626
   95 ILE   C        944    1.186154958    0.337291465    5.987405690
   95 ILE   O        945    1.235600670    0.375739787    5.881542919
   96 ALA   N        946    1.054769535    0.320724729    5.999802594
   96 ALA   H        947    1.018059755    0.239572780    6.045277853
   96 ALA   CA       948    0.947892806    0.382489399    5.919973105
   96 ALA   CB       949    0.913814398    0.520124475    5.977491743
   96 ALA   C        950    0.957468600    0.381360314    5.767273713
   96 ALA   O        951    0.923165839    0.280753754    5.705381541
   97 LYSH  N        952    1.030718452    0.477658894    5.712026846
   97 LYSH  H        953    1.073491575    0.549860482    5.766421202
   97 LYSH  CA       954    1.058479827    0.492277233    5.568399435
   97 LYSH  CB       955    1.155914058    0.607417485    5.542742211
   97 LYSH  CG       956    1.181802206    0.656850760    5.400276761
   97 LYSH  CD       957    1.296949851    0.757270723    5.408441568
   97 LYSH  CE       958    1.324052178    0.812924945    5.268535157
   97 LYSH  NZ       959    1.213037848    0.885502093    5.205150353
   97 LYSH  HZ1      960    1.191677626    0.957218740    5.271486887
   97 LYSH  HZ2      961    1.137020128    0.820614393    5.208442668
   97 LYSH  HZ3      962    1.220659362    0.929136499    5.115495731
   97 LYSH  C        963    1.114401037    0.363486460    5.507591995
   97 LYSH  O        964    1.057712177    0.309077647    5.412945771
   98 SER   N        965    1.214236511    0.302076124    5.570459075
   98 SER   H        966    1.242334459    0.326396119    5.663297878
   98 SER   CA       967    1.283865350    0.185999145    5.513103007
   98 SER   CB       968    1.428673160    0.190148630    5.562321705
   98 SER   OG       969    1.429648034    0.179438807    5.704928880
   98 SER   HG       970    1.523986760    0.153278237    5.725320892
   98 SER   C        971    1.218487707    0.049267292    5.534164694
   98 SER   O        972    1.241193906   -0.043618407    5.456788798
   99 GLY   N        973    1.136028880    0.040635729    5.638167589
   99 GLY   H        974    1.132970659    0.112127526    5.708033161
   99 GLY   CA       975    1.039460291    6.851477511    5.662678227
   99 GLY   C        976    0.919360579    6.854068910    5.567908808
   99 GLY   O        977    0.889386608    6.754017169    5.502935783
  100 THR   N        978    0.859087394    0.051540179    5.545388371
  100 THR   H        979    0.879130403    0.129961282    5.604124316
  100 THR   CA       980    0.748874272    0.073775472    5.450685914
  100 THR   CB       981    0.692957264    0.215672925    5.462998161
  100 THR   OG1      982    0.666913142    0.257467635    5.597255733
  100 THR   HG1      983    0.751065752    0.292650249    5.638266954
  100 THR   CG2      984    0.568571746    0.239337854    5.377081065
  100 THR   C        985    0.785190947    0.036411041    5.306831826
  100 THR   O        986    0.712282055   -0.037717016    5.241099634
  101 LYSH  N        987    0.909553696    0.065640326    5.269844552
  101 LYSH  H        988    0.961819351    0.134040807    5.320734709
  101 LYSH  CA       989    0.976385885    0.024746279    5.145468850
  101 LYSH  CB       990    1.111421982    0.096524221    5.140759277
  101 LYSH  CG       991    1.221779517    0.045344802    5.047971652
  101 LYSH  CD       992    1.358762514    0.111826084    5.063013226
  101 LYSH  CE       993    1.460574940    0.028739049    4.984656508
  101 LYSH  NZ       994    1.435082861    0.007661721    4.841416606
  101 LYSH  HZ1      995    1.352824501   -0.047205148    4.826468185
  101 LYSH  HZ2      996    1.513636793   -0.036748360    4.798322231
  101 LYSH  HZ3      997    1.420163810    0.096548018    4.798096304
  101 LYSH  C        998    0.995477276    6.792460785    5.132302815
  101 LYSH  O        999    0.954090664    6.730166037    5.034652864
  102 ALA   N       1000    1.043073809    6.731979604    5.240764220
  102 ALA   H       1001    1.090353778    6.807232755    5.286622480
  102 ALA   CA      1002    1.053280043    6.585615678    5.249989736
  102 ALA   CB      1003    1.108705456    6.549008988    5.387835951
  102 ALA   C       1004    0.917065332    6.516832771    5.238768052
  102 ALA   O       1005    0.906391512    6.405949808    5.186603509
  103 PHE   N       1006    0.812543206    6.571890068    5.299873281
  103 PHE   H       1007    0.826115633    6.645962677    5.365679810
  103 PHE   CA      1008    0.675643760    6.521801621    5.280886622
  103 PHE   CB      1009    0.588121218    6.570157523    5.396690386
  103 PHE   CG      1010    0.442077440    6.524543174    5.397468129
  103 PHE   CD1     1011    0.404397292    6.390782031    5.400953130
  103 PHE   HD1     1012    0.479468815    6.314955341    5.423259962
  103 PHE   CD2     1013    0.343787213    6.622747773    5.393314806
  103 PHE   HD2     1014    0.373076629    6.727514112    5.386368381
  103 PHE   CE1     1015    0.269847803    6.355864481    5.400779542
  103 PHE   HE1     1016    0.240914690    6.251840751    5.385848399
  103 PHE   CE2     1017    0.209440798    6.587198248    5.390575475
  103 PHE   HE2     1018    0.134971201    6.665159419    5.374571156
  103 PHE   CZ      1019    0.171283131    6.453560574    5.393017828
  103 PHE   HZ      1020    0.066145902    6.424867751    5.394262674
  103 PHE   C       1021    0.612413291    6.549110608    5.144262792
  103 PHE   O       1022    0.573951638    6.453626737    5.076917953
  104 MET   N       1023    0.641036847    6.668294559    5.092615587
  104 MET   H       1024    0.680584978    6.744112472    5.144457554
  104 MET   CA      1025    0.603612710    6.699261174    4.953865499
  104 MET   CB      1026    0.625583418    6.846254692    4.917532033
  104 MET   CG      1027    0.537647998    0.021431214    5.000118279
  104 MET   SD      1028    0.584327146    0.197751677    4.985192690
  104 MET   CE      1029    0.425356379    0.277026487    4.996497562
  104 MET   C       1030    0.661852481    6.604136189    4.849135528
  104 MET   O       1031    0.586451924    6.543137490    4.773478507
  105 GLU   N       1032    0.792301517    6.581385506    4.861651066
  105 GLU   H       1033    0.850723788    6.635881595    4.921806820
  105 GLU   CA      1034    0.858514752    6.478439764    4.780223934
  105 GLU   CB      1035    1.007611754    6.506521646    4.799984815
  105 GLU   CG      1036    1.038244958    6.635959962    4.724361198
  105 GLU   CD      1037    1.169472261    6.706149117    4.759846275
  105 GLU   OE1     1038    1.268060083    6.639743759    4.798505418
  105 GLU   OE2     1039    1.172007104    6.830274934    4.745308176
  105 GLU   C       1040    0.812579375    6.333152985    4.794170170
  105 GLU   O       1041    0.788634426    6.260331694    4.697973840
  106 ALA   N       1042    0.785500592    6.292497127    4.917875725
  106 ALA   H       1043    0.793565447    6.313365158    5.015341019
  106 ALA   CA      1044    0.731527465    6.160560470    4.953828296
  106 ALA   CB      1045    0.728347960    6.128990254    5.103508333
  106 ALA   C       1046    0.585972987    6.146440169    4.908844839
  106 ALA   O       1047    0.548765249    6.036176903    4.868975488
  107 LEU   N       1048    0.505375895    6.252193494    4.905435752
  107 LEU   H       1049    0.534308841    6.332299695    4.957854556
  107 LEU   CA      1050    0.364784992    6.253914834    4.862512943
  107 LEU   CB      1051    0.294132020    6.388961318    4.875940040
  107 LEU   CG      1052    0.250466654    6.419561774    5.019346656
  107 LEU   CD1     1053    0.222826020    6.569493241    5.032124144
  107 LEU   CD2     1054    0.124619203    6.337398292    5.047992472
  107 LEU   C       1055    0.353702965    6.211653833    4.715883489
  107 LEU   O       1056    0.295630929    6.110814152    4.676001534
  108 GLN   N       1057    0.436746346    6.280334651    4.637919418
  108 GLN   H       1058    0.474235556    6.365154856    4.675361405
  108 GLN   CA      1059    0.466434696    6.257487571    4.495768638
  108 GLN   CB      1060    0.507215442    6.381071451    4.415290444
  108 GLN   CG      1061    0.639870752    6.442617763    4.460275113
  108 GLN   CD      1062    0.712776568    6.488580549    4.333872178
  108 GLN   OE1     1063    0.709398020    6.605688460    4.296423543
  108 GLN   NE2     1064    0.805124003    6.404742627    4.287699377
  108 GLN   HE21    1065    0.838408981    6.421865401    4.194969458
  108 GLN   HE22    1066    0.856272862    6.342690677    4.347141366
  108 GLN   C       1067    0.532583589    6.127053679    4.450794350
  108 GLN   O       1068    0.516859091    6.080115606    4.338190243
  109 ALA   N       1069    0.613151129    6.076697356    4.543864820
  109 ALA   H       1070    0.669528396    6.131168981    4.605955269
  109 ALA   CA      1071    0.661228591    5.937862196    4.538867489
  109 ALA   CB      1072    0.791933344    5.921099721    4.616630122
  109 ALA   C       1073    0.556759398    5.834326678    4.581020806
  109 ALA   O       1074    0.565708299    5.716977534    4.545270341
  110 GLY   N       1075    0.447049053    5.874148656    4.644814823
  110 GLY   H       1076    0.430313479    5.970091965    4.667537579
  110 GLY   CA      1077    0.343088202    5.777841790    4.683894033
  110 GLY   C       1078    0.319297638    5.746266700    4.831701756
  110 GLY   O       1079    0.339917475    5.633826278    4.877130052
  111 ALA   N       1080    0.327976458    5.850715654    4.913580290
  111 ALA   H       1081    0.368051065    5.935928790    4.879913189
  111 ALA   CA      1082    0.280309776    5.849581961    5.052641774
  111 ALA   CB      1083    0.380548436    5.906888330    5.153014999
  111 ALA   C       1084    0.151883529    5.931756600    5.065533296
  111 ALA   O       1085    0.117128845    6.012439366    4.979443788
  112 ASP   N       1086    0.084323732    5.917323600    5.179189268
  112 ASP   H       1087    0.105646514    5.840025814    5.238955202
  112 ASP   CA      1088    6.880095482    5.990513651    5.212122597
  112 ASP   CB      1089    6.757624429    5.898893527    5.216347627
  112 ASP   CG      1090    6.770688124    5.807994594    5.338709978
  112 ASP   OD1     1091    6.878444656    5.755496940    5.374151370
  112 ASP   OD2     1092    6.670484598    5.811250409    5.413366882
  112 ASP   C       1093    6.894945269    6.070030502    5.342005852
  112 ASP   O       1094    7.000131729    6.072715621    5.405715819
  113 ILE   N       1095    6.785138110    6.125460234    5.392607622
  113 ILE   H       1096    6.700088688    6.118263491    5.340487225
  113 ILE   CA      1097    6.774318726    6.204492855    5.516091057
  113 ILE   CB      1098    6.657815995    6.303388973    5.508519621
  113 ILE   CG1     1099    6.672126778    6.400642454    5.391256562
  113 ILE   CG2     1100    6.646293988    6.389883641    5.634201605
  113 ILE   CD      1101    6.543867561    6.473723352    5.351035226
  113 ILE   C       1102    6.787789329    6.122449740    5.644540150
  113 ILE   O       1103    6.839825434    6.173367544    5.743686209
  114 SER   N       1104    6.766208891    5.991669367    5.633524429
  114 SER   H       1105    6.723601845    5.950386994    5.553012138
  114 SER   CA      1106    6.795839082    5.897040089    5.742043330
  114 SER   CB      1107    6.737677701    5.756127896    5.728911758
  114 SER   OG      1108    6.793090761    5.671291074    5.627997397
  114 SER   HG      1109    6.790260344    5.711111462    5.536306301
  114 SER   C       1110    0.025972245    5.876216595    5.769558782
  114 SER   O       1111    0.059582902    5.827897288    5.877561414
  115 MET   N       1112    0.113979250    5.912029440    5.676479237
  115 MET   H       1113    0.080603694    5.948126303    5.589389802
  115 MET   CA      1114    0.260754213    5.916411082    5.683303653
  115 MET   CB      1115    0.321596343    5.859800780    5.554843246
  115 MET   CG      1116    0.294656726    5.710412517    5.535701508
  115 MET   SD      1117    0.349778664    5.638576163    5.376661157
  115 MET   CE      1118    0.523682854    5.669299379    5.399074708
  115 MET   C       1119    0.331885983    6.048120399    5.715022315
  115 MET   O       1120    0.454532874    6.054361680    5.707924282
  116 ILE   N       1121    0.254814958    6.147142533    5.759123580
  116 ILE   H       1122    0.161849067    6.110388185    5.761960828
  116 ILE   CA      1123    0.308917331    6.281170440    5.785927566
  116 ILE   CB      1124    0.188875667    6.375222202    5.798435837
  116 ILE   CG1     1125    0.224840154    6.512442412    5.741074111
  116 ILE   CG2     1126    0.146639295    6.391430539    5.944601789
  116 ILE   CD      1127    0.104590053    6.600771186    5.707186472
  116 ILE   C       1128    0.422211569    6.294898270    5.887852788
  116 ILE   O       1129    0.526369564    6.354010597    5.859844077
  117 GLY   N       1130    0.410951279    6.221912302    5.998471409
  117 GLY   H       1131    0.337238892    6.154337747    5.998883217
  117 GLY   CA      1132    0.493466825    6.237447721    6.119126743
  117 GLY   C       1133    0.644929203    6.216828588    6.112569319
  117 GLY   O       1134    0.714891254    6.294458117    6.177416317
  118 GLN   N       1135    0.671281873    6.114805734    6.031432231
  118 GLN   H       1136    0.620162350    6.031598531    6.009906531
  118 GLN   CA      1137    0.814015901    6.090509135    6.006081046
  118 GLN   CB      1138    0.821624509    5.973976480    5.907243579
  118 GLN   CG      1139    0.782764385    5.834725619    5.957324401
  118 GLN   CD      1140    0.631159055    5.814346304    5.959541448
  118 GLN   OE1     1141    0.549441810    5.882033198    6.021739930
  118 GLN   NE2     1142    0.590873193    5.734643873    5.860985089
  118 GLN   HE21    1143    0.493509687    5.712095539    5.857543504
  118 GLN   HE22    1144    0.643645472    5.710852584    5.779443312
  118 GLN   C       1145    0.898921210    6.199600329    5.940493026
  118 GLN   O       1146    1.017371904    6.211578010    5.971395587
  119 PHE   N       1147    0.832557877    6.301499519    5.886600817
  119 PHE   H       1148    0.734313235    6.288426741    5.873225919
  119 PHE   CA      1149    0.894254004    6.419500294    5.824306476
  119 PHE   CB      1150    0.831008620    6.442386190    5.686876210
  119 PHE   CG      1151    0.829882602    6.312813963    5.605520384
  119 PHE   CD1     1152    0.941219213    6.262988327    5.538867441
  119 PHE   HD1     1153    1.027785749    6.328316871    5.527993530
  119 PHE   CD2     1154    0.707527159    6.248470050    5.591076929
  119 PHE   HD2     1155    0.616332776    6.291935947    5.632007371
  119 PHE   CE1     1156    0.933728170    6.147919516    5.461260172
  119 PHE   HE1     1157    1.012061371    6.123154938    5.389640177
  119 PHE   CE2     1158    0.697441872    6.129306244    5.520253434
  119 PHE   HE2     1159    0.610086360    6.064293991    5.525093084
  119 PHE   CZ      1160    0.810968688    6.083044746    5.454750618
  119 PHE   HZ      1161    0.804384905    5.989824634    5.398654994
  119 PHE   C       1162    0.898708090    6.549184964    5.905381699
  119 PHE   O       1163    0.862414273    6.655269929    5.854797468
  120 GLY   N       1164    0.890918335    6.528786711    6.036572651
  120 GLY   H       1165    0.904757226    6.436878142    6.073469288
  120 GLY   CA      1166    0.898140809    6.634993862    6.137947585
  120 GLY   C       1167    0.768723978    6.714296258    6.157099443
  120 GLY   O       1168    0.748521724    6.779971908    6.259111854
  121 VAL   N       1169    0.694201764    6.728219797    6.047821930
  121 VAL   H       1170    0.733802756    6.712239125    5.957402413
  121 VAL   CA      1171    0.572886358    6.811127114    6.043908825
  121 VAL   CB      1172    0.550273350    6.847156133    5.896942327
  121 VAL   CG1     1173    0.659873163    6.937915858    5.840713215
  121 VAL   CG2     1174    0.536449321    6.721573026    5.810635700
  121 VAL   C       1175    0.443493507    6.755643249    6.103831742
  121 VAL   O       1176    0.334932882    6.807830173    6.078903205
  122 GLY   N       1177    0.458045004    6.666592319    6.201548997
  122 GLY   H       1178    0.545708950    6.627991134    6.230302808
  122 GLY   CA      1179    0.344514047    6.588535668    6.252824103
  122 GLY   C       1180    0.226086752    6.667734529    6.308644120
  122 GLY   O       1181    0.112018602    6.622786115    6.298682244
  123 PHE   N       1182    0.257617080    6.785838633    6.361048889
  123 PHE   H       1183    0.350445295    6.823045464    6.361048670
  123 PHE   CA      1184    0.163273546    6.879488390    6.423829794
  123 PHE   CB      1185    0.236999413    6.997918727    6.486660933
  123 PHE   CG      1186    0.154223540    7.115497070    6.538961862
  123 PHE   CD1     1187    0.079419162    0.185840219    6.655625172
  123 PHE   HD1     1188    0.075073138    0.090918840    6.709039802
  123 PHE   CD2     1189    0.164849051    0.320671784    6.477267875
  123 PHE   HD2     1190    0.213487681    0.327657621    6.379973693
  123 PHE   CE1     1191    0.014851423    0.297606393    6.707195174
  123 PHE   HE1     1192   -0.030575032    0.293580621    6.806193241
  123 PHE   CE2     1193    0.104512239    0.433772257    6.531002315
  123 PHE   HE2     1194    0.126216636    0.532621929    6.490521928
  123 PHE   CZ      1195    0.027397393    0.421785794    6.646025583
  123 PHE   HZ      1196   -0.014800477    0.511643007    6.691036930
  123 PHE   C       1197    0.042871801    0.010579040    6.343762115
  123 PHE   O       1198   -0.070995914   -0.011532066    6.384679637
  124 TYR   N       1199    0.072210132    0.039582221    6.217322344
  124 TYR   H       1200    0.158525657    0.014348437    6.173567154
  124 TYR   CA      1201    6.888869578    0.092263411    6.125808742
  124 TYR   CB      1202    6.958659059    0.154511757    6.004698156
  124 TYR   CG      1203    7.046984813    0.273518572    6.042762924
  124 TYR   CD1     1204    0.070697962    0.397144674    6.070155035
  124 TYR   HD1     1205   -0.031465289    0.421225151    6.040738195
  124 TYR   CD2     1206    0.261603806    0.251793402    6.074576847
  124 TYR   HD2     1207    0.302681875    0.152073427    6.058752773
  124 TYR   CE1     1208    0.150800855    0.494807382    6.128176782
  124 TYR   HE1     1209    0.106160332    0.588087227    6.162656096
  124 TYR   CE2     1210    0.343423401    0.351492489    6.126409716
  124 TYR   HE2     1211    0.448255850    0.330384895    6.147494632
  124 TYR   CZ      1212    0.285465366    0.474360408    6.155859131
  124 TYR   OH      1213    0.361258617    0.571339239    6.213711626
  124 TYR   HH      1214    0.456026429    0.559684592    6.183992317
  124 TYR   C       1215    6.772704045    0.000637747    6.086794397
  124 TYR   O       1216    6.673007845    0.047799907    6.032338923
  125 SER   N       1217    6.785906844    6.793040202    6.125598459
  125 SER   H       1218    6.877494898    6.754706451    6.137560694
  125 SER   CA      1219    6.676528039    6.694917483    6.130176585
  125 SER   CB      1220    6.729156016    6.568730764    6.198843154
  125 SER   OG      1221    6.766487966    6.596819849    6.334009742
  125 SER   HG      1222    6.865402376    6.582138908    6.333368139
  125 SER   C       1223    6.555855935    6.743986046    6.210442248
  125 SER   O       1224    6.439909498    6.724739091    6.174165587
  126 ALA   N       1225    6.582053658    6.823109562    6.314096466
  126 ALA   H       1226    6.675113067    6.829090999    6.350235727
  126 ALA   CA      1227    6.479510100    6.898437300    6.387736480
  126 ALA   CB      1228    6.552740916    6.991320601    6.484796950
  126 ALA   C       1229    6.372667572    0.058308627    6.311663466
  126 ALA   O       1230    6.255358703    0.026225561    6.330125604
  127 TYR   N       1231    6.414245507    0.112158086    6.197380867
  127 TYR   H       1232    6.505490918    0.100643983    6.158092116
  127 TYR   CA      1233    6.330041951    0.185403858    6.101696158
  127 TYR   CB      1234    6.419364799    0.270257325    6.010997872
  127 TYR   CG      1235    6.493396951    0.384087920    6.081484437
  127 TYR   CD1     1236    6.438100639    0.509341292    6.105439908
  127 TYR   HD1     1237    6.345824404    0.541759531    6.057335139
  127 TYR   CD2     1238    6.606404096    0.340226069    6.149502988
  127 TYR   HD2     1239    6.664910814    0.259894259    6.104736565
  127 TYR   CE1     1240    6.494606619    0.591659244    6.202126028
  127 TYR   HE1     1241    6.461074141    0.694396995    6.216322082
  127 TYR   CE2     1242    6.657909098    0.421128522    6.250103746
  127 TYR   HE2     1243    6.741238350    0.383202649    6.309235222
  127 TYR   CZ      1244    6.605299674    0.547602295    6.273718019
  127 TYR   OH      1245    6.684707490    0.636060145    6.339766865
  127 TYR   HH      1246    6.656243579    0.727878166    6.312222749
  127 TYR   C       1247    6.235879310    0.096541115    6.020163102
  127 TYR   O       1248    6.160089097    0.149909083    5.939313217
  128 LEU   N       1249    6.249254388    6.883645115    6.031560707
  128 LEU   H       1250    6.336891417    6.852574230    6.068368602
  128 LEU   CA      1251    6.149257497    6.791799097    5.975216386
  128 LEU   CB      1252    6.195937138    6.646234307    5.981693381
  128 LEU   CG      1253    6.311325431    6.619857935    5.884745819
  128 LEU   CD1     1254    6.350918808    6.472677845    5.898082578
  128 LEU   CD2     1255    6.274481088    6.652863524    5.739971672
  128 LEU   C       1256    6.020443861    6.798588673    6.057504195
  128 LEU   O       1257    5.921100656    6.841157562    5.998786076
  129 VAL   N       1258    6.031085941    6.792716256    6.189958674
  129 VAL   H       1259    6.114313238    6.787034358    6.245103331
  129 VAL   CA      1260    5.917306405    6.800700259    6.282688833
  129 VAL   CB      1261    5.933136920    6.699167544    6.396027074
  129 VAL   CG1     1262    5.936804681    6.561925984    6.328497066
  129 VAL   CG2     1263    6.058854188    6.722379186    6.480107056
  129 VAL   C       1264    5.878403666    0.018149837    6.340074968
  129 VAL   O       1265    5.761277236    0.047586925    6.363395722
  130 ALA   N       1266    5.975761934    0.108751199    6.340193998
  130 ALA   H       1267    6.067186542    0.077007707    6.314999857
  130 ALA   CA      1268    5.957200287    0.244615362    6.393155254
  130 ALA   CB      1269    6.062799344    0.268348824    6.501278311
  130 ALA   C       1270    5.978673401    0.340822020    6.276136221
  130 ALA   O       1271    6.021924579    0.304299725    6.166935634
  131 GLU   N       1272    5.928340000    0.463421528    6.287413959
  131 GLU   H       1273    5.852147627    0.481834214    6.349508204
  131 GLU   CA      1274    5.975806200    0.573071446    6.201781267
  131 GLU   CB      1275    5.861636683    0.649058263    6.133950976
  131 GLU   CG      1276    5.771337769    0.744088540    6.212859877
  131 GLU   CD      1277    5.671083339    0.667637167    6.299538818
  131 GLU   OE1     1278    5.557834811    0.648310615    6.250306672
  131 GLU   OE2     1279    5.721091759    0.646246084    6.412093403
  131 GLU   C       1280    6.071967246    0.661777711    6.281106622
  131 GLU   O       1281    6.180311866    0.698837030    6.236210464
  132 LYSH  N       1282    6.038453961    0.677961327    6.408793164
  132 LYSH  H       1283    5.945512635    0.659170462    6.440554985
  132 LYSH  CA      1284    6.127916118    0.752163232    6.498799806
  132 LYSH  CB      1285    6.047062378    0.863599700    6.565529206
  132 LYSH  CG      1286    6.142169782    0.957513167    6.639986192
  132 LYSH  CD      1287    6.067775021    1.079500087    6.694661018
  132 LYSH  CE      1288    5.992443440    1.053261101    6.825215700
  132 LYSH  NZ      1289    5.950253052    1.178369778    6.889844565
  132 LYSH  HZ1     1290    5.896361810    1.235848041    6.828265482
  132 LYSH  HZ2     1291    6.028324565    1.232079943    6.921779887
  132 LYSH  HZ3     1292    5.892199891    1.154731141    6.967757847
  132 LYSH  C       1293    6.192608231    0.663988960    6.605807679
  132 LYSH  O       1294    6.126041556    0.592405349    6.680483334
  133 VAL   N       1295    6.323470355    0.682923248    6.620192365
  133 VAL   H       1296    6.378762403    0.749888432    6.570609569
  133 VAL   CA      1297    6.395454432    0.627921026    6.735959982
  133 VAL   CB      1298    6.512306179    0.543583836    6.684542959
  133 VAL   CG1     1299    6.594382525    0.473472773    6.792967143
  133 VAL   CG2     1300    6.466279679    0.431726127    6.590826884
  133 VAL   C       1301    6.450746972    0.737054791    6.827850604
  133 VAL   O       1302    6.503798731    0.838799908    6.783551143
  134 THR   N       1303    6.443042617    0.713117856    0.039526148
  134 THR   H       1304    6.395386415    0.636774414    0.083139608
  134 THR   CA      1305    6.505828712    0.792316092    0.146291188
  134 THR   CB      1306    6.402160382    0.847681713    0.244257173
  134 THR   OG1     1307    6.289862851    0.908319365    0.179732291
  134 THR   HG1     1308    6.308436798    1.005766747    0.167086983
  134 THR   CG2     1309    6.461120194    0.947356878    0.344250737
  134 THR   C       1310    6.603439366    0.704166539    0.224479342
  134 THR   O       1311    6.562792856    0.598366793    0.272275546
  135 VAL   N       1312    6.730798895    0.742398109    0.221650407
  135 VAL   H       1313    6.743068848    0.833586699    0.182463671
  135 VAL   CA      1314    6.830865836    0.670102706    0.301462473
  135 VAL   CB      1315    6.952166912    0.626938092    0.218790332
  135 VAL   CG1     1316    7.045630152    0.533103418    0.295397623
  135 VAL   CG2     1317    6.924436331    0.571058641    0.079077929
  135 VAL   C       1318    6.884045680    0.754126064    0.417751550
  135 VAL   O       1319    6.931172049    0.866052003    0.398212152
  136 ILE   N       1320    6.860456215    0.704701522    0.538952837
  136 ILE   H       1321    6.816245324    0.615644072    0.549670730
  136 ILE   CA      1322    6.903075696    0.765892461    0.665647150
  136 ILE   CB      1323    6.798529119    0.757819283    0.777064551
  136 ILE   CG1     1324    6.659752115    0.801393541    0.729569813
  136 ILE   CG2     1325    6.834410920    0.835521407    0.903901579
  136 ILE   CD      1326    6.642431706    0.943388966    0.675255909
  136 ILE   C       1327    0.111631740    0.695274485    0.712234052
  136 ILE   O       1328    0.108657411    0.572587501    0.720483751
  137 THR   N       1329    0.215191215    0.769480834    0.750449528
  137 THR   H       1330    0.224982209    0.868697540    0.758327373
  137 THR   CA      1331    0.342038474    0.701427084    0.780294862
  137 THR   CB      1332    0.430007371    0.685702413    0.656103024
  137 THR   OG1     1333    0.521285620    0.578491312    0.681064228
  137 THR   HG1     1334    0.465544726    0.495477424    0.682568607
  137 THR   CG2     1335    0.492940412    0.816971417    0.608973296
  137 THR   C       1336    0.423347120    0.756019860    0.897859814
  137 THR   O       1337    0.421224714    0.876032391    0.924739488
  138 LYSH  N       1338    0.495252014    0.667915787    0.966834493
  138 LYSH  H       1339    0.489604393    0.571811320    0.939752113
  138 LYSH  CA      1340    0.585484910    0.707730275    1.075855204
  138 LYSH  CB      1341    0.505622168    0.710955465    1.206321517
  138 LYSH  CG      1342    0.575310280    0.775887696    1.326061103
  138 LYSH  CD      1343    0.631956761    0.913273775    1.289657234
  138 LYSH  CE      1344    0.677140973    0.994325658    1.411299883
  138 LYSH  NZ      1345    0.817245041    0.964340004    1.444161487
  138 LYSH  HZ1     1346    0.874838718    0.996610882    1.369051613
  138 LYSH  HZ2     1347    0.830061154    0.865740624    1.454832336
  138 LYSH  HZ3     1348    0.843572022    1.010141709    1.529067871
  138 LYSH  C       1349    0.714966242    0.627446630    1.089930760
  138 LYSH  O       1350    0.712576898    0.507290783    1.116176296
  139 HISA  N       1351    0.827834720    0.695224373    1.071003677
  139 HISA  H       1352    0.825092117    0.784604760    1.026221685
  139 HISA  CA      1353    0.965535340    0.649570465    1.094777664
  139 HISA  CB      1354    1.046543090    0.671725383    0.966887460
  139 HISA  CG      1355    1.183233188    0.603057330    0.963317336
  139 HISA  ND1     1356    1.299253594    0.655029228    1.002396586
  139 HISA  HD1     1357    1.316804179    0.743073891    1.046446558
  139 HISA  CD2     1358    1.209569317    0.485175179    0.907620980
  139 HISA  HD2     1359    1.132921057    0.419214472    0.866936468
  139 HISA  CE1     1360    1.398747365    0.574044123    0.967292838
  139 HISA  HE1     1361    1.503781179    0.581724218    0.995373844
  139 HISA  NE2     1362    1.341674017    0.469860191    0.907492734
  139 HISA  C       1363    1.018494583    0.733160690    1.211488733
  139 HISA  O       1364    0.994349767    0.853464794    1.220116484
  140 ASN   N       1365    1.100395550    0.675268845    1.298837266
  140 ASN   H       1366    1.129353816    0.580458419    1.285667318
  140 ASN   CA      1367    1.142747818    0.741475212    1.423076433
  140 ASN   CB      1368    1.219067742    0.651085076    1.520098732
  140 ASN   CG      1369    1.139955016    0.533678415    1.578101924
  140 ASN   OD1     1370    1.019876633    0.531472806    1.604659737
  140 ASN   ND2     1371    1.215882422    0.439043624    1.632562586
  140 ASN   HD21    1372    1.179738074    0.348374684    1.654272590
  140 ASN   HD22    1373    1.311665285    0.462454138    1.649191043
  140 ASN   C       1374    1.214094771    0.876590197    1.414946736
  140 ASN   O       1375    1.159609149    0.976764813    1.461069222
  141 ASP   N       1376    1.308871834    0.878893706    1.321667569
  141 ASP   H       1377    1.329247107    0.788241368    1.284682106
  141 ASP   CA      1378    1.395711644    0.990487681    1.281455891
  141 ASP   CB      1379    1.501416068    0.942263089    1.181917591
  141 ASP   CG      1380    1.580632047    0.816501596    1.218203808
  141 ASP   OD1     1381    1.689832172    0.826880933    1.278142128
  141 ASP   OD2     1382    1.537239536    0.703166285    1.188291675
  141 ASP   C       1383    1.328269988    1.110300252    1.214323252
  141 ASP   O       1384    1.394470156    1.204865354    1.171836062
  142 ASP   N       1385    1.195896299    1.106612011    1.201882685
  142 ASP   H       1386    1.141798679    1.041032500    1.254539833
  142 ASP   CA      1387    1.118890627    1.209273866    1.130206821
  142 ASP   CB      1388    1.131705548    1.185735424    0.979582393
  142 ASP   CG      1389    1.093857918    1.303977358    0.890184220
  142 ASP   OD1     1390    1.049941342    1.410228888    0.939244877
  142 ASP   OD2     1391    1.111605867    1.282347471    0.768364883
  142 ASP   C       1392    0.972582541    1.203504801    1.174570954
  142 ASP   O       1393    0.939020401    1.131677604    1.268610503
  143 GLU   N       1394    0.901902547    1.308432846    1.133548274
  143 GLU   H       1395    0.945288502    1.366458510    1.064620670
  143 GLU   CA      1396    0.763226370    1.339656376    1.170986504
  143 GLU   CB      1397    0.723708562    1.486532823    1.154380922
  143 GLU   CG      1398    0.762662542    1.563628675    1.280654050
  143 GLU   CD      1399    0.688358593    1.501406475    1.399030663
  143 GLU   OE1     1400    0.568094108    1.468052564    1.392119116
  143 GLU   OE2     1401    0.749788366    1.500820404    1.507893144
  143 GLU   C       1402    0.661009830    1.243045574    1.110736568
  143 GLU   O       1403    0.698786141    1.160190719    1.028041548
  144 GLN   N       1404    0.537881464    1.250360191    1.160484957
  144 GLN   H       1405    0.526532473    1.305968354    1.242823971
  144 GLN   CA      1406    0.424192045    1.172043339    1.109954789
  144 GLN   CB      1407    0.304704462    1.165537942    1.205286084
  144 GLN   CG      1408    0.201018451    1.059525860    1.167625417
  144 GLN   CD      1409    0.111292842    1.018618731    1.284601595
  144 GLN   OE1     1410    0.145299487    0.960953321    1.387787101
  144 GLN   NE2     1411   -0.013192787    1.065394233    1.283216688
  144 GLN   HE21    1412   -0.067303155    1.040517615    1.363541358
  144 GLN   HE22    1413   -0.053516138    1.121805300    1.211172626
  144 GLN   C       1414    0.384170183    1.237358504    0.977505694
  144 GLN   O       1415    0.326072996    1.345749746    0.974671641
  145 TYR   N       1416    0.385924698    1.157003825    0.871544336
  145 TYR   H       1417    0.431809357    1.068307947    0.866368787
  145 TYR   CA      1418    0.345679446    1.209953843    0.740458859
  145 TYR   CB      1419    0.453992371    1.204577007    0.632538842
  145 TYR   CG      1420    0.570548895    1.300517900    0.657373023
  145 TYR   CD1     1421    0.549893173    1.436733120    0.638970301
  145 TYR   HD1     1422    0.463262870    1.476210966    0.585896811
  145 TYR   CD2     1423    0.685461191    1.248548006    0.715813544
  145 TYR   HD2     1424    0.702529458    1.141074164    0.721996240
  145 TYR   CE1     1425    0.647931258    1.524676316    0.683391503
  145 TYR   HE1     1426    0.623376321    1.630867887    0.682205974
  145 TYR   CE2     1427    0.777455574    1.338736281    0.767984806
  145 TYR   HE2     1428    0.857536894    1.300070669    0.831009570
  145 TYR   CZ      1429    0.759697365    1.475379120    0.749698723
  145 TYR   OH      1430    0.845869180    1.561427463    0.810239007
  145 TYR   HH      1431    0.921536213    1.506351759    0.845463605
  145 TYR   C       1432    0.217057173    1.155516799    0.678012326
  145 TYR   O       1433    0.182325464    1.040527195    0.704451520
  146 ALA   N       1434    0.151001213    1.236256121    0.595509162
  146 ALA   H       1435    0.168164917    1.334702639    0.592024714
  146 ALA   CA      1436    0.037124689    1.188942912    0.515508685
  146 ALA   CB      1437   -0.088858591    1.247594296    0.579518282
  146 ALA   C       1438    0.047817880    1.232996740    0.369381844
  146 ALA   O       1439    0.033178473    1.350921622    0.337665555
  147 TRP   N       1440    0.075634590    1.129969789    0.290009835
  147 TRP   H       1441    0.102323520    1.043678722    0.332914039
  147 TRP   CA      1442    0.065886584    1.132484531    0.143343259
  147 TRP   CB      1443    0.158280183    1.018160042    0.100865704
  147 TRP   CG      1444    0.180790308    1.004712095    6.869073663
  147 TRP   CD1     1445    0.288248501    1.047876543    6.803657004
  147 TRP   HD1     1446    0.370036364    1.103128473    6.849906003
  147 TRP   CD2     1447    0.108964868    0.923882486    6.781750017
  147 TRP   NE1     1448    0.289177695    1.004481831    6.677947150
  147 TRP   HE1     1449    0.360192646    1.017908392    6.608839433
  147 TRP   CE2     1450    0.179881770    0.930313143    6.662377741
  147 TRP   CE3     1451    6.912141138    0.848529074    6.797296276
  147 TRP   HE3     1452    6.850990252    0.847879967    6.887519797
  147 TRP   CZ2     1453    0.134551289    0.851714342    6.557088225
  147 TRP   HZ2     1454    0.196616153    0.850706491    6.467497625
  147 TRP   CZ3     1455    6.869306571    0.771133734    6.690086980
  147 TRP   HZ3     1456    6.783466551    0.704135721    6.694961161
  147 TRP   CH2     1457    0.020743177    0.773017502    6.570242653
  147 TRP   HH2     1458   -0.013979569    0.719069748    6.482132564
  147 TRP   C       1459    6.841141570    1.110740864    0.095429102
  147 TRP   O       1460    6.770472806    1.027560912    0.152151732
  148 GLU   N       1461    6.807957952    1.172517898    6.901352378
  148 GLU   H       1462    6.854384780    1.253841769    6.866252916
  148 GLU   CA      1463    6.679447224    1.143773733    6.836012284
  148 GLU   CB      1464    6.566129235    1.227044567    6.896316457
  148 GLU   CG      1465    6.427640898    1.168589444    6.867865095
  148 GLU   CD      1466    6.321162712    1.220709710    0.045629680
  148 GLU   OE1     1467    6.244474967    1.310972586    0.005694317
  148 GLU   OE2     1468    6.307319504    1.172014432    0.159919383
  148 GLU   C       1469    6.681275240    1.162482447    6.684171438
  148 GLU   O       1470    6.741839535    1.257700279    6.635207858
  149 SER   N       1471    6.632386866    1.057256185    6.619154545
  149 SER   H       1472    6.596960661    0.978264133    6.669218285
  149 SER   CA      1473    6.611101998    1.054309252    6.473729082
  149 SER   CB      1474    6.710974057    0.963897006    6.401223881
  149 SER   OG      1475    6.666393989    0.897975358    6.282398471
  149 SER   HG      1476    6.675521134    0.964868801    6.208628757
  149 SER   C       1477    6.469346699    1.010889995    6.435924267
  149 SER   O       1478    6.429487884    0.900464073    6.472595199
  150 SER   N       1479    6.417925412    1.086511258    6.339343188
  150 SER   H       1480    6.468422627    1.166456061    6.306803060
  150 SER   CA      1481    6.280359818    1.073469424    6.289173126
  150 SER   CB      1482    6.203688493    1.199990681    6.328197220
  150 SER   OG      1483    6.225896085    1.239808518    6.463748313
  150 SER   HG      1484    6.139245160    1.281178296    6.491679773
  150 SER   C       1485    6.272158221    1.059888779    6.136986275
  150 SER   O       1486    6.159538269    1.066625327    6.087980503
  151 ALA   N       1487    6.378393683    1.019349671    6.067996366
  151 ALA   H       1488    6.459673976    0.983291381    6.113757870
  151 ALA   CA      1489    6.387331749    1.014945019    5.921329649
  151 ALA   CB      1490    6.287090430    0.918943847    5.856958469
  151 ALA   C       1491    6.372215092    1.151963806    5.854961909
  151 ALA   O       1492    6.308230351    1.243914201    5.905769398
  152 GLY   N       1493    6.437028386    1.158277684    5.738994335
  152 GLY   H       1494    6.451659604    1.074033752    5.687139851
  152 GLY   CA      1495    6.448149380    1.287192858    5.669218473
  152 GLY   C       1496    6.578715976    1.363272408    5.645212595
  152 GLY   O       1497    6.574613050    1.465953673    5.577606384
  153 GLY   N       1498    6.687987656    1.299242726    5.685819248
  153 GLY   H       1499    6.686417643    1.199645600    5.694708949
  153 GLY   CA      1500    6.822761371    1.355273053    5.668301730
  153 GLY   C       1501    6.895761566    1.392069269    5.797630808
  153 GLY   O       1502    7.016708149    1.371900034    5.807399165
  154 SER   N       1503    6.829919429    1.456237537    5.893748137
  154 SER   H       1504    6.732250982    1.476437780    5.886528569
  154 SER   CA      1505    6.894172842    1.500525982    6.018323547
  154 SER   CB      1506    6.853985879    1.642300357    6.059435647
  154 SER   OG      1507    6.711096891    1.647847552    6.059877262
  154 SER   HG      1508    6.682231818    1.696191291    6.142519240
  154 SER   C       1509    6.877516205    1.407284545    6.138469043
  154 SER   O       1510    6.779408043    1.333114172    6.140064231
  155 PHE   N       1511    0.055503168    1.410553897    6.229481229
  155 PHE   H       1512    0.151351014    1.431779491    6.210456670
  155 PHE   CA      1513    0.029031257    1.360506752    6.365146715
  155 PHE   CB      1514    0.116041390    1.237383373    6.391201855
  155 PHE   CG      1515    0.267135139    1.261361196    6.389514775
  155 PHE   CD1     1516    0.328585567    1.295933242    6.509299065
  155 PHE   HD1     1517    0.265483815    1.291901789    6.598080137
  155 PHE   CD2     1518    0.347289061    1.228539222    6.280791054
  155 PHE   HD2     1519    0.300743937    1.187478390    6.191186842
  155 PHE   CE1     1520    0.466757879    1.301759103    6.523393130
  155 PHE   HE1     1521    0.511199072    1.337493384    6.616296174
  155 PHE   CE2     1522    0.485671067    1.236860998    6.290959445
  155 PHE   HE2     1523    0.545602801    1.202213125    6.206751223
  155 PHE   CZ      1524    0.544336266    1.272668649    6.411778883
  155 PHE   HZ      1525    0.653082331    1.270263249    6.418815053
  155 PHE   C       1526    0.053386967    1.475935374    6.462587393
  155 PHE   O       1527    0.112916739    1.577102515    6.425839383
  156 THR   N       1528    0.006502457    1.454725871    6.585239744
  156 THR   H       1529   -0.049487381    1.374497893    6.605980178
  156 THR   CA      1530    0.021716392    1.550453837    6.695769911
  156 THR   CB      1531    6.808520429    1.620725663    6.727623127
  156 THR   OG1     1532    6.706180664    1.528043567    6.764873942
  156 THR   HG1     1533    6.677102996    1.467640145    6.690665354
  156 THR   CG2     1534    6.759827802    1.721601966    6.623402209
  156 THR   C       1535    0.085294892    1.497166537    6.824328218
  156 THR   O       1536    0.062663270    1.380447634    6.855887474
  157 VAL   N       1537    0.157253961    1.586874724    6.891143233
  157 VAL   H       1538    0.177602897    1.675484740    6.849489393
  157 VAL   CA      1539    0.221823927    1.555219518    0.100427998
  157 VAL   CB      1540    0.372681181    1.537576702    0.081933010
  157 VAL   CG1     1541    0.436543618    1.490621172    0.212808232
  157 VAL   CG2     1542    0.394907795    1.427648891   -0.022154874
  157 VAL   C       1543    0.194492388    1.668847552    0.199185254
  157 VAL   O       1544    0.222904291    1.786173863    0.175575947
  158 ARG   N       1545    0.153247002    1.632612969    0.320331893
  158 ARG   H       1546    0.141735783    1.536245848    0.344433139
  158 ARG   CA      1547    0.144711991    1.714146164    0.442350730
  158 ARG   CB      1548    0.001291254    1.765120913    0.457919783
  158 ARG   CG      1549   -0.104050527    1.654730460    0.446606021
  158 ARG   CD      1550    6.680995595    1.694824220    0.508852612
  158 ARG   NE      1551    6.606173140    1.570373271    0.531712221
  158 ARG   HE      1552    6.558622223    1.527066250    0.455148366
  158 ARG   CZ      1553    6.584224618    1.511123065    0.649874211
  158 ARG   NH1     1554    6.633352489    1.560489030    0.764342465
  158 ARG   HH11    1555    6.618322425    1.516893718    0.853066750
  158 ARG   HH12    1556    6.683826043    1.646511491    0.757172200
  158 ARG   NH2     1557    6.523429961    1.391850363    0.655618713
  158 ARG   HH21    1558    6.511355196    1.351514019    0.746317253
  158 ARG   HH22    1559    6.478326785    1.351785979    0.575872082
  158 ARG   C       1560    0.177100247    1.630555122    0.566324934
  158 ARG   O       1561    0.196082856    1.509179321    0.560176682
  159 THR   N       1562    0.211965924    1.701808275    0.673086108
  159 THR   H       1563    0.219106191    1.801465994    0.668690499
  159 THR   CA      1564    0.224112623    1.636242187    0.804104224
  159 THR   CB      1565    0.286303863    1.734909861    0.903147891
  159 THR   OG1     1566    0.394726039    1.813407138    0.852830801
  159 THR   HG1     1567    0.484676055    1.779455179    0.880319413
  159 THR   CG2     1568    0.341816125    1.653931182    1.020504870
  159 THR   C       1569    0.091145818    1.591347462    0.865070284
  159 THR   O       1570   -0.007471242    1.664853918    0.866550257
  160 ASP   N       1571    0.087720989    1.470771477    0.921103242
  160 ASP   H       1572    0.174819492    1.423924307    0.935968671
  160 ASP   CA      1573    6.884757336    1.419281273    0.985124311
  160 ASP   CB      1574    6.864838043    1.268159245    0.971845535
  160 ASP   CG      1575    6.723329935    1.219093046    1.003053785
  160 ASP   OD1     1576    6.639047339    1.216361219    0.910788527
  160 ASP   OD2     1577    6.685858079    1.214995686    1.122234622
  160 ASP   C       1578    6.860153903    1.463196188    1.129619287
  160 ASP   O       1579    6.923774814    1.426188420    1.228174584
  161 THR   N       1580    6.785017558    1.572913588    1.132271647
  161 THR   H       1581    6.777297719    1.625334523    1.047454566
  161 THR   CA      1582    6.723425459    1.640071325    1.247630922
  161 THR   CB      1583    6.676180901    1.779926162    1.207411813
  161 THR   OG1     1584    6.607774314    1.783597291    1.081884218
  161 THR   HG1     1585    6.515193877    1.815923767    1.101489883
  161 THR   CG2     1586    6.796202811    1.874637726    1.213450451
  161 THR   C       1587    6.609809875    1.563091275    1.315286862
  161 THR   O       1588    6.503525135    1.544597500    1.256206116
  162 GLY   N       1589    6.633465934    1.504917747    1.432536234
  162 GLY   H       1590    6.699115802    1.538998993    1.499845215
  162 GLY   CA      1591    6.538559296    1.413075404    1.497077167
  162 GLY   C       1592    6.596137412    1.278461703    1.541506346
  162 GLY   O       1593    6.704881121    1.273381039    1.598780244
  163 GLU   N       1594    6.522433177    1.171315609    1.513642385
  163 GLU   H       1595    6.447328122    1.204160294    1.456363877
  163 GLU   CA      1596    6.539916824    1.036484408    1.569566324
  163 GLU   CB      1597    6.437657110    0.948545307    1.497325990
  163 GLU   CG      1598    6.425215755    0.803237421    1.543583953
  163 GLU   CD      1599    6.359041221    0.780442185    1.679632345
  163 GLU   OE1     1600    6.369801167    0.666067384    1.728903317
  163 GLU   OE2     1601    6.270634781    0.859530726    1.719024837
  163 GLU   C       1602    6.679438768    0.973744172    1.572688535
  163 GLU   O       1603    6.727226783    0.937797305    1.465198025
  164 PRO   N       1604    6.743940855    0.964742280    1.688657474
  164 PRO   CA      1605    6.881792255    0.913789865    1.692192413
  164 PRO   CB      1606    6.922416033    0.934846619    1.838203850
  164 PRO   CG      1607    6.841011127    1.059019459    1.875101710
  164 PRO   CD      1608    6.703775778    1.025318903    1.816431648
  164 PRO   C       1609    6.880602627    0.763876602    1.661600050
  164 PRO   O       1610    6.795735016    0.691018112    1.712778736
  165 MET   N       1611    0.060044755    0.715773209    1.586113139
  165 MET   H       1612    0.144255092    0.767513174    1.570847647
  165 MET   CA      1613    0.065499399    0.574245833    1.546739461
  165 MET   CB      1614    0.037775388    0.551987984    1.397916749
  165 MET   CG      1615    0.124795247    0.629139984    1.298488957
  165 MET   SD      1616    0.109602119    0.581589904    1.122421165
  165 MET   CE      1617    0.175916968    0.416940953    1.135727816
  165 MET   C       1618    0.186796295    0.491498990    1.589739730
  165 MET   O       1619    0.195370370    0.374354085    1.553200045
  166 GLY   N       1620    0.276363414    0.550972941    1.668037691
  166 GLY   H       1621    0.252177007    0.628566988    1.726306526
  166 GLY   CA      1622    0.401797342    0.486943289    1.710180658
  166 GLY   C       1623    0.507925978    0.474469872    1.600675379
  166 GLY   O       1624    0.597674222    0.558536365    1.597512244
  167 ARG   N       1625    0.494250497    0.370800304    1.518481260
  167 ARG   H       1626    0.409946246    0.317199236    1.523086954
  167 ARG   CA      1627    0.583267507    0.339616026    1.405726183
  167 ARG   CB      1628    0.710494714    0.273435294    1.459060845
  167 ARG   CG      1629    0.831351680    0.279948584    1.365444059
  167 ARG   CD      1630    0.946576049    0.191225167    1.412941456
  167 ARG   NE      1631    0.887531719    0.056618559    1.411473795
  167 ARG   HE      1632    0.909720081   -0.003540706    1.334744694
  167 ARG   CZ      1633    0.879240322   -0.029367485    1.513912330
  167 ARG   NH1     1634    0.912857836    0.008450595    1.637978841
  167 ARG   HH11    1635    0.904215438   -0.050117090    1.718559456
  167 ARG   HH12    1636    0.920055432    0.107099149    1.652652515
  167 ARG   NH2     1637    0.804088985   -0.139183101    1.498182504
  167 ARG   HH21    1638    0.783478625   -0.209934372    1.565769853
  167 ARG   HH22    1639    0.734321161   -0.130347770    1.427094343
  167 ARG   C       1640    0.521736304    0.248146094    1.299625362
  167 ARG   O       1641    0.424404051    0.180788073    1.333066798
  168 GLY   N       1642    0.564400967    0.272423987    1.176028719
  168 GLY   H       1643    0.629277568    0.344448104    1.151461397
  168 GLY   CA      1644    0.504811781    0.198900216    1.063550340
  168 GLY   C       1645    0.429947397    0.283814933    0.960624080
  168 GLY   O       1646    0.459943002    0.401681116    0.942299819
  169 THR   N       1647    0.326774963    0.221194400    0.904736370
  169 THR   H       1648    0.346128014    0.155018751    0.977176263
  169 THR   CA      1649    0.251027090    0.279571835    0.793093521
  169 THR   CB      1650    0.322526591    0.245151091    0.662276710
  169 THR   OG1     1651    0.444439280    0.317665299    0.644166327
  169 THR   HG1     1652    0.516801250    0.251406244    0.624829616
  169 THR   CG2     1653    0.241351708    0.269850286    0.534952771
  169 THR   C       1654    0.108728833    0.223378855    0.790527923
  169 THR   O       1655    0.084986835    0.103207202    0.801718044
  170 LYSH  N       1656    0.017336208    0.315110549    0.760168665
  170 LYSH  H       1657    0.045894152    0.410071619    0.747225606
  170 LYSH  CA      1658    6.792643204    0.291477407    0.739580337
  170 LYSH  CB      1659    6.706179541    0.369490420    0.838835926
  170 LYSH  CG      1660    6.741644783    0.336585856    0.983973741
  170 LYSH  CD      1661    6.647956240    0.415466172    1.075670673
  170 LYSH  CE      1662    6.682180307    0.390951123    1.222764949
  170 LYSH  NZ      1663    6.601939166    0.475802563    1.312037971
  170 LYSH  HZ1     1664    6.504697039    0.459390626    1.295467767
  170 LYSH  HZ2     1665    6.629047979    0.570230222    1.293371788
  170 LYSH  HZ3     1666    6.617650492    0.461681063    1.409781196
  170 LYSH  C       1667    6.752853030    0.335261725    0.598466067
  170 LYSH  O       1668    6.777021031    0.448347903    0.556539117
  171 VAL   N       1669    6.694423170    0.243578564    0.521855691
  171 VAL   H       1670    6.665357314    0.151771808    0.548834513
  171 VAL   CA      1671    6.655315146    0.276298082    0.383993911
  171 VAL   CB      1672    6.725407330    0.195030438    0.274956438
  171 VAL   CG1     1673    6.710247560    0.257264397    0.136009988
  171 VAL   CG2     1674    6.872050089    0.168361131    0.309476695
  171 VAL   C       1675    6.504022074    0.261024744    0.367181458
  171 VAL   O       1676    6.454628496    0.149213486    0.380804474
  172 ILE   N       1677    6.437358754    0.372888428    0.340155752
  172 ILE   H       1678    6.485155712    0.458718037    0.321533964
  172 ILE   CA      1679    6.290411521    0.375306116    0.337046785
  172 ILE   CB      1680    6.236013860    0.495015804    0.415256942
  172 ILE   CG1     1681    6.302551911    0.510865761    0.552113839
  172 ILE   CG2     1682    6.085474075    0.473263057    0.431756420
  172 ILE   CD      1683    6.252266420    0.629363916    0.634809423
  172 ILE   C       1684    6.248950631    0.389434323    0.190458083
  172 ILE   O       1685    6.285373841    0.488005695    0.126535985
  173 LEU   N       1686    6.206192783    0.273937258    0.140234659
  173 LEU   H       1687    6.181646261    0.199419672    0.202254971
  173 LEU   CA      1688    6.141964389    0.269571938    0.008076819
  173 LEU   CB      1689    6.150633294    0.129114856   -0.052001777
  173 LEU   CG      1690    6.284233087    0.056468759    6.883730776
  173 LEU   CD1     1691    6.274236137   -0.079538480    6.814368669
  173 LEU   CD2     1692    6.401601638    0.137374809    6.828175567
  173 LEU   C       1693    5.995097426    0.311271068    0.018297323
  173 LEU   O       1694    5.914056529    0.249849749    0.087514845
  174 HISB  N       1695    5.964331656    0.426522816    6.878398204
  174 HISB  H       1696    6.029070810    0.477417464    6.821665702
  174 HISB  CA      1697    5.828641841    0.479995669    6.859963271
  174 HISB  CB      1698    5.832952647    0.632544461    6.849041579
  174 HISB  CG      1699    5.897622681    0.701409928    0.050477410
  174 HISB  ND1     1700    5.838793451    0.751305503    0.158822017
  174 HISB  CD2     1701    6.028068487    0.726979467    0.054906721
  174 HISB  HD2     1702    6.103546763    0.699131426   -0.018635927
  174 HISB  CE1     1703    5.934705434    0.804726785    0.233899405
  174 HISB  HE1     1704    5.930582707    0.826119725    0.340699922
  174 HISB  NE2     1705    6.050795001    0.786689321    0.171548524
  174 HISB  HE2     1706    6.132678474    0.841085324    0.189928295
  174 HISB  C       1707    5.765055501    0.405584780    6.742357914
  174 HISB  O       1708    5.802711381    0.441877316    6.631030079
  175 LEU   N       1709    5.681483465    0.307031917    6.773895144
  175 LEU   H       1710    5.642636587    0.316831478    6.865523940
  175 LEU   CA      1711    5.641859408    0.212756661    6.668299661
  175 LEU   CB      1712    5.583888229    0.079572689    6.716340490
  175 LEU   CG      1713    5.689345103    6.911164177    6.784630408
  175 LEU   CD1     1714    5.637115114    6.769944049    6.811875588
  175 LEU   CD2     1715    5.821264635    6.917651567    6.707402466
  175 LEU   C       1716    5.543105232    0.272716770    6.568001720
  175 LEU   O       1717    5.460302814    0.355566156    6.605534894
  176 LYSH  N       1718    5.546570789    0.218877270    6.446436288
  176 LYSH  H       1719    5.610571001    0.143702209    6.430518507
  176 LYSH  CA      1720    5.441940824    0.250937189    6.348284709
  176 LYSH  CB      1721    5.491960239    0.224638562    6.206091873
  176 LYSH  CG      1722    5.590667742    0.332804034    6.161728903
  176 LYSH  CD      1723    5.648043349    0.315436397    6.020971425
  176 LYSH  CE      1724    5.736320287    0.190611597    6.015059206
  176 LYSH  NZ      1725    5.844894727    0.211643661    5.918232606
  176 LYSH  HZ1     1726    5.897288501    0.128696611    5.898867808
  176 LYSH  HZ2     1727    5.907598025    0.282332835    5.950975863
  176 LYSH  HZ3     1728    5.806209723    0.243256292    5.831606130
  176 LYSH  C       1729    5.304843155    0.192616757    6.383086228
  176 LYSH  O       1730    5.293235319    0.085381703    6.442212778
  177 GLU   N       1731    5.205874097    0.257806290    6.322716943
  177 GLU   H       1732    5.224384262    0.348462432    6.284794754
  177 GLU   CA      1733    5.064216533    0.233700014    6.353736660
  177 GLU   CB      1734    4.985354698    0.342218287    6.280183166
  177 GLU   CG      1735    4.853269750    0.360205131    6.355252601
  177 GLU   CD      1736    4.793119193    0.498118736    6.327490247
  177 GLU   OE1     1737    4.673391605    0.512812500    6.360221944
  177 GLU   OE2     1738    4.868216044    0.590529477    6.289481220
  177 GLU   C       1739    5.015187497    0.092578024    6.320694871
  177 GLU   O       1740    4.963297805    0.024730591    6.409216246
  178 ASP   N       1741    5.056314058    0.043983185    6.203915318
  178 ASP   H       1742    5.102719466    0.107402168    6.142061049
  178 ASP   CA      1743    5.050141424    6.822647171    6.160354427
  178 ASP   CB      1744    5.084994700    6.810795335    6.011845658
  178 ASP   CG      1745    5.223882890    6.859673330    5.970253201
  178 ASP   OD1     1746    5.260523755    6.974559265    6.003172331
  178 ASP   OD2     1747    5.289596121    6.799908450    5.882320483
  178 ASP   C       1748    5.127989937    6.720747143    6.243825463
  178 ASP   O       1749    5.069279577    6.620730610    6.284814984
  179 GLN   N       1750    5.250162464    6.757984742    6.280938442
  179 GLN   H       1751    5.299539290    6.835013652    6.240565365
  179 GLN   CA      1752    5.339314562    6.672133043    6.360250417
  179 GLN   CB      1753    5.483887970    6.714766547    6.333928104
  179 GLN   CG      1754    5.529952448    6.719445320    6.188107444
  179 GLN   CD      1755    5.504323567    6.589117797    6.112167351
  179 GLN   OE1     1756    5.596087522    6.510965902    6.087713216
  179 GLN   NE2     1757    5.398032267    6.591611577    6.032267517
  179 GLN   HE21    1758    5.357148332    6.505192509    6.002958251
  179 GLN   HE22    1759    5.361241284    6.678766473    5.999874573
  179 GLN   C       1760    5.306509405    6.632653585    6.504399202
  179 GLN   O       1761    5.393890353    6.579315738    6.572591147
  180 THR   N       1762    5.183872142    6.655760656    6.550404228
  180 THR   H       1763    5.102313495    6.685240930    6.500596775
  180 THR   CA      1764    5.142264136    6.638112079    6.690287184
  180 THR   CB      1765    4.999683697    6.687104971    6.716419743
  180 THR   OG1     1766    4.910377430    6.643022594    6.613796357
  180 THR   HG1     1767    4.821250962    6.682606058    6.635911595
  180 THR   CG2     1768    5.008206235    6.839773108    6.711061282
  180 THR   C       1769    5.154755377    6.493950372    6.739990017
  180 THR   O       1770    5.170546033    6.472671783    6.860112302
  181 GLU   N       1771    5.149826954    6.388843966    6.658624162
  181 GLU   H       1772    5.102785138    6.389757854    6.570373790
  181 GLU   CA      1773    5.194079710    6.251669733    6.687565097
  181 GLU   CB      1774    5.212885461    6.169586341    6.559821259
  181 GLU   CG      1775    5.311150155    6.222320617    6.455063973
  181 GLU   CD      1776    5.336641387    6.123797412    6.340821866
  181 GLU   OE1     1777    5.383119174    6.167965984    6.233518778
  181 GLU   OE2     1778    5.303444852    6.003672582    6.350326681
  181 GLU   C       1779    5.321798919    6.245233059    6.771567228
  181 GLU   O       1780    5.315129200    6.182990519    6.877446316
  182 TYR   N       1781    5.415899497    6.334913004    6.743394637
  182 TYR   H       1782    5.405519712    6.411041673    6.679377419
  182 TYR   CA      1783    5.545689517    6.337088054    6.812409728
  182 TYR   CB      1784    5.652260986    6.416689686    6.736810423
  182 TYR   CG      1785    5.684885896    6.342430770    6.607079050
  182 TYR   CD1     1786    5.752059501    6.220740500    6.606739211
  182 TYR   HD1     1787    5.811727287    6.198204528    6.695129745
  182 TYR   CD2     1788    5.631305813    6.389030194    6.487596162
  182 TYR   HD2     1789    5.572821963    6.480893013    6.483163147
  182 TYR   CE1     1790    5.755153287    6.139300167    6.494152471
  182 TYR   HE1     1791    5.819002670    6.051071533    6.498512091
  182 TYR   CE2     1792    5.638842356    6.311920340    6.372191347
  182 TYR   HE2     1793    5.613293942    6.354370614    6.275107767
  182 TYR   CZ      1794    5.690523872    6.183087670    6.379145108
  182 TYR   OH      1795    5.642185645    6.099821261    6.283098635
  182 TYR   HH      1796    5.548125022    6.129434050    6.266506885
  182 TYR   C       1797    5.542757207    6.371365677    0.042557642
  182 TYR   O       1798    5.627895832    6.338014524    0.124840042
  183 LEU   N       1799    5.430939277    6.430717412    0.083370287
  183 LEU   H       1800    5.361105942    6.450931902    0.014695787
  183 LEU   CA      1801    5.393441344    6.465478715    0.221204772
  183 LEU   CB      1802    5.295300680    6.582817132    0.218054771
  183 LEU   CG      1803    5.356457369    6.710338899    0.159693904
  183 LEU   CD1     1804    5.254238056    6.822361195    0.139460184
  183 LEU   CD2     1805    5.466929478    6.771532678    0.246066563
  183 LEU   C       1806    5.338208695    6.350507026    0.305702497
  183 LEU   O       1807    5.329803717    6.366695504    0.427353213
  184 GLU   N       1808    5.287088433    6.246926865    0.239764301
  184 GLU   H       1809    5.301280407    6.240476745    0.140981829
  184 GLU   CA      1810    5.211072258    6.137664647    0.302176957
  184 GLU   CB      1811    5.113745388    6.065879140    0.208450018
  184 GLU   CG      1812    4.971233582    6.093251290    0.256947768
  184 GLU   CD      1813    4.941100310    6.015842320    0.385428873
  184 GLU   OE1     1814    4.860168820    5.921957357    0.369363940
  184 GLU   OE2     1815    4.978847923    6.054429672    0.498172540
  184 GLU   C       1816    5.305327778    6.032905570    0.361784265
  184 GLU   O       1817    5.390987757    5.975980210    0.294316394
  185 GLU   N       1818    5.269169212    5.976085539    0.476470979
  185 GLU   H       1819    5.176842921    5.991190827    0.511804428
  185 GLU   CA      1820    5.351297611    5.890032287    0.562843478
  185 GLU   CB      1821    5.277768922    5.868569457    0.695303160
  185 GLU   CG      1822    5.366263963    5.805328377    0.802898760
  185 GLU   CD      1823    5.301165611    5.688825174    0.877711348
  185 GLU   OE1     1824    5.256898918    5.587176708    0.819978779
  185 GLU   OE2     1825    5.326529469    5.688359389    1.000100927
  185 GLU   C       1826    5.394213602    5.758599948    0.497311490
  185 GLU   O       1827    5.513457090    5.732534970    0.482125722
  186 ARG   N       1828    5.296394715    5.685502576    0.444602221
  186 ARG   H       1829    5.201582186    5.704115887    0.470403104
  186 ARG   CA      1830    5.325302372    5.564995464    0.365516059
  186 ARG   CB      1831    5.193011300    5.491332093    0.343537101
  186 ARG   CG      1832    5.204389156    5.364133976    0.259260468
  186 ARG   CD      1833    5.074420074    5.283499637    0.255369248
  186 ARG   NE      1834    4.954353991    5.354842653    0.209488372
  186 ARG   HE      1835    4.969440302    5.445221646    0.169437888
  186 ARG   CZ      1836    4.830662445    5.303616139    0.215014944
  186 ARG   NH1     1837    4.807901196    5.173040494    0.234710805
  186 ARG   HH11    1838    4.714635991    5.139686758    0.248458715
  186 ARG   HH12    1839    4.884718087    5.109401435    0.227810998
  186 ARG   NH2     1840    4.721565990    5.381087627    0.207911390
  186 ARG   HH21    1841    4.631136142    5.340180410    0.220115639
  186 ARG   HH22    1842    4.726190188    5.478568182    0.186090336
  186 ARG   C       1843    5.404329582    5.585860368    0.236167944
  186 ARG   O       1844    5.504722195    5.516373295    0.221230938
  187 ARG   N       1845    5.378466921    5.692705179    0.161306008
  187 ARG   H       1846    5.301493048    5.753337054    0.181296872
  187 ARG   CA      1847    5.453049636    5.722860286    0.038256893
  187 ARG   CB      1848    5.378845845    5.834837053   -0.035010731
  187 ARG   CG      1849    5.440904377    5.872620216   -0.169662230
  187 ARG   CD      1850    5.424414735    5.762097321    6.644764539
  187 ARG   NE      1851    5.493705867    5.808599796    6.523741748
  187 ARG   HE      1852    5.466206256    5.898577975    6.489864043
  187 ARG   CZ      1853    5.589687147    5.742855718    6.457265014
  187 ARG   NH1     1854    5.639604167    5.623334677    6.491601769
  187 ARG   HH11    1855    5.722294697    5.586825904    6.448840213
  187 ARG   HH12    1856    5.588827207    5.561286157    6.551354574
  187 ARG   NH2     1857    5.640825851    5.806768315    6.351167127
  187 ARG   HH21    1858    5.707937982    5.760190238    6.293494048
  187 ARG   HH22    1859    5.632355893    5.905859370    6.340716078
  187 ARG   C       1860    5.598390327    5.758611113    0.070055308
  187 ARG   O       1861    5.686118219    5.691262789    0.016212923
  188 ILE   N       1862    5.618364237    5.825378537    0.183343290
  188 ILE   H       1863    5.538433850    5.875937526    0.215822852
  188 ILE   CA      1864    5.749600644    5.857927550    0.241046149
  188 ILE   CB      1865    5.749220927    5.963058474    0.352205247
  188 ILE   CG1     1866    5.675228160    6.092479400    0.317729162
  188 ILE   CG2     1867    5.891775104    6.004840871    0.388869987
  188 ILE   CD      1868    5.627672768    6.165903718    0.443264961
  188 ILE   C       1869    5.818681420    5.732613558    0.295244000
  188 ILE   O       1870    5.929972525    5.705736368    0.250274323
  189 LYSH  N       1871    5.746885485    5.642680343    0.361925040
  189 LYSH  H       1872    5.656314382    5.664502965    0.398278849
  189 LYSH  CA      1873    5.799098289    5.515815860    0.414763052
  189 LYSH  CB      1874    5.710477405    5.443318003    0.516249011
  189 LYSH  CG      1875    5.723253410    5.507084006    0.654727595
  189 LYSH  CD      1876    5.600044438    5.467356805    0.736269462
  189 LYSH  CE      1877    5.606617638    5.495699460    0.886477609
  189 LYSH  NZ      1878    5.497636796    5.423326786    0.953527200
  189 LYSH  HZ1     1879    5.476483177    5.340231779    0.902070067
  189 LYSH  HZ2     1880    5.417252076    5.482712298    0.950112777
  189 LYSH  HZ3     1881    5.520512805    5.396831567    1.047204525
  189 LYSH  C       1882    5.837198004    5.418375426    0.303122382
  189 LYSH  O       1883    5.935592420    5.345980989    0.317487698
  190 GLU   N       1884    5.760089878    5.423963271    0.194885823
  190 GLU   H       1885    5.689738281    5.493528518    0.180331271
  190 GLU   CA      1886    5.792482691    5.342454797    0.076927934
  190 GLU   CB      1887    5.684753818    5.367235337   -0.028842261
  190 GLU   CG      1888    5.692291408    5.265966717   -0.143279702
  190 GLU   CD      1889    5.599008081    5.308283972    6.662003742
  190 GLU   OE1     1890    5.499063785    5.381233772    6.679653786
  190 GLU   OE2     1891    5.615638241    5.253608806    6.550837745
  190 GLU   C       1892    5.929121614    5.383648274    0.021776838
  190 GLU   O       1893    6.022731117    5.304648889    0.010467125
  191 ILE   N       1894    5.940866393    5.512507505    6.909904551
  191 ILE   H       1895    5.858235598    5.565910864    6.927799610
  191 ILE   CA      1896    6.059765412    5.575883084    6.851101826
  191 ILE   CB      1897    6.019854058    5.718389375    6.812268321
  191 ILE   CG1     1898    5.911029064    5.699388057    6.706405490
  191 ILE   CG2     1899    6.134552655    5.802915258    6.756503322
  191 ILE   CD      1900    5.842057947    5.831652388    6.672386776
  191 ILE   C       1901    6.187051242    5.567654341    0.016685061
  191 ILE   O       1902    6.296688006    5.543510773   -0.033583396
  192 VAL   N       1903    6.171910009    5.571659663    0.148759663
  192 VAL   H       1904    6.096366075    5.623122456    0.189323338
  192 VAL   CA      1905    6.283288035    5.554396473    0.243151209
  192 VAL   CB      1906    6.239328560    5.601281462    0.382001492
  192 VAL   CG1     1907    6.345502417    5.576278231    0.489300563
  192 VAL   CG2     1908    6.207261347    5.750660362    0.373793095
  192 VAL   C       1909    6.329937354    5.408700537    0.240798411
  192 VAL   O       1910    6.441961076    5.378713900    0.199771556
  193 LYSH  N       1911    6.241015641    5.310699684    0.254219435
  193 LYSH  H       1912    6.143106764    5.329473650    0.262170427
  193 LYSH  CA      1913    6.274807790    5.167900302    0.245534547
  193 LYSH  CB      1914    6.152514071    5.087647441    0.290430779
  193 LYSH  CG      1915    6.163086737    5.037526190    0.434601092
  193 LYSH  CD      1916    6.188084894    4.886582967    0.432941960
  193 LYSH  CE      1917    6.332121534    4.843275207    0.404890490
  193 LYSH  NZ      1918    6.351318822    4.697549460    0.406605354
  193 LYSH  HZ1     1919    6.299085531    4.656923993    0.331630643
  193 LYSH  HZ2     1920    6.329460303    4.658585919    0.496070356
  193 LYSH  HZ3     1921    6.448094256    4.681375175    0.387294528
  193 LYSH  C       1922    6.322648696    5.112616447    0.111127528
  193 LYSH  O       1923    6.391492241    5.010738232    0.107655267
  194 LYSH  N       1924    6.268769783    5.170016241    0.003929460
  194 LYSH  H       1925    6.173601513    5.200439195    0.008106111
  194 LYSH  CA      1926    6.313741741    5.134211676    6.787558462
  194 LYSH  CB      1927    6.215795113    5.194995001    6.686963541
  194 LYSH  CG      1928    6.248373550    5.153783221    6.543269504
  194 LYSH  CD      1929    6.134872387    5.212196095    6.458927345
  194 LYSH  CE      1930    6.164790681    5.196040198    6.309753342
  194 LYSH  NZ      1931    6.048653044    5.246146810    6.234853622
  194 LYSH  HZ1     1932    6.030260192    5.338525629    6.268438261
  194 LYSH  HZ2     1933    5.967832349    5.189405042    6.250613934
  194 LYSH  HZ3     1934    6.066843468    5.253982232    6.136840558
  194 LYSH  C       1935    6.457172597    5.180103445    6.760589404
  194 LYSH  O       1936    6.539130692    5.111885340    6.699276932
  195 HISB  N       1937    6.480807215    5.306844291    6.793256868
  195 HISB  H       1938    6.404261511    5.356583852    6.834080738
  195 HISB  CA      1939    6.604513621    5.371192930    6.746740849
  195 HISB  CB      1940    6.569471294    5.506328332    6.684152454
  195 HISB  CG      1941    6.501263022    5.494707401    6.547697555
  195 HISB  ND1     1942    6.565040578    5.494943757    6.430986939
  195 HISB  CD2     1943    6.373196765    5.523112774    6.525810618
  195 HISB  HD2     1944    6.293881868    5.534268886    6.599733117
  195 HISB  CE1     1945    6.476711499    5.524830239    6.336154895
  195 HISB  HE1     1946    6.495705003    5.526616217    6.228831334
  195 HISB  NE2     1947    6.357516474    5.535104532    6.394270513
  195 HISB  HE2     1948    6.270276846    5.554212524    6.349280149
  195 HISB  C       1949    6.712462018    5.397492587    6.851946667
  195 HISB  O       1950    6.830381731    5.404307666    6.817632002
  196 SER   N       1951    6.677232315    5.424674173    0.058352102
  196 SER   H       1952    6.585793380    5.410707383    0.096368770
  196 SER   CA      1953    6.772819310    5.463059627    0.163232533
  196 SER   CB      1954    6.761953091    5.612918371    0.192153707
  196 SER   OG      1955    6.624792140    5.650641143    0.206839424
  196 SER   HG      1956    6.593729433    5.708006865    0.131048328
  196 SER   C       1957    6.758658898    5.377836220    0.289524596
  196 SER   O       1958    6.780112026    5.425486239    0.400871982
  197 GLN   N       1959    6.754402760    5.246968322    0.266204694
  197 GLN   H       1960    6.741039544    5.212524118    0.173279878
  197 GLN   CA      1961    6.735481875    5.145268554    0.370662942
  197 GLN   CB      1962    6.667077468    5.018640169    0.318709438
  197 GLN   CG      1963    6.741787060    4.937286528    0.212842172
  197 GLN   CD      1964    6.730978931    4.978651799    0.065937104
  197 GLN   OE1     1965    6.749984343    5.094515380    0.029301247
  197 GLN   NE2     1966    6.676703737    4.886069469   -0.012606134
  197 GLN   HE21    1967    6.654965268    4.908899820   -0.107507226
  197 GLN   HE22    1968    6.660505015    4.796544011    0.028923885
  197 GLN   C       1969    6.862611867    5.117198693    0.451060263
  197 GLN   O       1970    6.849794599    5.133350392    0.572329364
  198 PHE   N       1971    0.061495955    5.106528643    0.390253268
  198 PHE   H       1972    0.077672550    5.131843121    0.294872477
  198 PHE   CA      1973    0.182093284    5.060029246    0.460286981
  198 PHE   CB      1974    0.261056055    4.971640332    0.363516173
  198 PHE   CG      1975    0.187820060    4.840129062    0.336114400
  198 PHE   CD1     1976    0.143911038    4.750476928    0.432846606
  198 PHE   HD1     1977    0.164375408    4.781676277    0.535258191
  198 PHE   CD2     1978    0.175990512    4.798606988    0.203982765
  198 PHE   HD2     1979    0.219633120    4.863287332    0.127872476
  198 PHE   CE1     1980    0.074895539    4.633566423    0.403002386
  198 PHE   HE1     1981    0.025941735    4.576817817    0.482154772
  198 PHE   CE2     1982    0.115975832    4.676791247    0.174312729
  198 PHE   HE2     1983    0.110878251    4.642838164    0.070854991
  198 PHE   CZ      1984    0.062405656    4.592320377    0.270851264
  198 PHE   HZ      1985    0.021805606    4.494638077    0.244568105
  198 PHE   C       1986    0.271471478    5.168936080    0.519989146
  198 PHE   O       1987    0.391334262    5.152150125    0.541901358
  199 ILE   N       1988    0.208785961    5.278793881    0.561092254
  199 ILE   H       1989    0.110422401    5.294742479    0.569540672
  199 ILE   CA      1990    0.278516979    5.396163813    0.615591666
  199 ILE   CB      1991    0.178526200    5.511821713    0.609752627
  199 ILE   CG1     1992    0.142261669    5.541749946    0.464161976
  199 ILE   CG2     1993    0.234891083    5.638715496    0.673993030
  199 ILE   CD      1994    0.257467384    5.579397438    0.370776188
  199 ILE   C       1995    0.341989257    5.374632823    0.753120833
  199 ILE   O       1996    0.270012973    5.332018439    0.843309063
  200 GLY   N       1997    0.458768302    5.434783384    0.774019923
  200 GLY   H       1998    0.470381012    5.485670109    0.688722281
  200 GLY   CA      1999    0.540428692    5.425847818    0.895921515
  200 GLY   C       2000    0.488263348    5.507107646    1.014616354
  200 GLY   O       2001    0.506606234    5.466425309    1.129235228
  201 TYR   N       2002    0.453317489    5.633265428    0.991098029
  201 TYR   H       2003    0.491521058    5.659847246    0.902578161
  201 TYR   CA      2004    0.390374506    5.713853910    1.096724600
  201 TYR   CB      2005    0.431744776    5.859365970    1.073789771
  201 TYR   CG      2006    0.582504810    5.882784690    1.062245477
  201 TYR   CD1     2007    0.656103852    5.897249556    1.179265664
  201 TYR   HD1     2008    0.606246849    5.898761687    1.276187452
  201 TYR   CD2     2009    0.640178486    5.901082633    0.937105824
  201 TYR   HD2     2010    0.585253123    5.913063155    0.843726934
  201 TYR   CE1     2011    0.789705921    5.933081716    1.165618310
  201 TYR   HE1     2012    0.845364060    5.958594134    1.255805714
  201 TYR   CE2     2013    0.775049262    5.933163390    0.927103885
  201 TYR   HE2     2014    0.820896060    5.933831496    0.828216952
  201 TYR   CZ      2015    0.852441550    5.943887098    1.042052596
  201 TYR   OH      2016    0.985866495    5.966812946    1.029160615
  201 TYR   HH      2017    1.021969865    5.948101659    0.937801741
  201 TYR   C       2018    0.239288888    5.692049600    1.107253733
  201 TYR   O       2019    0.177211973    5.671564150    1.003054361
  202 PRO   N       2020    0.174269914    5.739589262    1.213090940
  202 PRO   CA      2021    0.028323780    5.728727902    1.227043996
  202 PRO   CB      2022   -0.008034784    5.742400482    1.375028496
  202 PRO   CG      2023    0.114641424    5.817934022    1.426562942
  202 PRO   CD      2024    0.234044767    5.769576732    1.344006206
  202 PRO   C       2025    6.868779613    5.824120846    1.136758473
  202 PRO   O       2026    6.916414914    5.933483756    1.106723253
  203 ILE   N       2027    6.759097873    5.772098153    1.082408253
  203 ILE   H       2028    6.756623297    5.672439682    1.090286443
  203 ILE   CA      2029    6.655386430    5.845574413    1.008550344
  203 ILE   CB      2030    6.652751393    5.786483115    0.867446569
  203 ILE   CG1     2031    6.788793457    5.798621015    0.798489157
  203 ILE   CG2     2032    6.541819752    5.855099648    0.787449298
  203 ILE   CD      2033    6.804238863    5.762452456    0.650617216
  203 ILE   C       2034    6.519061345    5.838287861    1.077639463
  203 ILE   O       2035    6.480033861    5.732520271    1.126853107
  204 THR   N       2036    6.462241798    5.954876393    1.107111231
  204 THR   H       2037    6.514921186    6.039880249    1.107840916
  204 THR   CA      2038    6.335090165    5.959644391    1.180751719
  204 THR   CB      2039    6.348857776    6.018447438    1.321327872
  204 THR   OG1     2040    6.459090175    5.954820169    1.386533221
  204 THR   HG1     2041    6.534972140    6.019181524    1.396588013
  204 THR   CG2     2042    6.223037110    6.000688062    1.406555712
  204 THR   C       2043    6.227990163    6.038702910    1.105325300
  204 THR   O       2044    6.242288205    6.159043671    1.084230263
  205 LEU   N       2045    6.120803323    5.977200860    1.056141311
  205 LEU   H       2046    6.107442028    5.879777259    1.074328043
  205 LEU   CA      2047    6.003940328    6.043041906    0.995991381
  205 LEU   CB      2048    5.934439932    5.936855716    0.910555675
  205 LEU   CG      2049    5.807483762    5.984314723    0.839590131
  205 LEU   CD1     2050    5.829929294    6.109479917    0.754508557
  205 LEU   CD2     2051    5.772416580    5.874171961    0.739368868
  205 LEU   C       2052    5.908833518    6.096564563    1.103219192
  205 LEU   O       2053    5.865084228    6.023558475    1.192009490
  206 PHE   N       2054    5.889591327    6.228158211    1.101859026
  206 PHE   H       2055    5.943203344    6.287656065    1.041984809
  206 PHE   CA      2056    5.799398150    6.293371697    1.197875236
  206 PHE   CB      2057    5.838583991    6.441029745    1.206201161
  206 PHE   CG      2058    5.938843318    6.465609906    1.319127299
  206 PHE   CD1     2059    6.064501512    6.406235335    1.321188794
  206 PHE   HD1     2060    6.084800305    6.324244160    1.252294627
  206 PHE   CD2     2061    5.916266531    6.569483581    1.408691227
  206 PHE   HD2     2062    5.817744225    6.615873635    1.413415433
  206 PHE   CE1     2063    6.162753142    6.448710786    1.409854219
  206 PHE   HE1     2064    6.252133241    6.386802301    1.417570280
  206 PHE   CE2     2065    6.015721758    6.612899341    1.495545954
  206 PHE   HE2     2066    5.998082444    6.700127404    1.558483386
  206 PHE   CZ      2067    6.140382351    6.551629523    1.500563243
  206 PHE   HZ      2068    6.216534203    6.578057763    1.573927053
  206 PHE   C       2069    5.649550353    6.281240228    1.169436068
  206 PHE   O       2070    5.611907841    6.267647867    1.053118258
  207 VAL   N       2071    5.567900496    6.278197542    1.274379115
  207 VAL   H       2072    5.594996180    6.298548328    1.368467401
  207 VAL   CA      2073    5.423940319    6.251131672    1.261997358
  207 VAL   CB      2074    5.376632038    6.165885921    1.379917578
  207 VAL   CG1     2075    5.236556303    6.106096994    1.365320192
  207 VAL   CG2     2076    5.468233226    6.050232528    1.420496597
  207 VAL   C       2077    5.354015277    6.387094918    1.267386450
  207 VAL   O       2078    5.403724413    6.484355588    1.323930043
  208 GLU   N       2079    5.248721745    6.402882578    1.187680602
  208 GLU   H       2080    5.209155064    6.330756536    1.130841285
  208 GLU   CA      2081    5.163319949    6.522512375    1.186282606
  208 GLU   CB      2082    5.103665930    6.536778546    1.046118660
  208 GLU   CG      2083    5.214461164    6.584146533    0.951844973
  208 GLU   CD      2084    5.153111891    6.646811003    0.826476324
  208 GLU   OE1     2085    5.123402890    6.768220614    0.827919152
  208 GLU   OE2     2086    5.130268967    6.568409073    0.731850676
  208 GLU   C       2087    5.051868849    6.501649624    1.288987531
  208 GLU   O1      2088    5.054016719    6.401643807    1.363949016
  208 GLU   O2      2089    4.966373114    6.592645673    1.294703195
  209 2N6   F8      2090    0.541556707    0.191017617    6.581976081
  209 2N6   C7      2091    0.529032811    0.156722866    6.712992840
  209 2N6   C6      2092    0.608861024    0.057550613    6.768796408
  209 2N6   H5      2093    0.677793039   -0.000179893    6.707172931
  209 2N6   C5      2094    0.602500586    0.026406464    6.904118010
  209 2N6   H4      2095    0.661147498   -0.057368074    6.941845543
  209 2N6   C4      2096    0.522062176    0.103597165    0.068222476
  209 2N6   C10     2097    0.442182796    0.201557201    0.010383695
  209 2N6   C11     2098    0.355052324    0.285030647    0.102816311
  209 2N6   C9      2099    0.441217849    0.228852461    6.793021205
  209 2N6   H9      2100    0.361634534    0.291809362    6.753222649
  209 2N6   C3      2101    0.517616527    0.083446827    0.219824588
  209 2N6   N1      2102    0.615261188    0.141071389    0.291256124
  209 2N6   C12     2103    0.424513534    0.006654738    0.288805898
  209 2N6   C2      2104    0.627266138    0.117005036    0.422521787
  209 2N6   S1      2105    0.769047327    0.181248413    0.518750075
  209 2N6   C1      2106    0.897704913    0.184435027    0.395790169
  209 2N6   N3      2107    0.546887171    0.033108871    0.489260854
  209 2N6   C15     2108    0.442046285   -0.019222001    0.424245912
  209 2N6   C13     2109    0.299100071    6.875435704    0.256037851
  209 2N6   C16     2110    0.241996633    6.867135228    0.115431925
  209 2N6   N4      2111    0.204117886    6.872461387    0.010166391
  209 2N6   C14     2112    0.244366094    6.824162931    0.373069023
  209 2N6   H13     2113    0.145093013    6.780286410    0.383032027
  209 2N6   N2      2114    0.330208576    6.846053833    0.472262105
  209 2N6   H14     2115    0.320329254    6.793276591    0.556624194
  210 H2O   OW      2116    0.089604142    6.899151698    0.098003184
  210 H2O   HW1     2117    0.187058387    6.904328638    0.076225437
  210 H2O   HW2     2118    0.065512723    6.973059524    0.160897043
  211 NA+   NA      2119    3.773770080    2.340044841    5.246188976
  212 NA+   NA      2120    3.423482931    3.762451312    5.251573958
  213 NA+   NA      2121    0.124672486    6.082766566    2.309110524
  214 NA+   NA      2122    5.416708588    6.805470138    1.060009521
  215 NA+   NA      2123    3.657627229    5.335980300    3.325872479
  216 NA+   NA      2124    5.053659881    0.742010155    0.898916564
  217 NA+   NA      2125    0.958544523    5.830258167    0.372238955
  218 NA+   NA      2126    2.784509696    5.255971911    3.319317496
    1 SOLV  OW      2127    0.429761561    6.861576061    0.829051288
    1 SOLV  HW1     2128    0.403968807    6.774187719    0.787827179
    1 SOLV  HW2     2129    0.363542666    6.885791680    0.899973721
    2 SOLV  OW      2130    0.831254264    0.950479228    0.953185342
    2 SOLV  HW1     2131    0.772786403    1.027388165    0.979037308
    2 SOLV  HW2     2132    0.826964145    0.937187451    0.854156697
    3 SOLV  OW      2133    6.686231340    1.088452980    6.083026715
    3 SOLV  HW1     2134    6.715934951    1.063069621    5.990967048
    3 SOLV  HW2     2135    6.730604210    1.173932984    6.109965751
    4 SOLV  OW      2136    1.456382992    0.012832913    0.035966328
    4 SOLV  HW1     2137    1.385932873    0.066248373   -0.010782423
    4 SOLV  HW2     2138    1.534411979    0.071757940    0.056968323
    5 SOLV  OW      2139    6.684764020    6.103673503    1.353438832
    5 SOLV  HW1     2140    6.680043757    6.143449542    1.261802813
    5 SOLV  HW2     2141    6.729732726    6.168010771    1.415407228
    6 SOLV  OW      2142    0.882171468    0.984251849    1.730270302
    6 SOLV  HW1     2143    0.963832753    0.931183912    1.753006810
    6 SOLV  HW2     2144    0.849039983    1.031133942    1.812160636
    7 SOLV  OW      2145    1.168735601    5.446215724    1.321855637
    7 SOLV  HW1     2146    1.099372567    5.378570091    1.297071698
    7 SOLV  HW2     2147    1.160937014    5.467805368    1.419192326
    8 SOLV  OW      2148    6.608322111    1.550889559    6.384264527
    8 SOLV  HW1     2149    6.575778509    1.638288677    6.348198823
    8 SOLV  HW2     2150    6.543423414    1.516584940    6.452159932
    9 SOLV  OW      2151    0.489022854    2.226318764    6.371427954
    9 SOLV  HW1     2152    0.461664798    2.130123909    6.371404944
    9 SOLV  HW2     2153    0.431920283    2.277175287    6.435885330
   10 SOLV  OW      2154    0.793431910    1.219410224    6.000601639
   10 SOLV  HW1     2155    0.718681211    1.283561831    5.983314931
   10 SOLV  HW2     2156    0.850339699    1.253907149    6.075256250
   11 SOLV  OW      2157    5.783455963    0.110025185    5.507168909
   11 SOLV  HW1     2158    5.845097494    0.117838817    5.428804006
   11 SOLV  HW2     2159    5.721539730    0.188545275    5.508808003
   12 SOLV  OW      2160    5.960525631    6.558613972    5.629915683
   12 SOLV  HW1     2161    5.951256662    6.473393055    5.578409396
   12 SOLV  HW2     2162    6.018470681    6.622216966    5.578941062
   13 SOLV  OW      2163    6.289987388    5.739589261    6.113509935
   13 SOLV  HW1     2164    6.227485004    5.667429139    6.143311371
   13 SOLV  HW2     2165    6.287658365    5.746585447    6.013773696
   14 SOLV  OW      2166    0.685658657    0.207167939    6.134445155
   14 SOLV  HW1     2167    0.731641222    0.271799171    6.195357188
   14 SOLV  HW2     2168    0.616858778    0.156027398    6.185952344
   15 SOLV  OW      2169    6.489006001    1.467073789    1.943695665
   15 SOLV  HW1     2170    6.481671293    1.431401029    2.036837633
   15 SOLV  HW2     2171    6.473623491    1.565888411    1.944561196
   16 SOLV  OW      2172    0.815031335    0.680421586    1.521283861
   16 SOLV  HW1     2173    0.729045681    0.635389295    1.545337967
   16 SOLV  HW2     2174    0.891591442    0.628447433    1.559194777
   17 SOLV  OW      2175    0.000342644    0.206887533    1.437499256
   17 SOLV  HW1     2176    0.076271276    0.253831751    1.482587857
   17 SOLV  HW2     2177   -0.063955330    0.173639037    1.506508380
   18 SOLV  OW      2178    5.699293917    0.912181460    6.498563090
   18 SOLV  HW1     2179    5.716043425    0.822179886    6.458302976
   18 SOLV  HW2     2180    5.617556024    0.908269611    6.556054471
   19 SOLV  OW      2181    6.080952960    5.700469292    1.090150025
   19 SOLV  HW1     2182    5.990918439    5.657221663    1.095130314
   19 SOLV  HW2     2183    6.143760364    5.653941219    1.152533695
   20 SOLV  OW      2184    1.760565827    0.562003990    1.069307075
   20 SOLV  HW1     2185    1.712528701    0.501925303    1.005408827
   20 SOLV  HW2     2186    1.696373881    0.628911250    1.106787560
   21 SOLV  OW      2187    0.947138048    0.077575530    6.081446478
   21 SOLV  HW1     2188    0.849619456    0.094319954    6.095980151
   21 SOLV  HW2     2189    0.975513205   -0.002261209    6.134572982
   22 SOLV  OW      2190    6.402686374    1.722501880    0.104922891
   22 SOLV  HW1     2191    6.366204359    1.647828417    0.160552443
   22 SOLV  HW2     2192    6.360148544    1.808629074    0.132748854
   23 SOLV  OW      2193    6.244485029    4.541921592    0.182380542
   23 SOLV  HW1     2194    6.153711903    4.540558372    0.140428760
   23 SOLV  HW2     2195    6.310859337    4.578271791    0.116999168
   24 SOLV  OW      2196    1.686872628    0.121787303    5.760300062
   24 SOLV  HW1     2197    1.729580033    0.134817745    5.849787806
   24 SOLV  HW2     2198    1.727902643    0.184755543    5.694320875
   25 SOLV  OW      2199    5.781471139    5.137418897    6.203161800
   25 SOLV  HW1     2200    5.710952430    5.205137321    6.224204889
   25 SOLV  HW2     2201    5.752069577    5.047512685    6.235624959
   26 SOLV  OW      2202    6.354527322    6.317974332    5.043489525
   26 SOLV  HW1     2203    6.353216428    6.218043699    5.039741729
   26 SOLV  HW2     2204    6.260674134    6.352497148    5.044717432
   27 SOLV  OW      2205    6.607960226    0.519847756    1.595839442
   27 SOLV  HW1     2206    6.677579274    0.562535323    1.653569044
   27 SOLV  HW2     2207    6.523136959    0.572525694    1.601469836
   28 SOLV  OW      2208    4.843299666    0.501839370    6.850106726
   28 SOLV  HW1     2209    4.894477563    0.567454371    6.905578768
   28 SOLV  HW2     2210    4.795284062    0.550324266    6.776995049
   29 SOLV  OW      2211    5.822363328    5.129039222    5.929835463
   29 SOLV  HW1     2212    5.780767375    5.206927448    5.882877262
   29 SOLV  HW2     2213    5.826141386    5.147500072    6.028053533
   30 SOLV  OW      2214    5.787376946    0.421833724    5.702225300
   30 SOLV  HW1     2215    5.736844417    0.389851103    5.622077832
   30 SOLV  HW2     2216    5.786504701    0.521805432    5.704438187
   31 SOLV  OW      2217    6.435161576    5.826105703    6.646015843
   31 SOLV  HW1     2218    6.453814498    5.755032836    6.578173029
   31 SOLV  HW2     2219    6.378212067    5.897289870    6.604889553
   32 SOLV  OW      2220    0.582843152    6.751030278    6.480624069
   32 SOLV  HW1     2221    0.608652753    6.743528058    6.576953394
   32 SOLV  HW2     2222    0.598723157    6.663481394    6.434965724
   33 SOLV  OW      2223    6.664028262    6.805615728    0.155165773
   33 SOLV  HW1     2224    6.739039409    6.763888070    0.206484132
   33 SOLV  HW2     2225    6.686280009    6.805553931    0.057665566
   34 SOLV  OW      2226    6.401313285    0.798010519    4.956224684
   34 SOLV  HW1     2227    6.312196762    0.841114617    4.970433537
   34 SOLV  HW2     2228    6.391009359    0.719586431    4.895027714
   35 SOLV  OW      2229    0.044152116    1.193137783    4.854123043
   35 SOLV  HW1     2230    0.088633145    1.275524427    4.889274629
   35 SOLV  HW2     2231   -0.054609655    1.208105360    4.849240475
   36 SOLV  OW      2232    1.661711354    0.171945711    0.118618410
   36 SOLV  HW1     2233    1.617238295    0.254373083    0.153683109
   36 SOLV  HW2     2234    1.702379731    0.121159378    0.194568417
   37 SOLV  OW      2235    5.877101323    5.534302521    1.114462272
   37 SOLV  HW1     2236    5.883048633    5.447947770    1.064370290
   37 SOLV  HW2     2237    5.814899011    5.523599355    1.192037947
   38 SOLV  OW      2238    1.425312729    0.313916035    1.162641169
   38 SOLV  HW1     2239    1.394049246    0.356469376    1.077709850
   38 SOLV  HW2     2240    1.478122775    0.231726970    1.141251472
   39 SOLV  OW      2241    1.251837848    5.877152966    1.508119698
   39 SOLV  HW1     2242    1.324214260    5.935680371    1.544695936
   39 SOLV  HW2     2243    1.292577475    5.795834318    1.466537386
   40 SOLV  OW      2244    4.778634136    6.245032053    6.576623588
   40 SOLV  HW1     2245    4.684382221    6.277245819    6.567645438
   40 SOLV  HW2     2246    4.839207262    6.303921512    6.523101326
   41 SOLV  OW      2247    4.951400080    5.639883439    0.118762884
   41 SOLV  HW1     2248    4.890286449    5.664580693    0.193973435
   41 SOLV  HW2     2249    4.955260280    5.715053589    0.052915107
   42 SOLV  OW      2250    1.304487785    1.124325458    2.088650580
   42 SOLV  HW1     2251    1.297053290    1.121638177    1.988955317
   42 SOLV  HW2     2252    1.371382768    1.056421425    2.118910955
   43 SOLV  OW      2253    0.358943602    5.851957026    6.207270304
   43 SOLV  HW1     2254    0.423487402    5.887159388    6.139474082
   43 SOLV  HW2     2255    0.314827639    5.928488092    6.254154324
   44 SOLV  OW      2256    0.766085618    5.613604783    5.671346871
   44 SOLV  HW1     2257    0.846681605    5.584678010    5.723013029
   44 SOLV  HW2     2258    0.767096836    5.570455444    5.581130870
   45 SOLV  OW      2259    6.499788494    5.749096721    6.903113226
   45 SOLV  HW1     2260    6.425538661    5.689159351    6.933021611
   45 SOLV  HW2     2261    6.481850485    5.780338132    6.809827631
   46 SOLV  OW      2262    1.275185992    6.730147169    0.090539350
   46 SOLV  HW1     2263    1.326329509    6.807703214    0.053513101
   46 SOLV  HW2     2264    1.237431435    6.676161964    0.015295360
   47 SOLV  OW      2265    0.406386458    5.916669104    0.689857990
   47 SOLV  HW1     2266    0.337917048    5.921081192    0.762620068
   47 SOLV  HW2     2267    0.361255502    5.925619348    0.601061145
   48 SOLV  OW      2268    0.450546508    6.593561148    2.117585420
   48 SOLV  HW1     2269    0.486905439    6.609388034    2.209396393
   48 SOLV  HW2     2270    0.355167063    6.564207878    2.124130235
   49 SOLV  OW      2271    5.686126203    0.008139100    5.741795954
   49 SOLV  HW1     2272    5.706461504   -0.084164085    5.774484772
   49 SOLV  HW2     2273    5.719190878    0.018281755    5.647956605
   50 SOLV  OW      2274    5.532374691    6.862152187    5.466520428
   50 SOLV  HW1     2275    5.532800587    6.961987826    5.460801509
   50 SOLV  HW2     2276    5.619207300    6.826448506    5.432091582
   51 SOLV  OW      2277    6.780729149    5.987113306    1.592067965
   51 SOLV  HW1     2278    6.873735630    6.016341781    1.614360430
   51 SOLV  HW2     2279    6.757885002    6.016585407    1.499272914
   52 SOLV  OW      2280    0.159410928    6.733738950    4.712876635
   52 SOLV  HW1     2281    0.232348305    6.707724030    4.649604145
   52 SOLV  HW2     2282    0.182956464    6.820299309    4.757068400
   53 SOLV  OW      2283    0.531388231    1.930923399    6.011603639
   53 SOLV  HW1     2284    0.543206449    1.968164108    5.919543465
   53 SOLV  HW2     2285    0.616141043    1.942594111    6.063395069
   54 SOLV  OW      2286    2.274973842    6.779516733    1.309503064
   54 SOLV  HW1     2287    2.335981135    6.839557883    1.361219646
   54 SOLV  HW2     2288    2.321135799    6.748811450    1.226270528
   55 SOLV  OW      2289    5.484453425    6.716506240    5.691851904
   55 SOLV  HW1     2290    5.516369609    6.783617466    5.624924067
   55 SOLV  HW2     2291    5.423479375    6.761173708    5.757341007
   56 SOLV  OW      2292    6.654693381    5.477837428    1.371635186
   56 SOLV  HW1     2293    6.730245149    5.448314041    1.430132880
   56 SOLV  HW2     2294    6.607863942    5.555256728    1.414237420
   57 SOLV  OW      2295    0.753869377    5.238205596    0.689733533
   57 SOLV  HW1     2296    0.771873680    5.336480308    0.685275464
   57 SOLV  HW2     2297    0.768790238    5.197485578    0.599616130
   58 SOLV  OW      2298    4.645613705    6.295616364    0.538458802
   58 SOLV  HW1     2299    4.564735604    6.325018729    0.589410970
   58 SOLV  HW2     2300    4.620994767    6.220270640    0.477476578
   59 SOLV  OW      2301    6.311100661    4.439165883    0.545070147
   59 SOLV  HW1     2302    6.216653191    4.408371144    0.533544943
   59 SOLV  HW2     2303    6.370937338    4.386415872    0.484750151
   60 SOLV  OW      2304    5.898450152    4.578361372    0.388979503
   60 SOLV  HW1     2305    5.852282376    4.495328429    0.357746366
   60 SOLV  HW2     2306    5.886033190    4.650874263    0.321236917
   61 SOLV  OW      2307    4.556737459    5.039687187    0.228179457
   61 SOLV  HW1     2308    4.565027655    4.993192345    0.140025247
   61 SOLV  HW2     2309    4.460153707    5.046831085    0.253122128
   62 SOLV  OW      2310    0.250062649    2.323132442    6.495390025
   62 SOLV  HW1     2311    0.179871597    2.297660537    6.561920823
   62 SOLV  HW2     2312    0.206284999    2.357198074    6.412173777
   63 SOLV  OW      2313    5.800197312    6.682414082    5.809995668
   63 SOLV  HW1     2314    5.867956745    6.648338782    5.744822259
   63 SOLV  HW2     2315    5.846962746    6.721892024    5.889080979
   64 SOLV  OW      2316    0.970379791    5.770892754    6.723867412
   64 SOLV  HW1     2317    0.972056252    5.870782475    6.728466456
   64 SOLV  HW2     2318    1.029047962    5.740004549    6.648995436
   65 SOLV  OW      2319    5.864108365    5.866003068    6.061600587
   65 SOLV  HW1     2320    5.865490940    5.792499031    6.129389123
   65 SOLV  HW2     2321    5.798864870    5.843382164    5.989270916
   66 SOLV  OW      2322    6.394276914    5.255534054    6.011747565
   66 SOLV  HW1     2323    6.417835450    5.339667411    5.963082755
   66 SOLV  HW2     2324    6.442406116    5.178381026    5.970121805
   67 SOLV  OW      2325    6.430490482    0.239361995    1.394697106
   67 SOLV  HW1     2326    6.414834951    0.276019358    1.486419731
   67 SOLV  HW2     2327    6.450896627    0.141653946    1.400909173
   68 SOLV  OW      2328    0.514113259    1.932504231    0.634914730
   68 SOLV  HW1     2329    0.503735233    2.031063974    0.648328300
   68 SOLV  HW2     2330    0.455996032    1.883715363    0.700057588
   69 SOLV  OW      2331    5.515644332    0.162981687    5.104210546
   69 SOLV  HW1     2332    5.550541467    0.251571040    5.073647225
   69 SOLV  HW2     2333    5.592152705    0.104705902    5.131640088
   70 SOLV  OW      2334    1.121198029    6.877993626    6.289639861
   70 SOLV  HW1     2335    1.173268802    6.800474776    6.253843714
   70 SOLV  HW2     2336    1.070816787    6.849470559    6.371187489
   71 SOLV  OW      2337    5.838359681    5.566439474    5.809618255
   71 SOLV  HW1     2338    5.804105558    5.472953441    5.800211430
   71 SOLV  HW2     2339    5.775050262    5.619615283    5.865882258
   72 SOLV  OW      2340    4.521563611    0.319126449    6.744121943
   72 SOLV  HW1     2341    4.532985727    0.321803081    6.644805278
   72 SOLV  HW2     2342    4.606074157    0.286529235    6.786510610
   73 SOLV  OW      2343    6.666454903    0.748674793    1.269465846
   73 SOLV  HW1     2344    6.623059594    0.802461113    1.197178792
   73 SOLV  HW2     2345    6.707429630    0.810252463    1.336776628
   74 SOLV  OW      2346    0.370949376    5.424433011    1.356241218
   74 SOLV  HW1     2347    0.410346991    5.345839471    1.403915374
   74 SOLV  HW2     2348    0.423987072    5.443259557    1.273570297
   75 SOLV  OW      2349    6.405283310    1.056662048    0.919694845
   75 SOLV  HW1     2350    6.346407878    1.098146830    0.989078823
   75 SOLV  HW2     2351    6.486924781    1.113060019    0.907230424
   76 SOLV  OW      2352    0.590019972    6.588515276    2.398567670
   76 SOLV  HW1     2353    0.603767574    6.658948816    2.328912940
   76 SOLV  HW2     2354    0.557306231    6.631055062    2.482957888
   77 SOLV  OW      2355    6.431517536    1.424923625    6.547953674
   77 SOLV  HW1     2356    6.362013619    1.365328733    6.507709428
   77 SOLV  HW2     2357    6.394458601    1.468730140    6.629865214
   78 SOLV  OW      2358    4.598566315    5.089028774    0.642411897
   78 SOLV  HW1     2359    4.580608699    5.185281826    0.622045579
   78 SOLV  HW2     2360    4.635512110    5.080899302    0.734990115
   79 SOLV  OW      2361    5.187047210    0.432830268    5.972935737
   79 SOLV  HW1     2362    5.257030387    0.463987311    6.037224180
   79 SOLV  HW2     2363    5.105994050    0.490820376    5.981236902
   80 SOLV  OW      2364    2.078434272    6.766728349    2.399748193
   80 SOLV  HW1     2365    2.127130296    6.753996120    2.313338774
   80 SOLV  HW2     2366    1.980037805    6.770586309    2.382277878
   81 SOLV  OW      2367    0.861177653    0.674291114    2.854390230
   81 SOLV  HW1     2368    0.941603789    0.715258665    2.811323191
   81 SOLV  HW2     2369    0.818281149    0.610221790    2.790699294
   82 SOLV  OW      2370    6.378154236    4.640248953    0.708109770
   82 SOLV  HW1     2371    6.473925528    4.629286257    0.734741338
   82 SOLV  HW2     2372    6.342871137    4.553104490    0.674015324
   83 SOLV  OW      2373    4.856665820    0.916254015    6.738120100
   83 SOLV  HW1     2374    4.933370550    0.924070378    6.801813156
   83 SOLV  HW2     2375    4.780132906    0.870665754    6.783572149
   84 SOLV  OW      2376    6.311475886    1.487881881    0.217834619
   84 SOLV  HW1     2377    6.355888842    1.445920343    0.296997484
   84 SOLV  HW2     2378    6.270805553    1.416544390    0.160765482
   85 SOLV  OW      2379    4.573434935    6.883784704    0.268138689
   85 SOLV  HW1     2380    4.572597863    6.783864464    0.272250689
   85 SOLV  HW2     2381    4.497571402    6.919993091    0.322316555
   86 SOLV  OW      2382    1.402119812    0.288658190    4.749295456
   86 SOLV  HW1     2383    1.315832411    0.338475214    4.757907292
   86 SOLV  HW2     2384    1.477197007    0.346206865    4.781745338
   87 SOLV  OW      2385    0.236643226    0.696942275    1.927100441
   87 SOLV  HW1     2386    0.257578443    0.794624221    1.922427131
   87 SOLV  HW2     2387    0.302432784    0.651615247    1.987258338
   88 SOLV  OW      2388    5.912604097    0.177731538    4.788947610
   88 SOLV  HW1     2389    5.962978952    0.184444256    4.875071673
   88 SOLV  HW2     2390    5.871048108    0.266168813    4.767688531
   89 SOLV  OW      2391    1.142084872    5.987585745    2.209392519
   89 SOLV  HW1     2392    1.188635393    5.908277654    2.248701217
   89 SOLV  HW2     2393    1.051597539    5.960279326    2.176708047
   90 SOLV  OW      2394    0.343679674    0.319528370    2.127493240
   90 SOLV  HW1     2395    0.248274637    0.342776320    2.146399619
   90 SOLV  HW2     2396    0.347203561    0.241260798    2.065350103
   91 SOLV  OW      2397    1.251958362    5.431655227    1.051420465
   91 SOLV  HW1     2398    1.239019519    5.425830566    1.150415726
   91 SOLV  HW2     2399    1.163900912    5.419688705    1.005550147
   92 SOLV  OW      2400    0.053371746    2.354027995    0.741779368
   92 SOLV  HW1     2401    0.143007565    2.345740085    0.785330837
   92 SOLV  HW2     2402    0.005240925    2.266562519    0.747709909
   93 SOLV  OW      2403    1.534264914    5.521399019    1.709560979
   93 SOLV  HW1     2404    1.565242774    5.517331271    1.614558206
   93 SOLV  HW2     2405    1.602662156    5.568954336    1.764895868
   94 SOLV  OW      2406    1.625495047    6.680023921    4.810551794
   94 SOLV  HW1     2407    1.723182336    6.698867746    4.820728105
   94 SOLV  HW2     2408    1.613082116    6.589436728    4.770039274
   95 SOLV  OW      2409    5.118574374    0.901919938    6.875814713
   95 SOLV  HW1     2410    5.141352577    0.954998403    6.794170546
   95 SOLV  HW2     2411    5.201301310    0.886988603    6.929991680
   96 SOLV  OW      2412    2.367436532    6.305543755    0.668305165
   96 SOLV  HW1     2413    2.361566142    6.401107247    0.697198656
   96 SOLV  HW2     2414    2.462841452    6.275684771    0.671139535
   97 SOLV  OW      2415    6.722207050    0.532683991    4.765073580
   97 SOLV  HW1     2416    6.750814191    0.498997712    4.675369039
   97 SOLV  HW2     2417    6.642189294    0.481287202    4.795985210
   98 SOLV  OW      2418    6.819711006    6.302460993    4.120280193
   98 SOLV  HW1     2419    6.752737054    6.360516420    4.166604791
   98 SOLV  HW2     2420    6.809513422    6.312308513    4.021280995
   99 SOLV  OW      2421    0.917155035    1.222146183    5.294923024
   99 SOLV  HW1     2422    0.907578064    1.291483893    5.366351141
   99 SOLV  HW2     2423    1.004881219    1.175310749    5.305503295
  100 SOLV  OW      2424    5.994453012    5.206329939    1.241971054
  100 SOLV  HW1     2425    5.911157479    5.261651940    1.243641969
  100 SOLV  HW2     2426    5.970636558    5.110770133    1.224576727
  101 SOLV  OW      2427    6.188499835    5.344600307    1.077206685
  101 SOLV  HW1     2428    6.229722635    5.420360005    1.127831272
  101 SOLV  HW2     2429    6.134969597    5.287904574    1.139830617
  102 SOLV  OW      2430    6.083253101    0.386844619    0.847392475
  102 SOLV  HW1     2431    6.004523606    0.443367126    0.822718422
  102 SOLV  HW2     2432    6.151312277    0.443167849    0.894269873
  103 SOLV  OW      2433    6.729858847    5.466161666    1.101332163
  103 SOLV  HW1     2434    6.817025418    5.422949157    1.078175669
  103 SOLV  HW2     2435    6.718858668    5.467814265    1.200719436
  104 SOLV  OW      2436    1.120141204    6.861487925    0.410795339
  104 SOLV  HW1     2437    1.043568054    6.885194827    0.470596473
  104 SOLV  HW2     2438    1.139680171    6.938206487    0.349688290
  105 SOLV  OW      2439    5.915905441    4.762429942    0.188985505
  105 SOLV  HW1     2440    5.973876187    4.748053164    0.108772027
  105 SOLV  HW2     2441    5.848137390    4.833170291    0.168866898
  106 SOLV  OW      2442    6.137041535    5.468115852    1.827621567
  106 SOLV  HW1     2443    6.124017629    5.371763521    1.804208976
  106 SOLV  HW2     2444    6.085155455    5.525178116    1.763956557
  107 SOLV  OW      2445    6.561469443    1.772265865    6.253952923
  107 SOLV  HW1     2446    6.536655739    1.842458873    6.320726019
  107 SOLV  HW2     2447    6.485666190    1.758698238    6.190147363
  108 SOLV  OW      2448    5.490010661    6.444583491    5.504626813
  108 SOLV  HW1     2449    5.457011826    6.351455378    5.489137808
  108 SOLV  HW2     2450    5.424038661    6.509915562    5.467465144
  109 SOLV  OW      2451    0.203522393    6.055148230    6.035435295
  109 SOLV  HW1     2452    0.103963957    6.062299024    6.029219885
  109 SOLV  HW2     2453    0.232587904    6.075225673    6.128996364
  110 SOLV  OW      2454    0.016623531    2.268509499    6.640749191
  110 SOLV  HW1     2455   -0.036788348    2.337172692    6.591412101
  110 SOLV  HW2     2456   -0.023457728    2.253789647    6.731183794
  111 SOLV  OW      2457    6.313213463    0.952585957    5.518692902
  111 SOLV  HW1     2458    6.317866651    0.933928604    5.420549791
  111 SOLV  HW2     2459    6.218003968    0.967860519    5.545219890
  112 SOLV  OW      2460    1.581887157    0.686932014    5.631513413
  112 SOLV  HW1     2461    1.573576514    0.609415463    5.694152913
  112 SOLV  HW2     2462    1.611284795    0.654190509    5.541706711
  113 SOLV  OW      2463    1.760580951    1.522464178    0.785571278
  113 SOLV  HW1     2464    1.777723247    1.614504762    0.750411895
  113 SOLV  HW2     2465    1.737109850    1.461660942    0.709719360
  114 SOLV  OW      2466    6.278612023    5.515374434    1.500067330
  114 SOLV  HW1     2467    6.365073767    5.565428969    1.504618251
  114 SOLV  HW2     2468    6.208548558    5.565195110    1.551162511
  115 SOLV  OW      2469    6.498455317    5.708992170    1.495703813
  115 SOLV  HW1     2470    6.477729677    5.788474262    1.438667989
  115 SOLV  HW2     2471    6.488931157    5.733786507    1.592111963
  116 SOLV  OW      2472    0.890979685    6.122504320    2.459217986
  116 SOLV  HW1     2473    0.858381469    6.081699000    2.544507108
  116 SOLV  HW2     2474    0.990917391    6.119497378    2.456916721
  117 SOLV  OW      2475    6.838121135    1.565916381    1.618744622
  117 SOLV  HW1     2476    6.828608721    1.490571076    1.683814428
  117 SOLV  HW2     2477    6.851638488    1.651524642    1.668643961
  118 SOLV  OW      2478    6.200316045    0.297096679    1.244475970
  118 SOLV  HW1     2479    6.279601612    0.261816616    1.294182008
  118 SOLV  HW2     2480    6.223217498    0.385468941    1.203641973
  119 SOLV  OW      2481    1.340691158    6.602569501    6.478839837
  119 SOLV  HW1     2482    1.428657624    6.555898674    6.469587474
  119 SOLV  HW2     2483    1.354666027    6.691760279    6.521869708
  120 SOLV  OW      2484    6.780705602    1.004944714    5.834482864
  120 SOLV  HW1     2485    6.783142206    1.007493761    5.734535099
  120 SOLV  HW2     2486    6.840359367    0.931734562    5.867400837
  121 SOLV  OW      2487    1.137886114    1.419254644    6.006537771
  121 SOLV  HW1     2488    1.116047930    1.321811839    6.001112577
  121 SOLV  HW2     2489    1.100635901    1.466251690    5.926505859
  122 SOLV  OW      2490    0.428726272    5.642012101    6.367640304
  122 SOLV  HW1     2491    0.394634338    5.702681544    6.295815005
  122 SOLV  HW2     2492    0.419183852    5.546906375    6.338217625
  123 SOLV  OW      2493    6.314783578    0.545526532    1.250020266
  123 SOLV  HW1     2494    6.237882583    0.534102722    1.312926534
  123 SOLV  HW2     2495    6.329917685    0.642948971    1.233248446
  124 SOLV  OW      2496    1.651135627    0.773177041    5.063638897
  124 SOLV  HW1     2497    1.659270758    0.860488609    5.111707081
  124 SOLV  HW2     2498    1.736420483    0.753771190    5.015163064
  125 SOLV  OW      2499    6.759540477    1.042297611    5.566167611
  125 SOLV  HW1     2500    6.754459664    1.107871491    5.490827315
  125 SOLV  HW2     2501    6.691356862    0.970434565    5.552436498
  126 SOLV  OW      2502    6.107308094    0.537428511    1.426441397
  126 SOLV  HW1     2503    6.104767075    0.624822052    1.474995553
  126 SOLV  HW2     2504    6.093990546    0.462725702    1.491584811
  127 SOLV  OW      2505    5.872918367    5.953598904    5.161938630
  127 SOLV  HW1     2506    5.918019265    5.865454725    5.176026523
  127 SOLV  HW2     2507    5.777825848    5.938421847    5.134939193
  128 SOLV  OW      2508    1.112200369    1.121661956    6.054691548
  128 SOLV  HW1     2509    1.196445292    1.093349521    6.100545677
  128 SOLV  HW2     2510    1.067881504    1.193762553    6.107971239
  129 SOLV  OW      2511    5.009168648    5.732049546    0.507739820
  129 SOLV  HW1     2512    4.966903328    5.813197361    0.467364201
  129 SOLV  HW2     2513    4.962237370    5.708959382    0.592979631
  130 SOLV  OW      2514    5.313467783    5.802404577    5.179640852
  130 SOLV  HW1     2515    5.241159032    5.837214844    5.239319830
  130 SOLV  HW2     2516    5.386228111    5.762343497    5.235343914
  131 SOLV  OW      2517    6.241229312    1.132633412    1.134293421
  131 SOLV  HW1     2518    6.151414456    1.129580293    1.090408325
  131 SOLV  HW2     2519    6.229682149    1.142227939    1.233169557
  132 SOLV  OW      2520    5.869195537    0.214340219    0.963445280
  132 SOLV  HW1     2521    5.953136694    0.265149419    0.944114354
  132 SOLV  HW2     2522    5.838029785    0.168568142    0.880168907
  133 SOLV  OW      2523    6.409666569    6.843492085    0.249812061
  133 SOLV  HW1     2524    6.416354141    6.937825954    0.282339003
  133 SOLV  HW2     2525    6.497011687    6.815797123    0.209745007
  134 SOLV  OW      2526    1.046321315    1.904572954    0.179897865
  134 SOLV  HW1     2527    1.074559894    1.862284238    0.093782843
  134 SOLV  HW2     2528    1.094492757    1.860850865    0.255854401
  135 SOLV  OW      2529    0.612447670    0.529396211    6.133686158
  135 SOLV  HW1     2530    0.708519397    0.550044372    6.152282823
  135 SOLV  HW2     2531    0.602332328    0.501008172    6.038325282
  136 SOLV  OW      2532    6.043407750    1.411943337    6.576654419
  136 SOLV  HW1     2533    5.960942900    1.380315078    6.623569115
  136 SOLV  HW2     2534    6.078423308    1.493731924    6.622329437
  137 SOLV  OW      2535    3.821913372    3.845925380    4.009197746
  137 SOLV  HW1     2536    3.744756219    3.882134261    4.061501965
  137 SOLV  HW2     2537    3.801112047    3.850736324    3.911503530
  138 SOLV  OW      2538    5.258157545    4.291295080    3.640373369
  138 SOLV  HW1     2539    5.284274311    4.324518852    3.731015548
  138 SOLV  HW2     2540    5.338165659    4.252110229    3.594929995
  139 SOLV  OW      2541    4.022003647    4.322089085    6.843279556
  139 SOLV  HW1     2542    4.001501350    4.266487977    6.923837309
  139 SOLV  HW2     2543    3.978523316    4.411657782    6.852673406
  140 SOLV  OW      2544    5.500722957    3.556815323    4.249332414
  140 SOLV  HW1     2545    5.409358913    3.529045010    4.219616560
  140 SOLV  HW2     2546    5.537033756    3.625134695    4.185964358
  141 SOLV  OW      2547    3.407072781    5.316054074    3.968054732
  141 SOLV  HW1     2548    3.350895353    5.267798423    3.900842743
  141 SOLV  HW2     2549    3.475361517    5.371639990    3.920633316
  142 SOLV  OW      2550    4.728080822    4.227356280    5.633614784
  142 SOLV  HW1     2551    4.692613521    4.146115813    5.587315836
  142 SOLV  HW2     2552    4.672870904    4.306839880    5.608400593
  143 SOLV  OW      2553    6.011007985    3.901195640    3.923002132
  143 SOLV  HW1     2554    5.933754362    3.906993761    3.859759626
  143 SOLV  HW2     2555    6.033078159    3.992580705    3.957105515
  144 SOLV  OW      2556    5.832802555    4.290176814    3.857662073
  144 SOLV  HW1     2557    5.740542768    4.259673954    3.881309742
  144 SOLV  HW2     2558    5.898537076    4.250037373    3.921453220
  145 SOLV  OW      2559    5.255877908    3.963556221    5.226682072
  145 SOLV  HW1     2560    5.203135833    3.911721740    5.294010534
  145 SOLV  HW2     2561    5.322840507    4.020948359    5.273838758
  146 SOLV  OW      2562    4.617033840    4.462681067    5.558233587
  146 SOLV  HW1     2563    4.527958026    4.502945315    5.579311770
  146 SOLV  HW2     2564    4.686445929    4.501901763    5.618612720
  147 SOLV  OW      2565    4.531328406    6.303040588    3.773452156
  147 SOLV  HW1     2566    4.523136686    6.383551518    3.714691251
  147 SOLV  HW2     2567    4.619607417    6.304918181    3.820411449
  148 SOLV  OW      2568    6.533425644    4.596794404    3.779707537
  148 SOLV  HW1     2569    6.632135065    4.609536099    3.769923865
  148 SOLV  HW2     2570    6.485889077    4.649459004    3.709221011
  149 SOLV  OW      2571    5.353555337    4.657670564    3.979387320
  149 SOLV  HW1     2572    5.379895241    4.689973436    3.888479543
  149 SOLV  HW2     2573    5.348540225    4.735341651    4.042184298
  150 SOLV  OW      2574    6.377466812    5.004228679    5.278070037
  150 SOLV  HW1     2575    6.373539984    5.056084842    5.192647621
  150 SOLV  HW2     2576    6.294037633    4.949980345    5.287977447
  151 SOLV  OW      2577    4.057257501    5.425187858    5.348181176
  151 SOLV  HW1     2578    3.978362642    5.464619920    5.301036116
  151 SOLV  HW2     2579    4.123769927    5.393130299    5.280725537
  152 SOLV  OW      2580    5.442566382    5.140250230    4.871460020
  152 SOLV  HW1     2581    5.508624389    5.209149812    4.841611961
  152 SOLV  HW2     2582    5.351758212    5.181677084    4.877734192
  153 SOLV  OW      2583    5.675287092    3.921671506    5.093682704
  153 SOLV  HW1     2584    5.632650846    3.965281109    5.014422923
  153 SOLV  HW2     2585    5.623127407    3.840161389    5.118926146
  154 SOLV  OW      2586    4.825431745    5.991810627    4.426586650
  154 SOLV  HW1     2587    4.726533980    5.978211586    4.420730174
  154 SOLV  HW2     2588    4.856875160    5.968456732    4.518607800
  155 SOLV  OW      2589    4.912111786    5.770727577    4.858176545
  155 SOLV  HW1     2590    4.874510254    5.784181049    4.949865552
  155 SOLV  HW2     2591    4.865438080    5.694136146    4.813938458
  156 SOLV  OW      2592    5.115061186    3.901159765    5.454445616
  156 SOLV  HW1     2593    5.032273138    3.851599150    5.428153671
  156 SOLV  HW2     2594    5.118773385    3.909349115    5.554047327
  157 SOLV  OW      2595    5.454834356    6.505898742    4.742352130
  157 SOLV  HW1     2596    5.368855620    6.506799305    4.793427559
  157 SOLV  HW2     2597    5.503565144    6.591883218    4.757641586
  158 SOLV  OW      2598    3.810226646    3.724138229    5.163919313
  158 SOLV  HW1     2599    3.908263610    3.738211179    5.150058321
  158 SOLV  HW2     2600    3.761454158    3.743237247    5.078726091
  159 SOLV  OW      2601    4.824467018    3.758637306    4.169235298
  159 SOLV  HW1     2602    4.804076660    3.760760586    4.267118699
  159 SOLV  HW2     2603    4.754995646    3.810704399    4.119595029
  160 SOLV  OW      2604    4.895605360    3.571627831    4.562455720
  160 SOLV  HW1     2605    4.910314160    3.515337609    4.481113804
  160 SOLV  HW2     2606    4.842465370    3.652660397    4.537731444
  161 SOLV  OW      2607    5.423045821    3.700316440    5.710611047
  161 SOLV  HW1     2608    5.418188408    3.755827503    5.793657545
  161 SOLV  HW2     2609    5.380486584    3.611394524    5.727443870
  162 SOLV  OW      2610    5.214480939    6.143104027    5.260435123
  162 SOLV  HW1     2611    5.206865750    6.167143263    5.163658603
  162 SOLV  HW2     2612    5.160392056    6.060998018    5.278723569
  163 SOLV  OW      2613    4.924399959    6.379143847    0.043375568
  163 SOLV  HW1     2614    4.878113000    6.308543829   -0.010243739
  163 SOLV  HW2     2615    5.017698036    6.390994597    0.009363724
  164 SOLV  OW      2616    5.906838384    3.779658688    6.508341799
  164 SOLV  HW1     2617    5.861627563    3.731997383    6.583736639
  164 SOLV  HW2     2618    5.974476311    3.843510697    6.545084509
  165 SOLV  OW      2619    5.323549907    5.898238747    4.214141404
  165 SOLV  HW1     2620    5.373449471    5.924983455    4.296581067
  165 SOLV  HW2     2621    5.230383612    5.934340128    4.218407053
  166 SOLV  OW      2622    4.307961057    5.813884643    6.258818704
  166 SOLV  HW1     2623    4.360679874    5.795232542    6.175916198
  166 SOLV  HW2     2624    4.340691094    5.755321736    6.332988154
  167 SOLV  OW      2625    5.193758100    5.905068274    5.610281484
  167 SOLV  HW1     2626    5.247173769    5.979947493    5.649545486
  167 SOLV  HW2     2627    5.127496080    5.872478598    5.677727948
  168 SOLV  OW      2628    5.433099507    0.118175890    5.773150895
  168 SOLV  HW1     2629    5.380959629    0.077857396    5.848356551
  168 SOLV  HW2     2630    5.521435810    0.071963866    5.765331276
  169 SOLV  OW      2631    5.131613075    4.675709762    6.263489340
  169 SOLV  HW1     2632    5.159922298    4.681299005    6.167733428
  169 SOLV  HW2     2633    5.147244656    4.763868709    6.308047666
  170 SOLV  OW      2634    4.408467836    4.934970870    5.852343031
  170 SOLV  HW1     2635    4.336083898    4.938950509    5.921225018
  170 SOLV  HW2     2636    4.486089447    4.990437630    5.882348222
  171 SOLV  OW      2637    4.650136062    6.756109330    4.501715136
  171 SOLV  HW1     2638    4.632155532    6.664625865    4.537895032
  171 SOLV  HW2     2639    4.660959741    6.751132572    4.402420049
  172 SOLV  OW      2640    5.022148015    5.794944720    5.807083852
  172 SOLV  HW1     2641    4.987125554    5.841814541    5.888190797
  172 SOLV  HW2     2642    5.097864488    5.735094735    5.833287834
  173 SOLV  OW      2643    4.201756476    3.720081587    5.583367692
  173 SOLV  HW1     2644    4.177934125    3.816880032    5.591390245
  173 SOLV  HW2     2645    4.120267603    3.664300059    5.599167647
  174 SOLV  OW      2646    5.858751095    5.138890405    4.438493266
  174 SOLV  HW1     2647    5.811315275    5.188466843    4.365736350
  174 SOLV  HW2     2648    5.943764588    5.100346960    4.402595940
  175 SOLV  OW      2649    5.412805007    5.913772046    5.810940624
  175 SOLV  HW1     2650    5.341381090    5.851660871    5.843228627
  175 SOLV  HW2     2651    5.463849944    5.949402407    5.889212710
  176 SOLV  OW      2652    5.180059439    4.497267491    6.481247174
  176 SOLV  HW1     2653    5.142417795    4.540035304    6.399055145
  176 SOLV  HW2     2654    5.207456657    4.568236187    6.546164697
  177 SOLV  OW      2655    3.893395161    4.936517043    6.742622216
  177 SOLV  HW1     2656    3.848510615    4.855346038    6.705230917
  177 SOLV  HW2     2657    3.881140647    5.013307923    6.679738022
  178 SOLV  OW      2658    4.489649936    5.281746941    5.215564526
  178 SOLV  HW1     2659    4.521628865    5.365020907    5.170349978
  178 SOLV  HW2     2660    4.548674726    5.205177562    5.189976238
  179 SOLV  OW      2661    5.252508187    3.936358588    6.093216047
  179 SOLV  HW1     2662    5.193907873    4.009815142    6.058979969
  179 SOLV  HW2     2663    5.314148169    3.972736305    6.163066448
  180 SOLV  OW      2664    4.862278823    3.507809506    6.027649263
  180 SOLV  HW1     2665    4.920715934    3.441631317    6.074633378
  180 SOLV  HW2     2666    4.919249047    3.572044676    5.976364523
  181 SOLV  OW      2667    6.009036449    6.179503476    4.709155280
  181 SOLV  HW1     2668    6.017989260    6.115026138    4.785066545
  181 SOLV  HW2     2669    6.098400505    6.219460826    4.688674383
  182 SOLV  OW      2670    6.007961522    4.822126441    6.475250868
  182 SOLV  HW1     2671    6.027529155    4.804778506    6.571779068
  182 SOLV  HW2     2672    5.926312014    4.879361896    6.467572676
  183 SOLV  OW      2673    4.638290543    4.177362014    6.625916394
  183 SOLV  HW1     2674    4.729715326    4.217838365    6.628088901
  183 SOLV  HW2     2675    4.646004414    4.078168243    6.615788323
  184 SOLV  OW      2676    5.193997199    4.320286657    5.094209601
  184 SOLV  HW1     2677    5.292427808    4.323625607    5.111581628
  184 SOLV  HW2     2678    5.148177821    4.275046294    5.170730215
  185 SOLV  OW      2679    6.761299645    5.200973219    5.181693754
  185 SOLV  HW1     2680    6.804185958    5.164150125    5.264185353
  185 SOLV  HW2     2681    6.672938595    5.241406620    5.205304454
  186 SOLV  OW      2682    5.510511135    3.304632320    5.288089495
  186 SOLV  HW1     2683    5.500258666    3.234204924    5.358351261
  186 SOLV  HW2     2684    5.421104777    3.325257842    5.248303126
  187 SOLV  OW      2685    6.785076250    4.223025058    5.234645693
  187 SOLV  HW1     2686    6.826404083    4.229703458    5.143820338
  187 SOLV  HW2     2687    6.728136994    4.140943970    5.239381294
  188 SOLV  OW      2688    3.846778279    5.391304400    6.387985175
  188 SOLV  HW1     2689    3.786921690    5.453658076    6.438294843
  188 SOLV  HW2     2690    3.941541877    5.422184809    6.396240172
  189 SOLV  OW      2691    4.575938983    5.921938473    4.843292085
  189 SOLV  HW1     2692    4.630256897    5.973038528    4.909913320
  189 SOLV  HW2     2693    4.575526329    5.825030767    4.867964465
  190 SOLV  OW      2694    0.085559349    4.081557272    4.417226507
  190 SOLV  HW1     2695    0.174385973    4.036138564    4.424222482
  190 SOLV  HW2     2696    0.097509425    4.180123251    4.429219492
  191 SOLV  OW      2697    6.501158004    5.383075306    3.708349528
  191 SOLV  HW1     2698    6.575095894    5.328788993    3.748176942
  191 SOLV  HW2     2699    6.443798099    5.324383542    3.651208315
  192 SOLV  OW      2700    3.812528811    6.157141731    6.794762915
  192 SOLV  HW1     2701    3.787438511    6.062954100    6.817141787
  192 SOLV  HW2     2702    3.730817327    6.214767062    6.796808811
  193 SOLV  OW      2703    5.806187528    6.505635622    4.175313714
  193 SOLV  HW1     2704    5.832468531    6.451106933    4.095703667
  193 SOLV  HW2     2705    5.710654728    6.487065898    4.198343397
  194 SOLV  OW      2706    3.361466758    6.224855705    6.725487798
  194 SOLV  HW1     2707    3.449023241    6.256733813    6.761814211
  194 SOLV  HW2     2708    3.309891938    6.302733001    6.689750912
  195 SOLV  OW      2709    4.791849562    6.025137152    6.390781753
  195 SOLV  HW1     2710    4.786058227    6.078297844    6.475293495
  195 SOLV  HW2     2711    4.884130242    6.032633427    6.352969316
  196 SOLV  OW      2712    4.388351320    5.138852582    4.263846675
  196 SOLV  HW1     2713    4.398320783    5.214625184    4.199341131
  196 SOLV  HW2     2714    4.324434780    5.071566843    4.226575920
  197 SOLV  OW      2715    4.216100902    4.905516492    6.049528932
  197 SOLV  HW1     2716    4.246839984    4.820093792    6.091476315
  197 SOLV  HW2     2717    4.132912563    4.888620537    5.996654420
  198 SOLV  OW      2718    5.187075834    5.659459800    3.738191107
  198 SOLV  HW1     2719    5.162203265    5.709288995    3.655122617
  198 SOLV  HW2     2720    5.231647171    5.721866047    3.802384037
  199 SOLV  OW      2721    4.563156546    5.951327565    5.375692467
  199 SOLV  HW1     2722    4.516032226    5.927983606    5.290637197
  199 SOLV  HW2     2723    4.567960848    6.050787572    5.384891696
  200 SOLV  OW      2724    5.942230933    5.419485457    4.870138059
  200 SOLV  HW1     2725    6.040252959    5.422237039    4.850502313
  200 SOLV  HW2     2726    5.897965722    5.353344429    4.809579038
  201 SOLV  OW      2727    5.673793136    3.536710026    5.264076353
  201 SOLV  HW1     2728    5.613111072    3.458134502    5.276121299
  201 SOLV  HW2     2729    5.754013047    3.526171537    5.322856285
  202 SOLV  OW      2730    5.636872908    3.732414818    4.086781596
  202 SOLV  HW1     2731    5.598597446    3.750520948    3.996180280
  202 SOLV  HW2     2732    5.736691892    3.736494427    4.082202048
  203 SOLV  OW      2733    4.826654240    3.235887428    3.964727012
  203 SOLV  HW1     2734    4.833344222    3.317235893    4.022512295
  203 SOLV  HW2     2735    4.917927939    3.197616441    3.950378079
  204 SOLV  OW      2736    3.541335641    5.309397407    4.425713752
  204 SOLV  HW1     2737    3.455451416    5.359896179    4.434393233
  204 SOLV  HW2     2738    3.566379694    5.270754941    4.514488929
  205 SOLV  OW      2739    4.187964573    5.068664162    5.277807957
  205 SOLV  HW1     2740    4.181392814    5.063405323    5.377461199
  205 SOLV  HW2     2741    4.202025725    5.163787094    5.250322115
  206 SOLV  OW      2742    3.489336524    6.814655640    6.718182550
  206 SOLV  HW1     2743    3.516979756    6.718682755    6.712990826
  206 SOLV  HW2     2744    3.467316215    6.847984735    6.626497506
  207 SOLV  OW      2745    3.607671370    6.325769478    6.792608368
  207 SOLV  HW1     2746    3.614552608    6.339935744    6.891367581
  207 SOLV  HW2     2747    3.604321941    6.414393805    6.746392086
  208 SOLV  OW      2748    3.888669156    4.251673216    6.306534536
  208 SOLV  HW1     2749    3.865749000    4.221089185    6.398950342
  208 SOLV  HW2     2750    3.976578490    4.299328026    6.308054404
  209 SOLV  OW      2751    5.085493722    5.422160473    3.852736418
  209 SOLV  HW1     2752    5.150073851    5.379119549    3.915809773
  209 SOLV  HW2     2753    5.110596146    5.518078656    3.839662279
  210 SOLV  OW      2754    5.926969142    4.691316550    4.457082670
  210 SOLV  HW1     2755    6.006974944    4.690846635    4.517084958
  210 SOLV  HW2     2756    5.883959964    4.601037058    4.458194226
  211 SOLV  OW      2757    4.670354930    6.896357589    5.374067625
  211 SOLV  HW1     2758    4.759929853    6.915539606    5.333940564
  211 SOLV  HW2     2759    4.607703303    6.971444915    5.353130085
  212 SOLV  OW      2760    5.603923121    5.328602437    6.286744618
  212 SOLV  HW1     2761    5.535093755    5.385857455    6.242175859
  212 SOLV  HW2     2762    5.571527910    5.302202093    6.377604426
  213 SOLV  OW      2763    5.580434713    4.507540367    5.590583865
  213 SOLV  HW1     2764    5.575060684    4.564046555    5.672913751
  213 SOLV  HW2     2765    5.523760066    4.426001715    5.602392021
  214 SOLV  OW      2766    4.676973999    5.911265766    6.802513162
  214 SOLV  HW1     2767    4.612889599    5.935496524    6.729658020
  214 SOLV  HW2     2768    4.650721836    5.823237670    6.842055686
  215 SOLV  OW      2769    6.238920705    3.714342178    6.052804744
  215 SOLV  HW1     2770    6.281782126    3.797791540    6.018154467
  215 SOLV  HW2     2771    6.184550503    3.736013355    6.133895691
  216 SOLV  OW      2772    3.717278101    4.425926973    5.936096026
  216 SOLV  HW1     2773    3.815271595    4.418600024    5.917509630
  216 SOLV  HW2     2774    3.672593447    4.339249023    5.913914003
  217 SOLV  OW      2775    6.859817276    5.449437369    4.415878509
  217 SOLV  HW1     2776    6.782742883    5.426721629    4.356339101
  217 SOLV  HW2     2777    6.902621997    5.534065109    4.384140883
  218 SOLV  OW      2778    5.979457753    4.107795458    4.282571159
  218 SOLV  HW1     2779    5.982878635    4.034229543    4.350233011
  218 SOLV  HW2     2780    5.885179175    4.120214898    4.251602903
  219 SOLV  OW      2781    3.661179630    4.070269946    5.155636705
  219 SOLV  HW1     2782    3.620842161    4.000685224    5.215058066
  219 SOLV  HW2     2783    3.589155796    4.113670095    5.101516519
  220 SOLV  OW      2784    4.241462699    6.435458352    4.885616105
  220 SOLV  HW1     2785    4.218971101    6.494095737    4.963445828
  220 SOLV  HW2     2786    4.279398826    6.491214271    4.811766063
  221 SOLV  OW      2787    3.660033656    5.634636467    5.622446100
  221 SOLV  HW1     2788    3.700478138    5.651906120    5.532624961
  221 SOLV  HW2     2789    3.562760962    5.614002379    5.611769448
  222 SOLV  OW      2790    3.932249289    6.133618717    3.694706850
  222 SOLV  HW1     2791    3.983629323    6.065031636    3.746260097
  222 SOLV  HW2     2792    3.987008719    6.216878290    3.686278955
  223 SOLV  OW      2793    4.223277034    6.079484041    5.801671034
  223 SOLV  HW1     2794    4.205271330    6.119523606    5.711814889
  223 SOLV  HW2     2795    4.320396157    6.056843292    5.809200803
  224 SOLV  OW      2796    5.967531507    3.412522913    6.421862586
  224 SOLV  HW1     2797    6.004022064    3.358956159    6.345700739
  224 SOLV  HW2     2798    5.892701789    3.470248902    6.389155147
  225 SOLV  OW      2799    6.666247185    4.157113111    4.150945360
  225 SOLV  HW1     2800    6.598977189    4.090260089    4.182679250
  225 SOLV  HW2     2801    6.652286753    4.243758049    4.198897462
  226 SOLV  OW      2802    5.591448113    6.170344429    3.859682070
  226 SOLV  HW1     2803    5.575477071    6.147569794    3.955735609
  226 SOLV  HW2     2804    5.680001309    6.133754121    3.831055490
  227 SOLV  OW      2805    6.189821176    6.534598869    4.515003949
  227 SOLV  HW1     2806    6.134770726    6.515203395    4.433793740
  227 SOLV  HW2     2807    6.286715641    6.535018993    4.490244148
  228 SOLV  OW      2808    6.232831392    4.160485125    4.657644345
  228 SOLV  HW1     2809    6.137744212    4.186976529    4.673707698
  228 SOLV  HW2     2810    6.293707596    4.229737225    4.696368449
  229 SOLV  OW      2811    5.046382760    4.169507608    6.411299317
  229 SOLV  HW1     2812    5.013996498    4.158379864    6.317336347
  229 SOLV  HW2     2813    5.141736413    4.199647310    6.410320624
  230 SOLV  OW      2814    5.808205572    4.186874210    5.802676860
  230 SOLV  HW1     2815    5.853470955    4.222125404    5.720761394
  230 SOLV  HW2     2816    5.785692241    4.090346112    5.789367719
  231 SOLV  OW      2817    4.306175288    5.846351876    4.788309632
  231 SOLV  HW1     2818    4.379752922    5.902713383    4.825874581
  231 SOLV  HW2     2819    4.284100309    5.773115012    4.852733541
  232 SOLV  OW      2820    6.651569342    5.919764826    4.692449270
  232 SOLV  HW1     2821    6.560576831    5.938085239    4.729686003
  232 SOLV  HW2     2822    6.713071369    5.994939353    4.716284911
  233 SOLV  OW      2823    5.699077380    4.491622427    6.504255808
  233 SOLV  HW1     2824    5.674871334    4.576404964    6.551436615
  233 SOLV  HW2     2825    5.798233391    4.478999947    6.507215292
  234 SOLV  OW      2826    5.995827424    4.521403867    6.012050734
  234 SOLV  HW1     2827    6.057113652    4.599820647    6.002219987
  234 SOLV  HW2     2828    6.049930248    4.437903220    6.022162644
  235 SOLV  OW      2829    5.277239792    3.506697161    3.614311677
  235 SOLV  HW1     2830    5.287781864    3.424294388    3.669990647
  235 SOLV  HW2     2831    5.180017327    3.527796727    3.604107157
  236 SOLV  OW      2832    4.091745538    4.420511908    3.486642892
  236 SOLV  HW1     2833    4.067503520    4.353938714    3.557214662
  236 SOLV  HW2     2834    4.042726785    4.398884779    3.402206944
  237 SOLV  OW      2835    4.349121145    5.575668392    3.822261607
  237 SOLV  HW1     2836    4.332484395    5.672759341    3.804983110
  237 SOLV  HW2     2837    4.333886838    5.523775462    3.738137011
  238 SOLV  OW      2838    4.566791940    3.816514574    5.751945000
  238 SOLV  HW1     2839    4.596792103    3.890783865    5.811812397
  238 SOLV  HW2     2840    4.482629128    3.776462732    5.788173043
  239 SOLV  OW      2841    4.992650851    0.040339308    3.808895504
  239 SOLV  HW1     2842    5.083894473    0.004936202    3.829467437
  239 SOLV  HW2     2843    4.955172548    0.085046277    3.890127190
  240 SOLV  OW      2844    3.926748129    4.571660446    0.039746873
  240 SOLV  HW1     2845    3.987174345    4.636259261   -0.006911817
  240 SOLV  HW2     2846    3.909970261    4.603235264    0.133143560
  241 SOLV  OW      2847    4.597947664    4.736964567    6.314728546
  241 SOLV  HW1     2848    4.683324956    4.696255660    6.282246137
  241 SOLV  HW2     2849    4.539037438    4.665359407    6.352196817
  242 SOLV  OW      2850    3.813747000    3.573201791    4.026572541
  242 SOLV  HW1     2851    3.743516344    3.562525167    4.096968154
  242 SOLV  HW2     2852    3.829272085    3.670511302    4.009495236
  243 SOLV  OW      2853    5.243557151    3.560566396    4.121712516
  243 SOLV  HW1     2854    5.243996121    3.625642439    4.045775573
  243 SOLV  HW2     2855    5.260605480    3.468439030    4.086736299
  244 SOLV  OW      2856    4.734485041    5.300906861    4.338334393
  244 SOLV  HW1     2857    4.829411732    5.312857112    4.309212488
  244 SOLV  HW2     2858    4.714815867    5.203389569    4.348597877
  245 SOLV  OW      2859    5.517680334    5.601777112    4.610277306
  245 SOLV  HW1     2860    5.569492800    5.654398768    4.542850087
  245 SOLV  HW2     2861    5.573832221    5.587681770    4.691826555
  246 SOLV  OW      2862    4.846179587    5.192228449    5.765516459
  246 SOLV  HW1     2863    4.898724540    5.111239633    5.739406955
  246 SOLV  HW2     2864    4.901699634    5.250131782    5.825236341
  247 SOLV  OW      2865    3.852918362    3.930003141    5.686804631
  247 SOLV  HW1     2866    3.952726275    3.933505628    5.681559533
  247 SOLV  HW2     2867    3.825538054    3.864701323    5.757425781
  248 SOLV  OW      2868    6.369846521    3.547130585    5.383706962
  248 SOLV  HW1     2869    6.345975616    3.452842559    5.406973857
  248 SOLV  HW2     2870    6.302618711    3.583586116    5.319264880
  249 SOLV  OW      2871    4.586076419    5.679987764    0.011694114
  249 SOLV  HW1     2872    4.606076768    5.698404244    0.107927465
  249 SOLV  HW2     2873    4.499955658    5.629657969    0.004614121
  250 SOLV  OW      2874    3.565501775    6.805725702    4.540497407
  250 SOLV  HW1     2875    3.602809380    6.719285522    4.506789277
  250 SOLV  HW2     2876    3.640013792    6.870930531    4.554577247
  251 SOLV  OW      2877    6.118617165    4.765718354    6.020269976
  251 SOLV  HW1     2878    6.215046841    4.750061867    5.998874934
  251 SOLV  HW2     2879    6.085121539    4.843967600    5.967767170
  252 SOLV  OW      2880    4.947842853    5.168598993    5.349785299
  252 SOLV  HW1     2881    4.913772284    5.076528964    5.330750957
  252 SOLV  HW2     2882    4.881155642    5.217900346    5.405679592
  253 SOLV  OW      2883    3.719003164    6.366155169    4.028096931
  253 SOLV  HW1     2884    3.761247069    6.407359614    3.947353371
  253 SOLV  HW2     2885    3.671571491    6.436829445    4.080606452
  254 SOLV  OW      2886    5.051373532    3.362163271    6.359291516
  254 SOLV  HW1     2887    5.066522916    3.456908675    6.387498961
  254 SOLV  HW2     2888    4.957127299    3.335899574    6.380018306
  255 SOLV  OW      2889    5.398267024    4.148839622    5.849430876
  255 SOLV  HW1     2890    5.431779970    4.211175406    5.920090624
  255 SOLV  HW2     2891    5.298721704    4.156080574    5.843106072
  256 SOLV  OW      2892    4.802091612    5.814690147    3.950134961
  256 SOLV  HW1     2893    4.705281645    5.816303345    3.975168341
  256 SOLV  HW2     2894    4.842264351    5.727454146    3.978018176
  257 SOLV  OW      2895    6.571753524    3.825133508    5.898879175
  257 SOLV  HW1     2896    6.483231226    3.866843245    5.919517176
  257 SOLV  HW2     2897    6.596919121    3.762258822    5.972467386
  258 SOLV  OW      2898    0.004339491    4.563914504    6.529667285
  258 SOLV  HW1     2899    0.079209822    4.564977938    6.595949576
  258 SOLV  HW2     2900   -0.067731152    4.626335391    6.559824462
  259 SOLV  OW      2901    5.029763257    3.994596926    4.725498490
  259 SOLV  HW1     2902    4.987432116    3.956439875    4.807681876
  259 SOLV  HW2     2903    5.097009949    4.063815643    4.751738091
  260 SOLV  OW      2904    3.807260159    4.684346535    6.656638976
  260 SOLV  HW1     2905    3.770232314    4.659776526    6.567047310
  260 SOLV  HW2     2906    3.753268325    4.640128326    6.728269935
  261 SOLV  OW      2907    3.518660913    4.222514837    4.611196126
  261 SOLV  HW1     2908    3.501156734    4.290975593    4.681965394
  261 SOLV  HW2     2909    3.614876804    4.226364599    4.584191528
  262 SOLV  OW      2910    3.368413383    5.433405061    5.343090017
  262 SOLV  HW1     2911    3.302039610    5.362783139    5.367759945
  262 SOLV  HW2     2912    3.321019240    5.509859469    5.299386775
  263 SOLV  OW      2913    6.257771567    3.591825799    4.202207260
  263 SOLV  HW1     2914    6.217559260    3.608855466    4.292177962
  263 SOLV  HW2     2915    6.357426759    3.589259186    4.210204598
  264 SOLV  OW      2916    4.028102944    6.820403720    4.977060521
  264 SOLV  HW1     2917    3.984764763    6.831357269    4.887598918
  264 SOLV  HW2     2918    3.957656647    6.807288194    5.046823267
  265 SOLV  OW      2919    5.293661906    3.807144104    3.992287186
  265 SOLV  HW1     2920    5.309670354    3.816651423    4.090545975
  265 SOLV  HW2     2921    5.204200890    3.845449467    3.969247052
  266 SOLV  OW      2922    5.150823374    4.378193997    5.502504645
  266 SOLV  HW1     2923    5.156945387    4.476102626    5.483103062
  266 SOLV  HW2     2924    5.242878496    4.340369683    5.512361892
  267 SOLV  OW      2925    5.662196607    4.912709542    6.333339145
  267 SOLV  HW1     2926    5.586748085    4.942270250    6.391936799
  267 SOLV  HW2     2927    5.629148877    4.844024310    6.268592054
  268 SOLV  OW      2928    6.094009259    6.379123181    3.823626339
  268 SOLV  HW1     2929    6.177884423    6.347954365    3.868291327
  268 SOLV  HW2     2930    6.015254040    6.355911694    3.880725288
  269 SOLV  OW      2931    4.493915106    4.798490663    5.392942788
  269 SOLV  HW1     2932    4.458747635    4.845740590    5.312118887
  269 SOLV  HW2     2933    4.593851608    4.796661938    5.389609313
  270 SOLV  OW      2934    4.299899537    5.081472965    6.503630321
  270 SOLV  HW1     2935    4.236457461    5.081357763    6.426322445
  270 SOLV  HW2     2936    4.297677951    4.992217351    6.548685030
  271 SOLV  OW      2937    5.546290587    4.487595499    4.561933329
  271 SOLV  HW1     2938    5.535583962    4.577613781    4.604170246
  271 SOLV  HW2     2939    5.490287178    4.482737003    4.479217606
  272 SOLV  OW      2940    5.912314311    4.573361112    4.843778610
  272 SOLV  HW1     2941    5.914849951    4.666574369    4.807631996
  272 SOLV  HW2     2942    5.893311754    4.576196087    4.941924348
  273 SOLV  OW      2943    4.963336134    6.325829626    4.969425362
  273 SOLV  HW1     2944    4.886195335    6.266087725    4.947477476
  273 SOLV  HW2     2945    4.931450560    6.402088921    5.025721983
  274 SOLV  OW      2946    6.126754463    6.491952669    3.579102616
  274 SOLV  HW1     2947    6.120764296    6.589934834    3.598212057
  274 SOLV  HW2     2948    6.094918320    6.440475813    3.658714537
  275 SOLV  OW      2949    3.749959819    3.779471596    5.919596657
  275 SOLV  HW1     2950    3.834303387    3.761959713    5.970402551
  275 SOLV  HW2     2951    3.709803964    3.865723813    5.950415826
  276 SOLV  OW      2952    6.570974868    4.609826954    6.698904992
  276 SOLV  HW1     2953    6.638838010    4.654474640    6.640573558
  276 SOLV  HW2     2954    6.481956606    4.653505280    6.685892969
  277 SOLV  OW      2955    6.243574479    3.755357485    3.979543756
  277 SOLV  HW1     2956    6.231344551    3.699114353    4.061318934
  277 SOLV  HW2     2957    6.154173109    3.784350693    3.945385462
  278 SOLV  OW      2958    4.307417110    6.188984271    6.627231143
  278 SOLV  HW1     2959    4.278997941    6.093142103    6.624333272
  278 SOLV  HW2     2960    4.247461083    6.243301155    6.568438284
  279 SOLV  OW      2961    5.942425623    4.201267161    4.672775119
  279 SOLV  HW1     2962    5.870713900    4.251522692    4.624469466
  279 SOLV  HW2     2963    5.920849861    4.103616062    4.672182966
  280 SOLV  OW      2964    3.735993180    6.207881792    5.951985869
  280 SOLV  HW1     2965    3.695569279    6.187891714    5.862721959
  280 SOLV  HW2     2966    3.734163929    6.125457710    6.008595233
  281 SOLV  OW      2967    4.083180154    3.763896876    5.080980460
  281 SOLV  HW1     2968    4.115781280    3.761497702    4.986466938
  281 SOLV  HW2     2969    4.142120620    3.823937710    5.135040315
  282 SOLV  OW      2970    3.779486386    4.834767584    5.210516566
  282 SOLV  HW1     2971    3.759067774    4.855188370    5.306264357
  282 SOLV  HW2     2972    3.861959078    4.884073912    5.182791409
  283 SOLV  OW      2973    5.410814514    5.192372810    5.872742033
  283 SOLV  HW1     2974    5.428562657    5.093991569    5.869965870
  283 SOLV  HW2     2975    5.333822657    5.210623428    5.933902601
  284 SOLV  OW      2976    4.523117637    5.437038842    6.205816104
  284 SOLV  HW1     2977    4.543196279    5.345461978    6.171003513
  284 SOLV  HW2     2978    4.589679954    5.501993176    6.169050160
  285 SOLV  OW      2979    5.865823543    4.461188444    3.363303141
  285 SOLV  HW1     2980    5.869689690    4.558687201    3.385224400
  285 SOLV  HW2     2981    5.902545109    4.408347175    3.439859202
  286 SOLV  OW      2982    6.411089269    6.025684556    4.788438760
  286 SOLV  HW1     2983    6.402302154    6.015246177    4.887510919
  286 SOLV  HW2     2984    6.447573111    6.116438812    4.767606145
  287 SOLV  OW      2985    5.004496255    6.333883869    6.197856202
  287 SOLV  HW1     2986    4.924217717    6.353488067    6.141543943
  287 SOLV  HW2     2987    5.087390833    6.356526297    6.146711216
  288 SOLV  OW      2988    4.386408480    4.461264175    4.920627701
  288 SOLV  HW1     2989    4.290035183    4.454768748    4.894711998
  288 SOLV  HW2     2990    4.395029809    4.450893902    5.019722709
  289 SOLV  OW      2991    5.567826450    5.622696308    5.681494563
  289 SOLV  HW1     2992    5.498457347    5.668670271    5.626033212
  289 SOLV  HW2     2993    5.658018490    5.637227194    5.640802718
  290 SOLV  OW      2994    3.454333859    6.012761186    6.148467095
  290 SOLV  HW1     2995    3.553716735    6.013569222    6.137322857
  290 SOLV  HW2     2996    3.412248221    6.067425626    6.076063481
  291 SOLV  OW      2997    4.520301861    6.354296986    6.576715642
  291 SOLV  HW1     2998    4.440177697    6.299426453    6.600606839
  291 SOLV  HW2     2999    4.524627907    6.365472176    6.477429373
  292 SOLV  OW      3000    4.218696725    6.454433970    3.977118686
  292 SOLV  HW1     3001    4.242219089    6.366842401    3.934971383
  292 SOLV  HW2     3002    4.154056676    6.503308461    3.918510291
  293 SOLV  OW      3003    4.644670027    4.487853752    5.290648930
  293 SOLV  HW1     3004    4.633683265    4.491449903    5.389978669
  293 SOLV  HW2     3005    4.556326502    4.504239129    5.246751991
  294 SOLV  OW      3006    4.948400683    5.845824931    6.822697083
  294 SOLV  HW1     3007    5.005478369    5.927409420    6.813324325
  294 SOLV  HW2     3008    4.853904753    5.868371780    6.798952132
  295 SOLV  OW      3009    5.295464687    5.738087172    6.206751814
  295 SOLV  HW1     3010    5.245966309    5.674449559    6.265914350
  295 SOLV  HW2     3011    5.285902156    5.831020259    6.242416914
  296 SOLV  OW      3012    5.107859036    4.769915138    5.259043046
  296 SOLV  HW1     3013    5.141619524    4.730663703    5.344607866
  296 SOLV  HW2     3014    5.030134899    4.716255434    5.226158957
  297 SOLV  OW      3015    3.605865278    3.917031188    6.486680398
  297 SOLV  HW1     3016    3.602261603    3.823571118    6.451293551
  297 SOLV  HW2     3017    3.542531370    3.926005781    6.563558642
  298 SOLV  OW      3018    6.688285783    3.882595657    6.917305939
  298 SOLV  HW1     3019    6.696639050    3.807012859    6.852363629
  298 SOLV  HW2     3020    6.704023808    3.969190646    6.869833605
  299 SOLV  OW      3021    3.403538698    4.675030060    4.164488568
  299 SOLV  HW1     3022    3.477145399    4.607385027    4.161734033
  299 SOLV  HW2     3023    3.435692037    4.760898868    4.124563035
  300 SOLV  OW      3024    6.201143121    5.479717310    3.582856576
  300 SOLV  HW1     3025    6.226476765    5.547935430    3.651446170
  300 SOLV  HW2     3026    6.115704493    5.435377537    3.609953171
  301 SOLV  OW      3027    5.587391164    6.723516534    4.684837290
  301 SOLV  HW1     3028    5.639833548    6.760126671    4.761720967
  301 SOLV  HW2     3029    5.632767365    6.747667669    4.599051345
  302 SOLV  OW      3030    5.823110130    4.922074977    6.768450235
  302 SOLV  HW1     3031    5.830286069    4.963865159    6.677884863
  302 SOLV  HW2     3032    5.764479379    4.978480053    6.826612604
  303 SOLV  OW      3033    6.660703595    5.639613471    4.805588624
  303 SOLV  HW1     3034    6.729136017    5.592056750    4.750312944
  303 SOLV  HW2     3035    6.657725110    5.736025449    4.779209481
  304 SOLV  OW      3036    4.756561741    4.555298363    4.673883104
  304 SOLV  HW1     3037    4.799697561    4.644833186    4.685028769
  304 SOLV  HW2     3038    4.808044042    4.501602715    4.607042026
  305 SOLV  OW      3039    4.774825014    3.947824594    6.044594491
  305 SOLV  HW1     3040    4.728493797    3.911103215    6.125256237
  305 SOLV  HW2     3041    4.706695730    3.978327854    5.978041238
  306 SOLV  OW      3042    6.891418146    4.815046121    5.476778055
  306 SOLV  HW1     3043    6.803963721    4.783577341    5.513676334
  306 SOLV  HW2     3044    6.916371131    4.758968999    5.397830573
  307 SOLV  OW      3045    3.619337988    6.695485215    5.748148856
  307 SOLV  HW1     3046    3.524555980    6.697732521    5.716320268
  307 SOLV  HW2     3047    3.621948166    6.663208194    5.842769455
  308 SOLV  OW      3048    3.889989497    5.131930579    6.296833035
  308 SOLV  HW1     3049    3.845510483    5.117282679    6.208464733
  308 SOLV  HW2     3050    3.863746360    5.221440819    6.332903869
  309 SOLV  OW      3051    6.804994510    4.486011430    4.634813301
  309 SOLV  HW1     3052    6.778830726    4.559959041    4.572771443
  309 SOLV  HW2     3053    6.814777577    4.522209306    4.727527203
  310 SOLV  OW      3054    3.532916777    6.390052864    6.016690867
  310 SOLV  HW1     3055    3.554501320    6.449019792    6.094529225
  310 SOLV  HW2     3056    3.609982498    6.328851265    5.998884424
  311 SOLV  OW      3057    5.912498437    3.682460818    3.563903315
  311 SOLV  HW1     3058    6.003437240    3.641996169    3.573608031
  311 SOLV  HW2     3059    5.883510066    3.676739782    3.468361092
  312 SOLV  OW      3060    4.492896843    6.705345260    5.827604019
  312 SOLV  HW1     3061    4.552727887    6.751472107    5.762075519
  312 SOLV  HW2     3062    4.405096022    6.685257284    5.784143447
  313 SOLV  OW      3063    4.695269055    3.897086559    6.551912493
  313 SOLV  HW1     3064    4.790169819    3.909814296    6.523044081
  313 SOLV  HW2     3065    4.693372970    3.852929479    6.641623385
  314 SOLV  OW      3066    6.587525182    5.481498950    5.595606285
  314 SOLV  HW1     3067    6.636876387    5.568481268    5.595985350
  314 SOLV  HW2     3068    6.650593257    5.407515149    5.572145893
  315 SOLV  OW      3069    3.858786911    5.945858905    3.483146342
  315 SOLV  HW1     3070    3.906644099    6.013056655    3.539678424
  315 SOLV  HW2     3071    3.831979084    5.867826841    3.539661578
  316 SOLV  OW      3072    4.745280797    5.221463461    6.805909908
  316 SOLV  HW1     3073    4.656976747    5.190051713    6.771023419
  316 SOLV  HW2     3074    4.747352963    5.321448432    6.806146143
  317 SOLV  OW      3075    4.082412261    6.706743440    6.328365264
  317 SOLV  HW1     3076    4.126827835    6.687687172    6.240820066
  317 SOLV  HW2     3077    4.147526952    6.691617614    6.402737883
  318 SOLV  OW      3078    3.891743535    3.902402831    4.438104247
  318 SOLV  HW1     3079    3.791903818    3.897550524    4.434888714
  318 SOLV  HW2     3080    3.930107150    3.811937797    4.419498330
  319 SOLV  OW      3081    4.138568596    6.322077571    3.628249504
  319 SOLV  HW1     3082    4.103493186    6.407860824    3.665812653
  319 SOLV  HW2     3083    4.112948716    6.314989040    3.531847353
  320 SOLV  OW      3084    3.502982739    4.698722634    5.235541559
  320 SOLV  HW1     3085    3.568147643    4.763750353    5.196469019
  320 SOLV  HW2     3086    3.409959277    4.725819547    5.210760931
  321 SOLV  OW      3087    6.365565796    3.558022074    3.783989652
  321 SOLV  HW1     3088    6.357707143    3.629732593    3.853252074
  321 SOLV  HW2     3089    6.459311360    3.555377718    3.749259288
  322 SOLV  OW      3090    0.236506697    3.894694291    6.834517010
  322 SOLV  HW1     3091    0.166905364    3.947532910    6.785880520
  322 SOLV  HW2     3092    0.231906181    3.915520599    6.932224873
  323 SOLV  OW      3093    3.655306764    3.648142170    4.264785133
  323 SOLV  HW1     3094    3.660138198    3.731150200    4.320339830
  323 SOLV  HW2     3095    3.561270231    3.634306286    4.233677485
  324 SOLV  OW      3096    6.472346963    5.561543970    4.364730147
  324 SOLV  HW1     3097    6.401494603    5.555741150    4.435073130
  324 SOLV  HW2     3098    6.530264281    5.641165218    4.382274812
  325 SOLV  OW      3099    6.255992840    4.609958272    4.206110243
  325 SOLV  HW1     3100    6.259756791    4.514720297    4.236397463
  325 SOLV  HW2     3101    6.282516229    4.615370695    4.109834952
  326 SOLV  OW      3102    4.690395119    6.535730527    4.088100066
  326 SOLV  HW1     3103    4.723096883    6.496334076    4.002192185
  326 SOLV  HW2     3104    4.714760881    6.475220438    4.163905788
  327 SOLV  OW      3105    5.354763335    3.299618745    3.812410639
  327 SOLV  HW1     3106    5.453817178    3.289905539    3.802632759
  327 SOLV  HW2     3107    5.330134269    3.294052265    3.909178084
  328 SOLV  OW      3108    3.644093044    4.946169325    3.826002201
  328 SOLV  HW1     3109    3.706905892    5.023671852    3.833039725
  328 SOLV  HW2     3110    3.682029013    4.878130144    3.763287910
  329 SOLV  OW      3111    4.595000447    5.656611141    4.895028816
  329 SOLV  HW1     3112    4.502106624    5.634228153    4.865511358
  329 SOLV  HW2     3113    4.659665816    5.632565599    4.822628951
  330 SOLV  OW      3114    4.839641856    5.796464308    5.130072937
  330 SOLV  HW1     3115    4.860544462    5.843503355    5.215817930
  330 SOLV  HW2     3116    4.852338566    5.698001290    5.142140415
  331 SOLV  OW      3117    0.044576781    5.297784821    3.545710381
  331 SOLV  HW1     3118    0.033956170    5.261555497    3.638319361
  331 SOLV  HW2     3119    0.101215799    5.235409617    3.491830115
  332 SOLV  OW      3120    4.019175926    5.346509998    3.645465991
  332 SOLV  HW1     3121    4.020748218    5.379060181    3.740015117
  332 SOLV  HW2     3122    4.002555669    5.247898405    3.644452659
  333 SOLV  OW      3123    6.612587912    3.558958139    6.491369877
  333 SOLV  HW1     3124    6.682729481    3.567593076    6.420606226
  333 SOLV  HW2     3125    6.535946506    3.505360889    6.455940021
  334 SOLV  OW      3126    6.438135561    5.611154167    4.104233314
  334 SOLV  HW1     3127    6.425235573    5.599054240    4.202666680
  334 SOLV  HW2     3128    6.531304233    5.642889997    4.086501153
  335 SOLV  OW      3129    6.689573872    3.982619225    5.252513902
  335 SOLV  HW1     3130    6.730718918    3.956554120    5.339840986
  335 SOLV  HW2     3131    6.603634618    3.933054210    5.240021656
  336 SOLV  OW      3132    4.704702364    5.671675800    4.451901679
  336 SOLV  HW1     3133    4.658063892    5.598355478    4.402396726
  336 SOLV  HW2     3134    4.787022255    5.698535424    4.401865039
  337 SOLV  OW      3135    3.729272195    4.654963536    5.592486341
  337 SOLV  HW1     3136    3.668353176    4.610538179    5.526784158
  337 SOLV  HW2     3137    3.751810462    4.746876165    5.560151788
  338 SOLV  OW      3138    4.566260488    6.659511313    5.320772834
  338 SOLV  HW1     3139    4.612037723    6.747403449    5.334221183
  338 SOLV  HW2     3140    4.565361122    6.608876113    5.407008789
  339 SOLV  OW      3141    4.741380716    5.904906524    3.693608318
  339 SOLV  HW1     3142    4.764829223    5.882216706    3.788142507
  339 SOLV  HW2     3143    4.652689208    5.951063599    3.691440459
  340 SOLV  OW      3144    6.592784497    4.831215300    4.306283827
  340 SOLV  HW1     3145    6.649643014    4.913327834    4.311441595
  340 SOLV  HW2     3146    6.566495367    4.814821680    4.211194050
  341 SOLV  OW      3147    3.674928321    4.411405356    6.635378058
  341 SOLV  HW1     3148    3.679090487    4.459272194    6.547668410
  341 SOLV  HW2     3149    3.738643423    4.334328738    6.634323730
  342 SOLV  OW      3150    5.921612661    5.119130899    3.615916991
  342 SOLV  HW1     3151    5.831602085    5.076581130    3.606451041
  342 SOLV  HW2     3152    5.945481898    5.165869683    3.530783965
  343 SOLV  OW      3153    4.550825408    3.703895030    4.990737029
  343 SOLV  HW1     3154    4.503859976    3.752137422    5.064686980
  343 SOLV  HW2     3155    4.649151492    3.702627005    5.008958552
  344 SOLV  OW      3156    5.427731186    5.017942362    0.028142428
  344 SOLV  HW1     3157    5.426330159    4.964979724    0.112963781
  344 SOLV  HW2     3158    5.413818123    4.956642587   -0.049641584
  345 SOLV  OW      3159    6.635691292    3.434743623    5.598351182
  345 SOLV  HW1     3160    6.626742346    3.509097397    5.532070011
  345 SOLV  HW2     3161    6.728754466    3.398266412    5.595130171
  346 SOLV  OW      3162    6.472350098    4.452237330    6.101956607
  346 SOLV  HW1     3163    6.562332994    4.429887952    6.064491641
  346 SOLV  HW2     3164    6.483309078    4.494860125    6.191751920
  347 SOLV  OW      3165    4.435454953    4.037149117    6.194799553
  347 SOLV  HW1     3166    4.478128217    4.111070029    6.142678391
  347 SOLV  HW2     3167    4.342449628    4.022114111    6.161245277
  348 SOLV  OW      3168    6.150142966    3.635015265    5.244081096
  348 SOLV  HW1     3169    6.168129703    3.700922362    5.171044819
  348 SOLV  HW2     3170    6.055153689    3.604230298    5.238525399
  349 SOLV  OW      3171    4.768398889    0.024730218    5.016281557
  349 SOLV  HW1     3172    4.817992610    0.017530114    5.102826450
  349 SOLV  HW2     3173    4.826784806   -0.007275294    4.941662085
  350 SOLV  OW      3174    6.688124040    5.225265746    4.742265055
  350 SOLV  HW1     3175    6.694721930    5.158677001    4.816590115
  350 SOLV  HW2     3176    6.628003172    5.189541426    4.670773249
  351 SOLV  OW      3177    4.388408407    5.215628847    3.833627609
  351 SOLV  HW1     3178    4.481982102    5.197418350    3.863863573
  351 SOLV  HW2     3179    4.384667715    5.213453268    3.733712294
  352 SOLV  OW      3180    5.791439040    4.517285094    5.422035052
  352 SOLV  HW1     3181    5.708406587    4.511419003    5.477468841
  352 SOLV  HW2     3182    5.820485100    4.425280967    5.395705710
  353 SOLV  OW      3183    5.530227332    4.917115970    5.011778351
  353 SOLV  HW1     3184    5.492420961    4.998732257    4.968060060
  353 SOLV  HW2     3185    5.513514213    4.837440171    4.953689901
  354 SOLV  OW      3186    0.028081600    5.103750873    3.737267024
  354 SOLV  HW1     3187    0.038938820    5.025645864    3.675771263
  354 SOLV  HW2     3188    0.062375209    5.079668953    3.828074333
  355 SOLV  OW      3189    3.762668152    3.638750620    4.655775193
  355 SOLV  HW1     3190    3.775497745    3.546367312    4.691862744
  355 SOLV  HW2     3191    3.803331047    3.644850305    4.564611139
  356 SOLV  OW      3192    3.948906788    5.271008676    4.286371629
  356 SOLV  HW1     3193    4.006863268    5.320647659    4.351001827
  356 SOLV  HW2     3194    3.879327642    5.332806494    4.249768728
  357 SOLV  OW      3195    4.185002613    5.100958305    6.245056457
  357 SOLV  HW1     3196    4.207123454    5.017921876    6.193896940
  357 SOLV  HW2     3197    4.085764673    5.108672511    6.254748664
  358 SOLV  OW      3198    5.823133795    5.054430828    6.505602565
  358 SOLV  HW1     3199    5.759784704    5.009200076    6.442809442
  358 SOLV  HW2     3200    5.792181691    5.148022824    6.522466480
  359 SOLV  OW      3201    6.159826708    5.718503372    4.304269981
  359 SOLV  HW1     3202    6.140821827    5.773499328    4.222929733
  359 SOLV  HW2     3203    6.126422667    5.625319579    4.290026606
  360 SOLV  OW      3204    4.762178892    3.521558783    3.686802742
  360 SOLV  HW1     3205    4.740835669    3.511551534    3.783984856
  360 SOLV  HW2     3206    4.721797134    3.445585026    3.635839009
  361 SOLV  OW      3207    5.299562126    5.197223080    6.348004101
  361 SOLV  HW1     3208    5.285745538    5.268012505    6.417284752
  361 SOLV  HW2     3209    5.309764197    5.240041078    6.258202173
  362 SOLV  OW      3210    3.526511126    3.776399236    4.664006603
  362 SOLV  HW1     3211    3.472232789    3.696131554    4.688757313
  362 SOLV  HW2     3212    3.622602255    3.750168092    4.655058055
  363 SOLV  OW      3213    4.339348361    5.872024303    3.776571267
  363 SOLV  HW1     3214    4.391495293    5.938378456    3.722910397
  363 SOLV  HW2     3215    4.244211013    5.902091666    3.783384966
  364 SOLV  OW      3216    6.377806849    3.852954639    3.553155765
  364 SOLV  HW1     3217    6.332114896    3.927272046    3.504262482
  364 SOLV  HW2     3218    6.362350362    3.863267165    3.651421429
  365 SOLV  OW      3219    4.856355940    4.079109112    5.200340004
  365 SOLV  HW1     3220    4.798834277    4.157580334    5.177201032
  365 SOLV  HW2     3221    4.939921385    4.111085548    5.245018631
  366 SOLV  OW      3222    6.697443310    4.252222249    3.896028927
  366 SOLV  HW1     3223    6.609028597    4.282729023    3.860642293
  366 SOLV  HW2     3224    6.683764128    4.203338111    3.982187044
  367 SOLV  OW      3225    5.663126175    5.754862413    3.797872551
  367 SOLV  HW1     3226    5.709647010    5.731387735    3.712512218
  367 SOLV  HW2     3227    5.590691069    5.821233495    3.779173955
  368 SOLV  OW      3228    5.190295116    3.188964803    6.523825155
  368 SOLV  HW1     3229    5.128333863    3.244108474    6.467954369
  368 SOLV  HW2     3230    5.154788960    3.183194716    6.617139507
  369 SOLV  OW      3231    6.134536640    4.910439933    4.648226498
  369 SOLV  HW1     3232    6.231373014    4.897925467    4.669857164
  369 SOLV  HW2     3233    6.125348927    4.942739283    4.554024618
  370 SOLV  OW      3234    5.379075143    5.626359328    4.160249362
  370 SOLV  HW1     3235    5.372057333    5.724566608    4.177788434
  370 SOLV  HW2     3236    5.452409499    5.609435328    4.094392502
  371 SOLV  OW      3237    5.658941188    5.521105696    4.840632373
  371 SOLV  HW1     3238    5.614332157    5.472502372    4.915794401
  371 SOLV  HW2     3239    5.753072799    5.488673193    4.831200652
  372 SOLV  OW      3240    3.372707248    4.813350147    3.495217542
  372 SOLV  HW1     3241    3.458380786    4.762045115    3.500628743
  372 SOLV  HW2     3242    3.301487440    4.755212265    3.455858730
  373 SOLV  OW      3243    6.731182177    6.624583950    3.929166091
  373 SOLV  HW1     3244    6.734869876    6.700759519    3.864472014
  373 SOLV  HW2     3245    6.636072647    6.596587688    3.942278833
  374 SOLV  OW      3246    3.974836331    5.078182434    3.607603931
  374 SOLV  HW1     3247    3.971909062    5.058977168    3.509500973
  374 SOLV  HW2     3248    4.026785350    5.006453505    3.654056919
  375 SOLV  OW      3249    6.852779608    5.218390501    6.039621334
  375 SOLV  HW1     3250    6.876335957    5.156448116    5.964722816
  375 SOLV  HW2     3251    6.935526578    5.242061406    6.090553650
  376 SOLV  OW      3252    5.824044937    4.250432267    5.382108173
  376 SOLV  HW1     3253    5.899670991    4.232626905    5.445077255
  376 SOLV  HW2     3254    5.766909428    4.168688386    5.374701147
  377 SOLV  OW      3255    6.116783884    6.752731839    3.685935317
  377 SOLV  HW1     3256    6.209250605    6.786233323    3.704085492
  377 SOLV  HW2     3257    6.076555846    6.718347982    3.770795652
  378 SOLV  OW      3258    4.705476184    5.646933675    3.571633046
  378 SOLV  HW1     3259    4.676789649    5.729135074    3.620844244
  378 SOLV  HW2     3260    4.790361494    5.612172130    3.611481037
  379 SOLV  OW      3261    4.409009902    4.577133467    5.179011516
  379 SOLV  HW1     3262    4.316670989    4.588491874    5.215702075
  379 SOLV  HW2     3263    4.434745160    4.658986158    5.127636134
  380 SOLV  OW      3264    6.599542518    5.791451737    4.424757748
  380 SOLV  HW1     3265    6.504450248    5.820014168    4.412794550
  380 SOLV  HW2     3266    6.637912333    5.836348038    4.505464072
  381 SOLV  OW      3267    4.829060413    3.702865063    5.067346984
  381 SOLV  HW1     3268    4.815690198    3.677857326    5.163249263
  381 SOLV  HW2     3269    4.895629706    3.640913730    5.025730503
  382 SOLV  OW      3270    4.914081777    5.631589559    6.467924964
  382 SOLV  HW1     3271    4.834909028    5.582353701    6.504106674
  382 SOLV  HW2     3272    4.885191448    5.689918858    6.391999675
  383 SOLV  OW      3273    4.395956366    4.763848508    4.551358953
  383 SOLV  HW1     3274    4.445416154    4.827386393    4.610675107
  383 SOLV  HW2     3275    4.421464621    4.669956979    4.574496835
  384 SOLV  OW      3276    0.017829057    5.462120829    5.732604161
  384 SOLV  HW1     3277   -0.016061594    5.384662764    5.679188229
  384 SOLV  HW2     3278   -0.024706864    5.546437857    5.699697795
  385 SOLV  OW      3279    5.181048491    5.561539623    4.331356632
  385 SOLV  HW1     3280    5.213167402    5.570929579    4.425599839
  385 SOLV  HW2     3281    5.256020330    5.582008280    4.268413794
  386 SOLV  OW      3282    6.908265483    5.036201403    5.834072890
  386 SOLV  HW1     3283    6.993009080    5.063961837    5.788801875
  386 SOLV  HW2     3284    6.833072479    5.038249550    5.768168754
  387 SOLV  OW      3285    3.512621812    4.439212988    3.619830845
  387 SOLV  HW1     3286    3.517280026    4.531952350    3.582686791
  387 SOLV  HW2     3287    3.575536982    4.431098588    3.697147307
  388 SOLV  OW      3288    4.218749908    6.650385787    5.064926273
  388 SOLV  HW1     3289    4.306954302    6.689417929    5.091345068
  388 SOLV  HW2     3290    4.155900302    6.724023627    5.039850421
  389 SOLV  OW      3291    4.276764649    4.812714867    6.600633991
  389 SOLV  HW1     3292    4.320930023    4.742975223    6.657093708
  389 SOLV  HW2     3293    4.201648697    4.771289857    6.549219658
  390 SOLV  OW      3294    4.605206007    6.523539208    4.636768164
  390 SOLV  HW1     3295    4.680043016    6.531374571    4.702644088
  390 SOLV  HW2     3296    4.601836039    6.430158704    4.601127682
  391 SOLV  OW      3297    4.305948619    5.344308046    6.565310265
  391 SOLV  HW1     3298    4.305742076    5.244986718    6.553605117
  391 SOLV  HW2     3299    4.400269696    5.377538453    6.566298839
  392 SOLV  OW      3300    3.567278492    6.567306428    6.655349503
  392 SOLV  HW1     3301    3.658162244    6.590678408    6.620775447
  392 SOLV  HW2     3302    3.513415331    6.525757952    6.582042654
  393 SOLV  OW      3303    5.997985244    5.749166335    4.742063078
  393 SOLV  HW1     3304    6.013632330    5.651842962    4.758896727
  393 SOLV  HW2     3305    6.084735620    5.798472964    4.748637916
  394 SOLV  OW      3306    4.160431588    6.403377112    6.501451661
  394 SOLV  HW1     3307    4.220306216    6.481109179    6.482095396
  394 SOLV  HW2     3308    4.098463093    6.389034020    6.424276867
  395 SOLV  OW      3309    4.041684168    4.908950135    5.109477283
  395 SOLV  HW1     3310    4.059725604    4.940084594    5.016167504
  395 SOLV  HW2     3311    4.097981163    4.961219634    5.173509126
  396 SOLV  OW      3312    4.032239608    6.246778864    6.918242502
  396 SOLV  HW1     3313    4.012354264    6.225555474    7.013927318
  396 SOLV  HW2     3314    3.953095354    6.223345449    6.861775877
  397 SOLV  OW      3315    6.030904237    4.998471223    4.068967138
  397 SOLV  HW1     3316    6.125312443    5.031423495    4.067276065
  397 SOLV  HW2     3317    6.029709845    4.902171233    4.095921482
  398 SOLV  OW      3318    4.061524850    6.648573775    4.352905109
  398 SOLV  HW1     3319    4.080570623    6.565049754    4.301319866
  398 SOLV  HW2     3320    4.094497188    6.638026293    4.446721822
  399 SOLV  OW      3321    6.035754355    3.901577028    5.659501873
  399 SOLV  HW1     3322    5.942073514    3.924413525    5.686041525
  399 SOLV  HW2     3323    6.035636067    3.861904419    5.567697855
  400 SOLV  OW      3324    5.984185500    6.055092694    4.255334872
  400 SOLV  HW1     3325    5.919292105    6.062291359    4.179581067
  400 SOLV  HW2     3326    5.934311357    6.054876574    4.342018768
  401 SOLV  OW      3327    3.573009002    6.294461194    5.073729505
  401 SOLV  HW1     3328    3.668607917    6.282419887    5.046940147
  401 SOLV  HW2     3329    3.568513260    6.321396795    5.169937806
  402 SOLV  OW      3330    5.813154184    5.431354468    3.450119611
  402 SOLV  HW1     3331    5.858930651    5.342779199    3.442324617
  402 SOLV  HW2     3332    5.727211119    5.429046579    3.399029492
  403 SOLV  OW      3333    4.626564905    6.481614440    5.522717838
  403 SOLV  HW1     3334    4.707176906    6.528002143    5.559477901
  403 SOLV  HW2     3335    4.570258565    6.447853440    5.598157571
  404 SOLV  OW      3336    4.208914511    4.179084246    4.689895779
  404 SOLV  HW1     3337    4.162848804    4.093730263    4.665513046
  404 SOLV  HW2     3338    4.256105164    4.215576687    4.609626872
  405 SOLV  OW      3339    5.553926937    0.010895909    4.126739036
  405 SOLV  HW1     3340    5.513744162    0.066263743    4.053790956
  405 SOLV  HW2     3341    5.518480063    0.041447039    4.215123737
  406 SOLV  OW      3342    4.756805451    6.404206668    4.306730983
  406 SOLV  HW1     3343    4.675124510    6.377438420    4.357851852
  406 SOLV  HW2     3344    4.830055695    6.338378596    4.324129129
  407 SOLV  OW      3345    5.264026274    5.295477134    4.031284659
  407 SOLV  HW1     3346    5.250607610    5.197532119    4.016168869
  407 SOLV  HW2     3347    5.288768078    5.311349231    4.126875723
  408 SOLV  OW      3348    5.157802075    6.583304035    4.218451198
  408 SOLV  HW1     3349    5.237062578    6.522411224    4.215308264
  408 SOLV  HW2     3350    5.110587288    6.572031160    4.305879376
  409 SOLV  OW      3351    6.062226978    3.796856971    6.274000816
  409 SOLV  HW1     3352    6.011103079    3.750420119    6.346330584
  409 SOLV  HW2     3353    6.150798794    3.826618696    6.309650237
  410 SOLV  OW      3354    5.392349941    4.432952251    4.320235735
  410 SOLV  HW1     3355    5.382486728    4.338648280    4.352008024
  410 SOLV  HW2     3356    5.315276290    4.456366198    4.260962435
  411 SOLV  OW      3357    6.434423068    6.365972483    3.315090805
  411 SOLV  HW1     3358    6.496085686    6.288594998    3.300523913
  411 SOLV  HW2     3359    6.377128612    6.348301549    3.395133142
  412 SOLV  OW      3360    6.433883234    4.758946934    3.606253125
  412 SOLV  HW1     3361    6.374554739    4.741250709    3.527712520
  412 SOLV  HW2     3362    6.410464546    4.847493146    3.646412117
  413 SOLV  OW      3363    5.335023370    6.148405894    5.681712775
  413 SOLV  HW1     3364    5.375952527    6.171080748    5.593324805
  413 SOLV  HW2     3365    5.400152328    6.095312118    5.735943346
  414 SOLV  OW      3366    3.796026180    5.106942355    6.054526891
  414 SOLV  HW1     3367    3.736407838    5.030549489    6.029803512
  414 SOLV  HW2     3368    3.751068076    5.193182838    6.031230024
  415 SOLV  OW      3369    4.726250373    3.850016554    6.808590990
  415 SOLV  HW1     3370    4.769852465    3.936715458    6.832753648
  415 SOLV  HW2     3371    4.787610417    3.774391061    6.831336205
  416 SOLV  OW      3372    4.109301577    4.413494818    4.830003598
  416 SOLV  HW1     3373    4.055148085    4.464362166    4.763056580
  416 SOLV  HW2     3374    4.142918712    4.329013363    4.788377019
  417 SOLV  OW      3375    6.499251514    5.040495823    3.871958294
  417 SOLV  HW1     3376    6.449900135    5.033711525    3.785240486
  417 SOLV  HW2     3377    6.579635797    5.098793234    3.860070915
  418 SOLV  OW      3378    3.732936298    6.004105549    5.007036605
  418 SOLV  HW1     3379    3.665690218    5.962652534    5.068365899
  418 SOLV  HW2     3380    3.821854008    5.960410448    5.020675150
  419 SOLV  OW      3381    4.802482746    6.594251828    4.822493612
  419 SOLV  HW1     3382    4.780814126    6.586797321    4.919840136
  419 SOLV  HW2     3383    4.817499534    6.690284266    4.798963353
  420 SOLV  OW      3384    4.219226319    3.980269841    5.198460258
  420 SOLV  HW1     3385    4.165323600    4.007831892    5.278062564
  420 SOLV  HW2     3386    4.256592376    4.061557583    5.153764034
  421 SOLV  OW      3387    4.990228072    3.940935336    3.746630055
  421 SOLV  HW1     3388    5.025874044    3.915726367    3.836604270
  421 SOLV  HW2     3389    4.938885353    4.026448717    3.753899419
  422 SOLV  OW      3390    5.820773471    4.562044346    3.851169776
  422 SOLV  HW1     3391    5.800313720    4.585109479    3.946298321
  422 SOLV  HW2     3392    5.816570982    4.462839433    3.839307045
  423 SOLV  OW      3393    5.004512045    4.289731660    5.723171339
  423 SOLV  HW1     3394    4.918406088    4.263134173    5.679811847
  423 SOLV  HW2     3395    5.070203021    4.316961491    5.652851233
  424 SOLV  OW      3396    4.773504435    3.787149551    4.431515233
  424 SOLV  HW1     3397    4.678311029    3.775617702    4.459916807
  424 SOLV  HW2     3398    4.805430949    3.878106408    4.458140695
  425 SOLV  OW      3399    3.895807487    4.599895817    3.867486672
  425 SOLV  HW1     3400    3.967065383    4.600745098    3.797321439
  425 SOLV  HW2     3401    3.936298577    4.621450240    3.956353714
  426 SOLV  OW      3402    5.386795567    4.281232409    5.595499663
  426 SOLV  HW1     3403    5.411766107    4.212763632    5.527014266
  426 SOLV  HW2     3404    5.387530446    4.239331878    5.686304331
  427 SOLV  OW      3405    5.742052346    5.541033135    4.231650929
  427 SOLV  HW1     3406    5.708416809    5.609114827    4.296728701
  427 SOLV  HW2     3407    5.718456146    5.569314755    4.138672604
  428 SOLV  OW      3408    4.997088483    5.342056826    4.264865878
  428 SOLV  HW1     3409    5.063751277    5.415521008    4.277551542
  428 SOLV  HW2     3410    5.019625677    5.290538407    4.182163677
  429 SOLV  OW      3411    5.627016880    4.880969139    4.249553782
  429 SOLV  HW1     3412    5.647036509    4.884244675    4.347484302
  429 SOLV  HW2     3413    5.529432260    4.897265285    4.234939786
  430 SOLV  OW      3414    3.973021051    4.558710275    5.720800742
  430 SOLV  HW1     3415    4.042896065    4.574399100    5.651005439
  430 SOLV  HW2     3416    3.883782567    4.548408657    5.676864767
  431 SOLV  OW      3417    4.258018829    5.367447847    6.230678692
  431 SOLV  HW1     3418    4.251851734    5.271923398    6.259644682
  431 SOLV  HW2     3419    4.353636158    5.390762838    6.212914792
  432 SOLV  OW      3420    5.627188102    6.415962917    4.524767596
  432 SOLV  HW1     3421    5.715367755    6.411108347    4.571680498
  432 SOLV  HW2     3422    5.562982462    6.469172672    4.579961418
  433 SOLV  OW      3423    6.716153268    5.816929605    4.154592544
  433 SOLV  HW1     3424    6.687846790    5.801708156    4.249294175
  433 SOLV  HW2     3425    6.783920270    5.890409374    4.151475240
  434 SOLV  OW      3426    3.675271931    5.303927968    6.892744990
  434 SOLV  HW1     3427    3.638074480    5.283857350    6.802106137
  434 SOLV  HW2     3428    3.736075037    5.383122835    6.887010897
  435 SOLV  OW      3429    4.526869646    3.788355271    4.503667084
  435 SOLV  HW1     3430    4.514918369    3.816722044    4.598821593
  435 SOLV  HW2     3431    4.445722940    3.813594891    4.450940636
  436 SOLV  OW      3432    6.882340490    5.096569697    5.412964777
  436 SOLV  HW1     3433    6.883996470    5.000662161    5.441259421
  436 SOLV  HW2     3434    6.972453516    5.137279162    5.427928626
  437 SOLV  OW      3435    4.452086907    5.684847207    6.464447294
  437 SOLV  HW1     3436    4.490038671    5.593245052    6.477500654
  437 SOLV  HW2     3437    4.515877493    5.752811033    6.500687219
  438 SOLV  OW      3438    6.761169851    5.647434832    3.916236482
  438 SOLV  HW1     3439    6.761494063    5.702744107    3.999557470
  438 SOLV  HW2     3440    6.760038159    5.550454465    3.940631169
  439 SOLV  OW      3441    5.763139502    5.072879026    4.047845323
  439 SOLV  HW1     3442    5.859558764    5.047282819    4.054895319
  439 SOLV  HW2     3443    5.708341999    5.012607482    4.105862708
  440 SOLV  OW      3444    5.854562544    4.584838279    5.116724833
  440 SOLV  HW1     3445    5.917463369    4.614562665    5.188568371
  440 SOLV  HW2     3446    5.829903488    4.489061547    5.131565735
  441 SOLV  OW      3447    4.589797393    6.131356517    4.673612652
  441 SOLV  HW1     3448    4.677700464    6.171355916    4.699583618
  441 SOLV  HW2     3449    4.572915921    6.049499889    4.728529636
  442 SOLV  OW      3450    4.665666598    5.647779073    6.093921560
  442 SOLV  HW1     3451    4.723741977    5.689814032    6.163637793
  442 SOLV  HW2     3452    4.722174157    5.618231896    6.016890007
  443 SOLV  OW      3453    6.231250518    5.611837812    5.071522361
  443 SOLV  HW1     3454    6.236462228    5.531273812    5.130548069
  443 SOLV  HW2     3455    6.275885584    5.592119968    4.984226136
  444 SOLV  OW      3456    6.590827476    6.583936103    3.396078822
  444 SOLV  HW1     3457    6.567639052    6.653921623    3.328508007
  444 SOLV  HW2     3458    6.536005239    6.501989164    3.379325265
  445 SOLV  OW      3459    0.077900714    5.944115777    4.312467088
  445 SOLV  HW1     3460    0.009685960    5.967071112    4.243029076
  445 SOLV  HW2     3461    0.168286822    5.973536325    4.281376582
  446 SOLV  OW      3462    6.320183073    4.756857137    6.701430151
  446 SOLV  HW1     3463    6.220663683    4.764574462    6.695290832
  446 SOLV  HW2     3464    6.358600780    4.747459252    6.609576245
  447 SOLV  OW      3465    5.028693968    4.103820587    4.206190531
  447 SOLV  HW1     3466    4.932874927    4.130886964    4.215561552
  447 SOLV  HW2     3467    5.060398917    4.063282032    4.291940665
  448 SOLV  OW      3468    3.673946397    6.655853976    5.022303307
  448 SOLV  HW1     3469    3.705174404    6.629654287    5.113618291
  448 SOLV  HW2     3470    3.588928084    6.707958602    5.029852782
  449 SOLV  OW      3471    3.404848108    3.716724485    6.202168312
  449 SOLV  HW1     3472    3.430668615    3.722496585    6.105724106
  449 SOLV  HW2     3473    3.322814540    3.660268768    6.211373342
  450 SOLV  OW      3474    4.037337306    5.213650120    4.721287293
  450 SOLV  HW1     3475    4.052320205    5.130547964    4.774872352
  450 SOLV  HW2     3476    4.045771169    5.192470567    4.623911214
  451 SOLV  OW      3477    5.078175078    4.186617263    5.314916540
  451 SOLV  HW1     3478    5.150514713    4.118555267    5.326578358
  451 SOLV  HW2     3479    5.093497116    4.262668596    5.378026447
  452 SOLV  OW      3480    6.509019185    5.332587396    5.254622974
  452 SOLV  HW1     3481    6.413211198    5.311203462    5.235507194
  452 SOLV  HW2     3482    6.517938988    5.430058876    5.275156209
  453 SOLV  OW      3483    5.760933957    4.678926215    4.101457862
  453 SOLV  HW1     3484    5.854848417    4.697025052    4.130687248
  453 SOLV  HW2     3485    5.701955379    4.754384430    4.130257503
  454 SOLV  OW      3486    5.997398400    5.713743694    5.188563806
  454 SOLV  HW1     3487    6.079187407    5.690804758    5.135782873
  454 SOLV  HW2     3488    5.925578671    5.646815472    5.169485437
  455 SOLV  OW      3489    4.065154320    5.919506505    3.815637460
  455 SOLV  HW1     3490    4.029207845    5.917002842    3.908928836
  455 SOLV  HW2     3491    4.039496798    5.835521480    3.767785332
  456 SOLV  OW      3492    4.779957641    0.019178482    3.651423926
  456 SOLV  HW1     3493    4.709142406    0.059866382    3.709143015
  456 SOLV  HW2     3494    4.860106777   -0.002364194    3.707225225
  457 SOLV  OW      3495    4.392074167    6.670857066    4.698080250
  457 SOLV  HW1     3496    4.404414161    6.723486339    4.782221724
  457 SOLV  HW2     3497    4.477113955    6.623146100    4.675858478
  458 SOLV  OW      3498    4.498534037    4.753099296    4.208949339
  458 SOLV  HW1     3499    4.486989114    4.703259686    4.294882580
  458 SOLV  HW2     3500    4.594255539    4.748466701    4.180353966
  459 SOLV  OW      3501    5.766187896    3.608126718    6.347092483
  459 SOLV  HW1     3502    5.680409368    3.586212860    6.393602687
  459 SOLV  HW2     3503    5.798714962    3.697634641    6.377617173
  460 SOLV  OW      3504    6.377234209    4.677362633    5.953990241
  460 SOLV  HW1     3505    6.455856993    4.732393675    5.982129396
  460 SOLV  HW2     3506    6.384943687    4.585718797    5.993280493
  461 SOLV  OW      3507    6.460945533    4.150914170    5.484720425
  461 SOLV  HW1     3508    6.503929347    4.201748407    5.410090078
  461 SOLV  HW2     3509    6.531270622    4.102901966    5.537166431
  462 SOLV  OW      3510    6.883865083    3.595491958    4.861362409
  462 SOLV  HW1     3511    6.887022243    3.559934333    4.954783041
  462 SOLV  HW2     3512    6.811345116    3.663987276    4.854222007
  463 SOLV  OW      3513    6.845548714    4.066948747    5.917944926
  463 SOLV  HW1     3514    6.908069774    4.001010401    5.959715024
  463 SOLV  HW2     3515    6.759415671    4.067994238    5.968753112
  464 SOLV  OW      3516    4.113014235    5.263290340    5.782818268
  464 SOLV  HW1     3517    4.091483043    5.321831925    5.860980487
  464 SOLV  HW2     3518    4.049877591    5.185766140    5.780878495
  465 SOLV  OW      3519    5.446388432    3.315728245    6.612257875
  465 SOLV  HW1     3520    5.435103070    3.322299413    6.711410115
  465 SOLV  HW2     3521    5.371422190    3.261930323    6.573689810
  466 SOLV  OW      3522    4.948017596    4.725388800    4.845208402
  466 SOLV  HW1     3523    4.956604531    4.637793982    4.892678948
  466 SOLV  HW2     3524    5.033004057    4.777139770    4.855165246
  467 SOLV  OW      3525    4.344669169    5.592300389    4.464117161
  467 SOLV  HW1     3526    4.429761900    5.575516419    4.414326272
  467 SOLV  HW2     3527    4.330390507    5.690846041    4.473410689
  468 SOLV  OW      3528    6.665209816    5.526292665    5.059633679
  468 SOLV  HW1     3529    6.681306974    5.582657488    4.978615607
  468 SOLV  HW2     3530    6.744143533    5.466873904    5.075089398
  469 SOLV  OW      3531    5.417572953    6.629227240    3.809577799
  469 SOLV  HW1     3532    5.468090275    6.611963124    3.894144798
  469 SOLV  HW2     3533    5.390333761    6.542127719    3.768671676
  470 SOLV  OW      3534    3.909081702    5.792444174    4.550736059
  470 SOLV  HW1     3535    3.983399549    5.846294450    4.590467394
  470 SOLV  HW2     3536    3.839173919    5.853961217    4.514265345
  471 SOLV  OW      3537    4.239789127    4.708839541    6.260324717
  471 SOLV  HW1     3538    4.318546210    4.649055006    6.275314182
  471 SOLV  HW2     3539    4.202219010    4.737198855    6.348561763
  472 SOLV  OW      3540    4.212314985    6.698725091    6.886045677
  472 SOLV  HW1     3541    4.155804324    6.767422907    6.931731522
  472 SOLV  HW2     3542    4.153364645    6.632649336    6.839582228
  473 SOLV  OW      3543    5.286496324    5.939904537    4.942510873
  473 SOLV  HW1     3544    5.296111175    5.889440183    5.028316560
  473 SOLV  HW2     3545    5.261993968    6.034832319    4.962258201
  474 SOLV  OW      3546    4.462564025    4.256084529    6.411838592
  474 SOLV  HW1     3547    4.394547095    4.186856837    6.435981019
  474 SOLV  HW2     3548    4.537976556    4.252998962    6.477451162
  475 SOLV  OW      3549    6.778707165    5.333931294    6.369862798
  475 SOLV  HW1     3550    6.711230483    5.402269926    6.397760162
  475 SOLV  HW2     3551    6.732506785    5.258811786    6.322702552
  476 SOLV  OW      3552    5.706629504    4.977031106    0.103574153
  476 SOLV  HW1     3553    5.718447742    5.015759594    0.195018400
  476 SOLV  HW2     3554    5.618829586    5.006642573    0.065946069
  477 SOLV  OW      3555    4.181254857    4.398453640    4.057453156
  477 SOLV  HW1     3556    4.124492489    4.318717882    4.036913213
  477 SOLV  HW2     3557    4.265427905    4.368706006    4.102525404
  478 SOLV  OW      3558    5.685233161    4.719334922    3.677488359
  478 SOLV  HW1     3559    5.725001564    4.651532928    3.739318764
  478 SOLV  HW2     3560    5.592844238    4.742252527    3.708158544
  479 SOLV  OW      3561    5.992204194    4.562213344    0.004880065
  479 SOLV  HW1     3562    6.030049851    4.472046999   -0.016087750
  479 SOLV  HW2     3563    5.895644697    4.552970691    0.029224218
  480 SOLV  OW      3564    5.022952343    6.077863590    6.301099275
  480 SOLV  HW1     3565    5.117790733    6.065620981    6.330381713
  480 SOLV  HW2     3566    5.010171284    6.171287372    6.267777946
  481 SOLV  OW      3567    3.622846222    4.292579443    5.572073845
  481 SOLV  HW1     3568    3.608717510    4.291955671    5.671077973
  481 SOLV  HW2     3569    3.590291535    4.379279510    5.534324200
  482 SOLV  OW      3570    5.907254958    6.397732364    4.598141904
  482 SOLV  HW1     3571    5.947159549    6.465746984    4.659637235
  482 SOLV  HW2     3572    5.921108834    6.306277132    4.636142047
  483 SOLV  OW      3573    6.031468503    4.178930812    4.005393264
  483 SOLV  HW1     3574    6.129176733    4.198530845    3.997090212
  483 SOLV  HW2     3575    6.008494105    4.164272296    4.101618234
  484 SOLV  OW      3576    5.395638546    4.094474916    6.279587986
  484 SOLV  HW1     3577    5.480414162    4.047203054    6.303673655
  484 SOLV  HW2     3578    5.353383742    4.131361553    6.362386374
  485 SOLV  OW      3579    6.764271306    6.324184033    4.836465330
  485 SOLV  HW1     3580    6.712469196    6.360725790    4.913814549
  485 SOLV  HW2     3581    6.811095656    6.398985114    4.789413547
  486 SOLV  OW      3582    3.950076658    6.143505549    5.346534151
  486 SOLV  HW1     3583    3.895433047    6.190787914    5.415673861
  486 SOLV  HW2     3584    3.938413709    6.044700832    5.356701062
  487 SOLV  OW      3585    4.494606426    5.254112691    5.498804101
  487 SOLV  HW1     3586    4.501827920    5.257297273    5.399109090
  487 SOLV  HW2     3587    4.440237606    5.174617788    5.525747550
  488 SOLV  OW      3588    4.417781934    4.328166104    4.204160225
  488 SOLV  HW1     3589    4.492236895    4.387871429    4.174273230
  488 SOLV  HW2     3590    4.452012659    4.234747249    4.214292728
  489 SOLV  OW      3591    4.472060226    5.141247040    6.760994899
  489 SOLV  HW1     3592    4.424841755    5.066147442    6.807171798
  489 SOLV  HW2     3593    4.432092419    5.155007150    6.670358260
  490 SOLV  OW      3594    3.970146007    3.910051940    6.273393260
  490 SOLV  HW1     3595    3.930591831    3.911785967    6.365231183
  490 SOLV  HW2     3596    3.966794807    4.001887421    6.233939004
  491 SOLV  OW      3597    4.560238437    5.425798547    6.480186102
  491 SOLV  HW1     3598    4.542487876    5.426178187    6.381767185
  491 SOLV  HW2     3599    4.655807292    5.401405664    6.496708892
  492 SOLV  OW      3600    4.644124684    4.276557621    5.117987351
  492 SOLV  HW1     3601    4.686973119    4.313080321    5.035333657
  492 SOLV  HW2     3602    4.656740154    4.341080247    5.193348009
  493 SOLV  OW      3603    5.864432378    3.923394199    3.690580415
  493 SOLV  HW1     3604    5.768104625    3.948540683    3.700069956
  493 SOLV  HW2     3605    5.871657794    3.838066938    3.638923768
  494 SOLV  OW      3606    5.953750389    3.862650696    4.972145546
  494 SOLV  HW1     3607    5.991658103    3.913869556    5.049225269
  494 SOLV  HW2     3608    5.857421729    3.842363463    4.989777490
  495 SOLV  OW      3609    6.002220175    6.121904586    6.863974154
  495 SOLV  HW1     3610    5.962000149    6.179930332    6.934793657
  495 SOLV  HW2     3611    6.092220017    6.090277313    6.893969887
  496 SOLV  OW      3612    4.970748789    6.216875451    4.361237934
  496 SOLV  HW1     3613    5.053112827    6.221916114    4.417740257
  496 SOLV  HW2     3614    4.925428416    6.128986463    4.376179035
  497 SOLV  OW      3615    4.777191139    6.172370831    4.050130263
  497 SOLV  HW1     3616    4.699620470    6.172349414    4.113252540
  497 SOLV  HW2     3617    4.809449414    6.078628837    4.036959551
  498 SOLV  OW      3618    5.913173192    3.510511558    5.401908727
  498 SOLV  HW1     3619    5.946717884    3.485752198    5.492811320
  498 SOLV  HW2     3620    5.915415518    3.430077783    5.342521317
  499 SOLV  OW      3621    4.201751354    3.611369212    4.334145051
  499 SOLV  HW1     3622    4.294902874    3.575005273    4.333436923
  499 SOLV  HW2     3623    4.161218399    3.600897317    4.243329749
  500 SOLV  OW      3624    4.826049310    4.916990512    6.095515027
  500 SOLV  HW1     3625    4.816588515    4.943996329    6.191340693
  500 SOLV  HW2     3626    4.762989045    4.970621601    6.039404011
  501 SOLV  OW      3627    6.867274968    6.073021938    4.771681468
  501 SOLV  HW1     3628    6.828131642    6.161075699    4.798440698
  501 SOLV  HW2     3629    6.940639142    6.048532139    4.835081840
  502 SOLV  OW      3630    5.076052670    6.186250169    3.743243150
  502 SOLV  HW1     3631    5.057918183    6.122316192    3.817978551
  502 SOLV  HW2     3632    5.019830355    6.161906548    3.664197913
  503 SOLV  OW      3633    6.784586624    5.380264608    4.022935049
  503 SOLV  HW1     3634    6.879094107    5.349848858    4.034982761
  503 SOLV  HW2     3635    6.734969012    5.369764973    4.109130379
  504 SOLV  OW      3636    3.787682021    4.483243663    6.202716990
  504 SOLV  HW1     3637    3.815631350    4.390122259    6.226110978
  504 SOLV  HW2     3638    3.760127071    4.486606153    6.106647127
  505 SOLV  OW      3639    4.560210639    3.891771347    4.036279710
  505 SOLV  HW1     3640    4.580762138    3.852057825    3.946825275
  505 SOLV  HW2     3641    4.473657814    3.941644618    4.031497786
  506 SOLV  OW      3642    5.252942177    5.228970876    3.584485935
  506 SOLV  HW1     3643    5.280443817    5.252081247    3.491153366
  506 SOLV  HW2     3644    5.202888890    5.305773019    3.624453743
  507 SOLV  OW      3645    4.760719665    5.293188011    5.535054108
  507 SOLV  HW1     3646    4.792071567    5.264679070    5.625641903
  507 SOLV  HW2     3647    4.661108535    5.285609403    5.530367723
  508 SOLV  OW      3648    6.628260352    3.575944242    3.687404933
  508 SOLV  HW1     3649    6.596394900    3.633056907    3.611756163
  508 SOLV  HW2     3650    6.695967788    3.626391068    3.741003378
  509 SOLV  OW      3651    4.099158294    4.058291627    4.355348968
  509 SOLV  HW1     3652    4.020042136    4.007841903    4.389950402
  509 SOLV  HW2     3653    4.088127908    4.155584344    4.375700402
  510 SOLV  OW      3654    3.798773670    5.529798434    6.790852130
  510 SOLV  HW1     3655    3.894471374    5.556291720    6.778949676
  510 SOLV  HW2     3656    3.757129509    5.514221909    6.701271450
  511 SOLV  OW      3657    5.966940016    4.304042183    5.616524092
  511 SOLV  HW1     3658    6.066762284    4.304604728    5.610587699
  511 SOLV  HW2     3659    5.935519258    4.389753646    5.657344199
  512 SOLV  OW      3660    5.982564879    5.220846650    5.195237796
  512 SOLV  HW1     3661    5.962359955    5.183407144    5.104730259
  512 SOLV  HW2     3662    5.959605180    5.153150977    5.265178192
  513 SOLV  OW      3663    6.320983896    4.659026202    3.939542725
  513 SOLV  HW1     3664    6.227743208    4.669760579    3.905003728
  513 SOLV  HW2     3665    6.380076735    4.625636775    3.866091645
  514 SOLV  OW      3666    5.776499043    4.854329442    5.080183315
  514 SOLV  HW1     3667    5.682845267    4.874252611    5.051309439
  514 SOLV  HW2     3668    5.793698145    4.756149056    5.072039933
  515 SOLV  OW      3669    5.476370349    5.359829917    3.846096052
  515 SOLV  HW1     3670    5.407017032    5.347396759    3.917069421
  515 SOLV  HW2     3671    5.519476658    5.271883995    3.825870633
  516 SOLV  OW      3672    6.657243667    4.128243328    4.894103739
  516 SOLV  HW1     3673    6.587532275    4.172758473    4.950321805
  516 SOLV  HW2     3674    6.747731284    4.161481970    4.920729883
  517 SOLV  OW      3675    4.295940585    3.873909075    4.398629858
  517 SOLV  HW1     3676    4.236650435    3.953783885    4.388320257
  517 SOLV  HW2     3677    4.245797471    3.791551232    4.372088755
  518 SOLV  OW      3678    4.101934334    5.496586727    6.416330935
  518 SOLV  HW1     3679    4.151567310    5.522498359    6.499197009
  518 SOLV  HW2     3680    4.164813189    5.452548479    6.352234005
  519 SOLV  OW      3681    4.332061777    6.476721286    6.115374343
  519 SOLV  HW1     3682    4.285733764    6.400085603    6.070869429
  519 SOLV  HW2     3683    4.278711313    6.560239403    6.101941336
  520 SOLV  OW      3684    3.696891979    4.143298283    0.055956715
  520 SOLV  HW1     3685    3.664928038    4.229510489    0.016616044
  520 SOLV  HW2     3686    3.796549558    4.145315074    0.064086788
  521 SOLV  OW      3687    5.550753000    6.667290311    4.043143020
  521 SOLV  HW1     3688    5.536366555    6.602930892    4.118326041
  521 SOLV  HW2     3689    5.548959581    6.760807492    4.078539629
  522 SOLV  OW      3690    4.070001031    3.955237874    4.079388296
  522 SOLV  HW1     3691    4.068951346    3.957870902    4.179356519
  522 SOLV  HW2     3692    3.993028441    3.900390437    4.046698038
  523 SOLV  OW      3693    5.140895166    4.674358483    5.968666331
  523 SOLV  HW1     3694    5.047874172    4.638079295    5.963106168
  523 SOLV  HW2     3695    5.137933515    4.774270819    5.965387136
  524 SOLV  OW      3696    3.729269525    5.985245659    6.103283304
  524 SOLV  HW1     3697    3.764991494    5.974957871    6.196127647
  524 SOLV  HW2     3698    3.720119194    5.895107685    6.060935234
  525 SOLV  OW      3699    6.024631408    6.674736057    3.931026153
  525 SOLV  HW1     3700    6.059957177    6.590151159    3.971012304
  525 SOLV  HW2     3701    5.929279062    6.661496993    3.903933499
  526 SOLV  OW      3702    4.059915864    5.970974985    4.691772345
  526 SOLV  HW1     3703    4.142550247    5.929869947    4.730268250
  526 SOLV  HW2     3704    4.017242552    6.030214760    4.760107413
  527 SOLV  OW      3705    5.305836040    4.015241374    6.648617159
  527 SOLV  HW1     3706    5.390001642    3.976246734    6.611239205
  527 SOLV  HW2     3707    5.299641980    4.111747211    6.623126841
  528 SOLV  OW      3708    3.660815421    5.386630786    3.807693466
  528 SOLV  HW1     3709    3.678583889    5.290769001    3.829967684
  528 SOLV  HW2     3710    3.741122580    5.441616468    3.830687054
  529 SOLV  OW      3711    4.315761949    4.018222752    3.964302011
  529 SOLV  HW1     3712    4.228249808    4.012062805    4.012315000
  529 SOLV  HW2     3713    4.304683483    4.073701207    3.881834486
  530 SOLV  OW      3714    3.571512644    5.871781641    5.177974342
  530 SOLV  HW1     3715    3.541824080    5.958777405    5.217368766
  530 SOLV  HW2     3716    3.492456912    5.823672468    5.140063511
  531 SOLV  OW      3717    5.460488890    4.105204056    4.135341421
  531 SOLV  HW1     3718    5.386493978    4.170696545    4.119994465
  531 SOLV  HW2     3719    5.421815395    4.016830419    4.161694052
  532 SOLV  OW      3720    6.529690681    5.616633939    5.282253401
  532 SOLV  HW1     3721    6.574806560    5.590304369    5.196972475
  532 SOLV  HW2     3722    6.586366423    5.683258646    5.330735085
  533 SOLV  OW      3723    4.097930348    4.805156139    6.872657362
  533 SOLV  HW1     3724    4.018030773    4.847447328    6.829890529
  533 SOLV  HW2     3725    4.168100499    4.788807728    6.803300338
  534 SOLV  OW      3726    6.780774116    4.137852976    6.368769309
  534 SOLV  HW1     3727    6.741522956    4.072605902    6.433608605
  534 SOLV  HW2     3728    6.726560992    4.138009113    6.284729044
  535 SOLV  OW      3729    3.400199391    0.189093930    5.401637069
  535 SOLV  HW1     3730    3.496544716    0.162660635    5.397075273
  535 SOLV  HW2     3731    3.393325396    0.285902945    5.425774905
  536 SOLV  OW      3732    4.345145521    6.517323509    0.128496653
  536 SOLV  HW1     3733    4.351074402    6.432384354    0.076037776
  536 SOLV  HW2     3734    4.307856217    6.589763129    0.070499404
  537 SOLV  OW      3735    5.472437169    5.997110072    4.725294647
  537 SOLV  HW1     3736    5.565441843    5.961695987    4.735169156
  537 SOLV  HW2     3737    5.418046986    5.970548331    4.804904052
  538 SOLV  OW      3738    4.482401990    3.573296767    4.347437371
  538 SOLV  HW1     3739    4.502490200    3.656319085    4.399448666
  538 SOLV  HW2     3740    4.519737277    3.493979866    4.395565353
  539 SOLV  OW      3741    3.622854036    4.909176618    5.980896499
  539 SOLV  HW1     3742    3.532273066    4.901687913    6.022616598
  539 SOLV  HW2     3743    3.656611570    4.817880601    5.957941761
  540 SOLV  OW      3744    3.868951604    5.573361850    6.098865135
  540 SOLV  HW1     3745    3.795032052    5.625150257    6.055786162
  540 SOLV  HW2     3746    3.919983052    5.633236099    6.160611877
  541 SOLV  OW      3747    6.658151412    3.943689394    6.510423744
  541 SOLV  HW1     3748    6.625225520    3.893562563    6.430403584
  541 SOLV  HW2     3749    6.691844276    3.878918684    6.578757821
  542 SOLV  OW      3750    6.863384443    6.121411389    6.016520234
  542 SOLV  HW1     3751    6.801635073    6.155327942    6.087503428
  542 SOLV  HW2     3752    6.842130545    6.166234082    5.929681577
  543 SOLV  OW      3753    4.773199151    5.565070883    4.697650146
  543 SOLV  HW1     3754    4.784334241    5.466197296    4.707738096
  543 SOLV  HW2     3755    4.764384024    5.587879840    4.600677780
  544 SOLV  OW      3756    4.911403164    4.539993864    5.871066723
  544 SOLV  HW1     3757    4.931297572    4.475082960    5.797631845
  544 SOLV  HW2     3758    4.855749675    4.495131942    5.941009380
  545 SOLV  OW      3759    4.233767921    5.320137546    5.157531175
  545 SOLV  HW1     3760    4.218840290    5.332885912    5.059468363
  545 SOLV  HW2     3761    4.331400615    5.307279576    5.174971838
  546 SOLV  OW      3762    5.499308882    3.734806577    5.193289251
  546 SOLV  HW1     3763    5.547470332    3.655722217    5.231075350
  546 SOLV  HW2     3764    5.429716913    3.765564756    5.258192002
  547 SOLV  OW      3765    5.149194225    5.551575216    6.341192650
  547 SOLV  HW1     3766    5.196906747    5.503339601    6.414668696
  547 SOLV  HW2     3767    5.057384029    5.576640721    6.371926198
  548 SOLV  OW      3768    6.135851398    4.384885427    6.567413433
  548 SOLV  HW1     3769    6.129031919    4.374568781    6.666653441
  548 SOLV  HW2     3770    6.230965264    4.372524495    6.539091779
  549 SOLV  OW      3771    4.435338335    6.580581670    6.697207202
  549 SOLV  HW1     3772    4.364367892    6.554961221    6.762846688
  549 SOLV  HW2     3773    4.480123529    6.498097096    6.662678492
  550 SOLV  OW      3774    4.017403150    4.784738657    5.899599480
  550 SOLV  HW1     3775    4.033812632    4.708169622    5.837406941
  550 SOLV  HW2     3776    3.978410494    4.750457616    5.985076697
  551 SOLV  OW      3777    5.305805064    4.183395095    4.402166948
  551 SOLV  HW1     3778    5.263792535    4.113359525    4.344446060
  551 SOLV  HW2     3779    5.402594872    4.161992532    4.415405950
  552 SOLV  OW      3780    3.509873260    5.153099187    4.163816809
  552 SOLV  HW1     3781    3.475965324    5.213508625    4.091689636
  552 SOLV  HW2     3782    3.527412795    5.206528378    4.246515337
  553 SOLV  OW      3783    5.634158830    3.981438844    6.355866402
  553 SOLV  HW1     3784    5.670019123    4.074775323    6.354336307
  553 SOLV  HW2     3785    5.679890225    3.927026551    6.285510989
  554 SOLV  OW      3786    4.841616153    6.230196017    4.714008192
  554 SOLV  HW1     3787    4.887168741    6.144883627    4.688541996
  554 SOLV  HW2     3788    4.897309706    6.307815443    4.684425187
  555 SOLV  OW      3789    4.647266409    4.910375835    6.701560187
  555 SOLV  HW1     3790    4.581588387    4.984327166    6.686741584
  555 SOLV  HW2     3791    4.673848845    4.908251526    6.797948907
  556 SOLV  OW      3792    5.938833512    3.907182618    4.478077937
  556 SOLV  HW1     3793    5.900056209    3.920159727    4.569345658
  556 SOLV  HW2     3794    5.896749165    3.827310102    4.435052789
  557 SOLV  OW      3795    4.580776821    5.298307758    4.566171518
  557 SOLV  HW1     3796    4.490987406    5.261997920    4.541248952
  557 SOLV  HW2     3797    4.636128028    5.309811112    4.483675847
  558 SOLV  OW      3798    3.905177811    4.065437820    5.023511608
  558 SOLV  HW1     3799    3.987866794    4.047758209    5.076911274
  558 SOLV  HW2     3800    3.824650181    4.050932539    5.081013051
  559 SOLV  OW      3801    5.399552970    4.573555882    5.977602409
  559 SOLV  HW1     3802    5.308308435    4.613069351    5.966886570
  559 SOLV  HW2     3803    5.391545899    4.475276111    5.994292981
  560 SOLV  OW      3804    3.719951868    5.983012177    4.536756209
  560 SOLV  HW1     3805    3.765276138    6.071240077    4.523988944
  560 SOLV  HW2     3806    3.668265346    5.984188144    4.622362879
  561 SOLV  OW      3807    4.085083646    5.433604958    6.025973150
  561 SOLV  HW1     3808    4.005292552    5.483075351    6.060434230
  561 SOLV  HW2     3809    4.146419083    5.412215538    6.102012505
  562 SOLV  OW      3810    3.729251449    3.796298514    4.894068256
  562 SOLV  HW1     3811    3.786006624    3.877071250    4.878066770
  562 SOLV  HW2     3812    3.744523816    3.729827855    4.820925514
  563 SOLV  OW      3813    4.117642793    5.632545255    4.129623176
  563 SOLV  HW1     3814    4.071640258    5.630383159    4.218387653
  563 SOLV  HW2     3815    4.215771592    5.618329742    4.142610022
  564 SOLV  OW      3816    6.704743532    6.667538197    4.565467633
  564 SOLV  HW1     3817    6.670483290    6.738549884    4.626994360
  564 SOLV  HW2     3818    6.759258802    6.601816760    4.617532569
  565 SOLV  OW      3819    5.075131882    4.928761646    5.967791278
  565 SOLV  HW1     3820    5.062065955    4.974522450    5.879830109
  565 SOLV  HW2     3821    4.988032011    4.925332695    6.016818820
  566 SOLV  OW      3822    5.602880146    5.118878956    3.816552739
  566 SOLV  HW1     3823    5.665569632    5.105449675    3.893308959
  566 SOLV  HW2     3824    5.641594104    5.077287333    3.734253558
  567 SOLV  OW      3825    3.927317082    6.791251112    4.711893219
  567 SOLV  HW1     3826    4.016643846    6.819176716    4.676666412
  567 SOLV  HW2     3827    3.856697858    6.852001585    4.675529701
  568 SOLV  OW      3828    5.775210347    3.921106601    5.726117875
  568 SOLV  HW1     3829    5.753458770    3.859863022    5.802118486
  568 SOLV  HW2     3830    5.729821611    3.888631287    5.643128807
  569 SOLV  OW      3831    6.405769791    4.876709932    4.662380677
  569 SOLV  HW1     3832    6.410841233    4.789934977    4.612923214
  569 SOLV  HW2     3833    6.448261240    4.866328767    4.752315809
  570 SOLV  OW      3834    4.603782610    3.996390456    5.529761006
  570 SOLV  HW1     3835    4.604658798    3.921852023    5.596428950
  570 SOLV  HW2     3836    4.639655209    3.963404365    5.442431490
  571 SOLV  OW      3837    4.640668028    5.071565019    5.128507641
  571 SOLV  HW1     3838    4.555373773    5.027552650    5.100409495
  571 SOLV  HW2     3839    4.687165115    5.014131599    5.195894998
  572 SOLV  OW      3840    4.147283798    5.420499737    4.473231806
  572 SOLV  HW1     3841    4.061572149    5.471964549    4.470701626
  572 SOLV  HW2     3842    4.224241575    5.484173545    4.478195752
  573 SOLV  OW      3843    6.418324015    5.216106087    4.256292267
  573 SOLV  HW1     3844    6.341235167    5.276716166    4.275929484
  573 SOLV  HW2     3845    6.388810751    5.143870415    4.193739862
  574 SOLV  OW      3846    3.951309940    3.638646659    4.444317540
  574 SOLV  HW1     3847    3.885891391    3.565002991    4.427038922
  574 SOLV  HW2     3848    4.039039195    3.615874236    4.402050322
  575 SOLV  OW      3849    4.422210121    4.676401206    5.826259280
  575 SOLV  HW1     3850    4.416187631    4.773437153    5.849699122
  575 SOLV  HW2     3851    4.382112649    4.661410822    5.735876626
  576 SOLV  OW      3852    4.858300498    4.451594466    6.828286268
  576 SOLV  HW1     3853    4.799476752    4.395758470    6.886797613
  576 SOLV  HW2     3854    4.947307805    4.407091248    6.818357043
  577 SOLV  OW      3855    6.644329002    3.743411512    4.874849123
  577 SOLV  HW1     3856    6.590269556    3.814241979    4.829433400
  577 SOLV  HW2     3857    6.587234310    3.695609472    4.941610402
  578 SOLV  OW      3858    3.852264680    5.909943226    6.337014583
  578 SOLV  HW1     3859    3.909508921    5.830798532    6.315546738
  578 SOLV  HW2     3860    3.910468550    5.987498211    6.361490764
  579 SOLV  OW      3861    3.744047600    4.337636744    5.274482036
  579 SOLV  HW1     3862    3.843820493    4.337102515    5.281331520
  579 SOLV  HW2     3863    3.710019912    4.243614968    5.276427757
  580 SOLV  OW      3864    5.624725069    5.853456561    5.134195044
  580 SOLV  HW1     3865    5.581828356    5.831991842    5.046450312
  580 SOLV  HW2     3866    5.610114662    5.777702021    5.197832423
  581 SOLV  OW      3867    3.651405243    5.539404449    6.545775932
  581 SOLV  HW1     3868    3.578396502    5.534420867    6.477609342
  581 SOLV  HW2     3869    3.680054060    5.634561000    6.557008703
  582 SOLV  OW      3870    6.125100043    4.904651062    5.405169648
  582 SOLV  HW1     3871    6.108340214    4.807584340    5.387883403
  582 SOLV  HW2     3872    6.163348738    4.916039509    5.496870109
  583 SOLV  OW      3873    5.382707719    3.785794991    5.456036610
  583 SOLV  HW1     3874    5.411373919    3.755687161    5.546994455
  583 SOLV  HW2     3875    5.289034850    3.820545343    5.460431574
  584 SOLV  OW      3876    6.534196713    3.579008540    4.283251882
  584 SOLV  HW1     3877    6.571500815    3.545945090    4.196552412
  584 SOLV  HW2     3878    6.589871029    3.655090065    4.316621032
  585 SOLV  OW      3879    4.513378802    4.941685076    4.704858196
  585 SOLV  HW1     3880    4.464929166    5.022933980    4.737310930
  585 SOLV  HW2     3881    4.611864986    4.954894749    4.716166387
  586 SOLV  OW      3882    3.828245041    6.594010138    6.392400476
  586 SOLV  HW1     3883    3.840771714    6.615346387    6.489300310
  586 SOLV  HW2     3884    3.900471546    6.637981572    6.339000136
  587 SOLV  OW      3885    5.502481376    3.835974434    6.565119777
  587 SOLV  HW1     3886    5.563767700    3.874961353    6.496376496
  587 SOLV  HW2     3887    5.492094202    3.737874058    6.548688515
  588 SOLV  OW      3888    6.243883746    6.293579707    4.628192359
  588 SOLV  HW1     3889    6.336699307    6.299737086    4.664918237
  588 SOLV  HW2     3890    6.209758628    6.385456998    4.608307951
  589 SOLV  OW      3891    4.691905370    3.893828163    5.311556845
  589 SOLV  HW1     3892    4.748656170    3.942904808    5.245430815
  589 SOLV  HW2     3893    4.604641215    3.869652793    5.269103562
  590 SOLV  OW      3894    4.192392210    6.090121043    4.490593536
  590 SOLV  HW1     3895    4.219894584    6.185888304    4.499188709
  590 SOLV  HW2     3896    4.125018845    6.068341051    4.561219356
  591 SOLV  OW      3897    6.070023034    6.062878673    3.677654425
  591 SOLV  HW1     3898    6.154318381    6.086476050    3.726016319
  591 SOLV  HW2     3899    6.065149506    6.114432385    3.592098737
  592 SOLV  OW      3900    4.565331036    6.148032637    6.335478163
  592 SOLV  HW1     3901    4.648077085    6.091916011    6.333106607
  592 SOLV  HW2     3902    4.588586839    6.242648247    6.312925742
  593 SOLV  OW      3903    4.398756799    4.782232213    4.929244580
  593 SOLV  HW1     3904    4.451094925    4.798349384    4.845563001
  593 SOLV  HW2     3905    4.304574800    4.758355413    4.905553826
  594 SOLV  OW      3906    3.778760706    4.742728721    4.730975604
  594 SOLV  HW1     3907    3.697779689    4.685168933    4.719548403
  594 SOLV  HW2     3908    3.770525945    4.823726426    4.672896849
  595 SOLV  OW      3909    5.523366836    4.888952069    5.320728953
  595 SOLV  HW1     3910    5.445944841    4.936992276    5.361957734
  595 SOLV  HW2     3911    5.527453854    4.910021241    5.223049822
  596 SOLV  OW      3912    3.708242688    5.380493898    5.705022897
  596 SOLV  HW1     3913    3.791394840    5.353220981    5.656609398
  596 SOLV  HW2     3914    3.688783552    5.476765264    5.686177929
  597 SOLV  OW      3915    6.309448053    6.828095791    4.398881829
  597 SOLV  HW1     3916    6.257595046    6.875162951    4.470279058
  597 SOLV  HW2     3917    6.246351311    6.791931419    4.330233872
  598 SOLV  OW      3918    3.787373596    4.741185262    3.657911403
  598 SOLV  HW1     3919    3.862985847    4.740342579    3.592473482
  598 SOLV  HW2     3920    3.811084949    4.684677326    3.736934342
  599 SOLV  OW      3921    4.891301735    3.751666074    5.431406579
  599 SOLV  HW1     3922    4.816929480    3.815004336    5.409982833
  599 SOLV  HW2     3923    4.880713694    3.668298186    5.377188875
  600 SOLV  OW      3924    5.857784585    3.941191446    4.727627063
  600 SOLV  HW1     3925    5.916234193    3.902710117    4.799073335
  600 SOLV  HW2     3926    5.765855714    3.955933917    4.764143346
  601 SOLV  OW      3927    6.288878774    4.527436815    5.491485635
  601 SOLV  HW1     3928    6.348600072    4.543220643    5.412835795
  601 SOLV  HW2     3929    6.298683653    4.602854226    5.556428102
  602 SOLV  OW      3930    5.194931874    5.405091770    5.724002924
  602 SOLV  HW1     3931    5.281410614    5.423273634    5.770809413
  602 SOLV  HW2     3932    5.187436073    5.464236869    5.643717725
  603 SOLV  OW      3933    5.845178047    4.434815955    4.576954045
  603 SOLV  HW1     3934    5.884630604    4.494720044    4.646644738
  603 SOLV  HW2     3935    5.745481010    4.442421415    4.579051782
  604 SOLV  OW      3936    3.724944344    5.186188258    5.415382305
  604 SOLV  HW1     3937    3.716087530    5.243820848    5.334132493
  604 SOLV  HW2     3938    3.785631256    5.230623477    5.481292485
  605 SOLV  OW      3939    3.862535694    5.174469695    6.608280981
  605 SOLV  HW1     3940    3.887213269    5.157033279    6.512945016
  605 SOLV  HW2     3941    3.766035970    5.200200338    6.613539404
  606 SOLV  OW      3942    3.811102085    4.657749436    4.989940148
  606 SOLV  HW1     3943    3.804329331    4.727147196    5.061632934
  606 SOLV  HW2     3944    3.811959838    4.702314028    4.900413664
  607 SOLV  OW      3945    3.741093224    5.906111437    6.821651573
  607 SOLV  HW1     3946    3.684980193    5.840847262    6.872581587
  607 SOLV  HW2     3947    3.723512050    5.895860913    6.723734826
  608 SOLV  OW      3948    4.680174011    6.769876848    4.241130658
  608 SOLV  HW1     3949    4.765686734    6.821659248    4.238359930
  608 SOLV  HW2     3950    4.687580782    6.690100671    4.181277842
  609 SOLV  OW      3951    3.641230802    3.849470602    5.330357684
  609 SOLV  HW1     3952    3.709228193    3.792815314    5.283790589
  609 SOLV  HW2     3953    3.686983972    3.908546662    5.396830466
  610 SOLV  OW      3954    5.765636454    6.663946115    3.843918752
  610 SOLV  HW1     3955    5.692283632    6.660072119    3.911787096
  610 SOLV  HW2     3956    5.736042514    6.719215587    3.766000354
  611 SOLV  OW      3957    4.470824071    5.506620027    5.548043356
  611 SOLV  HW1     3958    4.385023074    5.540684791    5.509582149
  611 SOLV  HW2     3959    4.483231267    5.410823997    5.522147526
  612 SOLV  OW      3960    3.803590900    4.915501041    5.474664202
  612 SOLV  HW1     3961    3.767022991    5.008549897    5.472487401
  612 SOLV  HW2     3962    3.900300948    4.918304771    5.499948698
  613 SOLV  OW      3963    3.677777752    4.014766892    6.022686433
  613 SOLV  HW1     3964    3.766841665    4.057939595    6.037013533
  613 SOLV  HW2     3965    3.626768050    4.014279549    6.108705558
  614 SOLV  OW      3966    6.467341619    4.876129850    4.943003210
  614 SOLV  HW1     3967    6.425796886    4.958220820    4.982184189
  614 SOLV  HW2     3968    6.418710828    4.795210100    4.975973504
  615 SOLV  OW      3969    5.724775361    6.819389497    4.893329353
  615 SOLV  HW1     3970    5.701849783    6.810658441    4.990282685
  615 SOLV  HW2     3971    5.809940116    6.870934031    4.883746789
  616 SOLV  OW      3972    4.927284528    5.667600027    4.277185228
  616 SOLV  HW1     3973    4.904421773    5.620791758    4.191814670
  616 SOLV  HW2     3974    5.014829416    5.633499887    4.311460898
  617 SOLV  OW      3975    6.082200211    3.725790199    6.836666051
  617 SOLV  HW1     3976    6.101421597    3.789773781    6.762246575
  617 SOLV  HW2     3977    6.122625947    3.636826095    6.815387375
  618 SOLV  OW      3978    4.828451313    6.094677163    5.852253531
  618 SOLV  HW1     3979    4.916412421    6.109076616    5.806900168
  618 SOLV  HW2     3980    4.754291814    6.113072979    5.787729845
  619 SOLV  OW      3981    3.600980243    6.581812486    4.142523072
  619 SOLV  HW1     3982    3.559440716    6.645115484    4.077184525
  619 SOLV  HW2     3983    3.671635048    6.629518559    4.194809913
  620 SOLV  OW      3984    4.046981147    6.351871805    3.369505069
  620 SOLV  HW1     3985    3.985083735    6.313906116    3.300739074
  620 SOLV  HW2     3986    4.087681521    6.436329095    3.334693043
  621 SOLV  OW      3987    4.111815084    4.143551976    3.211536006
  621 SOLV  HW1     3988    4.184841930    4.092059459    3.256452560
  621 SOLV  HW2     3989    4.024509667    4.096918121    3.225849896
  622 SOLV  OW      3990    4.013970781    5.465552319    3.908345285
  622 SOLV  HW1     3991    3.951847781    5.529985416    3.863728824
  622 SOLV  HW2     3992    4.071231493    5.514564967    3.974075110
  623 SOLV  OW      3993    4.241270212    3.824812944    6.647953201
  623 SOLV  HW1     3994    4.251855655    3.916310325    6.686913817
  623 SOLV  HW2     3995    4.252909672    3.829307379    6.548725756
  624 SOLV  OW      3996    6.359174375    5.776433480    3.626184707
  624 SOLV  HW1     3997    6.376776654    5.835970113    3.547780144
  624 SOLV  HW2     3998    6.439012264    5.718484054    3.642597434
  625 SOLV  OW      3999    4.883282243    5.561731342    4.040955976
  625 SOLV  HW1     4000    4.791820203    5.532373893    4.013122279
  625 SOLV  HW2     4001    4.951863123    5.506495261    3.993548726
  626 SOLV  OW      4002    3.870111275    3.804699303    0.110721217
  626 SOLV  HW1     4003    3.857014259    3.781006599    0.206995351
  626 SOLV  HW2     4004    3.788929490    3.852217457    0.076764626
  627 SOLV  OW      4005    4.126730662    4.496914288    6.126005807
  627 SOLV  HW1     4006    4.126121018    4.450828517    6.214759730
  627 SOLV  HW2     4007    4.103212093    4.593327972    6.138368302
  628 SOLV  OW      4008    4.036983225    6.113395165    6.377522693
  628 SOLV  HW1     4009    4.132826610    6.102789966    6.351002669
  628 SOLV  HW2     4010    4.006963006    6.206637999    6.357366886
  629 SOLV  OW      4011    5.081321277    4.785192254    4.335569082
  629 SOLV  HW1     4012    5.131171361    4.739340528    4.409150768
  629 SOLV  HW2     4013    5.032326712    4.864096840    4.372651976
  630 SOLV  OW      4014    3.942713207    4.532747487    4.325747465
  630 SOLV  HW1     4015    3.859263024    4.586238694    4.339023853
  630 SOLV  HW2     4016    4.000936333    4.578051080    4.258226573
  631 SOLV  OW      4017    6.827336381    4.544286597    4.899490569
  631 SOLV  HW1     4018    6.916594954    4.589204481    4.895341127
  631 SOLV  HW2     4019    6.766990783    4.595670729    4.960482077
  632 SOLV  OW      4020    4.879985124    4.387059290    4.490242706
  632 SOLV  HW1     4021    4.837896527    4.316327692    4.433434832
  632 SOLV  HW2     4022    4.959888441    4.349131890    4.536916335
  633 SOLV  OW      4023    5.816975479    3.853063179    6.159634514
  633 SOLV  HW1     4024    5.913027231    3.849347756    6.187240129
  633 SOLV  HW2     4025    5.807872852    3.819015578    6.066041617
  634 SOLV  OW      4026    5.185357456    4.950972100    6.344352497
  634 SOLV  HW1     4027    5.130768007    4.942981027    6.427764734
  634 SOLV  HW2     4028    5.214501502    5.045910203    6.332576235
  635 SOLV  OW      4029    5.774666060    3.652640853    6.716439643
  635 SOLV  HW1     4030    5.800040126    3.573308200    6.771796531
  635 SOLV  HW2     4031    5.751026537    3.729005946    6.776534055
  636 SOLV  OW      4032    5.847876661    6.321382538    3.967786759
  636 SOLV  HW1     4033    5.806669904    6.339071850    3.878395818
  636 SOLV  HW2     4034    5.830172532    6.226639888    3.994470123
  637 SOLV  OW      4035    4.007083118    4.357712399    5.936691089
  637 SOLV  HW1     4036    4.011783799    4.401095797    5.846705053
  637 SOLV  HW2     4037    4.051856482    4.416264346    6.004282523
  638 SOLV  OW      4038    6.072309232    6.742896101    5.465712765
  638 SOLV  HW1     4039    6.148650784    6.796499334    5.501768809
  638 SOLV  HW2     4040    6.090095521    6.719744979    5.370062265
  639 SOLV  OW      4041    3.915509071    6.589127882    5.969167488
  639 SOLV  HW1     4042    3.819996833    6.618765290    5.968223138
  639 SOLV  HW2     4043    3.920699170    6.494462863    6.001002853
  640 SOLV  OW      4044    5.724403372    6.058273760    6.891114164
  640 SOLV  HW1     4045    5.823389411    6.056225612    6.877007705
  640 SOLV  HW2     4046    5.703349481    6.113925529    6.971494203
  641 SOLV  OW      4047    4.390620893    5.340501662    4.098953213
  641 SOLV  HW1     4048    4.401771053    5.439427789    4.108504577
  641 SOLV  HW2     4049    4.375466565    5.317824175    4.002735021
  642 SOLV  OW      4050    3.612223546    3.982758333    4.130315455
  642 SOLV  HW1     4051    3.522827522    3.956334358    4.166538616
  642 SOLV  HW2     4052    3.645682755    4.063112123    4.179547049
  643 SOLV  OW      4053    4.520673789    6.715220118    6.260123546
  643 SOLV  HW1     4054    4.521372405    6.742270937    6.163845931
  643 SOLV  HW2     4055    4.584333397    6.772851907    6.311383321
  644 SOLV  OW      4056    4.702415947    4.393672618    4.192361158
  644 SOLV  HW1     4057    4.723584655    4.317547797    4.253670446
  644 SOLV  HW2     4058    4.763075415    4.470575392    4.212565714
  645 SOLV  OW      4059    6.289295725    5.235769695    5.676641826
  645 SOLV  HW1     4060    6.349932253    5.217697181    5.599192980
  645 SOLV  HW2     4061    6.334732786    5.297571601    5.740810836
  646 SOLV  OW      4062    4.122387586    3.964542373    5.618574225
  646 SOLV  HW1     4063    4.195424366    4.032523931    5.625334808
  646 SOLV  HW2     4064    4.064309789    3.985746923    5.539968287
  647 SOLV  OW      4065    3.594868665    6.548364482    6.249010401
  647 SOLV  HW1     4066    3.677555081    6.580767748    6.294995816
  647 SOLV  HW2     4067    3.523661871    6.530772665    6.316994345
  648 SOLV  OW      4068    3.990574892    5.222764277    4.006880009
  648 SOLV  HW1     4069    3.987670883    5.312786931    3.963412791
  648 SOLV  HW2     4070    4.010184777    5.233460282    4.104363035
  649 SOLV  OW      4071    6.006297045    4.270955038    4.917077953
  649 SOLV  HW1     4072    6.004964802    4.370483457    4.907399929
  649 SOLV  HW2     4073    5.975162683    4.228779740    4.831911823
  650 SOLV  OW      4074    5.275187390    5.390625806    6.531374484
  650 SOLV  HW1     4075    5.198279159    5.372902296    6.592796182
  650 SOLV  HW2     4076    5.360753897    5.385989063    6.582934152
  651 SOLV  OW      4077    6.581816261    3.504242522    3.314076041
  651 SOLV  HW1     4078    6.508922884    3.449400027    3.355072179
  651 SOLV  HW2     4079    6.591067460    3.590232453    3.364295001
  652 SOLV  OW      4080    5.341866506    6.237166723    4.746681040
  652 SOLV  HW1     4081    5.399992351    6.158317244    4.726534970
  652 SOLV  HW2     4082    5.395776288    6.321069102    4.739208623
  653 SOLV  OW      4083    4.283375614    6.709285801    5.462736411
  653 SOLV  HW1     4084    4.218096782    6.644778791    5.423000744
  653 SOLV  HW2     4085    4.336705005    6.751965766    5.389690003
  654 SOLV  OW      4086    4.513233211    3.790651179    0.052641455
  654 SOLV  HW1     4087    4.449261232    3.730154254    0.005213824
  654 SOLV  HW2     4088    4.587336323    3.816090101   -0.009512453
  655 SOLV  OW      4089    4.114777180    4.696913292    5.530961442
  655 SOLV  HW1     4090    4.088527696    4.788952231    5.559968781
  655 SOLV  HW2     4091    4.139959015    4.698396062    5.434187369
  656 SOLV  OW      4092    3.966786208    3.715550502    6.056545925
  656 SOLV  HW1     4093    4.065015546    3.696763235    6.056366620
  656 SOLV  HW2     4094    3.943333433    3.769474058    6.137441670
  657 SOLV  OW      4095    4.517834882    3.438187810    4.943778821
  657 SOLV  HW1     4096    4.518751060    3.538182467    4.944295698
  657 SOLV  HW2     4097    4.590521172    3.403905663    5.003288802
  658 SOLV  OW      4098    3.528569441    5.845428769    4.399067947
  658 SOLV  HW1     4099    3.594416302    5.900122107    4.450784919
  658 SOLV  HW2     4100    3.522718789    5.880092099    4.305441088
  659 SOLV  OW      4101    5.153606532    3.449535370    5.876748341
  659 SOLV  HW1     4102    5.115391062    3.396384732    5.952355251
  659 SOLV  HW2     4103    5.167692452    3.544050519    5.906247291
  660 SOLV  OW      4104    4.400307759    5.611641803    4.084625675
  660 SOLV  HW1     4105    4.386557393    5.594174147    3.987120575
  660 SOLV  HW2     4106    4.433117757    5.705245348    4.097401510
  661 SOLV  OW      4107    6.584961642    4.342295916    4.360451080
  661 SOLV  HW1     4108    6.490114445    4.366834256    4.340355558
  661 SOLV  HW2     4109    6.592954987    4.316233272    4.456673773
  662 SOLV  OW      4110    6.521640401    6.702486507    3.651137686
  662 SOLV  HW1     4111    6.543879791    6.664435386    3.561364563
  662 SOLV  HW2     4112    6.605901645    6.729925653    3.697492732
  663 SOLV  OW      4113    3.426021550    5.996561648    6.593782702
  663 SOLV  HW1     4114    3.392001420    5.905045107    6.615402012
  663 SOLV  HW2     4115    3.401068093    6.059597932    6.667292919
  664 SOLV  OW      4116    4.906440845    4.241739576    6.640424059
  664 SOLV  HW1     4117    4.978271543    4.272033843    6.703067295
  664 SOLV  HW2     4118    4.946212262    4.223351770    6.550526081
  665 SOLV  OW      4119    3.691607114    5.750355510    5.965069857
  665 SOLV  HW1     4120    3.599325308    5.712001402    5.961251870
  665 SOLV  HW2     4121    3.722948533    5.771042688    5.872381243
  666 SOLV  OW      4122    3.952258319    5.587858029    4.369198867
  666 SOLV  HW1     4123    3.961729439    5.677652120    4.412199374
  666 SOLV  HW2     4124    3.856062899    5.571339426    4.347401556
  667 SOLV  OW      4125    6.256903515    4.710828537    5.065278683
  667 SOLV  HW1     4126    6.245318694    4.663109838    4.978154915
  667 SOLV  HW2     4127    6.190954893    4.785775406    5.071237134
  668 SOLV  OW      4128    6.707539422    5.070052715    4.957503681
  668 SOLV  HW1     4129    6.656074331    4.985093933    4.969135697
  668 SOLV  HW2     4130    6.735643530    5.104505166    5.047086092
  669 SOLV  OW      4131    3.762424064    3.860014614    3.735938866
  669 SOLV  HW1     4132    3.779344013    3.766000654    3.706356935
  669 SOLV  HW2     4133    3.664773800    3.872278671    3.753714315
  670 SOLV  OW      4134    5.191744066    4.192141854    4.854833694
  670 SOLV  HW1     4135    5.243653586    4.113540077    4.888428740
  670 SOLV  HW2     4136    5.181538459    4.259200153    4.928321305
  671 SOLV  OW      4137    4.203213943    3.994056745    6.042862335
  671 SOLV  HW1     4138    4.218050250    3.895183315    6.045205827
  671 SOLV  HW2     4139    4.107405733    4.013868834    6.063593385
  672 SOLV  OW      4140    5.267286091    6.257710975    3.573253950
  672 SOLV  HW1     4141    5.207707100    6.238171297    3.651164321
  672 SOLV  HW2     4142    5.288539408    6.172520330    3.525376196
  673 SOLV  OW      4143    4.803005051    4.922803154    5.302455474
  673 SOLV  HW1     4144    4.781684643    4.901297458    5.397767803
  673 SOLV  HW2     4145    4.833642107    4.839906027    5.255647861
  674 SOLV  OW      4146    4.664749754    5.173698504    3.915468240
  674 SOLV  HW1     4147    4.740992469    5.181548771    3.851238495
  674 SOLV  HW2     4148    4.678899115    5.094154439    3.974396480
  675 SOLV  OW      4149    4.498776945    6.394107548    5.736474313
  675 SOLV  HW1     4150    4.526145858    6.408748598    5.831543189
  675 SOLV  HW2     4151    4.412805873    6.442043867    5.718795521
  676 SOLV  OW      4152    6.360417999    4.726935859    5.678790123
  676 SOLV  HW1     4153    6.374975104    4.701425358    5.774389031
  676 SOLV  HW2     4154    6.313722462    4.815276185    5.674625977
  677 SOLV  OW      4155    6.220033144    4.958687265    5.668260340
  677 SOLV  HW1     4156    6.151245504    4.955671690    5.740794118
  677 SOLV  HW2     4157    6.245296806    5.053761402    5.650243994
  678 SOLV  OW      4158    3.966020798    6.364964612    6.315552132
  678 SOLV  HW1     4159    3.960136408    6.355009649    6.216215282
  678 SOLV  HW2     4160    3.896282055    6.429495585    6.346756581
  679 SOLV  OW      4161    3.485897549    3.754156952    5.025960936
  679 SOLV  HW1     4162    3.570872268    3.775782879    4.977866798
  679 SOLV  HW2     4163    3.415400173    3.729326023    4.959515997
  680 SOLV  OW      4164    3.934273791    4.715234458    6.181439762
  680 SOLV  HW1     4165    3.876225002    4.633844451    6.184175326
  680 SOLV  HW2     4166    3.919175255    4.769712539    6.263935606
  681 SOLV  OW      4167    5.627799814    4.607247936    5.841783725
  681 SOLV  HW1     4168    5.650856453    4.700947131    5.868056199
  681 SOLV  HW2     4169    5.542480803    4.580177291    5.886384534
  682 SOLV  OW      4170    3.904153165    6.253500440    4.213203738
  682 SOLV  HW1     4171    3.857455197    6.237340019    4.300151357
  682 SOLV  HW2     4172    3.839531949    6.292097970    4.147354473
  683 SOLV  OW      4173    3.843025430    5.505943517    5.219909685
  683 SOLV  HW1     4174    3.876352753    5.549076782    5.136062934
  683 SOLV  HW2     4175    3.756210494    5.459864056    5.201434878
  684 SOLV  OW      4176    6.312469294    3.798874557    5.558885039
  684 SOLV  HW1     4177    6.302003067    3.704709067    5.526869271
  684 SOLV  HW2     4178    6.287335384    3.861998810    5.485500689
  685 SOLV  OW      4179    6.748102265    3.925223834    3.743433103
  685 SOLV  HW1     4180    6.654300349    3.956397046    3.728224533
  685 SOLV  HW2     4181    6.811823627    3.988915896    3.700019828
  686 SOLV  OW      4182    4.828188246    6.319975473    3.581844110
  686 SOLV  HW1     4183    4.806133728    6.326862467    3.679138548
  686 SOLV  HW2     4184    4.854309044    6.410055522    3.547155655
  687 SOLV  OW      4185    6.022227643    4.954406212    5.871155195
  687 SOLV  HW1     4186    5.961139547    5.033014390    5.861627733
  687 SOLV  HW2     4187    5.984480243    4.876602009    5.820922172
  688 SOLV  OW      4188    6.603731267    6.882726101    4.713513104
  688 SOLV  HW1     4189    6.679653658    6.945930648    4.697988367
  688 SOLV  HW2     4190    6.517091776    6.930684160    4.699598239
  689 SOLV  OW      4191    0.080794958    4.883562041    3.584747843
  689 SOLV  HW1     4192    0.086415049    4.789227743    3.617477202
  689 SOLV  HW2     4193    0.073250396    4.883829585    3.485024390
  690 SOLV  OW      4194    3.480998337    5.962740476    4.161394130
  690 SOLV  HW1     4195    3.513383069    6.057358721    4.160734109
  690 SOLV  HW2     4196    3.390108511    5.958349892    4.119902759
  691 SOLV  OW      4197    3.866347065    6.824192636    5.203493171
  691 SOLV  HW1     4198    3.842301468    6.741520737    5.254371350
  691 SOLV  HW2     4199    3.924879038    6.882286808    5.260065396
  692 SOLV  OW      4200    4.014497960    5.694377514    6.809366579
  692 SOLV  HW1     4201    3.979653602    5.776203460    6.763624657
  692 SOLV  HW2     4202    4.089671660    5.655776657    6.755880253
  693 SOLV  OW      4203    3.523093936    5.015438429    6.274995534
  693 SOLV  HW1     4204    3.470072092    4.996697383    6.192296791
  693 SOLV  HW2     4205    3.552157952    5.111129712    6.274963092
  694 SOLV  OW      4206    5.296188866    6.627190170    5.466287791
  694 SOLV  HW1     4207    5.242613489    6.629930647    5.550691954
  694 SOLV  HW2     4208    5.375890170    6.686899648    5.475469464
  695 SOLV  OW      4209    5.213209306    5.419904440    5.226150941
  695 SOLV  HW1     4210    5.225546874    5.473485369    5.142623033
  695 SOLV  HW2     4211    5.258440674    5.331312338    5.215876553
  696 SOLV  OW      4212    4.640876830    5.470560411    3.950291200
  696 SOLV  HW1     4213    4.574124176    5.507927675    3.885877017
  696 SOLV  HW2     4214    4.631419359    5.371074649    3.954105127
  697 SOLV  OW      4215    3.439100883    5.515768457    6.373362221
  697 SOLV  HW1     4216    3.359136797    5.524398945    6.432800465
  697 SOLV  HW2     4217    3.459005072    5.604261110    6.331238042
  698 SOLV  OW      4218    6.581536796    4.817562648    5.289760170
  698 SOLV  HW1     4219    6.611769846    4.790118101    5.381054099
  698 SOLV  HW2     4220    6.525479793    4.900097958    5.296644255
  699 SOLV  OW      4221    3.751981131    4.049677933    5.479603819
  699 SOLV  HW1     4222    3.737561157    4.140213190    5.519567683
  699 SOLV  HW2     4223    3.767652396    3.983148547    5.552609761
  700 SOLV  OW      4224    5.399175125    3.740556713    3.544949492
  700 SOLV  HW1     4225    5.342000194    3.660179928    3.561447328
  700 SOLV  HW2     4226    5.477407593    3.739142516    3.607232801
  701 SOLV  OW      4227    6.368688151    5.104005685    5.026799521
  701 SOLV  HW1     4228    6.276448008    5.112334237    4.989065202
  701 SOLV  HW2     4229    6.418217006    5.189776798    5.012955880
  702 SOLV  OW      4230    5.865161786    3.665491955    4.354833691
  702 SOLV  HW1     4231    5.880949139    3.652675943    4.256912951
  702 SOLV  HW2     4232    5.950177233    3.648706843    4.404758415
  703 SOLV  OW      4233    5.188952828    6.532567174    4.852996547
  703 SOLV  HW1     4234    5.162901101    6.458453826    4.914884491
  703 SOLV  HW2     4235    5.165078246    6.620441263    4.894344427
  704 SOLV  OW      4236    6.193216936    3.915932219    4.524691835
  704 SOLV  HW1     4237    6.095392513    3.931025169    4.510406008
  704 SOLV  HW2     4238    6.231617536    3.992678409    4.576042773
  705 SOLV  OW      4239    5.276229548    5.693337773    5.925657364
  705 SOLV  HW1     4240    5.329753273    5.610982717    5.906831340
  705 SOLV  HW2     4241    5.272587748    5.708857807    6.024386149
  706 SOLV  OW      4242    6.534807924    6.241675761    4.705934102
  706 SOLV  HW1     4243    6.575755064    6.235318913    4.614912568
  706 SOLV  HW2     4244    6.600930170    6.281549415    4.769494322
  707 SOLV  OW      4245    6.712994832    3.652936486    6.060532341
  707 SOLV  HW1     4246    6.806530954    3.671515953    6.030406246
  707 SOLV  HW2     4247    6.673175410    3.581255288    6.003279231
  708 SOLV  OW      4248    3.175127340    4.242166379    5.246793559
  708 SOLV  HW1     4249    3.102509077    4.226876509    5.313832582
  708 SOLV  HW2     4250    3.134495371    4.261040918    5.157383760
  709 SOLV  OW      4251    6.042146300    4.890600171    5.123856821
  709 SOLV  HW1     4252    6.052474905    4.909363606    5.221536161
  709 SOLV  HW2     4253    5.944926222    4.884496210    5.101207695
  710 SOLV  OW      4254    3.628652794    3.898932976    6.883909295
  710 SOLV  HW1     4255    3.627514088    3.997201267    6.902450886
  710 SOLV  HW2     4256    3.554790815    3.876147702    6.820451350
  711 SOLV  OW      4257    4.636478724    3.849174071    6.284413325
  711 SOLV  HW1     4258    4.555394311    3.901583625    6.258327335
  711 SOLV  HW2     4259    4.646144747    3.850105678    6.383949559
  712 SOLV  OW      4260    3.928893083    3.936420785    3.521275059
  712 SOLV  HW1     4261    3.865173238    3.910301059    3.593793340
  712 SOLV  HW2     4262    4.009613671    3.877501973    3.525034741
  713 SOLV  OW      4263    5.546661235    4.335516087    6.666784753
  713 SOLV  HW1     4264    5.604870209    4.381139660    6.599464827
  713 SOLV  HW2     4265    5.596301655    4.258611775    6.707075520
  714 SOLV  OW      4266    6.143106364    5.116320333    4.861408379
  714 SOLV  HW1     4267    6.139601839    5.053131388    4.783972187
  714 SOLV  HW2     4268    6.058798621    5.108501543    4.914630328
  715 SOLV  OW      4269    4.142083472    3.497150386    5.240020614
  715 SOLV  HW1     4270    4.100221023    3.552653510    5.168128721
  715 SOLV  HW2     4271    4.231759347    3.534838151    5.263243632
  716 SOLV  OW      4272    4.563655685    6.276598098    4.447399735
  716 SOLV  HW1     4273    4.545435394    6.209382293    4.519173390
  716 SOLV  HW2     4274    4.566905964    6.230554166    4.358682486
  717 SOLV  OW      4275    4.041624801    3.478608236    4.895002698
  717 SOLV  HW1     4276    4.053254385    3.577909777    4.892668214
  717 SOLV  HW2     4277    4.129680940    3.434344299    4.878022431
  718 SOLV  OW      4278    3.694326214    4.412767078    6.915214486
  718 SOLV  HW1     4279    3.698555600    4.429802613    6.816766818
  718 SOLV  HW2     4280    3.774975586    4.452137564    6.959323938
  719 SOLV  OW      4281    4.558440319    4.684647435    3.687434371
  719 SOLV  HW1     4282    4.476021581    4.667939240    3.741545613
  719 SOLV  HW2     4283    4.547249039    4.768983125    3.634877291
  720 SOLV  OW      4284    5.458090805    4.610076855    5.370961056
  720 SOLV  HW1     4285    5.477605083    4.701199171    5.334661430
  720 SOLV  HW2     4286    5.527273821    4.585792950    5.438973388
  721 SOLV  OW      4287    3.962632983    6.337464618    6.041940346
  721 SOLV  HW1     4288    4.055750595    6.303875521    6.027765658
  721 SOLV  HW2     4289    3.897496121    6.272803376    6.002240055
  722 SOLV  OW      4290    5.526544454    5.966066469    6.071918373
  722 SOLV  HW1     4291    5.610452651    5.991226799    6.120166314
  722 SOLV  HW2     4292    5.451170460    6.023410045    6.104042228
  723 SOLV  OW      4293    3.811204030    5.144901343    3.814899854
  723 SOLV  HW1     4294    3.881360343    5.175623594    3.879210673
  723 SOLV  HW2     4295    3.854774130    5.098758786    3.737607218
  724 SOLV  OW      4296    6.422997517    4.204233995    6.157340968
  724 SOLV  HW1     4297    6.437706940    4.302058969    6.142648429
  724 SOLV  HW2     4298    6.332944924    4.189889111    6.198410484
  725 SOLV  OW      4299    4.285387837    4.341833557    5.407690769
  725 SOLV  HW1     4300    4.300488602    4.265429084    5.470426665
  725 SOLV  HW2     4301    4.316471324    4.426714646    5.450474630
  726 SOLV  OW      4302    4.947464136    6.413656181    6.441304152
  726 SOLV  HW1     4303    4.962855829    6.512179129    6.448921733
  726 SOLV  HW2     4304    4.957835729    6.385599071    6.345873922
  727 SOLV  OW      4305    5.590666761    4.049423607    4.863969069
  727 SOLV  HW1     4306    5.494162901    4.028979293    4.880428427
  727 SOLV  HW2     4307    5.598277533    4.134270712    4.811577688
  728 SOLV  OW      4308    4.225862920    5.615254821    5.438270509
  728 SOLV  HW1     4309    4.152000735    5.549501391    5.423361143
  728 SOLV  HW2     4310    4.186914273    5.704594621    5.460693414
  729 SOLV  OW      4311    6.452795727    4.238652510    5.029461686
  729 SOLV  HW1     4312    6.365099720    4.191193029    5.037135474
  729 SOLV  HW2     4313    6.489528817    4.255756556    5.120894143
  730 SOLV  OW      4314    6.242508276    4.285039949    5.623511990
  730 SOLV  HW1     4315    6.310693355    4.224025984    5.583141214
  730 SOLV  HW2     4316    6.256032320    4.377805280    5.588678649
  731 SOLV  OW      4317    6.232238629    6.198518864    4.201905993
  731 SOLV  HW1     4318    6.143936157    6.152052101    4.195198637
  731 SOLV  HW2     4319    6.273576470    6.178831947    4.290816589
  732 SOLV  OW      4320    4.509181698    6.043060035    3.685065057
  732 SOLV  HW1     4321    4.524082796    6.133226243    3.725681360
  732 SOLV  HW2     4322    4.515901803    6.049843191    3.585513954
  733 SOLV  OW      4323    6.628347156    4.007068226    4.472366359
  733 SOLV  HW1     4324    6.709217461    3.960236134    4.507978458
  733 SOLV  HW2     4325    6.645225223    4.105614392    4.470074378
  734 SOLV  OW      4326    4.607825336    4.061208984    5.849583585
  734 SOLV  HW1     4327    4.658968378    4.122174555    5.789010285
  734 SOLV  HW2     4328    4.510817671    4.085383061    5.847013021
  735 SOLV  OW      4329    6.363772402    6.794639275    4.027626054
  735 SOLV  HW1     4330    6.416902362    6.871783000    4.062667468
  735 SOLV  HW2     4331    6.289502168    6.773706529    4.091246484
  736 SOLV  OW      4332    6.803663505    6.360696941    3.864617535
  736 SOLV  HW1     4333    6.806386874    6.460086333    3.875380368
  736 SOLV  HW2     4334    6.837869781    6.336057254    3.773929997
  737 SOLV  OW      4335    3.955831933    3.715245023    6.642134505
  737 SOLV  HW1     4336    4.051048043    3.745076124    6.635392462
  737 SOLV  HW2     4337    3.943848093    3.660529945    6.724984191
  738 SOLV  OW      4338    3.942819315    5.646549760    4.998391525
  738 SOLV  HW1     4339    3.909328159    5.625337636    4.906575440
  738 SOLV  HW2     4340    3.942511017    5.745641872    5.011895678
  739 SOLV  OW      4341    4.364814077    5.250862930    5.928367025
  739 SOLV  HW1     4342    4.270618369    5.245293739    5.895235515
  739 SOLV  HW2     4343    4.409680067    5.330590890    5.887968883
  740 SOLV  OW      4344    5.523032647    4.759723750    4.611465862
  740 SOLV  HW1     4345    5.431418690    4.796242297    4.594877956
  740 SOLV  HW2     4346    5.591073601    4.820757046    4.570880033
  741 SOLV  OW      4347    5.724784834    3.593499769    5.658102038
  741 SOLV  HW1     4348    5.813377252    3.547598828    5.651429272
  741 SOLV  HW2     4349    5.651600831    3.525533187    5.653137608
  742 SOLV  OW      4350    6.787129116    3.689931876    3.874351702
  742 SOLV  HW1     4351    6.771264350    3.774831257    3.823931878
  742 SOLV  HW2     4352    6.802195216    3.710886247    3.970972284
  743 SOLV  OW      4353    5.230105526    4.255045154    4.105246409
  743 SOLV  HW1     4354    5.202587464    4.347060280    4.133130971
  743 SOLV  HW2     4355    5.155316444    4.191079189    4.123035738
  744 SOLV  OW      4356    5.421506270    5.459652644    5.859525564
  744 SOLV  HW1     4357    5.488494344    5.512456531    5.807329900
  744 SOLV  HW2     4358    5.443392565    5.362299710    5.852937966
  745 SOLV  OW      4359    4.159883404    6.695516173    6.053626764
  745 SOLV  HW1     4360    4.082529028    6.661343635    6.000254683
  745 SOLV  HW2     4361    4.151411886    6.794514167    6.064924141
  746 SOLV  OW      4362    5.510739796    5.478885220    5.053946937
  746 SOLV  HW1     4363    5.412175324    5.470617004    5.039225448
  746 SOLV  HW2     4364    5.527788765    5.537689354    5.133012775
  747 SOLV  OW      4365    4.255298629    5.920993371    6.629697642
  747 SOLV  HW1     4366    4.241978044    5.822344965    6.620075551
  747 SOLV  HW2     4367    4.166552930    5.965621808    6.641273716
  748 SOLV  OW      4368    4.941480253    6.046667272    3.548554037
  748 SOLV  HW1     4369    4.896912697    6.132614021    3.523483246
  748 SOLV  HW2     4370    4.872605670    5.981407056    3.580159394
  749 SOLV  OW      4371    5.259441660    4.752586045    5.734130614
  749 SOLV  HW1     4372    5.219322180    4.702337491    5.810726891
  749 SOLV  HW2     4373    5.316790506    4.826614994    5.769234825
  750 SOLV  OW      4374    6.128687614    3.909350396    6.620165111
  750 SOLV  HW1     4375    6.217750385    3.926158982    6.577896152
  750 SOLV  HW2     4376    6.083210670    3.996639345    6.637880712
  751 SOLV  OW      4377    5.589897653    3.989932475    3.712479131
  751 SOLV  HW1     4378    5.538240569    4.018211127    3.631650566
  751 SOLV  HW2     4379    5.600387620    4.067868320    3.774263577
  752 SOLV  OW      4380    6.745004720    4.718250161    5.083065693
  752 SOLV  HW1     4381    6.828872621    4.701555116    5.134925562
  752 SOLV  HW2     4382    6.685838977    4.780344458    5.134501219
  753 SOLV  OW      4383    4.854530184    3.940569857    4.949641164
  753 SOLV  HW1     4384    4.847230333    3.844513261    4.976500491
  753 SOLV  HW2     4385    4.857580789    3.997916987    5.031516204
  754 SOLV  OW      4386    5.919456843    5.363275154    3.747535196
  754 SOLV  HW1     4387    5.821904432    5.381818836    3.735645951
  754 SOLV  HW2     4388    5.941032746    5.273095078    3.710069532
  755 SOLV  OW      4389    4.803859108    6.339504666    6.017896350
  755 SOLV  HW1     4390    4.737240722    6.412850756    6.004331964
  755 SOLV  HW2     4391    4.764539684    6.252737350    5.987449194
  756 SOLV  OW      4392    6.417976583    5.442623669    5.804424985
  756 SOLV  HW1     4393    6.367191959    5.528069089    5.815381560
  756 SOLV  HW2     4394    6.497936404    5.458591992    5.746533365
  757 SOLV  OW      4395    4.683226239    6.007511864    5.089950843
  757 SOLV  HW1     4396    4.592153744    5.977579179    5.118439145
  757 SOLV  HW2     4397    4.747608791    5.931518160    5.098979578
  758 SOLV  OW      4398    5.243864792    5.503167338    4.974823962
  758 SOLV  HW1     4399    5.212511507    5.583429907    4.924064914
  758 SOLV  HW2     4400    5.226841290    5.420795117    4.920726318
  759 SOLV  OW      4401    4.537616635    6.798411987    4.942169639
  759 SOLV  HW1     4402    4.553439485    6.705467574    4.975528171
  759 SOLV  HW2     4403    4.603555085    6.860633626    4.984387459
  760 SOLV  OW      4404    5.197176552    6.194634502    4.983657860
  760 SOLV  HW1     4405    5.104055986    6.230939611    4.980168579
  760 SOLV  HW2     4406    5.243155546    6.212438040    4.896648712
  761 SOLV  OW      4407    3.818215511    5.625946046    4.764442779
  761 SOLV  HW1     4408    3.873548555    5.660173091    4.688491457
  761 SOLV  HW2     4409    3.721381052    5.641175819    4.744622720
  762 SOLV  OW      4410    3.975121064    4.584714344    4.627651823
  762 SOLV  HW1     4411    3.897182532    4.636366639    4.663142173
  762 SOLV  HW2     4412    3.959128988    4.562119702    4.531549648
  763 SOLV  OW      4413    5.706358770    4.886353345    5.857656556
  763 SOLV  HW1     4414    5.740771498    4.974474777    5.890092027
  763 SOLV  HW2     4415    5.771569397    4.846916868    5.792896177
  764 SOLV  OW      4416    6.660360468    4.805723105    5.987494240
  764 SOLV  HW1     4417    6.727905134    4.828096972    6.057771025
  764 SOLV  HW2     4418    6.705805801    4.760252232    5.910885782
  765 SOLV  OW      4419    5.573837541    3.564837129    6.557639218
  765 SOLV  HW1     4420    5.535911674    3.476968796    6.586660409
  765 SOLV  HW2     4421    5.649517129    3.590017561    6.617970806
  766 SOLV  OW      4422    6.656227784    4.067275646    6.137737184
  766 SOLV  HW1     4423    6.644917620    3.975830388    6.176615997
  766 SOLV  HW2     4424    6.572370341    4.119975584    6.151603629
  767 SOLV  OW      4425    3.607770308    4.956336731    4.367093344
  767 SOLV  HW1     4426    3.516045544    4.954878627    4.406917820
  767 SOLV  HW2     4427    3.605737318    5.006475637    4.280586122
  768 SOLV  OW      4428    5.315260077    6.335265936    4.257876744
  768 SOLV  HW1     4429    5.265335277    6.295338440    4.180967692
  768 SOLV  HW2     4430    5.278116421    6.299829424    4.343703789
  769 SOLV  OW      4431    5.220006162    4.784479286    4.819240140
  769 SOLV  HW1     4432    5.301052038    4.733993329    4.848978111
  769 SOLV  HW2     4433    5.244048083    4.843805847    4.742402675
  770 SOLV  OW      4434    4.581119095    6.502767950    5.991959481
  770 SOLV  HW1     4435    4.569316790    6.570219172    5.919069353
  770 SOLV  HW2     4436    4.494469299    6.490534606    6.040373874
  771 SOLV  OW      4437    5.407551629    5.349743492    4.252449643
  771 SOLV  HW1     4438    5.499073973    5.313006247    4.269047522
  771 SOLV  HW2     4439    5.414256210    5.446934360    4.229858603
  772 SOLV  OW      4440    0.059573850    5.245863110    6.536814996
  772 SOLV  HW1     4441    0.111283341    5.328050983    6.560755923
  772 SOLV  HW2     4442   -0.019104139    5.271226657    6.480527095
  773 SOLV  OW      4443    5.967737808    4.554337508    6.433917398
  773 SOLV  HW1     4444    5.980794502    4.650300195    6.458831772
  773 SOLV  HW2     4445    6.039297267    4.498870309    6.476374834
  774 SOLV  OW      4446    4.128324299    6.421539649    4.235356783
  774 SOLV  HW1     4447    4.163527360    6.425308545    4.141833845
  774 SOLV  HW2     4448    4.048954999    6.360780997    4.238650215
  775 SOLV  OW      4449    4.505944359    5.869292899    3.983874007
  775 SOLV  HW1     4450    4.455258935    5.862717629    3.897911562
  775 SOLV  HW2     4451    4.459561835    5.933359553    4.045077345
  776 SOLV  OW      4452    5.361769890    5.719341865    5.518154519
  776 SOLV  HW1     4453    5.287832227    5.652531703    5.509726178
  776 SOLV  HW2     4454    5.324036652    5.807322093    5.547085762
  777 SOLV  OW      4455    5.341248872    5.031418713    3.745293080
  777 SOLV  HW1     4456    5.436154287    5.060927478    3.756349244
  777 SOLV  HW2     4457    5.294302465    5.093180030    3.682193360
  778 SOLV  OW      4458    4.375958729    4.223687526    5.160426209
  778 SOLV  HW1     4459    4.474792536    4.238232346    5.155763109
  778 SOLV  HW2     4460    4.341359660    4.257745479    5.247858001
  779 SOLV  OW      4461    6.261503832    5.831683820    4.688994789
  779 SOLV  HW1     4462    6.306407100    5.905838160    4.738862217
  779 SOLV  HW2     4463    6.279662379    5.841565061    4.591145418
  780 SOLV  OW      4464    5.177268929    3.711681193    5.948789961
  780 SOLV  HW1     4465    5.085229294    3.736575465    5.918616223
  780 SOLV  HW2     4466    5.213912733    3.784118490    6.007198372
  781 SOLV  OW      4467    4.389676435    6.267929054    5.065719796
  781 SOLV  HW1     4468    4.489369540    6.264970192    5.072970524
  781 SOLV  HW2     4469    4.363718410    6.320568150    4.984754949
  782 SOLV  OW      4470    5.320928849    6.399843454    5.798281381
  782 SOLV  HW1     4471    5.272137125    6.476936936    5.757320157
  782 SOLV  HW2     4472    5.296338585    6.315592429    5.750334224
  783 SOLV  OW      4473    3.957404635    5.040424447    5.829251730
  783 SOLV  HW1     4474    3.902739417    5.077517820    5.904335213
  783 SOLV  HW2     4475    3.957070715    4.940528987    5.833987979
  784 SOLV  OW      4476    5.210664428    6.191308250    4.500106312
  784 SOLV  HW1     4477    5.212206691    6.091326721    4.498432869
  784 SOLV  HW2     4478    5.243259499    6.223648389    4.588949514
  785 SOLV  OW      4479    4.276441031    6.238631122    3.842676911
  785 SOLV  HW1     4480    4.371825138    6.220829222    3.818463291
  785 SOLV  HW2     4481    4.225909673    6.266255293    3.760915809
  786 SOLV  OW      4482    0.130368642    5.289205334    4.034931935
  786 SOLV  HW1     4483    0.196775416    5.348847494    3.989824693
  786 SOLV  HW2     4484    0.136310094    5.197280780    3.995992338
  787 SOLV  OW      4485    3.395109315    5.551820806    5.586833470
  787 SOLV  HW1     4486    3.342376437    5.501631588    5.655402689
  787 SOLV  HW2     4487    3.394844388    5.500895764    5.500763961
  788 SOLV  OW      4488    4.328632736    6.311984178    5.329232224
  788 SOLV  HW1     4489    4.349757354    6.303289560    5.231866287
  788 SOLV  HW2     4490    4.292805277    6.403552256    5.347496804
  789 SOLV  OW      4491    4.208034846    6.054307876    5.134806603
  789 SOLV  HW1     4492    4.129434998    6.091669278    5.184078694
  789 SOLV  HW2     4493    4.269783603    6.128715069    5.109269322
  790 SOLV  OW      4494    4.759402937    6.161750430    6.833423815
  790 SOLV  HW1     4495    4.768377715    6.198532034    6.740857916
  790 SOLV  HW2     4496    4.745885473    6.062768559    6.828772318
  791 SOLV  OW      4497    4.081545422    4.952901380    5.598641925
  791 SOLV  HW1     4498    4.177205016    4.982037051    5.599270361
  791 SOLV  HW2     4499    4.039579183    4.974469906    5.686810137
  792 SOLV  OW      4500    3.759472864    0.000123994    5.632908096
  792 SOLV  HW1     4501    3.701053287   -0.077306879    5.657269546
  792 SOLV  HW2     4502    3.853347377   -0.018556160    5.661898492
  793 SOLV  OW      4503    3.423013155    5.558188526    4.833106272
  793 SOLV  HW1     4504    3.476076951    5.598296794    4.758436353
  793 SOLV  HW2     4505    3.474434285    5.482615871    4.873660448
  794 SOLV  OW      4506    4.034703731    5.734787481    6.285531600
  794 SOLV  HW1     4507    4.120915824    5.781864095    6.266752277
  794 SOLV  HW2     4508    4.051616735    5.657381105    6.346553186
  795 SOLV  OW      4509    3.371593085    5.745937330    5.033216023
  795 SOLV  HW1     4510    3.325429216    5.692374596    5.103926501
  795 SOLV  HW2     4511    3.374151464    5.693531007    4.948086521
  796 SOLV  OW      4512    6.152099212    6.488939249    4.105860431
  796 SOLV  HW1     4513    6.111483087    6.447877672    4.187506745
  796 SOLV  HW2     4514    6.219055220    6.425851622    4.066636346
  797 SOLV  OW      4515    6.789905807    4.680044092    3.773501758
  797 SOLV  HW1     4516    6.806893478    4.750280006    3.842639689
  797 SOLV  HW2     4517    6.832151215    4.594080371    3.802262907
  798 SOLV  OW      4518    5.347292797    4.397731915    3.872637052
  798 SOLV  HW1     4519    5.293044792    4.354966096    3.944955451
  798 SOLV  HW2     4520    5.363585278    4.493708048    3.895546198
  799 SOLV  OW      4521    4.801604977    5.307266356    4.713483764
  799 SOLV  HW1     4522    4.812675070    5.258741469    4.800226462
  799 SOLV  HW2     4523    4.709800905    5.290622019    4.677478345
  800 SOLV  OW      4524    3.531861663    4.692466399    6.831086099
  800 SOLV  HW1     4525    3.506880841    4.596862946    6.815671135
  800 SOLV  HW2     4526    3.545956861    4.707861733    6.928891706
  801 SOLV  OW      4527    3.487505422    3.716279088    5.924535024
  801 SOLV  HW1     4528    3.584751940    3.736707802    5.913236174
  801 SOLV  HW2     4529    3.438513374    3.740018274    5.840642190
  802 SOLV  OW      4530    6.752314488    4.475647963    6.029051912
  802 SOLV  HW1     4531    6.828369793    4.417183501    6.000777977
  802 SOLV  HW2     4532    6.765783448    4.504269299    6.123926575
  803 SOLV  OW      4533    4.008616409    4.486412942    5.068934459
  803 SOLV  HW1     4534    3.937181066    4.544616972    5.030084475
  803 SOLV  HW2     4535    4.062152318    4.445553912    4.995012566
  804 SOLV  OW      4536    3.502740268    3.993004265    6.228000462
  804 SOLV  HW1     4537    3.448300659    3.910651868    6.211989284
  804 SOLV  HW2     4538    3.541514715    3.989910873    6.320136008
  805 SOLV  OW      4539    4.341498999    4.168892859    5.862654427
  805 SOLV  HW1     4540    4.326297353    4.256115451    5.909142377
  805 SOLV  HW2     4541    4.289772961    4.096961560    5.909047345
  806 SOLV  OW      4542    4.432484607    4.561364098    6.425414149
  806 SOLV  HW1     4543    4.479007879    4.587033325    6.510139563
  806 SOLV  HW2     4544    4.438385161    4.462323083    6.412857940
  807 SOLV  OW      4545    4.131034416    5.847665055    5.552686660
  807 SOLV  HW1     4546    4.113093128    5.837419784    5.650536170
  807 SOLV  HW2     4547    4.144803648    5.944379988    5.531286342
  808 SOLV  OW      4548    3.812820448    5.356875492    4.791495688
  808 SOLV  HW1     4549    3.886756868    5.298491210    4.757958768
  808 SOLV  HW2     4550    3.839602337    5.452829688    4.782805302
  809 SOLV  OW      4551    6.324838131    5.903988144    3.905717040
  809 SOLV  HW1     4552    6.247153095    5.913555832    3.967969609
  809 SOLV  HW2     4553    6.313142987    5.821579620    3.850273923
  810 SOLV  OW      4554    6.460291468    4.344079284    3.839935196
  810 SOLV  HW1     4555    6.408151990    4.304665340    3.764251260
  810 SOLV  HW2     4556    6.482655324    4.439264117    3.818966038
  811 SOLV  OW      4557    3.458159796    6.466459301    3.614250625
  811 SOLV  HW1     4558    3.447406806    6.368193732    3.599093342
  811 SOLV  HW2     4559    3.546539734    6.496260656    3.578162759
  812 SOLV  OW      4560    4.832151022    4.678985932    6.215649435
  812 SOLV  HW1     4561    4.835007098    4.764039447    6.163121948
  812 SOLV  HW2     4562    4.924085492    4.656808958    6.248170321
  813 SOLV  OW      4563    6.180428987    4.559238161    4.562671909
  813 SOLV  HW1     4564    6.278532890    4.577115859    4.570269031
  813 SOLV  HW2     4565    6.162322915    4.507885567    4.478786944
  814 SOLV  OW      4566    3.679741725    5.850754056    6.549270944
  814 SOLV  HW1     4567    3.585228172    5.882816757    6.542883993
  814 SOLV  HW2     4568    3.730562609    5.880552997    6.468457247
  815 SOLV  OW      4569    4.168856968    6.544590368    4.613032154
  815 SOLV  HW1     4570    4.233574313    6.615058712    4.642116853
  815 SOLV  HW2     4571    4.217842953    6.458849910    4.597254090
  816 SOLV  OW      4572    0.257120305    4.839511380    5.621976249
  816 SOLV  HW1     4573    0.169063878    4.829378032    5.575658063
  816 SOLV  HW2     4574    0.265080061    4.932283284    5.658470899
  817 SOLV  OW      4575    6.062791827    4.347620923    4.390265913
  817 SOLV  HW1     4576    6.024021520    4.265186212    4.349001267
  817 SOLV  HW2     4577    6.007449384    4.374622658    4.469066217
  818 SOLV  OW      4578    5.163158670    5.906870522    4.513180839
  818 SOLV  HW1     4579    5.204125726    5.816528163    4.525886925
  818 SOLV  HW2     4580    5.129084171    5.915126660    4.419521211
  819 SOLV  OW      4581    5.219165530    4.652613074    5.473073878
  819 SOLV  HW1     4582    5.301032254    4.629002758    5.420708516
  819 SOLV  HW2     4583    5.245122375    4.675750999    5.566842876
  820 SOLV  OW      4584    5.437130843    5.489528880    6.167357452
  820 SOLV  HW1     4585    5.393020559    5.576798144    6.188334837
  820 SOLV  HW2     4586    5.408305049    5.458565814    6.076737059
  821 SOLV  OW      4587    5.008198085    4.659962881    0.021147533
  821 SOLV  HW1     4588    4.948302215    4.584986834   -0.006979337
  821 SOLV  HW2     4589    5.085301126    4.666551639   -0.042190524
  822 SOLV  OW      4590    4.954527285    4.148415220    6.132290903
  822 SOLV  HW1     4591    4.889614594    4.223769264    6.121820903
  822 SOLV  HW2     4592    4.908175292    4.061720288    6.113934608
  823 SOLV  OW      4593    5.135122060    5.179272260    5.567178057
  823 SOLV  HW1     4594    5.080959931    5.201236157    5.486035632
  823 SOLV  HW2     4595    5.155080651    5.263268394    5.617638975
  824 SOLV  OW      4596    6.346475955    3.976547670    6.002617641
  824 SOLV  HW1     4597    6.290428271    4.018259257    5.931061792
  824 SOLV  HW2     4598    6.396752416    4.047916696    6.051403706
  825 SOLV  OW      4599    3.958988434    5.906498851    5.085508439
  825 SOLV  HW1     4600    3.935124505    5.906596282    5.182627158
  825 SOLV  HW2     4601    4.044056083    5.957331885    5.072054224
  826 SOLV  OW      4602    4.334359685    6.065502174    4.077887075
  826 SOLV  HW1     4603    4.325670586    6.128329276    4.000563419
  826 SOLV  HW2     4604    4.243367961    6.041885328    4.112009753
  827 SOLV  OW      4605    6.316346852    3.915387707    4.921196159
  827 SOLV  HW1     4606    6.390279630    3.929131206    4.855265222
  827 SOLV  HW2     4607    6.268110460    4.001794545    4.935647416
  828 SOLV  OW      4608    5.467538214    4.303538201    6.064137693
  828 SOLV  HW1     4609    5.432261726    4.257271870    6.145479745
  828 SOLV  HW2     4610    5.566604142    4.314480847    6.072364684
  829 SOLV  OW      4611    3.661023321    6.539611171    4.498507519
  829 SOLV  HW1     4612    3.616618987    6.450508532    4.488969954
  829 SOLV  HW2     4613    3.677245425    6.558547296    4.595358977
  830 SOLV  OW      4614    5.470663859    3.890538125    5.910354015
  830 SOLV  HW1     4615    5.463237001    3.982724303    5.872299806
  830 SOLV  HW2     4616    5.394245448    3.873977676    5.972703492
  831 SOLV  OW      4617    5.021447868    6.479714456    3.983012584
  831 SOLV  HW1     4618    5.041582401    6.533431872    4.064929886
  831 SOLV  HW2     4619    5.047685854    6.384440084    3.998365942
  832 SOLV  OW      4620    4.022574022    4.198110917    3.647944403
  832 SOLV  HW1     4621    3.936326944    4.199253995    3.698558996
  832 SOLV  HW2     4622    4.026233952    4.116538388    3.590201153
  833 SOLV  OW      4623    4.311194238    6.087280358    6.279630063
  833 SOLV  HW1     4624    4.308082844    5.988206835    6.266410517
  833 SOLV  HW2     4625    4.404398819    6.114828724    6.303209301
  834 SOLV  OW      4626    5.929171726    0.007807189    4.062689014
  834 SOLV  HW1     4627    5.992243682   -0.044647982    4.005488978
  834 SOLV  HW2     4628    5.899605925   -0.048436592    4.139915375
  835 SOLV  OW      4629    4.369130384    3.602482585    5.363208065
  835 SOLV  HW1     4630    4.407275713    3.516497957    5.397170014
  835 SOLV  HW2     4631    4.300020066    3.635888477    5.427314561
  836 SOLV  OW      4632    3.781886951    6.703901512    4.305784260
  836 SOLV  HW1     4633    3.741601203    6.648091280    4.378337589
  836 SOLV  HW2     4634    3.875738423    6.673802878    4.288823994
  837 SOLV  OW      4635    5.553638932    4.684656426    6.181931206
  837 SOLV  HW1     4636    5.647767608    4.652568520    6.192508595
  837 SOLV  HW2     4637    5.502111639    4.619120607    6.126689604
  838 SOLV  OW      4638    6.660146321    5.127295308    6.212014519
  838 SOLV  HW1     4639    6.574292251    5.114065370    6.162461565
  838 SOLV  HW2     4640    6.732091913    5.153384929    6.147635822
  839 SOLV  OW      4641    6.568903744    5.973518571    3.984110522
  839 SOLV  HW1     4642    6.482338385    5.930984622    3.957667603
  839 SOLV  HW2     4643    6.611532118    5.919819587    4.056919229
  840 SOLV  OW      4644    3.666100136    6.102485488    5.705001738
  840 SOLV  HW1     4645    3.574566316    6.088842681    5.667090674
  840 SOLV  HW2     4646    3.711325960    6.013913747    5.715557346
  841 SOLV  OW      4647    5.776953074    5.317672416    5.736649583
  841 SOLV  HW1     4648    5.869290752    5.307725794    5.699570490
  841 SOLV  HW2     4649    5.712640589    5.265930722    5.680198706
  842 SOLV  OW      4650    6.197817473    5.390778502    5.229169218
  842 SOLV  HW1     4651    6.128725142    5.324489421    5.200323984
  842 SOLV  HW2     4652    6.167259838    5.436538787    5.312669083
  843 SOLV  OW      4653    0.119173059    3.498001411    5.840677610
  843 SOLV  HW1     4654    0.083449550    3.563213750    5.907556088
  843 SOLV  HW2     4655    0.113194291    3.405397237    5.877962805
  844 SOLV  OW      4656    4.332078351    5.853131791    4.512294819
  844 SOLV  HW1     4657    4.330512402    5.830665990    4.609733316
  844 SOLV  HW2     4658    4.294289194    5.944707029    4.498606882
  845 SOLV  OW      4659    6.334169662    5.864498109    4.431022305
  845 SOLV  HW1     4660    6.277916449    5.806421250    4.372177636
  845 SOLV  HW2     4661    6.322410614    5.960178370    4.404432597
  846 SOLV  OW      4662    4.351481609    5.637546023    5.205120335
  846 SOLV  HW1     4663    4.306484006    5.647844107    5.293839725
  846 SOLV  HW2     4664    4.413452337    5.559107622    5.208106556
  847 SOLV  OW      4665    4.172788587    4.756082433    4.734578116
  847 SOLV  HW1     4666    4.235850922    4.746038372    4.657612284
  847 SOLV  HW2     4667    4.095315218    4.694008364    4.722490306
  848 SOLV  OW      4668    3.597506926    5.362192842    5.207834695
  848 SOLV  HW1     4669    3.510804290    5.362891530    5.257674303
  848 SOLV  HW2     4670    3.579409265    5.358026427    5.109565384
  849 SOLV  OW      4671    5.512918260    5.648354713    5.297518755
  849 SOLV  HW1     4672    5.462974597    5.667600736    5.381997838
  849 SOLV  HW2     4673    5.592167291    5.590902620    5.318019634
  850 SOLV  OW      4674    3.735647971    5.697313899    5.370431857
  850 SOLV  HW1     4675    3.779115206    5.613771321    5.336775319
  850 SOLV  HW2     4676    3.661262623    5.723303423    5.308845929
  851 SOLV  OW      4677    5.757276987    6.416633572    3.719123922
  851 SOLV  HW1     4678    5.658822827    6.402069919    3.709305595
  851 SOLV  HW2     4679    5.773721986    6.505857559    3.761198491
  852 SOLV  OW      4680    4.627375300    6.757409601    3.499374746
  852 SOLV  HW1     4681    4.683195363    6.813056675    3.560929356
  852 SOLV  HW2     4682    4.671918622    6.751695192    3.410018232
  853 SOLV  OW      4683    5.150219919    6.805457675    5.309423616
  853 SOLV  HW1     4684    5.205214482    6.737988919    5.358653733
  853 SOLV  HW2     4685    5.203795969    6.888854899    5.296213395
  854 SOLV  OW      4686    6.782774815    3.696596950    4.375676067
  854 SOLV  HW1     4687    6.800555641    3.764032006    4.447354758
  854 SOLV  HW2     4688    6.816989350    3.607242077    4.404770544
  855 SOLV  OW      4689    3.751403130    3.554546695    5.755350238
  855 SOLV  HW1     4690    3.754336082    3.471499716    5.810992985
  855 SOLV  HW2     4691    3.769897590    3.634041336    5.813143539
  856 SOLV  OW      4692    6.239983822    5.381492084    4.825786712
  856 SOLV  HW1     4693    6.333182180    5.398265508    4.857946949
  856 SOLV  HW2     4694    6.217324542    5.284885031    4.838238088
  857 SOLV  OW      4695    5.916755019    5.787440762    4.474743750
  857 SOLV  HW1     4696    5.944883536    5.775080014    4.569906994
  857 SOLV  HW2     4697    5.992604932    5.763343764    4.414195211
  858 SOLV  OW      4698    5.476694697    6.379244739    3.706947276
  858 SOLV  HW1     4699    5.412228123    6.338387712    3.642320672
  858 SOLV  HW2     4700    5.516252259    6.307549394    3.764363866
  859 SOLV  OW      4701    6.172347188    3.600718072    3.599751009
  859 SOLV  HW1     4702    6.217165172    3.675239765    3.550356059
  859 SOLV  HW2     4703    6.237366494    3.559019646    3.663277955
  860 SOLV  OW      4704    6.254188341    5.527907484    4.595186961
  860 SOLV  HW1     4705    6.261868400    5.626495966    4.610114868
  860 SOLV  HW2     4706    6.243068239    5.481658580    4.683157659
  861 SOLV  OW      4707    5.016500615    5.604796044    6.737631255
  861 SOLV  HW1     4708    5.016561058    5.691969765    6.786628590
  861 SOLV  HW2     4709    4.991910565    5.620379388    6.641952318
  862 SOLV  OW      4710    3.592259313    5.982700198    4.776681847
  862 SOLV  HW1     4711    3.504833706    6.017055326    4.810982414
  862 SOLV  HW2     4712    3.662273105    5.993445166    4.847269485
  863 SOLV  OW      4713    5.824712355    4.716920407    3.443558869
  863 SOLV  HW1     4714    5.911382071    4.766591391    3.448363575
  863 SOLV  HW2     4715    5.785012538    4.710267320    3.535109780
  864 SOLV  OW      4716    4.800176957    4.957187432    4.736251352
  864 SOLV  HW1     4717    4.839327269    4.870424248    4.766932014
  864 SOLV  HW2     4718    4.795433727    5.020707573    4.813352303
  865 SOLV  OW      4719    4.443940685    3.818822642    5.221410161
  865 SOLV  HW1     4720    4.368520915    3.883647990    5.210877049
  865 SOLV  HW2     4721    4.415829547    3.744606509    5.282262788
  866 SOLV  OW      4722    6.149287555    3.695199420    4.907318348
  866 SOLV  HW1     4723    6.224360749    3.760020405    4.894521434
  866 SOLV  HW2     4724    6.076227899    3.738791995    4.959886387
  867 SOLV  OW      4725    4.831277991    5.139790384    4.943897122
  867 SOLV  HW1     4726    4.759190090    5.128606290    5.012304930
  867 SOLV  HW2     4727    4.920587454    5.128486100    4.987456588
  868 SOLV  OW      4728    4.049313119    6.554060908    3.789961360
  868 SOLV  HW1     4729    4.042492801    6.653472842    3.781461088
  868 SOLV  HW2     4730    3.960145323    6.512827818    3.771241794
  869 SOLV  OW      4731    4.443148321    6.599421739    3.884141149
  869 SOLV  HW1     4732    4.364363888    6.545724611    3.914323909
  869 SOLV  HW2     4733    4.525984264    6.564617504    3.928052574
  870 SOLV  OW      4734    5.333938721    3.973023953    4.946452789
  870 SOLV  HW1     4735    5.304259375    3.975761774    5.041915019
  870 SOLV  HW2     4736    5.318571030    3.881414834    4.909399378
  871 SOLV  OW      4737    5.144782413    3.920350778    5.724541822
  871 SOLV  HW1     4738    5.178003139    3.844399379    5.780482740
  871 SOLV  HW2     4739    5.140551117    4.003345339    5.780179701
  872 SOLV  OW      4740    5.102116439    5.348573603    6.739229489
  872 SOLV  HW1     4741    5.073411472    5.444219485    6.744669972
  872 SOLV  HW2     4742    5.167841305    5.329321194    6.812108488
  873 SOLV  OW      4743    3.992035386    3.948464065    4.686874986
  873 SOLV  HW1     4744    3.948823349    4.026382118    4.732299955
  873 SOLV  HW2     4745    3.947727584    3.932579669    4.598634463
  874 SOLV  OW      4746    5.643916811    6.166980916    4.386303779
  874 SOLV  HW1     4747    5.715389779    6.122950678    4.440645229
  874 SOLV  HW2     4748    5.618750787    6.254015486    4.428631725
  875 SOLV  OW      4749    5.709848950    4.181194138    4.219652031
  875 SOLV  HW1     4750    5.702848181    4.275862941    4.188177915
  875 SOLV  HW2     4751    5.632195690    4.128677798    4.184812923
  876 SOLV  OW      4752    5.016200233    4.260623927    3.522052234
  876 SOLV  HW1     4753    5.107398766    4.267055538    3.562590890
  876 SOLV  HW2     4754    4.952127389    4.224404951    3.589762398
  877 SOLV  OW      4755    6.512600168    3.968859592    4.741010190
  877 SOLV  HW1     4756    6.576471774    4.030462549    4.787131284
  877 SOLV  HW2     4757    6.521275634    3.979913947    4.641994147
  878 SOLV  OW      4758    4.949740822    5.216589483    3.774877162
  878 SOLV  HW1     4759    5.001810554    5.298234349    3.799835142
  878 SOLV  HW2     4760    4.941094086    5.211727913    3.675370382
  879 SOLV  OW      4761    3.773398295    5.679644109    3.545737639
  879 SOLV  HW1     4762    3.673846048    5.687204629    3.540060705
  879 SOLV  HW2     4763    3.807762943    5.631192577    3.465291881
  880 SOLV  OW      4764    4.796917068    4.885554863    5.569848667
  880 SOLV  HW1     4765    4.748578841    4.825314555    5.633381902
  880 SOLV  HW2     4766    4.887989927    4.905781523    5.605883170
  881 SOLV  OW      4767    3.864538238    4.874758354    6.399637882
  881 SOLV  HW1     4768    3.769282251    4.852145905    6.420052154
  881 SOLV  HW2     4769    3.870502940    4.970025028    6.369798314
  882 SOLV  OW      4770    5.580441231    4.116315236    4.448959810
  882 SOLV  HW1     4771    5.592134642    4.017129657    4.443907479
  882 SOLV  HW2     4772    5.636453060    4.160081015    4.378623250
  883 SOLV  OW      4773    6.422532760    4.776021656    6.429298056
  883 SOLV  HW1     4774    6.501424700    4.834767252    6.411224328
  883 SOLV  HW2     4775    6.341906398    4.813497574    6.383510144
  884 SOLV  OW      4776    4.149257842    6.876611185    4.228830012
  884 SOLV  HW1     4777    4.245649958    6.903263973    4.228639154
  884 SOLV  HW2     4778    4.138868005    6.789537267    4.276913522
  885 SOLV  OW      4779    6.178226669    4.479302104    3.604303110
  885 SOLV  HW1     4780    6.230964096    4.521124252    3.530336089
  885 SOLV  HW2     4781    6.138624819    4.551017873    3.661661612
  886 SOLV  OW      4782    4.774049985    5.535114881    5.869742460
  886 SOLV  HW1     4783    4.851298383    5.473724245    5.886032255
  886 SOLV  HW2     4784    4.799669061    5.603491608    5.801407151
  887 SOLV  OW      4785    5.611195332    5.217596373    5.145152771
  887 SOLV  HW1     4786    5.661932909    5.206238606    5.230582986
  887 SOLV  HW2     4787    5.604437236    5.314909460    5.123105282
  888 SOLV  OW      4788    4.872147663    4.548837092    6.568060749
  888 SOLV  HW1     4789    4.857900044    4.526195615    6.664416388
  888 SOLV  HW2     4790    4.958712242    4.509526419    6.537056804
  889 SOLV  OW      4791    4.358634109    3.654871724    6.813997447
  889 SOLV  HW1     4792    4.310602423    3.697892590    6.737554247
  889 SOLV  HW2     4793    4.294909225    3.640990635    6.889812103
  890 SOLV  OW      4794    6.514802377    4.817048412    4.042163083
  890 SOLV  HW1     4795    6.447265856    4.750203327    4.010979903
  890 SOLV  HW2     4796    6.518686019    4.893168654    3.977414456
  891 SOLV  OW      4797    5.556880791    6.071191216    4.118734712
  891 SOLV  HW1     4798    5.570449136    6.113293195    4.208429196
  891 SOLV  HW2     4799    5.481117782    6.006091163    4.123610581
  892 SOLV  OW      4800    6.594111346    5.635889669    3.681913019
  892 SOLV  HW1     4801    6.564378951    5.540984431    3.692424162
  892 SOLV  HW2     4802    6.649479315    5.662394547    3.760864468
  893 SOLV  OW      4803    5.546371936    6.464533986    4.267331425
  893 SOLV  HW1     4804    5.464850252    6.407999735    4.254702669
  893 SOLV  HW2     4805    5.570971185    6.466348919    4.364248476
  894 SOLV  OW      4806    4.277692404    6.569791930    5.692913729
  894 SOLV  HW1     4807    4.178058314    6.572288074    5.701191296
  894 SOLV  HW2     4808    4.305983260    6.624837623    5.614356297
  895 SOLV  OW      4809    3.582094004    4.215586340    5.847238653
  895 SOLV  HW1     4810    3.608462926    4.123429129    5.875758484
  895 SOLV  HW2     4811    3.486267603    4.231648773    5.870923649
  896 SOLV  OW      4812    3.944526723    5.850330408    4.074548540
  896 SOLV  HW1     4813    3.961816288    5.919091997    4.145078368
  896 SOLV  HW2     4814    4.019139761    5.783742524    4.073936936
  897 SOLV  OW      4815    4.398422834    4.113942917    4.883504655
  897 SOLV  HW1     4816    4.409462923    4.158243818    4.972484062
  897 SOLV  HW2     4817    4.333099423    4.165820583    4.828339092
  898 SOLV  OW      4818    3.697389083    4.596375560    6.432972650
  898 SOLV  HW1     4819    3.726852616    4.559109819    6.344969148
  898 SOLV  HW2     4820    3.640237492    4.676983673    6.417564867
  899 SOLV  OW      4821    4.145766918    4.381813183    6.366684253
  899 SOLV  HW1     4822    4.184720728    4.294422822    6.395789486
  899 SOLV  HW2     4823    4.159341896    4.449947487    6.438621218
  900 SOLV  OW      4824    4.001836010    6.022395405    6.640605889
  900 SOLV  HW1     4825    4.019041122    6.055024304    6.547647473
  900 SOLV  HW2     4826    3.940029139    6.085705739    6.687226555
  901 SOLV  OW      4827    6.540479521    4.324692437    5.288846727
  901 SOLV  HW1     4828    6.498677504    4.413751336    5.270878618
  901 SOLV  HW2     4829    6.638333985    4.329147371    5.268687632
  902 SOLV  OW      4830    3.946795167    5.327501004    5.567506880
  902 SOLV  HW1     4831    3.997057361    5.356722386    5.486133179
  902 SOLV  HW2     4832    4.011428345    5.307145172    5.641059415
  903 SOLV  OW      4833    3.996986370    4.064521686    5.381080857
  903 SOLV  HW1     4834    4.002526456    4.155272447    5.339421207
  903 SOLV  HW2     4835    3.901117690    4.041104641    5.397287763
  904 SOLV  OW      4836    3.753913391    6.606147937    4.767133058
  904 SOLV  HW1     4837    3.823272530    6.671724561    4.737285971
  904 SOLV  HW2     4838    3.730652330    6.623507712    4.862837546
  905 SOLV  OW      4839    5.407614425    4.923405331    6.147211785
  905 SOLV  HW1     4840    5.316640159    4.920223565    6.188624610
  905 SOLV  HW2     4841    5.449484084    4.832699054    6.151766565
  906 SOLV  OW      4842    3.494432657    4.895844932    5.688979348
  906 SOLV  HW1     4843    3.523483513    4.989188156    5.667896897
  906 SOLV  HW2     4844    3.516823187    4.874669273    5.784119224
  907 SOLV  OW      4845    5.898584075    4.819598432    4.744418327
  907 SOLV  HW1     4846    5.980044155    4.868440403    4.713106696
  907 SOLV  HW2     4847    5.817938722    4.877149780    4.730785473
  908 SOLV  OW      4848    5.081092454    3.971711513    4.438318744
  908 SOLV  HW1     4849    5.083644138    3.875055825    4.412800007
  908 SOLV  HW2     4850    5.087946041    3.980105687    4.537729841
  909 SOLV  OW      4851    4.023138530    5.077107072    4.468115311
  909 SOLV  HW1     4852    3.984796230    5.126286142    4.389928503
  909 SOLV  HW2     4853    4.106351124    5.029354505    4.439880774
  910 SOLV  OW      4854    5.428093456    4.143265364    5.363421226
  910 SOLV  HW1     4855    5.512932573    4.091888311    5.350663372
  910 SOLV  HW2     4856    5.436369425    4.232684390    5.319424109
  911 SOLV  OW      4857    4.832720995    5.785506277    6.266040263
  911 SOLV  HW1     4858    4.903747220    5.820665936    6.205055737
  911 SOLV  HW2     4859    4.812252006    5.853781416    6.336179595
  912 SOLV  OW      4860    4.496957761    4.054120729    4.248820659
  912 SOLV  HW1     4861    4.436180371    4.010626249    4.315273546
  912 SOLV  HW2     4862    4.526983174    3.986287463    4.181748124
  913 SOLV  OW      4863    3.679868733    4.158247859    4.321857210
  913 SOLV  HW1     4864    3.727959479    4.154376714    4.409449076
  913 SOLV  HW2     4865    3.716775996    4.233183809    4.266880330
  914 SOLV  OW      4866    3.554287915    5.163670062    5.623913295
  914 SOLV  HW1     4867    3.584804423    5.245777984    5.672168202
  914 SOLV  HW2     4868    3.611445378    5.149335632    5.543111253
  915 SOLV  OW      4869    3.794830856    4.348608266    4.157869369
  915 SOLV  HW1     4870    3.859967852    4.308119770    4.093686900
  915 SOLV  HW2     4871    3.841969487    4.415378939    4.215498612
  916 SOLV  OW      4872    6.016581292    5.502396972    4.204923173
  916 SOLV  HW1     4873    5.922227661    5.515116838    4.235539752
  916 SOLV  HW2     4874    6.020287262    5.508132722    4.105147649
  917 SOLV  OW      4875    5.167143144    5.530212527    5.478306161
  917 SOLV  HW1     4876    5.067620097    5.537688990    5.484718281
  917 SOLV  HW2     4877    5.191860505    5.488767813    5.390709754
  918 SOLV  OW      4878    4.950877881    4.897882485    0.113137971
  918 SOLV  HW1     4879    4.994464410    4.812532529    0.084552095
  918 SOLV  HW2     4880    4.980010606    4.972040291    0.052694203
  919 SOLV  OW      4881    6.805705920    3.283277137    6.439831402
  919 SOLV  HW1     4882    6.801638897    3.371165294    6.392301082
  919 SOLV  HW2     4883    6.772038348    3.294391150    6.533345633
  920 SOLV  OW      4884    6.474492878    6.604206280    4.428711842
  920 SOLV  HW1     4885    6.426014694    6.682107709    4.388924904
  920 SOLV  HW2     4886    6.542726868    6.637220705    4.493948659
  921 SOLV  OW      4887    4.065311156    4.633595253    4.092949764
  921 SOLV  HW1     4888    4.138310517    4.701896832    4.090200826
  921 SOLV  HW2     4889    4.105314481    4.541966691    4.090619724
  922 SOLV  OW      4890    6.597320563    4.277606100    4.616910910
  922 SOLV  HW1     4891    6.531643014    4.291823129    4.690967211
  922 SOLV  HW2     4892    6.677841166    4.334878450    4.632346295
  923 SOLV  OW      4893    6.702451045    5.237500082    3.805756361
  923 SOLV  HW1     4894    6.781188016    5.188978721    3.767706864
  923 SOLV  HW2     4895    6.732508846    5.295647182    3.881367507
  924 SOLV  OW      4896    3.332194416    5.989410218    4.898753053
  924 SOLV  HW1     4897    3.350522464    5.907698376    4.953423502
  924 SOLV  HW2     4898    3.320515453    6.068107312    4.959349403
  925 SOLV  OW      4899    0.216153724    5.484543519    3.664183866
  925 SOLV  HW1     4900    0.171470114    5.571297038    3.686069793
  925 SOLV  HW2     4901    0.156056450    5.429909415    3.605829385
  926 SOLV  OW      4902    4.136372739    3.747903698    4.809443320
  926 SOLV  HW1     4903    4.088225765    3.819179704    4.758421330
  926 SOLV  HW2     4904    4.230885355    3.741986159    4.777288284
  927 SOLV  OW      4905    4.987052666    5.113164760    6.864469888
  927 SOLV  HW1     4906    4.894269551    5.145578990    6.845964692
  927 SOLV  HW2     4907    5.053027905    5.181979974    6.834246453
  928 SOLV  OW      4908    5.884958354    6.877916878    4.640230937
  928 SOLV  HW1     4909    5.901530613    6.952748280    4.704477079
  928 SOLV  HW2     4910    5.805816539    6.899906683    4.583179323
  929 SOLV  OW      4911    6.321601724    4.868590963    4.298525180
  929 SOLV  HW1     4912    6.287478197    4.777165554    4.276684326
  929 SOLV  HW2     4913    6.419660969    4.863875402    4.317555368
  930 SOLV  OW      4914    4.130581742    4.925259162    3.758227985
  930 SOLV  HW1     4915    4.167431505    4.942978039    3.849494118
  930 SOLV  HW2     4916    4.117704195    4.826838135    3.746027789
  931 SOLV  OW      4917    3.864947834    3.961464046    6.537826132
  931 SOLV  HW1     4918    3.897429196    3.881492811    6.588337124
  931 SOLV  HW2     4919    3.767038907    3.951963545    6.519789241
  932 SOLV  OW      4920    5.800397852    6.733027389    5.384671719
  932 SOLV  HW1     4921    5.783709745    6.634422769    5.385242417
  932 SOLV  HW2     4922    5.890836394    6.751731023    5.423047422
  933 SOLV  OW      4923    3.690671655    5.858482399    3.976593375
  933 SOLV  HW1     4924    3.640581508    5.927010470    4.029477442
  933 SOLV  HW2     4925    3.784247126    5.851560944    4.011198408
  934 SOLV  OW      4926    6.191521017    4.846897874    6.269055244
  934 SOLV  HW1     4927    6.161252395    4.806075351    6.182920624
  934 SOLV  HW2     4928    6.122716582    4.830395529    6.339732881
  935 SOLV  OW      4929    4.325812901    3.789184709    3.747001470
  935 SOLV  HW1     4930    4.424973653    3.776241150    3.745832538
  935 SOLV  HW2     4931    4.303832419    3.873794863    3.795578276
  936 SOLV  OW      4932    4.477056082    4.508622589    4.664065650
  936 SOLV  HW1     4933    4.573686595    4.530362909    4.677915126
  936 SOLV  HW2     4934    4.431326673    4.502134840    4.752770940
  937 SOLV  OW      4935    5.314793161    4.560279969    3.542691490
  937 SOLV  HW1     4936    5.279111202    4.467831037    3.556176574
  937 SOLV  HW2     4937    5.401638610    4.555594282    3.493317914
  938 SOLV  OW      4938    3.931142475    5.879956987    5.367407496
  938 SOLV  HW1     4939    4.001495867    5.845613478    5.429624569
  938 SOLV  HW2     4940    3.843068925    5.838722897    5.390705562
  939 SOLV  OW      4941    6.284791518    4.227708227    3.672750608
  939 SOLV  HW1     4942    6.236996023    4.314138804    3.657034200
  939 SOLV  HW2     4943    6.242923223    4.155897104    3.617146904
  940 SOLV  OW      4944    3.718669589    6.546728362    3.518527577
  940 SOLV  HW1     4945    3.724342244    6.646439466    3.513472139
  940 SOLV  HW2     4946    3.751608258    6.507105937    3.432823973
  941 SOLV  OW      4947    4.242280421    5.619981836    5.893479929
  941 SOLV  HW1     4948    4.184240615    5.547588332    5.930770692
  941 SOLV  HW2     4949    4.333626631    5.583485179    5.875483706
  942 SOLV  OW      4950    6.058594746    4.237198156    5.992898433
  942 SOLV  HW1     4951    6.112980475    4.180030201    5.931465066
  942 SOLV  HW2     4952    5.961505076    4.225629420    5.971927969
  943 SOLV  OW      4953    5.270321249    5.868002415    3.923283278
  943 SOLV  HW1     4954    5.338681314    5.912151275    3.865148029
  943 SOLV  HW2     4955    5.297741627    5.876265482    4.019104892
  944 SOLV  OW      4956    5.276127558    3.601121187    5.031134511
  944 SOLV  HW1     4957    5.300674417    3.619890041    4.936019362
  944 SOLV  HW2     4958    5.341529120    3.646160837    5.091927355
  945 SOLV  OW      4959    6.740134120    4.095975342    5.656843776
  945 SOLV  HW1     4960    6.694354913    4.008218235    5.642546641
  945 SOLV  HW2     4961    6.777459536    4.099365651    5.749562219
  946 SOLV  OW      4962    5.627556846    3.367785382    4.889486212
  946 SOLV  HW1     4963    5.632507581    3.466717967    4.903187386
  946 SOLV  HW2     4964    5.543860388    3.345186560    4.839644492
  947 SOLV  OW      4965    6.867244355    6.028342190    4.088867938
  947 SOLV  HW1     4966    6.830245887    6.117889236    4.113654986
  947 SOLV  HW2     4967    6.932412128    6.038861441    4.013738867
  948 SOLV  OW      4968    5.656753287    3.800039424    5.496737337
  948 SOLV  HW1     4969    5.565154542    3.794061186    5.457039898
  948 SOLV  HW2     4970    5.676484890    3.716304826    5.547737562
  949 SOLV  OW      4971    5.463325363    5.965954511    4.438954338
  949 SOLV  HW1     4972    5.442701789    5.959582285    4.536606624
  949 SOLV  HW2     4973    5.539714579    6.028995488    4.425085819
  950 SOLV  OW      4974    4.348071361    4.129812340    5.581125840
  950 SOLV  HW1     4975    4.346508876    4.144613221    5.680020712
  950 SOLV  HW2     4976    4.432001204    4.081592420    5.555980379
  951 SOLV  OW      4977    4.562318638    5.494399347    4.305966431
  951 SOLV  HW1     4978    4.635369024    5.427686638    4.291368561
  951 SOLV  HW2     4979    4.516735897    5.513436862    4.219019396
  952 SOLV  OW      4980    4.225436994    4.071636838    6.738613825
  952 SOLV  HW1     4981    4.312483231    4.111598248    6.767386950
  952 SOLV  HW2     4982    4.179885838    4.030601032    6.817625843
  953 SOLV  OW      4983    6.635118738    5.385912934    4.258165586
  953 SOLV  HW1     4984    6.593290096    5.295073095    4.258745196
  953 SOLV  HW2     4985    6.567810177    5.453767931    4.287611903
  954 SOLV  OW      4986    6.539734205    6.918922454    3.353380077
  954 SOLV  HW1     4987    6.629827847    6.888577524    3.384423234
  954 SOLV  HW2     4988    6.515888737    6.871321410    3.268722458
  955 SOLV  OW      4989    6.553458517    6.225116295    3.882743181
  955 SOLV  HW1     4990    6.640718192    6.272188749    3.869647517
  955 SOLV  HW2     4991    6.570222874    6.133138366    3.918247568
  956 SOLV  OW      4992    5.181488549    6.753558485    5.032564263
  956 SOLV  HW1     4993    5.166569953    6.769065753    5.130230348
  956 SOLV  HW2     4994    5.218309468    6.836674633    4.990879619
  957 SOLV  OW      4995    4.811301246    4.416879904    3.390238919
  957 SOLV  HW1     4996    4.882714450    4.363884896    3.435989668
  957 SOLV  HW2     4997    4.737477580    4.436099388    3.454907453
  958 SOLV  OW      4998    6.516701447    5.092310049    4.518521732
  958 SOLV  HW1     4999    6.470140382    5.017677118    4.566098962
  958 SOLV  HW2     5000    6.464726922    5.117289427    4.436813828
  959 SOLV  OW      5001    6.072527278    3.953971101    5.214463615
  959 SOLV  HW1     5002    6.013706646    3.894281687    5.269043651
  959 SOLV  HW2     5003    6.149992871    3.984235601    5.270003911
  960 SOLV  OW      5004    4.768910857    4.614940595    3.832931548
  960 SOLV  HW1     5005    4.684664795    4.644603158    3.787939217
  960 SOLV  HW2     5006    4.782368446    4.517087949    3.817272335
  961 SOLV  OW      5007    5.726423602    5.859918775    4.748995741
  961 SOLV  HW1     5008    5.673598719    5.799607241    4.808774062
  961 SOLV  HW2     5009    5.821116756    5.828033960    4.744766923
  962 SOLV  OW      5010    4.630788091    5.030472529    4.369436926
  962 SOLV  HW1     5011    4.539200339    5.008480263    4.335850214
  962 SOLV  HW2     5012    4.643762703    4.989788775    4.459860882
  963 SOLV  OW      5013    5.359008273    4.451723224    6.820490923
  963 SOLV  HW1     5014    5.396666416    4.444978997    6.912891801
  963 SOLV  HW2     5015    5.422950012    4.410803971    6.755386868
  964 SOLV  OW      5016    5.673323707    4.027151740    5.328689548
  964 SOLV  HW1     5017    5.693052615    3.993276000    5.236685093
  964 SOLV  HW2     5018    5.661377689    3.949723679    5.390848831
  965 SOLV  OW      5019    6.183182336    4.070547196    5.802449548
  965 SOLV  HW1     5020    6.207252587    4.149287111    5.745682726
  965 SOLV  HW2     5021    6.136327947    4.002196486    5.746462097
  966 SOLV  OW      5022    6.112741080    4.335524175    6.844053519
  966 SOLV  HW1     5023    6.055104598    4.255155653    6.858851411
  966 SOLV  HW2     5024    6.206751718    4.314484906    6.870874207
  967 SOLV  OW      5025    4.980921249    5.135954456    4.030556215
  967 SOLV  HW1     5026    4.958828028    5.159142721    3.935823784
  967 SOLV  HW2     5027    4.899857370    5.098308687    4.075405335
  968 SOLV  OW      5028    4.645325357    5.051794042    5.922070477
  968 SOLV  HW1     5029    4.614770413    5.113916113    5.994241455
  968 SOLV  HW2     5030    4.700912461    5.102256133    5.856001967
  969 SOLV  OW      5031    5.466018465    5.928738161    3.748952580
  969 SOLV  HW1     5032    5.519197525    6.010006364    3.772807533
  969 SOLV  HW2     5033    5.414774644    5.945970428    3.664817606
  970 SOLV  OW      5034    4.781524592    4.352663931    4.873202807
  970 SOLV  HW1     5035    4.753135636    4.436662282    4.826943932
  970 SOLV  HW2     5036    4.749956132    4.273507415    4.820865786
  971 SOLV  OW      5037    4.273509753    4.415992911    6.850575737
  971 SOLV  HW1     5038    4.182547205    4.374502525    6.853093213
  971 SOLV  HW2     5039    4.340044318    4.348481473    6.818682048
  972 SOLV  OW      5040    5.676231630    4.128563229    6.797583718
  972 SOLV  HW1     5041    5.638616996    4.036345544    6.788502989
  972 SOLV  HW2     5042    5.671542713    4.157181915    6.893293409
  973 SOLV  OW      5043    4.599115453    6.548868604    5.047960941
  973 SOLV  HW1     5044    4.585756351    6.560966927    5.146331794
  973 SOLV  HW2     5045    4.593383055    6.451636908    5.025272535
  974 SOLV  OW      5046    4.817995333    5.376252173    6.533718509
  974 SOLV  HW1     5047    4.876000708    5.310173075    6.486070144
  974 SOLV  HW2     5048    4.822193573    5.359348849    6.632197141
  975 SOLV  OW      5049    6.392263241    4.296631699    6.525040837
  975 SOLV  HW1     5050    6.467214380    4.317147302    6.587980784
  975 SOLV  HW2     5051    6.381486859    4.197509173    6.517258985
  976 SOLV  OW      5052    4.767792015    5.002755237    4.118733410
  976 SOLV  HW1     5053    4.774023211    4.904004318    4.104208883
  976 SOLV  HW2     5054    4.738982622    5.020844367    4.212777404
  977 SOLV  OW      5055    3.574149183    5.589874833    4.049023811
  977 SOLV  HW1     5056    3.620263794    5.531115973    3.982520264
  977 SOLV  HW2     5057    3.613298928    5.681815904    4.045030945
  978 SOLV  OW      5058    3.804041916    5.653872113    3.819731470
  978 SOLV  HW1     5059    3.780944958    5.737118615    3.870095650
  978 SOLV  HW2     5060    3.781305381    5.666011849    3.723099903
  979 SOLV  OW      5061    6.698731101    4.658902291    3.508385469
  979 SOLV  HW1     5062    6.755104405    4.690571452    3.584668593
  979 SOLV  HW2     5063    6.602368289    4.660986387    3.535066176
  980 SOLV  OW      5064    3.990544320    4.204582072    4.006994454
  980 SOLV  HW1     5065    4.015653453    4.113296236    4.039213236
  980 SOLV  HW2     5066    3.919034145    4.196883793    3.937505845
  981 SOLV  OW      5067    4.883368426    3.613443290    6.794467615
  981 SOLV  HW1     5068    4.982942949    3.604240595    6.795846314
  981 SOLV  HW2     5069    4.845663086    3.556543410    6.721376310
  982 SOLV  OW      5070    4.596115122    5.503723814    5.109591101
  982 SOLV  HW1     5071    4.686867986    5.518379952    5.148969495
  982 SOLV  HW2     5072    4.593966519    5.540014131    5.016425753
  983 SOLV  OW      5073    4.884664015    5.518112847    5.184670286
  983 SOLV  HW1     5074    4.899432788    5.527850537    5.283103144
  983 SOLV  HW2     5075    4.969409808    5.487727397    5.141117532
  984 SOLV  OW      5076    5.062309710    5.009065296    6.602545438
  984 SOLV  HW1     5077    5.067947011    5.046209678    6.695228599
  984 SOLV  HW2     5078    4.980725479    4.951783029    6.594518242
  985 SOLV  OW      5079    5.299581266    6.826860040    4.674059141
  985 SOLV  HW1     5080    5.325274766    6.876706667    4.756866208
  985 SOLV  HW2     5081    5.359704965    6.747738456    4.662800668
  986 SOLV  OW      5082    4.976737613    6.437878937    5.823235045
  986 SOLV  HW1     5083    4.971025791    6.365977782    5.753970342
  986 SOLV  HW2     5084    4.936637506    6.405009340    5.908754204
  987 SOLV  OW      5085    4.236365131    5.666162176    4.965232847
  987 SOLV  HW1     5086    4.148945248    5.617828374    4.970078306
  987 SOLV  HW2     5087    4.284102733    5.657513401    5.052686518
  988 SOLV  OW      5088    3.394318291    6.156735678    6.388511296
  988 SOLV  HW1     5089    3.404218798    6.100656809    6.306298787
  988 SOLV  HW2     5090    3.409789698    6.100142063    6.469501924
  989 SOLV  OW      5091    4.827355481    6.168615855    5.497296599
  989 SOLV  HW1     5092    4.813546805    6.233173556    5.422185854
  989 SOLV  HW2     5093    4.745243402    6.165798796    5.554319641
  990 SOLV  OW      5094    4.765600111    4.146858574    4.328845928
  990 SOLV  HW1     5095    4.776828016    4.113890961    4.422594559
  990 SOLV  HW2     5096    4.670994006    4.132718345    4.299666711
  991 SOLV  OW      5097    6.664206747    5.017774546    5.670864365
  991 SOLV  HW1     5098    6.615289967    5.080338628    5.610080740
  991 SOLV  HW2     5099    6.632974333    4.924190763    5.654484246
  992 SOLV  OW      5100    4.037852408    6.021542703    4.254190639
  992 SOLV  HW1     5101    4.091405458    6.043407485    4.335773619
  992 SOLV  HW2     5102    3.985473503    6.101999094    4.226174312
  993 SOLV  OW      5103    6.316021802    4.211918048    4.041381033
  993 SOLV  HW1     5104    6.362613665    4.276588798    3.980991199
  993 SOLV  HW2     5105    6.366098112    4.125366604    4.042481454
  994 SOLV  OW      5106    6.086328974    5.781801122    3.593372763
  994 SOLV  HW1     5107    6.075910798    5.871542797    3.636243889
  994 SOLV  HW2     5108    6.183334643    5.757836892    3.589421051
  995 SOLV  OW      5109    5.798553577    4.290985729    5.095446726
  995 SOLV  HW1     5110    5.813825095    4.258373635    5.188747560
  995 SOLV  HW2     5111    5.869183457    4.253814024    5.035185763
  996 SOLV  OW      5112    4.294422778    5.429775422    3.583415477
  996 SOLV  HW1     5113    4.195555197    5.415023770    3.586178256
  996 SOLV  HW2     5114    4.341296270    5.341441782    3.583624889
  997 SOLV  OW      5115    4.045278738    6.275569588    4.804598271
  997 SOLV  HW1     5116    4.009018012    6.323802946    4.724856556
  997 SOLV  HW2     5117    4.123291963    6.326114212    4.841465298
  998 SOLV  OW      5118    6.129855021    5.050007335    4.385536053
  998 SOLV  HW1     5119    6.191715340    4.983554634    4.343598493
  998 SOLV  HW2     5120    6.179018025    5.135526578    4.401992586
  999 SOLV  OW      5121    5.967968449    4.202307791    6.424382308
  999 SOLV  HW1     5122    6.005622755    4.293880180    6.438471923
  999 SOLV  HW2     5123    5.873667727    4.209699758    6.391909160
 1000 SOLV  OW      5124    3.351064670    6.689638108    5.659005729
 1000 SOLV  HW1     5125    3.268017150    6.658263106    5.705055771
 1000 SOLV  HW2     5126    3.331521639    6.773919279    5.608840422
 1001 SOLV  OW      5127    4.836690692    4.178824316    3.724144170
 1001 SOLV  HW1     5128    4.762127784    4.154300049    3.662171905
 1001 SOLV  HW2     5129    4.801166292    4.236228591    3.797930045
 1002 SOLV  OW      5130    5.644523009    5.741615725    5.931378507
 1002 SOLV  HW1     5131    5.583476659    5.712902095    5.857548928
 1002 SOLV  HW2     5132    5.594358100    5.799910803    5.995308293
 1003 SOLV  OW      5133    6.723639297    4.723994500    4.510386613
 1003 SOLV  HW1     5134    6.690023194    4.768288637    4.427261283
 1003 SOLV  HW2     5135    6.821769256    4.740856796    4.519765516
 1004 SOLV  OW      5136    5.318583382    4.267685136    6.521764259
 1004 SOLV  HW1     5137    5.398434397    4.299704426    6.572740535
 1004 SOLV  HW2     5138    5.261032532    4.345796443    6.497505502
 1005 SOLV  OW      5139    6.019159879    4.738290524    4.204105932
 1005 SOLV  HW1     5140    5.993028121    4.751192510    4.299774756
 1005 SOLV  HW2     5141    6.100280028    4.679995643    4.199302878
 1006 SOLV  OW      5142    4.804518138    6.373550780    3.849187384
 1006 SOLV  HW1     5143    4.793139668    6.298403122    3.914188032
 1006 SOLV  HW2     5144    4.890499976    6.421068267    3.867919289
 1007 SOLV  OW      5145    4.347725607    5.149100438    4.782806045
 1007 SOLV  HW1     5146    4.347932354    5.173642354    4.685855786
 1007 SOLV  HW2     5147    4.318685582    5.227931853    4.837063724
 1008 SOLV  OW      5148    5.413354561    4.750247329    3.716120581
 1008 SOLV  HW1     5149    5.362237290    4.836112922    3.720068981
 1008 SOLV  HW2     5150    5.359348532    4.681528658    3.667514970
 1009 SOLV  OW      5151    6.721233842    6.027265831    3.749125058
 1009 SOLV  HW1     5152    6.661777691    5.978246893    3.812871413
 1009 SOLV  HW2     5153    6.816294471    6.018803826    3.779014898
 1010 SOLV  OW      5154    3.654615840    6.699496376    6.031497989
 1010 SOLV  HW1     5155    3.608370907    6.788168998    6.031332835
 1010 SOLV  HW2     5156    3.632919055    6.650763585    6.116089573
 1011 SOLV  OW      5157    5.123074605    3.837488196    3.540987449
 1011 SOLV  HW1     5158    5.220291033    3.849064984    3.561392837
 1011 SOLV  HW2     5159    5.068574301    3.876855767    3.615023698
 1012 SOLV  OW      5160    6.677905195    3.706574443    6.717796518
 1012 SOLV  HW1     5161    6.747810448    3.649716984    6.761179157
 1012 SOLV  HW2     5162    6.644204718    3.660909629    6.635452704
 1013 SOLV  OW      5163    3.637601221    5.185869491    4.661885392
 1013 SOLV  HW1     5164    3.697819657    5.118855873    4.618473311
 1013 SOLV  HW2     5165    3.692478663    5.250693690    4.714685720
 1014 SOLV  OW      5166    5.039355012    5.258962819    4.553623444
 1014 SOLV  HW1     5167    4.970155332    5.288937687    4.619308835
 1014 SOLV  HW2     5168    5.019739604    5.298848535    4.464035725
 1015 SOLV  OW      5169    6.773217028    0.127856414    3.951549508
 1015 SOLV  HW1     5170    6.733066237    0.217088521    3.972217490
 1015 SOLV  HW2     5171    6.826997848    0.096582044    4.029850859
 1016 SOLV  OW      5172    3.702172475    0.006443525    4.178629078
 1016 SOLV  HW1     5173    3.627084803    0.040503850    4.235225585
 1016 SOLV  HW2     5174    3.746838521   -0.070049756    4.225051559
 1017 SOLV  OW      5175    6.123174338    6.749111865    4.225570623
 1017 SOLV  HW1     5176    6.126858054    6.662707932    4.175344660
 1017 SOLV  HW2     5177    6.029916879    6.764768748    4.258124865
 1018 SOLV  OW      5178    5.367761813    3.870725068    4.256199091
 1018 SOLV  HW1     5179    5.443729819    3.843179764    4.315118365
 1018 SOLV  HW2     5180    5.286234413    3.817968224    4.280102098
 1019 SOLV  OW      5181    5.900695216    4.788766974    5.694844404
 1019 SOLV  HW1     5182    5.901066349    4.688798876    5.697649157
 1019 SOLV  HW2     5183    5.853652681    4.819599824    5.612152842
 1020 SOLV  OW      5184    4.536478552    6.416921116    6.311193829
 1020 SOLV  HW1     5185    4.583471053    6.504319569    6.298748636
 1020 SOLV  HW2     5186    4.449166547    6.418807782    6.262463684
 1021 SOLV  OW      5187    6.198282129    4.141483144    5.046560460
 1021 SOLV  HW1     5188    6.135190223    4.199741340    4.995304133
 1021 SOLV  HW2     5189    6.146202946    4.080202608    5.106009938
 1022 SOLV  OW      5190    4.140031257    4.980264047    4.859867567
 1022 SOLV  HW1     5191    4.127232303    4.903001635    4.797669858
 1022 SOLV  HW2     5192    4.221061185    5.032056938    4.832418000
 1023 SOLV  OW      5193    5.161347842    6.614797200    5.711017601
 1023 SOLV  HW1     5194    5.084765186    6.566417866    5.753379574
 1023 SOLV  HW2     5195    5.190341449    6.689810105    5.770468610
 1024 SOLV  OW      5196    6.046644498    4.616997860    5.391546470
 1024 SOLV  HW1     5197    6.125221450    4.559499005    5.414380496
 1024 SOLV  HW2     5198    5.963734329    4.577262542    5.430901096
 1025 SOLV  OW      5199    5.233036346    6.327907662    6.056811752
 1025 SOLV  HW1     5200    5.289717550    6.265639562    6.110772296
 1025 SOLV  HW2     5201    5.265324276    6.328778957    5.962162240
 1026 SOLV  OW      5202    4.900176041    4.574066422    4.293841815
 1026 SOLV  HW1     5203    4.887347984    4.502324837    4.362328367
 1026 SOLV  HW2     5204    4.970113683    4.638181693    4.325459440
 1027 SOLV  OW      5205    4.030727593    4.318775337    4.460684623
 1027 SOLV  HW1     5206    4.129112446    4.326587482    4.476848765
 1027 SOLV  HW2     5207    4.000253067    4.394817213    4.403319668
 1028 SOLV  OW      5208    6.787099859    4.544354267    6.289287810
 1028 SOLV  HW1     5209    6.692991631    4.516827889    6.308972523
 1028 SOLV  HW2     5210    6.843568722    4.530527532    6.370660635
 1029 SOLV  OW      5211    4.808917487    4.041328685    4.573433429
 1029 SOLV  HW1     5212    4.740972760    4.057232739    4.645072598
 1029 SOLV  HW2     5213    4.894443578    4.010274388    4.614936484
 1030 SOLV  OW      5214    5.534679925    3.775782913    3.848179937
 1030 SOLV  HW1     5215    5.438653485    3.775855556    3.876122291
 1030 SOLV  HW2     5216    5.556011820    3.861908183    3.802037674
 1031 SOLV  OW      5217    4.372096333    3.636704044    6.238273747
 1031 SOLV  HW1     5218    4.460869367    3.628691775    6.192921063
 1031 SOLV  HW2     5219    4.359593352    3.559709776    6.300861864
 1032 SOLV  OW      5220    6.304614535    3.923997586    6.332168459
 1032 SOLV  HW1     5221    6.346265127    3.958605843    6.416247577
 1032 SOLV  HW2     5222    6.263119459    3.999835092    6.281884223
 1033 SOLV  OW      5223    4.843879326    5.916553965    5.386535188
 1033 SOLV  HW1     5224    4.750565080    5.883186770    5.399917342
 1033 SOLV  HW2     5225    4.848954909    6.012840394    5.413088072
 1034 SOLV  OW      5226    4.613428331    6.155032068    5.693677603
 1034 SOLV  HW1     5227    4.548859013    6.087217480    5.728803610
 1034 SOLV  HW2     5228    4.573548477    6.246378121    5.701879931
 1035 SOLV  OW      5229    4.764540801    3.275107243    5.893767030
 1035 SOLV  HW1     5230    4.834786912    3.288341221    5.823835721
 1035 SOLV  HW2     5231    4.775817366    3.343658425    5.965694595
 1036 SOLV  OW      5232    0.000734826    5.406188554    5.111991953
 1036 SOLV  HW1     5233    0.062206973    5.397438634    5.033591996
 1036 SOLV  HW2     5234   -0.048063397    5.319998142    5.125841547
 1037 SOLV  OW      5235    3.938250084    4.113476324    6.068107564
 1037 SOLV  HW1     5236    3.976080145    4.171212293    5.995751193
 1037 SOLV  HW2     5237    3.917272455    4.169748592    6.148078389
 1038 SOLV  OW      5238    5.197883542    5.257282456    4.853661492
 1038 SOLV  HW1     5239    5.139867842    5.222512850    4.927329450
 1038 SOLV  HW2     5240    5.146827728    5.256110301    4.767675652
 1039 SOLV  OW      5241    6.018269662    6.641286596    4.712543232
 1039 SOLV  HW1     5242    6.077105624    6.609458961    4.638201245
 1039 SOLV  HW2     5243    5.970808002    6.724602008    4.684130080
 1040 SOLV  OW      5244    6.300611485    3.986025254    5.343112579
 1040 SOLV  HW1     5245    6.361802164    3.930772742    5.286504597
 1040 SOLV  HW2     5246    6.354738361    4.047713543    5.400265379
 1041 SOLV  OW      5247    5.002481775    6.551772275    4.428781392
 1041 SOLV  HW1     5248    4.923784212    6.517288020    4.377619217
 1041 SOLV  HW2     5249    4.995874832    6.522094309    4.524047161
 1042 SOLV  OW      5250    6.742862739    6.836077610    3.762599495
 1042 SOLV  HW1     5251    6.760042172    6.850522408    3.665150758
 1042 SOLV  HW2     5252    6.765940281    6.919205485    3.813168098
 1043 SOLV  OW      5253    5.547186181    5.181671428    5.623452600
 1043 SOLV  HW1     5254    5.495262914    5.135880665    5.551281325
 1043 SOLV  HW2     5255    5.492620170    5.184277820    5.707221361
 1044 SOLV  OW      5256    4.373796544    3.631211211    5.804663149
 1044 SOLV  HW1     5257    4.324876746    3.656366428    5.721143887
 1044 SOLV  HW2     5258    4.399024320    3.534521600    5.800658280
 1045 SOLV  OW      5259    5.437487553    4.384450182    5.191067787
 1045 SOLV  HW1     5260    5.480974788    4.415106411    5.106397255
 1045 SOLV  HW2     5261    5.437078831    4.459357074    5.257315734
 1046 SOLV  OW      5262    5.973555943    3.466781521    5.664206300
 1046 SOLV  HW1     5263    6.014042567    3.530618185    5.729671991
 1046 SOLV  HW2     5264    6.023654273    3.380271897    5.666704782
 1047 SOLV  OW      5265    6.635626568    4.975695495    6.448905906
 1047 SOLV  HW1     5266    6.659709875    5.024112346    6.364778627
 1047 SOLV  HW2     5267    6.636364335    5.039834796    6.525633698
 1048 SOLV  OW      5268    5.193492125    5.186358680    6.036630600
 1048 SOLV  HW1     5269    5.169777583    5.089279091    6.040468269
 1048 SOLV  HW2     5270    5.131753583    5.238102346    6.095897303
 1049 SOLV  OW      5271    5.884805784    4.517112207    5.760895217
 1049 SOLV  HW1     5272    5.785145465    4.509131744    5.758472963
 1049 SOLV  HW2     5273    5.914595691    4.534041422    5.854850921
 1050 SOLV  OW      5274    6.554172774    5.052000650    5.920543665
 1050 SOLV  HW1     5275    6.607831665    4.976611333    5.958453749
 1050 SOLV  HW2     5276    6.588452692    5.074745432    5.829387117
 1051 SOLV  OW      5277    5.048663056    5.354141000    6.184876735
 1051 SOLV  HW1     5278    5.093908733    5.429122759    6.233153091
 1051 SOLV  HW2     5279    4.999617767    5.296969486    6.250648901
 1052 SOLV  OW      5280    4.854015033    5.532429828    5.454613019
 1052 SOLV  HW1     5281    4.842972300    5.605479493    5.522020645
 1052 SOLV  HW2     5282    4.819271860    5.446633390    5.492477990
 1053 SOLV  OW      5283    3.906419556    0.005828559    6.322113555
 1053 SOLV  HW1     5284    3.978405726   -0.063549094    6.319593657
 1053 SOLV  HW2     5285    3.929439333    0.080023824    6.259131495
 1054 SOLV  OW      5286    5.035312785    5.985721273    3.939467078
 1054 SOLV  HW1     5287    4.955633639    5.926990480    3.953678638
 1054 SOLV  HW2     5288    5.117255775    5.929102094    3.930544348
 1055 SOLV  OW      5289    6.562156729    3.832202366    6.246560626
 1055 SOLV  HW1     5290    6.462189676    3.832076544    6.249485250
 1055 SOLV  HW2     5291    6.593809542    3.758957717    6.186268071
 1056 SOLV  OW      5292    4.975952717    4.506944630    4.992789269
 1056 SOLV  HW1     5293    4.930429212    4.442910470    4.930912836
 1056 SOLV  HW2     5294    5.058848137    4.464654435    5.029413310
 1057 SOLV  OW      5295    4.803805074    5.724881749    5.666826425
 1057 SOLV  HW1     5296    4.874380562    5.773472716    5.718397843
 1057 SOLV  HW2     5297    4.721748285    5.781746641    5.660939215
 1058 SOLV  OW      5298    5.723337094    5.230889456    5.435805359
 1058 SOLV  HW1     5299    5.798140989    5.164607969    5.432248853
 1058 SOLV  HW2     5300    5.664524220    5.210580878    5.514100026
 1059 SOLV  OW      5301    3.515273657    6.463820238    4.813368795
 1059 SOLV  HW1     5302    3.603313543    6.503578095    4.787482810
 1059 SOLV  HW2     5303    3.524095739    6.418124427    4.901888990
 1060 SOLV  OW      5304    6.171708333    4.155155964    6.227464843
 1060 SOLV  HW1     5305    6.126874569    4.191800303    6.145925301
 1060 SOLV  HW2     5306    6.114837745    4.173230351    6.307717870
 1061 SOLV  OW      5307    6.831418521    3.429383494    4.465130347
 1061 SOLV  HW1     5308    6.917329255    3.385174757    4.490917445
 1061 SOLV  HW2     5309    6.767861952    3.426209150    4.542269741
 1062 SOLV  OW      5310    6.790898888    4.358276199    5.632351668
 1062 SOLV  HW1     5311    6.760897260    4.263185436    5.640057857
 1062 SOLV  HW2     5312    6.816541202    4.377544656    5.537626005
 1063 SOLV  OW      5313    4.811677382    3.520612125    5.287918437
 1063 SOLV  HW1     5314    4.779885699    3.461049872    5.214150759
 1063 SOLV  HW2     5315    4.779706883    3.484899335    5.375682233
 1064 SOLV  OW      5316    6.843152306    3.886349478    5.012627766
 1064 SOLV  HW1     5317    6.773648105    3.873526534    4.941871598
 1064 SOLV  HW2     5318    6.800413978    3.923852334    5.094899262
 1065 SOLV  OW      5319    3.793709433    5.868585668    5.703084604
 1065 SOLV  HW1     5320    3.746440039    5.794541469    5.655282638
 1065 SOLV  HW2     5321    3.885760743    5.838609977    5.728181692
 1066 SOLV  OW      5322    6.046807321    5.535825885    3.936807691
 1066 SOLV  HW1     5323    6.144367549    5.552939422    3.923002031
 1066 SOLV  HW2     5324    6.016903059    5.462419592    3.875826531
 1067 SOLV  OW      5325    5.428666639    6.197691624    5.434715064
 1067 SOLV  HW1     5326    5.350140591    6.187795167    5.373581173
 1067 SOLV  HW2     5327    5.504920361    6.143011220    5.400117653
 1068 SOLV  OW      5328    5.309137106    5.216480328    4.493291546
 1068 SOLV  HW1     5329    5.213882884    5.226214903    4.522168157
 1068 SOLV  HW2     5330    5.321219564    5.258836682    4.403503838
 1069 SOLV  OW      5331    6.750186771    4.773102288    6.565818171
 1069 SOLV  HW1     5332    6.706538408    4.839955597    6.505591830
 1069 SOLV  HW2     5333    6.843897590    4.802054185    6.585357123
 1070 SOLV  OW      5334    4.961539403    6.559917124    3.494839759
 1070 SOLV  HW1     5335    5.012663573    6.580843998    3.578207310
 1070 SOLV  HW2     5336    5.017802090    6.503293704    3.434589374
 1071 SOLV  OW      5337    5.709027654    4.246821999    6.317411642
 1071 SOLV  HW1     5338    5.719610325    4.252421985    6.218122784
 1071 SOLV  HW2     5339    5.681988886    4.336235625    6.353128209
 1072 SOLV  OW      5340    5.741212702    4.893636701    4.505553878
 1072 SOLV  HW1     5341    5.800366236    4.973726384    4.514856603
 1072 SOLV  HW2     5342    5.796506800    4.814089254    4.480759394
 1073 SOLV  OW      5343    3.829680915    6.255899017    4.986549064
 1073 SOLV  HW1     5344    3.881089301    6.262484434    4.901016651
 1073 SOLV  HW2     5345    3.794542992    6.162874914    4.997215632
 1074 SOLV  OW      5346    5.282881581    0.058704513    4.930174727
 1074 SOLV  HW1     5347    5.276305717    0.117699445    4.849688553
 1074 SOLV  HW2     5348    5.348268683    0.097861303    4.994927472
 1075 SOLV  OW      5349    6.322994153    4.994316714    3.686981990
 1075 SOLV  HW1     5350    6.308003691    5.026500208    3.593488878
 1075 SOLV  HW2     5351    6.237297761    4.999787240    3.738242643
 1076 SOLV  OW      5352    6.613178674    3.671992021    5.457145023
 1076 SOLV  HW1     5353    6.526851781    3.630303061    5.428663452
 1076 SOLV  HW2     5354    6.595243820    3.741440371    5.526834685
 1077 SOLV  OW      5355    5.109453828    4.136725541    5.906647499
 1077 SOLV  HW1     5356    5.052725534    4.139074308    5.988975586
 1077 SOLV  HW2     5357    5.068690780    4.195110204    5.836425093
 1078 SOLV  OW      5358    4.562186986    6.110927680    4.220012411
 1078 SOLV  HW1     5359    4.476096137    6.106087508    4.169349063
 1078 SOLV  HW2     5360    4.570423490    6.030898057    4.279419317
 1079 SOLV  OW      5361    4.336203886    6.285114783    6.895064966
 1079 SOLV  HW1     5362    4.240154387    6.291692906    6.922134921
 1079 SOLV  HW2     5363    4.341934294    6.260773819    6.798234056
 1080 SOLV  OW      5364    6.482332655    4.520705200    6.362795158
 1080 SOLV  HW1     5365    6.447034110    4.448202372    6.421949860
 1080 SOLV  HW2     5366    6.453206848    4.609630954    6.398090392
 1081 SOLV  OW      5367    6.305795672    6.305825989    3.533830488
 1081 SOLV  HW1     5368    6.319989749    6.248424668    3.614487164
 1081 SOLV  HW2     5369    6.239288033    6.377402853    3.555170853
 1082 SOLV  OW      5370    5.061103562    5.174579521    5.082901173
 1082 SOLV  HW1     5371    5.043483551    5.195130232    5.179177718
 1082 SOLV  HW2     5372    5.092327962    5.079967980    5.074208946
 1083 SOLV  OW      5373    4.063834727    5.330182208    6.726246511
 1083 SOLV  HW1     5374    3.989592511    5.290725309    6.672089054
 1083 SOLV  HW2     5375    4.145182787    5.340205899    6.668942463
 1084 SOLV  OW      5376    5.650560540    5.725424972    4.408140804
 1084 SOLV  HW1     5377    5.743611896    5.743684955    4.439918538
 1084 SOLV  HW2     5378    5.600441121    5.811632956    4.400526126
 1085 SOLV  OW      5379    6.580715649    4.346458771    6.739738897
 1085 SOLV  HW1     5380    6.509000735    4.323804475    6.805657321
 1085 SOLV  HW2     5381    6.581155404    4.445152662    6.723590977
 1086 SOLV  OW      5382    6.431984751    3.967748851    4.056822604
 1086 SOLV  HW1     5383    6.364962268    3.907481021    4.013512379
 1086 SOLV  HW2     5384    6.444929703    3.940169472    4.152078984
 1087 SOLV  OW      5385    4.468527162    6.891452520    6.038402104
 1087 SOLV  HW1     5386    4.492473026    6.824347952    5.968222374
 1087 SOLV  HW2     5387    4.438940322    6.976351024    5.994601903
 1088 SOLV  OW      5388    6.032798041    5.319289474    5.657785272
 1088 SOLV  HW1     5389    6.119796112    5.271785135    5.671067208
 1088 SOLV  HW2     5390    6.044804860    5.392730042    5.590972231
 1089 SOLV  OW      5391    4.245047458    3.577017822    3.894951533
 1089 SOLV  HW1     5392    4.312219927    3.548659599    3.963403416
 1089 SOLV  HW2     5393    4.278578978    3.658108995    3.846974553
 1090 SOLV  OW      5394    5.902031777    5.767564890    3.969137467
 1090 SOLV  HW1     5395    5.957889345    5.684795353    3.963735930
 1090 SOLV  HW2     5396    5.820892160    5.756795796    3.911688452
 1091 SOLV  OW      5397    4.324509891    5.211267357    4.522698380
 1091 SOLV  HW1     5398    4.343248400    5.162320648    4.437524868
 1091 SOLV  HW2     5399    4.259311188    5.285025684    4.505086561
 1092 SOLV  OW      5400    4.207212750    5.372423537    4.876714591
 1092 SOLV  HW1     5401    4.258828289    5.441199133    4.825653432
 1092 SOLV  HW2     5402    4.152705903    5.317712596    4.813176324
 1093 SOLV  OW      5403    5.164394235    3.572155552    4.602473742
 1093 SOLV  HW1     5404    5.066739217    3.589103623    4.615802166
 1093 SOLV  HW2     5405    5.179471338    3.474486840    4.587148622
 1094 SOLV  OW      5406    6.481175182    6.558011133    4.012910653
 1094 SOLV  HW1     5407    6.436700464    6.647576529    4.014269744
 1094 SOLV  HW2     5408    6.412749033    6.487095444    3.995865560
 1095 SOLV  OW      5409    5.184638933    3.703826186    4.377598664
 1095 SOLV  HW1     5410    5.196486042    3.626357716    4.315471548
 1095 SOLV  HW2     5411    5.176639530    3.670317333    4.471485111
 1096 SOLV  OW      5412    4.635238846    3.588698895    6.163841563
 1096 SOLV  HW1     5413    4.719981258    3.570797946    6.113843910
 1096 SOLV  HW2     5414    4.647798661    3.668091869    6.223343357
 1097 SOLV  OW      5415    5.724303894    6.893424406    5.178918423
 1097 SOLV  HW1     5416    5.811052184    6.923719552    5.139439002
 1097 SOLV  HW2     5417    5.742329041    6.833801297    5.257160711
 1098 SOLV  OW      5418    5.224554017    5.008380258    4.028535777
 1098 SOLV  HW1     5419    5.246658933    4.988763411    3.932995497
 1098 SOLV  HW2     5420    5.126836344    5.027995406    4.036773921
 1099 SOLV  OW      5421    3.714270603    5.477478193    4.282449490
 1099 SOLV  HW1     5422    3.669936199    5.535712550    4.214295724
 1099 SOLV  HW2     5423    3.644826722    5.424858016    4.331544818
 1100 SOLV  OW      5424    4.477950886    5.487158498    5.826666148
 1100 SOLV  HW1     5425    4.474750236    5.515654032    5.730855493
 1100 SOLV  HW2     5426    4.573241689    5.476410140    5.855056598
 1101 SOLV  OW      5427    6.318645874    6.042610508    5.044166169
 1101 SOLV  HW1     5428    6.223144700    6.033437417    5.015932071
 1101 SOLV  HW2     5429    6.346542236    5.960754674    5.094397548
 1102 SOLV  OW      5430    4.476850641    3.379108103    5.815517975
 1102 SOLV  HW1     5431    4.401594958    3.324893887    5.852921668
 1102 SOLV  HW2     5432    4.563958607    3.341249259    5.846829780
 1103 SOLV  OW      5433    5.607493485    4.251528837    4.671666037
 1103 SOLV  HW1     5434    5.562107101    4.335633212    4.642228476
 1103 SOLV  HW2     5435    5.610777605    4.186988879    4.595352156
 1104 SOLV  OW      5436    3.782946762    6.268062575    5.520641204
 1104 SOLV  HW1     5437    3.745722420    6.209940522    5.593012430
 1104 SOLV  HW2     5438    3.787467601    6.362625246    5.552871696
 1105 SOLV  OW      5439    6.913898470    4.113058265    3.414074835
 1105 SOLV  HW1     5440    6.902551108    4.131042851    3.511796203
 1105 SOLV  HW2     5441    7.008169774    4.132955744    3.387266680
 1106 SOLV  OW      5442    5.849809833    6.766076423    4.283176521
 1106 SOLV  HW1     5443    5.825581340    6.676656513    4.245513317
 1106 SOLV  HW2     5444    5.773121696    6.801596492    4.336642627
 1107 SOLV  OW      5445    4.223928373    4.154694641    6.470679446
 1107 SOLV  HW1     5446    4.209871027    4.123732839    6.564720702
 1107 SOLV  HW2     5447    4.260959082    4.079549949    6.416053551
 1108 SOLV  OW      5448    6.181689348    5.362431002    4.385982532
 1108 SOLV  HW1     5449    6.113992127    5.412959586    4.332453246
 1108 SOLV  HW2     5450    6.198474982    5.410291468    4.472174726
 1109 SOLV  OW      5451    5.195245275    4.943044636    5.071434423
 1109 SOLV  HW1     5452    5.225618901    4.882051684    4.998228927
 1109 SOLV  HW2     5453    5.178777075    4.889800553    5.154473486
 1110 SOLV  OW      5454    5.149412949    3.817602689    6.735321848
 1110 SOLV  HW1     5455    5.214363900    3.887168400    6.704600473
 1110 SOLV  HW2     5456    5.169272592    3.730944304    6.689521690
 1111 SOLV  OW      5457    4.323642963    6.631290132    6.438238706
 1111 SOLV  HW1     5458    4.396437241    6.663553146    6.377724827
 1111 SOLV  HW2     5459    4.355355502    6.634289694    6.533039041
 1112 SOLV  OW      5460    4.015458038    6.633863148    5.713941674
 1112 SOLV  HW1     5461    3.997118769    6.608605692    5.808953487
 1112 SOLV  HW2     5462    4.027690869    6.732914506    5.707566953
 1113 SOLV  OW      5463    4.866675240    4.650396641    5.212609153
 1113 SOLV  HW1     5464    4.900388842    4.613891304    5.125818202
 1113 SOLV  HW2     5465    4.787264865    4.597419030    5.242429496
 1114 SOLV  OW      5466    6.413081562    3.908540140    4.331275785
 1114 SOLV  HW1     5467    6.498519811    3.923566863    4.381039351
 1114 SOLV  HW2     5468    6.337025424    3.904609979    4.396098020
 1115 SOLV  OW      5469    4.031790194    4.305772012    5.277039937
 1115 SOLV  HW1     5470    4.115309256    4.323901523    5.328962252
 1115 SOLV  HW2     5471    4.040120155    4.345467166    5.185634759
 1116 SOLV  OW      5472    4.926106709    3.738742599    5.891493934
 1116 SOLV  HW1     5473    4.878224202    3.804818407    5.949313703
 1116 SOLV  HW2     5474    4.864113730    3.705680409    5.820321006
 1117 SOLV  OW      5475    4.981271463    6.464895623    4.683599086
 1117 SOLV  HW1     5476    4.923327734    6.507622826    4.753014279
 1117 SOLV  HW2     5477    5.076745155    6.468354727    4.713168640
 1118 SOLV  OW      5478    6.872830296    3.893598546    4.554476621
 1118 SOLV  HW1     5479    6.916388487    3.815595415    4.599421899
 1118 SOLV  HW2     5480    6.943059883    3.957865290    4.523827698
 1119 SOLV  OW      5481    3.786955018    6.527774842    5.573131111
 1119 SOLV  HW1     5482    3.872676735    6.569149016    5.603814293
 1119 SOLV  HW2     5483    3.711624630    6.561389751    5.629671151
 1120 SOLV  OW      5484    4.343444003    4.544626607    3.826769404
 1120 SOLV  HW1     5485    4.285734648    4.518392427    3.904121155
 1120 SOLV  HW2     5486    4.410547188    4.472552686    3.809320775
 1121 SOLV  OW      5487    6.731948032    4.592500523    5.783645393
 1121 SOLV  HW1     5488    6.717162366    4.567189751    5.879260620
 1121 SOLV  HW2     5489    6.737585401    4.509752407    5.727766676
 1122 SOLV  OW      5490    3.453568930    3.256517009    5.012966314
 1122 SOLV  HW1     5491    3.390525016    3.303868551    5.074486336
 1122 SOLV  HW2     5492    3.434843450    3.283824559    4.918599587
 1123 SOLV  OW      5493    4.579822581    3.755246941    3.784948574
 1123 SOLV  HW1     5494    4.617127595    3.672004235    3.825945966
 1123 SOLV  HW2     5495    4.651916879    3.802691977    3.734420102
 1124 SOLV  OW      5496    4.672536333    6.853207380    5.662196515
 1124 SOLV  HW1     5497    4.654288533    6.854793515    5.563880358
 1124 SOLV  HW2     5498    4.669813517    6.946510143    5.698095107
 1125 SOLV  OW      5499    4.295637290    6.334908106    4.493780716
 1125 SOLV  HW1     5500    4.389914367    6.302240152    4.486988367
 1125 SOLV  HW2     5501    4.268056990    6.375428248    4.406608979
 1126 SOLV  OW      5502    4.968164176    3.920307729    6.533481595
 1126 SOLV  HW1     5503    4.996512802    4.003877354    6.486424025
 1126 SOLV  HW2     5504    5.025305191    3.906631482    6.614411535
 1127 SOLV  OW      5505    6.358702155    5.815260453    5.183490415
 1127 SOLV  HW1     5506    6.434798635    5.771734589    5.231620261
 1127 SOLV  HW2     5507    6.306612973    5.745820833    5.133827229
 1128 SOLV  OW      5508    0.040780679    4.326661325    5.950500988
 1128 SOLV  HW1     5509    0.071680583    4.344753856    5.857131295
 1128 SOLV  HW2     5510    0.010487665    4.231634878    5.957733400
 1129 SOLV  OW      5511    4.282428615    4.135532089    3.724372603
 1129 SOLV  HW1     5512    4.184315540    4.154902619    3.724906478
 1129 SOLV  HW2     5513    4.312795547    4.119938224    3.630371073
 1130 SOLV  OW      5514    5.023386041    3.567076947    3.573631921
 1130 SOLV  HW1     5515    5.035913066    3.660390241    3.539904586
 1130 SOLV  HW2     5516    4.935564038    3.560282277    3.620991158
 1131 SOLV  OW      5517    5.885355077    5.011570748    5.414999567
 1131 SOLV  HW1     5518    5.980781804    4.984201551    5.427027325
 1131 SOLV  HW2     5519    5.827372106    4.930116595    5.412733962
 1132 SOLV  OW      5520    3.677277240    4.433717979    3.845795443
 1132 SOLV  HW1     5521    3.605980398    4.469118021    3.906337882
 1132 SOLV  HW2     5522    3.759388435    4.490147743    3.854469887
 1133 SOLV  OW      5523    4.445703431    4.183648974    6.829779035
 1133 SOLV  HW1     5524    4.486123043    4.140354419    6.910361912
 1133 SOLV  HW2     5525    4.513929742    4.188492540    6.756816894
 1134 SOLV  OW      5526    5.702099930    3.389213430    4.236051609
 1134 SOLV  HW1     5527    5.770674504    3.402989044    4.307529924
 1134 SOLV  HW2     5528    5.637256647    3.465343733    4.236974045
 1135 SOLV  OW      5529    6.615922597    6.409716660    5.026356300
 1135 SOLV  HW1     5530    6.526143516    6.366777520    5.016483642
 1135 SOLV  HW2     5531    6.636601745    6.421746245    5.123460194
 1136 SOLV  OW      5532    6.130435444    3.659484918    4.432452475
 1136 SOLV  HW1     5533    6.148368151    3.595872429    4.507510188
 1136 SOLV  HW2     5534    6.156607953    3.751942423    4.460172819
 1137 SOLV  OW      5535    3.794706441    6.233899432    4.467538318
 1137 SOLV  HW1     5536    3.837147194    6.309486172    4.517411665
 1137 SOLV  HW2     5537    3.695778143    6.248010521    4.463540526
 1138 SOLV  OW      5538    6.101930849    5.297564635    5.955434355
 1138 SOLV  HW1     5539    6.199508244    5.275831539    5.958275668
 1138 SOLV  HW2     5540    6.071380330    5.301253445    5.860278075
 1139 SOLV  OW      5541    5.543515147    5.310784862    4.648558119
 1139 SOLV  HW1     5542    5.544475822    5.409549050    4.632853297
 1139 SOLV  HW2     5543    5.467464665    5.269784306    4.598188299
 1140 SOLV  OW      5544    4.791062635    4.997779701    6.352171005
 1140 SOLV  HW1     5545    4.697100816    5.031992958    6.350608390
 1140 SOLV  HW2     5546    4.796748404    4.918810037    6.413270567
 1141 SOLV  OW      5547    4.432318982    3.858432287    4.770362004
 1141 SOLV  HW1     5548    4.472170687    3.801193879    4.842038784
 1141 SOLV  HW2     5549    4.417653616    3.950796560    4.805796675
 1142 SOLV  OW      5550    3.714877644    5.356609077    5.988101320
 1142 SOLV  HW1     5551    3.714482382    5.364519397    5.888407544
 1142 SOLV  HW2     5552    3.783677050    5.418417052    6.026152615
 1143 SOLV  OW      5553    0.102672197    5.640437048    4.306970511
 1143 SOLV  HW1     5554    0.175419259    5.640463893    4.238344497
 1143 SOLV  HW2     5555    0.084033292    5.734369387    4.335796675
 1144 SOLV  OW      5556    4.544843009    5.188443080    6.122341502
 1144 SOLV  HW1     5557    4.456272344    5.205789194    6.079260957
 1144 SOLV  HW2     5558    4.534357195    5.118541690    6.193090623
 1145 SOLV  OW      5559    5.687038287    3.723446967    5.905775035
 1145 SOLV  HW1     5560    5.687219702    3.675161284    5.818196481
 1145 SOLV  HW2     5561    5.610765190    3.788091184    5.908019134
 1146 SOLV  OW      5562    6.395748093    4.370834533    4.797120241
 1146 SOLV  HW1     5563    6.439111504    4.326232867    4.875427750
 1146 SOLV  HW2     5564    6.342090465    4.449044062    4.828834915
 1147 SOLV  OW      5565    4.777933328    3.502570515    6.555210509
 1147 SOLV  HW1     5566    4.688228640    3.521559825    6.595135445
 1147 SOLV  HW2     5567    4.770986258    3.424264219    6.493394080
 1148 SOLV  OW      5568    6.623270185    4.748017152    5.577568990
 1148 SOLV  HW1     5569    6.670974899    4.689777715    5.643402061
 1148 SOLV  HW2     5570    6.524579223    4.740676714    5.591980648
 1149 SOLV  OW      5571    6.329760926    6.327525332    3.995785985
 1149 SOLV  HW1     5572    6.416417699    6.299696038    3.954336758
 1149 SOLV  HW2     5573    6.298959594    6.256696302    4.059318567
 1150 SOLV  OW      5574    4.944754289    5.959635671    6.056656556
 1150 SOLV  HW1     5575    4.990722679    6.007897216    6.131207018
 1150 SOLV  HW2     5576    4.908786505    6.026077937    5.991145154
 1151 SOLV  OW      5577    6.827181803    3.492022481    6.846624037
 1151 SOLV  HW1     5578    6.918182403    3.481612792    6.886776255
 1151 SOLV  HW2     5579    6.805013640    3.410696732    6.792806541
 1152 SOLV  OW      5580    3.787215790    4.190791460    3.820391851
 1152 SOLV  HW1     5581    3.748556761    4.282464956    3.830552516
 1152 SOLV  HW2     5582    3.720193817    4.131072890    3.776307245
 1153 SOLV  OW      5583    4.789801271    4.418830861    6.113579902
 1153 SOLV  HW1     5584    4.794782721    4.506910245    6.160684022
 1153 SOLV  HW2     5585    4.701545104    4.375817738    6.132611524
 1154 SOLV  OW      5586    4.700935456    4.700527307    5.744333020
 1154 SOLV  HW1     5587    4.765487621    4.659961057    5.809057178
 1154 SOLV  HW2     5588    4.610541523    4.706425151    5.786710851
 1155 SOLV  OW      5589    4.864423134    4.071176792    6.870512194
 1155 SOLV  HW1     5590    4.808242148    4.128747351    6.929933702
 1155 SOLV  HW2     5591    4.862195771    4.107341046    6.777299038
 1156 SOLV  OW      5592    5.708104600    6.452630565    5.335427946
 1156 SOLV  HW1     5593    5.639624314    6.438655678    5.406960400
 1156 SOLV  HW2     5594    5.663257153    6.453251891    5.246041155
 1157 SOLV  OW      5595    4.069890401    6.501573141    6.755029375
 1157 SOLV  HW1     5596    4.052131505    6.425620459    6.817617158
 1157 SOLV  HW2     5597    4.092259661    6.465569427    6.664449359
 1158 SOLV  OW      5598    4.880722448    3.360829081    4.745399657
 1158 SOLV  HW1     5599    4.926794668    3.381961925    4.831601700
 1158 SOLV  HW2     5600    4.883689546    3.440885728    4.685548761
 1159 SOLV  OW      5601    4.455580430    6.912321943    4.197634886
 1159 SOLV  HW1     5602    4.540735434    6.862733018    4.214652650
 1159 SOLV  HW2     5603    4.440685767    6.920080526    4.099055205
 1160 SOLV  OW      5604    5.297033845    3.353086446    5.139026996
 1160 SOLV  HW1     5605    5.265103955    3.298003279    5.061903517
 1160 SOLV  HW2     5606    5.287382275    3.450138667    5.116904099
 1161 SOLV  OW      5607    4.517514207    6.541779180    3.625884797
 1161 SOLV  HW1     5608    4.557763795    6.616796793    3.573404092
 1161 SOLV  HW2     5609    4.483172199    6.576775114    3.713049797
 1162 SOLV  OW      5610    5.349255267    5.178255882    5.176782163
 1162 SOLV  HW1     5611    5.438949572    5.195066203    5.135867753
 1162 SOLV  HW2     5612    5.282410603    5.160757789    5.104482283
 1163 SOLV  OW      5613    5.028858844    3.882109945    4.016722915
 1163 SOLV  HW1     5614    5.026454318    3.975189659    4.053224427
 1163 SOLV  HW2     5615    4.979687861    3.820796834    4.078568421
 1164 SOLV  OW      5616    4.402028136    4.938726139    5.166782235
 1164 SOLV  HW1     5617    4.392518856    4.887312569    5.081539882
 1164 SOLV  HW2     5618    4.317432365    4.988812247    5.185083530
 1165 SOLV  OW      5619    5.909905390    3.680613590    4.062719971
 1165 SOLV  HW1     5620    5.919469069    3.593280012    4.014938290
 1165 SOLV  HW2     5621    5.944411027    3.754332290    4.004612289
 1166 SOLV  OW      5622    6.062621493    4.643428016    3.789732536
 1166 SOLV  HW1     5623    6.074294571    4.742444944    3.781904649
 1166 SOLV  HW2     5624    5.967706262    4.622859618    3.813603956
 1167 SOLV  OW      5625    5.341128510    4.850141615    4.192610488
 1167 SOLV  HW1     5626    5.308564753    4.925995170    4.136153810
 1167 SOLV  HW2     5627    5.263071905    4.804535834    4.235373738
 1168 SOLV  OW      5628    5.567487359    4.209199357    3.902862903
 1168 SOLV  HW1     5629    5.533902597    4.178958526    3.992076434
 1168 SOLV  HW2     5630    5.507943846    4.281381833    3.867568710
 1169 SOLV  OW      5631    5.330869236    4.984664962    4.650477045
 1169 SOLV  HW1     5632    5.321735532    5.054160331    4.579140936
 1169 SOLV  HW2     5633    5.388176076    5.020115138    4.724375722
 1170 SOLV  OW      5634    4.332612003    4.409414777    5.990390122
 1170 SOLV  HW1     5635    4.393370716    4.480209232    5.954362150
 1170 SOLV  HW2     5636    4.259982081    4.452108177    6.044275255
 1171 SOLV  OW      5637    5.263884224    5.654326718    4.578325844
 1171 SOLV  HW1     5638    5.222382286    5.675602530    4.666794560
 1171 SOLV  HW2     5639    5.360498824    5.632019969    4.591356199
 1172 SOLV  OW      5640    3.703474140    4.649266403    4.405562741
 1172 SOLV  HW1     5641    3.665076622    4.741429014    4.399790887
 1172 SOLV  HW2     5642    3.652677139    4.596203245    4.473427105
 1173 SOLV  OW      5643    3.796382511    4.972554331    4.569111508
 1173 SOLV  HW1     5644    3.888140837    4.999372035    4.539741602
 1173 SOLV  HW2     5645    3.735594627    4.969400052    4.489762628
 1174 SOLV  OW      5646    5.490238476    4.691945984    4.875755737
 1174 SOLV  HW1     5647    5.522241362    4.700417384    4.781386407
 1174 SOLV  HW2     5648    5.517043817    4.602732935    4.912143043
 1175 SOLV  OW      5649    5.216406744    4.653077683    6.731721420
 1175 SOLV  HW1     5650    5.272879825    4.735436484    6.726267307
 1175 SOLV  HW2     5651    5.272996936    4.575714400    6.760258569
 1176 SOLV  OW      5652    6.353733159    6.129670288    4.421431883
 1176 SOLV  HW1     5653    6.451276063    6.143675458    4.438479504
 1176 SOLV  HW2     5654    6.301226901    6.161250406    4.500470906
 1177 SOLV  OW      5655    3.878467803    4.234242962    6.617178482
 1177 SOLV  HW1     5656    3.941786229    4.258461807    6.690701901
 1177 SOLV  HW2     5657    3.901852796    4.143782693    6.581520468
 1178 SOLV  OW      5658    4.761761155    5.500615727    6.801107161
 1178 SOLV  HW1     5659    4.688791897    5.568420789    6.810016653
 1178 SOLV  HW2     5660    4.850441581    5.545408525    6.812542345
 1179 SOLV  OW      5661    4.726158954    4.335755289    3.913387258
 1179 SOLV  HW1     5662    4.633271953    4.327897045    3.877165955
 1179 SOLV  HW2     5663    4.722356311    4.346880340    4.012702576
 1180 SOLV  OW      5664    5.115764491    4.318461479    4.615018040
 1180 SOLV  HW1     5665    5.162899039    4.264650999    4.545129962
 1180 SOLV  HW2     5666    5.149245313    4.292169924    4.705513403
 1181 SOLV  OW      5667    4.506672712    5.003430832    6.319605489
 1181 SOLV  HW1     5668    4.437589869    5.032437279    6.385846138
 1181 SOLV  HW2     5669    4.519303264    4.904419654    6.325838033
 1182 SOLV  OW      5670    6.907600976    4.434603853    3.836126896
 1182 SOLV  HW1     5671    6.837346469    4.365265496    3.852194653
 1182 SOLV  HW2     5672    6.980928938    4.423918821    3.903286980
 1183 SOLV  OW      5673    4.967763623    6.580523519    5.384041964
 1183 SOLV  HW1     5674    5.066636309    6.595361332    5.386391659
 1183 SOLV  HW2     5675    4.929587972    6.595927811    5.475183529
 1184 SOLV  OW      5676    4.980059363    5.379751059    5.898481164
 1184 SOLV  HW1     5677    5.000074052    5.359182593    5.994283275
 1184 SOLV  HW2     5678    5.065477026    5.398024983    5.849783158
 1185 SOLV  OW      5679    4.772334350    4.726074388    4.079554582
 1185 SOLV  HW1     5680    4.778522653    4.691018098    3.986097307
 1185 SOLV  HW2     5681    4.825827944    4.667697016    4.140644712
 1186 SOLV  OW      5682    6.415943442    4.594627796    5.260263573
 1186 SOLV  HW1     5683    6.474410735    4.674817862    5.247912972
 1186 SOLV  HW2     5684    6.335435072    4.602725409    5.201490919
 1187 SOLV  OW      5685    5.804421702    4.587703960    6.189364056
 1187 SOLV  HW1     5686    5.882476706    4.598412826    6.127766198
 1187 SOLV  HW2     5687    5.837334912    4.568316399    6.281788882
 1188 SOLV  OW      5688    6.456258236    4.624276144    4.573804305
 1188 SOLV  HW1     5689    6.463568449    4.542426003    4.630801300
 1188 SOLV  HW2     5690    6.546900015    4.649435819    4.539854540
 1189 SOLV  OW      5691    4.964809952    5.197652922    6.393214289
 1189 SOLV  HW1     5692    4.892370460    5.129190149    6.385012474
 1189 SOLV  HW2     5693    5.036311241    5.163358250    6.454151150
 1190 SOLV  OW      5694    4.051249700    5.809097566    5.823255650
 1190 SOLV  HW1     5695    4.086987303    5.899706846    5.845943380
 1190 SOLV  HW2     5696    4.103976413    5.739371144    5.871835398
 1191 SOLV  OW      5697    3.994862627    3.544610080    5.623548109
 1191 SOLV  HW1     5698    3.909155449    3.531350189    5.673347263
 1191 SOLV  HW2     5699    4.001707536    3.476792082    5.550367232
 1192 SOLV  OW      5700    5.665011509    3.584318406    3.683443830
 1192 SOLV  HW1     5701    5.644231931    3.639406373    3.764283714
 1192 SOLV  HW2     5702    5.738128901    3.628150069    3.631155135
 1193 SOLV  OW      5703    4.398937227    4.183328701    3.485880519
 1193 SOLV  HW1     5704    4.385197658    4.131054136    3.401745902
 1193 SOLV  HW2     5705    4.378392101    4.279717256    3.468935186
 1194 SOLV  OW      5706    6.045551414    6.064037842    4.969870928
 1194 SOLV  HW1     5707    5.987055130    6.029080644    5.043067407
 1194 SOLV  HW2     5708    6.052746180    6.163486365    4.977597173
 1195 SOLV  OW      5709    3.799871484    6.446591035    3.757366178
 1195 SOLV  HW1     5710    3.775139715    6.351379617    3.739345515
 1195 SOLV  HW2     5711    3.767345188    6.504224065    3.682386021
[truncated: 7,230,086 more chars]
