# Supplementary material for: Accelerated Enveloping Distribution Sampling to Probe the Presence of Water Molecules
Source: J Chem Theory Comput. 2023 May 11;19(11):3379–90. doi: 10.1021/acs.jctc.3c00109 (PMC10269333; doi:10.1021/acs.jctc.3c00109)
Supplement: Supplementary file 2 — ct3c00109_si_002.zip [file ct3c00109_si_002.zip › paper_TI_AEDS/eq/2N6/eq_4fcq_2N6_2.cnf]

TITLE
	MD++
	Automatically generated input file
	ogracia Fri Oct 28 05:06:40 2022

	final configuration
END
TIMESTEP
          10000   40.000000000
END
POSITION
# first 24 chars ignored
    1 GLU   H1         1    0.099692284    2.478690998    0.327362824
    1 GLU   H2         2    0.123728252    2.456855213    0.475571776
    1 GLU   N          3    0.048407775    2.477798582    0.413210271
    1 GLU   H3         4    0.006040796    2.563773835    0.441739152
    1 GLU   CA         5   -0.052878853    2.371453262    0.406919535
    1 GLU   CB         6    6.740683317    2.435296528    0.346788665
    1 GLU   CG         7    6.611546633    2.353356222    0.350976888
    1 GLU   CD         8    6.592648910    2.274182496    0.480527640
    1 GLU   OE1        9    6.632529261    2.155722915    0.479582258
    1 GLU   OE2       10    6.538790229    2.330990549    0.577967320
    1 GLU   C         11    0.009724193    2.256718798    0.327384246
    1 GLU   O         12    0.131904534    2.243705989    0.321921558
    2 VAL   N         13    6.845725819    2.174815051    0.263326743
    2 VAL   H         14    6.754819364    2.160591889    0.302489458
    2 VAL   CA        15    6.885037503    2.066659832    0.171849740
    2 VAL   CB        16    6.750647143    2.024792580    0.111881171
    2 VAL   CG1       17    6.765955129    1.934135656   -0.010427567
    2 VAL   CG2       18    6.664287226    1.950192064    0.213800714
    2 VAL   C         19    0.066937548    2.110801391    0.065581218
    2 VAL   O         20    0.046881290    2.215515569    0.004230427
    3 GLU   N         21    0.162282151    2.023303561    0.034836918
    3 GLU   H         22    0.170338009    1.939572112    0.088912309
    3 GLU   CA        23    0.253398349    2.037013689    6.839224365
    3 GLU   CB        24    0.392723906    2.000618690    6.890923430
    3 GLU   CG        25    0.446646717    2.112210658    6.980640701
    3 GLU   CD        26    0.561905849    2.061723574    0.148743306
    3 GLU   OE1       27    0.528429056    2.019437318    0.261514844
    3 GLU   OE2       28    0.678358408    2.058236206    0.103473942
    3 GLU   C         29    0.218085811    1.933391098    6.732320864
    3 GLU   O         30    0.187697398    1.816344637    6.754836906
    4 THR   N         31    0.248247961    1.969436819    6.607897829
    4 THR   H         32    0.310967349    2.020022723    6.548662054
    4 THR   CA        33    0.193283003    1.904257478    6.488150147
    4 THR   CB        34    0.091279311    1.993418572    6.417029632
    4 THR   OG1       35    0.002970733    2.046459314    6.516222487
    4 THR   HG1       36    0.041716925    2.116143938    6.576586264
    4 THR   CG2       37    0.004745304    1.913626262    6.319284794
    4 THR   C         38    0.302431350    1.869617428    6.386660206
    4 THR   O         39    0.356751705    1.958372836    6.321070460
    5 PHE   N         40    0.318365206    1.739486062    6.364278514
    5 PHE   H         41    0.258467846    1.666554383    6.397356910
    5 PHE   CA        42    0.425255181    1.688086601    6.277422762
    5 PHE   CB        43    0.512320594    1.589021089    6.354990942
    5 PHE   CG        44    0.570913776    1.639835760    6.486885638
    5 PHE   CD1       45    0.496410743    1.630587186    6.603871736
    5 PHE   HD1       46    0.397406233    1.584987012    6.604355249
    5 PHE   CD2       47    0.695698304    1.700958292    6.490608255
    5 PHE   HD2       48    0.753758053    1.706838024    6.398541688
    5 PHE   CE1       49    0.539984456    1.696310234    6.718329230
    5 PHE   HE1       50    0.473727091    1.703229039    6.804602588
    5 PHE   CE2       51    0.742150782    1.766786560    6.603875987
    5 PHE   HE2       52    0.841322929    1.811796312    6.608398177
    5 PHE   CZ        53    0.662123049    1.762649158    6.717450988
    5 PHE   HZ        54    0.685903612    1.823602385    6.804630051
    5 PHE   C         55    0.371002612    1.607168752    6.159458394
    5 PHE   O         56    0.282971014    1.523098537    6.177111672
    6 ALA   N         57    0.423116264    1.636539583    6.040671758
    6 ALA   H         58    0.474526356    1.719348114    6.018316672
    6 ALA   CA        59    0.386520324    1.551936960    5.926164111
    6 ALA   CB        60    0.416235888    1.627338551    5.796385710
    6 ALA   C         61    0.457565183    1.416807951    5.916184137
    6 ALA   O         62    0.578532209    1.408639021    5.936939123
    7 PHE   N         63    0.385218393    1.317257754    5.865712199
    7 PHE   H         64    0.287048497    1.328762048    5.850535801
    7 PHE   CA        65    0.445415074    1.188079059    5.829646347
    7 PHE   CB        66    0.339642001    1.077824084    5.821540685
    7 PHE   CG        67    0.274547486    1.045414485    5.956146854
    7 PHE   CD1       68    0.325440337    0.939980073    6.031073477
    7 PHE   HD1       69    0.426180079    0.903177296    6.011609956
    7 PHE   CD2       70    0.150945218    1.099610829    5.989406981
    7 PHE   HD2       71    0.105715445    1.173554625    5.923328181
    7 PHE   CE1       72    0.252535333    0.887875441    6.137316127
    7 PHE   HE1       73    0.285541135    0.798188946    6.189737020
    7 PHE   CE2       74    0.079120675    1.048987519    6.097090800
    7 PHE   HE2       75   -0.015010046    1.094903463    6.127292351
    7 PHE   CZ        76    0.129046999    0.942205084    6.170748757
    7 PHE   HZ        77    0.067903609    0.899619452    6.250303456
    7 PHE   C         78    0.518516493    1.200651238    5.695834868
    7 PHE   O         79    0.475286255    1.262413337    5.598646443
    8 GLN   N         80    0.635013566    1.136503233    5.693862255
    8 GLN   H         81    0.679429769    1.111605326    5.779927900
    8 GLN   CA        82    0.712729768    1.107719166    5.572442921
    8 GLN   CB        83    0.829485957    1.016180165    5.609812022
    8 GLN   CG        84    0.943254719    1.110489703    5.649396667
    8 GLN   CD        85    1.061318047    1.032825892    5.708023611
    8 GLN   OE1       86    1.101050210    0.925513908    5.662918251
    8 GLN   NE2       87    1.104051274    1.073268024    5.827292663
    8 GLN   HE21      88    1.186341456    1.032287072    5.866630324
    8 GLN   HE22      89    1.048568819    1.135691422    5.882280888
    8 GLN   C         90    0.631027423    1.042530923    5.460699342
    8 GLN   O         91    0.542572231    0.961894580    5.489046856
    9 ALA   N         92    0.669322926    1.065318523    5.335386528
    9 ALA   H         93    0.752367735    1.116998333    5.314583712
    9 ALA   CA        94    0.588667503    1.026075019    5.218923001
    9 ALA   CB        95    0.657151410    1.064417035    5.087587405
    9 ALA   C         96    0.550582928    0.878098007    5.210930207
    9 ALA   O         97    0.432308415    0.844814936    5.216729522
   10 GLU   N         98    0.646467633    0.793161952    5.246721131
   10 GLU   H         99    0.739174536    0.825992548    5.264858648
   10 GLU   CA       100    0.635551803    0.647164473    5.259987636
   10 GLU   CB       101    0.774485900    0.592224958    5.293002039
   10 GLU   CG       102    0.887269870    0.626617482    5.195497924
   10 GLU   CD       103    0.923949971    0.775151277    5.195769746
   10 GLU   OE1      104    0.918704362    0.842698612    5.300816599
   10 GLU   OE2      105    0.964721507    0.823674264    5.088041900
   10 GLU   C        106    0.535410736    0.606147752    5.368165744
   10 GLU   O        107    0.446736925    0.525442575    5.340705390
   11 ILE   N        108    0.538360010    0.667993075    5.485880508
   11 ILE   H        109    0.609389979    0.738033234    5.492996215
   11 ILE   CA       110    0.451214136    0.647324638    5.602453925
   11 ILE   CB       111    0.498466497    0.715739693    5.730889103
   11 ILE   CG1      112    0.647083079    0.688902574    5.755440620
   11 ILE   CG2      113    0.415537043    0.663430552    5.848361997
   11 ILE   CD       114    0.706657136    0.780295753    5.862732686
   11 ILE   C        115    0.307523502    0.687448284    5.568481091
   11 ILE   O        116    0.218137056    0.603558166    5.578556380
   12 ALA   N        117    0.290537962    0.803113389    5.505043205
   12 ALA   H        118    0.371317771    0.859013530    5.486305237
   12 ALA   CA       119    0.164696884    0.858831226    5.453358732
   12 ALA   CB       120    0.187605594    0.998580325    5.395412987
   12 ALA   C        121    0.097131589    0.765519552    5.352654435
   12 ALA   O        122   -0.010259015    0.710533590    5.376606827
   13 GLN   N        123    0.177259837    0.718647409    5.257410190
   13 GLN   H        124    0.262948718    0.766689165    5.238701650
   13 GLN   CA       125    0.133260283    0.620166421    5.157516657
   13 GLN   CB       126    0.251820674    0.603306010    5.062282129
   13 GLN   CG       127    0.269596956    0.723027726    4.968688781
   13 GLN   CD       128    0.406350231    0.732362679    4.900733123
   13 GLN   OE1      129    0.480403141    0.635262855    4.886009308
   13 GLN   NE2      130    0.448810594    0.854436642    4.869399773
   13 GLN   HE21     131    0.532882221    0.856920402    4.815320957
   13 GLN   HE22     132    0.392929520    0.935123907    4.888516925
   13 GLN   C        133    0.095172069    0.483887411    5.215739103
   13 GLN   O        134   -0.006473565    0.425491187    5.178480773
   14 LEU   N        135    0.175589523    0.438734128    5.311568192
   14 LEU   H        136    0.263645460    0.482077251    5.330758568
   14 LEU   CA       137    0.145721217    0.319362055    5.391990823
   14 LEU   CB       138    0.262613079    0.303889624    5.489475020
   14 LEU   CG       139    0.253505881    0.195128433    5.596694886
   14 LEU   CD1      140    0.275064676    0.057067171    5.534378704
   14 LEU   CD2      141    0.351982975    0.226951855    5.709373176
   14 LEU   C        142    0.012859553    0.326133457    5.467589682
   14 LEU   O        143   -0.076035915    0.246042162    5.439065141
   15 MET   N        144    6.909752980    0.436576300    5.538352647
   15 MET   H        145    6.983121284    0.503926430    5.547355536
   15 MET   CA       146    6.782801801    0.467209452    5.605864967
   15 MET   CB       147    6.797099285    0.600169773    5.680202949
   15 MET   CG       148    6.902533354    0.594242548    5.790924002
   15 MET   SD       149    6.902995089    0.745843330    5.893422741
   15 MET   CE       150    6.777791997    0.697164571    6.010203296
   15 MET   C        151    6.659811934    0.469896009    5.514875383
   15 MET   O        152    6.573335996    0.383454697    5.528300085
   16 SER   N        153    6.675503877    0.538299062    5.401891565
   16 SER   H        154    6.751721503    0.602593914    5.394220637
   16 SER   CA       155    6.575650696    0.544085883    5.294165731
   16 SER   CB       156    6.593329206    0.658668499    5.194317539
   16 SER   OG       157    6.566900284    0.783857843    5.258184832
   16 SER   HG       158    6.632800996    0.856313461    5.237981992
   16 SER   C        159    6.553783412    0.411331499    5.221306210
   16 SER   O        160    6.438063125    0.383364520    5.190347415
   17 LEU   N        161    6.651992529    0.321732731    5.216974879
   17 LEU   H        162    6.746593931    0.352387205    5.227597686
   17 LEU   CA       163    6.638045405    0.183616710    5.168588947
   17 LEU   CB       164    6.779932533    0.128249374    5.154013361
   17 LEU   CG       165    6.785284404    6.911690765    5.083139863
   17 LEU   CD1      166    6.907967577    6.898125448    4.992736775
   17 LEU   CD2      167    6.792412544    6.800571692    5.188062137
   17 LEU   C        168    6.551961728    0.105614400    5.268163671
   17 LEU   O        169    6.436567576    0.085965058    5.230386785
   18 ILE   N        170    6.595963105    0.100250997    5.393567888
   18 ILE   H        171    6.673542654    0.155988046    5.423167232
   18 ILE   CA       172    6.524648093    0.035495253    5.504622599
   18 ILE   CB       173    6.613113123    0.046445226    5.628973060
   18 ILE   CG1      174    6.736510023   -0.041348913    5.607101059
   18 ILE   CG2      175    6.541011440    0.016051788    5.760456670
   18 ILE   CD       176    6.851176916    0.004294712    5.697528827
   18 ILE   C        177    6.381094915    0.082049545    5.529887518
   18 ILE   O        178    6.293051676    0.003006840    5.563515188
   19 ILE   N        179    6.355055989    0.209092424    5.500371388
   19 ILE   H        180    6.426113825    0.279454136    5.500487559
   19 ILE   CA       181    6.216579808    0.258450816    5.500543166
   19 ILE   CB       182    6.215274847    0.410573806    5.516880151
   19 ILE   CG1      183    6.274250693    0.443879000    5.654071701
   19 ILE   CG2      184    6.073370028    0.467071815    5.507888442
   19 ILE   CD       185    6.330220407    0.586269375    5.655244858
   19 ILE   C        186    6.131666035    0.204155578    5.385431575
   19 ILE   O        187    6.030320234    0.140064293    5.412868442
   20 ASN   N        188    6.173879243    0.232151405    5.262446483
   20 ASN   H        189    6.268713737    0.257761559    5.243682457
   20 ASN   CA       190    6.093583616    0.206892977    5.141925392
   20 ASN   CB       191    6.143136772    0.292816033    5.025423872
   20 ASN   CG       192    6.127125159    0.444254634    5.040066480
   20 ASN   OD1      193    6.019103731    0.497855091    5.064269319
   20 ASN   ND2      194    6.242803052    0.508714351    5.052414917
   20 ASN   HD21     195    6.255201538    0.607796570    5.057678441
   20 ASN   HD22     196    6.312562875    0.443169975    5.081354545
   20 ASN   C        197    6.085401435    0.060636735    5.097714824
   20 ASN   O        198    5.984251806    0.020332998    5.040488314
   21 THR   N        199    6.197294524    6.907777064    5.101534768
   21 THR   H        200    6.281140879    6.938062092    5.146852674
   21 THR   CA       201    6.211241381    6.774573316    5.040909768
   21 THR   CB       202    6.353902449    6.719274060    5.040930055
   21 THR   OG1      203    6.443548453    6.820161024    4.993650766
   21 THR   HG1      204    6.534187303    6.778704033    4.985488037
   21 THR   CG2      205    6.371036161    6.594925220    4.953424772
   21 THR   C        206    6.118361346    6.674287451    5.109677190
   21 THR   O        207    6.137835924    6.644388105    5.227387726
   22 PHE   N        208    6.027661194    6.619176784    5.029507600
   22 PHE   H        209    6.012175220    6.647766998    4.934932935
   22 PHE   CA       210    5.933029369    6.516478044    5.075437809
   22 PHE   CB       211    5.834261961    6.483962202    4.963221855
   22 PHE   CG       212    5.737075446    6.371435292    4.999269303
   22 PHE   CD1      213    5.615581079    6.410938689    5.054037915
   22 PHE   HD1      214    5.587607290    6.516181344    5.049390139
   22 PHE   CD2      215    5.762845746    6.237649499    4.971694589
   22 PHE   HD2      216    5.843610261    6.208654063    4.904471751
   22 PHE   CE1      217    5.518146474    6.318743543    5.090451553
   22 PHE   HE1      218    5.428615004    6.350108853    5.144129607
   22 PHE   CE2      219    5.663721804    6.146782406    5.006888570
   22 PHE   HE2      220    5.684719606    6.040550827    4.994386949
   22 PHE   CZ       221    5.544524092    6.184142884    5.067872309
   22 PHE   HZ       222    5.474235021    6.108161222    5.102037122
   22 PHE   C        223    6.013232193    6.396787171    5.126946443
   22 PHE   O        224    6.082654711    6.329788438    5.050653035
   23 TYR   N        225    5.982822770    6.356171923    5.249897852
   23 TYR   H        226    5.906299175    6.406585953    5.289947902
   23 TYR   CA       227    6.057952408    6.254158306    5.324464093
   23 TYR   CB       228    6.197027834    6.309158958    5.356743413
   23 TYR   CG       229    6.284724470    6.207646011    5.430305886
   23 TYR   CD1      230    6.341165099    6.099151797    5.364241818
   23 TYR   HD1      231    6.333603430    6.094917599    5.255591041
   23 TYR   CD2      232    6.298678561    6.227329052    5.567191091
   23 TYR   HD2      233    6.261463046    6.316420010    5.617766744
   23 TYR   CE1      234    6.410752254    6.004847009    5.438963699
   23 TYR   HE1      235    6.467281964    5.927712374    5.386680493
   23 TYR   CE2      236    6.370850975    6.132683347    5.638959313
   23 TYR   HE2      237    6.399958672    6.152667375    5.742082448
   23 TYR   CZ       238    6.420898251    6.018832553    5.576878407
   23 TYR   OH       239    6.462461728    5.914759344    5.653911305
   23 TYR   HH       240    6.425537642    5.923896494    5.746394409
   23 TYR   C        241    5.982975280    6.215076997    5.451993089
   23 TYR   O        242    5.986293786    6.278633537    5.557247799
   24 SER   N        243    5.903668059    6.109589883    5.435465850
   24 SER   H        244    5.882556300    6.080053139    5.342281773
   24 SER   CA       245    5.815316052    6.055258174    5.539639739
   24 SER   CB       246    5.718606188    5.946596272    5.492200172
   24 SER   OG       247    5.647524161    5.985042421    5.374212882
   24 SER   HG       248    5.688021245    5.936991275    5.296424211
   24 SER   C        249    5.881801180    5.994839255    5.663502118
   24 SER   O        250    5.817971484    5.985890434    5.768267650
   25 ASN   N        251    6.004869190    5.945929947    5.651208024
   25 ASN   H        252    6.058028462    5.937361407    5.566937263
   25 ASN   CA       253    6.081575531    5.892296281    5.764561523
   25 ASN   CB       254    6.182562804    5.790128377    5.711918571
   25 ASN   CG       255    6.249159377    5.711012813    5.824677715
   25 ASN   OD1      256    6.364145968    5.731731798    5.863082812
   25 ASN   ND2      257    6.173100536    5.626223984    5.893333721
   25 ASN   HD21     258    6.212662005    5.570165699    5.966074079
   25 ASN   HD22     259    6.074026059    5.623515248    5.880074996
   25 ASN   C        260    6.138403897    6.003418506    5.853074235
   25 ASN   O        261    6.258133498    6.020239462    5.875706904
   26 LYSH  N        262    6.040358913    6.067370039    5.916212044
   26 LYSH  H        263    5.951133721    6.022307107    5.919206423
   26 LYSH  CA       264    6.047171720    6.188151135    5.999737332
   26 LYSH  CB       265    5.905668350    6.231823552    6.038196368
   26 LYSH  CG       266    5.819244378    6.275244167    5.919643715
   26 LYSH  CD       267    5.669161670    6.277702896    5.949260707
   26 LYSH  CE       268    5.600729790    6.368661027    5.847036536
   26 LYSH  NZ       269    5.644227282    6.507028737    5.870949028
   26 LYSH  HZ1      270    5.622916771    6.531135407    5.965631882
   26 LYSH  HZ2      271    5.597196176    6.571607754    5.810802320
   26 LYSH  HZ3      272    5.742820929    6.516263647    5.857003692
   26 LYSH  C        273    6.119154920    6.174652041    6.134084595
   26 LYSH  O        274    6.206974344    6.254918449    6.165311829
   27 GLU   N        275    6.084325568    6.068169534    6.205778955
   27 GLU   H        276    6.033682188    5.993543014    6.162580220
   27 GLU   CA       277    6.121108453    6.046088616    6.346379605
   27 GLU   CB       278    6.043821157    5.923956101    6.396591450
   27 GLU   CG       279    6.116661657    5.789417666    6.394663657
   27 GLU   CD       280    6.063929344    5.683204860    6.298000273
   27 GLU   OE1      281    5.940599340    5.669521526    6.282958285
   27 GLU   OE2      282    6.150625732    5.611474577    6.243562208
   27 GLU   C        283    6.269624283    6.041694134    6.382941935
   27 GLU   O        284    6.305021078    6.052609209    6.500237969
   28 ILE   N        285    6.357222568    6.022751137    6.284666762
   28 ILE   H        286    6.324319499    5.985801372    6.197754589
   28 ILE   CA       287    6.503476232    6.027756829    6.298588302
   28 ILE   CB       288    6.585508669    5.983036337    6.177411262
   28 ILE   CG1      289    6.550393105    6.058605829    6.049079363
   28 ILE   CG2      290    6.584657690    5.831452150    6.156662517
   28 ILE   CD       291    6.618828558    6.193696048    6.027256859
   28 ILE   C        292    6.559580717    6.155696875    6.361013771
   28 ILE   O        293    6.669363131    6.153288486    6.416443444
   29 PHE   N        294    6.475882612    6.258768070    6.368836550
   29 PHE   H        295    6.397848555    6.277344925    6.309109879
   29 PHE   CA       296    6.512682267    6.380454956    6.442640937
   29 PHE   CB       297    6.404375362    6.487868623    6.430684982
   29 PHE   CG       298    6.280665405    6.468606545    6.518627639
   29 PHE   CD1      299    6.178283221    6.381311232    6.483738911
   29 PHE   HD1      300    6.159891431    6.360949857    6.378248833
   29 PHE   CD2      301    6.281692928    6.527212206    6.644660499
   29 PHE   HD2      302    6.350388911    6.609324125    6.665101485
   29 PHE   CE1      303    6.081871407    6.351562100    6.579328140
   29 PHE   HE1      304    5.998904274    6.285426606    6.554376633
   29 PHE   CE2      305    6.188325063    6.494458558    6.742285499
   29 PHE   HE2      306    6.189262655    6.542126646    6.840301185
   29 PHE   CZ       307    6.086778428    6.406365833    6.706964397
   29 PHE   HZ       308    6.013020022    6.376495718    6.781452478
   29 PHE   C        309    6.547344582    6.351500655    6.588833795
   29 PHE   O        310    6.659346244    6.381981838    6.629535000
   30 LEU   N        311    6.469629499    6.260657870    6.647128648
   30 LEU   H        312    6.391171158    6.217491848    6.602604754
   30 LEU   CA       313    6.483958095    6.217064048    6.786782758
   30 LEU   CB       314    6.364106655    6.132125102    6.829585345
   30 LEU   CG       315    6.340155292    6.138825515    0.061620073
   30 LEU   CD1      316    6.282077026    6.272988831    0.106707275
   30 LEU   CD2      317    6.257656001    6.021893626    0.115747713
   30 LEU   C        318    6.616254362    6.143113654    6.807786227
   30 LEU   O        319    6.694566602    6.189728488    6.890395495
   31 ARG   N        320    6.647316971    6.056453697    6.711787653
   31 ARG   H        321    6.583735647    6.021219442    6.643104488
   31 ARG   CA       322    6.772330103    5.979216285    6.707791857
   31 ARG   CB       323    6.768715967    5.881455241    6.590137686
   31 ARG   CG       324    6.884922589    5.781930637    6.589004573
   31 ARG   CD       325    6.890075698    5.684026598    6.471544108
   31 ARG   NE       326    6.925289829    5.757281778    6.349058827
   31 ARG   HE       327    6.945905827    5.854406100    6.360923214
   31 ARG   CZ       328    6.933853904    5.710146605    6.223920680
   31 ARG   NH1      329    6.915925625    5.579504221    6.200124823
   31 ARG   HH11     330    6.925243157    5.544767591    6.106815922
   31 ARG   HH12     331    6.901242245    5.511556160    6.272023496
   31 ARG   NH2      332    6.946093275    5.798550967    6.123964705
   31 ARG   HH21     333    6.954926202    5.770722696    6.028321787
   31 ARG   HH22     334    6.952236172    5.896403356    6.143666448
   31 ARG   C        335    6.891200973    6.074712522    6.695078108
   31 ARG   O        336    6.972306247    6.074486268    6.787556229
   32 GLU   N        337    6.888982015    6.162316560    6.595030075
   32 GLU   H        338    6.812466271    6.154476020    6.531119437
   32 GLU   CA       339    0.077703054    6.260110163    6.573590020
   32 GLU   CB       340    0.057038734    6.344394982    6.447581863
   32 GLU   CG       341    0.023515997    6.267138167    6.319858332
   32 GLU   CD       342    0.116635976    6.152153763    6.280953884
   32 GLU   OE1      343    0.203661030    6.175582543    6.194340746
   32 GLU   OE2      344    0.090716425    6.033312075    6.309760661
   32 GLU   C        345    0.103858968    6.351857310    6.693218680
   32 GLU   O        346    0.212181057    6.358957597    6.751065505
   33 LEU   N        347    6.911019604    6.401819358    6.745188824
   33 LEU   H        348    6.816188848    6.393569121    6.714517111
   33 LEU   CA       349    6.908204404    6.484864648    6.866457460
   33 LEU   CB       350    6.773910704    6.556144635    6.883719180
   33 LEU   CG       351    6.739959213    6.655316477    6.772261364
   33 LEU   CD1      352    6.593581018    6.699779886    6.774077933
   33 LEU   CD2      353    6.839373073    6.771620365    6.773021391
   33 LEU   C        354    0.032372134    6.420434498    0.079442656
   33 LEU   O        355    0.108897133    6.483042720    0.152616306
   34 ILE   N        356    6.913925627    6.293893522    0.096148103
   34 ILE   H        357    6.839169637    6.245226727    0.050937436
   34 ILE   CA       358    0.044881216    6.213168607    0.208418984
   34 ILE   CB       359    6.861953599    6.102135873    0.234955550
   34 ILE   CG1      360    6.744958887    6.165883272    0.310151944
   34 ILE   CG2      361    6.910246558    5.978746991    0.311456257
   34 ILE   CD       362    6.616861689    6.082752442    0.300697737
   34 ILE   C        363    0.188126559    6.161239511    0.194656478
   34 ILE   O        364    0.267705338    6.162249015    0.288450296
   35 SER   N        365    0.228951272    6.129362176    0.072151608
   35 SER   H        366    0.161670063    6.106698059    0.001727344
   35 SER   CA       367    0.369958125    6.104844244    0.038590812
   35 SER   CB       368    0.384002693    6.065307617    6.810375195
   35 SER   OG       369    0.502156929    5.984871508    6.806392714
   35 SER   HG       370    0.583925365    6.041915987    6.798655832
   35 SER   C        371    0.454942281    6.228805433    0.067285039
   35 SER   O        372    0.551910801    6.215821811    0.141843113
   36 ASN   N        373    0.415494204    6.346559610    0.019674080
   36 ASN   H        374    0.343273477    6.352701376   -0.049226959
   36 ASN   CA       375    0.473267271    6.475624129    0.059877197
   36 ASN   CB       376    0.386974428    6.590453100    0.007169807
   36 ASN   CG       377    0.414901395    6.629000435    6.780705090
   36 ASN   OD1      378    0.448593412    6.546291611    6.696129097
   36 ASN   ND2      379    0.384135402    6.752892103    6.743415884
   36 ASN   HD21     380    0.416014649    6.786524711    6.654801204
   36 ASN   HD22     381    0.331886160    6.814372468    6.802479986
   36 ASN   C        382    0.483921130    6.498853308    0.210739207
   36 ASN   O        383    0.566435314    6.579769675    0.252864799
   37 SER   N        384    0.387099979    6.449194056    0.287222663
   37 SER   H        385    0.297520436    6.445613359    0.242901159
   37 SER   CA       386    0.403462103    6.446104585    0.433287923
   37 SER   CB       387    0.274467010    6.423480432    0.512405533
   37 SER   OG       388    0.174326989    6.519407933    0.477492912
   37 SER   HG       389    0.103304605    6.515817437    0.547804253
   37 SER   C        390    0.507817634    6.350871245    0.492044264
   37 SER   O        391    0.570039028    6.375081814    0.595351361
   38 SER   N        392    0.531394394    6.234580312    0.431964686
   38 SER   H        393    0.491272395    6.207150171    0.344565186
   38 SER   CA       394    0.633157324    6.137914680    0.475673003
   38 SER   CB       395    0.639959490    6.007084559    0.396628738
   38 SER   OG       396    0.543859500    5.913025222    0.445295820
   38 SER   HG       397    0.502697423    5.934510029    0.533862729
   38 SER   C        398    0.773755883    6.198192486    0.472544421
   38 SER   O        399    0.836474412    6.201468116    0.578301958
   39 ASP   N        400    0.805613356    6.263601026    0.361212012
   39 ASP   H        401    0.767499533    6.247015350    0.270255351
   39 ASP   CA       402    0.928080710    6.341639960    0.338450240
   39 ASP   CB       403    0.906936148    6.412301746    0.204406889
   39 ASP   CG       404    0.892362127    6.324571242    0.079926076
   39 ASP   OD1      405    0.829696827    6.216629151    0.086676397
   39 ASP   OD2      406    0.943405502    6.362128094   -0.027819258
   39 ASP   C        407    0.949434476    6.450480983    0.443830670
   39 ASP   O        408    1.060897618    6.473320706    0.490556629
   40 ALA   N        409    0.838225169    6.506987844    0.489943814
   40 ALA   H        410    0.766507040    6.475651719    0.427700216
   40 ALA   CA       411    0.834397088    6.604914886    0.599526024
   40 ALA   CB       412    0.692844533    6.662718158    0.605165267
   40 ALA   C        413    0.876058131    6.550392562    0.736288488
   40 ALA   O        414    0.970092440    6.602015081    0.796484132
   41 LEU   N        415    0.806657241    6.444659843    0.777453264
   41 LEU   H        416    0.730112234    6.416540704    0.719555975
   41 LEU   CA       417    0.828573738    6.374708675    0.904871871
   41 LEU   CB       418    0.712479840    6.277392769    0.926385361
   41 LEU   CG       419    0.572590478    6.339352014    0.924934282
   41 LEU   CD1      420    0.464452239    6.231368211    0.917607018
   41 LEU   CD2      421    0.544627321    6.423798626    1.049408490
   41 LEU   C        422    0.962574204    6.301012334    0.909938285
   41 LEU   O        423    1.042380940    6.319802777    1.001633680
   42 ASP   N        424    1.002691609    6.239411375    0.799100944
   42 ASP   H        425    0.937062353    6.220854314    0.725962011
   42 ASP   CA       426    1.134093386    6.174223069    0.789268119
   42 ASP   CB       427    1.143008645    6.083403465    0.666445858
   42 ASP   CG       428    1.048989540    5.963634054    0.681348627
   42 ASP   OD1      429    1.059462753    5.888515211    0.780704290
   42 ASP   OD2      430    0.977253083    5.931043463    0.584308769
   42 ASP   C        431    1.256028231    6.266271985    0.797754061
   42 ASP   O        432    1.353147888    6.231695267    0.864857841
   43 LYSH  N        433    1.243330142    6.391282310    0.754131415
   43 LYSH  H        434    1.174051297    6.418517329    0.687352334
   43 LYSH  CA       435    1.352099865    6.486898207    0.779345459
   43 LYSH  CB       436    1.345958110    6.602299202    0.679060615
   43 LYSH  CG       437    1.478234039    6.678975724    0.673334371
   43 LYSH  CD       438    1.470184224    6.799530070    0.579446493
   43 LYSH  CE       439    1.454586701    6.764866846    0.431243322
   43 LYSH  NZ       440    1.385526451    6.875572468    0.363512932
   43 LYSH  HZ1      441    1.430390701    6.960045374    0.392702250
   43 LYSH  HZ2      442    1.288278422    6.881001795    0.386175183
   43 LYSH  HZ3      443    1.394212025    6.875555024    0.263890830
   43 LYSH  C        444    1.360364307    6.543375152    0.921316169
   43 LYSH  O        445    1.470688640    6.548740550    0.975445865
   44 ILE   N        446    1.249739079    6.568443149    0.990770060
   44 ILE   H        447    1.157775349    6.564524264    0.951668085
   44 ILE   CA       448    1.253267821    6.604026262    1.133362918
   44 ILE   CB       449    1.122534647    6.670435503    1.177054749
   44 ILE   CG1      450    1.126463058    6.731689788    1.317207665
   44 ILE   CG2      451    0.999884444    6.579357178    1.168742666
   44 ILE   CD       452    1.208969369    6.860218275    1.308293238
   44 ILE   C        453    1.298729781    6.488030756    1.222186311
   44 ILE   O        454    1.380510760    6.513399844    1.310495124
   45 ARG   N        455    1.275446847    6.363883709    1.180525208
   45 ARG   H        456    1.197821105    6.347043883    1.119762680
   45 ARG   CA       457    1.345605776    6.243970736    1.228562734
   45 ARG   CB       458    1.279609355    6.118850010    1.170252349
   45 ARG   CG       459    1.363817996    5.995132756    1.138387478
   45 ARG   CD       460    1.277853850    5.877409776    1.091916625
   45 ARG   NE       461    1.187140345    5.847796306    1.203726699
   45 ARG   HE       462    1.210779141    5.888583699    1.291908771
   45 ARG   CZ       463    1.078938929    5.768847223    1.199790163
   45 ARG   NH1      464    1.035588461    5.707570410    1.088800146
   45 ARG   HH11     465    0.948958623    5.657638614    1.089510775
   45 ARG   HH12     466    1.085528859    5.719450176    1.002989710
   45 ARG   NH2      467    1.004456982    5.763499059    1.311049066
   45 ARG   HH21     468    0.923278927    5.705137766    1.312777651
   45 ARG   HH22     469    1.034300065    5.804802351    1.397086046
   45 ARG   C        470    1.496643930    6.252001811    1.205476731
   45 ARG   O        471    1.573013089    6.233132341    1.300044777
   46 TYR   N        472    1.544794531    6.273640871    1.083391754
   46 TYR   H        473    1.482618612    6.269862589    1.005151661
   46 TYR   CA       474    1.685955835    6.273914340    1.042374539
   46 TYR   CB       475    1.693315291    6.285273798    0.889968319
   46 TYR   CG       476    1.831743647    6.238753793    0.844374689
   46 TYR   CD1      477    1.866466320    6.104405622    0.836393017
   46 TYR   HD1      478    1.797436500    6.028429299    0.873046564
   46 TYR   CD2      479    1.927420125    6.333778327    0.810596819
   46 TYR   HD2      480    1.897612061    6.438565126    0.807103051
   46 TYR   CE1      481    1.995299458    6.065722785    0.801355665
   46 TYR   HE1      482    2.022237866    5.960171567    0.805043007
   46 TYR   CE2      483    2.055393381    6.296136077    0.771517679
   46 TYR   HE2      484    2.124759745    6.371051856    0.733328044
   46 TYR   CZ       485    2.090677571    6.161699585    0.769536338
   46 TYR   OH       486    2.210217001    6.116553383    0.722934585
   46 TYR   HH       487    2.266269904    6.192138592    0.689097391
   46 TYR   C        488    1.768229947    6.382862491    1.111466266
   46 TYR   O        489    1.873459635    6.351996388    1.167182365
   47 GLU   N        490    1.699843746    6.494986394    1.132485207
   47 GLU   H        491    1.620604275    6.519629867    1.076669398
   47 GLU   CA       492    1.753699805    6.601328296    1.218514491
   47 GLU   CB       493    1.679079638    6.733779147    1.201145275
   47 GLU   CG       494    1.703609611    6.795300490    1.063225435
   47 GLU   CD       495    1.683359405    0.027997445    1.061464250
   47 GLU   OE1      496    1.593502355    0.079084999    1.131745727
   47 GLU   OE2      497    1.760910278    0.096485052    0.991319328
   47 GLU   C        498    1.766057968    6.570071074    1.367776885
   47 GLU   O        499    1.874190407    6.567093134    1.426332102
   48 SER   N        500    1.656753384    6.516429063    1.421279423
   48 SER   H        501    1.569525513    6.504770232    1.373796462
   48 SER   CA       502    1.646620628    6.477420746    1.562646601
   48 SER   CB       503    1.505870980    6.441519439    1.610674088
   48 SER   OG       504    1.446028935    6.332615240    1.539908240
   48 SER   HG       505    1.349816710    6.358113769    1.530281445
   48 SER   C        506    1.732280757    6.359920249    1.610207776
   48 SER   O        507    1.772064281    6.357862038    1.726566668
   49 LEU   N        508    1.774261640    6.279416230    1.513017780
   49 LEU   H        509    1.726365033    6.271241567    1.425621067
   49 LEU   CA       510    1.874250389    6.174193831    1.536292358
   49 LEU   CB       511    1.887712997    6.083485747    1.413813914
   49 LEU   CG       512    1.770535554    5.985797797    1.402192192
   49 LEU   CD1      513    1.781561259    5.901677938    1.274868648
   49 LEU   CD2      514    1.762730490    5.891018160    1.522041560
   49 LEU   C        515    2.011595677    6.229915266    1.574278854
   49 LEU   O        516    2.078717520    6.167390663    1.656226760
   50 THR   N        517    2.041504365    6.353810568    1.536273264
   50 THR   H        518    2.002363309    6.402268812    1.458038822
   50 THR   CA       519    2.159496858    6.423093574    1.590011860
   50 THR   CB       520    2.260318192    6.470144705    1.484981174
   50 THR   OG1      521    2.196354220    6.552013138    1.386722426
   50 THR   HG1      522    2.247206107    6.636596712    1.370606635
   50 THR   CG2      523    2.325304068    6.350521644    1.415136812
   50 THR   C        524    2.131886910    6.541901689    1.682398779
   50 THR   O        525    2.206285349    6.561901343    1.778289483
   51 ASP   N        526    2.028031770    6.620704457    1.656044339
   51 ASP   H        527    1.983463709    6.616500776    1.566615101
   51 ASP   CA       528    1.982904383    6.727214780    1.746761609
   51 ASP   CB       529    2.001098221    6.865417097    1.683653680
   51 ASP   CG       530    1.938966693    0.058928933    1.766740134
   51 ASP   OD1      531    1.935137991    0.049608902    1.891333385
   51 ASP   OD2      532    1.880071039    0.151751548    1.707261552
   51 ASP   C        533    1.840940503    6.705828613    1.799695184
   51 ASP   O        534    1.744534358    6.742284543    1.732555432
   52 PRO   N        535    1.830121344    6.657795979    1.923250572
   52 PRO   CA       536    1.702903077    6.623546224    1.988467435
   52 PRO   CB       537    1.744465811    6.542515418    2.111412740
   52 PRO   CG       538    1.877705803    6.607081191    2.149987863
   52 PRO   CD       539    1.942722619    6.628740391    2.013186920
   52 PRO   C        540    1.615401823    6.745971393    2.016185010
   52 PRO   O        541    1.492826395    6.736129665    2.013261147
   53 SER   N        542    1.674851217    6.863823886    2.032481009
   53 SER   H        543    1.772757532    6.870684138    2.013297107
   53 SER   CA       544    1.603411094    0.068638120    2.067041281
   53 SER   CB       545    1.699608144    0.184386635    2.094643259
   53 SER   OG       546    1.757962673    0.242611189    1.977788551
   53 SER   HG       547    1.830639070    0.178449754    1.953263974
   53 SER   C        548    1.499805160    0.117542040    1.965626795
   53 SER   O        549    1.396261831    0.172847971    2.002355985
   54 LYSH  N        550    1.525392566    0.086391226    1.838876309
   54 LYSH  H        551    1.617709060    0.065794116    1.806430141
   54 LYSH  CA       552    1.430145418    0.112690619    1.730044045
   54 LYSH  CB       553    1.502615842    0.084372362    1.598305233
   54 LYSH  CG       554    1.606857146    0.189449020    1.559601794
   54 LYSH  CD       555    1.688851244    0.147035489    1.437589251
   54 LYSH  CE       556    1.764384448    0.270470318    1.387921777
   54 LYSH  NZ       557    1.831617949    0.249345016    1.258931873
   54 LYSH  HZ1      558    1.766875933    0.218956505    1.189038722
   54 LYSH  HZ2      559    1.903594292    0.180158991    1.264650289
   54 LYSH  HZ3      560    1.870518392    0.336411556    1.228825751
   54 LYSH  C        561    1.294350065    0.043936982    1.745440118
   54 LYSH  O        562    1.192298977    0.090591222    1.695061971
   55 LEU   N        563    1.287795867    6.860796412    1.830443868
   55 LEU   H        564    1.381598723    6.844315835    1.860930177
   55 LEU   CA       565    1.160964817    6.798261906    1.870651331
   55 LEU   CB       566    1.182507448    6.650022301    1.901833349
   55 LEU   CG       567    1.196264734    6.558362923    1.780098250
   55 LEU   CD1      568    1.204203009    6.413731842    1.829371315
   55 LEU   CD2      569    1.088141264    6.579966137    1.674010795
   55 LEU   C        570    1.086065831    6.865400213    1.985958134
   55 LEU   O        571    0.972432434    6.825694330    2.011284293
   56 ASP   N        572    1.142242876    0.042416475    2.058951160
   56 ASP   H        573    1.238712962    0.066746140    2.048779447
   56 ASP   CA       574    1.071193892    0.113421706    2.166284299
   56 ASP   CB       575    1.165726597    0.210093258    2.237902429
   56 ASP   CG       576    1.278815425    0.146981168    2.319345872
   56 ASP   OD1      577    1.304314541    0.025019769    2.309335217
   56 ASP   OD2      578    1.348565814    0.224701693    2.388027411
   56 ASP   C        579    0.944969836    0.187032430    2.120882993
   56 ASP   O        580    0.843848077    0.175869814    2.190024960
   57 SER   N        581    0.941091330    0.233736996    1.996406893
   57 SER   H        582    1.024591513    0.257999867    1.947020331
   57 SER   CA       583    0.814495877    0.271068986    1.931684344
   57 SER   CB       584    0.843068340    0.367464280    1.816346620
   57 SER   OG       585    0.937697448    0.305993339    1.728490600
   57 SER   HG       586    0.951490357    0.376621653    1.659054306
   57 SER   C        587    0.721456928    0.159515972    1.883622723
   57 SER   O        588    0.622982774    0.181573798    1.813282492
   58 GLY   N        589    0.753074528    0.035657483    1.920369182
   58 GLY   H        590    0.830449451    0.022111343    1.982253136
   58 GLY   CA       591    0.665825159    6.838829883    1.895969279
   58 GLY   C        592    0.742817574    6.708182048    1.875578013
   58 GLY   O        593    0.789877243    6.682770280    1.764805661
   59 LYSH  N        594    0.746686733    6.625476160    1.979669094
   59 LYSH  H        595    0.709615350    6.650367482    2.069156524
   59 LYSH  CA       596    0.802431178    6.489471321    1.977342370
   59 LYSH  CB       597    0.828769869    6.435282062    2.117989436
   59 LYSH  CG       598    0.942900282    6.512684707    2.184287412
   59 LYSH  CD       599    1.016388557    6.439777897    2.296950944
   59 LYSH  CE       600    0.980779682    6.471428069    2.442346557
   59 LYSH  NZ       601    0.852859803    6.413170601    2.485379113
   59 LYSH  HZ1      602    0.858428403    6.314207283    2.472139103
   59 LYSH  HZ2      603    0.773742884    6.448740580    2.435626828
   59 LYSH  HZ3      604    0.843925525    6.423424966    2.584446790
   59 LYSH  C        605    0.730589789    6.383154006    1.894009042
   59 LYSH  O        606    0.786997149    6.283555845    1.848953583
   60 GLU   N        607    0.601380808    6.405163917    1.871411290
   60 GLU   H        608    0.558012158    6.488703439    1.905193293
   60 GLU   CA       609    0.512612925    6.320890042    1.789988126
   60 GLU   CB       610    0.366649914    6.361101319    1.812108992
   60 GLU   CG       611    0.319512866    6.344717427    1.956730454
   60 GLU   CD       612    0.204503208    6.443390269    1.977768292
   60 GLU   OE1      613    0.097604562    6.430200407    1.914343471
   60 GLU   OE2      614    0.230115762    6.550489811    2.036917979
   60 GLU   C        615    0.533581802    6.348615560    1.640981883
   60 GLU   O        616    0.516170972    6.461531954    1.595421471
   61 LEU   N        617    0.514985041    6.242124353    1.563497505
   61 LEU   H        618    0.485645440    6.155983824    1.604967134
   61 LEU   CA       619    0.514687645    6.247842919    1.416596188
   61 LEU   CB       620    0.648332647    6.198109895    1.361146751
   61 LEU   CG       621    0.772515343    6.277679446    1.401895499
   61 LEU   CD1      622    0.895493043    6.217344557    1.333730207
   61 LEU   CD2      623    0.761662746    6.425794672    1.365110972
   61 LEU   C        624    0.392151970    6.187887159    1.347292038
   61 LEU   O        625    0.390528485    6.064899859    1.345936200
   62 HISB  N        626    0.305666402    6.270069291    1.288497213
   62 HISB  H        627    0.316369406    6.369424461    1.292469569
   62 HISB  CA       628    0.178844031    6.219949116    1.233578079
   62 HISB  CB       629    0.078638987    6.195068113    1.346501650
   62 HISB  CG       630    0.030340102    6.306858085    1.439125732
   62 HISB  ND1      631   -0.096287466    6.315944723    1.478805704
   62 HISB  CD2      632    0.101770186    6.367458110    1.533552087
   62 HISB  HD2      633    0.208678170    6.386828172    1.542397945
   62 HISB  CE1      634   -0.104329358    6.377950294    1.596193688
   62 HISB  HE1      635   -0.196082969    6.400735544    1.650444103
   62 HISB  NE2      636    0.020539689    6.407976794    1.630759146
   62 HISB  HE2      637    0.046857447    6.448580622    1.718273174
   62 HISB  C        638    0.113002249    6.311285480    1.129970689
   62 HISB  O        639    0.137240539    6.431798811    1.125540986
   63 ILE   N        640    0.024040458    6.245967671    1.055752201
   63 ILE   H        641    0.009565276    6.148161632    1.070764417
   63 ILE   CA       642    6.860004511    6.305172088    0.949810880
   63 ILE   CB       643    6.874477376    6.234769893    0.814741110
   63 ILE   CG1      644    7.020098421    6.223737274    0.769101468
   63 ILE   CG2      645    6.803134945    6.314349876    0.705241986
   63 ILE   CD       646    7.033884361    6.133374690    0.646403304
   63 ILE   C        647    6.712160125    6.303063657    0.989153831
   63 ILE   O        648    6.647146050    6.199121500    0.999008729
   64 ASN   N        649    6.657782747    6.423040248    1.007530948
   64 ASN   H        650    6.701251645    6.511160585    0.988989879
   64 ASN   CA       651    6.513417144    6.433009173    1.033385778
   64 ASN   CB       652    6.475335533    6.546937052    1.128144575
   64 ASN   CG       653    6.539393492    6.540351670    1.266923641
   64 ASN   OD1      654    6.537400596    6.636231739    1.343943384
   64 ASN   ND2      655    6.590125773    6.428125144    1.317098940
   64 ASN   HD21     656    6.649007310    6.419857351    1.397501727
   64 ASN   HD22     657    6.633015943    6.370307229    1.247699489
   64 ASN   C        658    6.431125811    6.465689230    0.908601171
   64 ASN   O        659    6.464927699    6.560449455    0.837821553
   65 LEU   N        660    6.327297223    6.383556195    0.895779872
   65 LEU   H        661    6.314357286    6.299222927    0.947955958
   65 LEU   CA       662    6.231360134    6.398146120    0.785357460
   65 LEU   CB       663    6.195985904    6.270510024    0.708747673
   65 LEU   CG       664    6.308973823    6.180398501    0.658537857
   65 LEU   CD1      665    6.253896109    6.068248557    0.570249522
   65 LEU   CD2      666    6.422284320    6.247336582    0.580505630
   65 LEU   C        667    6.097112316    6.451073703    0.836202270
   65 LEU   O        668    6.026263129    6.382631166    0.909875729
   66 ILE   N        669    6.072550125    6.580727728    0.819536474
   66 ILE   H        670    6.136284511    6.639601151    0.769801084
   66 ILE   CA       671    5.953568040    6.647949656    0.873709382
   66 ILE   CB       672    5.986751897    6.772611592    0.955972581
   66 ILE   CG1      673    6.097082279    6.745722747    1.058512469
   66 ILE   CG2      674    5.864680819    6.810748120    1.039957299
   66 ILE   CD       675    6.146636412    6.876450243    1.120685403
   66 ILE   C        676    5.858596589    6.689764922    0.761261336
   66 ILE   O        677    5.904955201    6.758296674    0.670248817
   67 PRO   N        678    5.736774515    6.636415590    0.762990592
   67 PRO   CA       679    5.633185503    6.681448399    0.668914160
   67 PRO   CB       680    5.555979815    6.554966355    0.630809165
   67 PRO   CG       681    5.574089185    6.463771353    0.752307091
   67 PRO   CD       682    5.708823943    6.501492028    0.814215870
   67 PRO   C        683    5.534736130    6.777243254    0.736274785
   67 PRO   O        684    5.511850825    6.772753366    0.857038053
   68 ASN   N        685    5.488825952    6.872121262    0.655161165
   68 ASN   H        686    5.535260320    6.899178162    0.570835222
   68 ASN   CA       687    5.376750965    0.037757584    0.698688825
   68 ASN   CB       688    5.429655713    0.172983293    0.746882714
   68 ASN   CG       689    5.321152695    0.263072052    0.806199815
   68 ASN   OD1      690    5.201879906    0.254776424    0.777317559
   68 ASN   ND2      691    5.364654724    0.369719255    0.872683962
   68 ASN   HD21     692    5.291686979    0.421576391    0.917240073
   68 ASN   HD22     693    5.442141482    0.422882858    0.838509118
   68 ASN   C        694    5.284507415    0.065146175    0.579740902
   68 ASN   O        695    5.320746619    0.133131608    0.483846106
   69 LYSH  N        696    5.162025278    0.014915336    0.592594050
   69 LYSH  H        697    5.133836383   -0.040313119    0.671049159
   69 LYSH  CA       698    5.054095623    0.033364864    0.494506405
   69 LYSH  CB       699    4.944133826   -0.070033795    0.519552988
   69 LYSH  CG       700    4.991347395    6.718001499    0.455949664
   69 LYSH  CD       701    4.900936807    6.599586640    0.490742115
   69 LYSH  CE       702    4.963934221    6.474577683    0.428991919
   69 LYSH  NZ       703    4.976997109    6.368234904    0.529631483
   69 LYSH  HZ1      704    4.884359262    6.344202140    0.558593734
   69 LYSH  HZ2      705    5.023799313    6.406312554    0.609378001
   69 LYSH  HZ3      706    5.023171772    6.285483994    0.497691095
   69 LYSH  C        707    4.998389499    0.175122723    0.479852766
   69 LYSH  O        708    4.979566620    0.221441433    0.367462766
   70 GLN   N        709    4.994428722    0.246143491    0.592240087
   70 GLN   H        710    5.042687694    0.214643285    0.673964066
   70 GLN   CA       711    4.943613111    0.383823962    0.600803746
   70 GLN   CB       712    4.913359344    0.430680190    0.743288786
   70 GLN   CG       713    4.828407037    0.336863037    0.829256500
   70 GLN   CD       714    4.911608723    0.229664202    0.899913409
   70 GLN   OE1      715    4.997599845    0.263722653    0.980997002
   70 GLN   NE2      716    4.883743611    0.102230380    0.874029642
   70 GLN   HE21     717    4.939827139    0.028443120    0.911564287
   70 GLN   HE22     718    4.796959927    0.077803779    0.830783405
   70 GLN   C        719    5.030884858    0.490008656    0.533581676
   70 GLN   O        720    4.982129339    0.560393373    0.445276007
   71 ASP   N        721    5.160614974    0.487777849    0.562847297
   71 ASP   H        722    5.195940262    0.450681272    0.648738707
   71 ASP   CA       723    5.257919949    0.566416986    0.485648145
   71 ASP   CB       724    5.395326310    0.562781688    0.552848627
   71 ASP   CG       725    5.410113278    0.609907917    0.697656447
   71 ASP   OD1      726    5.319594039    0.669763545    0.759693302
   71 ASP   OD2      727    5.514911291    0.575664586    0.756541411
   71 ASP   C        728    5.288701639    0.523279638    0.342114964
   71 ASP   O        729    5.360117278    0.593184656    0.270406559
   72 ARG   N        730    5.252580696    0.398637972    0.312922717
   72 ARG   H        731    5.206971015    0.339923790    0.379812461
   72 ARG   CA       732    5.288674086    0.321949197    0.192814052
   72 ARG   CB       733    5.240553475    0.389208957    0.064077319
   72 ARG   CG       734    5.186400826    0.288612457   -0.037704407
   72 ARG   CD       735    5.209525418    0.333601623    6.736833607
   72 ARG   NE       736    5.124951237    0.443583944    6.688280065
   72 ARG   HE       737    5.039281662    0.458842435    6.737553082
   72 ARG   CZ       738    5.153146212    0.523170536    6.584232808
   72 ARG   NH1      739    5.274085269    0.524815387    6.526552317
   72 ARG   HH11     740    5.293336171    0.578653258    6.444515569
   72 ARG   HH12     741    5.351871417    0.472973147    6.562061929
   72 ARG   NH2      742    5.054362607    0.587833625    6.520879914
   72 ARG   HH21     743    5.075996629    0.650600114    6.446108375
   72 ARG   HH22     744    4.960055939    0.555647110    6.529189201
   72 ARG   C        745    5.439726305    0.298295002    0.186900198
   72 ARG   O        746    5.501156758    0.287576566    0.080875153
   73 THR   N        747    5.499706662    0.268396319    0.301780247
   73 THR   H        748    5.447874792    0.227804575    0.377055755
   73 THR   CA       749    5.645625120    0.261859329    0.318368860
   73 THR   CB       750    5.707265732    0.362013856    0.416245175
   73 THR   OG1      751    5.649710360    0.345870108    0.546161649
   73 THR   HG1      752    5.631107692    0.435422674    0.586587866
   73 THR   CG2      753    5.698437995    0.505709417    0.364441717
   73 THR   C        754    5.691215848    0.123347595    0.364643802
   73 THR   O        755    5.625326784    0.052531915    0.440615715
   74 LEU   N        756    5.802162834    0.084565872    0.302388325
   74 LEU   H        757    5.838336472    0.130750233    0.221408224
   74 LEU   CA       758    5.873499526    6.879492433    0.336163800
   74 LEU   CB       759    5.871109407    6.790126089    0.212008666
   74 LEU   CG       760    5.923684063    6.648959886    0.238714975
   74 LEU   CD1      761    5.835581823    6.564397952    0.330877043
   74 LEU   CD2      762    5.959258953    6.573317170    0.110568122
   74 LEU   C        763    6.019123484    6.913909077    0.368072385
   74 LEU   O        764    6.084789127    6.984002297    0.291233713
   75 THR   N        765    6.064235279    6.872682218    0.486214199
   75 THR   H        766    6.004421141    6.824739790    0.550430964
   75 THR   CA       767    6.196301708    6.912820120    0.536804473
   75 THR   CB       768    6.176817454    0.073856447    0.665778638
   75 THR   OG1      769    6.070639960    0.169206809    0.656632640
   75 THR   HG1      770    6.086870421    0.247734691    0.716373826
   75 THR   CG2      771    6.301806903    0.154449130    0.701698129
   75 THR   C        772    6.290275731    6.798190006    0.574735385
   75 THR   O        773    6.253345857    6.701889330    0.641770318
   76 ILE   N        774    6.404806018    6.797784494    0.507120755
   76 ILE   H        775    6.401297219    6.835028565    0.414381510
   76 ILE   CA       776    6.524878876    6.720708116    0.542534327
   76 ILE   CB       777    6.585122347    6.642669741    0.425531179
   76 ILE   CG1      778    6.487530230    6.537549571    0.372251747
   76 ILE   CG2      779    6.715713462    6.571028170    0.460547105
   76 ILE   CD       780    6.406733380    6.587633107    0.252360601
   76 ILE   C        781    6.627205555    6.804956688    0.618985455
   76 ILE   O        782    6.686985350    6.900202987    0.569136206
   77 VAL   N        783    6.626953273    6.776508090    0.748911541
   77 VAL   H        784    6.575732858    6.709026994    0.802055529
   77 VAL   CA       785    6.717622394    6.835032837    0.848726193
   77 VAL   CB       786    6.637687508    6.854511843    0.977735181
   77 VAL   CG1      787    6.721784334    6.909194390    1.093272824
   77 VAL   CG2      788    6.508161975    6.934478504    0.962289573
   77 VAL   C        789    6.835207193    6.739733414    0.871175119
   77 VAL   O        790    6.811443380    6.619980960    0.886166849
   78 ASP   N        791    0.033785257    6.793248990    0.903069030
   78 ASP   H        792    0.049284713    6.883877465    0.863728825
   78 ASP   CA       793    0.148824506    6.717914652    0.955027754
   78 ASP   CB       794    0.234855720    6.678595163    0.834765765
   78 ASP   CG       795    0.318190554    6.795049330    0.780911150
   78 ASP   OD1      796    0.428761322    6.819098822    0.834010792
   78 ASP   OD2      797    0.256711528    6.868307355    0.700421454
   78 ASP   C        798    0.233883711    6.792068944    1.058368985
   78 ASP   O        799    0.220220523    6.912445354    1.079662349
   79 THR   N        800    0.307171217    6.709705772    1.132769814
   79 THR   H        801    0.291927955    6.611222404    1.141159174
   79 THR   CA       802    0.405570987    6.757129970    1.231162050
   79 THR   CB       803    0.391187577    6.689364403    1.367586142
   79 THR   OG1      804    0.378530918    6.547080331    1.360839337
   79 THR   HG1      805    0.439598581    6.513098485    1.432362507
   79 THR   CG2      806    0.273200982    6.745619435    1.447130359
   79 THR   C        807    0.552541553    6.751174630    1.189008822
   79 THR   O        808    0.639812187    6.735519029    1.274268612
   80 GLY   N        809    0.583028734    6.763564973    1.060144507
   80 GLY   H        810    0.513382423    6.782262555    0.990856341
   80 GLY   CA       811    0.715224069    6.763212869    0.995826166
   80 GLY   C        812    0.811933986    6.875291691    1.034544342
   80 GLY   O        813    0.811824623    6.921674238    1.148475800
   81 ILE   N        814    0.911841144    6.896521637    0.949348171
   81 ILE   H        815    0.936193292    6.833996723    0.875202313
   81 ILE   CA       816    1.011322651    0.083571754    0.971278772
   81 ILE   CB       817    1.141264092    0.055914357    0.895366341
   81 ILE   CG1      818    1.262515034    0.116297280    0.966507834
   81 ILE   CG2      819    1.137352538    0.104302048    0.750257722
   81 ILE   CD       820    1.389241980    0.084062599    0.887065543
   81 ILE   C        821    0.956966630    0.225681553    0.955112052
   81 ILE   O        822    1.003610517    0.310959506    1.030484585
   82 GLY   N        823    0.853933763    0.242055888    0.872611055
   82 GLY   H        824    0.812043042    0.161640286    0.830422614
   82 GLY   CA       825    0.808649007    0.374487662    0.827654341
   82 GLY   C        826    0.884164316    0.438085515    0.710754130
   82 GLY   O        827    0.984987926    0.387044438    0.662174329
   83 MET   N        828    0.823461575    0.547109492    0.664731490
   83 MET   H        829    0.724986349    0.561330028    0.674751791
   83 MET   CA       830    0.887061992    0.632225791    0.563146513
   83 MET   CB       831    0.799756594    0.649753336    0.438742479
   83 MET   CG       832    0.811261266    0.527036715    0.348093299
   83 MET   SD       833    0.684287028    0.516214911    0.216757113
   83 MET   CE       834    0.537776972    0.491469497    0.314769723
   83 MET   C        835    0.921065379    0.770409264    0.619353387
   83 MET   O        836    0.850272246    0.829314977    0.700895239
   84 THR   N        837    1.037467155    0.818128458    0.576179038
   84 THR   H        838    1.104040519    0.759914001    0.529479763
   84 THR   CA       839    1.071748212    0.960737882    0.585995448
   84 THR   CB       840    1.219760971    0.991357460    0.562177940
   84 THR   OG1      841    1.253913602    0.966286859    0.425587830
   84 THR   HG1      842    1.256922342    0.866889220    0.415049349
   84 THR   CG2      843    1.310470775    0.905664768    0.650706427
   84 THR   C        844    0.989955631    1.037552280    0.481978619
   84 THR   O        845    0.942181072    0.980156985    0.384231324
   85 LYSH  N        846    0.988926241    1.170144292    0.492495325
   85 LYSH  H        847    1.009932042    1.216358147    0.578660198
   85 LYSH  CA       848    0.934336017    1.254512265    0.385206217
   85 LYSH  CB       849    0.935194979    1.400721197    0.430284047
   85 LYSH  CG       850    0.829083659    1.479057999    0.352747737
   85 LYSH  CD       851    0.831715242    1.629260121    0.381731170
   85 LYSH  CE       852    0.731991342    1.705143706    0.293948337
   85 LYSH  NZ       853    0.766187957    1.847217743    0.309878867
   85 LYSH  HZ1      854    0.757252819    1.877669959    0.404709167
   85 LYSH  HZ2      855    0.700055205    1.899808696    0.256394515
   85 LYSH  HZ3      856    0.857230262    1.867370851    0.273751989
   85 LYSH  C        857    1.005131183    1.240477375    0.250282048
   85 LYSH  O        858    0.935131265    1.227559615    0.149966065
   86 ALA   N        859    1.137000989    1.223709030    0.254545509
   86 ALA   H        860    1.186071267    1.223247202    0.341681098
   86 ALA   CA       861    1.220777709    1.199783272    0.136138319
   86 ALA   CB       862    1.368664193    1.191750448    0.174543355
   86 ALA   C        863    1.180859155    1.071413851    0.063084907
   86 ALA   O        864    1.150800412    1.075206399   -0.056137596
   87 ASP   N        865    1.156565867    0.963757137    0.137328749
   87 ASP   H        866    1.169405912    0.962971577    0.236497880
   87 ASP   CA       867    1.108761466    0.835826726    0.082946996
   87 ASP   CB       868    1.098158403    0.732257014    0.195063801
   87 ASP   CG       869    1.230864975    0.703906798    0.265724837
   87 ASP   OD1      870    1.336402287    0.692295071    0.199754815
   87 ASP   OD2      871    1.224916411    0.681293668    0.388508001
   87 ASP   C        872    0.969499112    0.848977112    0.020954179
   87 ASP   O        873    0.949709007    0.792896685   -0.086713539
   88 LEU   N        874    0.878056925    0.925934732    0.079324848
   88 LEU   H        875    0.897850276    0.956849708    0.172350403
   88 LEU   CA       876    0.746527899    0.958556203    0.022328544
   88 LEU   CB       877    0.665490434    1.048883663    0.115503392
   88 LEU   CG       878    0.631957572    0.987886573    0.251740678
   88 LEU   CD1      879    0.520336838    1.071305090    0.314908009
   88 LEU   CD2      880    0.586733725    0.842366043    0.238044721
   88 LEU   C        881    0.753721647    1.033354003    6.807973486
   88 LEU   O        882    0.706955010    0.982770147    6.706075717
   89 ILE   N        883    0.828009504    1.143670011    6.809740963
   89 ILE   H        884    0.867009581    1.182279921    6.893345898
   89 ILE   CA       885    0.849140248    1.225186583    6.689245116
   89 ILE   CB       886    0.916033649    1.355954843    6.732069590
   89 ILE   CG1      887    0.822484356    1.431743427    6.826493847
   89 ILE   CG2      888    0.959636183    1.443523817    6.614423839
   89 ILE   CD       889    0.883382387    1.552386806    6.898242296
   89 ILE   C        890    0.930486801    1.153237992    6.581452879
   89 ILE   O        891    0.896722718    1.165005250    6.463759597
   90 ASN   N        892    1.024675068    1.066805332    6.618155501
   90 ASN   H        893    1.065123281    1.075537758    6.709192235
   90 ASN   CA       894    1.084854973    0.966460369    6.529162888
   90 ASN   CB       895    1.225865519    0.937235664    6.580831262
   90 ASN   CG       896    1.302754055    0.855624433    6.476737263
   90 ASN   OD1      897    1.309543187    0.886132326    6.357774343
   90 ASN   ND2      898    1.379518184    0.761004167    6.530041166
   90 ASN   HD21     899    1.419035161    0.695967077    6.465176119
   90 ASN   HD22     900    1.384730071    0.745590670    6.628702136
   90 ASN   C        901    0.998726427    0.841830891    6.507685223
   90 ASN   O        902    1.037338153    0.728026497    6.533897775
   91 ASN   N        903    0.871765631    0.870786076    6.480637971
   91 ASN   H        904    0.839724033    0.965043349    6.490011568
   91 ASN   CA       905    0.769506348    0.775040590    6.436063668
   91 ASN   CB       906    0.790562384    0.749526563    6.286685157
   91 ASN   CG       907    0.728617774    0.869315953    6.214449197
   91 ASN   OD1      908    0.611216164    0.872831095    6.177951027
   91 ASN   ND2      909    0.807982112    0.974354621    6.195549978
   91 ASN   HD21     910    0.769630083    1.057473303    6.155308454
   91 ASN   HD22     911    0.907112305    0.964478830    6.204193719
   91 ASN   C        912    0.754180970    0.647899520    6.519798449
   91 ASN   O        913    0.757738367    0.535289900    6.470434064
   92 LEU   N        914    0.733960657    0.677614086    6.647849938
   92 LEU   H        915    0.731235380    0.771747829    6.681499743
   92 LEU   CA       916    0.704987454    0.577354772    6.751389240
   92 LEU   CB       917    0.567019900    0.513470325    6.734163830
   92 LEU   CG       918    0.449158098    0.610513370    6.723963542
   92 LEU   CD1      919    0.408015524    0.625471607    6.577360146
   92 LEU   CD2      920    0.323432927    0.569908811    6.801092175
   92 LEU   C        921    0.819626601    0.476482291    6.761046250
   92 LEU   O        922    0.801009545    0.355321625    6.771170407
   93 GLY   N        923    0.941336950    0.528736569    6.772985147
   93 GLY   H        924    0.950396504    0.628216138    6.777507589
   93 GLY   CA       925    1.067524342    0.454470008    6.785969809
   93 GLY   C        926    1.103332863    0.351508880    6.678618092
   93 GLY   O        927    1.171359164    0.253444902    6.708365004
   94 THR   N        928    1.070184215    0.384242548    6.554055944
   94 THR   H        929    1.041710126    0.479716514    6.562617786
   94 THR   CA       930    1.087773523    0.285368379    6.446695608
   94 THR   CB       931    0.951459530    0.251110070    6.386227156
   94 THR   OG1      932    0.902913195    0.363253221    6.311934455
   94 THR   HG1      933    0.843264076    0.418458241    6.370195840
   94 THR   CG2      934    0.843854077    0.211058406    6.487360254
   94 THR   C        935    1.181205536    0.331998353    6.334854320
   94 THR   O        936    1.220927755    0.448386524    6.332297580
   95 ILE   N        937    1.212094219    0.243719208    6.240287268
   95 ILE   H        938    1.191397925    0.146431382    6.250709615
   95 ILE   CA       939    1.279129238    0.283632941    6.115689782
   95 ILE   CB       940    1.398997181    0.193796337    6.084523705
   95 ILE   CG1      941    1.370446756    0.043542320    6.080047437
   95 ILE   CG2      942    1.513806492    0.223041658    6.181340626
   95 ILE   CD       943    1.301378382   -0.002187176    5.951420894
   95 ILE   C        944    1.188322177    0.310137143    5.995428918
   95 ILE   O        945    1.237583230    0.336254638    5.885787147
   96 ALA   N        946    1.063317398    0.340366247    6.029327415
   96 ALA   H        947    1.039309406    0.334879481    6.126247547
   96 ALA   CA       948    0.945798748    0.368934979    5.945752894
   96 ALA   CB       949    0.888708390    0.503945407    5.989624872
   96 ALA   C        950    0.959750425    0.361132858    5.793582658
   96 ALA   O        951    0.912356712    0.263267230    5.736081110
   97 LYSH  N        952    1.019728798    0.462498859    5.731794846
   97 LYSH  H        953    1.070592335    0.529548525    5.785818965
   97 LYSH  CA       954    1.042680332    0.476293337    5.587250901
   97 LYSH  CB       955    1.143669398    0.590914026    5.578529835
   97 LYSH  CG       956    1.180440228    0.636302677    5.437114663
   97 LYSH  CD       957    1.279241624    0.752861811    5.444849142
   97 LYSH  CE       958    1.325136233    0.800578519    5.306915092
   97 LYSH  NZ       959    1.227514979    0.890556631    5.243822602
   97 LYSH  HZ1      960    1.198137346    0.977067647    5.284475788
   97 LYSH  HZ2      961    1.144396559    0.835789108    5.253319408
   97 LYSH  HZ3      962    1.246113243    0.895934832    5.145714601
   97 LYSH  C        963    1.084208309    0.349590903    5.512211442
   97 LYSH  O        964    1.015212133    0.298260513    5.424253245
   98 SER   N        965    1.196673450    0.293946999    5.556316712
   98 SER   H        966    1.259379985    0.310833283    5.632372207
   98 SER   CA       967    1.255256851    0.173096695    5.496514821
   98 SER   CB       968    1.399266730    0.154421201    5.544703706
   98 SER   OG       969    1.401808529    0.139779471    5.686933660
   98 SER   HG       970    1.497618315    0.136826147    5.715425157
   98 SER   C        971    1.178006782    0.042247457    5.514450174
   98 SER   O        972    1.186993273   -0.052387891    5.436396384
   99 GLY   N        973    1.112198307    0.039650547    5.630010007
   99 GLY   H        974    1.138438797    0.090899727    5.711771602
   99 GLY   CA       975    1.014393758    6.854280858    5.664143677
   99 GLY   C        976    0.886537656    6.852701276    5.580100066
   99 GLY   O        977    0.849025215    6.750708737    5.522486361
  100 THR   N        978    0.832658293    0.053016912    5.556296802
  100 THR   H        979    0.859758823    0.133373135    5.609303281
  100 THR   CA       980    0.725141597    0.076219916    5.458759515
  100 THR   CB       981    0.685257975    0.223927791    5.457934460
  100 THR   OG1      982    0.641064911    0.268407417    5.586454307
  100 THR   HG1      983    0.600304467    0.359035375    5.575266831
  100 THR   CG2      984    0.584799921    0.255325908    5.346875266
  100 THR   C        985    0.775751025    0.034293635    5.320579500
  100 THR   O        986    0.706514534   -0.043927567    5.255630384
  101 LYSH  N        987    0.894443023    0.080041817    5.281723368
  101 LYSH  H        988    0.935398037    0.161535041    5.322753594
  101 LYSH  CA       989    0.963029371    0.029863641    5.161767848
  101 LYSH  CB       990    1.100773511    0.095899951    5.153121578
  101 LYSH  CG       991    1.197880912    0.024346770    5.058985177
  101 LYSH  CD       992    1.339199925    0.078671963    5.080988221
  101 LYSH  CE       993    1.440490522    6.912971529    5.003631745
  101 LYSH  NZ       994    1.419137431    6.915524281    4.858212189
  101 LYSH  HZ1      995    1.329825534    6.877106382    4.834813557
  101 LYSH  HZ2      996    1.490368333    6.861266039    4.813690264
  101 LYSH  HZ3      997    1.424157816    7.010165606    4.826319928
  101 LYSH  C        998    0.970876877    6.796750026    5.146522748
  101 LYSH  O        999    0.905581509    6.741289652    5.058257496
  102 ALA   N       1000    1.030268976    6.732650293    5.246786416
  102 ALA   H       1001    1.080423530    6.774122974    5.322716304
  102 ALA   CA      1002    1.044585742    6.586381601    5.250285654
  102 ALA   CB      1003    1.121737779    6.539790537    5.373930944
  102 ALA   C       1004    0.909859916    6.514083207    5.244389532
  102 ALA   O       1005    0.893754955    6.417095546    5.170463513
  103 PHE   N       1006    0.809266119    6.566504352    5.313854625
  103 PHE   H       1007    0.823002135    6.632825759    5.387430872
  103 PHE   CA      1008    0.670745498    6.517870491    5.306385650
  103 PHE   CB      1009    0.587576984    6.583597136    5.416723177
  103 PHE   CG      1010    0.445179252    6.531397741    5.437007548
  103 PHE   CD1     1011    0.407838570    6.397530619    5.433897612
  103 PHE   HD1     1012    0.486476628    6.322108388    5.430973655
  103 PHE   CD2     1013    0.342197114    6.624770385    5.436495498
  103 PHE   HD2     1014    0.367181586    6.730480069    5.445564143
  103 PHE   CE1     1015    0.275170011    6.356312326    5.429641184
  103 PHE   HE1     1016    0.252146736    6.249816927    5.426533096
  103 PHE   CE2     1017    0.209161165    6.584849933    5.431400875
  103 PHE   HE2     1018    0.131874195    6.660883891    5.442680018
  103 PHE   CZ      1019    0.173100096    6.450646129    5.428290688
  103 PHE   HZ      1020    0.068283520    6.421463762    5.434838622
  103 PHE   C       1021    0.605969657    6.541558856    5.169796851
  103 PHE   O       1022    0.554331288    6.445021825    5.113720570
  104 MET   N       1023    0.617365218    6.658316552    5.107132811
  104 MET   H       1024    0.653227832    6.738638739    5.154706378
  104 MET   CA      1025    0.566137308    6.685934937    4.972137687
  104 MET   CB      1026    0.585711639    6.833591268    4.937103175
  104 MET   CG      1027    0.481520580    6.917602960    5.011222985
  104 MET   SD      1028    0.476991400    7.091876154    4.955569229
  104 MET   CE      1029    0.328905253    7.146132450    5.038125689
  104 MET   C       1030    0.628320726    6.595175060    4.865824420
  104 MET   O       1031    0.562188054    6.536193640    4.780513591
  105 GLU   N       1032    0.760203007    6.584114052    4.879004643
  105 GLU   H       1033    0.813901109    6.645654223    4.936698542
  105 GLU   CA      1034    0.836971019    6.491009146    4.795079999
  105 GLU   CB      1035    0.987608972    6.514023272    4.808696131
  105 GLU   CG      1036    1.022886129    6.640864889    4.730755173
  105 GLU   CD      1037    1.149974958    6.710210621    4.780238496
  105 GLU   OE1     1038    1.250107403    6.650007435    4.824640105
  105 GLU   OE2     1039    1.151532782    6.832787892    4.755814750
  105 GLU   C       1040    0.805475177    6.341945338    4.809075275
  105 GLU   O       1041    0.793974400    6.272968281    4.707887836
  106 ALA   N       1042    0.780562283    6.300443374    4.932947830
  106 ALA   H       1043    0.805408161    6.370108728    5.000253733
  106 ALA   CA      1044    0.714630937    6.172464542    4.962705416
  106 ALA   CB      1045    0.712157632    6.159066212    5.115111710
  106 ALA   C       1046    0.571492378    6.161182999    4.909815693
  106 ALA   O       1047    0.545441192    6.055838197    4.851896763
  107 LEU   N       1048    0.478537350    6.254430464    4.928644534
  107 LEU   H       1049    0.494555957    6.322771516    4.999881579
  107 LEU   CA      1050    0.347123014    6.260885058    4.863071005
  107 LEU   CB      1051    0.276709809    6.392890151    4.895096560
  107 LEU   CG      1052    0.234714706    6.406348418    5.041604160
  107 LEU   CD1     1053    0.183490000    6.549555763    5.058238051
  107 LEU   CD2     1054    0.120791077    6.308897276    5.072119869
  107 LEU   C       1055    0.350395819    6.241856683    4.711283065
  107 LEU   O       1056    0.293293040    6.142115369    4.667453207
  108 GLN   N       1057    0.437944791    6.311064275    4.638925237
  108 GLN   H       1058    0.500171242    6.376907709    4.681281293
  108 GLN   CA      1059    0.449726857    6.291222804    4.493743795
  108 GLN   CB      1060    0.523093616    6.403520339    4.420134839
  108 GLN   CG      1061    0.665704778    6.434281767    4.466221064
  108 GLN   CD      1062    0.740368732    6.493042469    4.346298280
  108 GLN   OE1     1063    0.741242841    6.611962042    4.314937264
  108 GLN   NE2     1064    0.796324894    6.409672586    4.259085608
  108 GLN   HE21    1065    0.849522586    6.451828618    4.185656573
  108 GLN   HE22    1066    0.817399103    6.316282022    4.287948033
  108 GLN   C       1067    0.512500460    6.157265906    4.454670211
  108 GLN   O       1068    0.495938112    6.115673269    4.340101042
  109 ALA   N       1069    0.586803323    6.097393293    4.547323532
  109 ALA   H       1070    0.634373938    6.152536996    4.615863862
  109 ALA   CA      1071    0.634372826    5.958969948    4.533717636
  109 ALA   CB      1072    0.772829317    5.944767735    4.597272600
  109 ALA   C       1073    0.537186388    5.852682045    4.585382899
  109 ALA   O       1074    0.576654768    5.737206381    4.600765297
  110 GLY   N       1075    0.415715529    5.893360540    4.621184502
  110 GLY   H       1076    0.391613159    5.989817663    4.632000805
  110 GLY   CA      1077    0.306788537    5.801484690    4.657320738
  110 GLY   C       1078    0.281343554    5.771408078    4.805152231
  110 GLY   O       1079    0.236582141    5.662493139    4.840666809
  111 ALA   N       1080    0.340079257    5.852427898    4.892766409
  111 ALA   H       1081    0.411871071    5.917596707    4.868302614
  111 ALA   CA      1082    0.301446921    5.854438916    5.034599949
  111 ALA   CB      1083    0.416247390    5.917485615    5.113710070
  111 ALA   C       1084    0.168615424    5.929112258    5.048486013
  111 ALA   O       1085    0.125723236    6.004347728    4.961135354
  112 ASP   N       1086    0.106522247    5.905379972    5.163682437
  112 ASP   H       1087    0.135316796    5.830914420    5.223903407
  112 ASP   CA      1088    6.901840223    5.974016535    5.203941970
  112 ASP   CB      1089    6.785346860    5.875147827    5.212128032
  112 ASP   CG      1090    6.778213660    5.796977283    5.343453246
  112 ASP   OD1     1091    6.881766096    5.748985370    5.394430392
  112 ASP   OD2     1092    6.673697235    5.813172279    5.410061878
  112 ASP   C       1093    6.916966129    6.059113842    5.330196545
  112 ASP   O       1094    7.021374329    6.059653274    5.395216827
  113 ILE   N       1095    6.805391767    6.107943747    5.383658728
  113 ILE   H       1096    6.716834122    6.077962598    5.348161833
  113 ILE   CA      1097    6.797790520    6.190491633    5.505066535
  113 ILE   CB      1098    6.675812490    6.282568247    5.497756506
  113 ILE   CG1     1099    6.693340311    6.376115197    5.377958776
  113 ILE   CG2     1100    6.657630093    6.366887048    5.624131003
  113 ILE   CD      1101    6.575334178    6.472638790    5.365096198
  113 ILE   C       1102    6.814554846    6.106805533    5.632049188
  113 ILE   O       1103    6.865350568    6.160719470    5.730256960
  114 SER   N       1104    6.784086740    5.977368844    5.629003290
  114 SER   H       1105    6.743045834    5.932361915    5.549681744
  114 SER   CA      1106    6.823115210    5.886694159    5.737924731
  114 SER   CB      1107    6.749491439    5.752601219    5.734492393
  114 SER   OG      1108    6.795178923    5.659917257    5.635642318
  114 SER   HG      1109    6.813313281    5.706536970    5.549049373
  114 SER   C       1110    0.053439740    5.855380850    5.750361151
  114 SER   O       1111    0.094850639    5.773694622    5.832478141
  115 MET   N       1112    0.131016924    5.924219306    5.667093248
  115 MET   H       1113    0.094784619    5.956478346    5.579637778
  115 MET   CA      1114    0.277749120    5.926800218    5.675652473
  115 MET   CB      1115    0.339235551    5.876903234    5.544721510
  115 MET   CG      1116    0.306644294    5.729501599    5.519810659
  115 MET   SD      1117    0.384692127    5.665493399    5.367162469
  115 MET   CE      1118    0.558340723    5.667474546    5.406229614
  115 MET   C       1119    0.347716094    6.054634626    5.722270335
  115 MET   O       1120    0.469812188    6.068807946    5.717468216
  116 ILE   N       1121    0.272778914    6.141534472    5.789524136
  116 ILE   H       1122    0.188798924    6.121607674    5.840040649
  116 ILE   CA      1123    0.321056773    6.278393144    5.812932524
  116 ILE   CB      1124    0.197805258    6.367249770    5.831008475
  116 ILE   CG1     1125    0.235177059    6.514031955    5.809284589
  116 ILE   CG2     1126    0.118837369    6.353056075    5.961287976
  116 ILE   CD      1127    0.111493638    6.601487071    5.787766749
  116 ILE   C       1128    0.434569335    6.302698129    5.912617117
  116 ILE   O       1129    0.537834976    6.357849286    5.874874252
  117 GLY   N       1130    0.423772494    6.258537297    6.037606114
  117 GLY   H       1131    0.333097273    6.239627815    6.075303467
  117 GLY   CA      1132    0.522068699    6.282959673    6.144154644
  117 GLY   C       1133    0.660627084    6.220153339    6.127812052
  117 GLY   O       1134    0.757715482    6.276055710    6.178583778
  118 GLN   N       1135    0.671241016    6.126575758    6.033881449
  118 GLN   H       1136    0.592908861    6.068871132    6.010767604
  118 GLN   CA      1137    0.799795739    6.078340310    5.981382811
  118 GLN   CB      1138    0.772550058    5.970357726    5.876465491
  118 GLN   CG      1139    0.732395553    5.838859684    5.943569513
  118 GLN   CD      1140    0.611769190    5.775798439    5.873725760
  118 GLN   OE1     1141    0.496781015    5.799034693    5.910681341
  118 GLN   NE2     1142    0.631670978    5.698741456    5.767165259
  118 GLN   HE21    1143    0.555763971    5.650879723    5.723045126
  118 GLN   HE22    1144    0.724969270    5.679806165    5.736584844
  118 GLN   C       1145    0.887858062    6.188156625    5.921445078
  118 GLN   O       1146    1.010663040    6.181792703    5.918352176
  119 PHE   N       1147    0.829301067    6.302688600    5.887644113
  119 PHE   H       1148    0.729596273    6.310434663    5.886887734
  119 PHE   CA      1149    0.902384908    6.420224090    5.838093542
  119 PHE   CB      1150    0.845565150    6.452066549    5.699636734
  119 PHE   CG      1151    0.840353421    6.333552040    5.603000302
  119 PHE   CD1     1152    0.950659640    6.275429423    5.541556835
  119 PHE   HD1     1153    1.049294120    6.318027414    5.559955388
  119 PHE   CD2     1154    0.717622920    6.270468644    5.586265564
  119 PHE   HD2     1155    0.631173667    6.306063172    5.642307998
  119 PHE   CE1     1156    0.937693708    6.159365723    5.466160125
  119 PHE   HE1     1157    1.025350070    6.119608894    5.415019457
  119 PHE   CE2     1158    0.703875901    6.156016309    5.508595216
  119 PHE   HE2     1159    0.604568872    6.116551717    5.487134469
  119 PHE   CZ      1160    0.814961860    6.096027985    5.450468559
  119 PHE   HZ      1161    0.806243754    6.002839286    5.394617004
  119 PHE   C       1162    0.891324824    6.537964534    5.935181600
  119 PHE   O       1163    0.898694973    6.654290168    5.895888785
  120 GLY   N       1164    0.873213784    6.513891046    6.064725312
  120 GLY   H       1165    0.855510088    6.420307940    6.095201232
  120 GLY   CA      1166    0.862215074    6.609531073    6.175826098
  120 GLY   C       1167    0.736847582    6.697062520    6.181458582
  120 GLY   O       1168    0.716599747    6.769597479    6.278709315
  121 VAL   N       1169    0.669607845    6.708633537    6.067281415
  121 VAL   H       1170    0.701568299    6.683542943    5.975899860
  121 VAL   CA      1171    0.549808608    6.792198562    6.050687419
  121 VAL   CB      1172    0.532287474    6.838972242    5.906054097
  121 VAL   CG1     1173    0.635589919    6.946342625    5.871309620
  121 VAL   CG2     1174    0.546618069    6.726493447    5.803322407
  121 VAL   C       1175    0.414813310    6.746326101    6.106224439
  121 VAL   O       1176    0.320970344    6.825020033    6.094833076
  122 GLY   N       1177    0.413681734    6.645015482    6.192404257
  122 GLY   H       1178    0.480284686    6.600035752    6.251913788
  122 GLY   CA      1179    0.290429259    6.582959715    6.243052105
  122 GLY   C       1180    0.184430154    6.668219777    6.313076083
  122 GLY   O       1181    0.068486252    6.660806424    6.272661021
  123 PHE   N       1182    0.230487273    6.768817965    6.386893806
  123 PHE   H       1183    0.326642028    6.779845823    6.412046329
  123 PHE   CA      1184    0.138734907    6.865217025    6.449345123
  123 PHE   CB      1185    0.217221939    6.970365134    6.528045234
  123 PHE   CG      1186    0.147992534    7.100001641    6.570613189
  123 PHE   CD1     1187    0.072477635    0.184800319    6.687247078
  123 PHE   HD1     1188    0.063766107    0.097421845    6.751823482
  123 PHE   CD2     1189    0.169148727    0.298241311    6.498868339
  123 PHE   HD2     1190    0.244600805    0.300734508    6.420244116
  123 PHE   CE1     1191    0.015477118    0.303859518    6.730796367
  123 PHE   HE1     1192   -0.042425730    0.306929671    6.823093900
  123 PHE   CE2     1193    0.108461501    0.416407115    6.539840113
  123 PHE   HE2     1194    0.119726654    0.506098762    6.478934406
  123 PHE   CZ      1195    0.037120920    0.420929561    6.659050013
  123 PHE   HZ      1196    0.014264670    0.515873638    6.707467103
  123 PHE   C       1197    0.033082061    0.013372387    6.361322172
  123 PHE   O       1198   -0.084685666    0.011757324    6.396778551
  124 TYR   N       1199    0.072859353    0.042342580    6.237749788
  124 TYR   H       1200    0.164668819    0.021478707    6.204019721
  124 TYR   CA      1201    6.896327234    0.099572963    6.141740265
  124 TYR   CB      1202    6.954167269    0.164635345    6.015939247
  124 TYR   CG      1203    7.037867443    0.286972190    6.053785707
  124 TYR   CD1     1204    0.056016402    0.402218498    6.099368114
  124 TYR   HD1     1205   -0.052156539    0.411566942    6.089764900
  124 TYR   CD2     1206    0.257509598    0.276592979    6.056637886
  124 TYR   HD2     1207    0.307472240    0.192840152    6.007953202
  124 TYR   CE1     1208    0.130354070    0.504871776    6.156427245
  124 TYR   HE1     1209    0.082086318    0.600898046    6.174539922
  124 TYR   CE2     1210    0.332277784    0.382928891    6.105851831
  124 TYR   HE2     1211    0.437899560    0.388545717    6.079517594
  124 TYR   CZ      1212    0.268870555    0.493999998    6.160290154
  124 TYR   OH      1213    0.338374887    0.576974743    6.242619109
  124 TYR   HH      1214    0.426237142    0.591661935    6.197185843
  124 TYR   C       1215    6.775082392    0.015235067    6.101765999
  124 TYR   O       1216    6.673405698    0.073150220    6.063847078
  125 SER   N       1217    6.781325433    6.804416663    6.130339360
  125 SER   H       1218    6.864534042    6.763825265    6.168137055
  125 SER   CA      1219    6.662000039    6.718613092    6.127460964
  125 SER   CB      1220    6.692774687    6.571574948    6.156489112
  125 SER   OG      1221    6.751775185    6.562498359    6.286441174
  125 SER   HG      1222    6.850569631    6.575110502    6.277463895
  125 SER   C       1223    6.549557353    6.762427365    6.221538395
  125 SER   O       1224    6.432900512    6.736626014    6.192280504
  126 ALA   N       1225    6.580771296    6.850159730    6.316512280
  126 ALA   H       1226    6.676470678    6.867555400    6.339729062
  126 ALA   CA      1227    6.484333538    6.918705868    6.403766819
  126 ALA   CB      1228    6.557521861    7.012867309    6.499620556
  126 ALA   C       1229    6.379671626    0.077746394    6.323898466
  126 ALA   O       1230    6.260190870    0.052765066    6.339100393
  127 TYR   N       1231    6.424643720    0.133862822    6.212009600
  127 TYR   H       1232    6.519412767    0.136655225    6.180212896
  127 TYR   CA      1233    6.340657566    0.196545039    6.108925624
  127 TYR   CB      1234    6.417622816    0.289171097    6.014542761
  127 TYR   CG      1235    6.483382506    0.403563384    6.092001706
  127 TYR   CD1     1236    6.410661372    0.515585072    6.130514147
  127 TYR   HD1     1237    6.310338115    0.534249161    6.092224467
  127 TYR   CD2     1238    6.607369305    0.381581773    6.150840096
  127 TYR   HD2     1239    6.674890100    0.308658726    6.106072121
  127 TYR   CE1     1240    6.457089206    0.602113301    6.228886043
  127 TYR   HE1     1241    6.394040888    0.687741523    6.252847953
  127 TYR   CE2     1242    6.654246096    0.467125178    6.249855663
  127 TYR   HE2     1243    6.747019950    0.441584391    6.301058009
  127 TYR   CZ      1244    6.578011518    0.575437122    6.292018288
  127 TYR   OH      1245    6.625916980    0.646817686    6.397391085
  127 TYR   HH      1246    6.645901430    0.741162027    6.370937918
  127 TYR   C       1247    6.247640128    0.105870630    6.028062778
  127 TYR   O       1248    6.143113165    0.149932893    5.980495550
  128 LEU   N       1249    6.272676999    6.894209682    6.030725340
  128 LEU   H       1250    6.349947299    6.853188652    6.079174619
  128 LEU   CA      1251    6.175246163    6.797739304    5.977687077
  128 LEU   CB      1252    6.219164526    6.651165673    5.978042972
  128 LEU   CG      1253    6.336140922    6.611967242    5.887530458
  128 LEU   CD1     1254    6.379257187    6.470994687    5.928505093
  128 LEU   CD2     1255    6.303164651    6.615547526    5.738169323
  128 LEU   C       1256    6.042948746    6.800144028    6.054526713
  128 LEU   O       1257    5.936562562    6.806797415    5.993137723
  129 VAL   N       1258    6.050016642    6.805578733    6.187234730
  129 VAL   H       1259    6.135925207    6.816083805    6.237328263
  129 VAL   CA      1260    5.930774379    6.812942234    6.272905577
  129 VAL   CB      1261    5.938178356    6.708611345    6.384579657
  129 VAL   CG1     1262    5.933576201    6.564994443    6.332014029
  129 VAL   CG2     1263    6.060247931    6.726051309    6.475178521
  129 VAL   C       1264    5.882955122    0.029887590    6.324508123
  129 VAL   O       1265    5.764799090    0.063636032    6.318961512
  130 ALA   N       1266    5.976398702    0.118742908    6.357117670
  130 ALA   H       1267    6.074255113    0.098699195    6.362043078
  130 ALA   CA      1268    5.948832741    0.256363279    6.400842900
  130 ALA   CB      1269    6.025580462    0.284022787    6.530279136
  130 ALA   C       1270    5.971669962    0.364003061    6.294518469
  130 ALA   O       1271    6.027368620    0.328683522    6.190689635
  131 GLU   N       1272    5.903776907    0.478106599    6.302323497
  131 GLU   H       1273    5.818940404    0.489900705    6.353949733
  131 GLU   CA      1274    5.944457100    0.591985606    6.218731501
  131 GLU   CB      1275    5.830400943    0.676155655    6.161150288
  131 GLU   CG      1276    5.734617965    0.738209478    6.263043366
  131 GLU   CD      1277    5.623831474    0.643787492    6.310142919
  131 GLU   OE1     1278    5.548545107    0.588639429    6.226982506
  131 GLU   OE2     1279    5.595780806    0.649043841    6.431829587
  131 GLU   C       1280    6.047973452    0.675590487    6.294279440
  131 GLU   O       1281    6.145217434    0.720539949    6.233832928
  132 LYSH  N       1282    6.029159996    0.689462603    6.425215777
  132 LYSH  H       1283    5.938473913    0.678430562    6.465912016
  132 LYSH  CA      1284    6.122873160    0.754214554    6.518146980
  132 LYSH  CB      1285    6.053177767    0.870329555    6.589342900
  132 LYSH  CG      1286    6.149891679    0.949599301    6.677485535
  132 LYSH  CD      1287    6.095652264    1.081741095    6.732293477
  132 LYSH  CE      1288    5.993952910    1.059837768    6.844482988
  132 LYSH  NZ      1289    5.980946471    1.181133136    6.926493283
  132 LYSH  HZ1     1290    5.945942536    1.256074441    6.870293533
  132 LYSH  HZ2     1291    6.072658430    1.203958020    6.959178808
  132 LYSH  HZ3     1292    5.921356661    1.167438663    7.005623028
  132 LYSH  C       1293    6.183053305    0.663024142    6.625264401
  132 LYSH  O       1294    6.114641333    0.592872186    6.699611595
  133 VAL   N       1295    6.315256749    0.673660928    6.635306150
  133 VAL   H       1296    6.371372955    0.729637388    6.574317666
  133 VAL   CA      1297    6.397034200    0.610928995    6.740135105
  133 VAL   CB      1298    6.510434213    0.527180224    6.680682702
  133 VAL   CG1     1299    6.595450609    0.457243050    6.786937139
  133 VAL   CG2     1300    6.457913700    0.418718045    6.586431992
  133 VAL   C       1301    6.457960883    0.721321138    6.826798383
  133 VAL   O       1302    6.515261096    0.817237992    6.775335260
  134 THR   N       1303    6.428721127    0.711218327    0.037227705
  134 THR   H       1304    6.362912148    0.643870480    0.070894396
  134 THR   CA      1305    6.493894034    0.799211857    0.135321484
  134 THR   CB      1306    6.395649175    0.863387914    0.233506408
  134 THR   OG1     1307    6.279646799    0.911572738    0.165164095
  134 THR   HG1     1308    6.295836740    1.009166393    0.150541283
  134 THR   CG2     1309    6.462848878    0.981570263    0.303718304
  134 THR   C       1310    6.595762716    0.716311873    0.213810967
  134 THR   O       1311    6.560519825    0.613024235    0.270543697
  135 VAL   N       1312    6.717525088    0.767664933    0.228909765
  135 VAL   H       1313    6.750725511    0.858097374    0.202057836
  135 VAL   CA      1314    6.821337067    0.693494670    0.301941734
  135 VAL   CB      1315    6.933658747    0.640735391    0.212453786
  135 VAL   CG1     1316    7.032836723    0.552182078    0.288157420
  135 VAL   CG2     1317    6.879636383    0.561219284    0.093421734
  135 VAL   C       1318    6.872649433    0.775167222    0.420715420
  135 VAL   O       1319    6.925604297    0.884530080    0.401550112
  136 ILE   N       1320    6.856986526    0.718298014    0.539930313
  136 ILE   H       1321    6.815470391    0.627327269    0.540787267
  136 ILE   CA      1322    6.905321604    0.776102245    0.666164364
  136 ILE   CB      1323    6.800732371    0.765564775    0.777345926
  136 ILE   CG1     1324    6.661661809    0.819691741    0.743542117
  136 ILE   CG2     1325    6.855637820    0.828317219    0.905635335
  136 ILE   CD      1326    6.652465923    0.972243184    0.736054681
  136 ILE   C       1327    0.113738829    0.700078628    0.703757816
  136 ILE   O       1328    0.112051596    0.577201676    0.698422048
  137 THR   N       1329    0.223905524    0.768808381    0.732541852
  137 THR   H       1330    0.230071198    0.867248953    0.716044579
  137 THR   CA      1331    0.347460097    0.699751848    0.772235687
  137 THR   CB      1332    0.439987959    0.681250038    0.651778486
  137 THR   OG1     1333    0.535504604    0.578094983    0.677943449
  137 THR   HG1     1334    0.491743313    0.490553352    0.657402637
  137 THR   CG2     1335    0.508275807    0.813465502    0.616158790
  137 THR   C       1336    0.426476586    0.762242134    0.887387090
  137 THR   O       1337    0.423953631    0.883260079    0.909208071
  138 LYSH  N       1338    0.496548991    0.672557575    0.956215986
  138 LYSH  H       1339    0.493248461    0.576487373    0.928646194
  138 LYSH  CA      1340    0.585953700    0.706795120    1.067784374
  138 LYSH  CB      1341    0.501651862    0.700422656    1.195314660
  138 LYSH  CG      1342    0.574780767    0.773551395    1.308058125
  138 LYSH  CD      1343    0.590095314    0.921361858    1.271636540
  138 LYSH  CE      1344    0.656950454    1.008091707    1.378483053
  138 LYSH  NZ      1345    0.800905209    0.981961408    1.392705491
  138 LYSH  HZ1     1346    0.845012714    0.982721300    1.302961954
  138 LYSH  HZ2     1347    0.815574593    0.895045158    1.439926504
  138 LYSH  HZ3     1348    0.843510492    1.056555902    1.443895837
  138 LYSH  C       1349    0.709748427    0.617605065    1.079198318
  138 LYSH  O       1350    0.701933795    0.497313589    1.103650162
  139 HISA  N       1351    0.822823888    0.687190561    1.071181829
  139 HISA  H       1352    0.820532928    0.776961608    1.027162739
  139 HISA  CA      1353    0.958151314    0.639122184    1.102609277
  139 HISA  CB      1354    1.043953878    0.658098221    0.977358172
  139 HISA  CG      1355    1.182079995    0.593707188    0.963730382
  139 HISA  ND1     1356    1.299271404    0.643708020    1.001916324
  139 HISA  HD1     1357    1.318801934    0.698812793    1.083052571
  139 HISA  CD2     1358    1.207347002    0.489101581    0.885565587
  139 HISA  HD2     1359    1.130147195    0.422665186    0.846740397
  139 HISA  CE1     1360    1.394516040    0.570507229    0.944830173
  139 HISA  HE1     1361    1.501096830    0.587814115    0.959730086
  139 HISA  NE2     1362    1.338750395    0.469976208    0.877953623
  139 HISA  C       1363    1.012654447    0.731306743    1.211896261
  139 HISA  O       1364    0.983380925    0.850778029    1.212213875
  140 ASN   N       1365    1.088549154    0.682723436    1.309722507
  140 ASN   H       1366    1.125950366    0.590204574    1.303142890
  140 ASN   CA      1367    1.111968858    0.756002426    1.434989891
  140 ASN   CB      1368    1.183408673    0.676933334    1.544794454
  140 ASN   CG      1369    1.108499358    0.553214980    1.594690075
  140 ASN   OD1     1370    0.987832922    0.537278929    1.576951594
  140 ASN   ND2     1371    1.187448223    0.452370577    1.630510907
  140 ASN   HD21    1372    1.147695186    0.366869257    1.663815867
  140 ASN   HD22    1373    1.286438872    0.462995087    1.621221569
  140 ASN   C       1374    1.180650903    0.890313644    1.409390702
  140 ASN   O       1375    1.136758445    0.992753262    1.461447543
  141 ASP   N       1376    1.279679203    0.886767206    1.320671528
  141 ASP   H       1377    1.326760092    0.804263073    1.289401782
  141 ASP   CA      1378    1.372873574    0.995878662    1.288739756
  141 ASP   CB      1379    1.475583338    0.949788041    1.185118609
  141 ASP   CG      1380    1.547154755    0.818279061    1.216613386
  141 ASP   OD1     1381    1.669851923    0.823361612    1.239972888
  141 ASP   OD2     1382    1.481189163    0.712163173    1.219969336
  141 ASP   C       1383    1.309011133    1.123871021    1.234418743
  141 ASP   O       1384    1.358055559    1.234310849    1.257389427
  142 ASP   N       1385    1.202071425    1.106515093    1.157271671
  142 ASP   H       1386    1.145088610    1.025023647    1.146647306
  142 ASP   CA      1387    1.127835850    1.213654856    1.089288759
  142 ASP   CB      1388    1.149891724    1.197348419    0.938754102
  142 ASP   CG      1389    1.114074351    1.310580709    0.842301427
  142 ASP   OD1     1390    1.066782591    1.416577953    0.888702659
  142 ASP   OD2     1391    1.113969772    1.285416804    0.719868727
  142 ASP   C       1392    0.979841876    1.216735263    1.128021677
  142 ASP   O       1393    0.933994175    1.119863878    1.188388642
  143 GLU   N       1394    0.906957267    1.322706150    1.094154216
  143 GLU   H       1395    0.936873347    1.383129978    1.020292617
  143 GLU   CA      1396    0.767768006    1.340464052    1.138004377
  143 GLU   CB      1397    0.723767934    1.486062418    1.121363993
  143 GLU   CG      1398    0.741779967    1.560081201    1.254050797
  143 GLU   CD      1399    0.658874627    1.505151308    1.370303771
  143 GLU   OE1     1400    0.545866864    1.455779383    1.349891538
  143 GLU   OE2     1401    0.717007667    1.503146941    1.480935526
  143 GLU   C       1402    0.661044572    1.246380313    1.081702166
  143 GLU   O       1403    0.693336820    1.155281606    1.005621143
  144 GLN   N       1404    0.539893046    1.251831165    1.136306159
  144 GLN   H       1405    0.527619180    1.318557814    1.209774139
  144 GLN   CA      1406    0.421264993    1.179981100    1.087569345
  144 GLN   CB      1407    0.308044643    1.166786568    1.189630081
  144 GLN   CG      1408    0.221850576    1.047848039    1.146843652
  144 GLN   CD      1409    0.132296304    0.994396001    1.258772464
  144 GLN   OE1     1410    0.179107518    0.928280903    1.351320161
  144 GLN   NE2     1411    0.003076254    1.024571821    1.249794775
  144 GLN   HE21    1412   -0.057543427    0.992959992    1.322767398
  144 GLN   HE22    1413   -0.037961815    1.061997449    1.166643065
  144 GLN   C       1414    0.373110034    1.244746344    0.957585795
  144 GLN   O       1415    0.332369441    1.360796809    0.958145276
  145 TYR   N       1416    0.378109583    1.167306620    0.849576735
  145 TYR   H       1417    0.404051087    1.070854313    0.854474796
  145 TYR   CA      1418    0.337565054    1.220383586    0.718635255
  145 TYR   CB      1419    0.454516643    1.223135294    0.620030433
  145 TYR   CG      1420    0.564459586    1.321331679    0.661006273
  145 TYR   CD1     1421    0.544706541    1.458260017    0.647650871
  145 TYR   HD1     1422    0.454966297    1.497711777    0.599993267
  145 TYR   CD2     1423    0.678705479    1.269028665    0.720438533
  145 TYR   HD2     1424    0.680394552    1.164073451    0.749785614
  145 TYR   CE1     1425    0.643791991    1.544059698    0.693929577
  145 TYR   HE1     1426    0.628226650    1.651684737    0.686474955
  145 TYR   CE2     1427    0.778028476    1.356462070    0.762988168
  145 TYR   HE2     1428    0.867941452    1.314085620    0.807708142
  145 TYR   CZ      1429    0.761942989    1.493599236    0.746998956
  145 TYR   OH      1430    0.866217523    1.574779818    0.779181310
  145 TYR   HH      1431    0.945609077    1.522655177    0.810486412
  145 TYR   C       1432    0.211837011    1.154378449    0.661684493
  145 TYR   O       1433    0.200197719    1.031945551    0.662832530
  146 ALA   N       1434    0.140050378    1.239605898    0.589097920
  146 ALA   H       1435    0.162202569    1.337044803    0.585232639
  146 ALA   CA      1436    0.016551682    1.203169857    0.518161944
  146 ALA   CB      1437   -0.097504012    1.281719149    0.583209346
  146 ALA   C       1438    0.024386559    1.241535562    0.370250478
  146 ALA   O       1439    0.014196717    1.358875277    0.334786992
  147 TRP   N       1440    0.062421702    1.140382308    0.292724048
  147 TRP   H       1441    0.078804945    1.047476522    0.325902989
  147 TRP   CA      1442    0.056694005    1.138510647    0.145840427
  147 TRP   CB      1443    0.156713951    1.032937558    0.098294409
  147 TRP   CG      1444    0.182633633    1.012096231    6.867892334
  147 TRP   CD1     1445    0.293986093    1.049891303    6.805746362
  147 TRP   HD1     1446    0.372759827    1.113221713    6.846550261
  147 TRP   CD2     1447    0.110574327    0.932658763    6.779475433
  147 TRP   NE1     1448    0.296100457    0.995818517    6.684251647
  147 TRP   HE1     1449    0.366372727    1.010519306    6.614626587
  147 TRP   CE2     1450    0.185814764    0.924632832    6.662880575
  147 TRP   CE3     1451    6.913080762    0.857665799    6.791267382
  147 TRP   HE3     1452    6.854296702    0.866833031    6.882591025
  147 TRP   CZ2     1453    0.144732978    0.846616391    6.555424900
  147 TRP   HZ2     1454    0.198690366    0.842988956    6.460786165
  147 TRP   CZ3     1455    6.874141915    0.775075688    6.686469140
  147 TRP   HZ3     1456    6.780586294    0.719907691    6.695679909
  147 TRP   CH2     1457    0.031088898    0.767957379    6.570228041
  147 TRP   HH2     1458   -0.009045010    0.711860426    6.485827794
  147 TRP   C       1459    6.832444656    1.107104433    0.101960765
  147 TRP   O       1460    6.765791832    1.024930102    0.164698424
  148 GLU   N       1461    6.787758016    1.167357758    6.911069355
  148 GLU   H       1462    6.855121033    1.234170219    6.879457802
  148 GLU   CA      1463    6.658110414    1.140024243    6.847374074
  148 GLU   CB      1464    6.557172528    1.235613584    6.911276875
  148 GLU   CG      1465    6.412755302    1.202277588    6.873335084
  148 GLU   CD      1466    6.302701399    1.257618248    0.045145410
  148 GLU   OE1     1467    6.247658220    1.366862962    0.019497956
  148 GLU   OE2     1468    6.280282996    1.190369862    0.148094271
  148 GLU   C       1469    6.663619958    1.147837316    6.694680828
  148 GLU   O       1470    6.731247977    1.236007569    6.641913417
  149 SER   N       1471    6.604911587    1.048193989    6.628987773
  149 SER   H       1472    6.563947427    0.970274535    6.676427172
  149 SER   CA      1473    6.599308966    1.048976179    6.482095781
  149 SER   CB      1474    6.719899741    0.966491374    6.436698555
  149 SER   OG      1475    6.704734731    0.883640876    6.321119412
  149 SER   HG      1476    6.694749617    0.940630532    6.239556661
  149 SER   C       1477    6.467546638    0.987591196    6.434328627
  149 SER   O       1478    6.430072656    0.878258215    6.476424713
  150 SER   N       1479    6.412643221    1.044224915    6.327243442
  150 SER   H       1480    6.466639859    1.116839053    6.284673927
  150 SER   CA      1481    6.278629856    1.018832297    6.272391089
  150 SER   CB      1482    6.188872626    1.135296294    6.314719096
  150 SER   OG      1483    6.214705234    1.181954619    6.447396174
  150 SER   HG      1484    6.132291752    1.237766354    6.457081396
  150 SER   C       1485    6.273192111    1.014345598    6.119543227
  150 SER   O       1486    6.166162672    1.026492506    6.060149608
  151 ALA   N       1487    6.386109935    0.989796242    6.053686391
  151 ALA   H       1488    6.469948604    0.968467822    6.103864419
  151 ALA   CA      1489    6.404393846    1.009781862    5.909199701
  151 ALA   CB      1490    6.311044860    0.920883192    5.826759657
  151 ALA   C       1491    6.395457078    1.157278708    5.869495368
  151 ALA   O       1492    6.359689132    1.241032333    5.952175832
  152 GLY   N       1493    6.432882343    1.189691362    5.746054007
  152 GLY   H       1494    6.422549792    1.123286258    5.671998011
  152 GLY   CA      1495    6.428606608    1.328635491    5.698227413
  152 GLY   C       1496    6.561921684    1.400512967    5.676554408
  152 GLY   O       1497    6.561211183    1.517884364    5.639741145
  153 GLY   N       1498    6.675863322    1.333496857    5.691259322
  153 GLY   H       1499    6.674135284    1.233513333    5.692472262
  153 GLY   CA      1500    6.807064639    1.391947949    5.659942452
  153 GLY   C       1501    6.899042108    1.413316116    5.780328067
  153 GLY   O       1502    7.018584465    1.385437511    5.772314029
  154 SER   N       1503    6.839537031    1.439711120    5.896315197
  154 SER   H       1504    6.742236307    1.420587343    5.909232257
  154 SER   CA      1505    6.913522913    1.478960221    6.017112168
  154 SER   CB      1506    6.877638499    1.622012925    6.057784304
  154 SER   OG      1507    6.734976151    1.626665356    6.066496295
  154 SER   HG      1508    6.700705549    1.706403094    6.116169437
  154 SER   C       1509    6.882180137    1.390205189    6.137741928
  154 SER   O       1510    6.797636531    1.301413773    6.127869580
  155 PHE   N       1511    0.053826463    1.396245754    6.234948428
  155 PHE   H       1512    0.139574352    1.445023267    6.218556437
  155 PHE   CA      1513    0.027334550    1.349801855    6.371889565
  155 PHE   CB      1514    0.104281093    1.224703545    6.414742938
  155 PHE   CG      1515    0.256169677    1.242182516    6.420475597
  155 PHE   CD1     1516    0.319552936    1.278224563    6.538816351
  155 PHE   HD1     1517    0.260028913    1.291084811    6.629225603
  155 PHE   CD2     1518    0.334397031    1.216763758    6.308418524
  155 PHE   HD2     1519    0.287215664    1.196629557    6.212256290
  155 PHE   CE1     1520    0.458286971    1.284633225    6.544560701
  155 PHE   HE1     1521    0.507113847    1.319925411    6.635389158
  155 PHE   CE2     1522    0.473188624    1.216408815    6.315953512
  155 PHE   HE2     1523    0.530680198    1.181456601    6.230208993
  155 PHE   CZ      1524    0.536491067    1.248700504    6.435414480
  155 PHE   HZ      1525    0.644813976    1.241269150    6.445002108
  155 PHE   C       1526    0.050137536    1.461110140    6.474379292
  155 PHE   O       1527    0.132744062    1.549955003    6.454060536
  156 THR   N       1528    6.893156938    1.457680087    6.583537537
  156 THR   H       1529    6.835915260    1.375885040    6.589420532
  156 THR   CA      1530    6.904988261    1.559829270    6.688602012
  156 THR   CB      1531    6.767277246    1.621871812    6.713095890
  156 THR   OG1     1532    6.678240741    1.526554716    6.771729849
  156 THR   HG1     1533    6.580683938    1.533615539    6.750907091
  156 THR   CG2     1534    6.704306426    1.700207002    6.597738731
  156 THR   C       1535    0.048218130    1.502614289    6.816170684
  156 THR   O       1536    0.015155804    1.390197516    6.853580277
  157 VAL   N       1537    0.133220070    1.577444482    6.885913874
  157 VAL   H       1538    0.165909908    1.662865557    6.845474708
  157 VAL   CA      1539    0.192047865    1.541456286    0.096808134
  157 VAL   CB      1540    0.340333439    1.506083833    0.083624567
  157 VAL   CG1     1541    0.414731297    1.465809306    0.211107591
  157 VAL   CG2     1542    0.371389878    1.407178065   -0.028918829
  157 VAL   C       1543    0.171060112    1.658122173    0.193557577
  157 VAL   O       1544    0.179203228    1.776115650    0.159770319
  158 ARG   N       1545    0.141154471    1.620759262    0.317654400
  158 ARG   H       1546    0.118825865    1.525070040    0.336273170
  158 ARG   CA      1547    0.148219869    1.708505455    0.435381568
  158 ARG   CB      1548    0.012028832    1.773444225    0.460798432
  158 ARG   CG      1549   -0.097919260    1.673719774    0.497895715
  158 ARG   CD      1550    6.690434186    1.741149950    0.540451055
  158 ARG   NE      1551    6.599201768    1.631798427    0.576844306
  158 ARG   HE      1552    6.518623443    1.622000253    0.518439427
  158 ARG   CZ      1553    6.591827219    1.556346517    0.687324133
  158 ARG   NH1     1554    6.669425622    1.577674824    0.794462480
  158 ARG   HH11    1555    6.661606666    1.519260407    0.875243306
  158 ARG   HH12    1556    6.741368868    1.646995197    0.790231654
  158 ARG   NH2     1557    6.520227757    1.443088822    0.685919655
  158 ARG   HH21    1558    6.518368420    1.389182436    0.770125085
  158 ARG   HH22    1559    6.467326794    1.412731306    0.606673775
  158 ARG   C       1560    0.195751624    1.634045783    0.560312506
  158 ARG   O       1561    0.208018021    1.511710598    0.556757464
  159 THR   N       1562    0.225888827    1.706420395    0.667765597
  159 THR   H       1563    0.252899906    1.802463606    0.660840030
  159 THR   CA      1564    0.244231787    1.654227880    0.803953207
  159 THR   CB      1565    0.299168893    1.760639657    0.899178820
  159 THR   OG1     1566    0.403178592    1.832955771    0.832836055
  159 THR   HG1     1567    0.493636553    1.807309114    0.866896961
  159 THR   CG2     1568    0.359379043    1.689766128    1.020683725
  159 THR   C       1569    0.106440888    1.615333152    0.857907324
  159 THR   O       1570    0.006570288    1.686400674    0.847744824
  160 ASP   N       1571    0.106494717    1.498635001    0.921721444
  160 ASP   H       1572    0.189199380    1.442616283    0.926589183
  160 ASP   CA      1573    6.905670189    1.437933731    0.981573160
  160 ASP   CB      1574    6.900854901    1.288174124    0.950669910
  160 ASP   CG      1575    6.764150615    1.224259113    0.975832616
  160 ASP   OD1     1576    6.661488588    1.279226967    0.930411901
  160 ASP   OD2     1577    6.760776369    1.116257550    1.038675889
  160 ASP   C       1578    6.879783650    1.465768591    1.129785901
  160 ASP   O       1579    6.956740227    1.433009011    1.219985897
  161 THR   N       1580    6.787389203    1.559807775    1.147435241
  161 THR   H       1581    6.758992301    1.616857440    1.070364303
  161 THR   CA      1582    6.736127192    1.609354726    1.275992734
  161 THR   CB      1583    6.705829135    1.758646657    1.261746779
  161 THR   OG1     1584    6.617826134    1.770272828    1.149631183
  161 THR   HG1     1585    6.527572649    1.736910006    1.176864275
  161 THR   CG2     1586    6.828122994    1.846168009    1.233532526
  161 THR   C       1587    6.610548008    1.535501369    1.322706367
  161 THR   O       1588    6.505661098    1.542302673    1.258819901
  162 GLY   N       1589    6.621273839    1.488682577    1.446739294
  162 GLY   H       1590    6.701707446    1.502640531    1.504500490
  162 GLY   CA      1591    6.516351788    1.400700188    1.500223604
  162 GLY   C       1592    6.576028059    1.267558510    1.546316960
  162 GLY   O       1593    6.688692537    1.266662466    1.595680717
  163 GLU   N       1594    6.504034448    1.159581375    1.517188053
  163 GLU   H       1595    6.412664336    1.157803194    1.476565743
  163 GLU   CA      1596    6.526061018    1.021409137    1.562289753
  163 GLU   CB      1597    6.422925861    0.940159448    1.483736410
  163 GLU   CG      1598    6.431742446    0.787483841    1.488538860
  163 GLU   CD      1599    6.382469431    0.724331187    1.618895728
  163 GLU   OE1     1600    6.399900530    0.600890859    1.627962807
  163 GLU   OE2     1601    6.313340849    0.785454653    1.703216450
  163 GLU   C       1602    6.669251022    0.971667751    1.541434192
  163 GLU   O       1603    6.714940064    0.950444422    1.429219777
  164 PRO   N       1604    6.744362071    0.951861996    1.649397945
  164 PRO   CA      1605    6.883424711    0.904211936    1.647391050
  164 PRO   CB      1606    6.946237664    0.945080823    1.780786547
  164 PRO   CG      1607    6.844603251    1.040925443    1.843166072
  164 PRO   CD      1608    6.709555284    1.000515400    1.783675024
  164 PRO   C       1609    6.892674307    0.751743539    1.638448611
  164 PRO   O       1610    6.831004252    0.675408190    1.712612018
  165 MET   N       1611    0.061169459    0.707769633    1.548377994
  165 MET   H       1612    0.139374409    0.764794289    1.523199659
  165 MET   CA      1613    0.075217960    0.564371536    1.519211580
  165 MET   CB      1614    0.052774220    0.537069603    1.370335053
  165 MET   CG      1615    0.161391166    0.594421955    1.279102326
  165 MET   SD      1616    0.137020078    0.547382239    1.103937704
  165 MET   CE      1617    0.153316557    0.371222744    1.123591133
  165 MET   C       1618    0.192133647    0.479154060    1.569004263
  165 MET   O       1619    0.208160644    0.365091370    1.525855234
  166 GLY   N       1620    0.276907637    0.532373721    1.656601284
  166 GLY   H       1621    0.251715267    0.612766141    1.710493202
  166 GLY   CA      1622    0.399463740    0.467154689    1.704963616
  166 GLY   C       1623    0.512111778    0.461894211    1.601579482
  166 GLY   O       1624    0.607339077    0.539686247    1.604606307
  167 ARG   N       1625    0.490843641    0.381510034    1.497790263
  167 ARG   H       1626    0.402776032    0.335871985    1.485091232
  167 ARG   CA      1627    0.582905989    0.357350246    1.385764785
  167 ARG   CB      1628    0.699855318    0.279051089    1.445778334
  167 ARG   CG      1629    0.824285023    0.273634555    1.356925319
  167 ARG   CD      1630    0.927469582    0.180509414    1.420901833
  167 ARG   NE      1631    0.875605872    0.043521018    1.408436315
  167 ARG   HE      1632    0.831353914    0.015364497    1.323295404
  167 ARG   CZ      1633    0.860823914   -0.035351735    1.515758383
  167 ARG   NH1     1634    0.908498772   -0.000575765    1.636065241
  167 ARG   HH11    1635    0.896143793   -0.067834857    1.709033276
  167 ARG   HH12    1636    0.955401492    0.086821562    1.648819772
  167 ARG   NH2     1637    0.795285092   -0.151918857    1.507036781
  167 ARG   HH21    1638    0.781723768   -0.214536339    1.583828690
  167 ARG   HH22    1639    0.741278521   -0.170785037    1.425006779
  167 ARG   C       1640    0.509621301    0.264224180    1.288999677
  167 ARG   O       1641    0.425933011    0.184606175    1.331263660
  168 GLY   N       1642    0.540356456    0.277712448    1.160308089
  168 GLY   H       1643    0.598507525    0.351963400    1.127080051
  168 GLY   CA      1644    0.484636136    0.189289492    1.056932811
  168 GLY   C       1645    0.427582614    0.281489730    0.948970556
  168 GLY   O       1646    0.450622514    0.400836352    0.930113373
  169 THR   N       1647    0.355246972    0.215113257    0.859244757
  169 THR   H       1648    0.351630939    0.122452248    0.821801735
  169 THR   CA      1649    0.272883351    0.273284170    0.752265015
  169 THR   CB      1650    0.340259406    0.257178908    0.615842892
  169 THR   OG1     1651    0.461751227    0.332596424    0.614875436
  169 THR   HG1     1652    0.535396943    0.279508973    0.572926158
  169 THR   CG2     1653    0.254154963    0.299957164    0.496807204
  169 THR   C       1654    0.125716284    0.231930386    0.758727698
  169 THR   O       1655    0.092446134    0.136731314    0.829166659
  170 LYSH  N       1656    0.038463314    0.325003772    0.721120290
  170 LYSH  H       1657    0.070515925    0.419662683    0.717503873
  170 LYSH  CA      1658    6.814808503    0.296672277    0.699385572
  170 LYSH  CB      1659    6.730057703    0.374535785    0.800190529
  170 LYSH  CG      1660    6.758690842    0.325036392    0.942095532
  170 LYSH  CD      1661    6.676254368    0.398986239    1.047659097
  170 LYSH  CE      1662    6.713852484    0.344382131    1.185549537
  170 LYSH  NZ      1663    6.649366069    0.422244418    1.292258910
  170 LYSH  HZ1     1664    6.549559101    0.420745900    1.286236358
  170 LYSH  HZ2     1665    6.672095255    0.519318177    1.284588546
  170 LYSH  HZ3     1666    6.673348178    0.379311852    1.379331600
  170 LYSH  C       1667    6.771438904    0.346492916    0.561385253
  170 LYSH  O       1668    6.767693683    0.466101163    0.532945122
  171 VAL   N       1669    6.716189586    0.254710898    0.482575122
  171 VAL   H       1670    6.711859617    0.157337991    0.504942509
  171 VAL   CA      1671    6.662602606    0.288779660    0.350000924
  171 VAL   CB      1672    6.720589528    0.195497203    0.243502314
  171 VAL   CG1     1673    6.667502940    0.223393027    0.102758468
  171 VAL   CG2     1674    6.873261007    0.202738466    0.236463065
  171 VAL   C       1675    6.510957529    0.271366535    0.360535348
  171 VAL   O       1676    6.456554862    0.173040813    0.410566546
  172 ILE   N       1677    6.438320078    0.377053713    0.325255864
  172 ILE   H       1678    6.481086564    0.461582458    0.293198431
  172 ILE   CA      1679    6.291787031    0.387404886    0.330911263
  172 ILE   CB      1680    6.240487009    0.512917411    0.401796881
  172 ILE   CG1     1681    6.312899340    0.539927327    0.533852377
  172 ILE   CG2     1682    6.088779002    0.502987617    0.419005141
  172 ILE   CD      1683    6.285535360    0.681639235    0.584656771
  172 ILE   C       1684    6.235282841    0.382555293    0.188810038
  172 ILE   O       1685    6.239375425    0.486827520    0.123690315
  173 LEU   N       1686    6.188365648    0.266830611    0.143006833
  173 LEU   H       1687    6.190131419    0.183628323    0.198452856
  173 LEU   CA      1688    6.117698232    0.261728845    0.014198172
  173 LEU   CB      1689    6.117171469    0.120271659   -0.044067220
  173 LEU   CG      1690    6.256399036    0.057864103    6.863510796
  173 LEU   CD1     1691    6.239826768   -0.084720840    6.810558983
  173 LEU   CD2     1692    6.352764288    0.140934458    6.778549029
  173 LEU   C       1693    5.972322336    0.307175307    0.028732318
  173 LEU   O       1694    5.888805481    0.234827311    0.082766593
  174 HISB  N       1695    5.945271474    0.424493520    6.891128151
  174 HISB  H       1696    6.014096257    0.479321970    6.843617509
  174 HISB  CA      1697    5.807568077    0.474878382    6.880534669
  174 HISB  CB      1698    5.807695004    0.626806900    6.862372351
  174 HISB  CG      1699    5.876353575    0.701084675    0.058252255
  174 HISB  ND1     1700    5.825283394    0.766179405    0.162380155
  174 HISB  CD2     1701    6.008167827    0.717032357    0.065926920
  174 HISB  HD2     1702    6.080442140    0.676377751   -0.004816466
  174 HISB  CE1     1703    5.923346138    0.827354191    0.228188738
  174 HISB  HE1     1704    5.914870270    0.883846331    0.321020873
  174 HISB  NE2     1705    6.038033325    0.796457362    0.168340734
  174 HISB  HE2     1706    6.125095129    0.844378625    0.179394309
  174 HISB  C       1707    5.753424195    0.409960348    6.752998411
  174 HISB  O       1708    5.788472702    0.450520308    6.642289024
  175 LEU   N       1709    5.685867351    0.296784241    6.770781600
  175 LEU   H       1710    5.636643064    0.282155004    6.856593184
  175 LEU   CA      1711    5.642666522    0.207741059    6.662072424
  175 LEU   CB      1712    5.574209194    0.080905056    6.713406846
  175 LEU   CG      1713    5.666278398    6.908763526    6.794883608
  175 LEU   CD1     1714    5.586846013    6.786754271    6.841884480
  175 LEU   CD2     1715    5.785675231    6.861966779    6.711447333
  175 LEU   C       1716    5.546995389    0.269993307    6.560167641
  175 LEU   O       1717    5.487696173    0.373405610    6.590496646
  176 LYSH  N       1718    5.527259730    0.206012904    6.445250227
  176 LYSH  H       1719    5.588142771    0.132325935    6.415849903
  176 LYSH  CA      1720    5.419618251    0.243565565    6.352433342
  176 LYSH  CB      1721    5.455996809    0.211504948    6.207315452
  176 LYSH  CG      1722    5.585354342    0.280774291    6.163982299
  176 LYSH  CD      1723    5.614457849    0.272899497    6.013987178
  176 LYSH  CE      1724    5.759929596    0.310770920    5.985409760
  176 LYSH  NZ      1725    5.856195277    0.200197067    5.996182338
  176 LYSH  HZ1     1726    5.830434976    0.134138296    6.066700879
  176 LYSH  HZ2     1727    5.946136430    0.236873486    6.019962589
  176 LYSH  HZ3     1728    5.864166073    0.154341589    5.907673910
  176 LYSH  C       1729    5.283027163    0.182687006    6.384807453
  176 LYSH  O       1730    5.270391695    0.089690929    6.464319205
  177 GLU   N       1731    5.176879218    0.231830071    6.321509955
  177 GLU   H       1732    5.191403783    0.300105925    6.249898976
  177 GLU   CA      1733    5.037602430    0.197788492    6.353966551
  177 GLU   CB      1734    4.952387033    0.289520181    6.266017116
  177 GLU   CG      1735    4.809534173    0.310537539    6.316616834
  177 GLU   CD      1736    4.794566809    0.444820413    6.388395045
  177 GLU   OE1     1737    4.780827969    0.439284066    6.512513489
  177 GLU   OE2     1738    4.794821768    0.549489512    6.320075225
  177 GLU   C       1739    5.008220666    0.050449417    6.325026731
  177 GLU   O       1740    4.940719548   -0.020711933    6.399266425
  178 ASP   N       1741    5.062910981    0.005014276    6.212619677
  178 ASP   H       1742    5.107831946    0.066232794    6.147534131
  178 ASP   CA      1743    5.059283279    6.782687286    6.172108626
  178 ASP   CB      1744    5.093972347    6.774619086    6.023317286
  178 ASP   CG      1745    5.237358507    6.813819515    5.987103540
  178 ASP   OD1     1746    5.295273296    6.901718030    6.054518141
  178 ASP   OD2     1747    5.296215910    6.748419740    5.898328428
  178 ASP   C       1748    5.151208688    6.693646519    6.255948266
  178 ASP   O       1749    5.118087432    6.582520198    6.296971723
  179 GLN   N       1750    5.258515431    6.755665428    6.304176796
  179 GLN   H       1751    5.297524456    6.837540394    6.262063012
  179 GLN   CA      1752    5.355525563    6.683826755    6.388090244
  179 GLN   CB      1753    5.494165201    6.745427152    6.368222933
  179 GLN   CG      1754    5.536105058    6.737678905    6.221296087
  179 GLN   CD      1755    5.524338964    6.598884596    6.158028353
  179 GLN   OE1     1756    5.622627414    6.524946305    6.158442559
  179 GLN   NE2     1757    5.417804936    6.570535099    6.083625347
  179 GLN   HE21    1758    5.399310296    6.477118056    6.053126805
  179 GLN   HE22    1759    5.359795174    6.643778957    6.047998490
  179 GLN   C       1760    5.324068660    6.660007865    6.535928840
  179 GLN   O       1761    5.409393770    6.608408744    6.607943816
  180 THR   N       1762    5.197064935    6.675822561    6.572071078
  180 THR   H       1763    5.113513831    6.710155187    6.529176452
  180 THR   CA      1764    5.150284615    6.655610288    6.709947029
  180 THR   CB      1765    5.009407925    6.712628027    6.727574399
  180 THR   OG1     1766    4.930180480    6.673016630    6.615313611
  180 THR   HG1     1767    4.905638283    6.756569709    6.566155051
  180 THR   CG2     1768    5.011041533    6.864906683    6.742277582
  180 THR   C       1769    5.155054218    6.511207272    6.760286082
  180 THR   O       1770    5.186393956    6.492970417    6.877810224
  181 GLU   N       1771    5.172633314    6.418343271    6.666712018
  181 GLU   H       1772    5.143676439    6.469026174    6.585511745
  181 GLU   CA      1773    5.210080923    6.278995552    6.694828183
  181 GLU   CB      1774    5.227975685    6.205398862    6.561888243
  181 GLU   CG      1775    5.336634541    6.260332669    6.469230113
  181 GLU   CD      1776    5.379997991    6.157705635    6.364367116
  181 GLU   OE1     1777    5.430138959    6.201455153    6.258551882
  181 GLU   OE2     1778    5.374883335    6.035823073    6.391687376
  181 GLU   C       1779    5.337711686    6.262522779    6.777581046
  181 GLU   O       1780    5.328165735    6.191330356    6.877440675
  182 TYR   N       1781    5.433393988    6.353920029    6.764069863
  182 TYR   H       1782    5.435278692    6.413282181    6.683606887
  182 TYR   CA      1783    5.555638113    6.353097482    6.845715945
  182 TYR   CB      1784    5.667730219    6.427539350    6.772886282
  182 TYR   CG      1785    5.705741514    6.359234718    6.641367354
  182 TYR   CD1     1786    5.765605996    6.233797642    6.642633939
  182 TYR   HD1     1787    5.816409509    6.198153280    6.732231284
  182 TYR   CD2     1788    5.660899660    6.414256617    6.521867703
  182 TYR   HD2     1789    5.629778450    6.518710187    6.520481266
  182 TYR   CE1     1790    5.771761680    6.154063906    6.528947355
  182 TYR   HE1     1791    5.821711074    6.057206317    6.527265375
  182 TYR   CE2     1792    5.663366277    6.334838584    6.407832203
  182 TYR   HE2     1793    5.619328199    6.375120232    6.316623448
  182 TYR   CZ      1794    5.713347707    6.205278463    6.413682975
  182 TYR   OH      1795    5.686616434    6.115655976    6.314949555
  182 TYR   HH      1796    5.598024064    6.144242006    6.278438478
  182 TYR   C       1797    5.544126542    6.393116905    0.074005928
  182 TYR   O       1798    5.641635892    6.387761258    0.148806584
  183 LEU   N       1799    5.424984764    6.435698812    0.115049017
  183 LEU   H       1800    5.347906104    6.454257769    0.054102766
  183 LEU   CA      1801    5.387888637    6.456746326    0.255734551
  183 LEU   CB      1802    5.292823404    6.576611460    0.253160583
  183 LEU   CG      1803    5.352198044    6.707141031    0.199815636
  183 LEU   CD1     1804    5.247953542    6.817107124    0.178587423
  183 LEU   CD2     1805    5.459856585    6.754320161    0.297754672
  183 LEU   C       1806    5.324496156    6.335705873    0.324599706
  183 LEU   O       1807    5.284246300    6.342714288    0.440621457
  184 GLU   N       1808    5.297910754    6.231292449    0.246625009
  184 GLU   H       1809    5.299207878    6.206390303    0.149777617
  184 GLU   CA      1810    5.227133297    6.115000952    0.302104721
  184 GLU   CB      1811    5.134530497    6.058571598    0.194172105
  184 GLU   CG      1812    4.988508781    6.042183083    0.236812660
  184 GLU   CD      1813    4.965522258    5.951281695    0.357715753
  184 GLU   OE1     1814    4.943109908    5.829894972    0.338047058
  184 GLU   OE2     1815    4.973844701    6.002798986    0.471288054
  184 GLU   C       1816    5.319850541    6.010149991    0.363938936
  184 GLU   O       1817    5.405029024    5.957962559    0.292174752
  185 GLU   N       1818    5.277377734    5.961645108    0.480273084
  185 GLU   H       1819    5.181802186    5.971908394    0.507840817
  185 GLU   CA      1820    5.359991689    5.878869703    0.569349983
  185 GLU   CB      1821    5.282087520    5.863141312    0.700103037
  185 GLU   CG      1822    5.373634265    5.801923245    0.806312932
  185 GLU   CD      1823    5.311342774    5.692100175    0.892704659
  185 GLU   OE1     1824    5.270896582    5.585335844    0.841817952
  185 GLU   OE2     1825    5.324125877    5.701747855    1.016674473
  185 GLU   C       1826    5.396142416    5.745355346    0.503937922
  185 GLU   O       1827    5.515470891    5.717999249    0.491993490
  186 ARG   N       1828    5.298481948    5.678153518    0.443644078
  186 ARG   H       1829    5.204364410    5.687140267    0.476231597
  186 ARG   CA      1830    5.324588446    5.551379302    0.373943692
  186 ARG   CB      1831    5.195067902    5.476362051    0.342228695
  186 ARG   CG      1832    5.215304564    5.333505035    0.291301761
  186 ARG   CD      1833    5.088799620    5.247910933    0.300129764
  186 ARG   NE      1834    4.976043601    5.311949345    0.230889873
  186 ARG   HE      1835    4.993231264    5.403002581    0.193301354
  186 ARG   CZ      1836    4.854677278    5.259861222    0.208310058
  186 ARG   NH1     1837    4.823448593    5.134902183    0.245269604
  186 ARG   HH11    1838    4.732803358    5.098843933    0.223306445
  186 ARG   HH12    1839    4.893114399    5.072845632    0.281253796
  186 ARG   NH2     1840    4.758785533    5.346520214    0.172981470
  186 ARG   HH21    1841    4.663197228    5.318306331    0.164913715
  186 ARG   HH22    1842    4.786050118    5.436633932    0.139294319
  186 ARG   C       1843    5.413034157    5.565666467    0.249916689
  186 ARG   O       1844    5.502366362    5.484808654    0.225238206
  187 ARG   N       1845    5.391176341    5.677281419    0.180963780
  187 ARG   H       1846    5.336659907    5.757795075    0.204332313
  187 ARG   CA      1847    5.468268476    5.708613278    0.059775392
  187 ARG   CB      1848    5.394250510    5.824232621   -0.007784085
  187 ARG   CG      1849    5.455110596    5.868371850   -0.141048247
  187 ARG   CD      1850    5.442716308    5.768481809    6.662639080
  187 ARG   NE      1851    5.507989724    5.822342617    6.542432758
  187 ARG   HE      1852    5.458424612    5.900994753    6.505579456
  187 ARG   CZ      1853    5.604550813    5.768225480    6.466912614
  187 ARG   NH1     1854    5.652949767    5.646980203    6.497174925
  187 ARG   HH11    1855    5.731219280    5.609575462    6.447413064
  187 ARG   HH12    1856    5.619043124    5.599709765    6.578523158
  187 ARG   NH2     1857    5.664300937    5.839090117    6.370135071
  187 ARG   HH21    1858    5.737549905    5.802562435    6.312678263
  187 ARG   HH22    1859    5.648175676    5.937509188    6.362765245
  187 ARG   C       1860    5.613485765    5.744728792    0.091722679
  187 ARG   O       1861    5.701472730    5.677066223    0.038703651
  188 ILE   N       1862    5.636519064    5.818533418    0.199949602
  188 ILE   H       1863    5.565207080    5.863106499    0.254059134
  188 ILE   CA      1864    5.770252161    5.850723344    0.251834414
  188 ILE   CB      1865    5.769797295    5.963411746    0.355328058
  188 ILE   CG1     1866    5.705880908    6.091248706    0.300695559
  188 ILE   CG2     1867    5.916129944    5.993055030    0.388778175
  188 ILE   CD      1868    5.683381726    6.192568536    0.413112241
  188 ILE   C       1869    5.846034836    5.728539482    0.304151621
  188 ILE   O       1870    5.951566333    5.693960618    0.251245082
  189 LYSH  N       1871    5.774990391    5.645267411    0.379712992
  189 LYSH  H       1872    5.681899490    5.670640008    0.406019060
  189 LYSH  CA      1873    5.816511088    5.512639483    0.427628952
  189 LYSH  CB      1874    5.714367818    5.444055216    0.518589628
  189 LYSH  CG      1875    5.728838561    5.503075287    0.659003802
  189 LYSH  CD      1876    5.606493096    5.463938353    0.742123520
  189 LYSH  CE      1877    5.635067931    5.491295015    0.889918132
  189 LYSH  NZ      1878    5.518477988    5.453811716    0.971213448
  189 LYSH  HZ1     1879    5.489094248    5.362553424    0.942781240
  189 LYSH  HZ2     1880    5.444477752    5.517415132    0.949297133
  189 LYSH  HZ3     1881    5.537433353    5.453111128    1.069397990
  189 LYSH  C       1882    5.862325773    5.415774754    0.318406266
  189 LYSH  O       1883    5.966175216    5.350676515    0.328787133
  190 GLU   N       1884    5.780945358    5.409856532    0.213370602
  190 GLU   H       1885    5.691396600    5.454193471    0.209280114
  190 GLU   CA      1886    5.807502389    5.335365247    0.089452588
  190 GLU   CB      1887    5.686552541    5.345607859   -0.003711445
  190 GLU   CG      1888    5.711123470    5.284118147   -0.141630171
  190 GLU   CD      1889    5.602275709    5.322383151    6.676827839
  190 GLU   OE1     1890    5.543406473    5.432119239    6.687663171
  190 GLU   OE2     1891    5.574323611    5.242849912    6.584550671
  190 GLU   C       1892    5.939443749    5.376218774    0.023630089
  190 GLU   O       1893    6.033176267    5.296807286    0.017544799
  191 ILE   N       1894    5.947585685    5.503945448    6.906341120
  191 ILE   H       1895    5.873018318    5.569625427    6.917559331
  191 ILE   CA      1896    6.066488859    5.564042042    6.844198229
  191 ILE   CB      1897    6.029378138    5.707589069    6.806396082
  191 ILE   CG1     1898    5.913869502    5.707897032    6.706058988
  191 ILE   CG2     1899    6.150461166    5.789911396    6.761953278
  191 ILE   CD      1900    5.853308821    5.848076641    6.696514755
  191 ILE   C       1901    6.195540696    5.554709422    0.006935789
  191 ILE   O       1902    6.298893608    5.522720963   -0.051590735
  192 VAL   N       1903    6.186430332    5.581063873    0.136984878
  192 VAL   H       1904    6.094118559    5.608559372    0.163896293
  192 VAL   CA      1905    6.295873852    5.554867403    0.231573832
  192 VAL   CB      1906    6.254492228    5.607434900    0.369175132
  192 VAL   CG1     1907    6.351475258    5.575183920    0.483049330
  192 VAL   CG2     1908    6.240481480    5.759698870    0.363847582
  192 VAL   C       1909    6.343397502    5.409430665    0.232672168
  192 VAL   O       1910    6.446389099    5.380171248    0.172127823
  193 LYSH  N       1911    6.253669613    5.319373055    0.271792344
  193 LYSH  H       1912    6.160132601    5.342431280    0.298644901
  193 LYSH  CA      1913    6.279919914    5.174776606    0.275520982
  193 LYSH  CB      1914    6.158640871    5.095310595    0.324401768
  193 LYSH  CG      1915    6.181011816    5.048718877    0.468407867
  193 LYSH  CD      1916    6.202664046    4.897263716    0.468698979
  193 LYSH  CE      1917    6.348722118    4.855670662    0.450096319
  193 LYSH  NZ      1918    6.354295614    4.714402985    0.409851723
  193 LYSH  HZ1     1919    6.291386034    4.691073007    0.335702976
  193 LYSH  HZ2     1920    6.332257601    4.656904418    0.488648885
  193 LYSH  HZ3     1921    6.447714167    4.691873707    0.382185757
  193 LYSH  C       1922    6.325162497    5.111685657    0.143668616
  193 LYSH  O       1923    6.379260750    5.001270399    0.147172807
  194 LYSH  N       1924    6.287715141    5.171956018    0.031177819
  194 LYSH  H       1925    6.199839299    5.219607490    0.033998455
  194 LYSH  CA      1926    6.335397689    5.134736981    6.816124528
  194 LYSH  CB      1927    6.230470539    5.177185627    6.713175508
  194 LYSH  CG      1928    6.266113514    5.161299749    6.565232619
  194 LYSH  CD      1929    6.164782891    5.245166447    6.487096218
  194 LYSH  CE      1930    6.198565049    5.237620412    6.338063251
  194 LYSH  NZ      1931    6.096895815    5.307584631    6.258221418
  194 LYSH  HZ1     1932    6.082672027    5.398888898    6.296449400
  194 LYSH  HZ2     1933    6.010032002    5.258124635    6.261087026
  194 LYSH  HZ3     1934    6.123875497    5.314282779    6.162162929
  194 LYSH  C       1935    6.476825492    5.182020632    6.781867505
  194 LYSH  O       1936    6.561912957    5.102573724    6.742140016
  195 HISB  N       1937    6.500798738    5.311989157    6.796782801
  195 HISB  H       1938    6.423407264    5.362855268    6.834514668
  195 HISB  CA      1939    6.621178579    5.381048187    6.748298342
  195 HISB  CB      1940    6.587836401    5.510659814    6.674139013
  195 HISB  CG      1941    6.504582972    5.486690773    6.548041519
  195 HISB  ND1     1942    6.553753514    5.447888198    6.430717203
  195 HISB  CD2     1943    6.389235061    5.549592636    6.527372337
  195 HISB  HD2     1944    6.318591373    5.584593531    6.602634882
  195 HISB  CE1     1945    6.473545642    5.492296874    6.334369443
  195 HISB  HE1     1946    6.476336712    5.463500894    6.229285389
  195 HISB  NE2     1947    6.371380161    5.551462715    6.395592409
  195 HISB  HE2     1948    6.291151281    5.588838294    6.349060024
  195 HISB  C       1949    6.722821043    5.419514745    6.855992974
  195 HISB  O       1950    6.838410821    5.447236771    6.824332870
  196 SER   N       1951    6.687751626    5.419575744    0.065362222
  196 SER   H       1952    6.596281055    5.393516018    0.096281599
  196 SER   CA      1953    6.774477152    5.457658908    0.177784427
  196 SER   CB      1954    6.757647901    5.603954976    0.219334729
  196 SER   OG      1955    6.621645411    5.640868618    0.243643287
  196 SER   HG      1956    6.579460420    5.673984108    0.159237937
  196 SER   C       1957    6.769980647    5.374921411    0.306414665
  196 SER   O       1958    6.821958237    5.414711284    0.410555295
  197 GLN   N       1959    6.745798010    5.245706289    0.286193461
  197 GLN   H       1960    6.743948226    5.210196109    0.192721149
  197 GLN   CA      1961    6.727692397    5.144936681    0.391681636
  197 GLN   CB      1962    6.662851586    5.015440458    0.342316980
  197 GLN   CG      1963    6.747048223    4.945886372    0.235162159
  197 GLN   CD      1964    6.713585726    4.991278762    0.092942539
  197 GLN   OE1     1965    6.740325299    5.103789277    0.051045290
  197 GLN   NE2     1966    6.667664319    4.902305994    0.005411986
  197 GLN   HE21    1967    6.656637236    4.936921001   -0.087748178
  197 GLN   HE22    1968    6.657551546    4.803291648    0.015005446
  197 GLN   C       1969    6.854658644    5.111169558    0.470093076
  197 GLN   O       1970    6.847498577    5.087543863    0.590602531
  198 PHE   N       1971    0.051418590    5.129717790    0.407139700
  198 PHE   H       1972    0.063632991    5.159430935    0.312440504
  198 PHE   CA      1973    0.178045226    5.088763498    0.469584274
  198 PHE   CB      1974    0.257955350    4.993091373    0.380863415
  198 PHE   CG      1975    0.188860424    4.858410195    0.358595237
  198 PHE   CD1     1976    0.141005142    4.781456432    0.464005649
  198 PHE   HD1     1977    0.170115549    4.807558775    0.565756199
  198 PHE   CD2     1978    0.172109169    4.812329334    0.228523596
  198 PHE   HD2     1979    0.220336054    4.859481266    0.142897297
  198 PHE   CE1     1980    0.070267987    4.663625556    0.443193636
  198 PHE   HE1     1981    0.029924595    4.607518681    0.527482749
  198 PHE   CE2     1982    0.102704825    4.693875416    0.206713268
  198 PHE   HE2     1983    0.086077563    4.662496744    0.103650047
  198 PHE   CZ      1984    0.051813166    4.619639205    0.312636357
  198 PHE   HZ      1985    0.019892132    4.516723076    0.296194978
  198 PHE   C       1986    0.267375977    5.199996798    0.524884317
  198 PHE   O       1987    0.389225387    5.190351452    0.538588244
  199 ILE   N       1988    0.200180390    5.312378623    0.548239231
  199 ILE   H       1989    0.108481877    5.331999779    0.513490241
  199 ILE   CA      1990    0.256964175    5.430676030    0.614498763
  199 ILE   CB      1991    0.164453719    5.548756515    0.584318845
  199 ILE   CG1     1992    0.169639194    5.584941866    0.435745908
  199 ILE   CG2     1993    0.198607707    5.670851901    0.669964757
  199 ILE   CD      1994    0.310190942    5.611454675    0.381411344
  199 ILE   C       1995    0.298074708    5.408724025    0.760239253
  199 ILE   O       1996    0.217162039    5.381912538    0.848929693
  200 GLY   N       1997    0.428731539    5.419288867    0.782737652
  200 GLY   H       1998    0.497178091    5.438943463    0.712518324
  200 GLY   CA      1999    0.493376683    5.408736161    0.914350676
  200 GLY   C       2000    0.464910867    5.516787899    1.018883481
  200 GLY   O       2001    0.505896296    5.502342724    1.133954811
  201 TYR   N       2002    0.420180747    5.636489252    0.981990398
  201 TYR   H       2003    0.432488662    5.672264462    0.889416218
  201 TYR   CA      2004    0.370982572    5.739292119    1.074844490
  201 TYR   CB      2005    0.404139502    5.877113292    1.017268951
  201 TYR   CG      2006    0.553930795    5.908173845    1.015287367
  201 TYR   CD1     2007    0.625710607    5.924031466    1.133246298
  201 TYR   HD1     2008    0.575199295    5.915007328    1.229413727
  201 TYR   CD2     2009    0.624469929    5.914189994    0.895673686
  201 TYR   HD2     2010    0.569901445    5.930656993    0.802764487
  201 TYR   CE1     2011    0.762506913    5.948632731    1.134451962
  201 TYR   HE1     2012    0.813075860    5.942890672    1.230844226
  201 TYR   CE2     2013    0.761203342    5.939168688    0.894769601
  201 TYR   HE2     2014    0.808956763    5.949189964    0.797305558
  201 TYR   CZ      2015    0.831233914    5.955021296    1.013800456
  201 TYR   OH      2016    0.963307575    5.987447456    1.012004779
  201 TYR   HH      2017    1.020610435    5.972450248    0.931435054
  201 TYR   C       2018    0.219405077    5.721101247    1.085146316
  201 TYR   O       2019    0.158174872    5.669203548    0.991938442
  202 PRO   N       2020    0.155831189    5.761601108    1.194735636
  202 PRO   CA      2021    0.009953000    5.752789062    1.210637260
  202 PRO   CB      2022   -0.020416936    5.764974892    1.360099838
  202 PRO   CG      2023    0.100842945    5.840735696    1.414562127
  202 PRO   CD      2024    0.216021175    5.795806729    1.324415615
  202 PRO   C       2025    6.843498310    5.847947022    1.126597284
  202 PRO   O       2026    6.871369340    5.967601223    1.120485270
  203 ILE   N       2027    6.738238673    5.790239405    1.069315811
  203 ILE   H       2028    6.723308936    5.691381642    1.071691738
  203 ILE   CA      2029    6.636353472    5.866170097    0.995389005
  203 ILE   CB      2030    6.621336873    5.811196827    0.853398014
  203 ILE   CG1     2031    6.752349334    5.812781678    0.774370982
  203 ILE   CG2     2032    6.510713584    5.878088157    0.771555947
  203 ILE   CD      2033    6.751717773    5.702423037    0.668395962
  203 ILE   C       2034    6.501275626    5.856866905    1.066670064
  203 ILE   O       2035    6.441651016    5.749284961    1.068005996
  204 THR   N       2036    6.445822564    5.972655759    1.101410527
  204 THR   H       2037    6.494807438    6.058710763    1.087405655
  204 THR   CA      2038    6.315074536    5.980783913    1.168129475
  204 THR   CB      2039    6.306048348    6.046225462    1.306132852
  204 THR   OG1     2040    6.400725405    5.984666311    1.393871582
  204 THR   HG1     2041    6.490906155    6.017222704    1.365432684
  204 THR   CG2     2042    6.166215566    6.037309303    1.367595727
  204 THR   C       2043    6.219200483    6.060286815    1.079272764
  204 THR   O       2044    6.237259034    6.180572213    1.060910322
  205 LEU   N       2045    6.107113764    5.996055147    1.047625358
  205 LEU   H       2046    6.100149647    5.897792506    1.064877034
  205 LEU   CA      2047    5.988756230    6.053336884    0.981897426
  205 LEU   CB      2048    5.926746753    5.951053500    0.886473245
  205 LEU   CG      2049    5.799343822    6.002186604    0.818907989
  205 LEU   CD1     2050    5.828004953    6.126166557    0.733977126
  205 LEU   CD2     2051    5.733910710    5.890183761    0.737773079
  205 LEU   C       2052    5.889164489    6.095657913    1.090068104
  205 LEU   O       2053    5.841980008    6.015130632    1.170198918
  206 PHE   N       2054    5.881127330    6.227497000    1.105694557
  206 PHE   H       2055    5.933984873    6.287355135    1.045502499
  206 PHE   CA      2056    5.792109701    6.301808238    1.196049158
  206 PHE   CB      2057    5.833121991    6.449074253    1.202605225
  206 PHE   CG      2058    5.953583533    6.483063750    1.290610741
  206 PHE   CD1     2059    6.072529645    6.411854151    1.280406799
  206 PHE   HD1     2060    6.082617386    6.321914756    1.219660235
  206 PHE   CD2     2061    5.944493497    6.595480273    1.371856644
  206 PHE   HD2     2062    5.856370122    6.659058927    1.363260609
  206 PHE   CE1     2063    6.180273933    6.454367325    1.357243319
  206 PHE   HE1     2064    6.268342890    6.390558028    1.364539528
  206 PHE   CE2     2065    6.055234736    6.643365769    1.440892483
  206 PHE   HE2     2066    6.052083929    6.739218356    1.492713697
  206 PHE   CZ      2067    6.173654857    6.571082465    1.432457689
  206 PHE   HZ      2068    6.266170898    6.609753771    1.475193547
  206 PHE   C       2069    5.644583099    6.295697378    1.155954778
  206 PHE   O       2070    5.606366985    6.306787779    1.039558947
  207 VAL   N       2071    5.563287846    6.283251902    1.260483645
  207 VAL   H       2072    5.580985989    6.294414950    1.358274285
  207 VAL   CA      2073    5.418065379    6.267624776    1.243833312
  207 VAL   CB      2074    5.369229135    6.166786109    1.348023450
  207 VAL   CG1     2075    5.218725567    6.139347843    1.345339401
  207 VAL   CG2     2076    5.439023719    6.031682087    1.331119768
  207 VAL   C       2077    5.348423882    6.403826705    1.247057836
  207 VAL   O       2078    5.416886154    6.504309818    1.265661811
  208 GLU   N       2079    5.232168671    6.414114495    1.183267792
  208 GLU   H       2080    5.193982903    6.335080235    1.135351655
  208 GLU   CA      2081    5.146927779    6.533266284    1.195278048
  208 GLU   CB      2082    5.078891844    6.561881897    1.061269941
  208 GLU   CG      2083    5.179059114    6.615316806    0.958719079
  208 GLU   CD      2084    5.114745172    6.654038813    0.825385513
  208 GLU   OE1     2085    5.071272932    6.770752916    0.814830662
  208 GLU   OE2     2086    5.111590297    6.564473451    0.738247157
  208 GLU   C       2087    5.040034430    6.504887806    1.300988156
  208 GLU   O1      2088    4.995128216    6.389612349    1.318846993
  208 GLU   O2      2089    5.002622486    6.603275350    1.368406536
  209 2N6   F8      2090    0.513864394    0.184426016    6.571977668
  209 2N6   C7      2091    0.510309049    0.167114835    6.706813978
  209 2N6   C6      2092    0.605038401    0.083722973    6.765052420
  209 2N6   H5      2093    0.690294039    0.045929096    6.708635946
  209 2N6   C5      2094    0.606443813    0.057872917    6.901616592
  209 2N6   H4      2095    0.683508672   -0.005683032    6.945235959
  209 2N6   C4      2096    0.508691739    0.119168619    0.060213122
  209 2N6   C10     2097    0.415664456    0.204837484    0.002556741
  209 2N6   C11     2098    0.320528810    0.287631905    0.087390833
  209 2N6   C9      2099    0.410314289    0.225020035    6.784073517
  209 2N6   H9      2100    0.329998007    0.280290459    6.735345848
  209 2N6   C3      2101    0.511225295    0.100765867    0.212077286
  209 2N6   N1      2102    0.605475647    0.161148719    0.285736954
  209 2N6   C12     2103    0.434496129    0.001544319    0.271983211
  209 2N6   C2      2104    0.629682581    0.123707386    0.412102183
  209 2N6   S1      2105    0.757687677    0.210538203    0.509913980
  209 2N6   C1      2106    0.896227595    0.193946846    0.399391077
  209 2N6   N3      2107    0.562937681    0.022357930    0.468940904
  209 2N6   C15     2108    0.465950338   -0.040148883    0.400799303
  209 2N6   C13     2109    0.315423125    6.858903546    0.235244911
  209 2N6   C16     2110    0.238021593    6.875686845    0.105516116
  209 2N6   N4      2111    0.190040394    6.888936346    0.005194598
  209 2N6   C14     2112    0.277257529    6.782292486    0.344757702
  209 2N6   H13     2113    0.187502696    6.720517723    0.347484336
  209 2N6   N2      2114    0.371383247    6.793020554    0.438109773
  209 2N6   H14     2115    0.360765707    6.763154496    0.532953258
  210 H2O   OW      2116    0.193575664    6.884354514    0.046518355
  210 H2O   HW1     2117    0.254048025    6.903386884   -0.030806542
  210 H2O   HW2     2118    0.137263904    6.804337351    0.025914025
  211 NA+   NA      2119    3.738867855    2.418519717    5.235458822
  212 NA+   NA      2120    3.456967414    3.807187163    5.263129781
  213 NA+   NA      2121    0.114189216    6.138652288    2.296686464
  214 NA+   NA      2122    5.454426319    6.616927782    1.045917645
  215 NA+   NA      2123    3.602675071    5.351992940    3.358529731
  216 NA+   NA      2124    5.096845902    0.702795642    0.937764278
  217 NA+   NA      2125    0.974855888    5.872647527    0.339665063
  218 NA+   NA      2126    2.769650502    5.278595898    3.333717123
    1 SOLV  OW      2127    0.646187782    0.047837168    0.756988246
    1 SOLV  HW1     2128    0.569152349   -0.008437442    0.786999573
    1 SOLV  HW2     2129    0.645864581    0.054252276    0.657185102
    2 SOLV  OW      2130    0.824205675    0.933916061    0.953558823
    2 SOLV  HW1     2131    0.779008554    1.021956990    0.967967136
    2 SOLV  HW2     2132    0.818676115    0.909061795    0.856846826
    3 SOLV  OW      2133    6.669528305    1.046354285    6.110779528
    3 SOLV  HW1     2134    6.711454011    1.050334195    6.020071888
    3 SOLV  HW2     2135    6.665081385    1.138455726    6.149496534
    4 SOLV  OW      2136    1.372752134    6.854356280    0.067532733
    4 SOLV  HW1     2137    1.314153866    6.884175547   -0.007825611
    4 SOLV  HW2     2138    1.459676946    6.903659930    0.063658344
    5 SOLV  OW      2139    6.653078584    6.072963021    1.307336015
    5 SOLV  HW1     2140    6.718965705    6.075803660    1.232152954
    5 SOLV  HW2     2141    6.702022809    6.066216626    1.394287438
    6 SOLV  OW      2142    0.744514315    1.113140084    1.739577092
    6 SOLV  HW1     2143    0.783487538    1.175289118    1.671606248
    6 SOLV  HW2     2144    0.802304990    1.112550970    1.821193654
    7 SOLV  OW      2145    1.120349820    5.447501703    1.362735429
    7 SOLV  HW1     2146    1.051304419    5.380848886    1.334591399
    7 SOLV  HW2     2147    1.114458746    5.461868312    1.461532122
    8 SOLV  OW      2148    6.580830153    1.523411967    6.315588493
    8 SOLV  HW1     2149    6.582933874    1.615799441    6.277355874
    8 SOLV  HW2     2150    6.497214678    1.511407329    6.369122263
    9 SOLV  OW      2151    0.481855148    2.135580483    6.504345128
    9 SOLV  HW1     2152    0.469485885    2.095386948    6.413609724
    9 SOLV  HW2     2153    0.428784003    2.220093058    6.510863549
   10 SOLV  OW      2154    0.732630558    1.223958167    6.075354762
   10 SOLV  HW1     2155    0.686790725    1.277252699    6.004232026
   10 SOLV  HW2     2156    0.792044314    1.283998631    6.128881842
   11 SOLV  OW      2157    5.787302933    0.048298716    5.480151228
   11 SOLV  HW1     2158    5.873073874    0.075305031    5.436383991
   11 SOLV  HW2     2159    5.720887158    0.122620359    5.471979316
   12 SOLV  OW      2160    5.920362137    6.550511411    5.545694437
   12 SOLV  HW1     2161    5.952464834    6.456411186    5.556465751
   12 SOLV  HW2     2162    5.998969097    6.611852328    5.537973358
   13 SOLV  OW      2163    6.271211226    5.827657577    6.108787311
   13 SOLV  HW1     2164    6.209726277    5.751587605    6.129642938
   13 SOLV  HW2     2165    6.311318116    5.814188630    6.018167497
   14 SOLV  OW      2166    0.646724140    0.279667426    6.137533337
   14 SOLV  HW1     2167    0.736175442    0.258168981    6.176752480
   14 SOLV  HW2     2168    0.587516700    0.317808278    6.208537644
   15 SOLV  OW      2169    6.495227643    1.463901144    1.881683300
   15 SOLV  HW1     2170    6.466000654    1.396925769    1.949960769
   15 SOLV  HW2     2171    6.510109047    1.552316625    1.925987962
   16 SOLV  OW      2172    0.817722481    0.758817394    1.581019573
   16 SOLV  HW1     2173    0.763499712    0.750257691    1.664616708
   16 SOLV  HW2     2174    0.875843640    0.678100646    1.570601992
   17 SOLV  OW      2175    6.891695216    0.220132472    1.438612288
   17 SOLV  HW1     2176    6.980392285    0.262216145    1.457673060
   17 SOLV  HW2     2177    6.871633924    0.151552582    1.508582376
   18 SOLV  OW      2178    5.702504487    0.885001276    6.570679702
   18 SOLV  HW1     2179    5.688196637    0.800819590    6.518617126
   18 SOLV  HW2     2180    5.673391097    0.870990664    6.665325613
   19 SOLV  OW      2181    6.062370532    5.721925359    1.110252230
   19 SOLV  HW1     2182    5.979577637    5.666739842    1.120340946
   19 SOLV  HW2     2183    6.135531553    5.682732341    1.166048493
   20 SOLV  OW      2184    1.713422964    0.538266050    1.176500247
   20 SOLV  HW1     2185    1.667443403    0.481928482    1.107844761
   20 SOLV  HW2     2186    1.663498692    0.624156927    1.187982596
   21 SOLV  OW      2187    0.969417075    6.906017605    5.998572538
   21 SOLV  HW1     2188    0.947050383    6.813782688    5.967039946
   21 SOLV  HW2     2189    1.017429992    6.900559610    6.086132516
   22 SOLV  OW      2190    6.387902174    1.736947232    0.091695381
   22 SOLV  HW1     2191    6.354732221    1.670187907    0.158362243
   22 SOLV  HW2     2192    6.344553387    1.825440136    0.108766875
   23 SOLV  OW      2193    6.174406773    4.603694336    0.231749199
   23 SOLV  HW1     2194    6.084864484    4.642317746    0.209560421
   23 SOLV  HW2     2195    6.235472307    4.613890015    0.153206967
   24 SOLV  OW      2196    1.685653111    0.156670955    5.726105468
   24 SOLV  HW1     2197    1.722904618    0.184501129    5.814645803
   24 SOLV  HW2     2198    1.714700226    0.221632341    5.655836091
   25 SOLV  OW      2199    5.838891038    5.175006903    6.255053647
   25 SOLV  HW1     2200    5.776609571    5.247603075    6.284246457
   25 SOLV  HW2     2201    5.809316506    5.087932844    6.294357715
   26 SOLV  OW      2202    6.360881454    6.250480340    5.027722922
   26 SOLV  HW1     2203    6.365322481    6.168514990    4.970597156
   26 SOLV  HW2     2204    6.269542672    6.290689179    5.021255419
   27 SOLV  OW      2205    6.654187241    0.489179314    1.593692514
   27 SOLV  HW1     2206    6.720559898    0.539839254    1.648739176
   27 SOLV  HW2     2207    6.562042963    0.522642040    1.613480120
   28 SOLV  OW      2208    4.910861019    0.605265086    6.816226471
   28 SOLV  HW1     2209    4.950219526    0.669487919    6.882015462
   28 SOLV  HW2     2210    4.860126591    0.655915269    6.746495684
   29 SOLV  OW      2211    5.834356539    5.123414167    5.976659410
   29 SOLV  HW1     2212    5.810174920    5.204793204    5.923799328
   29 SOLV  HW2     2213    5.819262473    5.141159754    6.073915163
   30 SOLV  OW      2214    5.784709262    0.373713103    5.656493751
   30 SOLV  HW1     2215    5.721896928    0.347692496    5.583152621
   30 SOLV  HW2     2216    5.768196519    0.468913988    5.682290210
   31 SOLV  OW      2217    6.449214404    5.825297662    6.628586774
   31 SOLV  HW1     2218    6.490978171    5.768233897    6.557867132
   31 SOLV  HW2     2219    6.390392715    5.893841144    6.585651109
   32 SOLV  OW      2220    0.513659337    6.786807969    6.480250353
   32 SOLV  HW1     2221    0.581660367    6.764848166    6.550216385
   32 SOLV  HW2     2222    0.559738781    6.823009702    6.399208956
   33 SOLV  OW      2223    6.657118097    6.818134100    0.142144704
   33 SOLV  HW1     2224    6.742567331    6.789421299    0.185456428
   33 SOLV  HW2     2225    6.670659174    6.825389292    0.043322392
   34 SOLV  OW      2226    6.263359042    0.777820656    4.989606335
   34 SOLV  HW1     2227    6.193237694    0.834994003    5.032217074
   34 SOLV  HW2     2228    6.229309807    0.742834775    4.902324646
   35 SOLV  OW      2229    6.893634574    1.180321635    5.085390436
   35 SOLV  HW1     2230    6.958530783    1.236629007    5.136556857
   35 SOLV  HW2     2231    6.815920661    1.236504254    5.057034466
   36 SOLV  OW      2232    1.597778133    0.066360932    0.086051177
   36 SOLV  HW1     2233    1.585133232    0.165481081    0.081943292
   36 SOLV  HW2     2234    1.677823241    0.045285366    0.142177135
   37 SOLV  OW      2235    5.865145331    5.537605489    1.121001550
   37 SOLV  HW1     2236    5.889397562    5.468170941    1.053234706
   37 SOLV  HW2     2237    5.829915099    5.492983137    1.203277217
   38 SOLV  OW      2238    1.415779948    0.308358350    1.231674568
   38 SOLV  HW1     2239    1.465556515    0.351013444    1.156147149
   38 SOLV  HW2     2240    1.424546778    0.208932773    1.225413650
   39 SOLV  OW      2241    1.239362838    5.906847777    1.466503198
   39 SOLV  HW1     2242    1.312043525    5.974092246    1.480543699
   39 SOLV  HW2     2243    1.257556642    5.825958207    1.522425078
   40 SOLV  OW      2244    4.699683418    6.219009204    6.512600759
   40 SOLV  HW1     2245    4.602993031    6.244167407    6.508173745
   40 SOLV  HW2     2246    4.755279901    6.301719636    6.520941429
   41 SOLV  OW      2247    4.945324075    5.600198417    0.152980988
   41 SOLV  HW1     2248    4.940880400    5.665228950    0.228830131
   41 SOLV  HW2     2249    4.967032571    5.649041522    0.068453715
   42 SOLV  OW      2250    1.325632154    1.168071146    2.080264376
   42 SOLV  HW1     2251    1.341721772    1.184231885    1.982891692
   42 SOLV  HW2     2252    1.375544282    1.086372308    2.109169579
   43 SOLV  OW      2253    0.348315095    5.956221550    6.113628748
   43 SOLV  HW1     2254    0.305779765    5.941417811    6.024334957
   43 SOLV  HW2     2255    0.300696802    6.030074953    6.161377427
   44 SOLV  OW      2256    0.884494463    5.622460707    5.693311804
   44 SOLV  HW1     2257    0.967527736    5.617076460    5.748794401
   44 SOLV  HW2     2258    0.878348077    5.541712972    5.634628306
   45 SOLV  OW      2259    6.494855231    5.726776116    0.002917268
   45 SOLV  HW1     2260    6.442710712    5.642954220   -0.013089725
   45 SOLV  HW2     2261    6.507683912    5.775086620   -0.083701876
   46 SOLV  OW      2262    1.199871618    6.651925026    0.092974248
   46 SOLV  HW1     2263    1.260182776    6.731244405    0.084431656
   46 SOLV  HW2     2264    1.173521965    6.620150435    0.001881080
   47 SOLV  OW      2265    0.375871975    5.943801999    0.667225656
   47 SOLV  HW1     2266    0.313484128    5.961936559    0.743256454
   47 SOLV  HW2     2267    0.324440515    5.942724882    0.581462038
   48 SOLV  OW      2268    0.488828381    6.614714589    2.129329814
   48 SOLV  HW1     2269    0.485532320    6.714344729    2.137365748
   48 SOLV  HW2     2270    0.406109248    6.582237312    2.083456846
   49 SOLV  OW      2271    5.705715206    0.006623053    5.804060265
   49 SOLV  HW1     2272    5.663419768   -0.071708464    5.758483432
   49 SOLV  HW2     2273    5.779463802    0.042597530    5.746886624
   50 SOLV  OW      2274    5.503357861    6.642634582    5.450521664
   50 SOLV  HW1     2275    5.493356836    6.543262531    5.455703015
   50 SOLV  HW2     2276    5.594618481    6.665197873    5.416403966
   51 SOLV  OW      2277    6.766625085    6.062395313    1.561832212
   51 SOLV  HW1     2278    6.845161898    6.015437992    1.602168560
   51 SOLV  HW2     2279    6.790985307    6.157428985    1.542462627
   52 SOLV  OW      2280    0.205358451    6.695056414    4.685887331
   52 SOLV  HW1     2281    0.237914595    6.681672623    4.592278834
   52 SOLV  HW2     2282    0.223982046    6.789051729    4.714517025
   53 SOLV  OW      2283    0.581417145    1.873969720    5.986684887
   53 SOLV  HW1     2284    0.558223252    1.916798928    5.899338837
   53 SOLV  HW2     2285    0.629740158    1.939885330    6.044317849
   54 SOLV  OW      2286    2.274918000    6.800611394    1.330892659
   54 SOLV  HW1     2287    2.333561831    6.856947234    1.389106604
   54 SOLV  HW2     2288    2.321272612    6.782953452    1.244053307
   55 SOLV  OW      2289    5.526003561    6.718489483    5.719894283
   55 SOLV  HW1     2290    5.504841039    6.707608195    5.622759428
   55 SOLV  HW2     2291    5.443519308    6.746476071    5.769031426
   56 SOLV  OW      2292    6.602853991    5.553470804    1.372374643
   56 SOLV  HW1     2293    6.673360953    5.507041491    1.425989482
   56 SOLV  HW2     2294    6.554632483    5.619069146    1.430452494
   57 SOLV  OW      2295    0.683977855    5.329890202    0.663755473
   57 SOLV  HW1     2296    0.745692334    5.407949555    0.653765658
   57 SOLV  HW2     2297    0.679560126    5.279650747    0.577394783
   58 SOLV  OW      2298    4.709960577    6.253283846    0.517161147
   58 SOLV  HW1     2299    4.634597427    6.318747341    0.523235337
   58 SOLV  HW2     2300    4.685438275    6.180061641    0.453607407
   59 SOLV  OW      2301    6.311356432    4.448809051    0.591425017
   59 SOLV  HW1     2302    6.212597964    4.434141174    0.597212998
   59 SOLV  HW2     2303    6.356454462    4.362826510    0.567445722
   60 SOLV  OW      2304    5.873287030    4.572841144    0.420985744
   60 SOLV  HW1     2305    5.848688891    4.479689682    0.394161853
   60 SOLV  HW2     2306    5.889454728    4.627918967    0.339091086
   61 SOLV  OW      2307    4.616364164    4.996401023    0.110843481
   61 SOLV  HW1     2308    4.669468728    4.932455455    0.055247891
   61 SOLV  HW2     2309    4.532765189    4.951550744    0.142492087
   62 SOLV  OW      2310    0.305159740    2.334762633    6.532373292
   62 SOLV  HW1     2311    0.234239175    2.312519774    6.599284336
   62 SOLV  HW2     2312    0.266251772    2.392399509    6.460500384
   63 SOLV  OW      2313    5.891407011    6.613304880    5.812371850
   63 SOLV  HW1     2314    5.907339717    6.619626201    5.713842373
   63 SOLV  HW2     2315    5.933424917    6.691748254    5.858010801
   64 SOLV  OW      2316    0.992807388    5.718458115    6.716767821
   64 SOLV  HW1     2317    0.971971817    5.815951684    6.708844152
   64 SOLV  HW2     2318    1.055195025    5.691653092    6.643343606
   65 SOLV  OW      2319    5.895209010    5.866401476    6.090551371
   65 SOLV  HW1     2320    5.926244989    5.785520317    6.140519951
   65 SOLV  HW2     2321    5.802406954    5.851007173    6.056602272
   66 SOLV  OW      2322    6.427139538    5.280780464    6.060487067
   66 SOLV  HW1     2323    6.438834047    5.365959931    6.009421053
   66 SOLV  HW2     2324    6.493748775    5.213381350    6.028540722
   67 SOLV  OW      2325    6.398348104    0.208050490    1.292713638
   67 SOLV  HW1     2326    6.389794637    0.268580540    1.371862369
   67 SOLV  HW2     2327    6.388655819    0.113000507    1.322262770
   68 SOLV  OW      2328    0.658385999    1.892182090    0.624460401
   68 SOLV  HW1     2329    0.649954260    1.990304980    0.607073235
   68 SOLV  HW2     2330    0.625954918    1.871810046    0.716843658
   69 SOLV  OW      2331    5.501136088    0.055637527    5.129320322
   69 SOLV  HW1     2332    5.514282325    0.144389370    5.085142501
   69 SOLV  HW2     2333    5.586134897    0.003156242    5.124601027
   70 SOLV  OW      2334    1.101725047    6.864549736    6.239158284
   70 SOLV  HW1     2335    1.146405172    6.777741758    6.217488700
   70 SOLV  HW2     2336    1.048092155    6.854407655    6.322956489
   71 SOLV  OW      2337    5.885853190    5.578628999    5.897593374
   71 SOLV  HW1     2338    5.845348600    5.517236491    5.829829551
   71 SOLV  HW2     2339    5.824816397    5.656375953    5.912806671
   72 SOLV  OW      2340    4.548099695    0.415269352    6.797356336
   72 SOLV  HW1     2341    4.556655822    0.389825443    6.701019059
   72 SOLV  HW2     2342    4.637277113    0.407421235    6.841934492
   73 SOLV  OW      2343    6.708290668    0.698733512    1.221664601
   73 SOLV  HW1     2344    6.621569570    0.727101945    1.180720284
   73 SOLV  HW2     2345    6.783877926    0.743829371    1.174181582
   74 SOLV  OW      2346    0.380138370    5.483758583    1.374297613
   74 SOLV  HW1     2347    0.450274359    5.496272900    1.444482501
   74 SOLV  HW2     2348    0.423257782    5.481814141    1.284084207
   75 SOLV  OW      2349    6.317380263    1.057894616    1.062716376
   75 SOLV  HW1     2350    6.275812172    1.127839159    1.120865357
   75 SOLV  HW2     2351    6.408351193    1.035327611    1.097593377
   76 SOLV  OW      2352    0.636959112    6.595591654    2.372880672
   76 SOLV  HW1     2353    0.589547496    6.612943117    2.286560867
   76 SOLV  HW2     2354    0.695681848    6.673489583    2.394870511
   77 SOLV  OW      2355    6.327263218    1.444236466    6.411482302
   77 SOLV  HW1     2356    6.306623669    1.350359398    6.439106574
   77 SOLV  HW2     2357    6.277906711    1.507986867    6.470657825
   78 SOLV  OW      2358    4.491933754    5.023227944    0.648822755
   78 SOLV  HW1     2359    4.459889766    5.117933922    0.646498635
   78 SOLV  HW2     2360    4.486694704    4.988572977    0.742487202
   79 SOLV  OW      2361    5.185505546    0.417004337    6.089018724
   79 SOLV  HW1     2362    5.234194925    0.486250455    6.142274240
   79 SOLV  HW2     2363    5.102981274    0.457339985    6.049464078
   80 SOLV  OW      2364    2.080727260    6.799001471    2.466540030
   80 SOLV  HW1     2365    2.120721229    6.815135979    2.376308432
   80 SOLV  HW2     2366    1.980978258    6.799874390    2.459408068
   81 SOLV  OW      2367    0.807389180    0.761706052    2.708589936
   81 SOLV  HW1     2368    0.900323879    0.788114019    2.682756376
   81 SOLV  HW2     2369    0.773270074    0.692926145    2.644505065
   82 SOLV  OW      2370    6.423258709    4.634254512    0.771779343
   82 SOLV  HW1     2371    6.519188744    4.616636688    0.793888567
   82 SOLV  HW2     2372    6.391365699    4.566503879    0.705488712
   83 SOLV  OW      2373    4.829141038    1.060658106    6.892008513
   83 SOLV  HW1     2374    4.910593197    1.005264310    6.909294799
   83 SOLV  HW2     2375    4.747582084    1.003306986    6.899802176
   84 SOLV  OW      2376    6.283693159    1.537408546    0.241857256
   84 SOLV  HW1     2377    6.314875049    1.503851617    0.330748326
   84 SOLV  HW2     2378    6.277786619    1.460993619    0.177608955
   85 SOLV  OW      2379    4.608117380    0.146475957    0.231065529
   85 SOLV  HW1     2380    4.611825572    0.059586566    0.280440794
   85 SOLV  HW2     2381    4.625640019    0.130373292    0.133931531
   86 SOLV  OW      2382    1.405135785    0.287285110    4.804270341
   86 SOLV  HW1     2383    1.406763537    0.310389411    4.706979419
   86 SOLV  HW2     2384    1.343927730    0.350051842    4.852393026
   87 SOLV  OW      2385    0.262590382    0.738952757    1.868466085
   87 SOLV  HW1     2386    0.290085096    0.826960760    1.829735228
   87 SOLV  HW2     2387    0.299792708    0.730139731    1.960876428
   88 SOLV  OW      2388    5.838232095    0.115845592    4.824979925
   88 SOLV  HW1     2389    5.892772094    0.099124492    4.907124091
   88 SOLV  HW2     2390    5.810118328    0.211792687    4.822620857
   89 SOLV  OW      2391    1.064677257    6.040595044    2.344203765
   89 SOLV  HW1     2392    1.110160658    5.951932858    2.335820627
   89 SOLV  HW2     2393    1.034250291    6.071090144    2.253947434
   90 SOLV  OW      2394    0.383393286    0.356061976    2.104222500
   90 SOLV  HW1     2395    0.287155393    0.370685215    2.127155817
   90 SOLV  HW2     2396    0.391110192    0.279868910    2.039906966
   91 SOLV  OW      2397    1.227922481    5.454583402    1.084242433
   91 SOLV  HW1     2398    1.187579128    5.470979743    1.174272341
   91 SOLV  HW2     2399    1.156984952    5.423049762    1.021193024
   92 SOLV  OW      2400    0.033567042    2.332722996    0.758736249
   92 SOLV  HW1     2401    0.124123403    2.298233280    0.783473869
   92 SOLV  HW2     2402   -0.027248872    2.255731853    0.739353276
   93 SOLV  OW      2403    1.493609756    5.742474366    1.795353070
   93 SOLV  HW1     2404    1.523151741    5.648393238    1.778738201
   93 SOLV  HW2     2405    1.572017416    5.797388636    1.824278178
   94 SOLV  OW      2406    1.649199331    6.764599808    4.769119791
   94 SOLV  HW1     2407    1.646750027    6.797595029    4.674743986
   94 SOLV  HW2     2408    1.663045606    6.665556405    4.769437278
   95 SOLV  OW      2409    5.141127785    1.035065319    0.035438735
   95 SOLV  HW1     2410    5.148178307    1.024499037   -0.063760644
   95 SOLV  HW2     2411    5.232734301    1.034779293    0.075563310
   96 SOLV  OW      2412    2.384948384    6.315827105    0.652717710
   96 SOLV  HW1     2413    2.384564980    6.404855901    0.698271077
   96 SOLV  HW2     2414    2.477371757    6.277688025    0.654891389
   97 SOLV  OW      2415    6.640867862    0.591660474    4.756599730
   97 SOLV  HW1     2416    6.694429155    0.560068056    4.678276211
   97 SOLV  HW2     2417    6.546062579    0.561478397    4.746481297
   98 SOLV  OW      2418    6.813552867    6.384680681    4.202840611
   98 SOLV  HW1     2419    6.740271985    6.446935446    4.230337674
   98 SOLV  HW2     2420    6.850248234    6.413440386    4.114364101
   99 SOLV  OW      2421    0.894212629    1.226419337    5.269725278
   99 SOLV  HW1     2422    0.887556679    1.312411750    5.320345498
   99 SOLV  HW2     2423    0.986852971    1.189754041    5.278370546
  100 SOLV  OW      2424    6.025018514    5.212622748    1.236711526
  100 SOLV  HW1     2425    5.973171114    5.274564080    1.295677262
  100 SOLV  HW2     2426    5.972074418    5.193130772    1.154135828
  101 SOLV  OW      2427    6.256743429    5.318057157    1.145548549
  101 SOLV  HW1     2428    6.249511029    5.416982008    1.158324298
  101 SOLV  HW2     2429    6.175866032    5.273504665    1.183960800
  102 SOLV  OW      2430    6.060510932    0.381295623    0.827514288
  102 SOLV  HW1     2431    5.962299358    0.392565677    0.842662197
  102 SOLV  HW2     2432    6.110791381    0.444296850    0.886714082
  103 SOLV  OW      2433    6.685975253    5.516566712    1.116338486
  103 SOLV  HW1     2434    6.765707920    5.456892859    1.125464940
  103 SOLV  HW2     2435    6.646172051    5.533020546    1.206596407
  104 SOLV  OW      2436    1.108311258    6.792690885    0.493693387
  104 SOLV  HW1     2437    1.104509286    6.698267245    0.526421123
  104 SOLV  HW2     2438    1.049177597    6.850020442    0.550419768
  105 SOLV  OW      2439    5.915037695    4.707747216    0.190843112
  105 SOLV  HW1     2440    5.896845474    4.644942814    0.115169285
  105 SOLV  HW2     2441    5.864366852    4.792766160    0.176487810
  106 SOLV  OW      2442    6.127864414    5.488775208    1.866486373
  106 SOLV  HW1     2443    6.134961108    5.389088510    1.869985287
  106 SOLV  HW2     2444    6.104235202    5.517242882    1.773581841
  107 SOLV  OW      2445    6.554340938    1.770824141    6.203337216
  107 SOLV  HW1     2446    6.542447053    1.837444688    6.276968998
  107 SOLV  HW2     2447    6.473464877    1.771385323    6.144514540
  108 SOLV  OW      2448    5.469747256    6.374393094    5.498207329
  108 SOLV  HW1     2449    5.448539734    6.283209531    5.463052860
  108 SOLV  HW2     2450    5.386957771    6.415437147    5.536434112
  109 SOLV  OW      2451    0.055732808    6.043877205    5.992763444
  109 SOLV  HW1     2452   -0.018704098    6.098349569    5.954138210
  109 SOLV  HW2     2453    0.092388532    6.090085678    6.073529069
  110 SOLV  OW      2454    0.073137471    2.273362223    6.656995624
  110 SOLV  HW1     2455    0.005329892    2.337578796    6.621218829
  110 SOLV  HW2     2456    0.060794104    2.263462263    6.755744010
  111 SOLV  OW      2457    6.316744925    1.054926452    5.485722458
  111 SOLV  HW1     2458    6.316616203    1.026156344    5.389943075
  111 SOLV  HW2     2459    6.227268620    1.036170676    5.526263603
  112 SOLV  OW      2460    1.570498251    0.587688915    5.547759958
  112 SOLV  HW1     2461    1.530957452    0.536866024    5.624280935
  112 SOLV  HW2     2462    1.597401832    0.523789282    5.475685151
  113 SOLV  OW      2463    1.752817255    1.539999855    0.726717730
  113 SOLV  HW1     2464    1.742661263    1.638325816    0.711588182
  113 SOLV  HW2     2465    1.689091911    1.490460904    0.667684070
  114 SOLV  OW      2466    6.281753965    5.564544255    1.486159101
  114 SOLV  HW1     2467    6.361577593    5.621403140    1.506076276
  114 SOLV  HW2     2468    6.206075961    5.591292296    1.545814712
  115 SOLV  OW      2469    6.465298313    5.753108018    1.522020058
  115 SOLV  HW1     2470    6.442618828    5.833521134    1.467057916
  115 SOLV  HW2     2471    6.471805037    5.779323290    1.618310429
  116 SOLV  OW      2472    0.855272871    6.106867842    2.504350777
  116 SOLV  HW1     2473    0.847715515    6.059531910    2.592124275
  116 SOLV  HW2     2474    0.940785377    6.080636032    2.459613216
  117 SOLV  OW      2475    6.878817516    1.558769451    1.619708996
  117 SOLV  HW1     2476    6.831563725    1.501564546    1.686762434
  117 SOLV  HW2     2477    6.903583876    1.645997975    1.661889836
  118 SOLV  OW      2478    6.202674707    0.313348843    1.138280154
  118 SOLV  HW1     2479    6.275950221    0.266270757    1.187434926
  118 SOLV  HW2     2480    6.237797757    0.347919826    1.051257164
  119 SOLV  OW      2481    1.283187504    6.565261601    6.433240001
  119 SOLV  HW1     2482    1.367832727    6.512914506    6.443054631
  119 SOLV  HW2     2483    1.282083423    6.639655910    6.500065482
  120 SOLV  OW      2484    6.758720289    1.001136177    5.860726541
  120 SOLV  HW1     2485    6.740091719    1.006379610    5.762608429
  120 SOLV  HW2     2486    6.810305140    0.917755936    5.880432382
  121 SOLV  OW      2487    1.081062413    1.536384853    5.961347437
  121 SOLV  HW1     2488    0.981159921    1.531791946    5.960986522
  121 SOLV  HW2     2489    1.112758594    1.578981149    5.876597350
  122 SOLV  OW      2490    0.485758120    5.762087239    6.246308844
  122 SOLV  HW1     2491    0.443532815    5.833212007    6.190095074
  122 SOLV  HW2     2492    0.476461178    5.673613869    6.200617486
  123 SOLV  OW      2493    6.398928302    0.550061623    1.223549278
  123 SOLV  HW1     2494    6.301399308    0.553059656    1.245470269
  123 SOLV  HW2     2495    6.423751384    0.631367463    1.170875226
  124 SOLV  OW      2496    1.622555476    0.693159131    5.152847191
  124 SOLV  HW1     2497    1.642894353    0.774872159    5.206800002
  124 SOLV  HW2     2498    1.702911324    0.633654582    5.150924042
  125 SOLV  OW      2499    6.701953108    1.061050490    5.581368656
  125 SOLV  HW1     2500    6.708346283    1.117291190    5.498918359
  125 SOLV  HW2     2501    6.652677912    0.976599651    5.560347074
  126 SOLV  OW      2502    6.119206836    0.544532798    1.272952021
  126 SOLV  HW1     2503    6.125335013    0.540353457    1.372676756
  126 SOLV  HW2     2504    6.129916555    0.452618249    1.235044004
  127 SOLV  OW      2505    5.819981471    5.873270727    5.194912051
  127 SOLV  HW1     2506    5.906436415    5.896296094    5.150226933
  127 SOLV  HW2     2507    5.764993839    5.816361536    5.133764006
  128 SOLV  OW      2508    1.050814574    1.225734933    6.061510863
  128 SOLV  HW1     2509    1.132748366    1.190350291    6.106637773
  128 SOLV  HW2     2510    0.988043565    1.262241065    6.130276747
  129 SOLV  OW      2511    5.031134799    5.674466713    0.546825775
  129 SOLV  HW1     2512    4.994935829    5.728704433    0.471000945
  129 SOLV  HW2     2513    4.968844961    5.680514807    0.624830690
  130 SOLV  OW      2514    5.402474172    5.853440644    5.134900059
  130 SOLV  HW1     2515    5.306868813    5.881429774    5.143728531
  130 SOLV  HW2     2516    5.430261081    5.803446340    5.216937110
  131 SOLV  OW      2517    6.175928035    1.232415327    1.228395396
  131 SOLV  HW1     2518    6.085217903    1.218906335    1.188507720
  131 SOLV  HW2     2519    6.169634097    1.227013004    1.328059688
  132 SOLV  OW      2520    5.743129376    0.209752270    0.967076140
  132 SOLV  HW1     2521    5.759838680    0.305522218    0.943608563
  132 SOLV  HW2     2522    5.758482737    0.152541719    0.886497337
  133 SOLV  OW      2523    6.412249333    6.903650791    0.238424614
  133 SOLV  HW1     2524    6.436205303    6.986885464    0.288420774
  133 SOLV  HW2     2525    6.493436733    6.868066693    0.192123179
  134 SOLV  OW      2526    1.024275960    1.871407330    0.183129388
  134 SOLV  HW1     2527    1.052243243    1.867953908    0.087181772
  134 SOLV  HW2     2528    1.105264639    1.866871613    0.241612389
  135 SOLV  OW      2529    0.559323527    0.614525960    6.122072926
  135 SOLV  HW1     2530    0.575123573    0.712700685    6.132743300
  135 SOLV  HW2     2531    0.586697209    0.586176006    6.030156164
  136 SOLV  OW      2532    6.042978050    1.374920465    6.569535781
  136 SOLV  HW1     2533    5.948322524    1.352692990    6.592945662
  136 SOLV  HW2     2534    6.082443714    1.432318667    6.641296689
  137 SOLV  OW      2535    3.794833940    3.819351926    3.926484495
  137 SOLV  HW1     2536    3.743094817    3.893464416    3.969285510
  137 SOLV  HW2     2537    3.761708771    3.805145934    3.833197559
  138 SOLV  OW      2538    5.263993633    4.278823732    3.639181386
  138 SOLV  HW1     2539    5.266579480    4.263267665    3.737930374
  138 SOLV  HW2     2540    5.328026182    4.216713390    3.593991364
  139 SOLV  OW      2541    3.955231013    4.282290140    6.820124448
  139 SOLV  HW1     2542    3.923617394    4.218397967    6.890267816
  139 SOLV  HW2     2543    3.933074505    4.375798850    6.847816798
  140 SOLV  OW      2544    5.379563137    3.538606192    4.372754282
  140 SOLV  HW1     2545    5.287709025    3.568059477    4.346356102
  140 SOLV  HW2     2546    5.445373675    3.568959022    4.303840074
  141 SOLV  OW      2547    3.340122673    5.398197379    4.004264368
  141 SOLV  HW1     2548    3.317990837    5.309990012    3.962674883
  141 SOLV  HW2     2549    3.438127801    5.402185905    4.023734517
  142 SOLV  OW      2550    4.777991421    4.282087278    5.602753704
  142 SOLV  HW1     2551    4.708420768    4.214676947    5.577904039
  142 SOLV  HW2     2552    4.741433406    4.343428921    5.672770571
  143 SOLV  OW      2553    5.928175345    3.816602784    3.950440336
  143 SOLV  HW1     2554    5.884711914    3.836953014    3.862697928
  143 SOLV  HW2     2555    5.944070788    3.901827022    4.000300439
  144 SOLV  OW      2556    6.081762429    4.108856547    3.829766564
  144 SOLV  HW1     2557    6.023129937    4.051550128    3.772496131
  144 SOLV  HW2     2558    6.065850462    4.087039638    3.926060499
  145 SOLV  OW      2559    5.329247597    3.940676998    5.225920822
  145 SOLV  HW1     2560    5.269055830    3.909223533    5.299330907
  145 SOLV  HW2     2561    5.380610844    4.020687315    5.256929634
  146 SOLV  OW      2562    4.652600404    4.419395213    5.822333755
  146 SOLV  HW1     2563    4.562791444    4.462516349    5.831076622
  146 SOLV  HW2     2564    4.723650352    4.484875542    5.848136568
  147 SOLV  OW      2565    4.448433027    6.267539244    3.782627896
  147 SOLV  HW1     2566    4.469541200    6.357083619    3.743412428
  147 SOLV  HW2     2567    4.525687507    6.236348403    3.837949000
  148 SOLV  OW      2568    6.542670096    4.465871105    3.792626612
  148 SOLV  HW1     2569    6.628931369    4.495907210    3.833348938
  148 SOLV  HW2     2570    6.561238464    4.398120510    3.721447214
  149 SOLV  OW      2571    5.377679308    4.532570338    4.025286770
  149 SOLV  HW1     2572    5.397595249    4.558267796    3.930712048
  149 SOLV  HW2     2573    5.443100022    4.577137229    4.086403486
  150 SOLV  OW      2574    6.438671992    4.973801223    5.305957495
  150 SOLV  HW1     2575    6.422231908    5.022986330    5.220444850
  150 SOLV  HW2     2576    6.351339372    4.944259006    5.344713997
  151 SOLV  OW      2577    4.075513668    5.388251749    5.228691196
  151 SOLV  HW1     2578    4.006841193    5.425661792    5.166350810
  151 SOLV  HW2     2579    4.146526624    5.341620760    5.175924167
  152 SOLV  OW      2580    5.427965986    5.122820273    4.832119123
  152 SOLV  HW1     2581    5.483736479    5.183796013    4.775789238
  152 SOLV  HW2     2582    5.331576037    5.133979405    4.807915069
  153 SOLV  OW      2583    5.713272705    3.924690009    5.049703749
  153 SOLV  HW1     2584    5.686394131    3.983421985    4.973361504
  153 SOLV  HW2     2585    5.636990767    3.864819582    5.074129106
  154 SOLV  OW      2586    4.877593639    6.008929860    4.430771737
  154 SOLV  HW1     2587    4.803991526    6.042927346    4.489328384
  154 SOLV  HW2     2588    4.953894178    5.978174618    4.487642275
  155 SOLV  OW      2589    4.960729884    5.760952688    4.758782609
  155 SOLV  HW1     2590    4.915025260    5.779343255    4.845813219
  155 SOLV  HW2     2591    4.907002293    5.694979647    4.706224618
  156 SOLV  OW      2592    5.145217127    3.920738734    5.435372784
  156 SOLV  HW1     2593    5.046569330    3.905022437    5.430525898
  156 SOLV  HW2     2594    5.174903498    3.916946946    5.530799082
  157 SOLV  OW      2595    5.367716199    6.631898479    4.675721653
  157 SOLV  HW1     2596    5.339340668    6.563439477    4.742875178
  157 SOLV  HW2     2597    5.466884621    6.643975344    4.680320578
  158 SOLV  OW      2598    3.838065033    3.738714111    5.157576271
  158 SOLV  HW1     2599    3.932809508    3.745113653    5.126202996
  158 SOLV  HW2     2600    3.776346703    3.758640622    5.081448382
  159 SOLV  OW      2601    4.694846223    3.740834757    4.187588099
  159 SOLV  HW1     2602    4.638403761    3.674736640    4.237055915
  159 SOLV  HW2     2603    4.636513210    3.797453372    4.129335938
  160 SOLV  OW      2604    4.844949334    3.746138407    4.508797378
  160 SOLV  HW1     2605    4.883284382    3.696303746    4.431025044
  160 SOLV  HW2     2606    4.763996391    3.796870400    4.479225532
  161 SOLV  OW      2607    5.433516510    3.711006750    5.418491716
  161 SOLV  HW1     2608    5.334050014    3.717973765    5.410764710
  161 SOLV  HW2     2609    5.458232645    3.618817220    5.448357497
  162 SOLV  OW      2610    5.246296301    6.173948220    5.213351775
  162 SOLV  HW1     2611    5.196793018    6.236712030    5.153267098
  162 SOLV  HW2     2612    5.207454645    6.082185297    5.204932059
  163 SOLV  OW      2613    4.845586504    6.352832549    6.788378912
  163 SOLV  HW1     2614    4.810251238    6.259275403    6.788877487
  163 SOLV  HW2     2615    4.851855454    6.385572258    6.694089527
  164 SOLV  OW      2616    5.877896311    3.726394119    6.549126219
  164 SOLV  HW1     2617    5.816053941    3.731239171    6.627570469
  164 SOLV  HW2     2618    5.969807551    3.753842777    6.577416029
  165 SOLV  OW      2619    5.198609518    5.861455619    4.093420855
  165 SOLV  HW1     2620    5.252226857    5.945812999    4.096722988
  165 SOLV  HW2     2621    5.112463159    5.874799941    4.142437517
  166 SOLV  OW      2622    4.268028972    5.759386635    6.249780830
  166 SOLV  HW1     2623    4.299925685    5.722141708    6.162628919
  166 SOLV  HW2     2624    4.326332055    5.725721980    6.323722981
  167 SOLV  OW      2625    5.109423056    5.900174671    5.466883340
  167 SOLV  HW1     2626    5.162821903    5.955349267    5.530948668
  167 SOLV  HW2     2627    5.011975628    5.917395684    5.481285961
  168 SOLV  OW      2628    5.445299420    0.088014462    5.832496512
  168 SOLV  HW1     2629    5.394108595    0.031943008    5.897588761
  168 SOLV  HW2     2630    5.542332779    0.064260602    5.837159230
  169 SOLV  OW      2631    5.206037994    4.716123799    6.315241364
  169 SOLV  HW1     2632    5.222492860    4.717846456    6.216611884
  169 SOLV  HW2     2633    5.235276332    4.802914321    6.355416080
  170 SOLV  OW      2634    4.457607387    4.877088692    5.856421278
  170 SOLV  HW1     2635    4.391720944    4.886943756    5.930999120
  170 SOLV  HW2     2636    4.547091890    4.910152529    5.886442822
  171 SOLV  OW      2637    4.604225238    6.710924821    4.506044746
  171 SOLV  HW1     2638    4.668310173    6.641601543    4.539020558
  171 SOLV  HW2     2639    4.604841947    6.711976434    4.406042320
  172 SOLV  OW      2640    5.042353780    5.635443683    6.018329162
  172 SOLV  HW1     2641    4.984266314    5.715011180    6.035546262
  172 SOLV  HW2     2642    5.132335133    5.666003263    5.987168450
  173 SOLV  OW      2643    4.146656798    3.710030509    5.730994306
  173 SOLV  HW1     2644    4.142094167    3.809478931    5.721463689
  173 SOLV  HW2     2645    4.055289557    3.671184684    5.718968749
  174 SOLV  OW      2646    5.903401052    5.295440727    4.427341547
  174 SOLV  HW1     2647    5.823984207    5.301056383    4.366820647
  174 SOLV  HW2     2648    5.980484977    5.343681129    4.385720483
  175 SOLV  OW      2649    5.345619785    5.925246390    5.807613079
  175 SOLV  HW1     2650    5.321361026    5.833356717    5.838751977
  175 SOLV  HW2     2651    5.381440798    5.978124189    5.884570794
  176 SOLV  OW      2652    5.127447793    4.510138683    6.502653967
  176 SOLV  HW1     2653    5.153293587    4.576561540    6.432510980
  176 SOLV  HW2     2654    5.152093680    4.545636167    6.592834391
  177 SOLV  OW      2655    3.845370752    4.993729894    6.771178094
  177 SOLV  HW1     2656    3.794911806    4.909479835    6.752268079
  177 SOLV  HW2     2657    3.843525190    5.052530995    6.690303023
  178 SOLV  OW      2658    4.530209923    5.241511359    5.237619918
  178 SOLV  HW1     2659    4.584730288    5.318740231    5.204987676
  178 SOLV  HW2     2660    4.575079271    5.155878439    5.212020341
  179 SOLV  OW      2661    5.352917626    3.885750278    6.110582989
  179 SOLV  HW1     2662    5.359460793    3.814092237    6.180026148
  179 SOLV  HW2     2663    5.374685097    3.974202281    6.151843389
  180 SOLV  OW      2664    4.824672196    3.562705110    6.051698279
  180 SOLV  HW1     2665    4.904716144    3.526183837    6.099244995
  180 SOLV  HW2     2666    4.848997375    3.648625496    6.006670578
  181 SOLV  OW      2667    6.036452702    6.191910517    4.646785102
  181 SOLV  HW1     2668    6.023764400    6.133708477    4.727118108
  181 SOLV  HW2     2669    6.126803541    6.234626148    4.650534015
  182 SOLV  OW      2670    6.002830774    4.697140490    6.549364297
  182 SOLV  HW1     2671    6.036997006    4.642508302    6.625845910
  182 SOLV  HW2     2672    5.998914771    4.793374801    6.576291834
  183 SOLV  OW      2673    4.687633321    4.187669454    6.543476885
  183 SOLV  HW1     2674    4.770624102    4.233629466    6.511826640
  183 SOLV  HW2     2675    4.705648827    4.089857404    6.553949931
  184 SOLV  OW      2676    5.180665047    4.327671562    5.127577187
  184 SOLV  HW1     2677    5.273700053    4.357717282    5.148628640
  184 SOLV  HW2     2678    5.143939512    4.276206772    5.205062693
  185 SOLV  OW      2679    6.698659223    5.180790951    5.175299872
  185 SOLV  HW1     2680    6.764284438    5.151782113    5.244965912
  185 SOLV  HW2     2681    6.624467734    5.231944807    5.218663903
  186 SOLV  OW      2682    5.461574065    3.370506531    5.254271858
  186 SOLV  HW1     2683    5.533660827    3.439759468    5.257304022
  186 SOLV  HW2     2684    5.377308979    3.411633937    5.219493731
  187 SOLV  OW      2685    6.879709981    4.238151282    5.242063864
  187 SOLV  HW1     2686    6.857022225    4.254918882    5.146116857
  187 SOLV  HW2     2687    6.887451546    4.139684255    5.257748398
  188 SOLV  OW      2688    3.862835618    5.333641140    6.402801582
  188 SOLV  HW1     2689    3.797309360    5.405325111    6.378974753
  188 SOLV  HW2     2690    3.946115051    5.375390910    6.439181283
  189 SOLV  OW      2691    4.617654263    5.977684425    4.854562688
  189 SOLV  HW1     2692    4.601127284    6.030984060    4.937553758
  189 SOLV  HW2     2693    4.676173829    5.899541413    4.876256039
  190 SOLV  OW      2694    0.043739425    4.062980998    4.405582309
  190 SOLV  HW1     2695    0.116114820    4.021841072    4.350164288
  190 SOLV  HW2     2696    0.064736661    4.159456372    4.421500659
  191 SOLV  OW      2697    6.353427160    5.204870599    3.670938266
  191 SOLV  HW1     2698    6.440773314    5.223453488    3.715959328
  191 SOLV  HW2     2699    6.347935926    5.107761832    3.647671526
  192 SOLV  OW      2700    3.843872895    6.136864362    6.777870963
  192 SOLV  HW1     2701    3.787075187    6.059595522    6.806243446
  192 SOLV  HW2     2702    3.787483299    6.219241716    6.771899742
  193 SOLV  OW      2703    5.739815437    6.546922491    4.109347761
  193 SOLV  HW1     2704    5.796136070    6.494518555    4.045458379
  193 SOLV  HW2     2705    5.663903936    6.589220974    4.059867640
  194 SOLV  OW      2706    3.453707361    6.259483526    6.690592712
  194 SOLV  HW1     2707    3.545283231    6.276849488    6.726838569
  194 SOLV  HW2     2708    3.431100078    6.329090583    6.622437231
  195 SOLV  OW      2709    4.756297671    6.041761261    6.319197331
  195 SOLV  HW1     2710    4.742502640    6.107918154    6.392916315
  195 SOLV  HW2     2711    4.829215990    6.073925229    6.258782651
  196 SOLV  OW      2712    4.469305072    4.937023799    4.225856175
  196 SOLV  HW1     2713    4.545230932    4.972984076    4.171597159
  196 SOLV  HW2     2714    4.496085642    4.849880680    4.266974610
  197 SOLV  OW      2715    4.241285251    4.847590320    6.041836234
  197 SOLV  HW1     2716    4.232702406    4.809099194    6.133741180
  197 SOLV  HW2     2717    4.168046097    4.811936555    5.983814282
  198 SOLV  OW      2718    5.048844529    5.489383770    3.828362855
  198 SOLV  HW1     2719    5.024260231    5.476905261    3.732228833
  198 SOLV  HW2     2720    5.077869000    5.583911469    3.843324896
  199 SOLV  OW      2721    4.401242429    5.929145520    5.433363714
  199 SOLV  HW1     2722    4.443265420    5.917369973    5.343380279
  199 SOLV  HW2     2723    4.336195503    6.005037615    5.430080805
  200 SOLV  OW      2724    5.927384128    5.403541853    4.694662245
  200 SOLV  HW1     2725    6.016438741    5.373738175    4.729054542
  200 SOLV  HW2     2726    5.913054627    5.366561310    4.602853189
  201 SOLV  OW      2727    5.674210768    3.552452910    5.241645069
  201 SOLV  HW1     2728    5.713674405    3.578592892    5.329732326
  201 SOLV  HW2     2729    5.745557360    3.553423962    5.171582804
  202 SOLV  OW      2730    5.554604329    3.612415999    4.176004589
  202 SOLV  HW1     2731    5.498774986    3.676855470    4.123736043
  202 SOLV  HW2     2732    5.649057189    3.616048970    4.143341981
  203 SOLV  OW      2733    4.892457317    3.342066240    3.836605740
  203 SOLV  HW1     2734    4.873808936    3.398443058    3.917076064
  203 SOLV  HW2     2735    4.990847618    3.325606969    3.829535132
  204 SOLV  OW      2736    3.537762253    5.333876453    4.440463065
  204 SOLV  HW1     2737    3.467231143    5.393448407    4.478911546
  204 SOLV  HW2     2738    3.587568242    5.289017053    4.514683581
  205 SOLV  OW      2739    4.220704475    5.035759228    5.256398939
  205 SOLV  HW1     2740    4.156716214    5.060910517    5.329027294
  205 SOLV  HW2     2741    4.239652882    5.115797574    5.199507087
  206 SOLV  OW      2742    3.439547694    6.843092853    6.694241046
  206 SOLV  HW1     2743    3.426602733    6.762803182    6.636051727
  206 SOLV  HW2     2744    3.421482239    6.925932794    6.641201832
  207 SOLV  OW      2745    3.690399576    6.364434671    6.781612416
  207 SOLV  HW1     2746    3.675827836    6.362684394    6.880537712
  207 SOLV  HW2     2747    3.725092334    6.454268207    6.754633072
  208 SOLV  OW      2748    3.893789061    4.324779724    6.352234462
  208 SOLV  HW1     2749    3.867831477    4.282328785    6.438984663
  208 SOLV  HW2     2750    3.990378552    4.350516549    6.355323400
  209 SOLV  OW      2751    5.246559008    5.315151410    3.867362191
  209 SOLV  HW1     2752    5.262455728    5.298373556    3.964654737
  209 SOLV  HW2     2753    5.177273190    5.386473370    3.856748348
  210 SOLV  OW      2754    5.890958954    4.755104135    4.440117177
  210 SOLV  HW1     2755    5.923328570    4.817196462    4.511522691
  210 SOLV  HW2     2756    5.892195390    4.661215666    4.474545940
  211 SOLV  OW      2757    4.785010697    6.847006307    5.288622704
  211 SOLV  HW1     2758    4.856271678    6.891478543    5.234362837
  211 SOLV  HW2     2759    4.714324881    6.913796640    5.311915768
  212 SOLV  OW      2760    5.654425346    5.364126615    6.345662476
  212 SOLV  HW1     2761    5.581330696    5.386984197    6.281360518
  212 SOLV  HW2     2762    5.615609346    5.316881996    6.424790626
  213 SOLV  OW      2763    5.594902027    4.533210574    5.543533202
  213 SOLV  HW1     2764    5.615719846    4.548456066    5.640156478
  213 SOLV  HW2     2765    5.553548317    4.442857527    5.532220323
  214 SOLV  OW      2766    4.749367652    5.831112089    6.742640880
  214 SOLV  HW1     2767    4.707848451    5.825900083    6.651807487
  214 SOLV  HW2     2768    4.689557804    5.786480738    6.809218196
  215 SOLV  OW      2769    6.237119557    3.680320156    5.931270795
  215 SOLV  HW1     2770    6.333312228    3.706033807    5.921930815
  215 SOLV  HW2     2771    6.205773518    3.701622908    6.023817934
  216 SOLV  OW      2772    3.689802992    4.414605914    5.953207829
  216 SOLV  HW1     2773    3.788541324    4.399870166    5.947264220
  216 SOLV  HW2     2774    3.641942221    4.331906548    5.923680041
  217 SOLV  OW      2775    6.769710939    5.429067711    4.378630262
  217 SOLV  HW1     2776    6.690398013    5.430813144    4.317738008
  217 SOLV  HW2     2777    6.823602064    5.512288891    4.365539129
  218 SOLV  OW      2778    5.845441902    3.956554396    4.273362687
  218 SOLV  HW1     2779    5.755140047    3.989879449    4.246250753
  218 SOLV  HW2     2780    5.838745216    3.860539962    4.300499062
  219 SOLV  OW      2781    3.668619743    4.185715221    5.162863864
  219 SOLV  HW1     2782    3.587870047    4.126742558    5.164622159
  219 SOLV  HW2     2783    3.646124920    4.271646288    5.116916366
  220 SOLV  OW      2784    4.452130983    6.438520109    5.017135621
  220 SOLV  HW1     2785    4.399946497    6.523456064    5.025159608
  220 SOLV  HW2     2786    4.549792747    6.459678556    5.013114083
  221 SOLV  OW      2787    3.654404478    5.775272451    5.565813962
  221 SOLV  HW1     2788    3.686525666    5.767833656    5.471405631
  221 SOLV  HW2     2789    3.618484442    5.686906904    5.595835308
  222 SOLV  OW      2790    3.986346224    6.009642084    3.703138528
  222 SOLV  HW1     2791    4.045954844    5.947013809    3.753401944
  222 SOLV  HW2     2792    4.010164797    6.104000280    3.726182753
  223 SOLV  OW      2793    4.227869041    6.125778801    5.764124979
  223 SOLV  HW1     2794    4.225540668    6.130117774    5.664237518
  223 SOLV  HW2     2795    4.262655444    6.036504122    5.792789225
  224 SOLV  OW      2796    5.925792748    3.476571419    6.434438803
  224 SOLV  HW1     2797    5.946360915    3.477521205    6.336572374
  224 SOLV  HW2     2798    5.926800197    3.570189307    6.469600811
  225 SOLV  OW      2799    6.714526345    4.206365176    4.393833306
  225 SOLV  HW1     2800    6.803585625    4.162855234    4.407144966
  225 SOLV  HW2     2801    6.674255298    4.227736489    4.482846042
  226 SOLV  OW      2802    5.538850983    6.302933576    3.788758486
  226 SOLV  HW1     2803    5.523147067    6.285555399    3.885983930
  226 SOLV  HW2     2804    5.562251838    6.217175585    3.742939946
  227 SOLV  OW      2805    6.234933162    6.581381846    4.550234130
  227 SOLV  HW1     2806    6.173600682    6.600331195    4.473546495
  227 SOLV  HW2     2807    6.324483198    6.622049678    4.532107042
  228 SOLV  OW      2808    6.286134667    4.251441216    5.174025603
  228 SOLV  HW1     2809    6.212650844    4.319069057    5.179362482
  228 SOLV  HW2     2810    6.260705692    4.170384757    5.226799542
  229 SOLV  OW      2811    5.053608596    4.118349911    6.321626229
  229 SOLV  HW1     2812    5.038156278    4.110610015    6.223121836
  229 SOLV  HW2     2813    5.143935426    4.157963172    6.338165367
  230 SOLV  OW      2814    5.912098097    4.251653446    5.989352402
  230 SOLV  HW1     2815    5.900174535    4.311602042    5.910206743
  230 SOLV  HW2     2816    5.872840671    4.161882286    5.969352568
  231 SOLV  OW      2817    4.378217958    5.818620520    4.778318993
  231 SOLV  HW1     2818    4.457178524    5.876554292    4.798579824
  231 SOLV  HW2     2819    4.373694135    5.744032524    4.844784819
  232 SOLV  OW      2820    6.632954529    5.927651815    4.712024761
  232 SOLV  HW1     2821    6.556642773    5.973829329    4.757252423
  232 SOLV  HW2     2822    6.716574312    5.980941350    4.725036189
  233 SOLV  OW      2823    5.737906086    4.602533476    6.503044254
  233 SOLV  HW1     2824    5.699822468    4.592718225    6.594995861
  233 SOLV  HW2     2825    5.832750797    4.633608731    6.509412046
  234 SOLV  OW      2826    6.032375317    4.633457059    5.771666204
  234 SOLV  HW1     2827    6.059646093    4.682851341    5.854228361
  234 SOLV  HW2     2828    6.112869772    4.591141807    5.730048463
  235 SOLV  OW      2829    5.365015431    3.552070345    3.556742378
  235 SOLV  HW1     2830    5.282616334    3.499931119    3.534521776
  235 SOLV  HW2     2831    5.390476501    3.535146610    3.651963752
  236 SOLV  OW      2832    4.068320728    4.381313636    3.578264771
  236 SOLV  HW1     2833    4.040118236    4.288327572    3.601925477
  236 SOLV  HW2     2834    4.036344177    4.403393957    3.486115083
  237 SOLV  OW      2835    4.464091771    5.563159962    3.725537367
  237 SOLV  HW1     2836    4.434141012    5.644814842    3.774901646
  237 SOLV  HW2     2837    4.384469682    5.516282514    3.687273094
  238 SOLV  OW      2838    4.563514485    3.927111112    5.757060834
  238 SOLV  HW1     2839    4.559222603    4.012924244    5.808239267
  238 SOLV  HW2     2840    4.502557503    3.860031677    5.799323380
  239 SOLV  OW      2841    5.077236114    6.860094661    3.702286484
  239 SOLV  HW1     2842    5.108529481    6.771553916    3.667893124
  239 SOLV  HW2     2843    5.131934577    6.886147987    3.781853485
  240 SOLV  OW      2844    3.864386669    4.536283857    6.900330196
  240 SOLV  HW1     2845    3.833775032    4.607658710    6.837322157
  240 SOLV  HW2     2846    3.880146451    4.576130909    6.990691818
  241 SOLV  OW      2847    4.617564529    4.697805619    6.253969109
  241 SOLV  HW1     2848    4.677799950    4.663453063    6.326034298
  241 SOLV  HW2     2849    4.587009706    4.621551829    6.196929759
  242 SOLV  OW      2850    3.799892407    3.576922811    4.065000991
  242 SOLV  HW1     2851    3.718453441    3.580820628    4.122913978
  242 SOLV  HW2     2852    3.802032272    3.656969230    4.005089816
  243 SOLV  OW      2853    5.214533874    3.608566024    3.976491215
  243 SOLV  HW1     2854    5.179662887    3.539390299    4.039742218
  243 SOLV  HW2     2855    5.143581519    3.631576502    3.909871503
  244 SOLV  OW      2856    4.755539644    5.136461796    4.335026058
  244 SOLV  HW1     2857    4.845616156    5.177946857    4.322104213
  244 SOLV  HW2     2858    4.762496050    5.037389940    4.323272513
  245 SOLV  OW      2859    5.551655057    5.572581821    4.430402301
  245 SOLV  HW1     2860    5.625960367    5.616545412    4.379944719
  245 SOLV  HW2     2861    5.530320572    5.626436301    4.511916317
  246 SOLV  OW      2862    4.882205222    5.063468891    5.748588305
  246 SOLV  HW1     2863    4.966209794    5.012640393    5.729582480
  246 SOLV  HW2     2864    4.899974882    5.161525970    5.740193104
  247 SOLV  OW      2865    3.903284705    3.932789482    5.848809198
  247 SOLV  HW1     2866    3.831254203    3.992916403    5.883425602
  247 SOLV  HW2     2867    3.915488942    3.855877458    5.911557442
  248 SOLV  OW      2868    6.491085858    3.528280250    5.315160940
  248 SOLV  HW1     2869    6.543093772    3.464180380    5.258712520
  248 SOLV  HW2     2870    6.407842429    3.555302720    5.266784108
  249 SOLV  OW      2871    4.631750729    5.671936197    0.009551269
  249 SOLV  HW1     2872    4.641465887    5.728775769    0.091261756
  249 SOLV  HW2     2873    4.539990921    5.632226930    0.007311075
  250 SOLV  OW      2874    3.562783455    6.840851936    4.643835341
  250 SOLV  HW1     2875    3.597181756    6.751198663    4.615923182
  250 SOLV  HW2     2876    3.639562905    6.903882124    4.655329320
  251 SOLV  OW      2877    6.068367079    4.788514270    5.988591375
  251 SOLV  HW1     2878    6.145389592    4.792795194    6.052239231
  251 SOLV  HW2     2879    6.052697064    4.879058906    5.949121671
  252 SOLV  OW      2880    4.955014156    5.191064298    5.444075040
  252 SOLV  HW1     2881    4.931004432    5.103366447    5.402432351
  252 SOLV  HW2     2882    4.939482558    5.264623696    5.378126289
  253 SOLV  OW      2883    3.656319757    6.380448513    4.083138549
  253 SOLV  HW1     2884    3.686204314    6.349866620    3.992733147
  253 SOLV  HW2     2885    3.627775791    6.476167159    4.078178131
  254 SOLV  OW      2886    5.019257303    3.452920334    6.212431722
  254 SOLV  HW1     2887    5.047509083    3.515544041    6.285109456
  254 SOLV  HW2     2888    4.954548397    3.386158098    6.249274381
  255 SOLV  OW      2889    5.430141017    4.188806767    5.811795389
  255 SOLV  HW1     2890    5.466140848    4.233880545    5.893489448
  255 SOLV  HW2     2891    5.330216880    4.187619765    5.815700125
  256 SOLV  OW      2892    4.856902649    5.759273587    3.852766648
  256 SOLV  HW1     2893    4.817867274    5.683847583    3.905576273
  256 SOLV  HW2     2894    4.956105291    5.760900054    3.865330388
  257 SOLV  OW      2895    6.488020804    3.778693381    5.892373277
  257 SOLV  HW1     2896    6.490258997    3.877780471    5.879004441
  257 SOLV  HW2     2897    6.548525840    3.753917462    5.968052147
  258 SOLV  OW      2898    0.017716898    4.559519885    6.558319548
  258 SOLV  HW1     2899    0.100101116    4.566694794    6.614559918
  258 SOLV  HW2     2900   -0.037440887    4.642211799    6.569327814
  259 SOLV  OW      2901    4.981284991    4.053416933    4.799406278
  259 SOLV  HW1     2902    4.955560539    3.989179116    4.871610519
  259 SOLV  HW2     2903    5.050957043    4.116269116    4.834004633
  260 SOLV  OW      2904    3.744634583    4.730600327    6.719192318
  260 SOLV  HW1     2905    3.742513532    4.704249412    6.622741959
  260 SOLV  HW2     2906    3.655757859    4.711544002    6.760896966
  261 SOLV  OW      2907    3.472846801    4.272149233    4.478192012
  261 SOLV  HW1     2908    3.468082118    4.339600301    4.551875310
  261 SOLV  HW2     2909    3.562739523    4.228327692    4.478903085
  262 SOLV  OW      2910    3.323159986    5.259339839    5.212027696
  262 SOLV  HW1     2911    3.265191800    5.211728879    5.278170491
  262 SOLV  HW2     2912    3.292809053    5.354238576    5.203371844
  263 SOLV  OW      2913    6.170656933    3.531544987    4.222360035
  263 SOLV  HW1     2914    6.137978664    3.602488202    4.284817982
  263 SOLV  HW2     2915    6.269026725    3.518729870    4.235043378
  264 SOLV  OW      2916    4.057105268    6.799221411    5.111353576
  264 SOLV  HW1     2917    3.991808228    6.806012054    5.035910673
  264 SOLV  HW2     2918    4.008980799    6.772140517    5.194732540
  265 SOLV  OW      2919    5.420721819    3.799950460    4.029387265
  265 SOLV  HW1     2920    5.396336620    3.887657631    4.070790612
  265 SOLV  HW2     2921    5.338306552    3.744485314    4.017868381
  266 SOLV  OW      2922    5.222813102    4.413839042    5.491125572
  266 SOLV  HW1     2923    5.220703116    4.513572342    5.484019013
  266 SOLV  HW2     2924    5.312082819    4.384778213    5.525592875
  267 SOLV  OW      2925    5.732989663    4.963079215    6.432184036
  267 SOLV  HW1     2926    5.660014471    4.975993046    6.499339304
  267 SOLV  HW2     2927    5.710121143    4.886142803    6.372521248
  268 SOLV  OW      2928    6.148987679    6.272037332    3.844213076
  268 SOLV  HW1     2929    6.228573626    6.225842850    3.883375870
  268 SOLV  HW2     2930    6.085480268    6.296790269    3.917395255
  269 SOLV  OW      2931    4.522799398    4.794178848    5.469634405
  269 SOLV  HW1     2932    4.506294498    4.833605042    5.379218204
  269 SOLV  HW2     2933    4.615148785    4.817776393    5.499911045
  270 SOLV  OW      2934    4.350300986    4.963971473    6.417310859
  270 SOLV  HW1     2935    4.308223172    4.906887539    6.346793951
  270 SOLV  HW2     2936    4.328947686    4.926572411    6.507571948
  271 SOLV  OW      2937    5.551571988    4.509521797    4.504291621
  271 SOLV  HW1     2938    5.526119609    4.605401216    4.516968479
  271 SOLV  HW2     2939    5.488232458    4.466458573    4.439987512
  272 SOLV  OW      2940    5.968859583    4.690580604    4.787267467
  272 SOLV  HW1     2941    5.961254264    4.773298672    4.731573833
  272 SOLV  HW2     2942    5.914139284    4.701183402    4.870304256
  273 SOLV  OW      2943    5.112864858    6.364153494    5.055311440
  273 SOLV  HW1     2944    5.055677049    6.294013326    5.012749801
  273 SOLV  HW2     2945    5.063404928    6.451061025    5.056827731
  274 SOLV  OW      2946    6.179412981    6.428309294    3.615683925
  274 SOLV  HW1     2947    6.160808340    6.525749440    3.628371929
  274 SOLV  HW2     2948    6.144504538    6.377222068    3.694253410
  275 SOLV  OW      2949    3.668400731    3.745822791    5.998364151
  275 SOLV  HW1     2950    3.762199656    3.712405817    6.007589673
  275 SOLV  HW2     2951    3.667190765    3.845187010    6.009557364
  276 SOLV  OW      2952    6.607458359    4.619574093    6.726908617
  276 SOLV  HW1     2953    6.660374709    4.677562974    6.664949027
  276 SOLV  HW2     2954    6.510035132    4.629166727    6.706450576
  277 SOLV  OW      2955    6.145289794    3.647554201    3.975301973
  277 SOLV  HW1     2956    6.152523540    3.603797426    4.064937545
  277 SOLV  HW2     2957    6.063185509    3.704590045    3.972600512
  278 SOLV  OW      2958    4.236136145    6.174748152    6.627212240
  278 SOLV  HW1     2959    4.178177146    6.101713901    6.663385005
  278 SOLV  HW2     2960    4.180218991    6.255569497    6.608696337
  279 SOLV  OW      2961    6.077707826    4.247919674    4.749249161
  279 SOLV  HW1     2962    6.086544659    4.288712327    4.658368317
  279 SOLV  HW2     2963    6.005292342    4.178958484    4.747915616
  280 SOLV  OW      2964    3.674544861    6.156193991    5.940069022
  280 SOLV  HW1     2965    3.659930397    6.110098817    5.852530029
  280 SOLV  HW2     2966    3.662548228    6.090651686    6.014645789
  281 SOLV  OW      2967    4.104195035    3.809612121    5.082520949
  281 SOLV  HW1     2968    4.139932535    3.812479189    4.989160229
  281 SOLV  HW2     2969    4.117767760    3.898579326    5.126134872
  282 SOLV  OW      2970    3.769038652    4.805134185    5.183704430
  282 SOLV  HW1     2971    3.779646588    4.822956531    5.281537392
  282 SOLV  HW2     2972    3.830888983    4.864437936    5.132138350
  283 SOLV  OW      2973    5.491484842    5.181414787    5.853526810
  283 SOLV  HW1     2974    5.512892306    5.086239249    5.875555498
  283 SOLV  HW2     2975    5.411471066    5.210558256    5.905970635
  284 SOLV  OW      2976    4.453620188    5.400972058    6.181354660
  284 SOLV  HW1     2977    4.427913828    5.355100392    6.096286875
  284 SOLV  HW2     2978    4.505748178    5.483652211    6.160183727
  285 SOLV  OW      2979    5.891284587    4.366725036    3.528672883
  285 SOLV  HW1     2980    5.857406219    4.460469230    3.520547070
  285 SOLV  HW2     2981    5.930831696    4.353355911    3.619552121
  286 SOLV  OW      2982    6.409969910    6.058336509    4.800852809
  286 SOLV  HW1     2983    6.342148932    5.999432576    4.756897355
  286 SOLV  HW2     2984    6.433225041    6.133861674    4.739561736
  287 SOLV  OW      2985    4.878996373    6.444214081    6.258626401
  287 SOLV  HW1     2986    4.827683229    6.436106775    6.173170813
  287 SOLV  HW2     2987    4.976517085    6.452889654    6.238235255
  288 SOLV  OW      2988    4.346503951    4.373947365    4.900382408
  288 SOLV  HW1     2989    4.250990807    4.344583752    4.896501998
  288 SOLV  HW2     2990    4.350568501    4.473835515    4.902798370
  289 SOLV  OW      2991    5.603078276    5.655556479    5.747411760
  289 SOLV  HW1     2992    5.529905429    5.680630270    5.684031640
  289 SOLV  HW2     2993    5.686495933    5.635873122    5.695875035
  290 SOLV  OW      2994    3.397214244    5.992115431    6.144242566
  290 SOLV  HW1     2995    3.494803093    5.973327946    6.133068747
  290 SOLV  HW2     2996    3.357204148    6.014497309    6.055363036
  291 SOLV  OW      2997    4.440619196    6.299409238    6.477335535
  291 SOLV  HW1     2998    4.374444732    6.241037942    6.524401644
  291 SOLV  HW2     2999    4.396328496    6.384901446    6.450300654
  292 SOLV  OW      3000    4.166413442    6.486183412    3.989598251
  292 SOLV  HW1     3001    4.173572283    6.389712604    3.964229150
  292 SOLV  HW2     3002    4.105780130    6.533107238    3.925386303
  293 SOLV  OW      3003    4.593680794    4.495987478    5.247377124
  293 SOLV  HW1     3004    4.563382032    4.443570419    5.326977742
  293 SOLV  HW2     3005    4.518297660    4.552706641    5.214180365
  294 SOLV  OW      3006    5.003192135    5.748256597    6.841589813
  294 SOLV  HW1     3007    5.066528487    5.823657349    6.824121074
  294 SOLV  HW2     3008    4.911274238    5.774467509    6.812161067
  295 SOLV  OW      3009    5.313652357    5.811061865    6.215204739
  295 SOLV  HW1     3010    5.288533883    5.726691533    6.262666528
  295 SOLV  HW2     3011    5.320944368    5.885636922    6.281441185
  296 SOLV  OW      3012    5.062509842    4.780048977    5.298779071
  296 SOLV  HW1     3013    5.113907146    4.744307405    5.376769678
  296 SOLV  HW2     3014    4.981874826    4.723016306    5.283064186
  297 SOLV  OW      3015    3.588507043    3.849538027    6.540165313
  297 SOLV  HW1     3016    3.586350735    3.755853450    6.505256996
  297 SOLV  HW2     3017    3.513497892    3.862664257    6.604982976
  298 SOLV  OW      3018    6.809389922    3.883938362    6.856640448
  298 SOLV  HW1     3019    6.767821375    3.820486498    6.791466454
  298 SOLV  HW2     3020    6.783929962    3.977656018    6.832755910
  299 SOLV  OW      3021    3.374398136    4.558583754    4.172726635
  299 SOLV  HW1     3022    3.425769349    4.473124260    4.165011789
  299 SOLV  HW2     3023    3.427125815    4.632971428    4.131641040
  300 SOLV  OW      3024    6.127575396    5.329991623    3.628834619
  300 SOLV  HW1     3025    6.209347255    5.274498782    3.644185352
  300 SOLV  HW2     3026    6.052534129    5.294958730    3.684898960
  301 SOLV  OW      3027    5.637347054    6.669485594    4.660142372
  301 SOLV  HW1     3028    5.636146155    6.710252781    4.751455067
  301 SOLV  HW2     3029    5.662407063    6.739130464    4.592889598
  302 SOLV  OW      3030    5.824620849    4.800476591    6.823934324
  302 SOLV  HW1     3031    5.864188299    4.858341922    6.752606228
  302 SOLV  HW2     3032    5.820562752    4.851547431    6.909823308
  303 SOLV  OW      3033    6.573717647    5.653878625    4.778083204
  303 SOLV  HW1     3034    6.604126359    5.585155780    4.712099222
  303 SOLV  HW2     3035    6.616929025    5.741600300    4.757129962
  304 SOLV  OW      3036    4.781164379    4.606034191    4.709144834
  304 SOLV  HW1     3037    4.838689374    4.657170233    4.773000107
  304 SOLV  HW2     3038    4.838449691    4.545606510    4.653752289
  305 SOLV  OW      3039    4.763851924    4.013292418    6.044743895
  305 SOLV  HW1     3040    4.718302443    3.982280135    6.128203023
  305 SOLV  HW2     3041    4.700817658    4.069696200    5.991384611
  306 SOLV  OW      3042    6.840127301    4.828116652    5.455524116
  306 SOLV  HW1     3043    6.775447793    4.805900234    5.528493550
  306 SOLV  HW2     3044    6.898516896    4.748946704    5.437516327
  307 SOLV  OW      3045    3.645382328    6.658395059    5.740877822
  307 SOLV  HW1     3046    3.553991700    6.647188095    5.701844972
  307 SOLV  HW2     3047    3.637711313    6.677201225    5.838800446
  308 SOLV  OW      3048    3.894408970    5.145349370    6.191120912
  308 SOLV  HW1     3049    3.828353612    5.159071658    6.117298418
  308 SOLV  HW2     3050    3.884181222    5.218135256    6.258936454
  309 SOLV  OW      3051    6.849631451    4.432144375    4.756563365
  309 SOLV  HW1     3052    6.831115869    4.491255161    4.678047368
  309 SOLV  HW2     3053    6.895313932    4.485073513    4.828070566
  310 SOLV  OW      3054    3.536365542    6.388608958    6.050262239
  310 SOLV  HW1     3055    3.566245116    6.400846799    6.144915450
  310 SOLV  HW2     3056    3.576654851    6.304929418    6.013165470
  311 SOLV  OW      3057    5.871287305    3.720933714    3.588940863
  311 SOLV  HW1     3058    5.964685158    3.702132645    3.619359371
  311 SOLV  HW2     3059    5.859648928    3.688444346    3.495075081
  312 SOLV  OW      3060    4.448091836    6.670473151    5.810425810
  312 SOLV  HW1     3061    4.506033376    6.724860519    5.749709749
  312 SOLV  HW2     3062    4.373158886    6.630278665    5.757784828
  313 SOLV  OW      3063    4.764257398    3.921215947    6.548650003
  313 SOLV  HW1     3064    4.850975400    3.890996581    6.509046874
  313 SOLV  HW2     3065    4.760451266    3.894384273    6.644916181
  314 SOLV  OW      3066    6.633300898    5.427122843    5.654009375
  314 SOLV  HW1     3067    6.665847042    5.520979635    5.642459453
  314 SOLV  HW2     3068    6.691117243    5.365058161    5.601029094
  315 SOLV  OW      3069    3.851573537    5.880297752    3.476973457
  315 SOLV  HW1     3070    3.896783676    5.944836918    3.538542782
  315 SOLV  HW2     3071    3.837070173    5.793514967    3.524496091
  316 SOLV  OW      3072    4.763264173    5.199861602    6.806036946
  316 SOLV  HW1     3073    4.665848216    5.181020526    6.818562788
  316 SOLV  HW2     3074    4.778031356    5.298745136    6.803648935
  317 SOLV  OW      3075    4.051237164    6.735856747    6.397860519
  317 SOLV  HW1     3076    4.087163202    6.702967296    6.310516573
  317 SOLV  HW2     3077    4.127265368    6.759424327    6.458404989
  318 SOLV  OW      3078    3.796748532    3.898187620    4.290398966
  318 SOLV  HW1     3079    3.697057269    3.892013065    4.295446669
  318 SOLV  HW2     3080    3.835844913    3.806137268    4.289978449
  319 SOLV  OW      3081    4.000197880    6.286769630    3.716373479
  319 SOLV  HW1     3082    3.910871357    6.292987724    3.760894801
  319 SOLV  HW2     3083    4.007192122    6.357225967    3.645754890
  320 SOLV  OW      3084    3.535450706    4.663133558    5.198932957
  320 SOLV  HW1     3085    3.613222603    4.724742483    5.186389727
  320 SOLV  HW2     3086    3.450881917    4.716428001    5.201976087
  321 SOLV  OW      3087    6.286213217    3.414530414    3.943412319
  321 SOLV  HW1     3088    6.222383269    3.491509177    3.943324097
  321 SOLV  HW2     3089    6.379879206    3.448917538    3.936616199
  322 SOLV  OW      3090    0.157100275    3.887700772    6.835295169
  322 SOLV  HW1     3091    0.166991047    3.976035486    6.789459348
  322 SOLV  HW2     3092    0.061602161    3.874474845    6.861882982
  323 SOLV  OW      3093    3.574507675    3.571624488    4.200892113
  323 SOLV  HW1     3094    3.573646746    3.655724976    4.255002749
  323 SOLV  HW2     3095    3.488584991    3.563653213    4.150342097
  324 SOLV  OW      3096    6.445165156    5.667973976    4.346139861
  324 SOLV  HW1     3097    6.383637710    5.606659964    4.395702707
  324 SOLV  HW2     3098    6.476521813    5.740450398    4.407502148
  325 SOLV  OW      3099    6.255875687    4.579209419    4.218108228
  325 SOLV  HW1     3100    6.279339241    4.490663289    4.258240812
  325 SOLV  HW2     3101    6.289192636    4.582960886    4.123888187
  326 SOLV  OW      3102    4.587622716    6.520465464    4.073199194
  326 SOLV  HW1     3103    4.632817664    6.495049079    3.987682498
  326 SOLV  HW2     3104    4.614831811    6.456879948    4.145436072
  327 SOLV  OW      3105    5.441094030    3.493185215    3.811998891
  327 SOLV  HW1     3106    5.519448969    3.555311366    3.811058107
  327 SOLV  HW2     3107    5.380171470    3.517553053    3.887461797
  328 SOLV  OW      3108    3.682262150    4.859457803    3.867527626
  328 SOLV  HW1     3109    3.720917480    4.950606612    3.881643112
  328 SOLV  HW2     3110    3.732894512    4.812649960    3.795092106
  329 SOLV  OW      3111    4.648926071    5.540891283    4.880680056
  329 SOLV  HW1     3112    4.571302801    5.508159674    4.826783998
  329 SOLV  HW2     3113    4.725533076    5.561356710    4.819736914
  330 SOLV  OW      3114    4.769010734    5.779066927    4.960373577
  330 SOLV  HW1     3115    4.803426923    5.800145885    5.051868087
  330 SOLV  HW2     3116    4.731049001    5.686556116    4.959563144
  331 SOLV  OW      3117    0.063030534    5.249676617    3.578433087
  331 SOLV  HW1     3118    0.006536104    5.194904877    3.640157608
  331 SOLV  HW2     3119    0.123281085    5.189396851    3.526110096
  332 SOLV  OW      3120    4.048621341    5.320790484    3.734546954
  332 SOLV  HW1     3121    3.990501867    5.361638780    3.804938263
  332 SOLV  HW2     3122    4.006973886    5.235847899    3.702118563
  333 SOLV  OW      3123    6.569635219    3.521417612    6.487803392
  333 SOLV  HW1     3124    6.653978442    3.495607906    6.440666304
  333 SOLV  HW2     3125    6.490962255    3.486899751    6.436609865
  334 SOLV  OW      3126    6.334973430    5.731366195    4.105647941
  334 SOLV  HW1     3127    6.379655249    5.703444425    4.190651822
  334 SOLV  HW2     3128    6.269939254    5.804890468    4.124790872
  335 SOLV  OW      3129    6.869573229    3.967135523    5.273274208
  335 SOLV  HW1     3130    6.897351524    3.931390286    5.362448508
  335 SOLV  HW2     3131    6.770000014    3.976006842    5.270483733
  336 SOLV  OW      3132    4.683226577    5.606880156    4.409020868
  336 SOLV  HW1     3133    4.618411610    5.547203279    4.361716634
  336 SOLV  HW2     3134    4.765678949    5.617252191    4.353379291
  337 SOLV  OW      3135    3.772407839    4.667957417    5.602159073
  337 SOLV  HW1     3136    3.711384499    4.599600141    5.562098021
  337 SOLV  HW2     3137    3.782842701    4.744561593    5.538721401
  338 SOLV  OW      3138    4.686591261    6.605581956    5.328895066
  338 SOLV  HW1     3139    4.747776344    6.683662810    5.316198210
  338 SOLV  HW2     3140    4.683976383    6.580704375    5.425723045
  339 SOLV  OW      3141    4.756411056    5.899030598    3.636517937
  339 SOLV  HW1     3142    4.782652217    5.852576554    3.721106762
  339 SOLV  HW2     3143    4.668641759    5.945129717    3.649677837
  340 SOLV  OW      3144    6.629807666    4.935383463    4.330114157
  340 SOLV  HW1     3145    6.717595319    4.911436397    4.371603433
  340 SOLV  HW2     3146    6.620755774    4.888808001    4.242078833
  341 SOLV  OW      3147    3.627409493    4.419636973    6.603860827
  341 SOLV  HW1     3148    3.635860405    4.495245180    6.538947030
  341 SOLV  HW2     3149    3.686021738    4.344018468    6.574736499
  342 SOLV  OW      3150    5.887396917    5.006044889    3.600138616
  342 SOLV  HW1     3151    5.790911030    5.008044822    3.626370146
  342 SOLV  HW2     3152    5.903106864    5.071234317    3.525942328
  343 SOLV  OW      3153    4.444306496    3.725441279    5.062283688
  343 SOLV  HW1     3154    4.404164091    3.768411216    5.143178078
  343 SOLV  HW2     3155    4.542439993    3.712572905    5.076631690
  344 SOLV  OW      3156    5.499871238    4.933647252    0.099502247
  344 SOLV  HW1     3157    5.476595163    4.874334926    0.176585330
  344 SOLV  HW2     3158    5.463754507    4.894182136    0.015006341
  345 SOLV  OW      3159    6.704638481    3.447758562    5.732881653
  345 SOLV  HW1     3160    6.687212858    3.512857954    5.658988769
  345 SOLV  HW2     3161    6.783494845    3.478295414    5.786274957
  346 SOLV  OW      3162    6.546091242    4.480296883    6.091679470
  346 SOLV  HW1     3163    6.638183779    4.466665521    6.055143286
  346 SOLV  HW2     3164    6.551597110    4.498978399    6.189773113
  347 SOLV  OW      3165    4.458044883    4.062146824    6.233651691
  347 SOLV  HW1     3166    4.475113967    4.150695988    6.276891038
  347 SOLV  HW2     3167    4.362446577    4.057081324    6.204718207
  348 SOLV  OW      3168    6.481592715    3.781235000    5.084397961
  348 SOLV  HW1     3169    6.404249074    3.718200900    5.091214920
  348 SOLV  HW2     3170    6.460891790    3.852203465    5.017042962
  349 SOLV  OW      3171    4.820138417    6.897945985    4.883315328
  349 SOLV  HW1     3172    4.856301672    6.912424981    4.975426281
  349 SOLV  HW2     3173    4.895438923    6.877265855    4.820834317
  350 SOLV  OW      3174    6.602887911    5.193433696    4.747443979
  350 SOLV  HW1     3175    6.656431001    5.129044234    4.802113178
  350 SOLV  HW2     3176    6.596124077    5.159795575    4.653506335
  351 SOLV  OW      3177    4.417048903    5.180289481    3.846336451
  351 SOLV  HW1     3178    4.475415558    5.099529655    3.854859690
  351 SOLV  HW2     3179    4.400445087    5.199333904    3.749573870
  352 SOLV  OW      3180    5.844752531    4.594539164    5.410201373
  352 SOLV  HW1     3181    5.766789571    4.580012208    5.471132492
  352 SOLV  HW2     3182    5.851859412    4.517897909    5.346346676
  353 SOLV  OW      3183    5.490662080    4.921868663    5.009908380
  353 SOLV  HW1     3184    5.452712471    4.989081103    4.946314499
  353 SOLV  HW2     3185    5.445834536    4.833597086    4.995751108
  354 SOLV  OW      3186    6.839606530    5.091906548    3.760181650
  354 SOLV  HW1     3187    6.869045558    5.011536167    3.708458129
  354 SOLV  HW2     3188    6.884284080    5.092147881    3.849653393
  355 SOLV  OW      3189    3.649230617    3.765969718    4.666125258
  355 SOLV  HW1     3190    3.563766626    3.737802723    4.622489915
  355 SOLV  HW2     3191    3.725547412    3.715779115    4.625405698
  356 SOLV  OW      3192    4.138677928    5.195655602    4.266596229
  356 SOLV  HW1     3193    4.219883734    5.209045513    4.209795090
  356 SOLV  HW2     3194    4.158153675    5.225351831    4.360077935
  357 SOLV  OW      3195    4.153234439    5.109422489    6.094565857
  357 SOLV  HW1     3196    4.190667889    5.018856809    6.074650211
  357 SOLV  HW2     3197    4.059273447    5.100119002    6.127501813
  358 SOLV  OW      3198    5.939611653    4.956626030    6.621763912
  358 SOLV  HW1     3199    5.859345018    4.962702318    6.562419601
  358 SOLV  HW2     3200    5.948298907    5.040968171    6.674794979
  359 SOLV  OW      3201    6.106119731    5.904786737    4.129748517
  359 SOLV  HW1     3202    6.080250533    5.938457230    4.039200641
  359 SOLV  HW2     3203    6.067073565    5.813803270    4.143863536
  360 SOLV  OW      3204    4.562800371    3.352588977    3.647264512
  360 SOLV  HW1     3205    4.611844573    3.439526268    3.641213667
  360 SOLV  HW2     3206    4.593801298    3.291707110    3.574241632
  361 SOLV  OW      3207    5.270074733    5.224934381    6.294119154
  361 SOLV  HW1     3208    5.299667305    5.279516676    6.372518205
  361 SOLV  HW2     3209    5.320198518    5.253863656    6.212558974
  362 SOLV  OW      3210    3.441719757    3.631762302    4.537445984
  362 SOLV  HW1     3211    3.348936847    3.627102435    4.574454326
  362 SOLV  HW2     3212    3.485884915    3.542535100    4.546929654
  363 SOLV  OW      3213    4.406096413    5.819537563    3.809884754
  363 SOLV  HW1     3214    4.445552125    5.890260010    3.751207132
  363 SOLV  HW2     3215    4.306957025    5.831757121    3.814731726
  364 SOLV  OW      3216    6.346933141    3.855120977    3.585212390
  364 SOLV  HW1     3217    6.312447725    3.933102325    3.532951903
  364 SOLV  HW2     3218    6.407561375    3.887800744    3.657722589
  365 SOLV  OW      3219    4.894793479    4.124832951    5.230827607
  365 SOLV  HW1     3220    4.835141238    4.196514787    5.194700987
  365 SOLV  HW2     3221    4.962934297    4.165677889    5.291575048
  366 SOLV  OW      3222    6.701092072    4.146517284    4.114648124
  366 SOLV  HW1     3223    6.607938708    4.169287092    4.086268863
  366 SOLV  HW2     3224    6.711276644    4.163935209    4.212598558
  367 SOLV  OW      3225    5.462221307    5.782777985    3.816162141
  367 SOLV  HW1     3226    5.464520949    5.713063222    3.744493340
  367 SOLV  HW2     3227    5.406058719    5.859803239    3.785919162
  368 SOLV  OW      3228    5.288093521    3.483774685    6.568887763
  368 SOLV  HW1     3229    5.217248141    3.527857948    6.513760247
  368 SOLV  HW2     3230    5.260949152    3.389631141    6.588927629
  369 SOLV  OW      3231    6.214971817    5.037618411    4.658938587
  369 SOLV  HW1     3232    6.293434453    4.975677901    4.656031398
  369 SOLV  HW2     3233    6.240492024    5.125617947    4.618860905
  370 SOLV  OW      3234    5.318340532    5.651456222    4.217233169
  370 SOLV  HW1     3235    5.263667513    5.715207676    4.162950452
  370 SOLV  HW2     3236    5.382095426    5.602922679    4.157385369
  371 SOLV  OW      3237    5.674836866    5.526523649    4.757315947
  371 SOLV  HW1     3238    5.657154029    5.522200623    4.855652946
  371 SOLV  HW2     3239    5.754201266    5.469829281    4.735213583
  372 SOLV  OW      3240    3.422784113    4.722227829    3.549502114
  372 SOLV  HW1     3241    3.391723301    4.722441742    3.644565438
  372 SOLV  HW2     3242    3.347190640    4.748887941    3.489697738
  373 SOLV  OW      3243    6.712638348    6.658040407    3.958981075
  373 SOLV  HW1     3244    6.710153240    6.718024226    3.879007543
  373 SOLV  HW2     3245    6.619877973    6.627604234    3.980686496
  374 SOLV  OW      3246    3.973115407    5.086624824    3.631575188
  374 SOLV  HW1     3247    3.949781662    5.070233660    3.535718266
  374 SOLV  HW2     3248    4.020340023    5.006584791    3.668522269
  375 SOLV  OW      3249    6.791232405    5.193460959    6.126339043
  375 SOLV  HW1     3250    6.732566216    5.172694220    6.048054248
  375 SOLV  HW2     3251    6.886364443    5.173367406    6.102937906
  376 SOLV  OW      3252    5.870986635    4.321636396    5.284598665
  376 SOLV  HW1     3253    5.903866446    4.325099509    5.378985072
  376 SOLV  HW2     3254    5.823406661    4.235054646    5.269054596
  377 SOLV  OW      3255    6.194379039    6.692850065    3.649282195
  377 SOLV  HW1     3256    6.292869894    6.703808622    3.635830214
  377 SOLV  HW2     3257    6.172459396    6.704706501    3.746134654
  378 SOLV  OW      3258    4.969733337    5.424669347    3.568188437
  378 SOLV  HW1     3259    4.936261297    5.472212100    3.486829299
  378 SOLV  HW2     3260    4.914602542    5.342725217    3.583927566
  379 SOLV  OW      3261    4.375458999    4.640845871    5.123844071
  379 SOLV  HW1     3262    4.280904674    4.647852750    5.155659405
  379 SOLV  HW2     3263    4.377621020    4.647536122    5.024082765
  380 SOLV  OW      3264    6.526227889    5.899931978    4.469489038
  380 SOLV  HW1     3265    6.465593145    5.979462881    4.469944328
  380 SOLV  HW2     3266    6.572804309    5.893049246    4.557722537
  381 SOLV  OW      3267    4.712058426    3.703157209    5.088348309
  381 SOLV  HW1     3268    4.716103948    3.676561461    5.184669765
  381 SOLV  HW2     3269    4.770019970    3.642030967    5.034445695
  382 SOLV  OW      3270    4.974032124    5.535668293    6.374812350
  382 SOLV  HW1     3271    4.968132371    5.440438572    6.344842833
  382 SOLV  HW2     3272    4.901843774    5.589006731    6.330704668
  383 SOLV  OW      3273    4.439690321    4.553092989    4.548737260
  383 SOLV  HW1     3274    4.471303709    4.622860552    4.613038311
  383 SOLV  HW2     3275    4.471676063    4.463208158    4.578723031
  384 SOLV  OW      3276    0.032558734    5.444454277    5.690835728
  384 SOLV  HW1     3277   -0.009026494    5.368272396    5.641152678
  384 SOLV  HW2     3278   -0.013515596    5.529629038    5.665859877
  385 SOLV  OW      3279    5.140332702    5.485117234    4.329311729
  385 SOLV  HW1     3280    5.160964077    5.477594919    4.426879553
  385 SOLV  HW2     3281    5.198661707    5.555203476    4.288234811
  386 SOLV  OW      3282    0.006427135    4.931708490    5.794647999
  386 SOLV  HW1     3283    0.093393236    4.981063309    5.793107516
  386 SOLV  HW2     3284   -0.066146237    4.990987314    5.759712389
  387 SOLV  OW      3285    3.616424374    4.389927009    3.714097367
  387 SOLV  HW1     3286    3.605407255    4.432854471    3.624446440
  387 SOLV  HW2     3287    3.617940879    4.460547688    3.784891314
  388 SOLV  OW      3288    4.302646210    6.645319076    5.102370021
  388 SOLV  HW1     3289    4.358070027    6.700817715    5.164403426
  388 SOLV  HW2     3290    4.236303788    6.703771262    5.055657868
  389 SOLV  OW      3291    4.196739404    4.823185404    6.610259251
  389 SOLV  HW1     3292    4.258185804    4.759987899    6.657501877
  389 SOLV  HW2     3293    4.126440769    4.771235181    6.561672299
  390 SOLV  OW      3294    4.791676409    6.508783324    4.539529759
  390 SOLV  HW1     3295    4.806188174    6.434508628    4.604910770
  390 SOLV  HW2     3296    4.745318242    6.473154845    4.458391538
  391 SOLV  OW      3297    4.352794111    5.190799836    6.579722892
  391 SOLV  HW1     3298    4.334663222    5.127884324    6.504128284
  391 SOLV  HW2     3299    4.396276130    5.273649648    6.544413314
  392 SOLV  OW      3300    3.450924501    6.677723953    6.476274481
  392 SOLV  HW1     3301    3.470841650    6.704250888    6.381928630
  392 SOLV  HW2     3302    3.404357757    6.589221793    6.476874735
  393 SOLV  OW      3303    5.966109986    5.667595704    4.727980131
  393 SOLV  HW1     3304    5.953549892    5.574083590    4.694824605
  393 SOLV  HW2     3305    6.023496002    5.666479802    4.809876964
  394 SOLV  OW      3306    4.123010140    6.413824392    6.548162673
  394 SOLV  HW1     3307    4.185727710    6.475810559    6.500981308
  394 SOLV  HW2     3308    4.050419620    6.385729927    6.485368353
  395 SOLV  OW      3309    4.023037415    4.909263522    5.084956350
  395 SOLV  HW1     3310    4.038642345    4.937377271    4.990266840
  395 SOLV  HW2     3311    4.082072367    4.962476590    5.145662559
  396 SOLV  OW      3312    4.022618808    6.269366441    0.014076446
  396 SOLV  HW1     3313    4.003619368    6.246355751    0.109528335
  396 SOLV  HW2     3314    3.964204494    6.214443903   -0.045696229
  397 SOLV  OW      3315    6.007765964    4.935484411    4.041427626
  397 SOLV  HW1     3316    6.088969665    4.987856931    4.067214431
  397 SOLV  HW2     3317    6.009165614    4.846879067    4.087784296
  398 SOLV  OW      3318    4.067817667    6.606371917    4.443386420
  398 SOLV  HW1     3319    4.069657829    6.534198049    4.374194027
  398 SOLV  HW2     3320    4.115494632    6.575010178    4.525504313
  399 SOLV  OW      3321    5.949440690    3.931008256    5.698417204
  399 SOLV  HW1     3322    5.878905755    3.913961094    5.629601273
  399 SOLV  HW2     3323    6.012618229    3.853537038    5.701270452
  400 SOLV  OW      3324    6.112623847    6.186110599    4.151665662
  400 SOLV  HW1     3325    6.104572622    6.088449079    4.131681558
  400 SOLV  HW2     3326    6.024825798    6.220677883    4.184809248
  401 SOLV  OW      3327    3.546552578    6.282390561    5.071431119
  401 SOLV  HW1     3328    3.631588980    6.280182517    5.018842479
  401 SOLV  HW2     3329    3.567781291    6.291587269    5.168726015
  402 SOLV  OW      3330    5.806683641    5.339794896    3.493727846
  402 SOLV  HW1     3331    5.857069864    5.272795990    3.439194492
  402 SOLV  HW2     3332    5.715553932    5.352803241    3.454642619
  403 SOLV  OW      3333    4.669888517    6.336831907    5.614915529
  403 SOLV  HW1     3334    4.697046216    6.431656316    5.631372559
  403 SOLV  HW2     3335    4.592205804    6.313785459    5.673518068
  404 SOLV  OW      3336    4.092771886    4.119562822    4.690862791
  404 SOLV  HW1     3337    4.041588598    4.063217618    4.626012753
  404 SOLV  HW2     3338    4.145600070    4.188204872    4.640888277
  405 SOLV  OW      3339    5.465939295    0.008992906    4.098290953
  405 SOLV  HW1     3340    5.505062428    0.100854190    4.092576026
  405 SOLV  HW2     3341    5.435680601   -0.008558386    4.191982334
  406 SOLV  OW      3342    4.704239194    6.397903464    4.281847244
  406 SOLV  HW1     3343    4.632494214    6.340984829    4.322033197
  406 SOLV  HW2     3344    4.787035955    6.343225363    4.269322721
  407 SOLV  OW      3345    5.315430784    5.264514105    4.126984158
  407 SOLV  HW1     3346    5.302308585    5.165373293    4.127839480
  407 SOLV  HW2     3347    5.353426596    5.293846042    4.214720234
  408 SOLV  OW      3348    5.203082569    6.634860317    4.262976921
  408 SOLV  HW1     3349    5.286616049    6.592672204    4.298223495
  408 SOLV  HW2     3350    5.128267950    6.619655086    4.327580030
  409 SOLV  OW      3351    6.164436705    3.752344734    6.186268470
  409 SOLV  HW1     3352    6.178188013    3.693128805    6.265680455
  409 SOLV  HW2     3353    6.172921858    3.848004645    6.214179914
  410 SOLV  OW      3354    5.401184984    4.356163579    4.331449836
  410 SOLV  HW1     3355    5.375792970    4.287358596    4.399439497
  410 SOLV  HW2     3356    5.318470177    4.394371143    4.290219645
  411 SOLV  OW      3357    6.471021832    6.419187945    3.366339715
  411 SOLV  HW1     3358    6.514735374    6.346716163    3.313058342
  411 SOLV  HW2     3359    6.435386418    6.380969504    3.451611638
  412 SOLV  OW      3360    6.514526589    4.758062296    3.524670723
  412 SOLV  HW1     3361    6.448495097    4.683907776    3.512716414
  412 SOLV  HW2     3362    6.472340306    4.832115488    3.577000501
  413 SOLV  OW      3363    5.234203155    6.093224785    5.625038567
  413 SOLV  HW1     3364    5.297258939    6.115229997    5.550598252
  413 SOLV  HW2     3365    5.279815480    6.033097790    5.690657490
  414 SOLV  OW      3366    3.766483136    5.129252694    5.943078230
  414 SOLV  HW1     3367    3.693401795    5.060984636    5.942566219
  414 SOLV  HW2     3368    3.728134066    5.219263172    5.922363791
  415 SOLV  OW      3369    4.825107071    3.840009821    6.808218670
  415 SOLV  HW1     3370    4.837914358    3.905857094    6.882393430
  415 SOLV  HW2     3371    4.877709591    3.757218063    6.827718557
  416 SOLV  OW      3372    4.088891903    4.268635385    4.921166536
  416 SOLV  HW1     3373    4.084327421    4.200220858    4.993958143
  416 SOLV  HW2     3374    4.084431319    4.223036939    4.832268760
  417 SOLV  OW      3375    6.466385003    4.981248734    3.904821552
  417 SOLV  HW1     3376    6.432319790    4.937360331    3.821664746
  417 SOLV  HW2     3377    6.519368609    5.062453731    3.880322297
  418 SOLV  OW      3378    3.783177753    5.984769953    4.992087268
  418 SOLV  HW1     3379    3.715007324    5.936145443    5.046770744
  418 SOLV  HW2     3380    3.873970283    5.970229647    5.031421203
  419 SOLV  OW      3381    4.865005122    6.299660088    4.723612385
  419 SOLV  HW1     3382    4.953592598    6.256530889    4.706473135
  419 SOLV  HW2     3383    4.854047302    6.315395633    4.821765112
  420 SOLV  OW      3384    4.109934938    4.087349611    5.138409064
  420 SOLV  HW1     3385    4.054088534    4.098661863    5.220598822
  420 SOLV  HW2     3386    4.203762200    4.116112345    5.157671576
  421 SOLV  OW      3387    4.915930980    3.885665043    3.892814273
  421 SOLV  HW1     3388    4.946607979    3.868726734    3.986483525
  421 SOLV  HW2     3389    4.897833083    3.983290609    3.880829883
  422 SOLV  OW      3390    5.881510994    4.566548451    3.900179478
  422 SOLV  HW1     3391    5.847113473    4.534273547    3.988356239
  422 SOLV  HW2     3392    5.934425647    4.493830765    3.856428196
  423 SOLV  OW      3393    5.037941380    4.346047003    5.683891683
  423 SOLV  HW1     3394    4.947541190    4.322884704    5.647935498
  423 SOLV  HW2     3395    5.096278034    4.378084922    5.609246341
  424 SOLV  OW      3396    4.581454257    3.841149028    4.513291767
  424 SOLV  HW1     3397    4.535708049    3.755303805    4.536484939
  424 SOLV  HW2     3398    4.523170657    3.894430635    4.451939567
  425 SOLV  OW      3399    3.925481302    4.535586961    3.884074867
  425 SOLV  HW1     3400    3.939204259    4.452447531    3.937922399
  425 SOLV  HW2     3401    4.011473151    4.561273813    3.839966051
  426 SOLV  OW      3402    5.456606233    4.288569506    5.557755805
  426 SOLV  HW1     3403    5.461699807    4.217616422    5.487459324
  426 SOLV  HW2     3404    5.452791076    4.245773272    5.648065645
  427 SOLV  OW      3405    5.693183059    5.505443189    4.150536609
  427 SOLV  HW1     3406    5.725468361    5.586177823    4.199946036
  427 SOLV  HW2     3407    5.609246651    5.528014937    4.101071587
  428 SOLV  OW      3408    5.014069869    5.239675010    4.274004446
  428 SOLV  HW1     3409    5.068685564    5.323450432    4.274439110
  428 SOLV  HW2     3410    5.018941556    5.197196223    4.183598744
  429 SOLV  OW      3411    5.527871815    4.702741424    4.183657187
  429 SOLV  HW1     3412    5.596166542    4.767617818    4.217249050
  429 SOLV  HW2     3413    5.436290372    4.736558403    4.205354232
  430 SOLV  OW      3414    3.981640967    4.547080249    5.713305909
  430 SOLV  HW1     3415    4.053498771    4.540214455    5.644090048
  430 SOLV  HW2     3416    3.903512846    4.596692932    5.675410448
  431 SOLV  OW      3417    4.208870172    5.319798491    6.283245051
  431 SOLV  HW1     3418    4.192790129    5.233435632    6.235465039
  431 SOLV  HW2     3419    4.290720260    5.363655215    6.246135066
  432 SOLV  OW      3420    5.643832153    6.415094707    4.570548392
  432 SOLV  HW1     3421    5.738797067    6.406678326    4.540368435
  432 SOLV  HW2     3422    5.635052169    6.494075900    4.631267891
  433 SOLV  OW      3423    6.546256341    5.987099289    4.163470164
  433 SOLV  HW1     3424    6.553370980    5.941380190    4.252129980
  433 SOLV  HW2     3425    6.625518705    6.046626398    4.150225587
  434 SOLV  OW      3426    3.677573241    5.314030860    6.754570486
  434 SOLV  HW1     3427    3.712408899    5.247663836    6.688359629
  434 SOLV  HW2     3428    3.713599038    5.404770910    6.732885069
  435 SOLV  OW      3429    4.335503204    3.691633111    4.501085330
  435 SOLV  HW1     3430    4.264204011    3.665114305    4.566008506
  435 SOLV  HW2     3431    4.304031191    3.769717526    4.447102972
  436 SOLV  OW      3432    6.885234134    5.086611129    5.355924928
  436 SOLV  HW1     3433    6.886625658    4.995487808    5.397107425
  436 SOLV  HW2     3434    6.976804622    5.126569953    5.360340738
  437 SOLV  OW      3435    4.438820175    5.656279288    6.445815065
  437 SOLV  HW1     3436    4.475328747    5.564184370    6.459441920
  437 SOLV  HW2     3437    4.513696785    5.722511732    6.448414479
  438 SOLV  OW      3438    6.667893274    5.599956453    3.782540628
  438 SOLV  HW1     3439    6.630483832    5.681263843    3.827161686
  438 SOLV  HW2     3440    6.670116430    5.524195241    3.847783883
  439 SOLV  OW      3441    5.759472310    5.039726012    4.089667189
  439 SOLV  HW1     3442    5.853846006    5.022525511    4.061388186
  439 SOLV  HW2     3443    5.739261240    4.986904594    4.172149395
  440 SOLV  OW      3444    5.893406988    4.738197841    5.061427867
  440 SOLV  HW1     3445    5.983653461    4.760139158    5.098517316
  440 SOLV  HW2     3446    5.864383163    4.648648782    5.095192276
  441 SOLV  OW      3447    4.686032713    6.104808600    4.621817019
  441 SOLV  HW1     3448    4.737218588    6.178124396    4.666592456
  441 SOLV  HW2     3449    4.650915205    6.041671430    4.690957878
  442 SOLV  OW      3450    4.619301018    5.594427340    6.078618262
  442 SOLV  HW1     3451    4.688496332    5.616351776    6.147414357
  442 SOLV  HW2     3452    4.656403584    5.527542619    6.014186909
  443 SOLV  OW      3453    6.305568346    5.565879551    5.084285337
  443 SOLV  HW1     3454    6.294353484    5.480908536    5.135803815
  443 SOLV  HW2     3455    6.401212279    5.575786012    5.056788191
  444 SOLV  OW      3456    6.539644573    6.676425643    3.344913095
  444 SOLV  HW1     3457    6.552710429    6.705166374    3.250017528
  444 SOLV  HW2     3458    6.515864984    6.579314842    3.347333350
  445 SOLV  OW      3459    0.030038203    5.937348230    4.293580080
  445 SOLV  HW1     3460   -0.041762130    5.974880383    4.234946284
  445 SOLV  HW2     3461    0.119133892    5.970491769    4.262510281
  446 SOLV  OW      3462    6.329605842    4.669701900    6.710921914
  446 SOLV  HW1     3463    6.240297023    4.636601806    6.741390924
  446 SOLV  HW2     3464    6.322587362    4.702561762    6.616736084
  447 SOLV  OW      3465    4.945529278    4.082144225    4.320072345
  447 SOLV  HW1     3466    4.850990825    4.105344717    4.343000645
  447 SOLV  HW2     3467    4.993959264    4.054001521    4.402921140
  448 SOLV  OW      3468    3.655190412    6.642790826    5.045425712
  448 SOLV  HW1     3469    3.677143600    6.586491482    5.125114971
  448 SOLV  HW2     3470    3.668439322    6.739281117    5.068140177
  449 SOLV  OW      3471    3.461350236    3.692464997    6.189743166
  449 SOLV  HW1     3472    3.518660889    3.673224775    6.110076426
  449 SOLV  HW2     3473    3.365218456    3.693383066    6.162188103
  450 SOLV  OW      3474    4.052507642    5.216127441    4.739248208
  450 SOLV  HW1     3475    4.078880693    5.119711696    4.742478677
  450 SOLV  HW2     3476    4.083978715    5.256407697    4.653289117
  451 SOLV  OW      3477    5.128548424    4.204454920    5.361316088
  451 SOLV  HW1     3478    5.157319901    4.114724604    5.394793182
  451 SOLV  HW2     3479    5.160668671    4.275312569    5.424145089
  452 SOLV  OW      3480    6.499107044    5.323138306    5.290615185
  452 SOLV  HW1     3481    6.404017165    5.319744477    5.259820902
  452 SOLV  HW2     3482    6.524706228    5.417994089    5.309295418
  453 SOLV  OW      3483    5.757091667    4.555049539    4.163175104
  453 SOLV  HW1     3484    5.839313998    4.611895339    4.166251055
  453 SOLV  HW2     3485    5.676037935    4.613383458    4.168548108
  454 SOLV  OW      3486    6.068055277    5.656283131    4.966638892
  454 SOLV  HW1     3487    6.149977078    5.601605523    4.983980198
  454 SOLV  HW2     3488    5.991398240    5.618937623    5.018893152
  455 SOLV  OW      3489    4.138506178    5.820786387    3.841013288
  455 SOLV  HW1     3490    4.091629068    5.819134102    3.929330043
  455 SOLV  HW2     3491    4.123288842    5.734065555    3.793600947
  456 SOLV  OW      3492    4.796282959    6.875405705    3.704875147
  456 SOLV  HW1     3493    4.781309729    6.908004133    3.798229360
  456 SOLV  HW2     3494    4.893606446    6.856822451    3.691288035
  457 SOLV  OW      3495    4.429316354    6.613690504    4.699012447
  457 SOLV  HW1     3496    4.479243084    6.651315088    4.777071629
  457 SOLV  HW2     3497    4.479093738    6.634025928    4.614690514
  458 SOLV  OW      3498    4.551259451    4.682732495    4.316616026
  458 SOLV  HW1     3499    4.522026057    4.622559642    4.390956682
  458 SOLV  HW2     3500    4.624990887    4.638825828    4.265257759
  459 SOLV  OW      3501    5.743182725    3.777523817    6.318106346
  459 SOLV  HW1     3502    5.801012166    3.743623394    6.392321819
  459 SOLV  HW2     3503    5.787007089    3.758315057    6.230289178
  460 SOLV  OW      3504    6.488943665    4.735626676    6.002397387
  460 SOLV  HW1     3505    6.580750576    4.775067921    5.998191076
  460 SOLV  HW2     3506    6.494962439    4.640316160    6.032086833
  461 SOLV  OW      3507    6.472100993    4.187586871    5.575958487
  461 SOLV  HW1     3508    6.538989499    4.218611244    5.508394493
  461 SOLV  HW2     3509    6.517522297    4.174044066    5.664020614
  462 SOLV  OW      3510    6.816740096    3.487728993    4.834058757
  462 SOLV  HW1     3511    6.765043751    3.545593095    4.897154224
  462 SOLV  HW2     3512    6.910849469    3.478677479    4.866665588
  463 SOLV  OW      3513    6.838667674    4.043195983    5.951796943
  463 SOLV  HW1     3514    6.910892459    3.977725798    5.974131571
  463 SOLV  HW2     3515    6.777800078    4.053766331    6.030441597
  464 SOLV  OW      3516    4.054439876    5.216916252    5.661313861
  464 SOLV  HW1     3517    4.000602882    5.296324622    5.689552304
  464 SOLV  HW2     3518    4.036333314    5.140613409    5.723374164
  465 SOLV  OW      3519    5.440897721    3.611688871    6.774841783
  465 SOLV  HW1     3520    5.454087627    3.532621063    6.834638945
  465 SOLV  HW2     3521    5.387898716    3.584288770    6.694581672
  466 SOLV  OW      3522    4.933713405    4.725138704    4.906000434
  466 SOLV  HW1     3523    4.931280080    4.634055668    4.947227949
  466 SOLV  HW2     3524    5.025665504    4.763390174    4.915125906
  467 SOLV  OW      3525    4.308791179    5.528234711    4.480023120
  467 SOLV  HW1     3526    4.371594737    5.501317064    4.406996202
  467 SOLV  HW2     3527    4.321867686    5.625100582    4.501184445
  468 SOLV  OW      3528    6.580811255    5.535936614    5.012894222
  468 SOLV  HW1     3529    6.576975610    5.594437279    4.931870073
  468 SOLV  HW2     3530    6.675797898    5.510534787    5.031173100
  469 SOLV  OW      3531    5.412828044    6.688793940    3.717603804
  469 SOLV  HW1     3532    5.382294935    6.747030089    3.642253176
  469 SOLV  HW2     3533    5.415795073    6.593612485    3.687056561
  470 SOLV  OW      3534    3.962001789    5.866812471    4.683138145
  470 SOLV  HW1     3535    4.026032717    5.936929651    4.714526783
  470 SOLV  HW2     3536    3.889547126    5.909642205    4.629123957
  471 SOLV  OW      3537    4.230922494    4.746177037    6.294041144
  471 SOLV  HW1     3538    4.298442309    4.678351058    6.323036827
  471 SOLV  HW2     3539    4.144137924    4.728787309    6.340581834
  472 SOLV  OW      3540    4.184593892    6.698692191    0.011180837
  472 SOLV  HW1     3541    4.176414060    6.692003014    0.110628774
  472 SOLV  HW2     3542    4.132773469    6.624606082   -0.031567274
  473 SOLV  OW      3543    5.392638608    5.881348068    4.856061577
  473 SOLV  HW1     3544    5.404454873    5.881631622    4.955370030
  473 SOLV  HW2     3545    5.359857415    5.970975089    4.826159444
  474 SOLV  OW      3546    4.472577309    4.277775200    6.401895484
  474 SOLV  HW1     3547    4.394626246    4.232105194    6.444786093
  474 SOLV  HW2     3548    4.555392481    4.258978731    6.454715571
  475 SOLV  OW      3549    6.790995839    5.346977294    6.356674290
  475 SOLV  HW1     3550    6.700412916    5.374927219    6.388538767
  475 SOLV  HW2     3551    6.781765435    5.293995498    6.272356204
  476 SOLV  OW      3552    5.787201480    4.937576519    0.143774803
  476 SOLV  HW1     3553    5.803710390    5.011818022    0.208717586
  476 SOLV  HW2     3554    5.694165740    4.944851289    0.107811738
  477 SOLV  OW      3555    4.224739043    4.405648054    4.023460578
  477 SOLV  HW1     3556    4.132673747    4.370171773    4.007167740
  477 SOLV  HW2     3557    4.262011463    4.364588054    4.106676220
  478 SOLV  OW      3558    5.707098187    4.679351972    3.731894663
  478 SOLV  HW1     3559    5.775127489    4.656324017    3.801488391
  478 SOLV  HW2     3560    5.616196590    4.652905719    3.764127338
  479 SOLV  OW      3561    5.904535964    4.464068714    0.041813899
  479 SOLV  HW1     3562    5.963899015    4.392826849    0.079257659
  479 SOLV  HW2     3563    5.811215868    4.450598332    0.075149610
  480 SOLV  OW      3564    4.942199214    6.100611233    6.135906153
  480 SOLV  HW1     3565    5.031283271    6.145868083    6.140075807
  480 SOLV  HW2     3566    4.893333576    6.130725021    6.054011104
  481 SOLV  OW      3567    3.588654128    4.190647823    5.576308253
  481 SOLV  HW1     3568    3.594087446    4.216481931    5.672760931
  481 SOLV  HW2     3569    3.662972530    4.234562975    5.525828211
  482 SOLV  OW      3570    5.920491264    6.438749617    4.553952137
  482 SOLV  HW1     3571    5.924419092    6.515511936    4.617935342
  482 SOLV  HW2     3572    5.965560799    6.359224204    4.594524476
  483 SOLV  OW      3573    6.037640443    4.042901269    4.097541189
  483 SOLV  HW1     3574    6.131780642    4.057207576    4.128116788
  483 SOLV  HW2     3575    5.981128565    4.015538804    4.175384422
  484 SOLV  OW      3576    5.421350537    4.106722458    6.254331993
  484 SOLV  HW1     3577    5.493809463    4.072129848    6.313951423
  484 SOLV  HW2     3578    5.366469024    4.173885690    6.304116537
  485 SOLV  OW      3579    6.764892214    6.332253196    4.812019691
  485 SOLV  HW1     3580    6.720172877    6.356525956    4.898115361
  485 SOLV  HW2     3581    6.810847224    6.412759378    4.774492836
  486 SOLV  OW      3582    3.960812257    6.118952190    5.391789616
  486 SOLV  HW1     3583    3.879752790    6.149572690    5.441723343
  486 SOLV  HW2     3584    3.962203052    6.019003982    5.388616557
  487 SOLV  OW      3585    4.476689285    5.196619372    5.514267013
  487 SOLV  HW1     3586    4.477714081    5.205687910    5.414675139
  487 SOLV  HW2     3587    4.423621240    5.115792843    5.539812684
  488 SOLV  OW      3588    4.313330975    4.277458400    4.237013161
  488 SOLV  HW1     3589    4.412626217    4.285398001    4.228125375
  488 SOLV  HW2     3590    4.284948731    4.184863163    4.212070167
  489 SOLV  OW      3591    4.500807388    5.128821366    6.791570033
  489 SOLV  HW1     3592    4.462489817    5.042068449    6.823282732
  489 SOLV  HW2     3593    4.447804943    5.162114385    6.713568033
  490 SOLV  OW      3594    3.966212305    3.837700409    6.339948829
  490 SOLV  HW1     3595    3.968361299    3.743425767    6.373251417
  490 SOLV  HW2     3596    3.910324688    3.893456456    6.401342480
  491 SOLV  OW      3597    4.512212104    5.390985488    6.454447019
  491 SOLV  HW1     3598    4.493664691    5.392242352    6.356183101
  491 SOLV  HW2     3599    4.599727188    5.345598911    6.471255686
  492 SOLV  OW      3600    4.720591607    4.291642930    5.127316847
  492 SOLV  HW1     3601    4.737986341    4.315468789    5.031758970
  492 SOLV  HW2     3602    4.668496679    4.364994003    5.170989009
  493 SOLV  OW      3603    5.883842360    3.985335833    3.689318125
  493 SOLV  HW1     3604    5.794271880    4.029797674    3.690608588
  493 SOLV  HW2     3605    5.874519071    3.892673072    3.652875372
  494 SOLV  OW      3606    5.964375283    3.810914534    5.052788440
  494 SOLV  HW1     3607    6.012458460    3.841295404    5.135049886
  494 SOLV  HW2     3608    5.876926219    3.858914489    5.045679066
  495 SOLV  OW      3609    5.979472888    6.095627273    6.868453286
  495 SOLV  HW1     3610    5.951846449    6.169030136    6.930504737
  495 SOLV  HW2     3611    6.063945412    6.053792692    6.901856561
  496 SOLV  OW      3612    4.952750040    6.258213971    4.318133318
  496 SOLV  HW1     3613    5.013828220    6.306782178    4.380667991
  496 SOLV  HW2     3614    4.942272145    6.163544213    4.348626708
  497 SOLV  OW      3615    4.651812886    6.185687638    3.983380711
  497 SOLV  HW1     3616    4.578937507    6.165335807    4.048764060
  497 SOLV  HW2     3617    4.727075407    6.121090075    3.996213818
  498 SOLV  OW      3618    6.029900635    3.573790850    5.339284942
  498 SOLV  HW1     3619    6.019720763    3.544323111    5.434310330
  498 SOLV  HW2     3620    5.990670274    3.504664664    5.278586727
  499 SOLV  OW      3621    3.945357940    3.672886426    4.288738891
  499 SOLV  HW1     3622    3.896221027    3.624811923    4.216113509
  499 SOLV  HW2     3623    4.038555826    3.692735061    4.258404325
  500 SOLV  OW      3624    4.918211125    4.938518527    6.113911067
  500 SOLV  HW1     3625    4.895327023    4.994961172    6.193234881
  500 SOLV  HW2     3626    4.851769364    4.955013225    6.041006580
  501 SOLV  OW      3627    6.867870938    6.077343863    4.767773183
  501 SOLV  HW1     3628    6.837194299    6.172331270    4.773933207
  501 SOLV  HW2     3629    6.919948573    6.053765844    4.849831387
  502 SOLV  OW      3630    5.109371907    6.161994970    3.783976511
  502 SOLV  HW1     3631    5.100019849    6.167165542    3.883404089
  502 SOLV  HW2     3632    5.018652597    6.156978048    3.742205261
  503 SOLV  OW      3633    6.688976735    5.420181243    3.981798300
  503 SOLV  HW1     3634    6.774281337    5.382084178    4.017487100
  503 SOLV  HW2     3635    6.625250968    5.435667026    4.057304071
  504 SOLV  OW      3636    3.721976966    4.500951363    6.220925441
  504 SOLV  HW1     3637    3.772748436    4.435588378    6.277050111
  504 SOLV  HW2     3638    3.688200719    4.455093503    6.138729201
  505 SOLV  OW      3639    4.467712551    3.928489800    4.063141256
  505 SOLV  HW1     3640    4.458475799    3.860437727    3.990442810
  505 SOLV  HW2     3641    4.381266415    3.977588903    4.073994451
  506 SOLV  OW      3642    5.226084668    5.115261134    3.668672906
  506 SOLV  HW1     3643    5.295678150    5.146855924    3.604174014
  506 SOLV  HW2     3644    5.217987066    5.180860469    3.743724543
  507 SOLV  OW      3645    4.670873157    5.333438826    5.642281286
  507 SOLV  HW1     3646    4.758630070    5.286341116    5.651339994
  507 SOLV  HW2     3647    4.609489252    5.278836047    5.585254789
  508 SOLV  OW      3648    6.684818149    3.506351090    3.708116908
  508 SOLV  HW1     3649    6.622889695    3.534934871    3.634977778
  508 SOLV  HW2     3650    6.730399939    3.586680308    3.746470024
  509 SOLV  OW      3651    3.973775646    4.096583511    4.173325919
  509 SOLV  HW1     3652    3.924814159    4.020617093    4.216144705
  509 SOLV  HW2     3653    3.982439911    4.171730109    4.238743222
  510 SOLV  OW      3654    3.820651477    5.552733409    6.714557115
  510 SOLV  HW1     3655    3.898528570    5.612017974    6.735106428
  510 SOLV  HW2     3656    3.792332554    5.566633755    6.619654088
  511 SOLV  OW      3657    5.956540156    4.325308421    5.549307372
  511 SOLV  HW1     3658    6.052330252    4.307031080    5.571488126
  511 SOLV  HW2     3659    5.905427850    4.342033203    5.633625874
  512 SOLV  OW      3660    6.012533851    5.249972999    5.150046588
  512 SOLV  HW1     3661    5.964529319    5.214496826    5.069805031
  512 SOLV  HW2     3662    5.996343920    5.189459573    5.228005950
  513 SOLV  OW      3663    6.391605986    4.603012440    3.971518035
  513 SOLV  HW1     3664    6.307656963    4.640813323    3.932461644
  513 SOLV  HW2     3665    6.445994899    4.560749821    3.899009961
  514 SOLV  OW      3666    5.753106747    4.979303858    5.041024584
  514 SOLV  HW1     3667    5.661750707    4.957380197    5.006742550
  514 SOLV  HW2     3668    5.807341200    4.895509237    5.047263611
  515 SOLV  OW      3669    5.508688879    5.364189845    3.819609978
  515 SOLV  HW1     3670    5.418503062    5.322432655    3.830769465
  515 SOLV  HW2     3671    5.579151866    5.293513985    3.826053942
  516 SOLV  OW      3672    6.607608003    4.199242475    5.025399257
  516 SOLV  HW1     3673    6.556310284    4.285065562    5.023672690
  516 SOLV  HW2     3674    6.701915643    4.216227075    4.996805680
  517 SOLV  OW      3675    4.214716496    3.894983650    4.367564681
  517 SOLV  HW1     3676    4.131650706    3.921235845    4.416684536
  517 SOLV  HW2     3677    4.190391513    3.837994100    4.289064423
  518 SOLV  OW      3678    4.088936726    5.447806953    6.508007538
  518 SOLV  HW1     3679    4.140968304    5.511315208    6.565099219
  518 SOLV  HW2     3680    4.151381479    5.399077771    6.446965587
  519 SOLV  OW      3681    4.228333406    6.442533305    6.114106009
  519 SOLV  HW1     3682    4.176277347    6.364462688    6.079513166
  519 SOLV  HW2     3683    4.173727156    6.525787190    6.104701760
  520 SOLV  OW      3684    3.647991090    4.146079392    0.050664447
  520 SOLV  HW1     3685    3.641093084    4.238212772    0.012378238
  520 SOLV  HW2     3686    3.742361041    4.128698163    0.078845640
  521 SOLV  OW      3687    5.566384349    6.697327515    3.956024342
  521 SOLV  HW1     3688    5.502529061    6.697526447    3.879055235
  521 SOLV  HW2     3689    5.541629471    6.770071647    4.020033658
  522 SOLV  OW      3690    4.077099740    3.833181132    3.944874553
  522 SOLV  HW1     3691    4.120573862    3.906186617    3.892128365
  522 SOLV  HW2     3692    3.977964481    3.837601329    3.932441970
  523 SOLV  OW      3693    5.209667085    4.689317168    6.047127832
  523 SOLV  HW1     3694    5.143993097    4.637723370    5.992111868
  523 SOLV  HW2     3695    5.215772829    4.782966819    6.012570959
  524 SOLV  OW      3696    3.661122274    5.930866569    6.100911231
  524 SOLV  HW1     3697    3.712612763    5.918862527    6.185799639
  524 SOLV  HW2     3698    3.682845999    5.856276794    6.037936426
  525 SOLV  OW      3699    6.053997076    6.651571557    3.927414670
  525 SOLV  HW1     3700    6.060731160    6.567873292    3.981735494
  525 SOLV  HW2     3701    5.964003211    6.655975013    3.884019813
  526 SOLV  OW      3702    4.181215336    6.022020079    4.753924019
  526 SOLV  HW1     3703    4.227640880    5.946572750    4.800333828
  526 SOLV  HW2     3704    4.220645754    6.108893875    4.783917849
  527 SOLV  OW      3705    5.447721733    4.203661629    6.628363732
  527 SOLV  HW1     3706    5.459449330    4.104630724    6.635897424
  527 SOLV  HW2     3707    5.532262513    4.249416456    6.655944764
  528 SOLV  OW      3708    3.563274270    5.249140378    3.828749510
  528 SOLV  HW1     3709    3.642726930    5.189007558    3.820218882
  528 SOLV  HW2     3710    3.577093587    5.311942247    3.905341677
  529 SOLV  OW      3711    4.235158724    4.089545921    4.071726646
  529 SOLV  HW1     3712    4.154681439    4.046889317    4.113026333
  529 SOLV  HW2     3713    4.214455930    4.115318906    3.977339320
  530 SOLV  OW      3714    3.578815210    5.883225954    5.149610193
  530 SOLV  HW1     3715    3.535302048    5.941284159    5.218427986
  530 SOLV  HW2     3716    3.509462731    5.826457160    5.105253256
  531 SOLV  OW      3717    5.340990031    4.003464401    4.192119669
  531 SOLV  HW1     3718    5.270871677    4.071205295    4.169844460
  531 SOLV  HW2     3719    5.317390643    3.958117939    4.278074767
  532 SOLV  OW      3720    6.566723628    5.582871220    5.292739116
  532 SOLV  HW1     3721    6.596846181    5.567806801    5.198570997
  532 SOLV  HW2     3722    6.607329856    5.667361879    5.327588216
  533 SOLV  OW      3723    4.116223424    4.938902165    6.840988313
  533 SOLV  HW1     3724    4.034372155    4.993134359    6.821991122
  533 SOLV  HW2     3725    4.144629512    4.891203070    6.757804743
  534 SOLV  OW      3726    6.859119095    4.140334591    6.340036249
  534 SOLV  HW1     3727    6.816456840    4.083048797    6.410036275
  534 SOLV  HW2     3728    6.795446560    4.152942515    6.263954106
  535 SOLV  OW      3729    3.516623290    0.123648043    5.329300089
  535 SOLV  HW1     3730    3.596184465    0.132887011    5.389172478
  535 SOLV  HW2     3731    3.473054217    0.212919005    5.317792206
  536 SOLV  OW      3732    4.404802173    6.527971432    0.005736038
  536 SOLV  HW1     3733    4.376927615    6.433685027   -0.012554000
  536 SOLV  HW2     3734    4.323797063    6.583730499    0.023916046
  537 SOLV  OW      3735    5.656790411    6.012582689    4.669825256
  537 SOLV  HW1     3736    5.726627755    6.030380044    4.600488016
  537 SOLV  HW2     3737    5.695546256    5.955573069    4.742278075
  538 SOLV  OW      3738    4.528418613    3.590843850    4.340948663
  538 SOLV  HW1     3739    4.444605863    3.621416648    4.386144266
  538 SOLV  HW2     3740    4.551521099    3.498754193    4.372374064
  539 SOLV  OW      3741    3.562569385    4.948939117    5.892157603
  539 SOLV  HW1     3742    3.500719771    4.958401989    5.970164521
  539 SOLV  HW2     3743    3.595257544    4.854572959    5.886820701
  540 SOLV  OW      3744    3.839862821    5.526792458    6.138750333
  540 SOLV  HW1     3745    3.778829925    5.593755522    6.096407298
  540 SOLV  HW2     3746    3.909657342    5.574463165    6.192212079
  541 SOLV  OW      3747    6.707671093    3.954516387    6.502330686
  541 SOLV  HW1     3748    6.649264935    3.935446129    6.423419140
  541 SOLV  HW2     3749    6.735489735    3.868342599    6.544782084
  542 SOLV  OW      3750    6.702104792    6.611227222    5.808139966
  542 SOLV  HW1     3751    6.739961734    6.527366569    5.768951416
  542 SOLV  HW2     3752    6.752611343    6.690121450    5.773122696
  543 SOLV  OW      3753    4.809238361    5.558669043    4.659616527
  543 SOLV  HW1     3754    4.817698976    5.459071035    4.656413732
  543 SOLV  HW2     3755    4.753131827    5.589820952    4.582914709
  544 SOLV  OW      3756    5.014618860    4.547451930    5.889946632
  544 SOLV  HW1     3757    5.033565575    4.497491708    5.805408007
  544 SOLV  HW2     3758    4.972173366    4.485803046    5.956275285
  545 SOLV  OW      3759    4.286175363    5.250741189    5.124459284
  545 SOLV  HW1     3760    4.296478143    5.269414450    5.026759726
  545 SOLV  HW2     3761    4.376071236    5.251880868    5.168247790
  546 SOLV  OW      3762    5.510473535    3.752730522    5.136358068
  546 SOLV  HW1     3763    5.554733082    3.698127958    5.207499344
  546 SOLV  HW2     3764    5.431798462    3.800667894    5.175262649
  547 SOLV  OW      3765    5.242851134    5.567683052    6.332307387
  547 SOLV  HW1     3766    5.272039496    5.510431784    6.408937894
  547 SOLV  HW2     3767    5.143548304    5.579179061    6.335246717
  548 SOLV  OW      3768    6.215645583    4.355836507    6.469144571
  548 SOLV  HW1     3769    6.198969834    4.366964075    6.567121827
  548 SOLV  HW2     3770    6.312868100    4.338226150    6.453685146
  549 SOLV  OW      3771    4.402512094    6.800293963    6.772227580
  549 SOLV  HW1     3772    4.318691141    6.809910852    6.825921243
  549 SOLV  HW2     3773    4.457712210    6.725790183    6.809691052
  550 SOLV  OW      3774    4.014750224    4.749759958    5.889971794
  550 SOLV  HW1     3775    3.995878468    4.676160601    5.824945604
  550 SOLV  HW2     3776    3.984344915    4.722240433    5.981183211
  551 SOLV  OW      3777    5.292994996    4.154876158    4.484943182
  551 SOLV  HW1     3778    5.214437303    4.095224425    4.501436070
  551 SOLV  HW2     3779    5.377060738    4.100773488    4.487674165
  552 SOLV  OW      3780    3.496870232    5.212823017    4.210736825
  552 SOLV  HW1     3781    3.541916160    5.264609535    4.138000667
  552 SOLV  HW2     3782    3.509064343    5.260307858    4.297903192
  553 SOLV  OW      3783    5.648419543    4.022180165    6.406518183
  553 SOLV  HW1     3784    5.696057052    4.110070936    6.408943083
  553 SOLV  HW2     3785    5.707905449    3.953176261    6.365265252
  554 SOLV  OW      3786    5.108979961    6.179879289    4.682503644
  554 SOLV  HW1     3787    5.094550735    6.088959543    4.643423714
  554 SOLV  HW2     3788    5.183774320    6.176159853    4.748788896
  555 SOLV  OW      3789    4.658473361    4.918899003    6.676951353
  555 SOLV  HW1     3790    4.608451254    5.004910516    6.687032097
  555 SOLV  HW2     3791    4.667884088    4.875155785    6.766392111
  556 SOLV  OW      3792    5.996861966    4.061786470    4.479069211
  556 SOLV  HW1     3793    5.940001122    4.076207836    4.560067222
  556 SOLV  HW2     3794    5.938609407    4.038446066    4.401200373
  557 SOLV  OW      3795    4.571269384    5.226683913    4.530447348
  557 SOLV  HW1     3796    4.484084097    5.179044560    4.518993047
  557 SOLV  HW2     3797    4.628418711    5.211411222    4.449808637
  558 SOLV  OW      3798    3.869868919    4.038031103    5.002827691
  558 SOLV  HW1     3799    3.955737035    4.029163237    5.053306087
  558 SOLV  HW2     3800    3.805938086    4.094101606    5.055448480
  559 SOLV  OW      3801    5.415527056    4.547297541    5.952697966
  559 SOLV  HW1     3802    5.350141624    4.604939535    6.001724938
  559 SOLV  HW2     3803    5.422271526    4.458477437    5.998161962
  560 SOLV  OW      3804    3.740605703    5.978214605    4.566798969
  560 SOLV  HW1     3805    3.772642580    6.070699685    4.546255783
  560 SOLV  HW2     3806    3.690340634    5.978809774    4.653256707
  561 SOLV  OW      3807    4.023682941    5.377721689    6.007502302
  561 SOLV  HW1     3808    3.961811157    5.434305590    6.062016734
  561 SOLV  HW2     3809    4.044534247    5.293586070    6.057383064
  562 SOLV  OW      3810    3.706782644    3.820336429    4.937381360
  562 SOLV  HW1     3811    3.764544459    3.901491274    4.946185177
  562 SOLV  HW2     3812    3.706064060    3.790149659    4.842049085
  563 SOLV  OW      3813    4.013668781    5.590802976    4.171048249
  563 SOLV  HW1     3814    3.994634339    5.537452881    4.253470305
  563 SOLV  HW2     3815    4.103566213    5.565689321    4.135135550
  564 SOLV  OW      3816    6.712834601    6.723623936    4.581949038
  564 SOLV  HW1     3817    6.696484184    6.790837355    4.654176787
  564 SOLV  HW2     3818    6.768524102    6.648810062    4.618051143
  565 SOLV  OW      3819    5.158727610    4.962564797    6.010583630
  565 SOLV  HW1     3820    5.142558083    4.961123839    5.911902980
  565 SOLV  HW2     3821    5.071438300    4.954786579    6.058764749
  566 SOLV  OW      3822    5.687404203    5.144538132    3.861051067
  566 SOLV  HW1     3823    5.699166201    5.117441097    3.956596990
  566 SOLV  HW2     3824    5.661449566    5.064680966    3.806729089
  567 SOLV  OW      3825    3.911801639    6.851504317    4.880892018
  567 SOLV  HW1     3826    3.989922551    6.881957575    4.826384021
  567 SOLV  HW2     3827    3.831315063    6.905853999    4.857030214
  568 SOLV  OW      3828    5.820348873    3.996401344    5.933249351
  568 SOLV  HW1     3829    5.722105306    4.002940787    5.915729107
  568 SOLV  HW2     3830    5.868136765    3.975942954    5.847813765
  569 SOLV  OW      3831    6.459067751    4.895200002    4.683366959
  569 SOLV  HW1     3832    6.480478557    4.810107508    4.635399837
  569 SOLV  HW2     3833    6.482935755    4.885858823    4.780036498
  570 SOLV  OW      3834    4.561709418    4.107431836    5.534505874
  570 SOLV  HW1     3835    4.536083291    4.037028129    5.600748931
  570 SOLV  HW2     3836    4.600856457    4.064111492    5.453312531
  571 SOLV  OW      3837    4.673033188    5.029867888    5.145738965
  571 SOLV  HW1     3838    4.593427324    4.977071350    5.175351781
  571 SOLV  HW2     3839    4.754388589    4.997358134    5.193965790
  572 SOLV  OW      3840    4.127700930    5.338682664    4.513364149
  572 SOLV  HW1     3841    4.050709912    5.366006254    4.455681176
  572 SOLV  HW2     3842    4.191821015    5.414977718    4.521681299
  573 SOLV  OW      3843    6.309354326    5.323022335    4.163601965
  573 SOLV  HW1     3844    6.225504097    5.356922372    4.206280131
  573 SOLV  HW2     3845    6.294577555    5.229797659    4.130552142
  574 SOLV  OW      3846    3.890321105    3.682868670    4.568726336
  574 SOLV  HW1     3847    3.965645539    3.658185517    4.629693309
  574 SOLV  HW2     3848    3.916092551    3.662925733    4.474174518
  575 SOLV  OW      3849    4.430291659    4.595862101    5.818959658
  575 SOLV  HW1     3850    4.440311380    4.694587760    5.831322885
  575 SOLV  HW2     3851    4.416283873    4.575683946    5.722013303
  576 SOLV  OW      3852    4.816886573    4.424949467    6.893110881
  576 SOLV  HW1     3853    4.750724367    4.418096726    6.967791470
  576 SOLV  HW2     3854    4.889786910    4.357896117    6.906930484
  577 SOLV  OW      3855    6.842524259    3.843847905    4.884990765
  577 SOLV  HW1     3856    6.781396749    3.900309243    4.829520165
  577 SOLV  HW2     3857    6.788276764    3.782485919    4.942378011
  578 SOLV  OW      3858    3.849828531    5.885055856    6.298929304
  578 SOLV  HW1     3859    3.906694155    5.802981688    6.304583291
  578 SOLV  HW2     3860    3.906370747    5.965939015    6.315136423
  579 SOLV  OW      3861    3.751988833    4.313375752    5.403169312
  579 SOLV  HW1     3862    3.847190175    4.343932527    5.405329266
  579 SOLV  HW2     3863    3.733614754    4.267744074    5.316096384
  580 SOLV  OW      3864    5.637584660    5.733898771    5.032769858
  580 SOLV  HW1     3865    5.546911661    5.769847516    5.054851496
  580 SOLV  HW2     3866    5.636021326    5.634042244    5.038030094
  581 SOLV  OW      3867    3.727217518    5.587668631    6.469523424
  581 SOLV  HW1     3868    3.640197986    5.561379907    6.427834577
  581 SOLV  HW2     3869    3.726861739    5.685907930    6.488239287
  582 SOLV  OW      3870    6.187270641    4.903476673    5.431057518
  582 SOLV  HW1     3871    6.188283967    4.804539683    5.416499426
  582 SOLV  HW2     3872    6.220264478    4.923929002    5.523223375
  583 SOLV  OW      3873    5.491097127    3.933915318    5.562420164
  583 SOLV  HW1     3874    5.483212208    3.855119077    5.501340007
  583 SOLV  HW2     3875    5.402073632    3.953040580    5.603782551
  584 SOLV  OW      3876    6.442239208    3.534764812    4.201370439
  584 SOLV  HW1     3877    6.461446890    3.525904990    4.103626100
  584 SOLV  HW2     3878    6.474537166    3.623704490    4.233743224
  585 SOLV  OW      3879    4.524594666    4.792706360    4.715592031
  585 SOLV  HW1     3880    4.475165464    4.879294211    4.723390113
  585 SOLV  HW2     3881    4.622121075    4.808504395    4.731098163
  586 SOLV  OW      3882    3.823711980    6.587368275    6.448207971
  586 SOLV  HW1     3883    3.801600339    6.592682594    6.545596526
  586 SOLV  HW2     3884    3.902256563    6.646096462    6.428627098
  587 SOLV  OW      3885    5.525289526    3.939153598    6.639466637
  587 SOLV  HW1     3886    5.590600014    3.967100709    6.569085537
  587 SOLV  HW2     3887    5.566628084    3.868714550    6.697185320
  588 SOLV  OW      3888    6.279752419    6.319443340    4.638261662
  588 SOLV  HW1     3889    6.377337554    6.309853196    4.657933486
  588 SOLV  HW2     3890    6.261947150    6.410848068    4.601793887
  589 SOLV  OW      3891    4.601394176    3.909650729    5.336715005
  589 SOLV  HW1     3892    4.601519015    3.965657814    5.253858606
  589 SOLV  HW2     3893    4.514660845    3.860314602    5.343441139
  590 SOLV  OW      3894    4.172170539    6.045644639    4.481159047
  590 SOLV  HW1     3895    4.226407039    6.125097523    4.453818424
  590 SOLV  HW2     3896    4.175897171    6.035379615    4.580570205
  591 SOLV  OW      3897    5.964353460    6.131843547    3.690052803
  591 SOLV  HW1     3898    6.000689999    6.203710080    3.749353615
  591 SOLV  HW2     3899    5.998029250    6.145357366    3.596859533
  592 SOLV  OW      3900    4.490620919    6.118975810    6.279820641
  592 SOLV  HW1     3901    4.588629051    6.101418767    6.270463043
  592 SOLV  HW2     3902    4.476156730    6.193019838    6.345468273
  593 SOLV  OW      3903    4.342015876    4.651604607    4.865098486
  593 SOLV  HW1     3904    4.412886688    4.691974518    4.807225714
  593 SOLV  HW2     3905    4.255357613    4.649697854    4.815215567
  594 SOLV  OW      3906    3.783661431    4.802954579    4.730024091
  594 SOLV  HW1     3907    3.697494607    4.772731158    4.689237450
  594 SOLV  HW2     3908    3.815726928    4.885199092    4.683020843
  595 SOLV  OW      3909    5.548745324    4.903535602    5.304504737
  595 SOLV  HW1     3910    5.503423528    4.973452329    5.359816868
  595 SOLV  HW2     3911    5.546076758    4.930349563    5.208194253
  596 SOLV  OW      3912    3.885712164    5.398977651    5.764526320
  596 SOLV  HW1     3913    3.909452107    5.364955079    5.855522865
  596 SOLV  HW2     3914    3.872380050    5.498016032    5.768419424
  597 SOLV  OW      3915    6.272267876    6.885726582    4.399806548
  597 SOLV  HW1     3916    6.253944564    6.928891097    4.488139734
  597 SOLV  HW2     3917    6.203938154    6.814759637    4.382593856
  598 SOLV  OW      3918    3.826616023    4.715137749    3.678882150
  598 SOLV  HW1     3919    3.880643499    4.721235309    3.594944128
  598 SOLV  HW2     3920    3.869074420    4.649373927    3.741124365
  599 SOLV  OW      3921    4.866786331    3.898540546    5.407877872
  599 SOLV  HW1     3922    4.773130442    3.867943361    5.390729987
  599 SOLV  HW2     3923    4.881137785    3.987644590    5.364795582
  600 SOLV  OW      3924    5.881372284    4.058184066    4.725711096
  600 SOLV  HW1     3925    5.930765219    3.973751762    4.746520017
  600 SOLV  HW2     3926    5.785987097    4.048888331    4.754288856
  601 SOLV  OW      3927    6.266571044    4.573875579    5.625881437
  601 SOLV  HW1     3928    6.241331494    4.595469097    5.531549973
  601 SOLV  HW2     3929    6.330126165    4.643122662    5.660045918
  602 SOLV  OW      3930    5.232807232    5.431545644    5.725840364
  602 SOLV  HW1     3931    5.221397590    5.499630550    5.653479749
  602 SOLV  HW2     3932    5.285697281    5.471222613    5.800874127
  603 SOLV  OW      3933    5.817868679    4.479047865    4.451347646
  603 SOLV  HW1     3934    5.723300188    4.476020237    4.483736915
  603 SOLV  HW2     3935    5.818767681    4.494520860    4.352549079
  604 SOLV  OW      3936    3.735706759    5.147092220    5.379679601
  604 SOLV  HW1     3937    3.691838485    5.182337053    5.297005230
  604 SOLV  HW2     3938    3.834592077    5.160588139    5.373261118
  605 SOLV  OW      3939    3.766988023    5.134428953    6.552125691
  605 SOLV  HW1     3940    3.787588245    5.211554946    6.491884305
  605 SOLV  HW2     3941    3.725861752    5.060527553    6.498749457
  606 SOLV  OW      3942    3.823217397    4.650193591    4.958889209
  606 SOLV  HW1     3943    3.797409625    4.709936190    5.034825580
  606 SOLV  HW2     3944    3.818111147    4.701294769    4.873074732
  607 SOLV  OW      3945    3.732761481    5.896636918    6.815379955
  607 SOLV  HW1     3946    3.691087610    5.811783642    6.848010580
  607 SOLV  HW2     3947    3.752935606    5.888457944    6.717770645
  608 SOLV  OW      3948    4.641178194    6.750150737    4.244896421
  608 SOLV  HW1     3949    4.731425999    6.782700665    4.216659612
  608 SOLV  HW2     3950    4.614166920    6.672861705    4.187465860
  609 SOLV  OW      3951    3.675951004    3.856095522    5.330728977
  609 SOLV  HW1     3952    3.743930167    3.834735457    5.260554798
  609 SOLV  HW2     3953    3.722364063    3.886891263    5.413790691
  610 SOLV  OW      3954    5.803279102    6.684728700    3.820957464
  610 SOLV  HW1     3955    5.731815598    6.704533327    3.888055509
  610 SOLV  HW2     3956    5.800289319    6.753019490    3.747959095
  611 SOLV  OW      3957    4.646031740    5.589419609    5.569087494
  611 SOLV  HW1     3958    4.598977334    5.593602596    5.480940773
  611 SOLV  HW2     3959    4.633240148    5.498802083    5.609414452
  612 SOLV  OW      3960    3.827016991    4.885100242    5.446243987
  612 SOLV  HW1     3961    3.795218370    4.979452158    5.436844206
  612 SOLV  HW2     3962    3.920577706    4.884842340    5.481572086
  613 SOLV  OW      3963    3.691802242    4.028192297    6.054725027
  613 SOLV  HW1     3964    3.779654220    4.044898705    6.099479559
  613 SOLV  HW2     3965    3.619741487    4.022626787    6.123835612
  614 SOLV  OW      3966    6.472762453    4.883991492    4.960481043
  614 SOLV  HW1     3967    6.433412107    4.952630766    5.021649982
  614 SOLV  HW2     3968    6.438478809    4.793451836    4.985553436
  615 SOLV  OW      3969    5.650787395    6.844870223    4.881368326
  615 SOLV  HW1     3970    5.662703758    6.818704566    4.977154155
  615 SOLV  HW2     3971    5.705142896    6.926585977    4.862145092
  616 SOLV  OW      3972    4.896769244    5.585480982    4.238474194
  616 SOLV  HW1     3973    4.863882555    5.543596070    4.153824291
  616 SOLV  HW2     3974    4.971739157    5.530798129    4.275765793
  617 SOLV  OW      3975    6.087440368    3.579050387    6.842999363
  617 SOLV  HW1     3976    6.107244590    3.652768457    6.778382813
  617 SOLV  HW2     3977    6.136365081    3.496366809    6.815221452
  618 SOLV  OW      3978    4.851933054    6.175711022    5.895914662
  618 SOLV  HW1     3979    4.924899021    6.187723208    5.828583404
  618 SOLV  HW2     3980    4.774443507    6.129175832    5.853117198
  619 SOLV  OW      3981    3.540569762    6.637379441    4.096378300
  619 SOLV  HW1     3982    3.461362592    6.666379039    4.042649545
  619 SOLV  HW2     3983    3.589721134    6.717962586    4.129423885
  620 SOLV  OW      3984    4.026308791    6.516951250    3.554844498
  620 SOLV  HW1     3985    4.117701315    6.531342349    3.516872280
  620 SOLV  HW2     3986    3.958227390    6.525979646    3.482146608
  621 SOLV  OW      3987    4.108527241    4.129840033    3.304588478
  621 SOLV  HW1     3988    4.154773620    4.089323487    3.383464191
  621 SOLV  HW2     3989    4.046184042    4.062738139    3.264434419
  622 SOLV  OW      3990    3.918957928    5.467437114    3.960417902
  622 SOLV  HW1     3991    3.835734623    5.507896976    3.922490109
  622 SOLV  HW2     3992    3.951820615    5.523764605    4.036239064
  623 SOLV  OW      3993    4.228120121    3.772157285    6.662905552
  623 SOLV  HW1     3994    4.186859939    3.816038119    6.742740507
  623 SOLV  HW2     3995    4.231865389    3.837431471    6.587230386
  624 SOLV  OW      3996    6.273711153    5.550083185    3.695457230
  624 SOLV  HW1     3997    6.211003133    5.479226199    3.663077203
  624 SOLV  HW2     3998    6.292797160    5.535828011    3.792586029
  625 SOLV  OW      3999    4.829139859    5.502854234    3.984988668
  625 SOLV  HW1     4000    4.738357912    5.474939575    3.953666386
  625 SOLV  HW2     4001    4.898906770    5.458124774    3.929010947
  626 SOLV  OW      4002    3.854920292    3.837504957    0.070643970
  626 SOLV  HW1     4003    3.851095574    3.816775971    0.168406417
  626 SOLV  HW2     4004    3.762119244    3.850422256    0.035674717
  627 SOLV  OW      4005    4.098916333    4.475486961    6.135608093
  627 SOLV  HW1     4006    4.124078949    4.441607965    6.226276480
  627 SOLV  HW2     4007    4.044006699    4.558528488    6.145130995
  628 SOLV  OW      4008    4.031115574    6.078912809    6.370133630
  628 SOLV  HW1     4009    4.117366243    6.067246341    6.320891806
  628 SOLV  HW2     4010    4.001551958    6.174206152    6.363412652
  629 SOLV  OW      4011    5.086352483    4.742980299    4.445434463
  629 SOLV  HW1     4012    5.128181452    4.692924770    4.521228799
  629 SOLV  HW2     4013    5.019633608    4.808228019    4.481397036
  630 SOLV  OW      4014    3.883710119    4.563458366    4.330538290
  630 SOLV  HW1     4015    3.841489457    4.653114442    4.343986496
  630 SOLV  HW2     4016    3.964300402    4.573015822    4.272095977
  631 SOLV  OW      4017    0.050709005    4.585568035    4.942345615
  631 SOLV  HW1     4018    0.112648103    4.551210008    5.012947525
  631 SOLV  HW2     4019   -0.014252095    4.649622005    4.983316759
  632 SOLV  OW      4020    4.923394796    4.398299979    4.555863802
  632 SOLV  HW1     4021    4.862009466    4.319584686    4.561990143
  632 SOLV  HW2     4022    5.008636671    4.377896863    4.604022471
  633 SOLV  OW      4023    5.890216967    3.772122156    6.067785243
  633 SOLV  HW1     4024    5.979238865    3.745707428    6.104917759
  633 SOLV  HW2     4025    5.898799692    3.859260143    6.019466696
  634 SOLV  OW      4026    5.298767093    4.964925016    6.387690992
  634 SOLV  HW1     4027    5.239990797    4.979694192    6.467234808
  634 SOLV  HW2     4028    5.295657357    5.045516360    6.328552685
  635 SOLV  OW      4029    5.822136914    3.531424443    6.854045773
  635 SOLV  HW1     4030    5.794800748    3.489680940    6.940716015
  635 SOLV  HW2     4031    5.919862870    3.552509631    6.856581689
  636 SOLV  OW      4032    5.875071039    6.375785095    3.952537590
  636 SOLV  HW1     4033    5.851041654    6.397008200    3.857816058
  636 SOLV  HW2     4034    5.866141051    6.277369713    3.967919182
  637 SOLV  OW      4035    3.958096386    4.372886614    5.940499066
  637 SOLV  HW1     4036    3.956314002    4.439144910    5.865609755
  637 SOLV  HW2     4037    4.030757401    4.397203704    6.004770379
  638 SOLV  OW      4038    6.107177404    6.730884061    5.492469350
  638 SOLV  HW1     4039    6.168620607    6.807226220    5.512385397
  638 SOLV  HW2     4040    6.114264586    6.706804875    5.395670771
  639 SOLV  OW      4041    3.883267925    6.564653378    6.002292723
  639 SOLV  HW1     4042    3.798193858    6.617207112    6.001579736
  639 SOLV  HW2     4043    3.864000037    6.470452801    6.029806079
  640 SOLV  OW      4044    5.702999015    6.043456073    6.893369518
  640 SOLV  HW1     4045    5.799618646    6.033102616    6.869720847
  640 SOLV  HW2     4046    5.692645349    6.117891750    6.959353877
  641 SOLV  OW      4047    4.381354891    5.304012856    4.089201451
  641 SOLV  HW1     4048    4.350247821    5.393426889    4.056962363
  641 SOLV  HW2     4049    4.403779280    5.246251183    4.010699437
  642 SOLV  OW      4050    3.631969392    4.045401338    3.986038926
  642 SOLV  HW1     4051    3.537335928    4.074994727    3.972982893
  642 SOLV  HW2     4052    3.664475863    4.076219034    4.075454849
  643 SOLV  OW      4053    4.440655626    6.765242385    6.321743349
  643 SOLV  HW1     4054    4.426143197    6.792820945    6.226715672
  643 SOLV  HW2     4055    4.531328914    6.795042043    6.351606005
  644 SOLV  OW      4056    4.589350532    4.302277914    4.190122316
  644 SOLV  HW1     4057    4.626463145    4.253013543    4.268843855
  644 SOLV  HW2     4058    4.641683433    4.386267685    4.175686783
  645 SOLV  OW      4059    6.366286196    5.239411329    5.715881367
  645 SOLV  HW1     4060    6.443234907    5.226882223    5.653240480
  645 SOLV  HW2     4061    6.389290897    5.309628779    5.783277457
  646 SOLV  OW      4062    4.210174580    3.963858299    5.450554398
  646 SOLV  HW1     4063    4.190823217    3.963808344    5.548664356
  646 SOLV  HW2     4064    4.140071691    4.016827352    5.402806470
  647 SOLV  OW      4065    3.611577064    6.455446524    6.299476860
  647 SOLV  HW1     4066    3.681438133    6.503323487    6.352661837
  647 SOLV  HW2     4067    3.532556159    6.436429094    6.357747282
  648 SOLV  OW      4068    3.998043590    5.211816317    4.020260066
  648 SOLV  HW1     4069    3.963170080    5.305166623    4.011831318
  648 SOLV  HW2     4070    4.028687387    5.196049321    4.114141927
  649 SOLV  OW      4071    6.030774086    4.457690007    4.923381703
  649 SOLV  HW1     4072    6.013619402    4.536143212    4.863776291
  649 SOLV  HW2     4073    6.058947261    4.379318368    4.868009174
  650 SOLV  OW      4074    5.323899197    5.379146907    6.522935588
  650 SOLV  HW1     4075    5.261031571    5.342637615    6.591609539
  650 SOLV  HW2     4076    5.417789327    5.372167844    6.556659069
  651 SOLV  OW      4077    6.379060195    3.512444122    3.342111533
  651 SOLV  HW1     4078    6.376231387    3.421657923    3.383942910
  651 SOLV  HW2     4079    6.419049791    3.577599230    3.406590986
  652 SOLV  OW      4080    5.480824410    6.204005175    4.584190292
  652 SOLV  HW1     4081    5.538535813    6.135022664    4.627919230
  652 SOLV  HW2     4082    5.531079279    6.290222451    4.577679905
  653 SOLV  OW      4083    4.212602672    6.730160855    5.441501909
  653 SOLV  HW1     4084    4.143392842    6.681358051    5.388301945
  653 SOLV  HW2     4085    4.299702551    6.728444952    5.392383928
  654 SOLV  OW      4086    4.509824694    3.884664347    0.047347965
  654 SOLV  HW1     4087    4.423291612    3.844475066    0.077327973
  654 SOLV  HW2     4088    4.527497433    3.858679312   -0.047595805
  655 SOLV  OW      4089    4.126315867    4.627500975    5.480440510
  655 SOLV  HW1     4090    4.116304326    4.718759240    5.520107165
  655 SOLV  HW2     4091    4.131983918    4.634897053    5.380866912
  656 SOLV  OW      4092    3.941224706    3.758084833    6.064849218
  656 SOLV  HW1     4093    4.034149743    3.728446431    6.042758527
  656 SOLV  HW2     4094    3.937026389    3.785781316    6.160853103
  657 SOLV  OW      4095    4.451819558    3.463020598    4.961574527
  657 SOLV  HW1     4096    4.426396100    3.553764445    4.995050777
  657 SOLV  HW2     4097    4.529473529    3.428588707    5.014354714
  658 SOLV  OW      4098    3.621079329    5.764212668    4.379946985
  658 SOLV  HW1     4099    3.692280599    5.806588529    4.435949123
  658 SOLV  HW2     4100    3.584761557    5.831625285    4.315618827
  659 SOLV  OW      4101    5.249417735    3.514815507    5.860224245
  659 SOLV  HW1     4102    5.208178407    3.457281187    5.930870319
  659 SOLV  HW2     4103    5.214123889    3.608033001    5.868379475
  660 SOLV  OW      4104    4.249188866    5.550182481    4.001030457
  660 SOLV  HW1     4105    4.217967407    5.582890641    3.911828934
  660 SOLV  HW2     4106    4.326260467    5.605960108    4.031857999
  661 SOLV  OW      4107    6.571794758    4.391310919    4.258339646
  661 SOLV  HW1     4108    6.477198641    4.391615875    4.290792635
  661 SOLV  HW2     4109    6.624591848    4.324052586    4.310209336
  662 SOLV  OW      4110    6.477449762    6.714966298    3.608100719
  662 SOLV  HW1     4111    6.493829524    6.707549287    3.509720856
  662 SOLV  HW2     4112    6.564997170    6.716539785    3.656420894
  663 SOLV  OW      4113    3.471540345    5.999884954    6.585110848
  663 SOLV  HW1     4114    3.429355432    5.929128961    6.641817444
  663 SOLV  HW2     4115    3.460148700    6.088990528    6.629065267
  664 SOLV  OW      4116    4.911705904    4.306939763    6.467746895
  664 SOLV  HW1     4117    4.987148565    4.366745351    6.494822090
  664 SOLV  HW2     4118    4.942557011    4.244994678    6.395550088
  665 SOLV  OW      4119    3.683322941    5.682481799    5.976236589
  665 SOLV  HW1     4120    3.588267856    5.660979905    5.953791951
  665 SOLV  HW2     4121    3.740407165    5.669755670    5.895113331
  666 SOLV  OW      4122    3.916400275    5.485602063    4.402285213
  666 SOLV  HW1     4123    3.897050846    5.546650769    4.479098883
  666 SOLV  HW2     4124    3.833564128    5.473657858    4.347538876
  667 SOLV  OW      4125    6.299537975    4.663522532    4.985768602
  667 SOLV  HW1     4126    6.267217337    4.651007879    4.891957626
  667 SOLV  HW2     4127    6.232275915    4.716568247    5.037379423
  668 SOLV  OW      4128    6.703310379    5.021448535    4.945309472
  668 SOLV  HW1     4129    6.626287656    4.957863100    4.950444389
  668 SOLV  HW2     4130    6.705872387    5.077425988    5.028146065
  669 SOLV  OW      4131    3.689532056    3.807504908    3.674628222
  669 SOLV  HW1     4132    3.686835230    3.718380837    3.629335596
  669 SOLV  HW2     4133    3.598497673    3.848843810    3.672259395
  670 SOLV  OW      4134    5.203630669    4.206102017    4.891214716
  670 SOLV  HW1     4135    5.274496980    4.136844359    4.904752362
  670 SOLV  HW2     4136    5.189933493    4.256822097    4.976312987
  671 SOLV  OW      4137    4.192993095    4.028535682    6.140001603
  671 SOLV  HW1     4138    4.185176106    3.935071302    6.105293102
  671 SOLV  HW2     4139    4.101655797    4.067786897    6.150872622
  672 SOLV  OW      4140    5.202589543    6.245962754    3.537115132
  672 SOLV  HW1     4141    5.155988757    6.211964217    3.618811749
  672 SOLV  HW2     4142    5.251426327    6.170726792    3.492884354
  673 SOLV  OW      4143    4.858689479    4.955069876    5.327819837
  673 SOLV  HW1     4144    4.805584276    4.919376846    5.404681108
  673 SOLV  HW2     4145    4.945034767    4.905083400    5.320920607
  674 SOLV  OW      4146    4.571930199    4.957817469    3.873011887
  674 SOLV  HW1     4147    4.564358113    4.872786753    3.820913696
  674 SOLV  HW2     4148    4.656662228    4.956907374    3.926128882
  675 SOLV  OW      4149    4.460737874    6.259218221    5.793028718
  675 SOLV  HW1     4150    4.465173323    6.332547542    5.860886239
  675 SOLV  HW2     4151    4.365971084    6.228935279    5.782847924
  676 SOLV  OW      4152    6.413056298    4.773662023    5.740167363
  676 SOLV  HW1     4153    6.428997158    4.748451217    5.835625464
  676 SOLV  HW2     4154    6.357175554    4.856520971    5.736483398
  677 SOLV  OW      4155    6.263279519    4.991729664    5.691464111
  677 SOLV  HW1     4156    6.182268198    4.985161901    5.749734900
  677 SOLV  HW2     4157    6.307707795    5.080136227    5.706015925
  678 SOLV  OW      4158    3.939334065    6.347290486    6.351493986
  678 SOLV  HW1     4159    3.918773556    6.331647791    6.254878473
  678 SOLV  HW2     4160    3.885156764    6.424378393    6.385022665
  679 SOLV  OW      4161    3.435301328    3.754197744    5.034224964
  679 SOLV  HW1     4162    3.506781891    3.777143637    4.968164271
  679 SOLV  HW2     4163    3.345645387    3.763728970    4.990947360
  680 SOLV  OW      4164    3.928610076    4.680952174    6.146696872
  680 SOLV  HW1     4165    3.846649471    4.624226737    6.154825924
  680 SOLV  HW2     4166    3.908695701    4.773203902    6.179778542
  681 SOLV  OW      4167    5.645648118    4.594495778    5.809107515
  681 SOLV  HW1     4168    5.674105137    4.679995258    5.852487038
  681 SOLV  HW2     4169    5.566570873    4.557210556    5.857669982
  682 SOLV  OW      4170    3.875444140    6.295559190    4.247327312
  682 SOLV  HW1     4171    3.842010804    6.262632990    4.335643681
  682 SOLV  HW2     4172    3.801414460    6.342326494    4.199014818
  683 SOLV  OW      4173    3.931370831    5.515850750    5.032537905
  683 SOLV  HW1     4174    3.994563283    5.587339757    5.002579208
  683 SOLV  HW2     4175    3.896781215    5.466400534    4.952790300
  684 SOLV  OW      4176    6.337405022    3.710516923    5.479898502
  684 SOLV  HW1     4177    6.396300079    3.637300775    5.445657183
  684 SOLV  HW2     4178    6.373777322    3.798962353    5.450639478
  685 SOLV  OW      4179    6.743659676    3.934329220    3.666079804
  685 SOLV  HW1     4180    6.651925875    3.937026431    3.705823894
  685 SOLV  HW2     4181    6.794449534    4.015847313    3.693956315
  686 SOLV  OW      4182    4.724082964    6.387365737    3.577415850
  686 SOLV  HW1     4183    4.704535526    6.413918799    3.671831354
  686 SOLV  HW2     4184    4.813063648    6.424039431    3.550234547
  687 SOLV  OW      4185    6.023338884    4.999151977    5.827952841
  687 SOLV  HW1     4186    5.972460930    5.061150455    5.887699082
  687 SOLV  HW2     4187    5.960343890    4.955900815    5.763432213
  688 SOLV  OW      4188    6.624142614    0.002090788    4.745143164
  688 SOLV  HW1     4189    6.691618486    0.075179084    4.734796613
  688 SOLV  HW2     4190    6.534885076    0.041913568    4.766334011
  689 SOLV  OW      4191    0.016959114    4.881830493    3.626065948
  689 SOLV  HW1     4192   -0.028178247    4.792801576    3.632220545
  689 SOLV  HW2     4193    0.025753395    4.908154975    3.529987796
  690 SOLV  OW      4194    3.513426647    5.909908353    4.165547409
  690 SOLV  HW1     4195    3.519261370    6.004759994    4.134389142
  690 SOLV  HW2     4196    3.421049169    5.875162309    4.149401379
  691 SOLV  OW      4197    3.897525852    6.782534037    5.347541701
  691 SOLV  HW1     4198    3.868346981    6.690561955    5.321243484
  691 SOLV  HW2     4199    3.865916899    6.802246398    5.440353701
  692 SOLV  OW      4200    4.040760804    5.722789965    6.716513774
  692 SOLV  HW1     4201    4.037191259    5.819799197    6.692464320
  692 SOLV  HW2     4202    4.124208994    5.682258555    6.679158328
  693 SOLV  OW      4203    3.531690672    5.125639157    6.275656372
  693 SOLV  HW1     4204    3.488560235    5.071247279    6.203663079
  693 SOLV  HW2     4205    3.567182552    5.210551682    6.236516972
  694 SOLV  OW      4206    5.231977703    6.439609219    5.611790218
  694 SOLV  HW1     4207    5.177284919    6.521687383    5.595300427
  694 SOLV  HW2     4208    5.172911504    6.358988671    5.608397359
  695 SOLV  OW      4209    5.197438256    5.402049691    5.156543296
  695 SOLV  HW1     4210    5.252704714    5.452320790    5.090058243
  695 SOLV  HW2     4211    5.254497890    5.334131729    5.202728977
  696 SOLV  OW      4212    4.612381683    5.385551603    3.863642057
  696 SOLV  HW1     4213    4.569506448    5.458687533    3.810605338
  696 SOLV  HW2     4214    4.547880733    5.309869863    3.874220418
  697 SOLV  OW      4215    3.488597831    5.535928169    6.349232302
  697 SOLV  HW1     4216    3.409907898    5.490945769    6.391495270
  697 SOLV  HW2     4217    3.457706757    5.616428426    6.298565536
  698 SOLV  OW      4218    6.657686002    4.806018380    5.258957868
  698 SOLV  HW1     4219    6.731206585    4.828061429    5.323069583
  698 SOLV  HW2     4220    6.582621703    4.871046730    5.270711581
  699 SOLV  OW      4221    3.792930439    3.993961792    5.546830351
  699 SOLV  HW1     4222    3.718046631    4.058864549    5.560300358
  699 SOLV  HW2     4223    3.836652487    3.974830854    5.634715093
  700 SOLV  OW      4224    5.268958909    3.800915387    3.600107264
  700 SOLV  HW1     4225    5.310173929    3.710887041    3.586098054
  700 SOLV  HW2     4226    5.335174524    3.861324707    3.644449192
  701 SOLV  OW      4227    6.347118234    5.111923211    5.097980922
  701 SOLV  HW1     4228    6.258542852    5.092621094    5.055750729
  701 SOLV  HW2     4229    6.385885996    5.194829743    5.057668977
  702 SOLV  OW      4230    5.839333700    3.687926529    4.367517267
  702 SOLV  HW1     4231    5.827752652    3.640151830    4.280423414
  702 SOLV  HW2     4232    5.934249929    3.679370729    4.397840499
  703 SOLV  OW      4233    5.303642092    6.508122815    4.909289407
  703 SOLV  HW1     4234    5.237406748    6.447802350    4.953723221
  703 SOLV  HW2     4235    5.324503926    6.584980803    4.969767780
  704 SOLV  OW      4236    6.226383541    3.928139531    4.478944170
  704 SOLV  HW1     4237    6.141959865    3.969955395    4.445389121
  704 SOLV  HW2     4238    6.236114471    3.946601439    4.576751470
  705 SOLV  OW      4239    5.307661085    5.697193504    5.963726370
  705 SOLV  HW1     4240    5.373809212    5.623028803    5.952526447
  705 SOLV  HW2     4241    5.317689196    5.737312428    6.054782795
  706 SOLV  OW      4242    6.549324755    6.267812894    4.664971236
  706 SOLV  HW1     4243    6.573597575    6.240992649    4.571732978
  706 SOLV  HW2     4244    6.632663073    6.286223828    4.717101376
  707 SOLV  OW      4245    6.617680126    3.671148274    6.124589417
  707 SOLV  HW1     4246    6.715588579    3.686914747    6.137449932
  707 SOLV  HW2     4247    6.601005977    3.573289316    6.112523052
  708 SOLV  OW      4248    3.546020534    4.416450935    5.064554788
  708 SOLV  HW1     4249    3.463717393    4.420947936    5.007933503
  708 SOLV  HW2     4250    3.560165327    4.504501796    5.109819043
  709 SOLV  OW      4251    6.141046864    4.820729879    5.127469042
  709 SOLV  HW1     4252    6.150963431    4.867725175    5.215187969
  709 SOLV  HW2     4253    6.142998562    4.887814065    5.053325184
  710 SOLV  OW      4254    3.578796634    3.880246193    0.012175024
  710 SOLV  HW1     4255    3.593771192    3.978699671    0.021351212
  710 SOLV  HW2     4256    3.519060254    3.862786874   -0.066107710
  711 SOLV  OW      4257    4.659901993    3.893954256    6.284402394
  711 SOLV  HW1     4258    4.584834123    3.955701250    6.260863033
  711 SOLV  HW2     4259    4.690521446    3.912805133    6.377724819
  712 SOLV  OW      4260    3.917116540    3.882060934    3.530955414
  712 SOLV  HW1     4261    3.824842260    3.867672052    3.566737547
  712 SOLV  HW2     4262    3.974715906    3.803908343    3.554962846
  713 SOLV  OW      4263    5.679849551    4.336550027    6.692970262
  713 SOLV  HW1     4264    5.682844188    4.424225292    6.740987657
  713 SOLV  HW2     4265    5.739442946    4.271056128    6.739454213
  714 SOLV  OW      4266    6.129266986    5.022412503    4.940555831
  714 SOLV  HW1     4267    6.170521897    4.999801879    4.852304083
  714 SOLV  HW2     4268    6.043394780    5.071442144    4.925604371
  715 SOLV  OW      4269    4.120786966    3.578732015    5.259798404
  715 SOLV  HW1     4270    4.127858755    3.664182231    5.208321880
  715 SOLV  HW2     4271    4.179095719    3.583768206    5.340892320
  716 SOLV  OW      4272    4.524196314    6.219374356    4.417772642
  716 SOLV  HW1     4273    4.571381643    6.173392405    4.493010382
  716 SOLV  HW2     4274    4.522449788    6.159276877    4.337855655
  717 SOLV  OW      4275    4.123481256    3.659633127    4.686217286
  717 SOLV  HW1     4276    4.153712933    3.749834158    4.717062218
  717 SOLV  HW2     4277    4.130146249    3.594586393    4.761887507
  718 SOLV  OW      4278    3.636685414    4.402834514    6.870607475
  718 SOLV  HW1     4279    3.641620482    4.401721020    6.770728501
  718 SOLV  HW2     4280    3.715725879    4.451883185    6.907325394
  719 SOLV  OW      4281    4.552113922    4.690039683    3.751580855
  719 SOLV  HW1     4282    4.498590577    4.621000410    3.800270273
  719 SOLV  HW2     4283    4.491251462    4.745336171    3.694660994
  720 SOLV  OW      4284    5.486379519    4.635386287    5.310765914
  720 SOLV  HW1     4285    5.517142806    4.729996738    5.300555031
  720 SOLV  HW2     4286    5.528709316    4.595172511    5.391961856
  721 SOLV  OW      4287    3.882595667    6.277934010    6.081498846
  721 SOLV  HW1     4288    3.972102684    6.237382041    6.062905617
  721 SOLV  HW2     4289    3.813847733    6.235315237    6.022685439
  722 SOLV  OW      4290    5.463503488    5.989548214    6.064144972
  722 SOLV  HW1     4291    5.412031143    5.916513225    6.109069005
  722 SOLV  HW2     4292    5.473004047    6.066968502    6.126734737
  723 SOLV  OW      4293    3.814696138    5.097796615    3.844574884
  723 SOLV  HW1     4294    3.875467612    5.136475145    3.913947055
  723 SOLV  HW2     4295    3.862887390    5.092869118    3.757081455
  724 SOLV  OW      4296    6.452740034    4.228890387    6.045093923
  724 SOLV  HW1     4297    6.487686448    4.321215996    6.061098378
  724 SOLV  HW2     4298    6.353311428    4.228576225    6.055826707
  725 SOLV  OW      4299    4.456782022    4.337944873    5.443185271
  725 SOLV  HW1     4300    4.486362971    4.253189869    5.487269556
  725 SOLV  HW2     4301    4.453162910    4.411297209    5.511068481
  726 SOLV  OW      4302    4.848140959    6.438701779    6.529063572
  726 SOLV  HW1     4303    4.878506964    6.526620700    6.565781550
  726 SOLV  HW2     4304    4.860167027    6.438123838    6.429791019
  727 SOLV  OW      4305    5.619616285    4.065089963    4.834618237
  727 SOLV  HW1     4306    5.529742236    4.041958785    4.871888776
  727 SOLV  HW2     4307    5.609352394    4.135038264    4.763884160
  728 SOLV  OW      4308    4.251456044    5.602898834    5.270646520
  728 SOLV  HW1     4309    4.181370550    5.536019377    5.245843285
  728 SOLV  HW2     4310    4.220379066    5.656042331    5.349450012
  729 SOLV  OW      4311    6.438573886    4.430202967    5.043371560
  729 SOLV  HW1     4312    6.386831569    4.369895259    5.104096310
  729 SOLV  HW2     4313    6.387020198    4.514577642    5.028376191
  730 SOLV  OW      4314    6.220994516    4.299208478    5.627572906
  730 SOLV  HW1     4315    6.301803081    4.249596177    5.595814512
  730 SOLV  HW2     4316    6.243069970    4.396299237    5.636956239
  731 SOLV  OW      4317    6.362461480    6.171173265    4.029132920
  731 SOLV  HW1     4318    6.281968768    6.187000397    4.086334648
  731 SOLV  HW2     4319    6.421175668    6.102769646    4.072435605
  732 SOLV  OW      4320    4.509099177    6.017041619    3.652914745
  732 SOLV  HW1     4321    4.486357267    6.107983478    3.687755119
  732 SOLV  HW2     4322    4.506304524    6.018002331    3.552951321
  733 SOLV  OW      4323    6.672272975    3.985609934    4.700089742
  733 SOLV  HW1     4324    6.687636195    3.940375233    4.612230768
  733 SOLV  HW2     4325    6.647393973    4.081201140    4.684447048
  734 SOLV  OW      4326    4.576390623    4.156098482    5.900288637
  734 SOLV  HW1     4327    4.609127455    4.245849519    5.870716524
  734 SOLV  HW2     4328    4.476775684    4.152628426    5.892150146
  735 SOLV  OW      4329    6.286896626    6.781491678    3.971525934
  735 SOLV  HW1     4330    6.279599615    6.855095641    4.038839273
  735 SOLV  HW2     4331    6.199875761    6.732496729    3.966174442
  736 SOLV  OW      4332    6.898667153    6.464155729    3.935397718
  736 SOLV  HW1     4333    6.841112646    6.544573869    3.920501080
  736 SOLV  HW2     4334    6.870774456    6.391194121    3.872946966
  737 SOLV  OW      4335    3.958548414    3.692107254    6.642452802
  737 SOLV  HW1     4336    4.056142310    3.713926088    6.641430291
  737 SOLV  HW2     4337    3.935293507    3.647479933    6.728877641
  738 SOLV  OW      4338    4.047624129    5.732383813    4.912941454
  738 SOLV  HW1     4339    4.011471523    5.759148389    4.823618238
  738 SOLV  HW2     4340    4.035283236    5.807544869    4.977752423
  739 SOLV  OW      4341    4.364491033    5.243535942    5.977345933
  739 SOLV  HW1     4342    4.277917724    5.207401127    6.011977946
  739 SOLV  HW2     4343    4.357831928    5.256895015    5.878466251
  740 SOLV  OW      4344    5.419676386    4.738116293    4.504803916
  740 SOLV  HW1     4345    5.472894460    4.821860958    4.517242066
  740 SOLV  HW2     4346    5.378180121    4.738228319    4.413820140
  741 SOLV  OW      4347    5.762199583    3.621081625    5.502576865
  741 SOLV  HW1     4348    5.838929926    3.589015631    5.558129396
  741 SOLV  HW2     4349    5.683175385    3.561614550    5.517432130
  742 SOLV  OW      4350    6.836094750    3.711682185    3.805337394
  742 SOLV  HW1     4351    6.802758170    3.795902768    3.762942879
  742 SOLV  HW2     4352    6.830373603    3.719945996    3.904839040
  743 SOLV  OW      4353    5.136142962    4.185578720    4.143399015
  743 SOLV  HW1     4354    5.140886152    4.283138474    4.164869486
  743 SOLV  HW2     4355    5.060120095    4.144113036    4.193423565
  744 SOLV  OW      4356    5.470589464    5.475740409    5.903719887
  744 SOLV  HW1     4357    5.536928162    5.519683657    5.843140762
  744 SOLV  HW2     4358    5.482058592    5.376491419    5.899282341
  745 SOLV  OW      4359    4.093965895    6.682075236    6.121942463
  745 SOLV  HW1     4360    4.014356070    6.643476238    6.075317771
  745 SOLV  HW2     4361    4.105533229    6.777572165    6.094593969
  746 SOLV  OW      4362    5.606553740    5.444038739    5.026027107
  746 SOLV  HW1     4363    5.511987534    5.446604874    4.993587290
  746 SOLV  HW2     4364    5.627044912    5.352917840    5.061786287
  747 SOLV  OW      4365    4.402883569    5.981791813    6.514427610
  747 SOLV  HW1     4366    4.417989163    6.020111621    6.423296838
  747 SOLV  HW2     4367    4.323623943    6.025998887    6.556440028
  748 SOLV  OW      4368    4.877131424    6.156072074    3.662394600
  748 SOLV  HW1     4369    4.817420890    6.221146303    3.615490475
  748 SOLV  HW2     4370    4.842049600    6.063323700    3.649394695
  749 SOLV  OW      4371    5.326601972    4.757516168    5.756684231
  749 SOLV  HW1     4372    5.343345560    4.662502555    5.782992194
  749 SOLV  HW2     4373    5.378855276    4.818326645    5.816447751
  750 SOLV  OW      4374    6.122660902    3.799574557    6.651329743
  750 SOLV  HW1     4375    6.200889817    3.801658708    6.589072727
  750 SOLV  HW2     4376    6.110070115    3.890042560    6.692036164
  751 SOLV  OW      4377    5.646266193    4.095781151    3.716431093
  751 SOLV  HW1     4378    5.594875387    4.120759752    3.634353258
  751 SOLV  HW2     4379    5.613518238    4.149798109    3.793964604
  752 SOLV  OW      4380    6.816141265    4.772676693    5.052577813
  752 SOLV  HW1     4381    6.750674155    4.773318491    5.128177835
  752 SOLV  HW2     4382    6.802414000    4.853945147    4.995932251
  753 SOLV  OW      4383    4.907920841    3.915117366    5.030083110
  753 SOLV  HW1     4384    4.850971638    3.838888541    5.060866803
  753 SOLV  HW2     4385    4.903476217    3.989209949    5.097106387
  754 SOLV  OW      4386    5.889083355    5.307598511    3.775805828
  754 SOLV  HW1     4387    5.849693086    5.323778733    3.685325956
  754 SOLV  HW2     4388    5.830754289    5.244270068    3.826689860
  755 SOLV  OW      4389    4.757930323    6.405068158    6.000006954
  755 SOLV  HW1     4390    4.659538090    6.421181041    5.992178203
  755 SOLV  HW2     4391    4.778200723    6.310229240    5.975581777
  756 SOLV  OW      4392    6.459615814    5.466077006    5.851795067
  756 SOLV  HW1     4393    6.424753574    5.558668096    5.837195295
  756 SOLV  HW2     4394    6.542878002    5.452957337    5.797972614
  757 SOLV  OW      4395    4.633674952    6.075290364    5.119127651
  757 SOLV  HW1     4396    4.578075044    6.151647906    5.151988915
  757 SOLV  HW2     4397    4.586947730    5.989114430    5.138923373
  758 SOLV  OW      4398    5.349273217    5.466275439    4.921025178
  758 SOLV  HW1     4399    5.326148807    5.554482561    4.879978818
  758 SOLV  HW2     4400    5.309276596    5.392637219    4.866457029
  759 SOLV  OW      4401    4.591638794    6.739653912    4.883554872
  759 SOLV  HW1     4402    4.602090653    6.678882688    4.962291620
  759 SOLV  HW2     4403    4.675652123    6.792385554    4.870790945
  760 SOLV  OW      4404    5.350949625    6.158516770    4.810389378
  760 SOLV  HW1     4405    5.410111097    6.196609628    4.881455968
  760 SOLV  HW2     4406    5.397774704    6.162981456    4.722133894
  761 SOLV  OW      4407    3.832044592    5.611467980    4.635448337
  761 SOLV  HW1     4408    3.884734227    5.696011042    4.644290693
  761 SOLV  HW2     4409    3.734514926    5.633254150    4.631551065
  762 SOLV  OW      4410    3.840487023    4.565323766    4.615339653
  762 SOLV  HW1     4411    3.843967612    4.663020624    4.636438936
  762 SOLV  HW2     4412    3.857223689    4.551719509    4.517683294
  763 SOLV  OW      4413    5.739318091    4.849954263    5.879740102
  763 SOLV  HW1     4414    5.773850397    4.920016959    5.942191271
  763 SOLV  HW2     4415    5.774567474    4.867043605    5.787724857
  764 SOLV  OW      4416    6.740311682    4.847739782    5.993467494
  764 SOLV  HW1     4417    6.798106081    4.823881289    6.071518854
  764 SOLV  HW2     4418    6.797518555    4.861320303    5.912570628
  765 SOLV  OW      4419    5.677481555    3.729385530    6.762171860
  765 SOLV  HW1     4420    5.585619119    3.689903206    6.763746307
  765 SOLV  HW2     4421    5.742867307    3.663066513    6.798592890
  766 SOLV  OW      4422    6.661668620    4.076623766    6.159227744
  766 SOLV  HW1     4423    6.616002952    3.998487919    6.201785939
  766 SOLV  HW2     4424    6.593379063    4.135926881    6.116549473
  767 SOLV  OW      4425    3.538698539    4.959456728    4.289824121
  767 SOLV  HW1     4426    3.487610279    4.939769837    4.373504816
  767 SOLV  HW2     4427    3.521978832    5.054062514    4.262071700
  768 SOLV  OW      4428    5.270715465    6.128367611    4.136504134
  768 SOLV  HW1     4429    5.213206790    6.209990766    4.142165763
  768 SOLV  HW2     4430    5.309246102    6.108447106    4.226616336
  769 SOLV  OW      4431    5.214395456    4.763367497    4.877128951
  769 SOLV  HW1     4432    5.292088379    4.716841278    4.919563532
  769 SOLV  HW2     4433    5.211129402    4.740728829    4.779772285
  770 SOLV  OW      4434    4.479407277    6.454608290    5.988541335
  770 SOLV  HW1     4435    4.460789916    6.526699205    5.921773958
  770 SOLV  HW2     4436    4.397655562    6.438501347    6.043846703
  771 SOLV  OW      4437    5.443655281    5.325054753    4.364406163
  771 SOLV  HW1     4438    5.526096477    5.283016617    4.326483316
  771 SOLV  HW2     4439    5.461896955    5.421113144    4.385426802
  772 SOLV  OW      4440    0.031366003    5.269851980    6.557740347
  772 SOLV  HW1     4441    0.128113555    5.288291954    6.540377724
  772 SOLV  HW2     4442   -0.023031727    5.301331404    6.479948921
  773 SOLV  OW      4443    6.111228709    4.569414763    6.320545919
  773 SOLV  HW1     4444    6.086550295    4.619698118    6.403397185
  773 SOLV  HW2     4445    6.143828722    4.478195892    6.345406964
  774 SOLV  OW      4446    4.115680962    6.408107171    4.252073788
  774 SOLV  HW1     4447    4.137351154    6.450077962    4.163923009
  774 SOLV  HW2     4448    4.026486013    6.363211305    4.246564816
  775 SOLV  OW      4449    4.474006225    5.699781959    4.063293818
  775 SOLV  HW1     4450    4.469376398    5.748911508    3.976306708
  775 SOLV  HW2     4451    4.496857930    5.763882934    4.136578931
  776 SOLV  OW      4452    5.407142253    5.749823333    5.599962775
  776 SOLV  HW1     4453    5.320920540    5.703510613    5.579404654
  776 SOLV  HW2     4454    5.390717163    5.822945083    5.666182547
  777 SOLV  OW      4455    5.376823972    4.935656418    3.821049023
  777 SOLV  HW1     4456    5.469594022    4.938040923    3.783772987
  777 SOLV  HW2     4457    5.319380113    5.000931670    3.771644543
  778 SOLV  OW      4458    4.338479254    4.253698847    5.195334215
  778 SOLV  HW1     4459    4.349522164    4.319519773    5.120852209
  778 SOLV  HW2     4460    4.348966399    4.300582538    5.283048498
  779 SOLV  OW      4461    6.228926341    5.890436217    4.673193276
  779 SOLV  HW1     4462    6.145836683    5.914398072    4.723426195
  779 SOLV  HW2     4463    6.218800730    5.917174835    4.577360795
  780 SOLV  OW      4464    5.176619539    3.767511896    5.923061599
  780 SOLV  HW1     4465    5.079037581    3.789299815    5.925184050
  780 SOLV  HW2     4466    5.224781251    3.823743329    5.990291583
  781 SOLV  OW      4467    4.444635656    6.256220809    5.217321688
  781 SOLV  HW1     4468    4.425425230    6.310766472    5.298915023
  781 SOLV  HW2     4469    4.460759518    6.317068638    5.139609233
  782 SOLV  OW      4470    5.255078409    6.417344520    5.892474290
  782 SOLV  HW1     4471    5.169891397    6.464001640    5.916300244
  782 SOLV  HW2     4472    5.268168724    6.420437744    5.793376212
  783 SOLV  OW      4473    3.954573824    4.992724120    5.784159396
  783 SOLV  HW1     4474    3.881647632    5.038080041    5.835405400
  783 SOLV  HW2     4475    3.988613028    4.914696754    5.836643233
  784 SOLV  OW      4476    5.370349479    6.039140941    4.376271000
  784 SOLV  HW1     4477    5.334546494    5.955215361    4.417214560
  784 SOLV  HW2     4478    5.406631137    6.098436071    4.448169307
  785 SOLV  OW      4479    4.203366290    6.225121888    3.880524267
  785 SOLV  HW1     4480    4.292929989    6.233480459    3.836819840
  785 SOLV  HW2     4481    4.131600452    6.235032000    3.811582230
  786 SOLV  OW      4482    0.036104075    5.356475432    4.001199969
  786 SOLV  HW1     4483    0.052261579    5.378427580    3.904977620
  786 SOLV  HW2     4484    0.061115186    5.261163352    4.018279334
  787 SOLV  OW      4485    3.575303708    5.534552307    5.682795535
  787 SOLV  HW1     4486    3.475368971    5.531014683    5.682037006
  787 SOLV  HW2     4487    3.611989822    5.445401356    5.656220417
  788 SOLV  OW      4488    4.317085322    6.390802555    5.424710872
  788 SOLV  HW1     4489    4.245038904    6.438304471    5.374166500
  788 SOLV  HW2     4490    4.325499199    6.430630684    5.516060185
  789 SOLV  OW      4491    4.224158768    6.132071489    5.104966223
  789 SOLV  HW1     4492    4.238804470    6.168325674    5.012927215
  789 SOLV  HW2     4493    4.287465230    6.176160352    5.168593765
  790 SOLV  OW      4494    4.741827646    6.108629275    6.749461893
  790 SOLV  HW1     4495    4.720407382    6.142499980    6.657834227
  790 SOLV  HW2     4496    4.762294197    6.010844455    6.744890997
  791 SOLV  OW      4497    4.088338010    4.885584498    5.565435215
  791 SOLV  HW1     4498    4.183293819    4.915566370    5.556161353
  791 SOLV  HW2     4499    4.043967822    4.937566968    5.638446248
  792 SOLV  OW      4500    3.816663926    6.832186312    5.622611045
  792 SOLV  HW1     4501    3.762503947    6.758495036    5.663079697
  792 SOLV  HW2     4502    3.865481335    6.881187587    5.694840667
  793 SOLV  OW      4503    3.419328944    5.581526569    4.822670385
  793 SOLV  HW1     4504    3.472692794    5.633609181    4.756039016
  793 SOLV  HW2     4505    3.474054714    5.505071256    4.856724391
  794 SOLV  OW      4506    4.012077117    5.662529949    6.307376199
  794 SOLV  HW1     4507    4.106635100    5.689456328    6.289060588
  794 SOLV  HW2     4508    4.006835594    5.618019752    6.396779844
  795 SOLV  OW      4509    3.381233187    5.743712553    5.038599015
  795 SOLV  HW1     4510    3.296251788    5.721615688    5.086467294
  795 SOLV  HW2     4511    3.403237281    5.670411908    4.974222737
  796 SOLV  OW      4512    6.156907954    6.493305992    4.120725102
  796 SOLV  HW1     4513    6.112893915    6.407398639    4.146881182
  796 SOLV  HW2     4514    6.256046931    6.480453357    4.117953935
  797 SOLV  OW      4515    6.793182754    4.554190254    3.866497592
  797 SOLV  HW1     4516    6.818236553    4.614385394    3.942328897
  797 SOLV  HW2     4517    6.821769294    4.460654843    3.887365264
  798 SOLV  OW      4518    5.276742932    4.280922738    3.925510388
  798 SOLV  HW1     4519    5.233135270    4.221301471    3.992929270
  798 SOLV  HW2     4520    5.293149588    4.370799445    3.966186024
  799 SOLV  OW      4521    4.808469330    5.265459182    4.682001180
  799 SOLV  HW1     4522    4.801589642    5.242625945    4.779125423
  799 SOLV  HW2     4523    4.721528643    5.245403897    4.636826150
  800 SOLV  OW      4524    3.482969485    4.706433780    6.855847803
  800 SOLV  HW1     4525    3.427013091    4.625741729    6.874810477
  800 SOLV  HW2     4526    3.521021614    4.741448680    6.941450277
  801 SOLV  OW      4527    3.355263554    3.721656239    5.865040952
  801 SOLV  HW1     4528    3.354599257    3.797577381    5.930136447
  801 SOLV  HW2     4529    3.318814559    3.752732288    5.777247805
  802 SOLV  OW      4530    6.820804385    4.472038310    6.048138758
  802 SOLV  HW1     4531    6.872586444    4.390677290    6.021666300
  802 SOLV  HW2     4532    6.831973949    4.488187727    6.146201049
  803 SOLV  OW      4533    3.981486089    4.471058313    5.078683088
  803 SOLV  HW1     4534    3.919593996    4.538324802    5.038109053
  803 SOLV  HW2     4535    4.017899188    4.411724638    5.006883235
  804 SOLV  OW      4536    3.543520043    3.942012102    6.283947527
  804 SOLV  HW1     4537    3.527893202    3.857303627    6.233132397
  804 SOLV  HW2     4538    3.575568349    3.920134110    6.376121819
  805 SOLV  OW      4539    4.302785307    4.157204097    5.907431058
  805 SOLV  HW1     4540    4.303367986    4.250452390    5.943574973
  805 SOLV  HW2     4541    4.259604085    4.096046102    5.973740902
  806 SOLV  OW      4542    4.374920012    4.551249569    6.405119618
  806 SOLV  HW1     4543    4.430443565    4.610003989    6.463999450
  806 SOLV  HW2     4544    4.411810726    4.458303843    6.406497738
  807 SOLV  OW      4545    4.189736115    5.744011149    5.499193903
  807 SOLV  HW1     4546    4.162043855    5.730973528    5.594403023
  807 SOLV  HW2     4547    4.246448329    5.826063440    5.491931773
  808 SOLV  OW      4548    3.821536920    5.385568368    4.796793545
  808 SOLV  HW1     4549    3.905093548    5.330749688    4.792960671
  808 SOLV  HW2     4550    3.833996830    5.469085613    4.743211377
  809 SOLV  OW      4551    6.326683503    5.858180618    3.754662204
  809 SOLV  HW1     4552    6.239365571    5.885383299    3.795104669
  809 SOLV  HW2     4553    6.321119939    5.763065216    3.724263159
  810 SOLV  OW      4554    6.439244776    4.247152928    4.017502797
  810 SOLV  HW1     4555    6.391933594    4.237411260    3.929933804
  810 SOLV  HW2     4556    6.450693883    4.344245009    4.038563184
  811 SOLV  OW      4557    3.529846675    6.396098983    3.650288888
  811 SOLV  HW1     4558    3.519168771    6.313638256    3.594734835
  811 SOLV  HW2     4559    3.550168200    6.473904129    3.590846521
  812 SOLV  OW      4560    4.958727061    4.654755442    6.214360661
  812 SOLV  HW1     4561    4.921635674    4.737203214    6.171601219
  812 SOLV  HW2     4562    5.051933729    4.672635511    6.245897870
  813 SOLV  OW      4563    6.295450942    4.711849605    4.459624120
  813 SOLV  HW1     4564    6.386840347    4.680286209    4.485185990
  813 SOLV  HW2     4565    6.278449369    4.690295770    4.363457734
  814 SOLV  OW      4566    3.707944206    5.848628026    6.534849461
  814 SOLV  HW1     4567    3.632360237    5.910749019    6.555578837
  814 SOLV  HW2     4568    3.758202198    5.882668798    6.455369727
  815 SOLV  OW      4569    4.209610153    6.453484158    4.653655706
  815 SOLV  HW1     4570    4.280676769    6.517532188    4.682765602
  815 SOLV  HW2     4571    4.248456579    6.387711336    4.589104376
  816 SOLV  OW      4572    0.140511614    4.698853185    5.699132306
  816 SOLV  HW1     4573    0.119946526    4.685527185    5.602172842
  816 SOLV  HW2     4574    0.088042705    4.776550125    5.733943606
  817 SOLV  OW      4575    6.049786147    4.336945916    4.479635377
  817 SOLV  HW1     4576    6.029990728    4.239300851    4.470975650
  817 SOLV  HW2     4577    5.964219510    4.388646166    4.477032671
  818 SOLV  OW      4578    5.309639855    5.794414515    4.476294816
  818 SOLV  HW1     4579    5.374215200    5.754729559    4.541537015
  818 SOLV  HW2     4580    5.295286577    5.730619697    4.400627290
  819 SOLV  OW      4581    5.253461403    4.697388416    5.490520802
  819 SOLV  HW1     4582    5.329733591    4.713941092    5.427987933
  819 SOLV  HW2     4583    5.280529847    4.722508309    5.583461913
  820 SOLV  OW      4584    5.447548395    5.441968708    6.179425484
  820 SOLV  HW1     4585    5.363590205    5.489118682    6.206405937
  820 SOLV  HW2     4586    5.459115794    5.448638237    6.080320929
  821 SOLV  OW      4587    4.950842659    4.662152222    6.887644078
  821 SOLV  HW1     4588    4.903960654    4.573832591    6.885866813
  821 SOLV  HW2     4589    5.043183219    4.651603952    6.850720599
  822 SOLV  OW      4590    4.977943136    4.189570151    6.070250896
  822 SOLV  HW1     4591    4.933149172    4.278663933    6.062662591
  822 SOLV  HW2     4592    4.910351562    4.117063829    6.056984631
  823 SOLV  OW      4593    5.205949159    5.198044153    5.578107468
  823 SOLV  HW1     4594    5.115024041    5.218855464    5.542034696
  823 SOLV  HW2     4595    5.235241845    5.271678812    5.639111662
  824 SOLV  OW      4596    6.451888701    4.033282339    5.853750480
  824 SOLV  HW1     4597    6.355687554    4.032564943    5.826426999
  824 SOLV  HW2     4598    6.469855384    4.113781179    5.910309021
  825 SOLV  OW      4599    4.027709969    5.935623345    5.097947046
  825 SOLV  HW1     4600    4.022913457    5.900734892    5.191550395
  825 SOLV  HW2     4601    4.109294772    5.992559963    5.087757386
  826 SOLV  OW      4602    4.279681937    6.073367661    4.095462888
  826 SOLV  HW1     4603    4.238935711    6.103719064    4.009320398
  826 SOLV  HW2     4604    4.209510405    6.071590088    4.166700334
  827 SOLV  OW      4605    6.244058730    4.013878860    4.738615710
  827 SOLV  HW1     4606    6.324884106    4.012579793    4.797496543
  827 SOLV  HW2     4607    6.194191415    4.099467688    4.752369191
  828 SOLV  OW      4608    5.517507594    4.307347321    6.076537016
  828 SOLV  HW1     4609    5.495855145    4.236644613    6.143869563
  828 SOLV  HW2     4610    5.602982806    4.352574060    6.102029498
  829 SOLV  OW      4611    3.669112258    6.594714720    4.575777080
  829 SOLV  HW1     4612    3.606878091    6.518492420    4.557929538
  829 SOLV  HW2     4613    3.709227591    6.584360697    4.666798789
  830 SOLV  OW      4614    5.544173806    3.953073819    5.909804570
  830 SOLV  HW1     4615    5.494485812    4.012331027    5.846391653
  830 SOLV  HW2     4616    5.484368859    3.928264273    5.986023282
  831 SOLV  OW      4617    5.007993285    6.482266493    3.891427312
  831 SOLV  HW1     4618    5.050368065    6.554471959    3.946131864
  831 SOLV  HW2     4619    5.041361207    6.393176639    3.922272685
  832 SOLV  OW      4620    3.986295084    4.118644288    3.639129226
  832 SOLV  HW1     4621    3.911663645    4.143810533    3.700761670
  832 SOLV  HW2     4622    3.960486165    4.037257899    3.587053880
  833 SOLV  OW      4623    4.236891635    6.037784447    6.192666131
  833 SOLV  HW1     4624    4.237264070    5.940214123    6.214618073
  833 SOLV  HW2     4625    4.326620498    6.076888828    6.213197594
  834 SOLV  OW      4626    5.916381221    6.878437280    4.075674470
  834 SOLV  HW1     4627    5.967280755    6.802802346    4.034560024
  834 SOLV  HW2     4628    5.880044794    6.849828758    4.164348188
  835 SOLV  OW      4629    4.247278093    3.574930410    5.502993193
  835 SOLV  HW1     4630    4.281036779    3.486023660    5.533937759
  835 SOLV  HW2     4631    4.214432087    3.627295536    5.581609931
  836 SOLV  OW      4632    3.818531887    6.707229503    4.382394340
  836 SOLV  HW1     4633    3.761960844    6.668402344    4.455154139
  836 SOLV  HW2     4634    3.914162994    6.682239885    4.397625086
  837 SOLV  OW      4635    5.673645875    4.737341394    6.280840210
  837 SOLV  HW1     4636    5.750353384    4.726553279    6.217586074
  837 SOLV  HW2     4637    5.687333975    4.678071908    6.360220833
  838 SOLV  OW      4638    6.553017641    5.129795898    6.272766203
  838 SOLV  HW1     4639    6.504396136    5.189086980    6.208574625
  838 SOLV  HW2     4640    6.649739255    5.125787879    6.247689017
  839 SOLV  OW      4641    6.549695543    5.838102619    3.907238555
  839 SOLV  HW1     4642    6.461590611    5.840744804    3.859989309
  839 SOLV  HW2     4643    6.537545994    5.867530911    4.002045102
  840 SOLV  OW      4644    3.588631932    6.006599280    5.705618787
  840 SOLV  HW1     4645    3.489017365    6.012857901    5.699312966
  840 SOLV  HW2     4646    3.619810905    5.923728647    5.659118566
  841 SOLV  OW      4647    5.827903502    5.324506202    5.785261133
  841 SOLV  HW1     4648    5.911825700    5.330471256    5.731195359
  841 SOLV  HW2     4649    5.750584862    5.305439260    5.724764565
  842 SOLV  OW      4650    6.231954418    5.359695783    5.255755222
  842 SOLV  HW1     4651    6.156920294    5.303536971    5.220858958
  842 SOLV  HW2     4652    6.205518068    5.399849662    5.343450498
  843 SOLV  OW      4653    6.918848564    3.525994897    5.901357310
  843 SOLV  HW1     4654    6.901314277    3.618039343    5.936291699
  843 SOLV  HW2     4655    6.917872024    3.460835621    5.977207921
  844 SOLV  OW      4656    4.306188741    5.794248451    4.508517375
  844 SOLV  HW1     4657    4.321161685    5.806377192    4.606653223
  844 SOLV  HW2     4658    4.238957891    5.861042436    4.476573204
  845 SOLV  OW      4659    6.178817575    5.928753557    4.390262354
  845 SOLV  HW1     4660    6.158973022    5.913477772    4.293448903
  845 SOLV  HW2     4661    6.255178877    5.992753555    4.398918316
  846 SOLV  OW      4662    4.526360700    5.601861365    5.315429750
  846 SOLV  HW1     4663    4.430358865    5.576889978    5.302702335
  846 SOLV  HW2     4664    4.584006997    5.542014960    5.259777418
  847 SOLV  OW      4665    4.104088737    4.687750568    4.705700977
  847 SOLV  HW1     4666    4.143313351    4.701255343    4.614702288
  847 SOLV  HW2     4667    4.039010617    4.611861296    4.702998425
  848 SOLV  OW      4668    3.588917804    5.247285420    5.153483368
  848 SOLV  HW1     4669    3.491702502    5.229978881    5.169337991
  848 SOLV  HW2     4670    3.600280437    5.297326078    5.067643591
  849 SOLV  OW      4671    5.499099715    5.702536254    5.341084904
  849 SOLV  HW1     4672    5.486715677    5.725747900    5.437571738
  849 SOLV  HW2     4673    5.562485182    5.625581438    5.333205911
  850 SOLV  OW      4674    3.734569779    5.709555942    5.298838760
  850 SOLV  HW1     4675    3.746323005    5.623432395    5.249376208
  850 SOLV  HW2     4676    3.672688121    5.769177265    5.247673101
  851 SOLV  OW      4677    5.757520561    6.448867829    3.699548427
  851 SOLV  HW1     4678    5.662005788    6.431270381    3.723407163
  851 SOLV  HW2     4679    5.780530027    6.543592700    3.721902010
  852 SOLV  OW      4680    4.646466655    6.686933155    3.585927752
  852 SOLV  HW1     4681    4.695220507    6.765190167    3.624667414
  852 SOLV  HW2     4682    4.711933580    6.625141974    3.542364676
  853 SOLV  OW      4683    5.262892047    6.732528414    5.324493430
  853 SOLV  HW1     4684    5.345960112    6.711818235    5.376187157
  853 SOLV  HW2     4685    5.254930582    6.831491799    5.312481375
  854 SOLV  OW      4686    6.637317687    3.708867640    4.323249979
  854 SOLV  HW1     4687    6.684930675    3.785934163    4.365602718
  854 SOLV  HW2     4688    6.682943087    3.623546767    4.348558760
  855 SOLV  OW      4689    3.646591917    3.545473001    5.810213236
  855 SOLV  HW1     4690    3.665452998    3.472682624    5.876147990
  855 SOLV  HW2     4691    3.636400368    3.632412988    5.858577578
  856 SOLV  OW      4692    6.195305117    5.381391235    4.788856865
  856 SOLV  HW1     4693    6.229199156    5.472973197    4.767274842
  856 SOLV  HW2     4694    6.266649750    5.329784512    4.836274968
  857 SOLV  OW      4695    5.955891831    5.796950232    4.491129162
  857 SOLV  HW1     4696    5.957993159    5.746641488    4.577535440
  857 SOLV  HW2     4697    6.048986467    5.822902873    4.465415045
  858 SOLV  OW      4698    5.367064502    6.432014231    3.625347160
  858 SOLV  HW1     4699    5.302794364    6.360821447    3.597018296
  858 SOLV  HW2     4700    5.437516859    6.391908174    3.683909196
  859 SOLV  OW      4701    6.129595814    3.680324834    3.657390074
  859 SOLV  HW1     4702    6.204976702    3.739974755    3.629803548
  859 SOLV  HW2     4703    6.142831418    3.651620374    3.752269995
  860 SOLV  OW      4704    6.290410657    5.487208499    4.489034070
  860 SOLV  HW1     4705    6.310215225    5.389845680    4.500431664
  860 SOLV  HW2     4706    6.283027413    5.530446892    4.578908959
  861 SOLV  OW      4707    5.014255292    5.523879098    6.657575451
  861 SOLV  HW1     4708    5.034255010    5.610278396    6.703783807
  861 SOLV  HW2     4709    5.012240860    5.538677546    6.558697000
  862 SOLV  OW      4710    3.594723146    5.959004913    4.799034149
  862 SOLV  HW1     4711    3.502191388    5.979258860    4.831116163
  862 SOLV  HW2     4712    3.660009687    5.975741433    4.872920183
  863 SOLV  OW      4713    5.832151904    4.632724290    3.493461984
  863 SOLV  HW1     4714    5.928514790    4.654108647    3.477385170
  863 SOLV  HW2     4715    5.804684710    4.667959997    3.582935230
  864 SOLV  OW      4716    4.770041856    4.919287803    4.794126608
  864 SOLV  HW1     4717    4.810923509    4.845749297    4.848170837
  864 SOLV  HW2     4718    4.781704060    5.006288448    4.842052304
  865 SOLV  OW      4719    4.354115792    3.784763429    5.321276927
  865 SOLV  HW1     4720    4.297745871    3.862138102    5.350209473
  865 SOLV  HW2     4721    4.350090894    3.712833354    5.390640335
  866 SOLV  OW      4722    6.029896359    3.837840692    4.779905415
  866 SOLV  HW1     4723    6.117655925    3.879052481    4.755412730
  866 SOLV  HW2     4724    6.020195279    3.836829671    4.879428613
  867 SOLV  OW      4725    4.800064356    5.168930430    4.937782727
  867 SOLV  HW1     4726    4.749184437    5.122484618    5.010278282
  867 SOLV  HW2     4727    4.889933296    5.196050779    4.972273778
  868 SOLV  OW      4728    4.006999121    6.617593320    3.815068704
  868 SOLV  HW1     4729    3.999165303    6.717287102    3.813759907
  868 SOLV  HW2     4730    4.018852996    6.583882099    3.721661786
  869 SOLV  OW      4731    4.376718440    6.655550840    3.960243156
  869 SOLV  HW1     4732    4.296950321    6.597942048    3.978138186
  869 SOLV  HW2     4733    4.457539439    6.614631198    4.002616162
  870 SOLV  OW      4734    5.365478315    3.993101255    4.941745326
  870 SOLV  HW1     4735    5.362565060    3.967215710    5.038293194
  870 SOLV  HW2     4736    5.337581320    3.915244340    4.885530928
  871 SOLV  OW      4737    5.230870938    3.934960249    5.710097223
  871 SOLV  HW1     4738    5.231256461    3.853958863    5.768737382
  871 SOLV  HW2     4739    5.187641912    4.010981964    5.758594132
  872 SOLV  OW      4740    5.138869524    5.284274221    6.716152670
  872 SOLV  HW1     4741    5.084448017    5.365606753    6.695576975
  872 SOLV  HW2     4742    5.208330218    5.307063036    6.784386694
  873 SOLV  OW      4743    3.974996812    3.939598133    4.512473648
  873 SOLV  HW1     4744    3.922123829    3.983300907    4.439700698
  873 SOLV  HW2     4745    3.926264554    3.858547495    4.544990793
  874 SOLV  OW      4746    5.730521869    6.160150955    4.263978511
  874 SOLV  HW1     4747    5.757867243    6.107727761    4.344637789
  874 SOLV  HW2     4748    5.792397949    6.237830560    4.252185337
  875 SOLV  OW      4749    5.611803585    4.057840458    4.220716262
  875 SOLV  HW1     4750    5.618542296    4.157233070    4.211912783
  875 SOLV  HW2     4751    5.521843186    4.027626019    4.189156288
  876 SOLV  OW      4752    4.999431790    4.209407700    3.563002137
  876 SOLV  HW1     4753    5.090675758    4.228462702    3.599238897
  876 SOLV  HW2     4754    4.941122974    4.174367184    3.636309150
  877 SOLV  OW      4755    6.474235551    3.994644232    4.903390653
  877 SOLV  HW1     4756    6.496765038    4.073859844    4.960129563
  877 SOLV  HW2     4757    6.549361900    3.976733870    4.839852054
  878 SOLV  OW      4758    4.855594205    5.221039023    3.861006670
  878 SOLV  HW1     4759    4.777256274    5.277165179    3.887738878
  878 SOLV  HW2     4760    4.846428150    5.194616302    3.764989139
  879 SOLV  OW      4761    3.749613236    5.627470231    3.572307353
  879 SOLV  HW1     4762    3.681877142    5.648937412    3.501932212
  879 SOLV  HW2     4763    3.794588907    5.540982222    3.549976970
  880 SOLV  OW      4764    4.746497704    4.876569075    5.581282047
  880 SOLV  HW1     4765    4.758932463    4.800095694    5.644519317
  880 SOLV  HW2     4766    4.797953399    4.955743718    5.614227025
  881 SOLV  OW      4767    3.858568157    4.890381211    6.315491669
  881 SOLV  HW1     4768    3.762831884    4.891095339    6.344397208
  881 SOLV  HW2     4769    3.881686724    4.978676149    6.274614027
  882 SOLV  OW      4770    5.549354199    4.064503433    4.488752323
  882 SOLV  HW1     4771    5.569497635    3.969581806    4.512955069
  882 SOLV  HW2     4772    5.579420340    4.082079501    4.395004349
  883 SOLV  OW      4773    6.383262962    4.776171926    6.435181941
  883 SOLV  HW1     4774    6.444011028    4.848637992    6.467714759
  883 SOLV  HW2     4775    6.332578100    4.808563809    6.355295704
  884 SOLV  OW      4776    4.112628008    6.859654134    4.368012366
  884 SOLV  HW1     4777    4.209444939    6.874090737    4.347521659
  884 SOLV  HW2     4778    4.097080173    6.763147206    4.389142038
  885 SOLV  OW      4779    6.285083476    4.442942733    3.678726144
  885 SOLV  HW1     4780    6.256513960    4.497791705    3.600133033
  885 SOLV  HW2     4781    6.371068577    4.478920157    3.714970605
  886 SOLV  OW      4782    4.716402486    5.377748009    5.914663080
  886 SOLV  HW1     4783    4.676201211    5.301622430    5.965559469
  886 SOLV  HW2     4784    4.682401407    5.376592459    5.820619426
  887 SOLV  OW      4785    5.647405620    5.195177546    5.156834535
  887 SOLV  HW1     4786    5.689272977    5.209690637    5.246489304
  887 SOLV  HW2     4787    5.689545819    5.115872110    5.112830883
  888 SOLV  OW      4788    4.797198569    4.572002158    6.432382209
  888 SOLV  HW1     4789    4.831253954    4.484939267    6.467907843
  888 SOLV  HW2     4790    4.861101167    4.607390520    6.364074331
  889 SOLV  OW      4791    4.507396385    3.808864507    6.706871920
  889 SOLV  HW1     4792    4.523449035    3.876380288    6.634861918
  889 SOLV  HW2     4793    4.412661995    3.777149265    6.702285946
  890 SOLV  OW      4794    6.553965633    4.803295397    4.094660978
  890 SOLV  HW1     4795    6.500531451    4.720353393    4.078321603
  890 SOLV  HW2     4796    6.521717822    4.876148590    4.034213125
  891 SOLV  OW      4797    5.532244216    6.230197804    4.052560461
  891 SOLV  HW1     4798    5.591814315    6.230077187    4.132891822
  891 SOLV  HW2     4799    5.456971653    6.165911955    4.066809726
  892 SOLV  OW      4800    6.517908326    5.574681423    3.558026227
  892 SOLV  HW1     4801    6.428838414    5.552080904    3.597488935
  892 SOLV  HW2     4802    6.583102180    5.593462965    3.631500389
  893 SOLV  OW      4803    5.388038451    6.492132566    4.435624150
  893 SOLV  HW1     4804    5.486192973    6.489862030    4.416593739
  893 SOLV  HW2     4805    5.371387165    6.545695514    4.518421103
  894 SOLV  OW      4806    4.249064046    6.575494683    5.666848428
  894 SOLV  HW1     4807    4.171794317    6.537991926    5.718077828
  894 SOLV  HW2     4808    4.214964949    6.633135333    5.592576463
  895 SOLV  OW      4809    3.567730886    4.201508267    5.866117124
  895 SOLV  HW1     4810    3.602703029    4.131501835    5.928389848
  895 SOLV  HW2     4811    3.477525343    4.174245207    5.832629130
  896 SOLV  OW      4812    3.978143646    5.850322660    4.073837511
  896 SOLV  HW1     4813    4.009097972    5.933390013    4.120115868
  896 SOLV  HW2     4814    3.988080674    5.772193864    4.135458504
  897 SOLV  OW      4815    4.536735040    4.087864995    5.143309709
  897 SOLV  HW1     4816    4.616491008    4.147303013    5.133008850
  897 SOLV  HW2     4817    4.458039644    4.142420885    5.172166022
  898 SOLV  OW      4818    3.691079285    4.631257686    6.452318430
  898 SOLV  HW1     4819    3.686704213    4.586648679    6.362916387
  898 SOLV  HW2     4820    3.656124544    4.724648272    6.444693890
  899 SOLV  OW      4821    4.149436762    4.391423479    6.393243712
  899 SOLV  HW1     4822    4.188825619    4.305841843    6.426796679
  899 SOLV  HW2     4823    4.211779620    4.466967127    6.413443004
  900 SOLV  OW      4824    4.031527890    5.998312553    6.637253772
  900 SOLV  HW1     4825    4.010369714    6.012836036    6.540593192
  900 SOLV  HW2     4826    3.960921276    6.041202636    6.693618523
  901 SOLV  OW      4827    6.665363111    4.301355646    5.398419504
  901 SOLV  HW1     4828    6.640165379    4.387963809    5.355225454
  901 SOLV  HW2     4829    6.728792302    4.251758421    5.339103275
  902 SOLV  OW      4830    4.010679945    5.177093102    5.395576474
  902 SOLV  HW1     4831    4.034747095    5.261131683    5.346999856
  902 SOLV  HW2     4832    4.035041550    5.186281886    5.492134224
  903 SOLV  OW      4833    3.982756297    4.092408215    5.375905462
  903 SOLV  HW1     4834    3.993786318    4.191402667    5.384841117
  903 SOLV  HW2     4835    3.905005926    4.062422870    5.431196460
  904 SOLV  OW      4836    3.801881013    6.592184255    4.825416301
  904 SOLV  HW1     4837    3.868255126    6.666363732    4.835079671
  904 SOLV  HW2     4838    3.726448902    6.606413068    4.889517492
  905 SOLV  OW      4839    5.453783651    4.856250494    6.184540468
  905 SOLV  HW1     4840    5.389458505    4.893106374    6.251663832
  905 SOLV  HW2     4841    5.526703832    4.806850535    6.231909989
  906 SOLV  OW      4842    3.456699326    5.114202177    5.700224377
  906 SOLV  HW1     4843    3.523040010    5.186631039    5.681435639
  906 SOLV  HW2     4844    3.495581474    5.049658156    5.765968184
  907 SOLV  OW      4845    5.956244533    4.922956387    4.639131399
  907 SOLV  HW1     4846    6.045092277    4.968654539    4.634755836
  907 SOLV  HW2     4847    5.883523208    4.991587996    4.640760525
  908 SOLV  OW      4848    5.086772688    3.992249078    4.538816572
  908 SOLV  HW1     4849    5.159810124    3.928421100    4.514456987
  908 SOLV  HW2     4850    5.066000905    3.983488926    4.636251604
  909 SOLV  OW      4851    4.118436179    4.947701416    4.447411412
  909 SOLV  HW1     4852    4.102580579    4.986650962    4.356673556
  909 SOLV  HW2     4853    4.139440482    4.850316098    4.438653530
  910 SOLV  OW      4854    5.479050806    4.152553130    5.309361427
  910 SOLV  HW1     4855    5.570571207    4.112760016    5.302881200
  910 SOLV  HW2     4856    5.476544366    4.238762311    5.258734417
  911 SOLV  OW      4857    4.775747819    5.696786829    6.280762857
  911 SOLV  HW1     4858    4.802969659    5.763281073    6.211200908
  911 SOLV  HW2     4859    4.724148131    5.743157528    6.352794599
  912 SOLV  OW      4860    4.463789426    4.004105136    4.329754269
  912 SOLV  HW1     4861    4.368462075    3.986778982    4.354539747
  912 SOLV  HW2     4862    4.478694920    3.977949674    4.234384318
  913 SOLV  OW      4863    3.660906673    4.191974401    4.221716927
  913 SOLV  HW1     4864    3.675912167    4.167231160    4.317446973
  913 SOLV  HW2     4865    3.686161777    4.287720708    4.207702824
  914 SOLV  OW      4866    3.682455709    5.273684996    5.627625158
  914 SOLV  HW1     4867    3.770496389    5.308602938    5.659733476
  914 SOLV  HW2     4868    3.695015269    5.227190180    5.539979032
  915 SOLV  OW      4869    3.675207694    4.458476264    4.178175050
  915 SOLV  HW1     4870    3.659386011    4.492338931    4.085422490
  915 SOLV  HW2     4871    3.762526523    4.493566133    4.211999941
  916 SOLV  OW      4872    5.981753692    5.666349656    4.150657675
  916 SOLV  HW1     4873    5.891039498    5.694759490    4.181728028
  916 SOLV  HW2     4874    5.972353227    5.594967106    4.081248571
  917 SOLV  OW      4875    5.159197199    5.641804756    5.540798461
  917 SOLV  HW1     4876    5.147233335    5.735136520    5.506918661
  917 SOLV  HW2     4877    5.070596808    5.595459333    5.542747280
  918 SOLV  OW      4878    4.981394491    4.865519818    0.144940728
  918 SOLV  HW1     4879    4.962458944    4.790564587    0.081512014
  918 SOLV  HW2     4880    5.000938044    4.948819095    0.093178966
  919 SOLV  OW      4881    6.787228976    3.162642560    6.458686611
  919 SOLV  HW1     4882    6.781664178    3.261814654    6.447035452
  919 SOLV  HW2     4883    6.710312349    3.131277205    6.514381238
  920 SOLV  OW      4884    6.483332748    6.692533894    4.437995991
  920 SOLV  HW1     4885    6.433456154    6.770138834    4.399379525
  920 SOLV  HW2     4886    6.551027344    6.725786941    4.503669929
  921 SOLV  OW      4887    4.124441494    4.618184360    4.194094501
  921 SOLV  HW1     4888    4.153776824    4.713131018    4.182859851
  921 SOLV  HW2     4889    4.161873958    4.562733542    4.119759934
  922 SOLV  OW      4890    6.631992385    4.264316187    4.653694148
  922 SOLV  HW1     4891    6.546511606    4.293427115    4.696675315
  922 SOLV  HW2     4892    6.707307357    4.320524722    4.687899779
  923 SOLV  OW      4893    6.600987448    5.202685961    3.808395862
  923 SOLV  HW1     4894    6.687395791    5.159702180    3.782166992
  923 SOLV  HW2     4895    6.619686160    5.286335424    3.859922966
  924 SOLV  OW      4896    3.349980907    6.001229301    4.930525561
  924 SOLV  HW1     4897    3.351278391    5.913569296    4.978649146
  924 SOLV  HW2     4898    3.335249474    6.075119344    4.996290564
  925 SOLV  OW      4899    0.127430840    5.453598131    3.762992884
  925 SOLV  HW1     4900    0.077879871    5.536593100    3.737333785
  925 SOLV  HW2     4901    0.111210250    5.382586793    3.694465297
  926 SOLV  OW      4902    4.182415453    3.885714564    4.817904542
  926 SOLV  HW1     4903    4.143648171    3.966700024    4.773856515
  926 SOLV  HW2     4904    4.263985826    3.911734596    4.869586418
  927 SOLV  OW      4905    4.999963630    5.100640134    6.899341143
  927 SOLV  HW1     4906    4.910417463    5.121817787    6.860163512
  927 SOLV  HW2     4907    5.070994448    5.148969474    6.848147621
  928 SOLV  OW      4908    5.930489249    6.874380047    4.609095695
  928 SOLV  HW1     4909    5.888593838    6.928791462    4.681799288
  928 SOLV  HW2     4910    5.864954663    6.862339531    4.534517605
  929 SOLV  OW      4911    6.350324409    4.960801714    4.357750567
  929 SOLV  HW1     4912    6.311824651    4.874681949    4.390957782
  929 SOLV  HW2     4913    6.449665073    4.952143124    4.350136854
  930 SOLV  OW      4914    4.143513309    4.886387618    3.716515020
  930 SOLV  HW1     4915    4.160131731    4.937827853    3.800652440
  930 SOLV  HW2     4916    4.118069841    4.792416179    3.739392288
  931 SOLV  OW      4917    3.839679049    3.927466999    6.563031517
  931 SOLV  HW1     4918    3.890492786    3.853695843    6.607501800
  931 SOLV  HW2     4919    3.741982516    3.906126261    6.564347256
  932 SOLV  OW      4920    5.756038204    6.716740360    5.394060755
  932 SOLV  HW1     4921    5.807584187    6.647471414    5.444507012
  932 SOLV  HW2     4922    5.765360287    6.805141585    5.439889650
  933 SOLV  OW      4923    3.716230475    5.826290645    4.000739447
  933 SOLV  HW1     4924    3.648610918    5.826987230    4.074420553
  933 SOLV  HW2     4925    3.805870544    5.851007623    4.037556008
  934 SOLV  OW      4926    6.275458945    4.768024287    6.172091778
  934 SOLV  HW1     4927    6.353549185    4.755715828    6.110836821
  934 SOLV  HW2     4928    6.244605336    4.678795418    6.205076155
  935 SOLV  OW      4929    4.253301002    3.672930467    3.786436276
  935 SOLV  HW1     4930    4.346448398    3.693945505    3.816165955
  935 SOLV  HW2     4931    4.187950620    3.715602150    3.848968519
  936 SOLV  OW      4932    4.427237456    4.309703694    4.656352229
  936 SOLV  HW1     4933    4.454089000    4.213621258    4.649367823
  936 SOLV  HW2     4934    4.403134047    4.330755151    4.751101827
  937 SOLV  OW      4935    5.347931720    4.525446091    3.549249943
  937 SOLV  HW1     4936    5.308285707    4.444628366    3.592821041
  937 SOLV  HW2     4937    5.387493333    4.499723921    3.461074331
  938 SOLV  OW      4938    3.971616637    5.841820573    5.349019882
  938 SOLV  HW1     4939    4.031862684    5.779612223    5.399039705
  938 SOLV  HW2     4940    3.883147084    5.797658662    5.334043091
  939 SOLV  OW      4941    6.335825937    4.193650553    3.763670432
  939 SOLV  HW1     4942    6.320580469    4.283676928    3.722872930
  939 SOLV  HW2     4943    6.247718288    4.150063791    3.782077626
  940 SOLV  OW      4944    3.578974561    6.598096263    3.459263627
  940 SOLV  HW1     4945    3.629111224    6.681709894    3.481548680
  940 SOLV  HW2     4946    3.617611270    6.557105973    3.376628817
  941 SOLV  OW      4947    4.199712438    5.510388277    5.866100402
  941 SOLV  HW1     4948    4.134248282    5.454128579    5.916610541
  941 SOLV  HW2     4949    4.255283922    5.451888013    5.807011647
  942 SOLV  OW      4950    6.168577792    4.161491910    6.037630472
  942 SOLV  HW1     4951    6.166914820    4.120728736    5.946322326
  942 SOLV  HW2     4952    6.078488655    4.199379635    6.058845271
  943 SOLV  OW      4953    5.123295019    5.759378590    3.846305083
  943 SOLV  HW1     4954    5.174384159    5.796297877    3.768659406
  943 SOLV  HW2     4955    5.157361290    5.800175501    3.931022425
  944 SOLV  OW      4956    5.101636699    3.696941637    4.997882175
  944 SOLV  HW1     4957    5.174400189    3.729355326    4.937412605
  944 SOLV  HW2     4958    5.046107082    3.774563508    5.027765596
  945 SOLV  OW      4959    6.781993385    4.001459022    5.675794509
  945 SOLV  HW1     4960    6.707773406    3.934478319    5.678026156
  945 SOLV  HW2     4961    6.815305225    4.017374646    5.768740790
  946 SOLV  OW      4962    5.612030296    3.340810903    4.815462753
  946 SOLV  HW1     4963    5.606222407    3.427096192    4.865687517
  946 SOLV  HW2     4964    5.540657236    3.338138439    4.745461521
  947 SOLV  OW      4965    6.771715031    6.127522572    4.132993579
  947 SOLV  HW1     4966    6.780059332    6.223967770    4.158107093
  947 SOLV  HW2     4967    6.843596310    6.103780878    4.067637609
  948 SOLV  OW      4968    5.755271812    3.887998177    5.500228065
  948 SOLV  HW1     4969    5.664351397    3.922954928    5.522875089
  948 SOLV  HW2     4970    5.755126548    3.788193132    5.506574969
  949 SOLV  OW      4971    5.592261504    5.921240328    4.238379599
  949 SOLV  HW1     4972    5.510408908    5.948936898    4.288727142
  949 SOLV  HW2     4973    5.644512712    6.002480824    4.212465869
  950 SOLV  OW      4974    4.152605363    3.985402194    5.720225128
  950 SOLV  HW1     4975    4.062919134    3.982427020    5.764377232
  950 SOLV  HW2     4976    4.211101639    4.050949285    5.768011576
  951 SOLV  OW      4977    4.486496244    5.495621735    4.249310343
  951 SOLV  HW1     4978    4.466789660    5.409954182    4.201621118
  951 SOLV  HW2     4979    4.492142379    5.570183278    4.182901075
  952 SOLV  OW      4980    4.173071916    4.139356140    6.748744747
  952 SOLV  HW1     4981    4.095230457    4.196715150    6.774287509
  952 SOLV  HW2     4982    4.159500870    4.046942220    6.784482969
  953 SOLV  OW      4983    6.545532882    5.457692309    4.216132537
  953 SOLV  HW1     4984    6.466491056    5.396654536    4.210777898
  953 SOLV  HW2     4985    6.518056106    5.544163151    4.258199602
  954 SOLV  OW      4986    6.579750421    0.018690675    3.409771903
  954 SOLV  HW1     4987    6.665993620    0.038062872    3.362992076
  954 SOLV  HW2     4988    6.553522833   -0.076394334    3.393264732
  955 SOLV  OW      4989    6.778296174    6.273457528    3.757290960
  955 SOLV  HW1     4990    6.759931186    6.275409400    3.659003634
  955 SOLV  HW2     4991    6.691898808    6.278274477    3.807428533
  956 SOLV  OW      4992    5.115930233    6.814954489    4.924444658
  956 SOLV  HW1     4993    5.109348470    6.876969309    4.846262277
  956 SOLV  HW2     4994    5.212160712    6.795656049    4.943649958
  957 SOLV  OW      4995    4.766003179    4.312091343    3.460532603
  957 SOLV  HW1     4996    4.852657640    4.278915919    3.497839767
  957 SOLV  HW2     4997    4.744472143    4.401208523    3.500481923
  958 SOLV  OW      4998    6.613415250    5.193200001    4.453742265
  958 SOLV  HW1     4999    6.624084172    5.111251906    4.397418571
  958 SOLV  HW2     5000    6.688630886    5.256431992    4.435141617
  959 SOLV  OW      5001    6.198663579    4.039882295    5.311280967
  959 SOLV  HW1     5002    6.117035156    3.985422079    5.330582838
  959 SOLV  HW2     5003    6.276303543    4.002736790    5.362211079
  960 SOLV  OW      5004    4.772824791    4.625800266    3.896203220
  960 SOLV  HW1     5005    4.697082137    4.656790175    3.838718165
  960 SOLV  HW2     5006    4.829691533    4.561679757    3.844661268
  961 SOLV  OW      5007    5.784986016    5.844658367    4.838883656
  961 SOLV  HW1     5008    5.720291985    5.802087789    4.902159468
  961 SOLV  HW2     5009    5.831741501    5.773633285    4.786246094
  962 SOLV  OW      5010    4.756320953    4.863686947    4.324325489
  962 SOLV  HW1     5011    4.678189379    4.810175242    4.356471389
  962 SOLV  HW2     5012    4.823605239    4.871883898    4.397857776
  963 SOLV  OW      5013    5.293518396    4.349349838    6.810047303
  963 SOLV  HW1     5014    5.337448713    4.333754531    6.898517382
  963 SOLV  HW2     5015    5.342483214    4.298607276    6.739141457
  964 SOLV  OW      5016    5.729750233    4.069730641    5.302018898
  964 SOLV  HW1     5017    5.743142928    4.022661768    5.214802944
  964 SOLV  HW2     5018    5.759114163    4.010228196    5.376842722
  965 SOLV  OW      5019    6.175216847    4.069401324    5.778021259
  965 SOLV  HW1     5020    6.198325538    4.138357226    5.709371295
  965 SOLV  HW2     5021    6.096599804    4.016162114    5.746610970
  966 SOLV  OW      5022    6.207734857    4.304075053    6.739996591
  966 SOLV  HW1     5023    6.159186644    4.216933491    6.732963744
  966 SOLV  HW2     5024    6.298791426    4.288476886    6.778277114
  967 SOLV  OW      5025    4.993641076    5.082071180    4.043760779
  967 SOLV  HW1     5026    4.959424846    5.153445027    3.982634248
  967 SOLV  HW2     5027    4.921685090    5.014444857    4.059583758
  968 SOLV  OW      5028    4.718642063    4.944364810    5.925408749
  968 SOLV  HW1     5029    4.668619219    5.016943435    5.972652089
  968 SOLV  HW2     5030    4.767922460    4.983140743    5.847500948
  969 SOLV  OW      5031    5.270690011    5.953296068    3.697930876
  969 SOLV  HW1     5032    5.211512656    6.018993499    3.744662112
  969 SOLV  HW2     5033    5.270013095    5.971875521    3.599665013
  970 SOLV  OW      5034    4.781463249    4.373273055    4.869480334
  970 SOLV  HW1     5035    4.754715602    4.465125638    4.840336930
  970 SOLV  HW2     5036    4.775373033    4.310581446    4.791799038
  971 SOLV  OW      5037    4.324876060    4.368178415    6.800155157
  971 SOLV  HW1     5038    4.291186646    4.274048164    6.802615283
  971 SOLV  HW2     5039    4.424822746    4.367712404    6.796702038
  972 SOLV  OW      5040    5.831632902    4.160675892    6.846248025
  972 SOLV  HW1     5041    5.768068031    4.089165843    6.875358855
  972 SOLV  HW2     5042    5.881634454    4.195162710    6.925696670
  973 SOLV  OW      5043    4.689604115    6.576332791    5.062061055
  973 SOLV  HW1     5044    4.677659551    6.578589812    5.161327708
  973 SOLV  HW2     5045    4.787184698    6.577759673    5.040207450
  974 SOLV  OW      5046    4.716306488    5.228103461    6.526045762
  974 SOLV  HW1     5047    4.793264708    5.192810814    6.472817481
  974 SOLV  HW2     5048    4.741760678    5.232290809    6.622668168
  975 SOLV  OW      5049    6.481951061    4.310123378    6.484896039
  975 SOLV  HW1     5050    6.564563898    4.339324895    6.533104172
  975 SOLV  HW2     5051    6.453775104    4.220247383    6.518511268
  976 SOLV  OW      5052    4.788001098    4.901346689    4.048065089
  976 SOLV  HW1     5053    4.808438438    4.815598706    4.000830868
  976 SOLV  HW2     5054    4.780889909    4.884360343    4.146362581
  977 SOLV  OW      5055    3.595965892    5.416381810    4.045486034
  977 SOLV  HW1     5056    3.624568690    5.483632624    3.977215666
  977 SOLV  HW2     5057    3.624744887    5.446797745    4.136305968
  978 SOLV  OW      5058    3.706452454    5.598206346    3.856365077
  978 SOLV  HW1     5059    3.718860175    5.684334536    3.905654246
  978 SOLV  HW2     5060    3.724757890    5.612547333    3.759099212
  979 SOLV  OW      5061    6.764168979    4.663173219    3.619329376
  979 SOLV  HW1     5062    6.761010364    4.624498973    3.711501765
  979 SOLV  HW2     5063    6.674092803    4.699355380    3.595276038
  980 SOLV  OW      5064    3.983674425    4.290781037    3.984494090
  980 SOLV  HW1     5065    3.915849320    4.268798297    3.914362991
  980 SOLV  HW2     5066    3.985787328    4.217792376    4.052831886
  981 SOLV  OW      5067    4.992168254    3.609336908    6.840532028
  981 SOLV  HW1     5068    5.063878660    3.664481593    6.797891731
  981 SOLV  HW2     5069    4.991214442    3.518246872    6.799263431
  982 SOLV  OW      5070    4.691764810    5.446329049    5.142219782
  982 SOLV  HW1     5071    4.788124524    5.444353907    5.168913004
  982 SOLV  HW2     5072    4.684540001    5.469501751    5.045202065
  983 SOLV  OW      5073    4.944068037    5.436204323    5.274495495
  983 SOLV  HW1     5074    4.953528031    5.481416827    5.363198789
  983 SOLV  HW2     5075    5.034032064    5.427809280    5.231624112
  984 SOLV  OW      5076    5.141482371    5.035995504    6.586606910
  984 SOLV  HW1     5077    5.150929481    5.119557482    6.640735181
  984 SOLV  HW2     5078    5.045535913    5.007812900    6.585310384
  985 SOLV  OW      5079    5.396374841    6.914068210    4.764355587
  985 SOLV  HW1     5080    5.365697614    6.832671628    4.715010398
  985 SOLV  HW2     5081    5.481618683    6.893680165    4.812513362
  986 SOLV  OW      5082    4.973914033    6.472492595    5.841613862
  986 SOLV  HW1     5083    4.980098614    6.394677571    5.779100127
  986 SOLV  HW2     5084    4.901884862    6.455540338    5.908888017
  987 SOLV  OW      5085    4.310576437    5.708197415    5.018531880
  987 SOLV  HW1     5086    4.220699520    5.715374305    4.975259216
  987 SOLV  HW2     5087    4.299610408    5.678307831    5.113337860
  988 SOLV  OW      5088    3.375494320    6.145663075    6.372086735
  988 SOLV  HW1     5089    3.376015289    6.098000477    6.284166568
  988 SOLV  HW2     5090    3.422619266    6.089938270    6.440466389
  989 SOLV  OW      5091    4.840958531    6.218872172    5.460549530
  989 SOLV  HW1     5092    4.847424647    6.270892234    5.375381291
  989 SOLV  HW2     5093    4.764830923    6.253778200    5.515209580
  990 SOLV  OW      5094    4.684863654    4.148317096    4.396994511
  990 SOLV  HW1     5095    4.705378378    4.164181137    4.493581254
  990 SOLV  HW2     5096    4.601668137    4.093371152    4.389194014
  991 SOLV  OW      5097    6.675177173    5.031679446    5.679873528
  991 SOLV  HW1     5098    6.616687875    5.072522235    5.609795937
  991 SOLV  HW2     5099    6.664383142    4.932273319    5.678475710
  992 SOLV  OW      5100    4.048928936    6.055954709    4.244613577
  992 SOLV  HW1     5101    4.089365864    6.045430005    4.335465575
  992 SOLV  HW2     5102    3.990130303    6.136846110    4.243490371
  993 SOLV  OW      5103    6.299057441    4.094918173    4.182272660
  993 SOLV  HW1     5104    6.358242693    4.136782024    4.113379510
  993 SOLV  HW2     5105    6.348778961    4.021714824    4.228863453
  994 SOLV  OW      5106    5.913669495    5.695649027    3.763193987
  994 SOLV  HW1     5107    5.961606638    5.627929083    3.819029168
  994 SOLV  HW2     5108    5.932492508    5.678442273    3.666492782
  995 SOLV  OW      5109    5.806693228    4.449415548    5.062010315
  995 SOLV  HW1     5110    5.808643980    4.389839744    5.142311604
  995 SOLV  HW2     5111    5.884825139    4.428584013    5.003164644
  996 SOLV  OW      5112    4.296751959    5.253668073    3.615456650
  996 SOLV  HW1     5113    4.209142358    5.277638115    3.657306459
  996 SOLV  HW2     5114    4.281976743    5.226913209    3.520234580
  997 SOLV  OW      5115    4.258512643    6.277716336    4.856240801
  997 SOLV  HW1     5116    4.231579985    6.341908390    4.784436385
  997 SOLV  HW2     5117    4.338304753    6.313540206    4.904734490
  998 SOLV  OW      5118    6.347598690    5.215887819    4.475790648
  998 SOLV  HW1     5119    6.314110485    5.138305237    4.422301206
  998 SOLV  HW2     5120    6.447585298    5.214576518    4.477380511
  999 SOLV  OW      5121    6.013978062    4.174886334    6.455491462
  999 SOLV  HW1     5122    6.094930233    4.233540414    6.458367926
  999 SOLV  HW2     5123    5.933834082    4.229856527    6.431891092
 1000 SOLV  OW      5124    3.393622772    6.628440721    5.630877322
 1000 SOLV  HW1     5125    3.303904342    6.592944296    5.657183487
 1000 SOLV  HW2     5126    3.382042324    6.713253786    5.579166527
 1001 SOLV  OW      5127    4.837806771    4.123259116    3.788534333
 1001 SOLV  HW1     5128    4.781932157    4.087917141    3.713498302
 1001 SOLV  HW2     5129    4.780687169    4.135499241    3.869706361
 1002 SOLV  OW      5130    5.656224363    5.788167018    5.986671931
 1002 SOLV  HW1     5131    5.629567708    5.734170464    5.906824657
 1002 SOLV  HW2     5132    5.582004304    5.850661498    6.010911761
 1003 SOLV  OW      5133    6.815782325    4.577902854    4.511182623
 1003 SOLV  HW1     5134    6.773461135    4.597697699    4.422759016
 1003 SOLV  HW2     5135    6.888089332    4.644605100    4.529185686
 1004 SOLV  OW      5136    5.274018843    4.264704406    6.414966620
 1004 SOLV  HW1     5137    5.337344745    4.242882453    6.489231758
 1004 SOLV  HW2     5138    5.238185937    4.357181722    6.427833290
 1005 SOLV  OW      5139    6.004900177    4.701645933    4.195013062
 1005 SOLV  HW1     5140    5.986911412    4.747316478    4.282147281
 1005 SOLV  HW2     5141    6.096298773    4.661093464    4.196903156
 1006 SOLV  OW      5142    4.741270765    6.420881749    3.857863003
 1006 SOLV  HW1     5143    4.729132693    6.330952105    3.899900984
 1006 SOLV  HW2     5144    4.838333808    6.444975930    3.858184708
 1007 SOLV  OW      5145    4.381805766    5.029878511    4.749668463
 1007 SOLV  HW1     5146    4.373261802    5.032875743    4.650069987
 1007 SOLV  HW2     5147    4.361055745    5.120053492    4.787611313
 1008 SOLV  OW      5148    5.435296838    4.658440481    3.778996060
 1008 SOLV  HW1     5149    5.399251883    4.750724818    3.792629518
 1008 SOLV  HW2     5150    5.390462781    4.616487099    3.700057652
 1009 SOLV  OW      5151    6.793915391    5.929701695    3.807184524
 1009 SOLV  HW1     5152    6.705715518    5.894526982    3.838572310
 1009 SOLV  HW2     5153    6.848001635    5.959122333    3.885992402
 1010 SOLV  OW      5154    3.617864184    6.645280997    6.014528784
 1010 SOLV  HW1     5155    3.579024616    6.701263502    6.087736219
 1010 SOLV  HW2     5156    3.587777518    6.550538698    6.025510951
 1011 SOLV  OW      5157    5.061708321    3.703762636    3.764001490
 1011 SOLV  HW1     5158    5.129300971    3.737014562    3.698232287
 1011 SOLV  HW2     5159    5.016911622    3.781612510    3.807963439
 1012 SOLV  OW      5160    6.702167834    3.712211873    6.652583494
 1012 SOLV  HW1     5161    6.752056146    3.654797985    6.717516515
 1012 SOLV  HW2     5162    6.637843634    3.655792984    6.600807150
 1013 SOLV  OW      5163    3.687980202    5.202824857    4.621404051
 1013 SOLV  HW1     5164    3.755960455    5.138947308    4.585349557
 1013 SOLV  HW2     5165    3.732436907    5.267035566    4.683871659
 1014 SOLV  OW      5166    5.033130917    5.179637352    4.551978333
 1014 SOLV  HW1     5167    4.955712936    5.222488520    4.598582873
 1014 SOLV  HW2     5168    5.033204403    5.206724861    4.455708300
 1015 SOLV  OW      5169    6.750483174    0.122445712    3.852527001
 1015 SOLV  HW1     5170    6.679058321    0.183907078    3.886034896
 1015 SOLV  HW2     5171    6.799443218    0.082793946    3.930195684
 1016 SOLV  OW      5172    3.665990719    6.848941671    4.206124516
 1016 SOLV  HW1     5173    3.615289561    6.910276915    4.266695239
 1016 SOLV  HW2     5174    3.723872264    6.788449711    4.260822218
 1017 SOLV  OW      5175    6.094011326    6.670799874    4.331439048
 1017 SOLV  HW1     5176    6.113591022    6.625154569    4.244636503
 1017 SOLV  HW2     5177    5.999510601    6.703527532    4.331296182
 1018 SOLV  OW      5178    5.294617670    3.851047610    4.414445836
 1018 SOLV  HW1     5179    5.385770141    3.816829376    4.437257634
 1018 SOLV  HW2     5180    5.234178505    3.773963432    4.394317820
 1019 SOLV  OW      5181    5.895410271    4.846486494    5.647111675
 1019 SOLV  HW1     5182    5.927974583    4.756863272    5.677259395
 1019 SOLV  HW2     5183    5.884817942    4.846360383    5.547666435
 1020 SOLV  OW      5184    4.326098736    6.521132955    6.374417685
 1020 SOLV  HW1     5185    4.392940552    6.595378198    6.369784210
 1020 SOLV  HW2     5186    4.305117681    6.489376873    6.281935328
 1021 SOLV  OW      5187    6.099581623    4.446136490    5.192633904
 1021 SOLV  HW1     5188    6.101915423    4.475352910    5.097025351
 1021 SOLV  HW2     5189    6.020199834    4.387169338    5.207513643
 1022 SOLV  OW      5190    4.121966258    4.938993777    4.806606891
 1022 SOLV  HW1     5191    4.109357382    4.841854481    4.786481927
 1022 SOLV  HW2     5192    4.218758231    4.962536500    4.797828829
 1023 SOLV  OW      5193    5.029791991    6.627384096    5.623304923
 1023 SOLV  HW1     5194    5.021562856    6.581090533    5.711561515
 1023 SOLV  HW2     5195    5.080193127    6.712938845    5.635141755
 1024 SOLV  OW      5196    6.114877769    4.639790070    5.407737146
 1024 SOLV  HW1     5197    6.140503502    4.584228420    5.328631333
 1024 SOLV  HW2     5198    6.017567459    4.627280937    5.427118763
 1025 SOLV  OW      5199    5.188471892    6.226706053    6.107477052
 1025 SOLV  HW1     5200    5.265986527    6.215247509    6.169620741
 1025 SOLV  HW2     5201    5.217283019    6.279680929    6.027695175
 1026 SOLV  OW      5202    4.947693934    4.549372778    4.327817662
 1026 SOLV  HW1     5203    4.934389661    4.489456316    4.406775688
 1026 SOLV  HW2     5204    4.983115881    4.637684552    4.358601949
 1027 SOLV  OW      5205    3.951197649    4.300178507    4.392656294
 1027 SOLV  HW1     5206    4.043356911    4.312489872    4.429490386
 1027 SOLV  HW2     5207    3.913811872    4.389036757    4.366045754
 1028 SOLV  OW      5208    6.818392917    4.567022786    6.310446749
 1028 SOLV  HW1     5209    6.724592351    4.571920113    6.344784029
 1028 SOLV  HW2     5210    6.881660863    4.558643377    6.387442842
 1029 SOLV  OW      5211    4.770330023    4.183056561    4.662372090
 1029 SOLV  HW1     5212    4.687239595    4.136680813    4.693117347
 1029 SOLV  HW2     5213    4.849587883    4.143859492    4.709102853
 1030 SOLV  OW      5214    5.486148062    3.872885426    3.768743073
 1030 SOLV  HW1     5215    5.466289766    3.856391713    3.865360960
 1030 SOLV  HW2     5216    5.550536815    3.948958811    3.760478498
 1031 SOLV  OW      5217    4.346414360    3.679169385    6.307989378
 1031 SOLV  HW1     5218    4.437774941    3.659164318    6.272566709
 1031 SOLV  HW2     5219    4.325882150    3.617440622    6.383947588
 1032 SOLV  OW      5220    6.321506060    3.885472005    6.469804716
 1032 SOLV  HW1     5221    6.373749822    3.949653387    6.525958895
 1032 SOLV  HW2     5222    6.270799953    3.935967254    6.399940728
 1033 SOLV  OW      5223    4.846993595    5.893284211    5.184359950
 1033 SOLV  HW1     5224    4.854291901    5.897317961    5.284021555
 1033 SOLV  HW2     5225    4.799499572    5.974775854    5.151113167
 1034 SOLV  OW      5226    4.628946068    6.036096580    5.804330734
 1034 SOLV  HW1     5227    4.632480544    5.980519207    5.721262603
 1034 SOLV  HW2     5228    4.578527073    6.120463970    5.785846270
 1035 SOLV  OW      5229    4.759010209    3.358592800    5.883823830
 1035 SOLV  HW1     5230    4.833452478    3.339936517    5.819711948
 1035 SOLV  HW2     5231    4.780822055    3.440192911    5.937355739
 1036 SOLV  OW      5232    6.825331593    5.424183035    5.065934309
 1036 SOLV  HW1     5233    6.874463280    5.410459738    4.979915432
 1036 SOLV  HW2     5234    6.813024020    5.336111924    5.111688660
 1037 SOLV  OW      5235    3.949247334    4.155059867    6.127041498
 1037 SOLV  HW1     5236    3.954443880    4.210477861    6.043954828
 1037 SOLV  HW2     5237    3.914331610    4.210971097    6.202249888
 1038 SOLV  OW      5238    5.177140408    5.260182286    4.786815067
 1038 SOLV  HW1     5239    5.125955349    5.260112368    4.872731133
 1038 SOLV  HW2     5240    5.128217626    5.205518836    4.718844837
 1039 SOLV  OW      5241    6.025251743    6.638348833    4.728270350
 1039 SOLV  HW1     5242    6.108343246    6.622047515    4.675054878
 1039 SOLV  HW2     5243    5.973395378    6.713227228    4.686966918
 1040 SOLV  OW      5244    6.433750194    3.958861199    5.427520089
 1040 SOLV  HW1     5245    6.489094281    3.967993116    5.344722185
 1040 SOLV  HW2     5246    6.441277134    4.042390261    5.481999820
 1041 SOLV  OW      5247    5.043180502    6.628339839    4.491524001
 1041 SOLV  HW1     5248    4.949014926    6.596178792    4.501532821
 1041 SOLV  HW2     5249    5.105638588    6.550342311    4.495649837
 1042 SOLV  OW      5250    6.716930145    6.797566907    3.727095484
 1042 SOLV  HW1     5251    6.781188430    6.788802240    3.650967707
 1042 SOLV  HW2     5252    6.715981656    6.892290595    3.759156435
 1043 SOLV  OW      5253    5.610943308    5.205045501    5.619196751
 1043 SOLV  HW1     5254    5.544774248    5.173588233    5.551126703
 1043 SOLV  HW2     5255    5.565119023    5.216648684    5.707326740
 1044 SOLV  OW      5256    4.397344340    3.708118216    5.846167352
 1044 SOLV  HW1     5257    4.326220881    3.707323929    5.775865642
 1044 SOLV  HW2     5258    4.462692468    3.634558007    5.828279288
 1045 SOLV  OW      5259    5.444896059    4.397278323    5.172454775
 1045 SOLV  HW1     5260    5.487784504    4.396784983    5.082111202
 1045 SOLV  HW2     5261    5.483942203    4.471107454    5.227465840
 1046 SOLV  OW      5262    5.994745567    3.510058258    5.602608853
 1046 SOLV  HW1     5263    6.035169815    3.588329244    5.649932984
 1046 SOLV  HW2     5264    5.998689433    3.429623381    5.661893560
 1047 SOLV  OW      5265    6.577459827    4.970789606    6.503097031
 1047 SOLV  HW1     5266    6.587674063    5.030013024    6.423161361
 1047 SOLV  HW2     5267    6.575854093    5.026701726    6.585998357
 1048 SOLV  OW      5268    5.264994098    5.224169845    5.994188743
 1048 SOLV  HW1     5269    5.250252565    5.126917135    6.012257254
 1048 SOLV  HW2     5270    5.179115220    5.273810578    6.006931990
 1049 SOLV  OW      5271    5.862251060    4.423109369    5.792017822
 1049 SOLV  HW1     5272    5.767888278    4.456108155    5.789134213
 1049 SOLV  HW2     5273    5.924906900    4.500938166    5.787724890
 1050 SOLV  OW      5274    6.612676224    5.100815159    5.934098549
 1050 SOLV  HW1     5275    6.649445958    5.010886042    5.957808397
 1050 SOLV  HW2     5276    6.583411499    5.100686693    5.838469144
 1051 SOLV  OW      5277    5.022873159    5.362558413    6.045388059
 1051 SOLV  HW1     5278    5.035275905    5.461777949    6.043562847
 1051 SOLV  HW2     5279    4.996804386    5.333934499    6.137597725
 1052 SOLV  OW      5280    4.914551881    5.531069969    5.547059684
 1052 SOLV  HW1     5281    4.823315761    5.568978370    5.562561647
 1052 SOLV  HW2     5282    4.936732293    5.466629302    5.620249794
 1053 SOLV  OW      5283    3.909003684    0.038581729    6.358080890
 1053 SOLV  HW1     5284    3.972080994   -0.037426835    6.373753311
 1053 SOLV  HW2     5285    3.941709643    0.093730914    6.281331508
 1054 SOLV  OW      5286    4.879327636    6.008745879    3.982548220
 1054 SOLV  HW1     5287    4.866549893    5.932615205    3.918967906
 1054 SOLV  HW2     5288    4.892687408    5.973049110    4.075007944
 1055 SOLV  OW      5289    6.540772412    3.875309435    6.303862207
 1055 SOLV  HW1     5290    6.448195050    3.865933603    6.340513405
 1055 SOLV  HW2     5291    6.565060818    3.792600940    6.253156227
 1056 SOLV  OW      5292    4.978927954    4.483327243    5.014726158
 1056 SOLV  HW1     5293    4.925755478    4.421429999    4.956905114
 1056 SOLV  HW2     5294    5.061847387    4.436864462    5.045828303
 1057 SOLV  OW      5295    4.838531474    5.949321333    5.457364930
 1057 SOLV  HW1     5296    4.845295689    6.048915600    5.463420230
 1057 SOLV  HW2     5297    4.757146732    5.918402398    5.506578416
 1058 SOLV  OW      5298    5.763203800    5.257588413    5.405344180
 1058 SOLV  HW1     5299    5.852456689    5.212607182    5.408865538
 1058 SOLV  HW2     5300    5.714500674    5.241739934    5.491242625
 1059 SOLV  OW      5301    3.438948656    6.497981187    4.957559204
 1059 SOLV  HW1     5302    3.503435163    6.570027117    4.983100107
 1059 SOLV  HW2     5303    3.464717518    6.412617331    5.002840089
 1060 SOLV  OW      5304    6.159198770    4.005485303    6.272123551
 1060 SOLV  HW1     5305    6.178143159    4.065037472    6.194044716
 1060 SOLV  HW2     5306    6.106817013    4.056074740    6.340669455
 1061 SOLV  OW      5307    6.792342802    3.470842773    4.355015240
 1061 SOLV  HW1     5308    6.889911353    3.486447132    4.370452549
 1061 SOLV  HW2     5309    6.758455347    3.403848086    4.421081391
 1062 SOLV  OW      5310    6.768363923    4.269697937    5.645921417
 1062 SOLV  HW1     5311    6.779452233    4.170350964    5.648616863
 1062 SOLV  HW2     5312    6.716622869    4.295232103    5.564246024
 1063 SOLV  OW      5313    4.700096971    3.549964291    5.325799365
 1063 SOLV  HW1     5314    4.665785557    3.475401592    5.268658455
 1063 SOLV  HW2     5315    4.758079383    3.512504379    5.398164427
 1064 SOLV  OW      5316    0.114203505    3.860563273    5.083379907
 1064 SOLV  HW1     5317    0.058853025    3.870896188    5.000726818
 1064 SOLV  HW2     5318    0.071778790    3.911250482    5.158432302
 1065 SOLV  OW      5319    3.855701231    5.666214117    5.753471040
 1065 SOLV  HW1     5320    3.798635162    5.711045358    5.684656853
 1065 SOLV  HW2     5321    3.946268304    5.708622269    5.754407465
 1066 SOLV  OW      5322    6.006256689    5.503263107    3.936218426
 1066 SOLV  HW1     5323    6.106002282    5.499205225    3.942241102
 1066 SOLV  HW2     5324    5.971283090    5.415573508    3.903214968
 1067 SOLV  OW      5325    5.412910618    6.119043357    5.420395018
 1067 SOLV  HW1     5326    5.353318669    6.139257313    5.342666366
 1067 SOLV  HW2     5327    5.485687476    6.056922495    5.391308327
 1068 SOLV  OW      5328    5.316490729    5.139088287    4.529863468
 1068 SOLV  HW1     5329    5.217691695    5.133084274    4.544100840
 1068 SOLV  HW2     5330    5.336564364    5.214092366    4.466828541
 1069 SOLV  OW      5331    6.769455603    4.786465681    6.571043529
 1069 SOLV  HW1     5332    6.704497041    4.843262459    6.520486903
 1069 SOLV  HW2     5333    6.851967424    4.839510398    6.590522406
 1070 SOLV  OW      5334    4.912819073    6.554893918    3.446214669
 1070 SOLV  HW1     5335    4.983120756    6.583716480    3.511244507
 1070 SOLV  HW2     5336    4.943182735    6.472242213    3.398794491
 1071 SOLV  OW      5337    5.765037653    4.275054608    6.427596909
 1071 SOLV  HW1     5338    5.757411439    4.338032009    6.350283097
 1071 SOLV  HW2     5339    5.728495067    4.318684531    6.509832720
 1072 SOLV  OW      5340    5.701262462    4.886179755    4.317381739
 1072 SOLV  HW1     5341    5.638258003    4.932002641    4.380077382
 1072 SOLV  HW2     5342    5.778571154    4.849239855    4.368945389
 1073 SOLV  OW      5343    3.777123848    6.250182478    4.938643206
 1073 SOLV  HW1     5344    3.828248583    6.276859484    4.856944751
 1073 SOLV  HW2     5345    3.776643902    6.150497587    4.946561046
 1074 SOLV  OW      5346    5.364255288    6.728002440    5.060419944
 1074 SOLV  HW1     5347    5.313310838    6.704219532    5.143129698
 1074 SOLV  HW2     5348    5.415744573    6.812293876    5.076093662
 1075 SOLV  OW      5349    6.326063213    4.935748873    3.633633603
 1075 SOLV  HW1     5350    6.301380908    4.938784629    3.536765624
 1075 SOLV  HW2     5351    6.243715743    4.921475992    3.688560564
 1076 SOLV  OW      5352    6.667096993    3.609866127    5.504895881
 1076 SOLV  HW1     5353    6.597787057    3.586339585    5.436758711
 1076 SOLV  HW2     5354    6.644519360    3.698048862    5.546297037
 1077 SOLV  OW      5355    5.150879127    4.156078917    5.853485068
 1077 SOLV  HW1     5356    5.102282301    4.155158100    5.940878094
 1077 SOLV  HW2     5357    5.115462260    4.230198795    5.796459728
 1078 SOLV  OW      5358    4.520196246    6.067553285    4.198849608
 1078 SOLV  HW1     5359    4.430787371    6.076598555    4.154963449
 1078 SOLV  HW2     5360    4.534542865    5.972351074    4.225912894
 1079 SOLV  OW      5361    4.304926280    6.281025346    6.876684628
 1079 SOLV  HW1     5362    4.214475525    6.274266689    6.918810307
 1079 SOLV  HW2     5363    4.305555546    6.229887418    6.790742068
 1080 SOLV  OW      5364    6.546907584    4.551624699    6.361952296
 1080 SOLV  HW1     5365    6.516163702    4.472339105    6.414583568
 1080 SOLV  HW2     5366    6.496190806    4.632712674    6.391174908
 1081 SOLV  OW      5367    6.431622187    6.302202413    3.615309180
 1081 SOLV  HW1     5368    6.432468386    6.205818925    3.588638967
 1081 SOLV  HW2     5369    6.341205231    6.340958315    3.597296081
 1082 SOLV  OW      5370    5.067229425    5.189381738    5.031792159
 1082 SOLV  HW1     5371    5.108701651    5.264940777    5.082513633
 1082 SOLV  HW2     5372    5.106439073    5.102829462    5.062985034
 1083 SOLV  OW      5373    4.131921285    5.255254764    6.727477314
 1083 SOLV  HW1     5374    4.081276728    5.318591175    6.668952184
 1083 SOLV  HW2     5375    4.214489831    5.224787401    6.679983279
 1084 SOLV  OW      5376    5.761385128    5.713905394    4.304382913
 1084 SOLV  HW1     5377    5.822604691    5.740120411    4.378992047
 1084 SOLV  HW2     5378    5.699686548    5.789838833    4.283672728
 1085 SOLV  OW      5379    6.720265131    4.393420929    6.627326552
 1085 SOLV  HW1     5380    6.672658779    4.470630562    6.669425842
 1085 SOLV  HW2     5381    6.815610596    4.418334197    6.610339163
 1086 SOLV  OW      5382    6.375197372    3.815434619    4.005177713
 1086 SOLV  HW1     5383    6.316148048    3.738774532    3.979949788
 1086 SOLV  HW2     5384    6.371696364    3.828994212    4.104192260
 1087 SOLV  OW      5385    4.426364097    6.828578372    6.042048076
 1087 SOLV  HW1     5386    4.421774217    6.759069544    5.970292175
 1087 SOLV  HW2     5387    4.392299835    6.915579065    6.006383646
 1088 SOLV  OW      5388    6.096862308    5.333318097    5.695277874
 1088 SOLV  HW1     5389    6.188052039    5.292869308    5.702338225
 1088 SOLV  HW2     5390    6.095904705    5.400618742    5.621310502
 1089 SOLV  OW      5391    4.180040970    3.427425024    3.855203792
 1089 SOLV  HW1     5392    4.198173248    3.428331764    3.953551349
 1089 SOLV  HW2     5393    4.208487702    3.514595595    3.815280863
 1090 SOLV  OW      5394    5.710773675    5.872295584    3.874672712
 1090 SOLV  HW1     5395    5.623708155    5.825303874    3.889260438
 1090 SOLV  HW2     5396    5.781542467    5.805199285    3.852508581
 1091 SOLV  OW      5397    4.371748017    5.050527977    4.475682241
 1091 SOLV  HW1     5398    4.412633110    5.035742225    4.385619751
 1091 SOLV  HW2     5399    4.282855815    5.004893323    4.479815095
 1092 SOLV  OW      5400    4.295302843    5.275817870    4.856891076
 1092 SOLV  HW1     5401    4.364743761    5.339666438    4.823704944
 1092 SOLV  HW2     5402    4.210273456    5.289731465    4.806113148
 1093 SOLV  OW      5403    5.091429210    3.708587582    4.642237435
 1093 SOLV  HW1     5404    5.009864155    3.750035946    4.601851486
 1093 SOLV  HW2     5405    5.079078830    3.609510786    4.647987937
 1094 SOLV  OW      5406    6.427529068    6.547204469    4.033451705
 1094 SOLV  HW1     5407    6.384922354    6.631721713    4.001153578
 1094 SOLV  HW2     5408    6.462654336    6.495626630    3.955301304
 1095 SOLV  OW      5409    5.133410245    3.660701343    4.283795509
 1095 SOLV  HW1     5410    5.093887021    3.727336667    4.220557024
 1095 SOLV  HW2     5411    5.061661930    3.599194866    4.316514233
 1096 SOLV  OW      5412    4.598498317    3.643554423    6.208046727
 1096 SOLV  HW1     5413    4.661630019    3.609748541    6.138240293
 1096 SOLV  HW2     5414    4.622715926    3.737539314    6.232164599
 1097 SOLV  OW      5415    5.743138894    6.821656159    5.138197169
 1097 SOLV  HW1     5416    5.833852558    6.856145066    5.114051210
 1097 SOLV  HW2     5417    5.747421246    6.776013015    5.227077961
 1098 SOLV  OW      5418    5.250413149    4.994914299    4.083015961
 1098 SOLV  HW1     5419    5.289192477    4.972774384    3.993539548
 1098 SOLV  HW2     5420    5.159001836    5.033650485    4.071037653
 1099 SOLV  OW      5421    3.663495029    5.522127590    4.280548019
 1099 SOLV  HW1     5422    3.648962495    5.618649756    4.302317947
 1099 SOLV  HW2     5423    3.623807498    5.465364106    4.352689560
 1100 SOLV  OW      5424    4.312062951    5.304215246    5.717713635
 1100 SOLV  HW1     5425    4.221255914    5.273134916    5.689613079
 1100 SOLV  HW2     5426    4.378274914    5.282938753    5.645846857
 1101 SOLV  OW      5427    6.080134055    5.900912063    5.095023593
 1101 SOLV  HW1     5428    6.093820744    5.819208394    5.038995706
 1101 SOLV  HW2     5429    6.143100342    5.898968707    5.172698278
 1102 SOLV  OW      5430    4.588740379    3.518388365    5.745810923
 1102 SOLV  HW1     5431    4.633283714    3.446983244    5.799835995
 1102 SOLV  HW2     5432    4.658283398    3.577476330    5.704898469
 1103 SOLV  OW      5433    5.583357948    4.279247430    4.670934368
 1103 SOLV  HW1     5434    5.586925404    4.365894206    4.621120986
 1103 SOLV  HW2     5435    5.591483664    4.203329181    4.606342666
 1104 SOLV  OW      5436    3.751320796    6.182016795    5.547733436
 1104 SOLV  HW1     5437    3.693537156    6.135968334    5.615130140
 1104 SOLV  HW2     5438    3.761997141    6.278153498    5.573139982
 1105 SOLV  OW      5439    6.621876630    4.265381665    3.613399624
 1105 SOLV  HW1     5440    6.708622001    4.234531734    3.652450661
 1105 SOLV  HW2     5441    6.556097808    4.190063305    3.614694958
 1106 SOLV  OW      5442    5.828283735    6.733915527    4.294116506
 1106 SOLV  HW1     5443    5.784708162    6.666953961    4.233960650
 1106 SOLV  HW2     5444    5.757982086    6.784536847    4.344081245
 1107 SOLV  OW      5445    4.251061108    4.162498948    6.491486948
 1107 SOLV  HW1     5446    4.234292176    4.164936128    6.590050172
 1107 SOLV  HW2     5447    4.246267342    4.067963576    6.459208728
 1108 SOLV  OW      5448    6.088039102    5.449159082    4.310649705
 1108 SOLV  HW1     5449    6.065367258    5.541894616    4.280853061
 1108 SOLV  HW2     5450    6.164267506    5.452640513    4.375293570
 1109 SOLV  OW      5451    5.183933946    4.939972289    5.094819651
 1109 SOLV  HW1     5452    5.204168263    4.870300849    5.025986062
 1109 SOLV  HW2     5453    5.143497390    4.896525261    5.175310839
 1110 SOLV  OW      5454    5.304075812    3.838257286    6.499082049
 1110 SOLV  HW1     5455    5.381417530    3.874649140    6.551003665
 1110 SOLV  HW2     5456    5.337897786    3.778067624    6.426727333
 1111 SOLV  OW      5457    4.283437852    6.823399355    6.528992041
 1111 SOLV  HW1     5458    4.347445670    6.808057511    6.453708130
 1111 SOLV  HW2     5459    4.330484541    6.809320354    6.616103412
 1112 SOLV  OW      5460    4.035219052    6.450989423    5.793359638
 1112 SOLV  HW1     5461    4.063770601    6.363395152    5.832265292
 1112 SOLV  HW2     5462    3.982727675    6.502137796    5.861404386
 1113 SOLV  OW      5463    4.863098488    4.613205202    5.244715117
 1113 SOLV  HW1     5464    4.890782611    4.572458533    5.157681951
 1113 SOLV  HW2     5465    4.767091293    4.591627781    5.262560746
 1114 SOLV  OW      5466    6.399021083    3.851134660    4.287010813
 1114 SOLV  HW1     5467    6.484322646    3.815873218    4.325509651
 1114 SOLV  HW2     5468    6.333694460    3.868144143    4.360800782
 1115 SOLV  OW      5469    4.017402428    4.381548833    5.359695786
 1115 SOLV  HW1     5470    4.078014784    4.433345112    5.420070216
 1115 SOLV  HW2     5471    4.022187524    4.419389097    5.267246427
 1116 SOLV  OW      5472    4.899123262    3.794937859    5.936665201
 1116 SOLV  HW1     5473    4.857573341    3.882875111    5.959954396
 1116 SOLV  HW2     5474    4.882572748    3.774802732    5.840113024
 1117 SOLV  OW      5475    5.144725389    6.378210597    4.479487379
 1117 SOLV  HW1     5476    5.137227549    6.323442879    4.562830401
 1117 SOLV  HW2     5477    5.240223567    6.404252966    4.465218342
 1118 SOLV  OW      5478    6.787112980    3.867137069    4.483494168
 1118 SOLV  HW1     5479    6.838971862    3.798374801    4.534311557
 1118 SOLV  HW2     5480    6.848492238    3.940734981    4.454894958
 1119 SOLV  OW      5481    3.782679025    6.458732831    5.595474138
 1119 SOLV  HW1     5482    3.876444965    6.472893327    5.627236322
 1119 SOLV  HW2     5483    3.721072902    6.519832693    5.645202445
 1120 SOLV  OW      5484    4.394981424    4.481572634    3.812196736
 1120 SOLV  HW1     5485    4.348934329    4.448069870    3.894399346
 1120 SOLV  HW2     5486    4.401693272    4.407568201    3.745276672
 1121 SOLV  OW      5487    6.797410791    4.520560117    5.775684355
 1121 SOLV  HW1     5488    6.799491372    4.531408420    5.875080245
 1121 SOLV  HW2     5489    6.774207252    4.425969621    5.752973993
 1122 SOLV  OW      5490    3.479479329    3.477922045    4.996274900
 1122 SOLV  HW1     5491    3.463791194    3.575889583    5.008849182
 1122 SOLV  HW2     5492    3.417745404    3.443085626    4.925726031
 1123 SOLV  OW      5493    4.508207436    3.728267023    3.875958934
 1123 SOLV  HW1     5494    4.537479832    3.643079424    3.919408305
 1123 SOLV  HW2     5495    4.583590306    3.765745428    3.821974022
 1124 SOLV  OW      5496    4.593386952    6.843166183    5.648483870
 1124 SOLV  HW1     5497    4.526357422    6.889319895    5.590360072
 1124 SOLV  HW2     5498    4.655930509    6.910811160    5.687393594
 1125 SOLV  OW      5499    4.267261029    6.296893307    4.434787623
 1125 SOLV  HW1     5500    4.363566688    6.278823079    4.414784073
 1125 SOLV  HW2     5501    4.225514529    6.344486850    4.357369489
 1126 SOLV  OW      5502    5.038876253    3.874300488    6.439842234
 1126 SOLV  HW1     5503    5.033864777    3.958525952    6.386153007
 1126 SOLV  HW2     5504    5.133530212    3.858217157    6.467832322
 1127 SOLV  OW      5505    6.228245375    5.740901091    5.277797304
 1127 SOLV  HW1     5506    6.300421945    5.736629462    5.346879110
 1127 SOLV  HW2     5507    6.253538861    5.683881784    5.199625015
 1128 SOLV  OW      5508    0.063014903    4.276903274    5.957281849
 1128 SOLV  HW1     5509    0.084258880    4.315265315    5.867399527
 1128 SOLV  HW2     5510    0.017471908    4.188597513    5.945893681
 1129 SOLV  OW      5511    4.204988207    4.039164629    3.796562634
 1129 SOLV  HW1     5512    4.283869934    4.035306665    3.735204985
 1129 SOLV  HW2     5513    4.124099062    4.067592364    3.745077480
 1130 SOLV  OW      5514    4.948328636    3.490374214    3.616936855
 1130 SOLV  HW1     5515    4.988573362    3.569572237    3.662850200
 1130 SOLV  HW2     5516    4.916919589    3.424584984    3.685399974
 1131 SOLV  OW      5517    5.983394420    5.079538259    5.354466720
 1131 SOLV  HW1     5518    6.070596390    5.041596121    5.385413979
 1131 SOLV  HW2     5519    5.917927539    5.005286977    5.340242841
 1132 SOLV  OW      5520    3.665021816    4.557505208    3.925740889
 1132 SOLV  HW1     5521    3.635540858    4.653069879    3.925483382
 1132 SOLV  HW2     5522    3.764339545    4.553252987    3.914803951
 1133 SOLV  OW      5523    4.586353957    4.366681737    6.738890504
 1133 SOLV  HW1     5524    4.663667851    4.402359870    6.791344313
 1133 SOLV  HW2     5525    4.620117233    4.306225342    6.666732676
 1134 SOLV  OW      5526    5.637931672    3.353950943    4.220621095
 1134 SOLV  HW1     5527    5.708922713    3.337352477    4.289077111
 1134 SOLV  HW2     5528    5.601802612    3.446523806    4.231862877
 1135 SOLV  OW      5529    6.609158138    6.369028502    5.029246400
 1135 SOLV  HW1     5530    6.520144096    6.329922871    5.005814890
 1135 SOLV  HW2     5531    6.610198140    6.393802131    5.126132276
 1136 SOLV  OW      5532    6.099328074    3.682754029    4.441563636
 1136 SOLV  HW1     5533    6.148638539    3.623320312    4.505094344
 1136 SOLV  HW2     5534    6.136860096    3.775307127    4.446590708
 1137 SOLV  OW      5535    3.769976925    6.242472886    4.504502718
 1137 SOLV  HW1     5536    3.827686753    6.292031940    4.569428717
 1137 SOLV  HW2     5537    3.689416681    6.297588369    4.482727636
 1138 SOLV  OW      5538    6.055276214    5.371541668    5.987479843
 1138 SOLV  HW1     5539    6.060897816    5.336782819    5.893876191
 1138 SOLV  HW2     5540    5.992643708    5.449452768    5.990382270
 1139 SOLV  OW      5541    5.552162274    5.297873023    4.672537487
 1139 SOLV  HW1     5542    5.562691343    5.392479475    4.703202249
 1139 SOLV  HW2     5543    5.493402234    5.295413654    4.591650425
 1140 SOLV  OW      5544    4.842374595    5.046028781    6.352899402
 1140 SOLV  HW1     5545    4.746942556    5.027796347    6.329227766
 1140 SOLV  HW2     5546    4.871783714    4.982296032    6.424126087
 1141 SOLV  OW      5547    4.436712876    3.968274225    4.927864659
 1141 SOLV  HW1     5548    4.438794089    3.874519099    4.962610654
 1141 SOLV  HW2     5549    4.471285356    4.030583107    4.998035316
 1142 SOLV  OW      5550    3.582268625    5.344068387    5.922337575
 1142 SOLV  HW1     5551    3.596536738    5.426670856    5.867809653
 1142 SOLV  HW2     5552    3.594185358    5.365661240    6.019248567
 1143 SOLV  OW      5553    6.916321673    5.658031033    4.330107856
 1143 SOLV  HW1     5554    6.953932334    5.649184694    4.237873248
 1143 SOLV  HW2     5555    6.916301758    5.754355208    4.356971457
 1144 SOLV  OW      5556    4.610041141    5.147794661    6.059305132
 1144 SOLV  HW1     5557    4.516097654    5.165419786    6.029887585
 1144 SOLV  HW2     5558    4.609012742    5.098378667    6.146244100
 1145 SOLV  OW      5559    5.681295286    3.710564571    5.907705751
 1145 SOLV  HW1     5560    5.625389250    3.793476421    5.908954322
 1145 SOLV  HW2     5561    5.762179236    3.724055054    5.964951977
 1146 SOLV  OW      5562    6.428877952    4.421322690    4.760299096
 1146 SOLV  HW1     5563    6.414365192    4.412654277    4.858866954
 1146 SOLV  HW2     5564    6.343965547    4.451022762    4.716605529
 1147 SOLV  OW      5565    4.819960149    3.461695812    6.549837446
 1147 SOLV  HW1     5566    4.727207446    3.487712879    6.576706512
 1147 SOLV  HW2     5567    4.815834435    3.400601140    6.470766125
 1148 SOLV  OW      5568    6.682938967    4.755214544    5.666462210
 1148 SOLV  HW1     5569    6.725724986    4.668918372    5.693367243
 1148 SOLV  HW2     5570    6.583456069    4.745422551    5.669425031
 1149 SOLV  OW      5571    6.505321950    6.342040256    3.872190190
 1149 SOLV  HW1     5572    6.470385039    6.319259624    3.781292969
 1149 SOLV  HW2     5573    6.463011793    6.282076615    3.940131324
 1150 SOLV  OW      5574    4.869380937    5.839046234    6.077440154
 1150 SOLV  HW1     5575    4.907513955    5.928553550    6.100587959
 1150 SOLV  HW2     5576    4.818154989    5.845790750    5.991813615
 1151 SOLV  OW      5577    6.797989990    3.540384185    6.842585302
 1151 SOLV  HW1     5578    6.890908416    3.512229443    6.866567307
 1151 SOLV  HW2     5579    6.748367358    3.462410492    6.804384650
 1152 SOLV  OW      5580    3.791736932    4.190710357    3.819680228
 1152 SOLV  HW1     5581    3.742827423    4.268894198    3.780992265
 1152 SOLV  HW2     5582    3.727739069    4.133393066    3.870871899
 1153 SOLV  OW      5583    4.857895899    4.437849798    6.089966616
 1153 SOLV  HW1     5584    4.905502503    4.516535122    6.129260139
 1153 SOLV  HW2     5585    4.769366614    4.426537461    6.135091498
 1154 SOLV  OW      5586    4.798770866    4.703294438    5.798956444
 1154 SOLV  HW1     5587    4.883231129    4.662097999    5.833178490
 1154 SOLV  HW2     5588    4.773050240    4.780129018    5.857579599
 1155 SOLV  OW      5589    4.885311601    4.049897350    0.053738659
 1155 SOLV  HW1     5590    4.804552270    4.074013460    0.107574225
 1155 SOLV  HW2     5591    4.941865888    4.131269343    0.040244454
 1156 SOLV  OW      5592    5.705582702    6.384374392    5.353715283
 1156 SOLV  HW1     5593    5.636295696    6.377557191    5.425511174
 1156 SOLV  HW2     5594    5.669328434    6.346170106    5.268698378
 1157 SOLV  OW      5595    4.039101428    6.502479306    6.804554560
 1157 SOLV  HW1     5596    4.034413494    6.414249497    6.851405391
 1157 SOLV  HW2     5597    4.066818801    6.488303388    6.709516417
 1158 SOLV  OW      5598    4.754422519    3.564161226    4.705276556
 1158 SOLV  HW1     5599    4.813339681    3.582260543    4.784033044
 1158 SOLV  HW2     5600    4.781158988    3.623485955    4.629335170
 1159 SOLV  OW      5601    4.379980721    6.882944326    4.270776777
 1159 SOLV  HW1     5602    4.469408749    6.838179421    4.271183938
 1159 SOLV  HW2     5603    4.354458664    6.905533878    4.176757147
 1160 SOLV  OW      5604    5.214347298    3.451278134    5.132491024
 1160 SOLV  HW1     5605    5.217098403    3.395669502    5.049414954
 1160 SOLV  HW2     5606    5.193237076    3.546034718    5.108470035
 1161 SOLV  OW      5607    4.452747696    6.543961073    3.703506597
 1161 SOLV  HW1     5608    4.524707876    6.595104207    3.656517986
 1161 SOLV  HW2     5609    4.429029049    6.590532833    3.788772394
 1162 SOLV  OW      5610    5.353298620    5.169225601    5.166955581
 1162 SOLV  HW1     5611    5.444093405    5.160694625    5.125900711
 1162 SOLV  HW2     5612    5.296504808    5.091962356    5.138551606
 1163 SOLV  OW      5613    4.942028462    3.844641018    4.156286556
 1163 SOLV  HW1     5614    4.946210977    3.928969729    4.209886055
 1163 SOLV  HW2     5615    4.858824235    3.794354366    4.179739327
 1164 SOLV  OW      5616    4.439984010    4.883616015    5.219029641
 1164 SOLV  HW1     5617    4.426705370    4.789483731    5.187972618
 1164 SOLV  HW2     5618    4.351754464    4.930638899    5.221500876
 1165 SOLV  OW      5619    5.834476762    3.609069622    4.106850815
 1165 SOLV  HW1     5620    5.828791935    3.524562953    4.053673436
 1165 SOLV  HW2     5621    5.870432745    3.682398235    4.049131378
 1166 SOLV  OW      5622    6.149225485    4.681668512    3.873123801
 1166 SOLV  HW1     5623    6.134394747    4.777778806    3.849792807
 1166 SOLV  HW2     5624    6.062484677    4.640355552    3.900884436
 1167 SOLV  OW      5625    5.283785298    4.795231610    4.275694042
 1167 SOLV  HW1     5626    5.263817162    4.868760702    4.210927181
 1167 SOLV  HW2     5627    5.201848261    4.774908955    4.329315408
 1168 SOLV  OW      5628    5.546811813    4.242953355    3.912284220
 1168 SOLV  HW1     5629    5.585317243    4.280793499    3.996470182
 1168 SOLV  HW2     5630    5.447095202    4.250038687    3.915135241
 1169 SOLV  OW      5631    5.546308025    4.977526715    4.520712162
 1169 SOLV  HW1     5632    5.468805759    5.039706753    4.532049826
 1169 SOLV  HW2     5633    5.629704913    5.021907642    4.553525803
 1170 SOLV  OW      5634    4.324602769    4.411519918    6.001875237
 1170 SOLV  HW1     5635    4.343558045    4.476601101    5.928342479
 1170 SOLV  HW2     5636    4.249208266    4.445698318    6.057994710
 1171 SOLV  OW      5637    5.201572351    5.479351382    4.600437902
 1171 SOLV  HW1     5638    5.202510945    5.567826503    4.647050942
 1171 SOLV  HW2     5639    5.175411302    5.407823641    4.665251410
 1172 SOLV  OW      5640    3.735258613    4.796830604    4.403772128
 1172 SOLV  HW1     5641    3.685883959    4.861178770    4.345278568
 1172 SOLV  HW2     5642    3.670731804    4.751372156    4.465170992
 1173 SOLV  OW      5643    3.876233236    4.989134135    4.553241264
 1173 SOLV  HW1     5644    3.975222666    4.977620095    4.544854306
 1173 SOLV  HW2     5645    3.829850708    4.914524450    4.505452566
 1174 SOLV  OW      5646    5.437974577    4.641835598    4.988401184
 1174 SOLV  HW1     5647    5.483282575    4.559567985    4.954061336
 1174 SOLV  HW2     5648    5.436393603    4.639723576    5.088376333
 1175 SOLV  OW      5649    5.192182142    4.601548315    6.770559595
 1175 SOLV  HW1     5650    5.262348551    4.672021521    6.781132517
 1175 SOLV  HW2     5651    5.229602015    4.512917509    6.797869941
 1176 SOLV  OW      5652    6.366527430    6.121161967    4.436461174
 1176 SOLV  HW1     5653    6.456243555    6.160327205    4.416037181
 1176 SOLV  HW2     5654    6.316275964    6.182831002    4.497055896
 1177 SOLV  OW      5655    3.823790900    4.213754472    6.579916305
 1177 SOLV  HW1     5656    3.870810402    4.243656944    6.662962134
 1177 SOLV  HW2     5657    3.828569628    4.114102431    6.572973752
 1178 SOLV  OW      5658    4.774853916    5.469252006    6.808919016
 1178 SOLV  HW1     5659    4.730409081    5.548483656    6.850737849
 1178 SOLV  HW2     5660    4.857262782    5.498912752    6.760641081
 1179 SOLV  OW      5661    4.651438280    4.127093066    3.986730792
 1179 SOLV  HW1     5662    4.588305935    4.050268721    3.997416186
 1179 SOLV  HW2     5663    4.633461404    4.195116470    4.057803907
 1180 SOLV  OW      5664    5.227792619    4.352955505    4.671542999
 1180 SOLV  HW1     5665    5.248462625    4.287630403    4.598692332
 1180 SOLV  HW2     5666    5.227487014    4.305615087    4.759636853
 1181 SOLV  OW      5667    4.587158491    4.959132860    6.276084007
 1181 SOLV  HW1     5668    4.505213663    4.966168736    6.332966184
 1181 SOLV  HW2     5669    4.596243647    4.865487977    6.242200441
 1182 SOLV  OW      5670    6.857008304    4.298637292    3.928522931
 1182 SOLV  HW1     5671    6.803419460    4.245872730    3.994447791
 1182 SOLV  HW2     5672    6.952948329    4.299596323    3.956745579
 1183 SOLV  OW      5673    5.038953630    6.590520814    5.353809552
 1183 SOLV  HW1     5674    5.013369039    6.620085154    5.445857809
 1183 SOLV  HW2     5675    5.127643432    6.629895071    5.329618004
 1184 SOLV  OW      5676    4.967371485    5.354525362    5.755545656
 1184 SOLV  HW1     5677    4.947432701    5.366091038    5.852863020
 1184 SOLV  HW2     5678    5.066050859    5.361234288    5.740734930
 1185 SOLV  OW      5679    4.734598367    4.531352665    4.155836431
 1185 SOLV  HW1     5680    4.748406920    4.578768076    4.068871403
 1185 SOLV  HW2     5681    4.818744926    4.535432281    4.209729977
 1186 SOLV  OW      5682    6.598836698    4.522254457    5.244672776
 1186 SOLV  HW1     5683    6.621782311    4.618821114    5.256916129
 1186 SOLV  HW2     5684    6.552877984    4.509823043    5.156725421
 1187 SOLV  OW      5685    5.901565811    4.655226123    6.152672850
 1187 SOLV  HW1     5686    5.926351893    4.691355083    6.062771237
 1187 SOLV  HW2     5687    5.984522103    4.629555018    6.202283038
 1188 SOLV  OW      5688    6.524717369    4.629079617    4.599261493
 1188 SOLV  HW1     5689    6.494520218    4.565269118    4.670098945
 1188 SOLV  HW2     5690    6.621784838    4.614281688    4.580276631
 1189 SOLV  OW      5691    5.000209555    5.270191234    6.293326099
 1189 SOLV  HW1     5692    4.949996246    5.187412024    6.318382524
 1189 SOLV  HW2     5693    5.098276602    5.250615714    6.292213969
 1190 SOLV  OW      5694    4.129376434    5.757670929    5.765728553
 1190 SOLV  HW1     5695    4.206627448    5.814514362    5.794063559
 1190 SOLV  HW2     5696    4.147343278    5.662403625    5.790285374
 1191 SOLV  OW      5697    3.901645806    3.566833810    5.698616376
 1191 SOLV  HW1     5698    3.804542569    3.574474955    5.721291939
 1191 SOLV  HW2     5699    3.911733414    3.520855656    5.610379103
 1192 SOLV  OW      5700    5.659538811    3.650392051    3.768070747
 1192 SOLV  HW1     5701    5.585520380    3.717361510    3.774104522
 1192 SOLV  HW2     5702    5.729024874    3.683222381    3.704087493
 1193 SOLV  OW      5703    4.385995379    4.059763496    3.595559562
 1193 SOLV  HW1     5704    4.342460823    4.006021424    3.523322671
 1193 SOLV  HW2     5705    4.377045694    4.157145482    3.574625399
 1194 SOLV  OW      5706    6.014395389    6.000463019    4.833290231
 1194 SOLV  HW1     5707    5.932187469    5.945733616    4.849040470
 1194 SOLV  HW2     5708    6.064896495    6.010167544    4.919062945
 1195 SOLV  OW      5709    3.738185602    6.295308035    3.810357335
 1195 SOLV  HW1     5710    3.736644381    6.196965421    3.792247546
 1195 SOLV  HW2     5711    3.667775604    6.340394924    3.755482985
[truncated: 7,230,086 more chars]
