# Supplementary material for: Accelerated Enveloping Distribution Sampling to Probe the Presence of Water Molecules
Source: J Chem Theory Comput. 2023 May 11;19(11):3379–90. doi: 10.1021/acs.jctc.3c00109 (PMC10269333; doi:10.1021/acs.jctc.3c00109)
Supplement: Supplementary file 2 — ct3c00109_si_002.zip [file ct3c00109_si_002.zip › paper_TI_AEDS/eq/2N6/eq_4fcq_2N6_1.cnf]

TITLE
	MD++
	Automatically generated input file
	ogracia Fri Oct 28 05:06:40 2022

	final configuration
END
TIMESTEP
          10000   20.000000000
END
POSITION
# first 24 chars ignored
    1 GLU   H1         1    0.096724222    2.488070036    0.322971874
    1 GLU   H2         2    0.103550307    2.458525369    0.481080669
    1 GLU   N          3    0.041696559    2.482668063    0.406296247
    1 GLU   H3         4   -0.004188508    2.568979815    0.427429790
    1 GLU   CA         5   -0.057961355    2.375323360    0.393773395
    1 GLU   CB         6    6.737623235    2.437663677    0.328136617
    1 GLU   CG         7    6.604740186    2.363144868    0.342209378
    1 GLU   CD         8    6.598068232    2.278582987    0.469528115
    1 GLU   OE1        9    6.621212052    2.156269366    0.458228971
    1 GLU   OE2       10    6.587588707    2.335358721    0.580396036
    1 GLU   C         11    0.008764522    2.261074437    0.316918806
    1 GLU   O         12    0.131184026    2.257776591    0.305384165
    2 VAL   N         13    6.847149928    2.167137725    0.268147674
    2 VAL   H         14    6.759964947    2.150240237    0.314117817
    2 VAL   CA        15    6.882766835    2.064296171    0.169333962
    2 VAL   CB        16    6.749115823    2.026564118    0.105105179
    2 VAL   CG1       17    6.757830701    1.938072068   -0.019399511
    2 VAL   CG2       18    6.664116151    1.947074683    0.204441154
    2 VAL   C         19    0.063822733    2.110752620    0.063255306
    2 VAL   O         20    0.058183383    2.220467784    0.007918636
    3 GLU   N         21    0.156762582    2.020250242    0.033891767
    3 GLU   H         22    0.165758810    1.936516985    0.087831656
    3 GLU   CA        23    0.252441904    2.029408542    6.841585512
    3 GLU   CB        24    0.391332401    1.997688317    6.897397900
    3 GLU   CG        25    0.444690683    2.112245115    6.983640824
    3 GLU   CD        26    0.558821997    2.058708665    0.151382496
    3 GLU   OE1       27    0.532573718    2.032984586    0.270850475
    3 GLU   OE2       28    0.673924074    2.052749419    0.102998618
    3 GLU   C         29    0.216778138    1.929539857    6.731284558
    3 GLU   O         30    0.178640274    1.815658075    6.757873651
    4 THR   N         31    0.248176095    1.968099472    6.607924601
    4 THR   H         32    0.322813134    2.032395256    6.590686623
    4 THR   CA        33    0.189620445    1.908591032    6.486927375
    4 THR   CB        34    0.092423461    2.005538602    6.419345581
    4 THR   OG1       35    0.027961506    2.095239990    6.510178669
    4 THR   HG1       36    0.023466974    2.051005882    6.599755657
    4 THR   CG2       37    6.912157045    1.926445969    6.333823017
    4 THR   C         38    0.296030715    1.866169259    6.385490912
    4 THR   O         39    0.356618948    1.952927137    6.322781355
    5 PHE   N         40    0.308600450    1.735912711    6.361737303
    5 PHE   H         41    0.244469640    1.668014433    6.397486225
    5 PHE   CA        42    0.416578026    1.679564626    6.279412638
    5 PHE   CB        43    0.504871870    1.582840785    6.358532515
    5 PHE   CG        44    0.569638449    1.637393129    6.485949512
    5 PHE   CD1       45    0.492418507    1.634573934    6.601484020
    5 PHE   HD1       46    0.391422076    1.593737454    6.597864191
    5 PHE   CD2       47    0.695489265    1.696407781    6.486562797
    5 PHE   HD2       48    0.749028922    1.709153079    6.392477394
    5 PHE   CE1       49    0.542093838    1.691144758    6.718329837
    5 PHE   HE1       50    0.477883499    1.702187361    6.805706527
    5 PHE   CE2       51    0.745178549    1.752197407    6.603791394
    5 PHE   HE2       52    0.838087276    1.809173318    6.602143856
    5 PHE   CZ        53    0.667832121    1.750392057    6.719270705
    5 PHE   HZ        54    0.694109226    1.813960929    6.803822480
    5 PHE   C         55    0.361407424    1.604255993    6.158176562
    5 PHE   O         56    0.282754076    1.511444698    6.176375887
    6 ALA   N         57    0.414006885    1.634129902    6.039720777
    6 ALA   H         58    0.467420965    1.717545867    6.025983491
    6 ALA   CA        59    0.382567908    1.561077617    5.916085709
    6 ALA   CB        60    0.414827786    1.646864340    5.793557544
    6 ALA   C         61    0.454010546    1.426057750    5.907277152
    6 ALA   O         62    0.572434219    1.412849500    5.937800919
    7 PHE   N         63    0.382175983    1.322716317    5.864255067
    7 PHE   H         64    0.287546359    1.334718385    5.834204786
    7 PHE   CA        65    0.441965155    1.192356842    5.831981123
    7 PHE   CB        66    0.332314292    1.086331842    5.819819857
    7 PHE   CG        67    0.269452122    1.046454874    5.953492024
    7 PHE   CD1       68    0.324870440    0.945150521    6.030880002
    7 PHE   HD1       69    0.425855112    0.909657607    6.010325066
    7 PHE   CD2       70    0.144950114    1.097121193    5.988897515
    7 PHE   HD2       71    0.096507390    1.172971846    5.927407833
    7 PHE   CE1       72    0.255705432    0.892055284    6.139114211
    7 PHE   HE1       73    0.297730215    0.807804581    6.194039040
    7 PHE   CE2       74    0.076990578    1.046085281    6.098877867
    7 PHE   HE2       75   -0.017217274    1.090072389    6.131604237
    7 PHE   CZ        76    0.130612663    0.941867031    6.173603020
    7 PHE   HZ        77    0.073093067    0.897192844    6.254699958
    7 PHE   C         78    0.524219442    1.194963768    5.702998813
    7 PHE   O         79    0.485284142    1.261305968    5.607006434
    8 GLN   N         80    0.639747564    1.129060656    5.701801408
    8 GLN   H         81    0.662910580    1.074713649    5.782496049
    8 GLN   CA        82    0.716344050    1.097522671    5.580356714
    8 GLN   CB        83    0.830952351    1.003133034    5.617321083
    8 GLN   CG        84    0.966808720    1.070247515    5.596162312
    8 GLN   CD        85    1.073454683    1.013448388    5.690008994
    8 GLN   OE1       86    1.137981277    0.910880329    5.668911314
    8 GLN   NE2       87    1.086699268    1.072005113    5.808677967
    8 GLN   HE21      88    1.165528575    1.041266054    5.861967049
    8 GLN   HE22      89    1.012733856    1.124599562    5.850647898
    8 GLN   C         90    0.631611583    1.033820933    5.470020036
    8 GLN   O         91    0.539281773    0.958390694    5.500279474
    9 ALA   N         92    0.666320418    1.058978283    5.344117674
    9 ALA   H         93    0.749116429    1.110990177    5.323133474
    9 ALA   CA        94    0.582855299    1.023343834    5.228471408
    9 ALA   CB        95    0.657455160    1.057788554    5.099404728
    9 ALA   C         96    0.544083963    0.875424466    5.223358863
    9 ALA   O         97    0.425204895    0.844409461    5.229330290
   10 GLU   N         98    0.642507443    0.791724539    5.254970910
   10 GLU   H         99    0.737192213    0.823122678    5.261967428
   10 GLU   CA       100    0.632396558    0.645224387    5.261878234
   10 GLU   CB       101    0.770940554    0.586474381    5.289542666
   10 GLU   CG       102    0.880337575    0.629066201    5.191437976
   10 GLU   CD       103    0.926961183    0.774216543    5.204304412
   10 GLU   OE1      104    0.923108656    0.829310984    5.316441652
   10 GLU   OE2      105    0.958102602    0.832324254    5.098113810
   10 GLU   C        106    0.536425334    0.600156930    5.372203762
   10 GLU   O        107    0.442524027    0.525362136    5.345381172
   11 ILE   N        108    0.547487120    0.662697086    5.489067702
   11 ILE   H        109    0.611252923    0.738716349    5.501517365
   11 ILE   CA       110    0.458189461    0.637145235    5.603018813
   11 ILE   CB       111    0.503314278    0.709710405    5.729935743
   11 ILE   CG1      112    0.651392038    0.686217968    5.760464699
   11 ILE   CG2      113    0.415096799    0.662531574    5.845700909
   11 ILE   CD       114    0.703682978    0.783405656    5.866439049
   11 ILE   C        115    0.315293224    0.680534931    5.569709310
   11 ILE   O        116    0.223549437    0.600053230    5.585070921
   12 ALA   N        117    0.297617168    0.799708595    5.513358864
   12 ALA   H        118    0.375783580    0.860628036    5.499932882
   12 ALA   CA       119    0.168632719    0.853683591    5.467985832
   12 ALA   CB       120    0.190983313    0.995401989    5.414824245
   12 ALA   C        121    0.100447946    0.765931790    5.362801802
   12 ALA   O        122   -0.011788929    0.719916473    5.383184824
   13 GLN   N        123    0.181115651    0.718065675    5.268512054
   13 GLN   H        124    0.270558911    0.760758628    5.255176416
   13 GLN   CA       125    0.141720577    0.622734768    5.163769183
   13 GLN   CB       126    0.256028059    0.605254499    5.063569358
   13 GLN   CG       127    0.268396004    0.727120927    4.971899081
   13 GLN   CD       128    0.407861673    0.740016804    4.910329703
   13 GLN   OE1      129    0.482639153    0.643917859    4.892942307
   13 GLN   NE2      130    0.440753182    0.857885212    4.858254743
   13 GLN   HE21     131    0.533867345    0.864085863    4.822335195
   13 GLN   HE22     132    0.382829957    0.939078689    4.865412755
   13 GLN   C        133    0.098658865    0.487591133    5.221144517
   13 GLN   O        134   -0.007885998    0.437373493    5.185683441
   14 LEU   N        135    0.176388430    0.439571981    5.317794794
   14 LEU   H        136    0.268806298    0.475146547    5.331726259
   14 LEU   CA       137    0.145926467    0.321121682    5.399355504
   14 LEU   CB       138    0.262017526    0.308288718    5.498176831
   14 LEU   CG       139    0.251607678    0.190375206    5.595105526
   14 LEU   CD1      140    0.283719068    0.060343048    5.521149473
   14 LEU   CD2      141    0.346415461    0.215428179    5.712530091
   14 LEU   C        142    0.012422813    0.328502160    5.473741576
   14 LEU   O        143   -0.071089012    0.240044627    5.455574555
   15 MET   N        144    6.909012054    0.440434557    5.542036951
   15 MET   H        145    6.982578960    0.507001225    5.554637238
   15 MET   CA       146    6.784397928    0.464929647    5.616094815
   15 MET   CB       147    6.792527538    0.597288289    5.692416026
   15 MET   CG       148    6.914019037    0.602080148    5.785291505
   15 MET   SD       149    6.907723517    0.749342597    5.893738168
   15 MET   CE       150    6.799672952    0.676593187    6.015050168
   15 MET   C        151    6.664551949    0.464810032    5.520961885
   15 MET   O        152    6.574161426    0.383854860    5.541143272
   16 SER   N        153    6.679753616    0.537681493    5.410738879
   16 SER   H        154    6.755750511    0.602277906    5.403543357
   16 SER   CA       155    6.579888674    0.542881204    5.302988906
   16 SER   CB       156    6.613211878    0.649744111    5.198676689
   16 SER   OG       157    6.567719116    0.777431460    5.244265495
   16 SER   HG       158    6.643391288    0.841563548    5.231584351
   16 SER   C        159    6.554680173    0.406130919    5.239142416
   16 SER   O        160    6.439777440    0.371587313    5.212029979
   17 LEU   N        161    6.657646356    0.324861699    5.217139809
   17 LEU   H        162    6.751772384    0.358628073    5.217490543
   17 LEU   CA       163    6.639873959    0.185437313    5.174035484
   17 LEU   CB       164    6.777605647    0.124404339    5.147287994
   17 LEU   CG       165    6.774631704    6.900525603    5.092452654
   17 LEU   CD1      166    6.893228100    6.887773063    4.996633720
   17 LEU   CD2      167    6.785207323    6.796442735    5.204105096
   17 LEU   C        168    6.553347055    0.106511026    5.272501626
   17 LEU   O        169    6.438821274    0.076345065    5.239272412
   18 ILE   N        170    6.593213333    0.105713359    5.399383633
   18 ILE   H        171    6.676664808    0.153632158    5.426596000
   18 ILE   CA       172    6.525469237    0.033570578    5.508083920
   18 ILE   CB       173    6.611164862    0.049749322    5.633805518
   18 ILE   CG1      174    6.733579102   -0.038261306    5.607856068
   18 ILE   CG2      175    6.543360572    0.008949263    5.764762992
   18 ILE   CD       176    6.845886745   -0.018511052    5.709865619
   18 ILE   C        177    6.379929998    0.075094949    5.530512848
   18 ILE   O        178    6.292989761   -0.001628737    5.571517664
   19 ILE   N        179    6.356509027    0.204007260    5.507604028
   19 ILE   H        180    6.428608229    0.273247282    5.510612542
   19 ILE   CA       181    6.218481568    0.254620080    5.507806447
   19 ILE   CB       182    6.219922916    0.407547406    5.512568733
   19 ILE   CG1      183    6.279471888    0.447880950    5.647614737
   19 ILE   CG2      184    6.080575378    0.467111375    5.491511729
   19 ILE   CD       185    6.332814876    0.591210309    5.652279155
   19 ILE   C        186    6.135749511    0.201044987    5.390781925
   19 ILE   O        187    6.030156495    0.140900205    5.409825766
   20 ASN   N        188    6.180516647    0.220820821    5.267109527
   20 ASN   H        189    6.268750784    0.263533391    5.247317504
   20 ASN   CA       190    6.094646420    0.196868807    5.150220904
   20 ASN   CB       191    6.131465715    0.285638501    5.031165769
   20 ASN   CG       192    6.125399373    0.435612008    5.060817998
   20 ASN   OD1      193    6.021131247    0.499524509    5.073851107
   20 ASN   ND2      194    6.245415541    0.492906506    5.062386428
   20 ASN   HD21     195    6.219927768    0.574822831    5.113766810
   20 ASN   HD22     196    6.326598445    0.442651965    5.092118834
   20 ASN   C        197    6.089932849    0.054480870    5.094409832
   20 ASN   O        198    5.993823794    0.022153372    5.024782128
   21 THR   N        199    6.197794470    6.896892937    5.108525414
   21 THR   H        200    6.283688187    6.937178199    5.140148721
   21 THR   CA       201    6.209805639    6.762654919    5.049822277
   21 THR   CB       202    6.352842584    6.708743265    5.056294446
   21 THR   OG1      203    6.445562782    6.803823877    5.003240023
   21 THR   HG1      204    6.527940743    6.754244576    4.975748837
   21 THR   CG2      205    6.363797864    6.577866037    4.977797180
   21 THR   C        206    6.112981378    6.665462599    5.117546002
   21 THR   O        207    6.120097146    6.644140390    5.238474615
   22 PHE   N        208    6.012788761    6.626144998    5.039405903
   22 PHE   H        209    6.016555754    6.653190051    4.943197916
   22 PHE   CA       210    5.924344500    6.514208790    5.074889033
   22 PHE   CB       211    5.831618439    6.482984908    4.957262730
   22 PHE   CG       212    5.725583620    6.378057495    4.991327411
   22 PHE   CD1      213    5.604018135    6.412977081    5.048994588
   22 PHE   HD1      214    5.586824581    6.514902982    5.083584942
   22 PHE   CD2      215    5.753551850    6.243351626    4.971424491
   22 PHE   HD2      216    5.849835813    6.215113005    4.928841347
   22 PHE   CE1      217    5.510291858    6.316151547    5.083073463
   22 PHE   HE1      218    5.419761825    6.343335897    5.137366818
   22 PHE   CE2      219    5.663178729    6.144285005    5.007974107
   22 PHE   HE2      220    5.689085971    6.039294305    4.994307786
   22 PHE   CZ       221    5.541798790    6.182102041    5.064165803
   22 PHE   HZ       222    5.475074489    6.104278881    5.101220903
   22 PHE   C        223    5.995362422    6.385851764    5.118379706
   22 PHE   O        224    6.071373858    6.326048349    5.042387514
   23 TYR   N        225    5.987518515    6.367817251    5.249929833
   23 TYR   H        226    5.942288346    6.434571314    5.309074799
   23 TYR   CA       227    6.058044329    6.259566621    5.320051148
   23 TYR   CB       228    6.198842842    6.309740405    5.352778176
   23 TYR   CG       229    6.286195860    6.209073128    5.427886872
   23 TYR   CD1      230    6.333742435    6.094096917    5.365930776
   23 TYR   HD1      231    6.327005055    6.081766787    5.257848146
   23 TYR   CD2      232    6.311806512    6.232272328    5.562523018
   23 TYR   HD2      233    6.272191428    6.321910572    5.610219412
   23 TYR   CE1      234    6.403073979    5.999940577    5.441088748
   23 TYR   HE1      235    6.442125288    5.911091512    5.391494037
   23 TYR   CE2      236    6.384777117    6.139987272    5.636532859
   23 TYR   HE2      237    6.416209588    6.166835264    5.737380812
   23 TYR   CZ       238    6.426653809    6.021927949    5.576288862
   23 TYR   OH       239    6.476757318    5.921949651    5.653665821
   23 TYR   HH       240    6.442968777    5.932408582    5.747197571
   23 TYR   C        241    5.978889453    6.211892016    5.442010129
   23 TYR   O        242    5.980169215    6.276978574    5.546376171
   24 SER   N        243    5.904130663    6.103943572    5.420861681
   24 SER   H        244    5.895593282    6.063837697    5.329651087
   24 SER   CA       245    5.822293645    6.042085750    5.526154402
   24 SER   CB       246    5.732968790    5.927413703    5.478374572
   24 SER   OG       247    5.649767005    5.967181016    5.369074569
   24 SER   HG       248    5.706594055    5.963214700    5.286886035
   24 SER   C        249    5.891293537    5.987689490    5.651426615
   24 SER   O        250    5.828523664    5.971939941    5.756025348
   25 ASN   N        251    6.018740414    5.951589782    5.639418707
   25 ASN   H        252    6.071294558    5.961562076    5.554917522
   25 ASN   CA       253    6.094015339    5.904033878    5.756386483
   25 ASN   CB       254    6.194691966    5.797085759    5.713558211
   25 ASN   CG       255    6.262272209    5.725609951    5.830746605
   25 ASN   OD1      256    6.380558749    5.740895466    5.860760227
   25 ASN   ND2      257    6.185793736    5.646020722    5.904938180
   25 ASN   HD21     258    6.226056889    5.607085644    5.987774620
   25 ASN   HD22     259    6.096082031    5.612241206    5.876485088
   25 ASN   C        260    6.148270419    6.015860903    5.845601844
   25 ASN   O        261    6.267589585    6.030622246    5.871564116
   26 LYSH  N        262    6.048325487    6.078971476    5.906591204
   26 LYSH  H        263    5.956561575    6.042214196    5.891482040
   26 LYSH  CA       264    6.049691627    6.197659607    5.993315407
   26 LYSH  CB       265    5.903427264    6.228046673    6.026366316
   26 LYSH  CG       266    5.817738364    6.259036435    5.903461163
   26 LYSH  CD       267    5.669414091    6.272945553    5.938280921
   26 LYSH  CE       268    5.604406447    6.379532937    5.849838063
   26 LYSH  NZ       269    5.657056401    6.510936691    5.889450324
   26 LYSH  HZ1      270    5.636259545    6.526183750    5.986069168
   26 LYSH  HZ2      271    5.615937908    6.584177732    5.835181891
   26 LYSH  HZ3      272    5.755957029    6.517481661    5.876190254
   26 LYSH  C        273    6.119106872    6.182734973    6.128860104
   26 LYSH  O        274    6.207956307    6.260747358    6.162775064
   27 GLU   N        275    6.085814887    6.074567851    6.198730139
   27 GLU   H        276    6.027360554    6.004938333    6.157060169
   27 GLU   CA       277    6.115117533    6.052775939    6.341132063
   27 GLU   CB       278    6.039625783    5.932170190    6.397383724
   27 GLU   CG       279    6.109825163    5.796347346    6.391626563
   27 GLU   CD       280    6.061144431    5.699314568    6.283830681
   27 GLU   OE1      281    5.938812355    5.691487731    6.259393118
   27 GLU   OE2      282    6.145591393    5.621341049    6.234699824
   27 GLU   C        283    6.262640769    6.049808402    6.381645869
   27 GLU   O        284    6.295573373    6.076860046    6.497032094
   28 ILE   N        285    6.351473462    6.025291235    6.285746643
   28 ILE   H        286    6.318541681    5.980667870    6.202529770
   28 ILE   CA       287    6.497786526    6.027070595    6.299964071
   28 ILE   CB       288    6.576841371    5.987426795    6.175113357
   28 ILE   CG1      289    6.542308217    6.066962817    6.049051652
   28 ILE   CG2      290    6.565081328    5.836562717    6.152515846
   28 ILE   CD       291    6.638043114    6.184804279    6.030231948
   28 ILE   C        292    6.558136467    6.154364045    6.359664133
   28 ILE   O        293    6.667047258    6.146835064    6.416346462
   29 PHE   N        294    6.478956428    6.261139218    6.364283349
   29 PHE   H        295    6.396595692    6.267183089    6.307875920
   29 PHE   CA       296    6.512733729    6.381858960    6.441066711
   29 PHE   CB       297    6.402485117    6.487068097    6.427309829
   29 PHE   CG       298    6.281464251    6.468415073    6.519035649
   29 PHE   CD1      299    6.175653398    6.385236610    6.484315908
   29 PHE   HD1      300    6.164076755    6.353661146    6.380639131
   29 PHE   CD2      301    6.284166028    6.524757868    6.646064735
   29 PHE   HD2      302    6.360707766    6.598588219    6.669969592
   29 PHE   CE1      303    6.076901888    6.356522768    6.577820558
   29 PHE   HE1      304    5.991019099    6.296434281    6.547950050
   29 PHE   CE2      305    6.187127318    6.494305137    6.740804249
   29 PHE   HE2      306    6.193967759    6.535679306    6.841414322
   29 PHE   CZ       307    6.083480635    6.408200040    6.706684854
   29 PHE   HZ       308    6.004019012    6.386493828    6.778052339
   29 PHE   C        309    6.544379058    6.347938276    6.586864381
   29 PHE   O        310    6.654263911    6.377179858    6.633788753
   30 LEU   N        311    6.461732586    6.262360197    6.646338823
   30 LEU   H        312    6.399889315    6.206142409    6.591413461
   30 LEU   CA       313    6.483267945    6.215958343    6.784150639
   30 LEU   CB       314    6.361613564    6.134135081    6.827923559
   30 LEU   CG       315    6.335872630    6.133968522    0.059819427
   30 LEU   CD1      316    6.309757169    6.276443172    0.109093733
   30 LEU   CD2      317    6.219755156    6.040982188    0.095599968
   30 LEU   C        318    6.612956794    6.136831650    6.802375842
   30 LEU   O        319    6.690610651    6.167054827    6.892855131
   31 ARG   N        320    6.644728210    6.052539523    6.704519932
   31 ARG   H        321    6.581715238    6.031337994    6.629811426
   31 ARG   CA       322    6.771816477    5.978803606    6.699891682
   31 ARG   CB       323    6.772849514    5.882152447    6.581275624
   31 ARG   CG       324    6.887446226    5.780862508    6.585670591
   31 ARG   CD       325    6.884289182    5.687527552    6.464482111
   31 ARG   NE       326    6.911201952    5.763383173    6.341488230
   31 ARG   HE       327    6.937373013    5.858808953    6.355944939
   31 ARG   CZ       328    6.918642797    5.715915203    6.216410268
   31 ARG   NH1      329    6.903780811    5.586036585    6.186989029
   31 ARG   HH11     330    6.913581297    5.555948995    6.092133296
   31 ARG   HH12     331    6.885232908    5.518801878    6.258644091
   31 ARG   NH2      332    6.943668497    5.801089656    6.116036344
   31 ARG   HH21     333    6.949694130    5.772546277    6.020390638
   31 ARG   HH22     334    6.963165555    5.896256597    6.139766458
   31 ARG   C        335    6.892079470    6.073128570    6.692919324
   31 ARG   O        336    6.972058522    6.073761556    6.786379863
   32 GLU   N        337    6.892670582    6.163485471    6.595313551
   32 GLU   H        338    6.826754283    6.161516364    6.520139325
   32 GLU   CA       339    0.082057993    6.260921339    6.575743321
   32 GLU   CB       340    0.063206498    6.343481260    6.448299166
   32 GLU   CG       341    0.023299690    6.270675507    6.319790846
   32 GLU   CD       342    0.112780826    6.156268606    6.271708257
   32 GLU   OE1      343    0.194699239    6.176654737    6.179519432
   32 GLU   OE2      344    0.085797797    6.041325845    6.312726117
   32 GLU   C        345    0.100856012    6.353189594    6.696345216
   32 GLU   O        346    0.209747216    6.357283050    6.753408327
   33 LEU   N        347    6.908972180    6.398489827    6.754288517
   33 LEU   H        348    6.820856742    6.387251168    6.708344334
   33 LEU   CA       349    6.908186199    6.481145949    6.875855064
   33 LEU   CB       350    6.770924497    6.546350376    6.893672093
   33 LEU   CG       351    6.741188318    6.646730457    6.782097946
   33 LEU   CD1      352    6.592884641    6.684250822    6.779406873
   33 LEU   CD2      353    6.826298117    6.773470266    6.792120268
   33 LEU   C        354    0.034306214    6.412382559    0.085958648
   33 LEU   O        355    0.115046090    6.469981766    0.158722406
   34 ILE   N        356    6.911090505    6.288027538    0.107154045
   34 ILE   H        357    6.841735327    6.245414067    0.049061641
   34 ILE   CA       358    0.042400027    6.203359450    0.216332974
   34 ILE   CB       359    6.864177925    6.087937057    0.241858684
   34 ILE   CG1      360    6.739763954    6.150363604    0.305365310
   34 ILE   CG2      361    6.915420929    5.978015327    0.335137176
   34 ILE   CD       362    6.621718044    6.054362674    0.289355100
   34 ILE   C        363    0.187745336    6.160133011    0.195896135
   34 ILE   O        364    0.264503390    6.159107041    0.292006683
   35 SER   N        365    0.228074925    6.138594525    0.071001707
   35 SER   H        366    0.161770331    6.122179061   -0.002039018
   35 SER   CA       367    0.367696248    6.111226061    0.033997918
   35 SER   CB       368    0.385286941    6.073119695    6.805787056
   35 SER   OG       369    0.508464232    6.002300626    6.789575557
   35 SER   HG       370    0.582760564    6.065371624    6.811983325
   35 SER   C        371    0.458170554    6.230354978    0.066156591
   35 SER   O        372    0.547271738    6.217290642    0.149945818
   36 ASN   N        373    0.413281669    6.348364149    0.024335619
   36 ASN   H        374    0.346575879    6.355470176   -0.049835407
   36 ASN   CA       375    0.471280922    6.477528999    0.063851797
   36 ASN   CB       376    0.387993469    6.592067622    0.005979051
   36 ASN   CG       377    0.412207972    6.632260050    6.779286136
   36 ASN   OD1      378    0.438233904    6.552370999    6.689471134
   36 ASN   ND2      379    0.386365362    6.759202730    6.749190693
   36 ASN   HD21     380    0.428616415    6.793032067    6.665110955
   36 ASN   HD22     381    0.327158257    6.816711861    6.805636168
   36 ASN   C        382    0.484063985    6.502785623    0.214214129
   36 ASN   O        383    0.566862481    6.582434270    0.258173235
   37 SER   N        384    0.389391583    6.448121512    0.289970017
   37 SER   H        385    0.295513825    6.441363450    0.256169624
   37 SER   CA       386    0.398974883    6.440707464    0.436480438
   37 SER   CB       387    0.265024051    6.410873425    0.504149826
   37 SER   OG       388    0.171681434    6.516095852    0.478373920
   37 SER   HG       389    0.091668713    6.502005153    0.536675477
   37 SER   C        390    0.502794472    6.345134789    0.495647396
   37 SER   O        391    0.571814981    6.384121645    0.589703757
   38 SER   N        392    0.529915266    6.232390815    0.430514767
   38 SER   H        393    0.481006228    6.204579744    0.347837975
   38 SER   CA       394    0.635278723    6.138888167    0.472495668
   38 SER   CB       395    0.643526247    6.011394052    0.388315925
   38 SER   OG       396    0.540847504    5.918269985    0.423436487
   38 SER   HG       397    0.518418701    5.929505122    0.520238980
   38 SER   C        398    0.774880272    6.201424082    0.469202261
   38 SER   O        399    0.832582709    6.222283072    0.575805880
   39 ASP   N        400    0.807836527    6.264401080    0.356774367
   39 ASP   H        401    0.763780589    6.243337869    0.269498089
   39 ASP   CA       402    0.928615989    6.346093778    0.338099056
   39 ASP   CB       403    0.914163373    6.419693858    0.204750511
   39 ASP   CG       404    0.891900453    6.337607199    0.077579599
   39 ASP   OD1      405    0.826079047    6.231483645    0.082998073
   39 ASP   OD2      406    0.936231787    6.381991510   -0.030539622
   39 ASP   C        407    0.948240618    6.452834723    0.445955247
   39 ASP   O        408    1.059107016    6.475196389    0.494316289
   40 ALA   N        409    0.837615245    6.515025534    0.485767255
   40 ALA   H        410    0.757594817    6.492293005    0.430253167
   40 ALA   CA       411    0.835181595    6.612986413    0.595352478
   40 ALA   CB       412    0.694171702    6.672306103    0.597879327
   40 ALA   C        413    0.870153559    6.559160593    0.734250934
   40 ALA   O        414    0.958757688    6.609894972    0.802850574
   41 LEU   N        415    0.804850149    6.447940666    0.766752504
   41 LEU   H        416    0.750739636    6.397632924    0.699349654
   41 LEU   CA       417    0.821847090    6.376852751    0.894305471
   41 LEU   CB       418    0.705370842    6.279742107    0.914598487
   41 LEU   CG       419    0.570542057    6.351410885    0.924284818
   41 LEU   CD1      420    0.458330521    6.248323885    0.910477510
   41 LEU   CD2      421    0.555206409    6.427762626    1.055973759
   41 LEU   C        422    0.957433247    6.306845106    0.905608032
   41 LEU   O        423    1.032403130    6.329496270    1.000458431
   42 ASP   N        424    0.997044215    6.239853712    0.797755705
   42 ASP   H        425    0.930318440    6.198702989    0.735666567
   42 ASP   CA       426    1.130608093    6.179088137    0.788752886
   42 ASP   CB       427    1.137927469    6.083156445    0.669783088
   42 ASP   CG       428    1.049316958    5.960130807    0.690344877
   42 ASP   OD1      429    1.063874522    5.890886133    0.793393100
   42 ASP   OD2      430    0.963500885    5.934574159    0.603111978
   42 ASP   C        431    1.256802801    6.264641463    0.801626490
   42 ASP   O        432    1.350792378    6.226698404    0.871327839
   43 LYSH  N        433    1.247294819    6.390484185    0.759616786
   43 LYSH  H        434    1.181828827    6.412096131    0.687179725
   43 LYSH  CA       435    1.359487146    6.483900167    0.776805300
   43 LYSH  CB       436    1.357666796    6.593673407    0.670232203
   43 LYSH  CG       437    1.487774770    6.673948908    0.676475968
   43 LYSH  CD       438    1.486645570    6.799927630    0.589653097
   43 LYSH  CE       439    1.464504228    6.768666059    0.441529910
   43 LYSH  NZ       440    1.378837884    6.867784596    0.374851913
   43 LYSH  HZ1      441    1.412151327    6.959495141    0.396746915
   43 LYSH  HZ2      442    1.284904005    6.856556468    0.407286876
   43 LYSH  HZ3      443    1.379981313    6.857467082    0.275393926
   43 LYSH  C        444    1.366434593    6.540241900    0.918896831
   43 LYSH  O        445    1.478789048    6.544475344    0.968783643
   44 ILE   N        446    1.256094423    6.572936233    0.985568623
   44 ILE   H        447    1.175834872    6.605375678    0.935500661
   44 ILE   CA       448    1.256772031    6.605614709    1.128901555
   44 ILE   CB       449    1.125709899    6.668949800    1.176036249
   44 ILE   CG1      450    1.138351060    6.734109058    1.313900888
   44 ILE   CG2      451    1.003069441    6.577832961    1.184162744
   44 ILE   CD       452    1.226806059    6.858893325    1.310371002
   44 ILE   C        453    1.305091432    6.494374590    1.222196495
   44 ILE   O        454    1.386551901    6.518358772    1.311188068
   45 ARG   N        455    1.281412110    6.372688659    1.174021562
   45 ARG   H        456    1.199954504    6.357153208    1.118126450
   45 ARG   CA       457    1.344812950    6.250226582    1.224953943
   45 ARG   CB       458    1.276539043    6.129123846    1.161038980
   45 ARG   CG       459    1.364818375    6.009028569    1.126507712
   45 ARG   CD       460    1.282150871    5.888965054    1.080042804
   45 ARG   NE       461    1.198103456    5.853317208    1.195242701
   45 ARG   HE       462    1.229347227    5.890135680    1.282811115
   45 ARG   CZ       463    1.085378403    5.780954503    1.192117777
   45 ARG   NH1      464    1.041091760    5.719731762    1.081458961
   45 ARG   HH11     465    0.964694059    5.655266235    1.083985056
   45 ARG   HH12     466    1.071471139    5.757165217    0.993852493
   45 ARG   NH2      467    1.003376795    5.790083505    1.297703275
   45 ARG   HH21     468    0.916886811    5.740094743    1.302147295
   45 ARG   HH22     469    1.032522310    5.848991926    1.373071286
   45 ARG   C        470    1.496680085    6.254666198    1.206911852
   45 ARG   O        471    1.572292256    6.244404198    1.303382012
   46 TYR   N        472    1.541498800    6.267047201    1.082291509
   46 TYR   H        473    1.480664498    6.276582753    1.003493966
   46 TYR   CA       474    1.684915405    6.274278548    1.050811074
   46 TYR   CB       475    1.690634326    6.282304067    0.898119199
   46 TYR   CG       476    1.831205240    6.246456724    0.849522054
   46 TYR   CD1      477    1.866411800    6.111990549    0.850110919
   46 TYR   HD1      478    1.799470534    6.036810974    0.891898643
   46 TYR   CD2      479    1.922972416    6.344520434    0.813748680
   46 TYR   HD2      480    1.898133247    6.449050194    0.832121086
   46 TYR   CE1      481    1.995827179    6.077355446    0.813092633
   46 TYR   HE1      482    2.025437934    5.972459984    0.812022118
   46 TYR   CE2      483    2.051522445    6.308574390    0.774966267
   46 TYR   HE2      484    2.122171874    6.388431117    0.752326447
   46 TYR   CZ       485    2.088895953    6.174757025    0.778851823
   46 TYR   OH       486    2.211385015    6.124222626    0.748211157
   46 TYR   HH       487    2.256749112    6.182772582    0.681024833
   46 TYR   C        488    1.766324234    6.385923484    1.116531866
   46 TYR   O        489    1.869751716    6.355405757    1.175706584
   47 GLU   N        490    1.700119722    6.499855147    1.134610444
   47 GLU   H        491    1.610167181    6.513766340    1.093178339
   47 GLU   CA       492    1.753235977    6.609627393    1.216694047
   47 GLU   CB       493    1.679737861    6.742273160    1.196336827
   47 GLU   CG       494    1.695895895    6.794222626    1.053333706
   47 GLU   CD       495    1.694312265    0.028246224    1.050822596
   47 GLU   OE1      496    1.602202930    0.089418710    1.109110779
   47 GLU   OE2      497    1.795213156    0.081057237    0.999295831
   47 GLU   C        498    1.762347815    6.569001787    1.363923893
   47 GLU   O        499    1.866935131    6.579684141    1.427788329
   48 SER   N        500    1.650938794    6.524905504    1.421662828
   48 SER   H        501    1.564733789    6.522678900    1.371022964
   48 SER   CA       502    1.645806770    6.484583374    1.562917381
   48 SER   CB       503    1.508451132    6.452722146    1.622300558
   48 SER   OG       504    1.441173258    6.347262626    1.553028662
   48 SER   HG       505    1.348612258    6.378030199    1.530987363
   48 SER   C        506    1.733321836    6.367460531    1.607983796
   48 SER   O        507    1.761229022    6.359483049    1.727514787
   49 LEU   N        508    1.768837669    6.279561897    1.514701561
   49 LEU   H        509    1.737263060    6.288930216    1.420280807
   49 LEU   CA       510    1.871310163    6.177066298    1.539339462
   49 LEU   CB       511    1.882864188    6.082599528    1.419523368
   49 LEU   CG       512    1.759063103    5.994020568    1.404159150
   49 LEU   CD1      513    1.780886320    5.910551528    1.277802203
   49 LEU   CD2      514    1.738812005    5.899566958    1.522802678
   49 LEU   C        515    2.009466680    6.229022923    1.579644487
   49 LEU   O        516    2.087542155    6.151790002    1.635046218
   50 THR   N        517    2.041531374    6.352732061    1.542794322
   50 THR   H        518    1.996180474    6.400554321    1.467577142
   50 THR   CA       519    2.161940845    6.420782932    1.592590290
   50 THR   CB       520    2.258992984    6.455185440    1.479416885
   50 THR   OG1      521    2.189002964    6.536007099    1.384448615
   50 THR   HG1      522    2.233066288    6.625774435    1.385347380
   50 THR   CG2      523    2.315392742    6.330633032    1.410718939
   50 THR   C        524    2.136145618    6.543835270    1.679800026
   50 THR   O        525    2.219842833    6.572979391    1.765099143
   51 ASP   N        526    2.031544094    6.620873765    1.651271871
   51 ASP   H        527    1.984316765    6.612859645    1.563481481
   51 ASP   CA       528    1.983657502    6.726249666    1.741896182
   51 ASP   CB       529    1.993111933    6.864744050    1.677541467
   51 ASP   CG       530    1.928667956    0.057423613    1.759993666
   51 ASP   OD1      531    1.916631332    0.045012447    1.883780905
   51 ASP   OD2      532    1.878721882    0.154555060    1.699212833
   51 ASP   C        533    1.841423147    6.703382121    1.793449703
   51 ASP   O        534    1.743391452    6.738222276    1.727837581
   52 PRO   N        535    1.827837870    6.660434402    1.918593617
   52 PRO   CA       536    1.697479129    6.638478359    1.982912273
   52 PRO   CB       537    1.727641453    6.559926799    2.110696806
   52 PRO   CG       538    1.872127688    6.597895387    2.143710554
   52 PRO   CD       539    1.935292164    6.609137004    2.004809196
   52 PRO   C        540    1.612424043    6.762826469    2.009671681
   52 PRO   O        541    1.490646590    6.751151826    1.996856082
   53 SER   N        542    1.676179520    6.878951929    2.021466477
   53 SER   H        543    1.770136605    6.891574886    1.989629887
   53 SER   CA       544    1.607176809    0.084519805    2.058184962
   53 SER   CB       545    1.699767128    0.203538277    2.084107713
   53 SER   OG       546    1.744538054    0.260985475    1.961034590
   53 SER   HG       547    1.810115727    0.199243361    1.917589384
   53 SER   C        548    1.501115208    0.126331041    1.956126245
   53 SER   O        549    1.397708896    0.182777361    1.991513180
   54 LYSH  N        550    1.525472129    0.093460250    1.829570635
   54 LYSH  H        551    1.619314534    0.075320976    1.800145633
   54 LYSH  CA       552    1.427301231    0.106579324    1.720945753
   54 LYSH  CB       553    1.499470548    0.065927988    1.592303820
   54 LYSH  CG       554    1.602915768    0.172702155    1.556160524
   54 LYSH  CD       555    1.675330199    0.143277780    1.424633505
   54 LYSH  CE       556    1.757095240    0.267599498    1.389041267
   54 LYSH  NZ       557    1.824244428    0.252281647    1.259180953
   54 LYSH  HZ1      558    1.759497524    0.211270190    1.194948601
   54 LYSH  HZ2      559    1.901642534    0.189907466    1.270107225
   54 LYSH  HZ3      560    1.854079946    0.339890927    1.221306731
   54 LYSH  C        561    1.293014088    0.035047285    1.737112984
   54 LYSH  O        562    1.199885149    0.064083012    1.662174115
   55 LEU   N        563    1.285012289    6.862289531    1.833121190
   55 LEU   H        564    1.372520177    6.835513551    1.873445109
   55 LEU   CA       565    1.159306744    6.800448300    1.877662987
   55 LEU   CB       566    1.178270850    6.651901904    1.909002574
   55 LEU   CG       567    1.190224559    6.563332096    1.784807522
   55 LEU   CD1      568    1.192692335    6.417691459    1.831672950
   55 LEU   CD2      569    1.080483772    6.590080410    1.681606297
   55 LEU   C        570    1.091109121    6.868416290    1.996579137
   55 LEU   O        571    0.976714295    6.832195051    2.023636499
   56 ASP   N        572    1.148329271    0.049541036    2.062934864
   56 ASP   H        573    1.246948726    0.065922008    2.065547159
   56 ASP   CA       574    1.077420609    0.122018250    2.169386381
   56 ASP   CB       575    1.174443032    0.217876378    2.238747538
   56 ASP   CG       576    1.278891645    0.146390458    2.324708290
   56 ASP   OD1      577    1.321214275    0.032739854    2.294459765
   56 ASP   OD2      578    1.312261044    0.203443821    2.430799641
   56 ASP   C        579    0.947738593    0.191773873    2.127830450
   56 ASP   O        580    0.846938929    0.189302785    2.198274200
   57 SER   N        581    0.942530878    0.236089204    2.002525138
   57 SER   H        582    1.026350487    0.256327086    1.951882258
   57 SER   CA       583    0.819286147    0.277941273    1.934200722
   57 SER   CB       584    0.847834939    0.371355435    1.816434651
   57 SER   OG       585    0.945510339    0.316538436    1.727516738
   57 SER   HG       586    0.951695702    0.384800114    1.654701302
   57 SER   C        587    0.727514915    0.165660311    1.885369573
   57 SER   O        588    0.639824770    0.190175834    1.802665009
   58 GLY   N        589    0.756905969    0.042729612    1.926760509
   58 GLY   H        590    0.830627840    0.029050095    1.992934296
   58 GLY   CA       591    0.677013782    6.842910353    1.893205026
   58 GLY   C        592    0.752527973    6.711931620    1.869662094
   58 GLY   O        593    0.793390470    6.689680723    1.755794791
   59 LYSH  N        594    0.754227789    6.621599590    1.967271699
   59 LYSH  H        595    0.711008358    6.641257735    2.055291210
   59 LYSH  CA       596    0.813413900    6.487446618    1.956713788
   59 LYSH  CB       597    0.850515799    6.430199868    2.093663629
   59 LYSH  CG       598    0.945422813    6.518186428    2.175298390
   59 LYSH  CD       599    1.017608688    6.438455691    2.284122261
   59 LYSH  CE       600    0.991907461    6.480437038    2.428987763
   59 LYSH  NZ       601    0.877521030    6.412734230    2.491779833
   59 LYSH  HZ1      602    0.888284785    6.313776940    2.482201016
   59 LYSH  HZ2      603    0.794956595    6.439690993    2.442216591
   59 LYSH  HZ3      604    0.866717326    6.432507210    2.589208317
   59 LYSH  C        605    0.736236165    6.384725625    1.873620125
   59 LYSH  O        606    0.797654729    6.286200218    1.832990800
   60 GLU   N        607    0.604315396    6.399692763    1.865752742
   60 GLU   H        608    0.558154663    6.466993441    1.923550380
   60 GLU   CA       609    0.517047281    6.320299783    1.778052032
   60 GLU   CB       610    0.369672530    6.347117620    1.809218037
   60 GLU   CG       611    0.318209386    6.313189444    1.949258940
   60 GLU   CD       612    0.209947686    6.417156776    1.978910221
   60 GLU   OE1      613    0.101793507    6.412932455    1.916403789
   60 GLU   OE2      614    0.241715783    6.515122681    2.049743590
   60 GLU   C        615    0.528953552    6.352421333    1.628932038
   60 GLU   O        616    0.520254495    6.467413497    1.586121454
   61 LEU   N        617    0.511728013    6.247072927    1.549590114
   61 LEU   H        618    0.513028997    6.153927837    1.585953552
   61 LEU   CA       619    0.513159171    6.261840933    1.403337623
   61 LEU   CB       620    0.643414056    6.210448184    1.341657898
   61 LEU   CG       621    0.772851472    6.274629154    1.392014214
   61 LEU   CD1      622    0.890566134    6.213567108    1.315676350
   61 LEU   CD2      623    0.770931234    6.427283005    1.381856155
   61 LEU   C        624    0.392629069    6.192328859    1.339681161
   61 LEU   O        625    0.382517460    6.069783431    1.342742791
   62 HISB  N        626    0.298247850    6.271269078    1.289174677
   62 HISB  H        627    0.306305006    6.370827044    1.294146644
   62 HISB  CA       628    0.171680784    6.223798422    1.231389400
   62 HISB  CB       629    0.070506862    6.192529196    1.341840716
   62 HISB  CG       630    0.023714656    6.300248967    1.439924530
   62 HISB  ND1      631   -0.103309561    6.307966294    1.478587425
   62 HISB  CD2      632    0.096430567    6.361701410    1.532795374
   62 HISB  HD2      633    0.204662139    6.374142249    1.529189570
   62 HISB  CE1      634   -0.108739827    6.369510462    1.596368689
   62 HISB  HE1      635   -0.197621049    6.396097784    1.653581076
   62 HISB  NE2      636    0.015973059    6.399065323    1.631890047
   62 HISB  HE2      637    0.045268288    6.423968597    1.724202654
   62 HISB  C        638    0.104216426    6.308146952    1.123011496
   62 HISB  O        639    0.137849846    6.426066052    1.113297555
   63 ILE   N        640    0.014835654    6.247824695    1.045148396
   63 ILE   H        641   -0.002047909    6.149929916    1.056686533
   63 ILE   CA       642    6.860634722    6.308090008    0.932765748
   63 ILE   CB       643    6.883676850    6.236077975    0.799737215
   63 ILE   CG1      644    7.031484820    6.204960295    0.775308431
   63 ILE   CG2      645    6.829666980    6.323209128    0.686154771
   63 ILE   CD       646    7.033744885    6.107137199    0.657684581
   63 ILE   C        647    6.709517791    6.317494874    0.954849643
   63 ILE   O        648    6.641542220    6.216754006    0.935843670
   64 ASN   N        649    6.660551584    6.434728335    0.994189527
   64 ASN   H        650    6.718866829    6.515964524    0.993180252
   64 ASN   CA       651    6.517995920    6.459023182    1.020655827
   64 ASN   CB       652    6.485010122    6.562699811    1.128222894
   64 ASN   CG       653    6.550430270    6.555475051    1.266336557
   64 ASN   OD1      654    6.562563716    6.652305526    1.341207371
   64 ASN   ND2      655    6.586127101    6.437168130    1.315481418
   64 ASN   HD21     656    6.645558026    6.439708222    1.395854429
   64 ASN   HD22     657    6.591401181    6.364137178    1.247384065
   64 ASN   C        658    6.429622687    6.482822763    0.898032945
   64 ASN   O        659    6.442801116    6.583826597    0.829075646
   65 LEU   N        660    6.328943275    6.397112263    0.883667485
   65 LEU   H        661    6.314234693    6.323176525    0.949380357
   65 LEU   CA       662    6.226865539    6.403758172    0.778089241
   65 LEU   CB       663    6.194349452    6.271903479    0.707609779
   65 LEU   CG       664    6.311305403    6.183359195    0.664133172
   65 LEU   CD1      665    6.252139973    6.065578003    0.586462667
   65 LEU   CD2      666    6.414385150    6.255592040    0.577157021
   65 LEU   C        667    6.094935837    6.453331852    0.837646720
   65 LEU   O        668    6.026603399    6.383756996    0.912606825
   66 ILE   N        669    6.071673363    6.583093023    0.819970724
   66 ILE   H        670    6.128814176    6.638616786    0.759525447
   66 ILE   CA       671    5.951307957    6.646450645    0.875743964
   66 ILE   CB       672    5.983258480    6.765873244    0.965904002
   66 ILE   CG1      673    6.108129298    6.743573781    1.051466382
   66 ILE   CG2      674    5.862626206    6.799404090    1.053843850
   66 ILE   CD       675    6.152325876    6.877464546    1.110881881
   66 ILE   C        676    5.854466011    6.691717546    0.766278658
   66 ILE   O        677    5.897477204    6.762427390    0.675288794
   67 PRO   N        678    5.737790912    6.628344556    0.758338244
   67 PRO   CA       679    5.626885638    6.675165199    0.673976832
   67 PRO   CB       680    5.544114570    6.550580368    0.641755036
   67 PRO   CG       681    5.574072295    6.456523787    0.758643997
   67 PRO   CD       682    5.717166972    6.489393220    0.801691955
   67 PRO   C        683    5.544147204    6.784014582    0.742646943
   67 PRO   O        684    5.552054784    6.800085299    0.864344043
   68 ASN   N        685    5.482987302    6.868308266    0.659914701
   68 ASN   H        686    5.527070893    6.896341213    0.574645766
   68 ASN   CA       687    5.371387330    0.036382689    0.699741446
   68 ASN   CB       688    5.426079999    0.170577313    0.748812355
   68 ASN   CG       689    5.318019988    0.262348895    0.806329743
   68 ASN   OD1      690    5.202400766    0.267410495    0.764669499
   68 ASN   ND2      691    5.359872715    0.359124243    0.887378012
   68 ASN   HD21     692    5.290404902    0.406801382    0.941224555
   68 ASN   HD22     693    5.444492792    0.408394339    0.867124634
   68 ASN   C        694    5.282978377    0.064730507    0.578123018
   68 ASN   O        695    5.324971558    0.132329661    0.484329732
   69 LYSH  N        696    5.157796827    0.021167522    0.589116029
   69 LYSH  H        697    5.132444705   -0.040421089    0.663714222
   69 LYSH  CA       698    5.053026914    0.044307007    0.488614993
   69 LYSH  CB       699    4.942853786   -0.060610155    0.504866853
   69 LYSH  CG       700    4.998590790    6.723972650    0.457434548
   69 LYSH  CD       701    4.905402889    6.604525502    0.478793501
   69 LYSH  CE       702    4.973946759    6.478414944    0.425840684
   69 LYSH  NZ       703    4.988851141    6.380073025    0.534079898
   69 LYSH  HZ1      704    4.898917658    6.353403500    0.568730495
   69 LYSH  HZ2      705    5.038734740    6.421407378    0.610247146
   69 LYSH  HZ3      706    5.035987897    6.297123577    0.504121337
   69 LYSH  C        707    4.994117682    0.185265389    0.480282099
   69 LYSH  O        708    4.964522556    0.231854289    0.370351232
   70 GLN   N        709    4.995078391    0.257809840    0.591761550
   70 GLN   H        710    5.053874219    0.232929955    0.668739447
   70 GLN   CA       711    4.938992256    0.393375996    0.601162070
   70 GLN   CB       712    4.908070499    0.432681689    0.745761350
   70 GLN   CG       713    4.824567551    0.330780242    0.823552764
   70 GLN   CD       714    4.913759838    0.228063289    0.893573931
   70 GLN   OE1      715    4.993299962    0.260929949    0.981436139
   70 GLN   NE2      716    4.891467654    0.098672428    0.872386282
   70 GLN   HE21     717    4.951354574    0.031784619    0.916416159
   70 GLN   HE22     718    4.810812952    0.070548684    0.820395878
   70 GLN   C        719    5.030173762    0.495695607    0.533131235
   70 GLN   O        720    4.982258130    0.571520848    0.448960181
   71 ASP   N        721    5.160040684    0.491889109    0.561596609
   71 ASP   H        722    5.191223691    0.460993656    0.651454920
   71 ASP   CA       723    5.259658932    0.569371294    0.486204227
   71 ASP   CB       724    5.396812714    0.565526479    0.553907800
   71 ASP   CG       725    5.415103279    0.589665978    0.703889229
   71 ASP   OD1      726    5.330413504    0.655003778    0.768546907
   71 ASP   OD2      727    5.522114057    0.544671848    0.750248945
   71 ASP   C        728    5.286380993    0.522949894    0.342878138
   71 ASP   O        729    5.357611706    0.591645258    0.269820917
   72 ARG   N        730    5.247951298    0.399110832    0.313280070
   72 ARG   H        731    5.199735711    0.347099775    0.383784137
   72 ARG   CA       732    5.288848111    0.319502571    0.196647542
   72 ARG   CB       733    5.234911795    0.382228444    0.067936736
   72 ARG   CG       734    5.201125703    0.280500519   -0.041237115
   72 ARG   CD       735    5.226486564    0.330465567    6.735331543
   72 ARG   NE       736    5.141012666    0.440687139    6.688932676
   72 ARG   HE       737    5.064894950    0.466262808    6.748518938
   72 ARG   CZ       738    5.162255881    0.519078411    6.582351559
   72 ARG   NH1      739    5.279095608    0.522973742    6.516880563
   72 ARG   HH11     740    5.288664979    0.578260551    6.434114155
   72 ARG   HH12     741    5.359092749    0.472543629    6.549374419
   72 ARG   NH2      742    5.058344522    0.574714945    6.518620732
   72 ARG   HH21     743    5.075723625    0.642143125    6.446854801
   72 ARG   HH22     744    4.964182396    0.546049997    6.536249478
   72 ARG   C        745    5.439246338    0.292530597    0.188517560
   72 ARG   O        746    5.498743249    0.292280823    0.080859280
   73 THR   N        747    5.497512120    0.261798370    0.304058156
   73 THR   H        748    5.444222231    0.230790837    0.382795367
   73 THR   CA       749    5.643012297    0.248893732    0.320551338
   73 THR   CB       750    5.704386816    0.347728477    0.419918511
   73 THR   OG1      751    5.646202997    0.331220520    0.549488916
   73 THR   HG1      752    5.619592994    0.418925598    0.589485525
   73 THR   CG2      753    5.698092418    0.492187549    0.369899950
   73 THR   C        754    5.690872147    0.110794219    0.365780066
   73 THR   O        755    5.631411540    0.046718143    0.452311522
   74 LEU   N        756    5.796868237    0.066722929    0.298631793
   74 LEU   H        757    5.835083045    0.117216398    0.221244049
   74 LEU   CA       758    5.872526733    6.866211781    0.338819153
   74 LEU   CB       759    5.869518164    6.768592954    0.221064502
   74 LEU   CG       760    5.940508881    6.636144410    0.249839460
   74 LEU   CD1      761    5.867148099    6.556826368    0.358153231
   74 LEU   CD2      762    5.954353313    6.562188921    0.116618137
   74 LEU   C        763    6.015666153    6.910190747    0.370219107
   74 LEU   O        764    6.077621095    6.983080159    0.292897849
   75 THR   N        765    6.061315948    6.870917112    0.488809781
   75 THR   H        766    5.996785418    6.840099290    0.558710229
   75 THR   CA       767    6.193940180    6.910243346    0.538556484
   75 THR   CB       768    6.181697380    0.060404982    0.674514860
   75 THR   OG1      769    6.067021490    0.145844029    0.673188697
   75 THR   HG1      770    6.096069250    0.238940489    0.695308406
   75 THR   CG2      771    6.308670356    0.137138959    0.711939643
   75 THR   C        772    6.285480258    6.789367886    0.559075187
   75 THR   O        773    6.243560007    6.694036794    0.624534872
   76 ILE   N        774    6.408338332    6.800295748    0.509321034
   76 ILE   H        775    6.428289212    6.869772361    0.440214278
   76 ILE   CA       776    6.522372216    6.714805481    0.545363865
   76 ILE   CB       777    6.584599711    6.641904963    0.426106775
   76 ILE   CG1      778    6.491080575    6.537208296    0.365256785
   76 ILE   CG2      779    6.715796277    6.570717626    0.459730619
   76 ILE   CD       780    6.389314405    6.592621469    0.265341604
   76 ILE   C        781    6.624885804    6.800647042    0.619746466
   76 ILE   O        782    6.685624950    6.893503015    0.566648941
   77 VAL   N        783    6.629135909    6.776243868    0.750419426
   77 VAL   H        784    6.563424842    6.712520186    0.790699590
   77 VAL   CA       785    6.723247579    6.834522419    0.847151443
   77 VAL   CB       786    6.648579401    6.845824722    0.980210149
   77 VAL   CG1      787    6.733994824    6.894292894    1.097511193
   77 VAL   CG2      788    6.521460750    6.930392005    0.970299047
   77 VAL   C        789    6.839894888    6.737285417    0.865872259
   77 VAL   O        790    6.816253666    6.616604830    0.863364518
   78 ASP   N        791    0.041375465    6.788193905    0.890364662
   78 ASP   H        792    0.070416482    6.879219671    0.860831572
   78 ASP   CA       793    0.153682682    6.710854016    0.945270316
   78 ASP   CB       794    0.253890346    6.678219860    0.834346791
   78 ASP   CG       795    0.323823166    6.805853067    0.787186195
   78 ASP   OD1      796    0.423248883    6.843623003    0.852849275
   78 ASP   OD2      797    0.268468475    6.873757849    0.698024550
   78 ASP   C        798    0.227111132    6.781940317    1.059141366
   78 ASP   O        799    0.198872860    6.897556903    1.090196245
   79 THR   N        800    0.301587639    6.702962676    1.136000273
   79 THR   H        801    0.297480613    6.603263282    1.129326513
   79 THR   CA       802    0.398246643    6.755267142    1.233644311
   79 THR   CB       803    0.375493396    6.693352813    1.371700486
   79 THR   OG1      804    0.371624549    6.550571977    1.364838637
   79 THR   HG1      805    0.436395959    6.515895749    1.432678362
   79 THR   CG2      806    0.249436586    6.742139140    1.443391158
   79 THR   C        807    0.546817663    6.745539183    1.198368187
   79 THR   O        808    0.630757568    6.725584595    1.286038100
   80 GLY   N        809    0.581050742    6.758843811    1.070534375
   80 GLY   H        810    0.514887554    6.786844474    1.000965536
   80 GLY   CA       811    0.716991125    6.749213063    1.015414251
   80 GLY   C        812    0.816669017    6.858730892    1.053934284
   80 GLY   O        813    0.801901992    6.923193073    1.157653574
   81 ILE   N        814    0.911962062    6.887134662    0.965599235
   81 ILE   H        815    0.922818749    6.832139993    0.882787890
   81 ILE   CA       816    1.013797746    0.072827783    0.982715330
   81 ILE   CB       817    1.133570342    0.047335017    0.890969346
   81 ILE   CG1      818    1.258096755    0.119866983    0.942393691
   81 ILE   CG2      819    1.113104923    0.089481902    0.745312547
   81 ILE   CD       820    1.387254524    0.083884386    0.868673522
   81 ILE   C        821    0.967171123    0.218353592    0.975074455
   81 ILE   O        822    1.003019528    0.298798705    1.060937578
   82 GLY   N        823    0.871761493    0.244942776    0.886297875
   82 GLY   H        824    0.797217709    0.178858860    0.877500199
   82 GLY   CA       825    0.825829371    0.377634583    0.842756262
   82 GLY   C        826    0.890831731    0.432797592    0.715715800
   82 GLY   O        827    0.986777999    0.380860837    0.658896388
   83 MET   N        828    0.827652785    0.537130548    0.662670613
   83 MET   H        829    0.731576236    0.556091721    0.682913418
   83 MET   CA       830    0.889596499    0.625086564    0.562491285
   83 MET   CB       831    0.799417662    0.641591713    0.440007884
   83 MET   CG       832    0.807719463    0.521290017    0.345839993
   83 MET   SD       833    0.680284200    0.510637442    0.214932540
   83 MET   CE       834    0.537874989    0.480803660    0.317488645
   83 MET   C        835    0.918866982    0.765087637    0.616804519
   83 MET   O        836    0.848381626    0.815838024    0.703897647
   84 THR   N        837    1.033238751    0.817833919    0.574059596
   84 THR   H        838    1.097768210    0.765136960    0.518736403
   84 THR   CA       839    1.061479445    0.961729152    0.584396681
   84 THR   CB       840    1.209458790    0.997018651    0.567963539
   84 THR   OG1      841    1.250789799    0.980746855    0.432022568
   84 THR   HG1      842    1.259983315    0.882442857    0.416154147
   84 THR   CG2      843    1.295091224    0.914975224    0.664645891
   84 THR   C        844    0.983156603    1.035400010    0.475546736
   84 THR   O        845    0.938085981    0.976852912    0.377200278
   85 LYSH  N        846    0.982336326    1.167792284    0.488273597
   85 LYSH  H        847    1.013768071    1.213456318    0.571506007
   85 LYSH  CA       848    0.925560892    1.253716733    0.383375472
   85 LYSH  CB       849    0.923724391    1.399474926    0.429873725
   85 LYSH  CG       850    0.816737337    1.471982107    0.347994714
   85 LYSH  CD       851    0.829074441    1.622901858    0.369837538
   85 LYSH  CE       852    0.730040390    1.694014886    0.277402710
   85 LYSH  NZ       853    0.750568528    1.838187944    0.297360315
   85 LYSH  HZ1      854    0.726050026    1.857608677    0.392339856
   85 LYSH  HZ2      855    0.689098469    1.892354605    0.240027405
   85 LYSH  HZ3      856    0.845475615    1.864487710    0.280011755
   85 LYSH  C        857    0.998231168    1.241434119    0.249285460
   85 LYSH  O        858    0.934350146    1.234200185    0.144417274
   86 ALA   N        859    1.128818352    1.217889400    0.258384134
   86 ALA   H        860    1.172559996    1.202709801    0.347028733
   86 ALA   CA       861    1.214213815    1.193212427    0.141300348
   86 ALA   CB       862    1.360967866    1.183328356    0.183462773
   86 ALA   C        863    1.173241918    1.065952814    0.066900785
   86 ALA   O        864    1.141548799    1.071565690   -0.051824976
   87 ASP   N        865    1.154290117    0.956995969    0.140788276
   87 ASP   H        866    1.189712393    0.949652027    0.234021468
   87 ASP   CA       867    1.104763256    0.829693234    0.086447289
   87 ASP   CB       868    1.102050962    0.721468488    0.194568614
   87 ASP   CG       869    1.234157334    0.707541596    0.270482701
   87 ASP   OD1      870    1.341523365    0.710865773    0.206580004
   87 ASP   OD2      871    1.226489606    0.704616791    0.395208842
   87 ASP   C        872    0.964720409    0.841252666    0.025885462
   87 ASP   O        873    0.945936228    0.792979323   -0.085683883
   88 LEU   N        874    0.876952613    0.919020900    0.088638282
   88 LEU   H        875    0.890200709    0.941248110    0.185238562
   88 LEU   CA       876    0.745636857    0.951065283    0.030850002
   88 LEU   CB       877    0.660257733    1.040043054    0.121416892
   88 LEU   CG       878    0.610264357    0.972162300    0.249078175
   88 LEU   CD1      879    0.504017060    1.060540472    0.314719460
   88 LEU   CD2      880    0.555400206    0.832978103    0.217036255
   88 LEU   C        881    0.751572354    1.021763575    6.814233116
   88 LEU   O        882    0.700153451    0.970564981    6.714909097
   89 ILE   N        883    0.824787860    1.132781073    6.811985343
   89 ILE   H        884    0.861804781    1.167715004    6.898073631
   89 ILE   CA       885    0.841975521    1.213879614    6.690576647
   89 ILE   CB       886    0.903146278    1.349999689    6.724348319
   89 ILE   CG1      887    0.813438669    1.423858944    6.823883861
   89 ILE   CG2      888    0.922259031    1.436680873    6.599728596
   89 ILE   CD       889    0.890146970    1.536862821    6.892846852
   89 ILE   C        890    0.921726215    1.140553996    6.582520453
   89 ILE   O        891    0.882095028    1.145024925    6.466159386
   90 ASN   N        892    1.017703941    1.057220700    6.621671933
   90 ASN   H        893    1.053355054    1.060711773    6.715041214
   90 ASN   CA       894    1.082177831    0.958606630    6.533756223
   90 ASN   CB       895    1.223415535    0.923987757    6.581322899
   90 ASN   CG       896    1.303326365    0.853145497    6.471778021
   90 ASN   OD1      897    1.299518598    0.889295347    6.354278565
   90 ASN   ND2      898    1.385545942    0.756775638    6.512297055
   90 ASN   HD21     899    1.437094484    0.703635333    6.445083103
   90 ASN   HD22     900    1.384310139    0.727406097    6.607873547
   90 ASN   C        901    0.996818116    0.834037740    6.509098360
   90 ASN   O        902    1.036216739    0.720127468    6.533655330
   91 ASN   N        903    0.868800896    0.863926143    6.488861279
   91 ASN   H        904    0.836974304    0.958041239    6.500237434
   91 ASN   CA       905    0.764884091    0.772225488    6.439839814
   91 ASN   CB       906    0.781788747    0.756164715    6.288629644
   91 ASN   CG       907    0.729481861    0.881836716    6.218775953
   91 ASN   OD1      908    0.619462260    0.887093746    6.164053440
   91 ASN   ND2      909    0.808077409    0.989120401    6.217854977
   91 ASN   HD21     910    0.775516642    1.074698146    6.177665006
   91 ASN   HD22     911    0.903586296    0.985935822    6.247298512
   91 ASN   C        912    0.749637952    0.643380110    6.520956175
   91 ASN   O        913    0.781725547    0.532964603    6.477262244
   92 LEU   N        914    0.729405953    0.670908741    6.649500365
   92 LEU   H        915    0.731230255    0.766612581    6.678468431
   92 LEU   CA       916    0.705074044    0.575085950    6.758298784
   92 LEU   CB       917    0.565102442    0.514138211    6.748021575
   92 LEU   CG       918    0.450006402    0.613934810    6.733854248
   92 LEU   CD1      919    0.404263506    0.619020431    6.587940832
   92 LEU   CD2      920    0.330221791    0.570295678    6.818429832
   92 LEU   C        921    0.813961605    0.468816720    6.774483242
   92 LEU   O        922    0.789140497    0.348408752    6.770489573
   93 GLY   N        923    0.936734902    0.519379766    6.782170642
   93 GLY   H        924    0.948375184    0.618693952    6.783538346
   93 GLY   CA       925    1.061220927    0.443204639    6.799802801
   93 GLY   C        926    1.099020752    0.345405782    6.688356978
   93 GLY   O        927    1.160032926    0.241485897    6.713027871
   94 THR   N        928    1.070581662    0.378934444    6.562827297
   94 THR   H        929    1.059533482    0.476057697    6.541685609
   94 THR   CA       930    1.085931079    0.287740915    6.448554981
   94 THR   CB       931    0.951041978    0.252600124    6.385450003
   94 THR   OG1      932    0.900604329    0.360695351    6.306561096
   94 THR   HG1      933    0.852597615    0.424573183    6.366685826
   94 THR   CG2      934    0.847346934    0.207316955    6.488455570
   94 THR   C        935    1.177184502    0.336709626    6.335932255
   94 THR   O        936    1.217185404    0.453031514    6.335042072
   95 ILE   N        937    1.205951794    0.248674757    6.240473712
   95 ILE   H        938    1.173366326    0.154161019    6.243006056
   95 ILE   CA       939    1.277918071    0.287147833    6.118193810
   95 ILE   CB       940    1.392556058    0.192721391    6.081398263
   95 ILE   CG1      941    1.361044025    0.043004146    6.082257768
   95 ILE   CG2      942    1.512955069    0.223651650    6.170608478
   95 ILE   CD       943    1.307644435   -0.004831457    5.947098309
   95 ILE   C        944    1.185523384    0.312728080    5.998941929
   95 ILE   O        945    1.228152589    0.320118841    5.883802328
   96 ALA   N        946    1.059285021    0.339922705    6.030822754
   96 ALA   H        947    1.034595390    0.343076934    6.127684664
   96 ALA   CA       948    0.943182853    0.371266509    5.946283692
   96 ALA   CB       949    0.890300986    0.508085938    5.989819968
   96 ALA   C        950    0.951792235    0.359418183    5.793973366
   96 ALA   O        951    0.916323858    0.257376196    5.735164971
   97 LYSH  N        952    1.016491362    0.459257094    5.734494418
   97 LYSH  H        953    1.086324215    0.507531283    5.787356319
   97 LYSH  CA       954    1.030583494    0.476460034    5.589181757
   97 LYSH  CB       955    1.121778662    0.598466642    5.574668833
   97 LYSH  CG       956    1.166164575    0.635951134    5.433141454
   97 LYSH  CD       957    1.268560332    0.748769203    5.447064597
   97 LYSH  CE       958    1.317455345    0.796330602    5.310111346
   97 LYSH  NZ       959    1.217721293    0.884247290    5.247418322
   97 LYSH  HZ1      960    1.196903165    0.969003373    5.296217323
   97 LYSH  HZ2      961    1.133289904    0.830848234    5.243156298
   97 LYSH  HZ3      962    1.244646377    0.905794973    5.153552789
   97 LYSH  C        963    1.083811007    0.354869126    5.513070693
   97 LYSH  O        964    1.017533318    0.304671992    5.422425695
   98 SER   N        965    1.193663367    0.297464599    5.561330069
   98 SER   H        966    1.230640159    0.321328524    5.651125560
   98 SER   CA       967    1.253912433    0.179712355    5.497169168
   98 SER   CB       968    1.398920007    0.163458493    5.543186728
   98 SER   OG       969    1.397162743    0.161032569    5.686158307
   98 SER   HG       970    1.492504694    0.169347087    5.715154543
   98 SER   C        971    1.182773408    0.046230217    5.520226351
   98 SER   O        972    1.195842145   -0.047324214    5.441431412
   99 GLY   N        973    1.114548962    0.033109405    5.633650368
   99 GLY   H        974    1.119448620    0.100786369    5.707116330
   99 GLY   CA       975    1.023309365    6.839739867    5.659645351
   99 GLY   C        976    0.897190211    6.846208902    5.573248084
   99 GLY   O        977    0.861105690    6.744299094    5.514573028
  100 THR   N        978    0.839001573    0.045588840    5.555787504
  100 THR   H        979    0.852741339    0.118589012    5.622743700
  100 THR   CA       980    0.734160438    0.070879003    5.455890560
  100 THR   CB       981    0.689288471    0.217048980    5.450192013
  100 THR   OG1      982    0.643816948    0.260477444    5.578626079
  100 THR   HG1      983    0.597735280    0.348598447    5.568099419
  100 THR   CG2      984    0.581089976    0.241760003    5.344857088
  100 THR   C        985    0.780532849    0.029703066    5.316009871
  100 THR   O        986    0.710482101   -0.045457101    5.248375684
  101 LYSH  N        987    0.901316771    0.071046847    5.278714612
  101 LYSH  H        988    0.944392378    0.147842400    5.326126634
  101 LYSH  CA       989    0.968356134    0.027438339    5.155360058
  101 LYSH  CB       990    1.105885646    0.094478671    5.157293840
  101 LYSH  CG       991    1.205111059    0.036492516    5.056294217
  101 LYSH  CD       992    1.346008077    0.088889951    5.084735288
  101 LYSH  CE       993    1.446495679    0.010403141    5.000171327
  101 LYSH  NZ       994    1.410338816    0.004337804    4.857821147
  101 LYSH  HZ1      995    1.329336560   -0.053344813    4.847268837
  101 LYSH  HZ2      996    1.484011885   -0.038323407    4.805340762
  101 LYSH  HZ3      997    1.388942374    0.093926797    4.818882429
  101 LYSH  C        998    0.975181930    6.794110732    5.141960000
  101 LYSH  O        999    0.911238298    6.736186686    5.054283729
  102 ALA   N       1000    1.032176264    6.731976297    5.244833128
  102 ALA   H       1001    1.080553337    6.783908220    5.315284795
  102 ALA   CA      1002    1.041223529    6.585346019    5.250139210
  102 ALA   CB      1003    1.117013431    6.545486392    5.376947320
  102 ALA   C       1004    0.907216444    6.512026061    5.241462485
  102 ALA   O       1005    0.894513950    6.419398287    5.161522557
  103 PHE   N       1006    0.807858577    6.565482819    5.311895610
  103 PHE   H       1007    0.826689463    6.634812503    5.381462091
  103 PHE   CA      1008    0.668709605    6.518627572    5.304462976
  103 PHE   CB      1009    0.587070987    6.582793158    5.416838176
  103 PHE   CG      1010    0.443009509    6.532834059    5.429478902
  103 PHE   CD1     1011    0.411657501    6.397554099    5.423626810
  103 PHE   HD1     1012    0.490427259    6.322268441    5.420914736
  103 PHE   CD2     1013    0.341311221    6.627432547    5.434918082
  103 PHE   HD2     1014    0.366182024    6.733547769    5.436001599
  103 PHE   CE1     1015    0.278739949    6.356886665    5.423918485
  103 PHE   HE1     1016    0.255146173    6.251022859    5.413167034
  103 PHE   CE2     1017    0.208512254    6.586453654    5.436874817
  103 PHE   HE2     1018    0.129003106    6.660670484    5.443868840
  103 PHE   CZ      1019    0.176935675    6.451187883    5.431695074
  103 PHE   HZ      1020    0.073020235    6.418496398    5.427973683
  103 PHE   C       1021    0.600470211    6.540601507    5.169289718
  103 PHE   O       1022    0.553725403    6.442081143    5.112378855
  104 MET   N       1023    0.615006446    6.658890294    5.110241524
  104 MET   H       1024    0.643093768    6.738898988    5.163262684
  104 MET   CA      1025    0.566130546    6.685150047    4.974114480
  104 MET   CB      1026    0.576369959    6.834700610    4.943439469
  104 MET   CG      1027    0.475858862    6.915746555    5.025531624
  104 MET   SD      1028    0.476048126    7.095468968    4.991018215
  104 MET   CE      1029    0.311345255    7.137172936    5.044123381
  104 MET   C       1030    0.634093641    6.600875259    4.865986025
  104 MET   O       1031    0.563690934    6.542710914    4.783580629
  105 GLU   N       1032    0.765078267    6.581318877    4.878216154
  105 GLU   H       1033    0.817768694    6.633024451    4.945677727
  105 GLU   CA      1034    0.841306221    6.484864539    4.797616491
  105 GLU   CB      1035    0.991109732    6.508689553    4.817650248
  105 GLU   CG      1036    1.029691218    6.628941118    4.731287218
  105 GLU   CD      1037    1.150953194    6.710471648    4.776632672
  105 GLU   OE1     1038    1.248999419    6.653383306    4.829074679
  105 GLU   OE2     1039    1.144557522    6.833469005    4.755284474
  105 GLU   C       1040    0.800152891    6.338495931    4.814814382
  105 GLU   O       1041    0.770168319    6.270651588    4.716687632
  106 ALA   N       1042    0.771723286    6.299722738    4.938833848
  106 ALA   H       1043    0.804110809    6.357938396    5.013417971
  106 ALA   CA      1044    0.705784181    6.171820502    4.968868044
  106 ALA   CB      1045    0.702483786    6.149473379    5.120197859
  106 ALA   C       1046    0.563977103    6.154824288    4.913960630
  106 ALA   O       1047    0.528780991    6.049294832    4.861473202
  107 LEU   N       1048    0.481817171    6.258796572    4.925296856
  107 LEU   H       1049    0.503475282    6.333929000    4.987641215
  107 LEU   CA      1050    0.348279977    6.264767842    4.864096501
  107 LEU   CB      1051    0.274962358    6.395959871    4.892812302
  107 LEU   CG      1052    0.225567351    6.409779411    5.036954974
  107 LEU   CD1     1053    0.181403080    6.553791473    5.063769957
  107 LEU   CD2     1054    0.104343878    6.320174782    5.063084018
  107 LEU   C       1055    0.351261692    6.243027654    4.712667994
  107 LEU   O       1056    0.296821142    6.142748326    4.666724504
  108 GLN   N       1057    0.435227549    6.316376796    4.640142758
  108 GLN   H       1058    0.482735225    6.394310914    4.681022767
  108 GLN   CA      1059    0.452481667    6.293063131    4.496029127
  108 GLN   CB      1060    0.518236326    6.409209148    4.421213997
  108 GLN   CG      1061    0.664595033    6.429919391    4.460700893
  108 GLN   CD      1062    0.744611013    6.480630870    4.340566001
  108 GLN   OE1     1063    0.767291411    6.599783269    4.320137945
  108 GLN   NE2     1064    0.786019665    6.387389196    4.255256877
  108 GLN   HE21    1065    0.844152437    6.422032634    4.181643354
  108 GLN   HE22    1066    0.747039286    6.295338641    4.252902239
  108 GLN   C       1067    0.520257050    6.161499196    4.457216387
  108 GLN   O       1068    0.514371944    6.119514818    4.341740409
  109 ALA   N       1069    0.596301048    6.103564997    4.549694558
  109 ALA   H       1070    0.635387908    6.150449257    4.628903672
  109 ALA   CA      1071    0.643769473    5.964881331    4.538479653
  109 ALA   CB      1072    0.771713610    5.951975257    4.621402516
  109 ALA   C       1073    0.542670377    5.856477813    4.576413166
  109 ALA   O       1074    0.575688646    5.738688667    4.563550454
  110 GLY   N       1075    0.424567183    5.891424107    4.626606714
  110 GLY   H       1076    0.399162309    5.987736678    4.635501314
  110 GLY   CA      1077    0.319275909    5.792870098    4.655105285
  110 GLY   C       1078    0.277670123    5.769666616    4.800499774
  110 GLY   O       1079    0.203083766    5.676572901    4.830529780
  111 ALA   N       1080    0.336270724    5.846082611    4.892250383
  111 ALA   H       1081    0.406518738    5.913400617    4.869119150
  111 ALA   CA      1082    0.292789384    5.849982677    5.032622576
  111 ALA   CB      1083    0.404768548    5.907752518    5.119436999
  111 ALA   C       1084    0.162965237    5.928346817    5.053037163
  111 ALA   O       1085    0.121190979    6.003892559    4.965410909
  112 ASP   N       1086    0.097662526    5.903789101    5.166269115
  112 ASP   H       1087    0.119375809    5.824482915    5.223191232
  112 ASP   CA      1088    6.894116150    5.975175910    5.205198199
  112 ASP   CB      1089    6.777857805    5.875701660    5.206465946
  112 ASP   CG      1090    6.765915322    5.803541426    5.340838023
  112 ASP   OD1     1091    6.865803947    5.756698082    5.399589787
  112 ASP   OD2     1092    6.659628368    5.822930488    5.403704135
  112 ASP   C       1093    6.909638105    6.058913940    5.332316810
  112 ASP   O       1094    7.016238677    6.067329176    5.393111703
  113 ILE   N       1095    6.797144468    6.106457789    5.385001341
  113 ILE   H       1096    6.711354468    6.059903716    5.363257508
  113 ILE   CA      1097    6.795495818    6.185980543    5.508640124
  113 ILE   CB      1098    6.680896801    6.287300499    5.504794071
  113 ILE   CG1     1099    6.698501579    6.387591774    5.390598045
  113 ILE   CG2     1100    6.664211296    6.361830601    5.637385194
  113 ILE   CD      1101    6.581138747    6.483891180    5.371495470
  113 ILE   C       1102    6.809879872    6.103809329    5.636906300
  113 ILE   O       1103    6.859865490    6.154961903    5.736980698
  114 SER   N       1104    6.784436038    5.973563808    5.628011698
  114 SER   H       1105    6.729550557    5.933971178    5.554380582
  114 SER   CA      1106    6.824696369    5.878251167    5.732432034
  114 SER   CB      1107    6.746665129    5.746636692    5.732919816
  114 SER   OG      1108    6.793776195    5.647598729    5.641139207
  114 SER   HG      1109    6.789954091    5.683694302    5.547955287
  114 SER   C       1110    0.056110770    5.850661680    5.739304553
  114 SER   O       1111    0.102557890    5.768940455    5.818642333
  115 MET   N       1112    0.135718100    5.925187900    5.663163134
  115 MET   H       1113    0.098527184    5.962227875    5.578041873
  115 MET   CA      1114    0.282513770    5.931027714    5.668588989
  115 MET   CB      1115    0.339504808    5.882033571    5.535303051
  115 MET   CG      1116    0.301007757    5.736707657    5.506828572
  115 MET   SD      1117    0.389029728    5.654979749    5.368764521
  115 MET   CE      1118    0.558297013    5.684859567    5.415027611
  115 MET   C       1119    0.351804356    6.061466040    5.708564270
  115 MET   O       1120    0.474633588    6.067935903    5.710003196
  116 ILE   N       1121    0.280293156    6.154570455    5.771084041
  116 ILE   H       1122    0.195820218    6.126367814    5.816569576
  116 ILE   CA      1123    0.326786512    6.290842623    5.800758880
  116 ILE   CB      1124    0.204062815    6.380101649    5.820320896
  116 ILE   CG1     1125    0.241353035    6.528097436    5.831126599
  116 ILE   CG2     1126    0.114420370    6.339333360    5.937434441
  116 ILE   CD      1127    0.116602786    6.613632664    5.854176473
  116 ILE   C       1128    0.438359607    6.315227418    5.902586463
  116 ILE   O       1129    0.541858321    6.371765957    5.867637165
  117 GLY   N       1130    0.419651990    6.273201752    6.027382665
  117 GLY   H       1131    0.336032094    6.229545625    6.060597905
  117 GLY   CA      1132    0.517809439    6.292943425    6.135021407
  117 GLY   C       1133    0.658625317    6.235377769    6.118628526
  117 GLY   O       1134    0.754379176    6.288899868    6.174278318
  118 GLN   N       1135    0.671009882    6.132683507    6.035025228
  118 GLN   H       1136    0.593451495    6.070070651    6.026956706
  118 GLN   CA      1137    0.797530582    6.080616183    5.981226726
  118 GLN   CB      1138    0.763095590    5.976835822    5.874208883
  118 GLN   CG      1139    0.726188810    5.841673795    5.935675268
  118 GLN   CD      1140    0.611435156    5.772815729    5.861548965
  118 GLN   OE1     1141    0.495001981    5.786118126    5.898888552
  118 GLN   NE2     1142    0.638779862    5.691259916    5.760109738
  118 GLN   HE21    1143    0.563368811    5.645698411    5.712818398
  118 GLN   HE22    1144    0.733066369    5.674087455    5.731573040
  118 GLN   C       1145    0.892237416    6.185534074    5.922613691
  118 GLN   O       1146    1.013725592    6.166529387    5.919456076
  119 PHE   N       1147    0.833314795    6.298281079    5.883799627
  119 PHE   H       1148    0.734458042    6.300868461    5.868890080
  119 PHE   CA      1149    0.904414379    6.416882125    5.833923365
  119 PHE   CB      1150    0.850468938    6.449984017    5.694615630
  119 PHE   CG      1151    0.839391738    6.327971780    5.602958724
  119 PHE   CD1     1152    0.950829124    6.274627469    5.539262312
  119 PHE   HD1     1153    1.049170851    6.318145084    5.557074829
  119 PHE   CD2     1154    0.715844817    6.265664927    5.589729410
  119 PHE   HD2     1155    0.628642175    6.305235188    5.641785723
  119 PHE   CE1     1156    0.938916078    6.160246634    5.461192694
  119 PHE   HE1     1157    1.024241067    6.123836121    5.403961574
  119 PHE   CE2     1158    0.701648585    6.150970724    5.512507414
  119 PHE   HE2     1159    0.603718388    6.105698028    5.497023131
  119 PHE   CZ      1160    0.814797929    6.098474624    5.451197489
  119 PHE   HZ      1161    0.804938715    6.005424316    5.395312887
  119 PHE   C       1162    0.895317129    6.536796543    5.928524684
  119 PHE   O       1163    0.899764341    6.652714142    5.887630518
  120 GLY   N       1164    0.865996243    6.511037555    6.055679333
  120 GLY   H       1165    0.846565450    6.417645559    6.085717346
  120 GLY   CA      1166    0.859801726    6.609794500    6.164404530
  120 GLY   C       1167    0.739047747    6.703693643    6.167968274
  120 GLY   O       1168    0.715615586    6.771059936    6.268176640
  121 VAL   N       1169    0.661603424    6.707517522    6.059903077
  121 VAL   H       1170    0.692193990    6.662891619    5.975795417
  121 VAL   CA      1171    0.544272379    6.794609965    6.043800951
  121 VAL   CB      1172    0.532306285    6.838936600    5.897852459
  121 VAL   CG1     1173    0.622368451    6.960092097    5.872905175
  121 VAL   CG2     1174    0.560209231    6.728134101    5.796096370
  121 VAL   C       1175    0.408715513    6.755565393    6.103067246
  121 VAL   O       1176    0.314693925    6.834470423    6.095133945
  122 GLY   N       1177    0.407106292    6.652494703    6.187121167
  122 GLY   H       1178    0.491028296    6.615420377    6.226925331
  122 GLY   CA      1179    0.286123876    6.585950563    6.237587667
  122 GLY   C       1180    0.176693290    6.668996981    6.304962657
  122 GLY   O       1181    0.061487816    6.656988131    6.263568675
  123 PHE   N       1182    0.213296944    6.768984086    6.384660534
  123 PHE   H       1183    0.309940048    6.783294918    6.406013527
  123 PHE   CA      1184    0.123087139    6.863338531    6.452259560
  123 PHE   CB      1185    0.205253332    6.966435995    6.529923011
  123 PHE   CG      1186    0.134848117    7.095238920    6.573092450
  123 PHE   CD1     1187    0.061320546    0.182385780    6.690891661
  123 PHE   HD1     1188    0.046414797    0.092548408    6.750794934
  123 PHE   CD2     1189    0.158674120    0.292421918    6.500510956
  123 PHE   HD2     1190    0.222303492    0.290290361    6.412037891
  123 PHE   CE1     1191    0.010795781    0.303966321    6.735460939
  123 PHE   HE1     1192   -0.044167990    0.309552481    6.829418063
  123 PHE   CE2     1193    0.107830562    0.414248747    6.544007049
  123 PHE   HE2     1194    0.131441820    0.505624029    6.489472041
  123 PHE   CZ      1195    0.034217079    0.419474758    6.661795702
  123 PHE   HZ      1196   -0.003338893    0.514888277    6.698766096
  123 PHE   C       1197    0.025791640    0.015381537    6.357881193
  123 PHE   O       1198   -0.092442160    0.022989584    6.390924901
  124 TYR   N       1199    0.068234040    0.041683449    6.234607784
  124 TYR   H       1200    0.162943308    0.027493224    6.205796718
  124 TYR   CA      1201    6.896174770    0.099177771    6.134505863
  124 TYR   CB      1202    6.967211824    0.153642683    6.010434107
  124 TYR   CG      1203    7.050345757    0.276798433    6.046892163
  124 TYR   CD1     1204    0.065557224    0.390203902    6.092972454
  124 TYR   HD1     1205   -0.042767583    0.398514884    6.084211973
  124 TYR   CD2     1206    0.270287570    0.271163354    6.047243990
  124 TYR   HD2     1207    0.322289172    0.178872833    6.021603385
  124 TYR   CE1     1208    0.136752129    0.496376795    6.147523202
  124 TYR   HE1     1209    0.089496205    0.588742453    6.180936719
  124 TYR   CE2     1210    0.341951379    0.379915706    6.095778637
  124 TYR   HE2     1211    0.444446060    0.391145193    6.060457609
  124 TYR   CZ      1212    0.275377829    0.487776468    6.152831409
  124 TYR   OH      1213    0.336655862    0.562179769    6.248756136
  124 TYR   HH      1214    0.422249411    0.591602934    6.206242734
  124 TYR   C       1215    6.775872528    0.013548245    6.094438235
  124 TYR   O       1216    6.672879149    0.070438997    6.058554179
  125 SER   N       1217    6.780428122    6.804744953    6.131199730
  125 SER   H       1218    6.868235480    6.757628139    6.139667054
  125 SER   CA      1219    6.663283705    6.716073480    6.126590617
  125 SER   CB      1220    6.695444138    6.569144628    6.154595364
  125 SER   OG      1221    6.743335337    6.557763865    6.288862499
  125 SER   HG      1222    6.842007770    6.567044264    6.302190201
  125 SER   C       1223    6.552882931    6.754763515    6.225205139
  125 SER   O       1224    6.436687155    6.723408022    6.199780621
  126 ALA   N       1225    6.582191740    6.843716476    6.319652897
  126 ALA   H       1226    6.676970868    6.860303994    6.346899533
  126 ALA   CA      1227    6.480903035    6.909470110    6.403496718
  126 ALA   CB      1228    6.552384888    7.005737832    6.498538234
  126 ALA   C       1229    6.379104947    0.066656876    6.318322695
  126 ALA   O       1230    6.258728440    0.055584557    6.341067311
  127 TYR   N       1231    6.428726767    0.129459499    6.212096691
  127 TYR   H       1232    6.513644388    0.096427881    6.170872306
  127 TYR   CA      1233    6.344762175    0.191114040    6.108357822
  127 TYR   CB      1234    6.420036797    0.287867539    6.016802588
  127 TYR   CG      1235    6.482169829    0.404174587    6.094401208
  127 TYR   CD1     1236    6.404314641    0.512573007    6.133204055
  127 TYR   HD1     1237    6.302409805    0.524427472    6.096397868
  127 TYR   CD2     1238    6.608434699    0.386610216    6.149788448
  127 TYR   HD2     1239    6.675660756    0.310946903    6.109332046
  127 TYR   CE1     1240    6.450308890    0.599335897    6.231565159
  127 TYR   HE1     1241    6.387337571    0.683266221    6.261083185
  127 TYR   CE2     1242    6.654426874    0.472335090    6.249060175
  127 TYR   HE2     1243    6.752107691    0.455470428    6.294392739
  127 TYR   CZ      1244    6.574388709    0.578148545    6.290497605
  127 TYR   OH      1245    6.603521777    0.639850578    6.408141660
  127 TYR   HH      1246    6.654547502    0.724419914    6.392559168
  127 TYR   C       1247    6.254564073    0.097358575    6.027839404
  127 TYR   O       1248    6.150440206    0.143765642    5.981617297
  128 LEU   N       1249    6.283181364    6.886405455    6.029080381
  128 LEU   H       1250    6.352951283    6.850709236    6.091207744
  128 LEU   CA      1251    6.187833114    6.785497749    5.980717386
  128 LEU   CB      1252    6.237461463    6.640774971    5.982434931
  128 LEU   CG      1253    6.355084146    6.601536926    5.892779947
  128 LEU   CD1     1254    6.388313377    6.454255832    5.917540758
  128 LEU   CD2     1255    6.325907303    6.618980500    5.743607404
  128 LEU   C       1256    6.056820724    6.789046083    6.059689130
  128 LEU   O       1257    5.951309475    6.789713283    5.996460222
  129 VAL   N       1258    6.062415659    6.804163980    6.191708623
  129 VAL   H       1259    6.151540113    6.807124392    6.236977792
  129 VAL   CA      1260    5.943235878    6.816466452    6.276891056
  129 VAL   CB      1261    5.944095302    6.724658011    6.399294867
  129 VAL   CG1     1262    5.930866235    6.578895395    6.354688680
  129 VAL   CG2     1263    6.066780340    6.746120112    6.488163214
  129 VAL   C       1264    5.896450721    0.036064262    6.321951442
  129 VAL   O       1265    5.776783703    0.064122314    6.326806387
  130 ALA   N       1266    5.989632617    0.125767028    6.352968886
  130 ALA   H       1267    6.086913037    0.102829930    6.356195280
  130 ALA   CA      1268    5.953493280    0.261019530    6.397843939
  130 ALA   CB      1269    6.036944036    0.289940694    6.522785950
  130 ALA   C       1270    5.973087595    0.367741135    6.289961733
  130 ALA   O       1271    6.038578546    0.340492525    6.189468172
  131 GLU   N       1272    5.900311761    0.478857402    6.296805602
  131 GLU   H       1273    5.814329484    0.484902097    6.347523496
  131 GLU   CA      1274    5.939807726    0.596394270    6.217837465
  131 GLU   CB      1275    5.824308697    0.680813412    6.163566546
  131 GLU   CG      1276    5.725673697    0.742419718    6.262989740
  131 GLU   CD      1277    5.622847477    0.643488924    6.318177140
  131 GLU   OE1     1278    5.558770777    0.577533539    6.233515758
  131 GLU   OE2     1279    5.598972606    0.646073709    6.440848693
  131 GLU   C       1280    6.046067047    0.681156346    6.288100101
  131 GLU   O       1281    6.145670010    0.714850266    6.224263186
  132 LYSH  N       1282    6.028169167    0.698869425    6.418702334
  132 LYSH  H       1283    5.939032844    0.682079603    6.460807177
  132 LYSH  CA      1284    6.126672756    0.755643141    6.511884306
  132 LYSH  CB      1285    6.067640759    0.878305326    6.581757378
  132 LYSH  CG      1286    6.158738570    0.948202486    6.682862413
  132 LYSH  CD      1287    6.100807344    1.078159058    6.739114195
  132 LYSH  CE      1288    5.997991261    1.057220593    6.850453016
  132 LYSH  NZ      1289    5.994753595    1.179019571    6.932695801
  132 LYSH  HZ1     1290    5.965445659    1.260943160    6.883404577
  132 LYSH  HZ2     1291    6.085548564    1.196216152    6.970912962
  132 LYSH  HZ3     1292    5.933094837    1.164739926    7.010114647
  132 LYSH  C       1293    6.181003314    0.656255192    6.614760439
  132 LYSH  O       1294    6.107343165    0.588170669    6.685955550
  133 VAL   N       1295    6.311485638    0.673486150    6.633903515
  133 VAL   H       1296    6.362826072    0.734095185    6.573146078
  133 VAL   CA      1297    6.392624596    0.612451406    6.740211519
  133 VAL   CB      1298    6.505289054    0.527526330    6.681032615
  133 VAL   CG1     1299    6.594841123    0.461692313    6.786176853
  133 VAL   CG2     1300    6.451166995    0.416966458    6.590187790
  133 VAL   C       1301    6.454882611    0.724318897    6.824012518
  133 VAL   O       1302    6.513514797    0.819004822    6.771790277
  134 THR   N       1303    6.439444007    0.708817818    0.036266706
  134 THR   H       1304    6.376276166    0.640844783    0.073553967
  134 THR   CA      1305    6.502268941    0.797363310    0.135382262
  134 THR   CB      1306    6.400826882    0.859250348    0.231779159
  134 THR   OG1     1307    6.279481916    0.897555276    0.166541158
  134 THR   HG1     1308    6.287549133    0.996596830    0.155329868
  134 THR   CG2     1309    6.458645743    0.984434527    0.298073212
  134 THR   C       1310    6.600811078    0.713977824    0.217512088
  134 THR   O       1311    6.561980182    0.609703175    0.269955448
  135 VAL   N       1312    6.725333845    0.759966116    0.225808815
  135 VAL   H       1313    6.752200129    0.850864677    0.193939477
  135 VAL   CA      1314    6.829730158    0.687663745    0.299882659
  135 VAL   CB      1315    6.942287675    0.642007805    0.206841394
  135 VAL   CG1     1316    7.048194454    0.560100945    0.280916436
  135 VAL   CG2     1317    6.891973697    0.564776858    0.084729010
  135 VAL   C       1318    6.880516152    0.773116728    0.416203952
  135 VAL   O       1319    6.932232967    0.882680628    0.394951631
  136 ILE   N       1320    6.857215529    0.723558188    0.537410893
  136 ILE   H       1321    6.815074221    0.633156856    0.544707174
  136 ILE   CA      1322    6.908514233    0.780097830    0.663035399
  136 ILE   CB      1323    6.804990594    0.771030959    0.775343187
  136 ILE   CG1     1324    6.665717510    0.824662665    0.741599096
  136 ILE   CG2     1325    6.853708986    0.838435268    0.903770077
  136 ILE   CD      1326    6.655305254    0.975583672    0.718653752
  136 ILE   C       1327    0.112700229    0.698284721    0.702529592
  136 ILE   O       1328    0.105197935    0.575509552    0.701975506
  137 THR   N       1329    0.224091006    0.763016935    0.735574761
  137 THR   H       1330    0.229479519    0.862423629    0.726041551
  137 THR   CA      1331    0.347973864    0.692641373    0.771786848
  137 THR   CB      1332    0.441311420    0.677324503    0.651526736
  137 THR   OG1     1333    0.541156142    0.578677721    0.678906179
  137 THR   HG1     1334    0.500890717    0.488972988    0.660677315
  137 THR   CG2     1335    0.503680715    0.810539660    0.609381100
  137 THR   C       1336    0.424150871    0.750677656    0.891123592
  137 THR   O       1337    0.423319339    0.871847067    0.912279709
  138 LYSH  N       1338    0.500042262    0.661859593    0.954699854
  138 LYSH  H       1339    0.485434398    0.564139435    0.939248065
  138 LYSH  CA      1340    0.590145965    0.693673449    1.066414595
  138 LYSH  CB      1341    0.508125615    0.693876777    1.195575047
  138 LYSH  CG      1342    0.577307881    0.774228767    1.305882336
  138 LYSH  CD      1343    0.594743384    0.919381355    1.260763273
  138 LYSH  CE      1344    0.658730357    1.013470210    1.363040467
  138 LYSH  NZ      1345    0.803582248    0.989737328    1.370893130
  138 LYSH  HZ1     1346    0.849368869    1.014053860    1.285382780
  138 LYSH  HZ2     1347    0.820326102    0.893275082    1.391253618
  138 LYSH  HZ3     1348    0.842539431    1.045067118    1.444520252
  138 LYSH  C       1349    0.713122779    0.604800726    1.086095616
  138 LYSH  O       1350    0.704729834    0.485055996    1.112973052
  139 HISA  N       1351    0.827004211    0.673033895    1.078024254
  139 HISA  H       1352    0.823895821    0.766474530    1.042527200
  139 HISA  CA      1353    0.964828436    0.633156767    1.110079192
  139 HISA  CB      1354    1.049240438    0.660973965    0.985531515
  139 HISA  CG      1355    1.179759577    0.584541674    0.962469435
  139 HISA  ND1     1356    1.300893734    0.627833796    0.996291316
  139 HISA  HD1     1357    1.326030349    0.691420427    1.069269943
  139 HISA  CD2     1358    1.196903577    0.477509775    0.885392756
  139 HISA  HD2     1359    1.116914809    0.412068751    0.850722064
  139 HISA  CE1     1360    1.390268754    0.546827687    0.940273580
  139 HISA  HE1     1361    1.497718131    0.553732243    0.957242977
  139 HISA  NE2     1362    1.326778989    0.452676974    0.871040974
  139 HISA  C       1363    1.011603410    0.727088828    1.221438843
  139 HISA  O       1364    0.986245135    0.846998364    1.210996376
  140 ASN   N       1365    1.093656541    0.685967890    1.317695545
  140 ASN   H       1366    1.143524374    0.599735284    1.308856025
  140 ASN   CA      1367    1.119731016    0.767585460    1.437154172
  140 ASN   CB      1368    1.188096804    0.689563854    1.549606766
  140 ASN   CG      1369    1.112308298    0.567610866    1.602414024
  140 ASN   OD1     1370    0.991558122    0.549060147    1.588163445
  140 ASN   ND2     1371    1.186524856    0.469528258    1.653017432
  140 ASN   HD21    1372    1.142162371    0.391609405    1.697285822
  140 ASN   HD22    1373    1.282041384    0.462894144    1.624177063
  140 ASN   C       1374    1.192778509    0.900302631    1.415724836
  140 ASN   O       1375    1.140700751    1.005674495    1.451983342
  141 ASP   N       1376    1.292544174    0.895961533    1.327860383
  141 ASP   H       1377    1.331056866    0.808389344    1.298720490
  141 ASP   CA      1378    1.380362386    1.008028120    1.291266187
  141 ASP   CB      1379    1.481387809    0.959698658    1.187033374
  141 ASP   CG      1380    1.540355308    0.822250786    1.219238281
  141 ASP   OD1     1381    1.654948461    0.814600200    1.268571794
  141 ASP   OD2     1382    1.468921317    0.723654817    1.190935985
  141 ASP   C       1383    1.311771820    1.132202826    1.233931069
  141 ASP   O       1384    1.363026892    1.242324436    1.253328751
  142 ASP   N       1385    1.202997797    1.114143824    1.159559808
  142 ASP   H       1386    1.154896679    1.026469463    1.159090922
  142 ASP   CA      1387    1.133425570    1.222396481    1.088481555
  142 ASP   CB      1388    1.163945514    1.204780460    0.939592470
  142 ASP   CG      1389    1.113520522    1.313290058    0.844246800
  142 ASP   OD1     1390    1.081437574    1.425591112    0.888762047
  142 ASP   OD2     1391    1.104746699    1.284067749    0.723027672
  142 ASP   C       1392    0.984043406    1.215100365    1.120764139
  142 ASP   O       1393    0.935027123    1.111999528    1.166553020
  143 GLU   N       1394    0.909949833    1.322638802    1.095524919
  143 GLU   H       1395    0.944151269    1.389383386    1.029366205
  143 GLU   CA      1396    0.770211067    1.338882840    1.138177818
  143 GLU   CB      1397    0.726720810    1.485214949    1.127833240
  143 GLU   CG      1398    0.746523108    1.556919897    1.261535935
  143 GLU   CD      1399    0.667145699    1.498258944    1.378433287
  143 GLU   OE1     1400    0.553776475    1.452670373    1.352087477
  143 GLU   OE2     1401    0.722407003    1.495022893    1.490500439
  143 GLU   C       1402    0.660359044    1.247831540    1.082898861
  143 GLU   O       1403    0.688959009    1.158235008    1.003623320
  144 GLN   N       1404    0.539821457    1.255906515    1.138526959
  144 GLN   H       1405    0.522993034    1.324778560    1.209054731
  144 GLN   CA      1406    0.423327539    1.181340358    1.088744294
  144 GLN   CB      1407    0.313334644    1.160430051    1.193023566
  144 GLN   CG      1408    0.228160370    1.039386738    1.154269871
  144 GLN   CD      1409    0.129919835    0.993796765    1.262340921
  144 GLN   OE1     1410    0.160562957    0.912293019    1.349201354
  144 GLN   NE2     1411    0.001896363    1.026116944    1.246430271
  144 GLN   HE21    1412   -0.062524540    0.997583404    1.317393533
  144 GLN   HE22    1413   -0.034522993    1.066183604    1.162363147
  144 GLN   C       1414    0.369934758    1.246356240    0.960955232
  144 GLN   O       1415    0.331983836    1.363333034    0.962572638
  145 TYR   N       1416    0.373948859    1.169515149    0.852479032
  145 TYR   H       1417    0.417535790    1.079524332    0.852959853
  145 TYR   CA      1418    0.334572255    1.223447064    0.721530177
  145 TYR   CB      1419    0.451413797    1.223011306    0.622753335
  145 TYR   CG      1420    0.560875433    1.320790228    0.665906571
  145 TYR   CD1     1421    0.544136993    1.458249514    0.653955787
  145 TYR   HD1     1422    0.452169445    1.500135510    0.613108096
  145 TYR   CD2     1423    0.678738228    1.268495026    0.717804767
  145 TYR   HD2     1424    0.688989782    1.161030032    0.732811513
  145 TYR   CE1     1425    0.646705948    1.543139188    0.693863064
  145 TYR   HE1     1426    0.628152610    1.650536980    0.695440479
  145 TYR   CE2     1427    0.781270761    1.353372835    0.757840794
  145 TYR   HE2     1428    0.868065433    1.310987694    0.808333642
  145 TYR   CZ      1429    0.765130195    1.490776426    0.744397002
  145 TYR   OH      1430    0.869504743    1.574064178    0.770142870
  145 TYR   HH      1431    0.943300297    1.525636422    0.817137700
  145 TYR   C       1432    0.215208716    1.153194225    0.656545727
  145 TYR   O       1433    0.202234815    1.030953904    0.660786301
  146 ALA   N       1434    0.142823290    1.238604865    0.584774941
  146 ALA   H       1435    0.168141312    1.335197694    0.579406208
  146 ALA   CA      1436    0.020245511    1.203839902    0.511444366
  146 ALA   CB      1437   -0.097217623    1.273881299    0.580051581
  146 ALA   C       1438    0.031070787    1.238438330    0.362811190
  146 ALA   O       1439    0.026334178    1.354234763    0.321607408
  147 TRP   N       1440    0.062672690    1.134602141    0.285929829
  147 TRP   H       1441    0.082125237    1.044948832    0.325720408
  147 TRP   CA      1442    0.058165981    1.136811987    0.139027315
  147 TRP   CB      1443    0.157594471    1.032764516    0.087056513
  147 TRP   CG      1444    0.179604477    1.014042562    6.855743986
  147 TRP   CD1     1445    0.289014170    1.054795073    6.792021690
  147 TRP   HD1     1446    0.371626166    1.109089409    6.837938825
  147 TRP   CD2     1447    0.110536775    0.930190032    6.769019118
  147 TRP   NE1     1448    0.292506248    1.002272600    6.669882311
  147 TRP   HE1     1449    0.361752886    1.020162693    6.599990624
  147 TRP   CE2     1450    0.185058025    0.926036394    6.651753159
  147 TRP   CE3     1451    6.914762071    0.852405241    6.779760299
  147 TRP   HE3     1452    6.855481272    0.854532173    6.871205710
  147 TRP   CZ2     1453    0.145124695    0.844988025    6.546130638
  147 TRP   HZ2     1454    0.199811890    0.845815423    6.451845824
  147 TRP   CZ3     1455    6.874845593    0.769909103    6.675269870
  147 TRP   HZ3     1456    6.777140274    0.721641796    6.677177705
  147 TRP   CH2     1457    0.031339611    0.766129055    6.558583344
  147 TRP   HH2     1458   -0.003944315    0.709180291    6.472606958
  147 TRP   C       1459    6.835430170    1.099855913    0.094632224
  147 TRP   O       1460    6.773412177    1.008777892    0.149290829
  148 GLU   N       1461    6.786834976    1.169487775    6.911210755
  148 GLU   H       1462    6.839138480    1.244132513    6.870079932
  148 GLU   CA      1463    6.654582199    1.141597431    6.853380467
  148 GLU   CB      1464    6.553933522    1.237363250    6.917483204
  148 GLU   CG      1465    6.410336425    1.201471345    6.878745042
  148 GLU   CD      1466    6.307562664    1.257279142    0.058443420
  148 GLU   OE1     1467    6.247598853    1.362863045    0.028774933
  148 GLU   OE2     1468    6.275427026    1.184390820    0.154774067
  148 GLU   C       1469    6.659726771    1.149864318    6.700683084
  148 GLU   O       1470    6.723143281    1.238630941    6.643859932
  149 SER   N       1471    6.594687453    1.052725013    6.637244633
  149 SER   H       1472    6.558427718    0.974002879    6.687140870
  149 SER   CA      1473    6.589849567    1.040569069    6.490823905
  149 SER   CB      1474    6.724044612    0.983983719    6.443886621
  149 SER   OG      1475    6.723044157    0.862200252    6.368933975
  149 SER   HG      1476    6.703799405    0.886327761    6.273813145
  149 SER   C       1477    6.465514133    0.971209656    6.434776331
  149 SER   O       1478    6.429152852    0.864392988    6.483748550
  150 SER   N       1479    6.416782863    1.024649700    6.323153227
  150 SER   H       1480    6.471934002    1.090291096    6.271665978
  150 SER   CA      1481    6.283520200    1.002421319    6.265214187
  150 SER   CB      1482    6.187353476    1.110673177    6.314635809
  150 SER   OG      1483    6.225083268    1.170053897    6.439141120
  150 SER   HG      1484    6.154122914    1.227067730    6.480551065
  150 SER   C       1485    6.271357368    1.006429837    6.112736688
  150 SER   O       1486    6.162226460    1.024427297    6.058916554
  151 ALA   N       1487    6.380814611    0.981054893    6.041563000
  151 ALA   H       1488    6.461087691    0.945164868    6.089202532
  151 ALA   CA      1489    6.403969459    1.005785451    5.898520164
  151 ALA   CB      1490    6.311006576    0.918071494    5.814405713
  151 ALA   C       1491    6.400063779    1.153443305    5.858618840
  151 ALA   O       1492    6.377648337    1.239886394    5.943218578
  152 GLY   N       1493    6.425782948    1.187494216    5.732640526
  152 GLY   H       1494    6.427104317    1.118627788    5.660131355
  152 GLY   CA      1495    6.428325132    1.325728922    5.682685556
  152 GLY   C       1496    6.556665201    1.407433470    5.666402605
  152 GLY   O       1497    6.548430989    1.527888500    5.642886225
  153 GLY   N       1498    6.672509111    1.343266983    5.678725377
  153 GLY   H       1499    6.673884570    1.244414012    5.693791530
  153 GLY   CA      1500    6.805002841    1.401914549    5.653899764
  153 GLY   C       1501    6.902052415    1.412067384    5.771758223
  153 GLY   O       1502    7.016814698    1.369060273    5.761234120
  154 SER   N       1503    6.846159833    1.436415998    5.889962136
  154 SER   H       1504    6.747134057    1.447156733    5.898890340
  154 SER   CA      1505    6.918399828    1.473934651    6.012375697
  154 SER   CB      1506    6.880053975    1.617548908    6.048597996
  154 SER   OG      1507    6.737123209    1.622014309    6.047266277
  154 SER   HG      1508    6.705876149    1.699976861    6.101538391
  154 SER   C       1509    6.885372454    1.387200092    6.134027841
  154 SER   O       1510    6.807200057    1.292966451    6.122208858
  155 PHE   N       1511    0.050728901    1.396366001    6.236507245
  155 PHE   H       1512    0.142410429    1.433488346    6.221729774
  155 PHE   CA      1513    0.026530504    1.350197324    6.373963070
  155 PHE   CB      1514    0.113135423    1.229160748    6.409458237
  155 PHE   CG      1515    0.264774613    1.249302162    6.412264956
  155 PHE   CD1     1516    0.326854974    1.284586949    6.531521037
  155 PHE   HD1     1517    0.267492247    1.311138652    6.618986836
  155 PHE   CD2     1518    0.340001797    1.210950019    6.301856697
  155 PHE   HD2     1519    0.290789112    1.184225011    6.208347449
  155 PHE   CE1     1520    0.465498514    1.279628953    6.540212089
  155 PHE   HE1     1521    0.515390749    1.310963443    6.631914292
  155 PHE   CE2     1522    0.478478635    1.205501925    6.312477399
  155 PHE   HE2     1523    0.536767594    1.167111272    6.228754310
  155 PHE   CZ      1524    0.542032510    1.239682911    6.431276813
  155 PHE   HZ      1525    0.650899374    1.240044183    6.436731557
  155 PHE   C       1526    0.049425308    1.463316318    6.474429945
  155 PHE   O       1527    0.131931111    1.552088978    6.453368500
  156 THR   N       1528    6.896065614    1.456802790    6.585881231
  156 THR   H       1529    6.832190985    1.381621776    6.602247265
  156 THR   CA      1530    6.903024372    1.556073660    6.694075315
  156 THR   CB      1531    6.767740800    1.621439070    6.723006564
  156 THR   OG1     1532    6.673441783    1.530954344    6.781051463
  156 THR   HG1     1533    6.585499284    1.573386239    6.759460530
  156 THR   CG2     1534    6.712999280    1.697097318    6.601795298
  156 THR   C       1535    0.043263022    1.500977906    6.823983172
  156 THR   O       1536    0.021546789    1.385221931    6.859470625
  157 VAL   N       1537    0.133525940    1.578115123    6.883911928
  157 VAL   H       1538    0.162078586    1.663930128    6.841233598
  157 VAL   CA      1539    0.196181994    1.546160316    0.094075212
  157 VAL   CB      1540    0.345102836    1.514414326    0.079071333
  157 VAL   CG1     1541    0.410821724    1.466389869    0.208630260
  157 VAL   CG2     1542    0.372302432    1.407549668   -0.026995537
  157 VAL   C       1543    0.176906036    1.658761477    0.195873515
  157 VAL   O       1544    0.173749037    1.775795237    0.158123889
  158 ARG   N       1545    0.148879272    1.618732011    0.319580755
  158 ARG   H       1546    0.120359880    1.524281893    0.335884729
  158 ARG   CA      1547    0.146159968    1.707044775    0.437079694
  158 ARG   CB      1548    0.009688302    1.771436246    0.462359412
  158 ARG   CG      1549   -0.098212645    1.668963222    0.497964934
  158 ARG   CD      1550    6.696136095    1.732347228    0.560176062
  158 ARG   NE      1551    6.598946346    1.625307991    0.586704802
  158 ARG   HE      1552    6.523600102    1.619837363    0.521198152
  158 ARG   CZ      1553    6.594534232    1.547649712    0.695813141
  158 ARG   NH1     1554    6.673858774    1.569070518    0.801664610
  158 ARG   HH11    1555    6.666789185    1.504338815    0.877557548
  158 ARG   HH12    1556    6.744048686    1.640275718    0.803452308
  158 ARG   NH2     1557    6.520192773    1.436175208    0.695602375
  158 ARG   HH21    1558    6.518150618    1.381516159    0.779309266
  158 ARG   HH22    1559    6.470831571    1.404247413    0.614715874
  158 ARG   C       1560    0.188726851    1.632258113    0.563595129
  158 ARG   O       1561    0.192615981    1.509326631    0.565238260
  159 THR   N       1562    0.224648186    1.707834421    0.666972494
  159 THR   H       1563    0.257368375    1.801824301    0.657176161
  159 THR   CA      1564    0.241453039    1.655358214    0.803258713
  159 THR   CB      1565    0.293495034    1.761632830    0.900256180
  159 THR   OG1     1566    0.394326587    1.840026647    0.835941267
  159 THR   HG1     1567    0.486869035    1.817273578    0.866253902
  159 THR   CG2     1568    0.350792539    1.697110779    1.026616704
  159 THR   C       1569    0.106313339    1.609023724    0.858003535
  159 THR   O       1570    0.005737294    1.678437168    0.844030908
  160 ASP   N       1571    0.105218773    1.490534811    0.918391714
  160 ASP   H       1572    0.188197483    1.435943091    0.929979547
  160 ASP   CA      1573    6.902747015    1.430780862    0.975792940
  160 ASP   CB      1574    6.901277323    1.279527361    0.952888058
  160 ASP   CG      1575    6.761715889    1.219953014    0.972381290
  160 ASP   OD1     1576    6.663987627    1.286874135    0.932447288
  160 ASP   OD2     1577    6.752808373    1.113530160    1.037341526
  160 ASP   C       1578    6.880968117    1.467846133    1.122624973
  160 ASP   O       1579    6.965286534    1.441492109    1.208222054
  161 THR   N       1580    6.779498015    1.552145006    1.139635318
  161 THR   H       1581    6.729594390    1.593080330    1.063255165
  161 THR   CA      1582    6.732958593    1.596413516    1.271867401
  161 THR   CB      1583    6.707555799    1.747289932    1.271787322
  161 THR   OG1     1584    6.622003216    1.778788150    1.161608838
  161 THR   HG1     1585    6.532899654    1.736467501    1.178025848
  161 THR   CG2     1586    6.838016245    1.826691650    1.262355975
  161 THR   C       1587    6.605883728    1.524299982    1.317275255
  161 THR   O       1588    6.502200977    1.528700258    1.251226330
  162 GLY   N       1589    6.606756967    1.486171358    1.444689720
  162 GLY   H       1590    6.670847369    1.527630406    1.509298878
  162 GLY   CA      1591    6.512537371    1.389535314    1.502952116
  162 GLY   C       1592    6.579555042    1.258179766    1.543764552
  162 GLY   O       1593    6.692229483    1.253903914    1.592922464
  163 GLU   N       1594    6.503200678    1.150837549    1.525326080
  163 GLU   H       1595    6.416261722    1.161764754    1.477136721
  163 GLU   CA      1596    6.532830431    1.010858648    1.559046589
  163 GLU   CB      1597    6.430301322    0.934849427    1.474647104
  163 GLU   CG      1598    6.423262097    0.783021333    1.492256058
  163 GLU   CD      1599    6.368676354    0.737910616    1.627882088
  163 GLU   OE1     1600    6.398129689    0.621810314    1.663648583
  163 GLU   OE2     1601    6.291419342    0.813033996    1.691248037
  163 GLU   C       1602    6.676142451    0.960993266    1.539389035
  163 GLU   O       1603    6.716491822    0.938172700    1.425458572
  164 PRO   N       1604    6.753266839    0.945500366    1.646646646
  164 PRO   CA      1605    6.892820118    0.899503922    1.642273544
  164 PRO   CB      1606    6.954352352    0.950181474    1.772884462
  164 PRO   CG      1607    6.854442020    1.052767615    1.826744330
  164 PRO   CD      1608    6.720136644    0.995645056    1.780811702
  164 PRO   C       1609    6.905896534    0.747224305    1.635099871
  164 PRO   O       1610    6.860213197    0.676668566    1.724905902
  165 MET   N       1611    0.071941970    0.700180158    1.544246542
  165 MET   H       1612    0.117724032    0.761857696    1.480209921
  165 MET   CA      1613    0.084646950    0.556196816    1.517423201
  165 MET   CB      1614    0.059617418    0.527001684    1.369319104
  165 MET   CG      1615    0.155404066    0.587949549    1.266743145
  165 MET   SD      1616    0.115281702    0.526559885    1.099081267
  165 MET   CE      1617    0.147358706    0.353432561    1.125198523
  165 MET   C       1618    0.202864171    0.471801087    1.565543062
  165 MET   O       1619    0.213883007    0.355195698    1.527960477
  166 GLY   N       1620    0.280345725    0.519804631    1.662400014
  166 GLY   H       1621    0.251899044    0.598438052    1.717252119
  166 GLY   CA      1622    0.405155895    0.459276367    1.711070113
  166 GLY   C       1623    0.518160634    0.463248753    1.608007292
  166 GLY   O       1624    0.597873790    0.556859007    1.604552819
  167 ARG   N       1625    0.495167372    0.378129328    1.508437570
  167 ARG   H       1626    0.409566918    0.326439977    1.507783983
  167 ARG   CA      1627    0.583379473    0.350087317    1.394239185
  167 ARG   CB      1628    0.709241076    0.282194923    1.448639137
  167 ARG   CG      1629    0.825852874    0.279475603    1.349636887
  167 ARG   CD      1630    0.934065301    0.184520410    1.401394072
  167 ARG   NE      1631    0.875622828    0.049677791    1.404220346
  167 ARG   HE      1632    0.840376211    0.015762168    1.316999897
  167 ARG   CZ      1633    0.860254007   -0.029387442    1.511298893
  167 ARG   NH1     1634    0.900549315    0.012294284    1.632103916
  167 ARG   HH11    1635    0.890132770   -0.050239181    1.709434718
  167 ARG   HH12    1636    0.940901463    0.102895021    1.644840204
  167 ARG   NH2     1637    0.791537595   -0.143802876    1.499343971
  167 ARG   HH21    1638    0.781127587   -0.203529967    1.578868924
  167 ARG   HH22    1639    0.742022559   -0.168238624    1.415970381
  167 ARG   C       1640    0.507605494    0.255006279    1.301366201
  167 ARG   O       1641    0.431241083    0.169524141    1.345999450
  168 GLY   N       1642    0.526440562    0.274252610    1.171111229
  168 GLY   H       1643    0.590208917    0.343721453    1.137829450
  168 GLY   CA      1644    0.459059136    0.195458861    1.066893324
  168 GLY   C       1645    0.410801023    0.280300540    0.949056679
  168 GLY   O       1646    0.442151778    0.398934552    0.940486431
  169 THR   N       1647    0.338548370    0.215651783    0.858012225
  169 THR   H       1648    0.338560668    0.115993042    0.849702896
  169 THR   CA      1649    0.261044357    0.280875911    0.751478549
  169 THR   CB      1650    0.325820447    0.262865049    0.614026785
  169 THR   OG1     1651    0.450144605    0.333455259    0.610759410
  169 THR   HG1     1652    0.522448992    0.264676306    0.604314922
  169 THR   CG2     1653    0.243392221    0.300366037    0.490704995
  169 THR   C       1654    0.117489374    0.227994379    0.753003607
  169 THR   O       1655    0.083420204    0.130179814    0.819339827
  170 LYSH  N       1656    0.029341146    0.319798964    0.714408647
  170 LYSH  H       1657    0.054450555    0.416531927    0.710908410
  170 LYSH  CA      1658    6.806268864    0.293103384    0.687399303
  170 LYSH  CB      1659    6.717824912    0.364553194    0.789761410
  170 LYSH  CG      1660    6.746454585    0.306062542    0.928200064
  170 LYSH  CD      1661    6.670392646    0.387152438    1.033292989
  170 LYSH  CE      1662    6.714748629    0.322494792    1.164669779
  170 LYSH  NZ      1663    6.666191977    0.402440623    1.278071348
  170 LYSH  HZ1     1664    6.567976881    0.414387492    1.263594622
  170 LYSH  HZ2     1665    6.713875158    0.490284685    1.275123657
  170 LYSH  HZ3     1666    6.686979835    0.349182712    1.360113333
  170 LYSH  C       1667    6.766764950    0.347018331    0.549770747
  170 LYSH  O       1668    6.771422232    0.466669155    0.521698722
  171 VAL   N       1669    6.714693215    0.253728381    0.470565313
  171 VAL   H       1670    6.700033831    0.156897854    0.490756804
  171 VAL   CA      1671    6.658018200    0.287037938    0.339077551
  171 VAL   CB      1672    6.723434043    0.195710991    0.235206686
  171 VAL   CG1     1673    6.664316914    0.221637063    0.096478971
  171 VAL   CG2     1674    6.875168602    0.214342301    0.228915993
  171 VAL   C       1675    6.506767430    0.268879406    0.353199819
  171 VAL   O       1676    6.463936606    0.176849650    0.422675565
  172 ILE   N       1677    6.437930167    0.379697685    0.327254834
  172 ILE   H       1678    6.485464031    0.466238876    0.311406990
  172 ILE   CA      1679    6.291238449    0.389346666    0.328484156
  172 ILE   CB      1680    6.242652915    0.520646072    0.390232114
  172 ILE   CG1     1681    6.317212330    0.560367833    0.517794162
  172 ILE   CG2     1682    6.092523783    0.510789768    0.418095792
  172 ILE   CD      1683    6.289564377    0.704381848    0.561455202
  172 ILE   C       1684    6.241745624    0.388612791    0.183719374
  172 ILE   O       1685    6.257607811    0.485601166    0.109744720
  173 LEU   N       1686    6.190395993    0.272311777    0.144651612
  173 LEU   H       1687    6.183682863    0.194644655    0.207291748
  173 LEU   CA      1688    6.119350896    0.258039628    0.016759508
  173 LEU   CB      1689    6.118807846    0.114954789   -0.037395593
  173 LEU   CG      1690    6.257350937    0.054205867    6.858639142
  173 LEU   CD1     1691    6.243694315   -0.085379679    6.797512713
  173 LEU   CD2     1692    6.345439919    0.142804966    6.770329401
  173 LEU   C       1693    5.973040391    0.299789320    0.032859224
  173 LEU   O       1694    5.891084183    0.226360910    0.087793783
  174 HISB  N       1695    5.945025905    0.418688581    6.899192616
  174 HISB  H       1696    6.016606097    0.474242992    6.856871717
  174 HISB  CA      1697    5.807027593    0.468038308    6.887750689
  174 HISB  CB      1698    5.804336948    0.620080186    6.870780997
  174 HISB  CG      1699    5.879709177    0.698929362    0.059136893
  174 HISB  ND1     1700    5.825923217    0.769979701    0.157864238
  174 HISB  CD2     1701    6.012323788    0.706735511    0.065573495
  174 HISB  HD2     1702    6.086878083    0.665213369   -0.002223644
  174 HISB  CE1     1703    5.926539223    0.820953102    0.228342120
  174 HISB  HE1     1704    5.917016595    0.877552386    0.321012935
  174 HISB  NE2     1705    6.040286090    0.784021035    0.170139527
  174 HISB  HE2     1706    6.132141245    0.817423297    0.191280007
  174 HISB  C       1707    5.751724086    0.401821521    6.761386131
  174 HISB  O       1708    5.792184581    0.439285174    6.651434056
  175 LEU   N       1709    5.678418475    0.292374713    6.779738050
  175 LEU   H       1710    5.629560739    0.279054920    6.865967423
  175 LEU   CA      1711    5.636838004    0.204427591    6.669522460
  175 LEU   CB      1712    5.573181496    0.075323889    6.721403047
  175 LEU   CG      1713    5.665773842    6.906804395    6.806157908
  175 LEU   CD1     1714    5.593247653    6.778992991    6.848712407
  175 LEU   CD2     1715    5.793370690    6.869635652    6.730352033
  175 LEU   C       1716    5.539350447    0.269867822    6.571415120
  175 LEU   O       1717    5.492317458    0.380691642    6.596634227
  176 LYSH  N       1718    5.523482058    0.208796447    6.454336166
  176 LYSH  H       1719    5.593699813    0.147546326    6.418024157
  176 LYSH  CA      1720    5.419054441    0.246569266    6.358000389
  176 LYSH  CB      1721    5.460563890    0.213129960    6.214578844
  176 LYSH  CG      1722    5.595049344    0.277699835    6.180667428
  176 LYSH  CD      1723    5.622206857    0.278873076    6.030115836
  176 LYSH  CE      1724    5.767403282    0.319298959    6.003763873
  176 LYSH  NZ      1725    5.856805136    0.202609369    6.004340656
  176 LYSH  HZ1     1726    5.827073406    0.135222542    6.071980538
  176 LYSH  HZ2     1727    5.950484461    0.230799164    6.025065521
  176 LYSH  HZ3     1728    5.856612833    0.158874796    5.914401255
  176 LYSH  C       1729    5.282240512    0.187817098    6.393247415
  176 LYSH  O       1730    5.274227428    0.091492225    6.469325443
  177 GLU   N       1731    5.175712330    0.238014954    6.331423282
  177 GLU   H       1732    5.194121869    0.297595945    6.253238429
  177 GLU   CA      1733    5.036012027    0.199624307    6.356318734
  177 GLU   CB      1734    4.945306229    0.286177276    6.268606295
  177 GLU   CG      1735    4.804049092    0.312318592    6.321260117
  177 GLU   CD      1736    4.798656654    0.444052620    6.398869321
  177 GLU   OE1     1737    4.786416231    0.439187244    6.523168936
  177 GLU   OE2     1738    4.809310537    0.550502787    6.334217509
  177 GLU   C       1739    5.012553095    0.051823989    6.324459550
  177 GLU   O       1740    4.959277675   -0.023655609    6.405660290
  178 ASP   N       1741    5.066934160    0.011912961    6.209825925
  178 ASP   H       1742    5.118402076    0.073196978    6.149851584
  178 ASP   CA      1743    5.065316889    6.791405369    6.163290699
  178 ASP   CB      1744    5.108053017    6.784087279    6.016577939
  178 ASP   CG      1745    5.254271502    6.817251598    5.986117270
  178 ASP   OD1     1746    5.309567735    6.909435383    6.049909720
  178 ASP   OD2     1747    5.311720082    6.749890892    5.897887945
  178 ASP   C       1748    5.150390221    6.698549865    6.250195761
  178 ASP   O       1749    5.111589935    6.583867508    6.271934159
  179 GLN   N       1750    5.254544475    6.754833551    6.310801358
  179 GLN   H       1751    5.282494173    6.846805332    6.283221590
  179 GLN   CA      1752    5.353570518    6.680715424    6.390248654
  179 GLN   CB      1753    5.492105725    6.742000853    6.368760423
  179 GLN   CG      1754    5.533055649    6.738975828    6.221379184
  179 GLN   CD      1755    5.523629496    6.596902717    6.165412403
  179 GLN   OE1     1756    5.624879053    6.527080315    6.164250053
  179 GLN   NE2     1757    5.420217747    6.561775814    6.089511048
  179 GLN   HE21    1758    5.399859580    6.465078151    6.074203746
  179 GLN   HE22    1759    5.367537683    6.631861248    6.041419022
  179 GLN   C       1760    5.327848265    6.657751168    6.539311465
  179 GLN   O       1761    5.412319404    6.604104570    6.610853996
  180 THR   N       1762    5.200847810    6.673274093    6.575645875
  180 THR   H       1763    5.133525523    6.699102388    6.506348318
  180 THR   CA      1764    5.151153437    6.652590006    6.712450533
  180 THR   CB      1765    5.008687228    6.706277395    6.727617728
  180 THR   OG1     1766    4.927424751    6.662229245    6.618498754
  180 THR   HG1     1767    4.908977931    6.739213440    6.557394936
  180 THR   CG2     1768    5.006589528    6.859076987    6.735230034
  180 THR   C       1769    5.165139838    6.509054434    6.763588627
  180 THR   O       1770    5.183158487    6.490050163    6.883774933
  181 GLU   N       1771    5.181591578    6.414373396    6.671635092
  181 GLU   H       1772    5.156004830    6.430110165    6.576243365
  181 GLU   CA      1773    5.222161704    6.276059541    6.700525783
  181 GLU   CB      1774    5.241859778    6.195035474    6.572244503
  181 GLU   CG      1775    5.324815869    6.265466535    6.464689381
  181 GLU   CD      1776    5.390872797    6.170971309    6.364132186
  181 GLU   OE1     1777    5.423349064    6.217740243    6.252859180
  181 GLU   OE2     1778    5.418814594    6.053916532    6.397932120
  181 GLU   C       1779    5.346638953    6.260906320    6.788209636
  181 GLU   O       1780    5.343191409    6.185744940    6.885519038
  182 TYR   N       1781    5.444025472    6.350068947    6.772244289
  182 TYR   H       1782    5.440454968    6.422018527    6.702880055
  182 TYR   CA      1783    5.564825497    6.355021406    6.855880517
  182 TYR   CB      1784    5.680283626    6.423998125    6.782911233
  182 TYR   CG      1785    5.712572922    6.350120887    6.652890960
  182 TYR   CD1     1786    5.762466946    6.220408844    6.650825628
  182 TYR   HD1     1787    5.805620816    6.174727764    6.739874545
  182 TYR   CD2     1788    5.667219961    6.407541757    6.534709096
  182 TYR   HD2     1789    5.637139556    6.512300889    6.533781018
  182 TYR   CE1     1790    5.766277114    6.147501302    6.532542184
  182 TYR   HE1     1791    5.805705264    6.045904055    6.530647130
  182 TYR   CE2     1792    5.669575662    6.334954847    6.416201773
  182 TYR   HE2     1793    5.617580264    6.374482064    6.328948565
  182 TYR   CZ      1794    5.718637436    6.204904599    6.415266035
  182 TYR   OH      1795    5.698756915    6.122802853    6.308692327
  182 TYR   HH      1796    5.607525675    6.156169844    6.284953383
  182 TYR   C       1797    5.549562582    6.401602005    0.081893991
  182 TYR   O       1798    5.647211593    6.410722486    0.156138394
  183 LEU   N       1799    5.425880445    6.432974236    0.119429282
  183 LEU   H       1800    5.355428491    6.461220781    0.054310233
  183 LEU   CA      1801    5.383037125    6.457885681    0.257826439
  183 LEU   CB      1802    5.288386437    6.578104266    0.257301164
  183 LEU   CG      1803    5.354799697    6.707143202    0.208866740
  183 LEU   CD1     1804    5.248907082    6.814955878    0.184946429
  183 LEU   CD2     1805    5.456074836    6.758048103    0.311621681
  183 LEU   C       1806    5.313701142    6.338887984    0.324498203
  183 LEU   O       1807    5.275484318    6.349046977    0.440974935
  184 GLU   N       1808    5.285822768    6.233689794    0.248044704
  184 GLU   H       1809    5.303327572    6.235086892    0.149593370
  184 GLU   CA      1810    5.222278899    6.112335353    0.301383416
  184 GLU   CB      1811    5.139166198    6.040913911    0.194600962
  184 GLU   CG      1812    4.990816773    6.032299494    0.231006643
  184 GLU   CD      1813    4.969897209    5.957366791    0.362737834
  184 GLU   OE1     1814    4.970213930    5.832411153    0.359645151
  184 GLU   OE2     1815    4.951112842    6.025743629    0.465678379
  184 GLU   C       1816    5.319893730    6.012729627    0.364289791
  184 GLU   O       1817    5.408957918    5.961006752    0.297041898
  185 GLU   N       1818    5.279310723    5.963170980    0.480855482
  185 GLU   H       1819    5.204336293    6.008206993    0.529358434
  185 GLU   CA      1820    5.363903769    5.880108411    0.567774520
  185 GLU   CB      1821    5.288422969    5.855599760    0.698578814
  185 GLU   CG      1822    5.384161145    5.806961220    0.807557781
  185 GLU   CD      1823    5.318138233    5.699311726    0.893931684
  185 GLU   OE1     1824    5.271653857    5.600292175    0.833439274
  185 GLU   OE2     1825    5.335037147    5.704381700    1.017670129
  185 GLU   C       1826    5.405287031    5.747485756    0.503660707
  185 GLU   O       1827    5.524140564    5.724630056    0.481697098
  186 ARG   N       1828    5.307083352    5.673807196    0.452484259
  186 ARG   H       1829    5.214732317    5.711767133    0.446977030
  186 ARG   CA      1830    5.332489898    5.549656488    0.377964417
  186 ARG   CB      1831    5.201160352    5.475888497    0.351105852
  186 ARG   CG      1832    5.221209412    5.335652665    0.293292623
  186 ARG   CD      1833    5.097491621    5.245669918    0.296224513
  186 ARG   NE      1834    4.985434377    5.305385595    0.222184375
  186 ARG   HE      1835    5.002395067    5.396061954    0.183595362
  186 ARG   CZ      1836    4.864028572    5.252352931    0.202108432
  186 ARG   NH1     1837    4.830208123    5.128059654    0.239029249
  186 ARG   HH11    1838    4.736601636    5.097718254    0.221220679
  186 ARG   HH12    1839    4.895538197    5.062557271    0.276995279
  186 ARG   NH2     1840    4.767063837    5.336907364    0.164667329
  186 ARG   HH21    1841    4.672811762    5.305856533    0.152383490
  186 ARG   HH22    1842    4.790887538    5.429936057    0.136794280
  186 ARG   C       1843    5.417124108    5.565351107    0.251460552
  186 ARG   O       1844    5.513024044    5.490744251    0.232279336
  187 ARG   N       1845    5.397474891    5.677241702    0.182286369
  187 ARG   H       1846    5.340022466    5.750319063    0.219149876
  187 ARG   CA      1847    5.471687567    5.712086260    0.060257956
  187 ARG   CB      1848    5.397964390    5.826565934   -0.009524817
  187 ARG   CG      1849    5.457239162    5.864993934   -0.145244857
  187 ARG   CD      1850    5.447474624    5.760245716    6.662585711
  187 ARG   NE      1851    5.511701938    5.817561259    6.543435695
  187 ARG   HE      1852    5.471267019    5.903231551    6.511410414
  187 ARG   CZ      1853    5.611941616    5.767416505    6.470002736
  187 ARG   NH1     1854    5.660057241    5.644762213    6.494430259
  187 ARG   HH11    1855    5.735153250    5.608256217    6.439410354
  187 ARG   HH12    1856    5.619141545    5.586490326    6.564646306
  187 ARG   NH2     1857    5.670053394    5.839007834    6.372786706
  187 ARG   HH21    1858    5.746397054    5.800296447    6.321097544
  187 ARG   HH22    1859    5.639423751    5.932047666    6.352651795
  187 ARG   C       1860    5.618469938    5.740774126    0.092562353
  187 ARG   O       1861    5.705604142    5.671957268    0.039627533
  188 ILE   N       1862    5.641610976    5.824820038    0.193010236
  188 ILE   H       1863    5.568555598    5.880000003    0.233245679
  188 ILE   CA      1864    5.776830394    5.854753656    0.242319142
  188 ILE   CB      1865    5.778197344    5.965175829    0.348232565
  188 ILE   CG1     1866    5.709093088    6.092207637    0.298267360
  188 ILE   CG2     1867    5.923598063    5.996225529    0.384391519
  188 ILE   CD      1868    5.677642014    6.195811569    0.406373883
  188 ILE   C       1869    5.849127724    5.730280313    0.294192814
  188 ILE   O       1870    5.954631888    5.695786180    0.241190710
  189 LYSH  N       1871    5.778077751    5.650224615    0.373135748
  189 LYSH  H       1872    5.689508838    5.678344405    0.410102595
  189 LYSH  CA      1873    5.826987637    5.520247317    0.421358455
  189 LYSH  CB      1874    5.720271682    5.455471239    0.509830153
  189 LYSH  CG      1875    5.721808492    5.515664566    0.650474745
  189 LYSH  CD      1876    5.605015119    5.463609380    0.734489568
  189 LYSH  CE      1877    5.627309284    5.497771242    0.881951221
  189 LYSH  NZ      1878    5.511826852    5.462582079    0.965810638
  189 LYSH  HZ1     1879    5.476965711    5.373021387    0.938180049
  189 LYSH  HZ2     1880    5.438605366    5.529246568    0.951830813
  189 LYSH  HZ3     1881    5.533822505    5.461309508    1.063353309
  189 LYSH  C       1882    5.866722713    5.420639424    0.312217352
  189 LYSH  O       1883    5.975476487    5.363588676    0.319197146
  190 GLU   N       1884    5.784007231    5.414888615    0.208226594
  190 GLU   H       1885    5.692659027    5.455289766    0.213168935
  190 GLU   CA      1886    5.808562311    5.335436507    0.086998216
  190 GLU   CB      1887    5.687473146    5.351269614   -0.005179915
  190 GLU   CG      1888    5.690809208    5.265053735   -0.131521817
  190 GLU   CD      1889    5.595780995    5.315273332    6.678529271
  190 GLU   OE1     1890    5.555661021    5.433649549    6.680097417
  190 GLU   OE2     1891    5.563353985    5.234585090    6.588748658
  190 GLU   C       1892    5.938425621    5.381447480    0.020437452
  190 GLU   O       1893    6.035608723    5.306046309    0.020048824
  191 ILE   N       1894    5.944454860    5.508797536    6.901480229
  191 ILE   H       1895    5.864300066    5.566716725    6.916377017
  191 ILE   CA      1896    6.061757664    5.570576061    6.837978527
  191 ILE   CB      1897    6.029959433    5.718476604    6.815091158
  191 ILE   CG1     1898    5.908920517    5.728885568    6.722084511
  191 ILE   CG2     1899    6.151924878    5.789124467    6.755586086
  191 ILE   CD      1900    5.848348106    5.868911295    6.733509140
  191 ILE   C       1901    6.190665426    5.553753129    6.918675564
  191 ILE   O       1902    6.289969947    5.506859322    6.863270797
  192 VAL   N       1903    6.182046800    5.581827869    0.129458575
  192 VAL   H       1904    6.099240364    5.617845057    0.172430607
  192 VAL   CA      1905    6.291967561    5.559890372    0.224576817
  192 VAL   CB      1906    6.255907700    5.617945318    0.361480668
  192 VAL   CG1     1907    6.362575749    5.587075154    0.466732559
  192 VAL   CG2     1908    6.239180475    5.769679883    0.351150755
  192 VAL   C       1909    6.340491447    5.414939845    0.231429567
  192 VAL   O       1910    6.446499049    5.385896357    0.176206641
  193 LYSH  N       1911    6.254282900    5.321086917    0.269506083
  193 LYSH  H       1912    6.157981108    5.342818127    0.285492815
  193 LYSH  CA      1913    6.291576345    5.179417843    0.281674592
  193 LYSH  CB      1914    6.177296913    5.101863048    0.347517723
  193 LYSH  CG      1915    6.219860403    5.052512694    0.485957949
  193 LYSH  CD      1916    6.226617162    4.899709990    0.489479306
  193 LYSH  CE      1917    6.364210783    4.849122563    0.445685365
  193 LYSH  NZ      1918    6.357478089    4.712216910    0.392600281
  193 LYSH  HZ1     1919    6.297811040    4.708565701    0.312434149
  193 LYSH  HZ2     1920    6.319961027    4.652987227    0.463903910
  193 LYSH  HZ3     1921    6.447864304    4.676845352    0.368534004
  193 LYSH  C       1922    6.334116042    5.109727802    0.152292263
  193 LYSH  O       1923    6.376013421    4.994165581    0.156649245
  194 LYSH  N       1924    6.292795671    5.166811372    0.039479951
  194 LYSH  H       1925    6.212898862    5.226919232    0.041564489
  194 LYSH  CA      1926    6.338511113    5.127332458    6.824385985
  194 LYSH  CB      1927    6.230225767    5.179696408    6.729822706
  194 LYSH  CG      1928    6.260577838    5.148981866    6.583039503
  194 LYSH  CD      1929    6.165823335    5.232199659    6.496410308
  194 LYSH  CE      1930    6.217162954    5.243422769    6.352721946
  194 LYSH  NZ      1931    6.117508267    5.314681415    6.271488614
  194 LYSH  HZ1     1932    6.103510296    5.407229802    6.306703978
  194 LYSH  HZ2     1933    6.032074246    5.263355580    6.279594949
  194 LYSH  HZ3     1934    6.150363603    5.318082790    6.177101337
  194 LYSH  C       1935    6.477222481    5.181733126    6.789584992
  194 LYSH  O       1936    6.563082582    5.103612597    6.748897762
  195 HISB  N       1937    6.500001518    5.311975267    6.804026753
  195 HISB  H       1938    6.428619245    5.374355811    6.835883349
  195 HISB  CA      1939    6.623104207    5.380742982    6.762467072
  195 HISB  CB      1940    6.587917150    5.505679336    6.681434919
  195 HISB  CG      1941    6.510193388    5.489807674    6.550589151
  195 HISB  ND1     1942    6.558306962    5.444109706    6.435322582
  195 HISB  CD2     1943    6.395149101    5.551669430    6.525550475
  195 HISB  HD2     1944    6.325327350    5.593961505    6.597788115
  195 HISB  CE1     1945    6.474812412    5.481860675    6.338921760
  195 HISB  HE1     1946    6.485021437    5.454429825    6.233918968
  195 HISB  NE2     1947    6.374988089    5.550290227    6.394091837
  195 HISB  HE2     1948    6.299125126    5.594364787    6.346102454
  195 HISB  C       1949    6.727297717    5.416737661    6.868577543
  195 HISB  O       1950    6.838774488    5.455522440    6.833955403
  196 SER   N       1951    6.686223812    5.425118650    0.075864258
  196 SER   H       1952    6.592031511    5.406478375    0.103812162
  196 SER   CA      1953    6.774361739    5.460086534    0.188203668
  196 SER   CB      1954    6.747359853    5.598189287    0.248266368
  196 SER   OG      1955    6.609944303    5.636774139    0.239281338
  196 SER   HG      1956    6.604169678    5.699889664    0.161930869
  196 SER   C       1957    6.783256172    5.363178800    0.306285688
  196 SER   O       1958    6.851908291    5.391131328    0.404446478
  197 GLN   N       1959    6.737696839    5.239172268    0.290932272
  197 GLN   H       1960    6.711529531    5.206228927    0.200208994
  197 GLN   CA      1961    6.728776375    5.139336218    0.398476914
  197 GLN   CB      1962    6.661688499    5.009481843    0.353235309
  197 GLN   CG      1963    6.734378505    4.931790584    0.243273511
  197 GLN   CD      1964    6.707634085    4.987580223    0.103340482
  197 GLN   OE1     1965    6.734375810    5.100531849    0.062666096
  197 GLN   NE2     1966    6.668425538    4.900620786    0.010644209
  197 GLN   HE21    1967    6.648203274    4.956762153   -0.069602322
  197 GLN   HE22    1968    6.662580081    4.801571840   -0.001811239
  197 GLN   C       1969    6.855846089    5.105015352    0.476490470
  197 GLN   O       1970    6.848409361    5.059851356    0.590657336
  198 PHE   N       1971    0.051063424    5.124877118    0.411180358
  198 PHE   H       1972    0.050806695    5.145126319    0.313248513
  198 PHE   CA      1973    0.183554985    5.093198004    0.466420019
  198 PHE   CB      1974    0.258281360    5.005309902    0.365903504
  198 PHE   CG      1975    0.192346758    4.868014636    0.351355704
  198 PHE   CD1     1976    0.145321495    4.796188451    0.460667028
  198 PHE   HD1     1977    0.172447998    4.824084354    0.562485367
  198 PHE   CD2     1978    0.167878373    4.822663193    0.222263156
  198 PHE   HD2     1979    0.213400193    4.872693698    0.136801411
  198 PHE   CE1     1980    0.073117571    4.679573194    0.438142717
  198 PHE   HE1     1981    0.039914242    4.620231652    0.523323802
  198 PHE   CE2     1982    0.094551085    4.706161418    0.203027174
  198 PHE   HE2     1983    0.091189940    4.661980110    0.103439450
  198 PHE   CZ      1984    0.045770623    4.632420455    0.310281473
  198 PHE   HZ      1985    0.001592249    4.534236651    0.293275239
  198 PHE   C       1986    0.267037771    5.213203129    0.511617331
  198 PHE   O       1987    0.389231024    5.204874837    0.523009547
  199 ILE   N       1988    0.200830539    5.323380158    0.545773226
  199 ILE   H       1989    0.104424179    5.333255702    0.521091883
  199 ILE   CA      1990    0.257796377    5.441653725    0.611946322
  199 ILE   CB      1991    0.163914969    5.558260515    0.580309229
  199 ILE   CG1     1992    0.170779883    5.601044684    0.433574406
  199 ILE   CG2     1993    0.183769585    5.677480483    0.674124973
  199 ILE   CD      1994    0.312624806    5.632063466    0.385336938
  199 ILE   C       1995    0.285232361    5.417457832    0.760522064
  199 ILE   O       1996    0.195544770    5.389478245    0.839921433
  200 GLY   N       1997    0.414240786    5.420880219    0.792698082
  200 GLY   H       1998    0.485071901    5.449571676    0.728187315
  200 GLY   CA      1999    0.470167766    5.397177552    0.926569022
  200 GLY   C       2000    0.458783790    5.509264201    1.030101069
  200 GLY   O       2001    0.514272693    5.495637256    1.139031330
  201 TYR   N       2002    0.419050861    5.627379845    0.983621848
  201 TYR   H       2003    0.429351427    5.647627895    0.886227609
  201 TYR   CA      2004    0.364892825    5.735808438    1.066810677
  201 TYR   CB      2005    0.403045317    5.873582173    1.012266033
  201 TYR   CG      2006    0.552676819    5.905442134    1.010821766
  201 TYR   CD1     2007    0.619746548    5.918393885    1.131873215
  201 TYR   HD1     2008    0.561508488    5.932134787    1.222969853
  201 TYR   CD2     2009    0.622630716    5.921435118    0.891781416
  201 TYR   HD2     2010    0.572545614    5.962013265    0.803888652
  201 TYR   CE1     2011    0.757187192    5.938942427    1.134844300
  201 TYR   HE1     2012    0.802749539    5.958170051    1.231970535
  201 TYR   CE2     2013    0.760509475    5.938810674    0.894018539
  201 TYR   HE2     2014    0.815848583    5.932702911    0.800310062
  201 TYR   CZ      2015    0.827458869    5.949298096    1.015369386
  201 TYR   OH      2016    0.956570623    5.991764285    1.020043096
  201 TYR   HH      2017    0.992244024    5.948437206    0.937283109
  201 TYR   C       2018    0.212688943    5.725673293    1.078794269
  201 TYR   O       2019    0.147970799    5.677099660    0.986151500
  202 PRO   N       2020    0.151944057    5.767703103    1.189400942
  202 PRO   CA      2021    0.006080262    5.759873518    1.205943839
  202 PRO   CB      2022   -0.017551354    5.765621657    1.357002343
  202 PRO   CG      2023    0.109345454    5.830003613    1.413211460
  202 PRO   CD      2024    0.220714516    5.785788687    1.318068062
  202 PRO   C       2025    6.836902145    5.857499132    1.127748715
  202 PRO   O       2026    6.856459395    5.978944939    1.127170521
  203 ILE   N       2027    6.734099414    5.801000285    1.065052408
  203 ILE   H       2028    6.717327686    5.702511189    1.069546335
  203 ILE   CA      2029    6.630127344    5.872036853    0.989206413
  203 ILE   CB      2030    6.619529719    5.810504064    0.849523832
  203 ILE   CG1     2031    6.752203672    5.811577661    0.773340336
  203 ILE   CG2     2032    6.517234683    5.885294571    0.763760914
  203 ILE   CD      2033    6.748868373    5.728015404    0.645218410
  203 ILE   C       2034    6.493218458    5.860597617    1.056564118
  203 ILE   O       2035    6.432344527    5.753800545    1.060777206
  204 THR   N       2036    6.440923452    5.973990584    1.102385542
  204 THR   H       2037    6.496636508    6.056742680    1.109324276
  204 THR   CA      2038    6.306785172    5.983335575    1.161775267
  204 THR   CB      2039    6.296688456    6.045178641    1.301356861
  204 THR   OG1     2040    6.381019519    5.973485568    1.391896222
  204 THR   HG1     2041    6.464553646    6.026353053    1.406990999
  204 THR   CG2     2042    6.156521462    6.052406358    1.362278145
  204 THR   C       2043    6.216240411    6.068444374    1.072541020
  204 THR   O       2044    6.236603782    6.187255227    1.048115804
  205 LEU   N       2045    6.107020564    5.999427913    1.040969615
  205 LEU   H       2046    6.090446369    5.909734331    1.081949243
  205 LEU   CA      2047    5.989410843    6.056455456    0.973717022
  205 LEU   CB      2048    5.929263807    5.950246938    0.881473520
  205 LEU   CG      2049    5.800820472    5.995293169    0.811612655
  205 LEU   CD1     2050    5.823526884    6.121192696    0.727691688
  205 LEU   CD2     2051    5.750677356    5.882250943    0.721535850
  205 LEU   C       2052    5.893358992    6.097748432    1.085416315
  205 LEU   O       2053    5.859035347    6.017824286    1.172381931
  206 PHE   N       2054    5.883281387    6.229676891    1.098992661
  206 PHE   H       2055    5.932675382    6.290893291    1.037233015
  206 PHE   CA      2056    5.792786071    6.293509273    1.195668903
  206 PHE   CB      2057    5.831283072    6.440995892    1.208956445
  206 PHE   CG      2058    5.957075881    6.478654387    1.287495803
  206 PHE   CD1     2059    6.077454182    6.409469606    1.280898009
  206 PHE   HD1     2060    6.090268732    6.325656301    1.212392311
  206 PHE   CD2     2061    5.948486736    6.593359257    1.365553954
  206 PHE   HD2     2062    5.854252683    6.647766121    1.371944306
  206 PHE   CE1     2063    6.188321258    6.454568682    1.351566754
  206 PHE   HE1     2064    6.285269851    6.406363206    1.339045523
  206 PHE   CE2     2065    6.059685481    6.639310558    1.435173829
  206 PHE   HE2     2066    6.056412416    6.736278705    1.484847563
  206 PHE   CZ      2067    6.179550114    6.569138253    1.429782075
  206 PHE   HZ      2068    6.270514538    6.612288115    1.471550047
  206 PHE   C       2069    5.646542269    6.271516636    1.156457244
  206 PHE   O       2070    5.612747863    6.261397257    1.038614029
  207 VAL   N       2071    5.558725419    6.287750548    1.255015153
  207 VAL   H       2072    5.587046684    6.323783026    1.343898928
  207 VAL   CA      2073    5.414165724    6.267002383    1.238124309
  207 VAL   CB      2074    5.370692389    6.157417843    1.335652523
  207 VAL   CG1     2075    5.219922356    6.133720934    1.324737567
  207 VAL   CG2     2076    5.441321316    6.024759043    1.306941108
  207 VAL   C       2077    5.341044420    6.398437399    1.266222761
  207 VAL   O       2078    5.390754555    6.479375370    1.344377155
  208 GLU   N       2079    5.243738823    6.427468528    1.180327879
  208 GLU   H       2080    5.217131913    6.358753405    1.112723852
  208 GLU   CA      2081    5.147949536    6.538028177    1.194863904
  208 GLU   CB      2082    5.079666272    6.569271589    1.061555413
  208 GLU   CG      2083    5.177346867    6.625969564    0.958346921
  208 GLU   CD      2084    5.111524359    6.647422367    0.821905816
  208 GLU   OE1     2085    5.066354359    6.761507700    0.798071857
  208 GLU   OE2     2086    5.124097772    6.553431592    0.740482488
  208 GLU   C       2087    5.044276338    6.510807681    1.304045487
  208 GLU   O1      2088    5.004118334    6.392959726    1.315131961
  208 GLU   O2      2089    4.997165873    6.609174212    1.365116184
  209 2N6   F8      2090    0.503976546    0.190625577    6.574939113
  209 2N6   C7      2091    0.507733202    0.166706794    6.708763716
  209 2N6   C6      2092    0.609979975    0.090074891    6.763477122
  209 2N6   H5      2093    0.689272360    0.041601701    6.706520405
  209 2N6   C5      2094    0.615188746    0.068262446    6.900647061
  209 2N6   H4      2095    0.699786960    0.015156176    6.944280379
  209 2N6   C4      2096    0.517831247    0.124919690    0.063152062
  209 2N6   C10     2097    0.418614524    0.207434496    0.011471493
  209 2N6   C11     2098    0.324285834    0.284053820    0.102770960
  209 2N6   C9      2099    0.413937092    0.225711786    6.792678560
  209 2N6   H9      2100    0.336063440    0.287197859    6.747546788
  209 2N6   C3      2101    0.518865833    0.090808752    0.212285199
  209 2N6   N1      2102    0.615768712    0.143236869    0.288564171
  209 2N6   C12     2103    0.433065752    6.917035772    0.270272006
  209 2N6   C2      2104    0.630672998    0.110362375    0.417611179
  209 2N6   S1      2105    0.752523074    0.201278228    0.519491429
  209 2N6   C1      2106    0.890139373    0.200262400    0.406599770
  209 2N6   N3      2107    0.550892974    0.017636821    0.472334227
  209 2N6   C15     2108    0.452783038   -0.040844277    0.402239740
  209 2N6   C13     2109    0.314369362    6.858056904    0.228432287
  209 2N6   C16     2110    0.238009988    6.874763985    0.098081655
  209 2N6   N4      2111    0.186679875    6.892712256    0.000168022
  209 2N6   C14     2112    0.271659931    6.776405809    0.332481733
  209 2N6   H13     2113    0.182176299    6.714197713    0.333915679
  209 2N6   N2      2114    0.356049699    6.792513011    0.433993024
  209 2N6   H14     2115    0.338645145    6.758451636    0.526393287
  210 H2O   OW      2116    0.218912809    6.895679422    0.049496134
  210 H2O   HW1     2117    0.255038356    6.869586766   -0.040015688
  210 H2O   HW2     2118    0.171360023    6.817744765    0.090279773
  211 NA+   NA      2119    3.737782003    2.432392068    5.216158260
  212 NA+   NA      2120    3.462091154    3.840413202    5.237753975
  213 NA+   NA      2121    0.134825457    6.188911607    2.240631942
  214 NA+   NA      2122    5.459802734    6.564823088    1.014404181
  215 NA+   NA      2123    3.611513071    5.368446857    3.330006476
  216 NA+   NA      2124    5.078650092    0.691785201    0.949302135
  217 NA+   NA      2125    0.941989221    5.950120076    0.309816159
  218 NA+   NA      2126    2.776088685    5.270059170    3.323502009
    1 SOLV  OW      2127    0.611831819    0.089412472    0.771342779
    1 SOLV  HW1     2128    0.537461031    0.032123596    0.805823709
    1 SOLV  HW2     2129    0.605851485    0.095346373    0.671688738
    2 SOLV  OW      2130    0.816046422    0.923291286    0.951083756
    2 SOLV  HW1     2131    0.774768652    1.013717000    0.962077708
    2 SOLV  HW2     2132    0.820822906    0.900449532    0.853837002
    3 SOLV  OW      2133    6.664187571    0.989788482    6.125934808
    3 SOLV  HW1     2134    6.706557952    0.993665046    6.035429853
    3 SOLV  HW2     2135    6.650505517    1.082694922    6.160323285
    4 SOLV  OW      2136    1.355189643    6.838113793    0.078075046
    4 SOLV  HW1     2137    1.298291869    6.876505312    0.005340626
    4 SOLV  HW2     2138    1.443038416    6.885851475    0.080358292
    5 SOLV  OW      2139    6.640366173    6.137449833    1.246807059
    5 SOLV  HW1     2140    6.714614865    6.109027689    1.186136561
    5 SOLV  HW2     2141    6.662636985    6.111967181    1.340914542
    6 SOLV  OW      2142    0.793600279    1.058240822    1.696097489
    6 SOLV  HW1     2143    0.812729096    1.139963750    1.641716309
    6 SOLV  HW2     2144    0.836171601    1.067419216    1.786126501
    7 SOLV  OW      2145    1.100215141    5.440795699    1.353001508
    7 SOLV  HW1     2146    1.019596021    5.391225309    1.320671532
    7 SOLV  HW2     2147    1.087079654    5.467003148    1.448617779
    8 SOLV  OW      2148    6.589707067    1.493316629    6.312337698
    8 SOLV  HW1     2149    6.597880711    1.588986171    6.284366257
    8 SOLV  HW2     2150    6.499399452    1.477940953    6.352461524
    9 SOLV  OW      2151    0.535804409    2.063209266    6.523382957
    9 SOLV  HW1     2152    0.545973088    2.031313644    6.429142559
    9 SOLV  HW2     2153    0.512344819    2.160428449    6.523297064
   10 SOLV  OW      2154    0.740211200    1.224318067    6.062483823
   10 SOLV  HW1     2155    0.668054873    1.285594963    6.030229102
   10 SOLV  HW2     2156    0.802724110    1.274871491    6.121966595
   11 SOLV  OW      2157    5.785031041    0.037491882    5.467727929
   11 SOLV  HW1     2158    5.877461136    0.073369785    5.454642014
   11 SOLV  HW2     2159    5.719544207    0.113074355    5.466985217
   12 SOLV  OW      2160    5.924782403    6.544655589    5.541188373
   12 SOLV  HW1     2161    5.947666557    6.447518003    5.547691682
   12 SOLV  HW2     2162    6.008732846    6.598052243    5.531050920
   13 SOLV  OW      2163    6.255439667    5.850917346    6.102740383
   13 SOLV  HW1     2164    6.195996069    5.775588071    6.130882872
   13 SOLV  HW2     2165    6.286634093    5.835492156    6.008990868
   14 SOLV  OW      2166    0.666923766    0.299987946    6.145314923
   14 SOLV  HW1     2167    0.759374241    0.301333890    6.183408736
   14 SOLV  HW2     2168    0.600801837    0.319866014    6.217652694
   15 SOLV  OW      2169    6.480306631    1.491975690    1.869832916
   15 SOLV  HW1     2170    6.451075740    1.426547096    1.939591357
   15 SOLV  HW2     2171    6.455286494    1.584501772    1.898370569
   16 SOLV  OW      2172    0.811081224    0.764005326    1.555855254
   16 SOLV  HW1     2173    0.773964263    0.779125517    1.647482199
   16 SOLV  HW2     2174    0.869090085    0.682541618    1.556437198
   17 SOLV  OW      2175    6.902254775    0.218727206    1.441180210
   17 SOLV  HW1     2176    6.988144846    0.254787847    1.477565687
   17 SOLV  HW2     2177    6.858410727    0.161131245    1.510185659
   18 SOLV  OW      2178    5.751113732    0.823755343    6.582180313
   18 SOLV  HW1     2179    5.694102297    0.761632936    6.528403653
   18 SOLV  HW2     2180    5.778648525    0.778630713    6.667074395
   19 SOLV  OW      2181    6.040954392    5.737452355    1.157530944
   19 SOLV  HW1     2182    5.966270024    5.672732930    1.172862566
   19 SOLV  HW2     2183    6.121357239    5.708451383    1.209450974
   20 SOLV  OW      2184    1.585463735    0.503677819    1.274529878
   20 SOLV  HW1     2185    1.541729407    0.445702769    1.205770342
   20 SOLV  HW2     2186    1.571525054    0.599821115    1.250784993
   21 SOLV  OW      2187    0.964850249    6.908821609    5.999432628
   21 SOLV  HW1     2188    0.957467808    6.819674011    5.954712340
   21 SOLV  HW2     2189    1.008445245    6.897773722    6.088758227
   22 SOLV  OW      2190    6.390440102    1.731853167    0.120123160
   22 SOLV  HW1     2191    6.346808795    1.665680321    0.181106069
   22 SOLV  HW2     2192    6.347233541    1.821306725    0.131640874
   23 SOLV  OW      2193    6.142451202    4.561514194    0.241655562
   23 SOLV  HW1     2194    6.051310609    4.557395070    0.200691536
   23 SOLV  HW2     2195    6.208876422    4.589607697    0.172373258
   24 SOLV  OW      2196    1.675872696    0.161526196    5.721076921
   24 SOLV  HW1     2197    1.717649289    0.162667958    5.811934335
   24 SOLV  HW2     2198    1.720313792    0.229841569    5.663115081
   25 SOLV  OW      2199    5.876126530    5.156597021    6.305657317
   25 SOLV  HW1     2200    5.808724231    5.229684760    6.316465973
   25 SOLV  HW2     2201    5.838148053    5.070851490    6.340399102
   26 SOLV  OW      2202    6.343681290    6.231150711    5.023124189
   26 SOLV  HW1     2203    6.359260827    6.186052139    4.935230301
   26 SOLV  HW2     2204    6.246527395    6.252878368    5.032657158
   27 SOLV  OW      2205    6.651151296    0.504242619    1.611725948
   27 SOLV  HW1     2206    6.720778816    0.562271123    1.653989205
   27 SOLV  HW2     2207    6.560349093    0.540615648    1.632543737
   28 SOLV  OW      2208    4.908706361    0.574022148    6.801961168
   28 SOLV  HW1     2209    4.931138446    0.637293157    6.876090212
   28 SOLV  HW2     2210    4.856006044    0.622137171    6.731895961
   29 SOLV  OW      2211    5.810555740    5.132487374    5.843241040
   29 SOLV  HW1     2212    5.850280840    5.192532995    5.773828642
   29 SOLV  HW2     2213    5.780316110    5.187225471    5.921284841
   30 SOLV  OW      2214    5.793152155    0.369715980    5.665279400
   30 SOLV  HW1     2215    5.731243082    0.341909136    5.591822985
   30 SOLV  HW2     2216    5.787365346    0.468740037    5.678024946
   31 SOLV  OW      2217    6.427078799    5.874601656    6.624593604
   31 SOLV  HW1     2218    6.370481801    5.819717291    6.686125250
   31 SOLV  HW2     2219    6.369625661    5.941218076    6.577022591
   32 SOLV  OW      2220    0.518061042    6.786703768    6.484502910
   32 SOLV  HW1     2221    0.581357001    6.749008295    6.552134725
   32 SOLV  HW2     2222    0.568038927    6.808684860    6.400715109
   33 SOLV  OW      2223    6.618929234    6.817517175    0.142410606
   33 SOLV  HW1     2224    6.706723773    6.800354246    0.187121293
   33 SOLV  HW2     2225    6.633308771    6.829179719    0.044132156
   34 SOLV  OW      2226    6.242571362    0.767857456    4.934099381
   34 SOLV  HW1     2227    6.187240803    0.815999577    5.002089761
   34 SOLV  HW2     2228    6.184856896    0.703694515    4.883563588
   35 SOLV  OW      2229    6.856664782    1.176537904    5.076408807
   35 SOLV  HW1     2230    6.919058541    1.239766276    5.122335177
   35 SOLV  HW2     2231    6.807464484    1.224963225    5.004060213
   36 SOLV  OW      2232    1.579965355    0.059012426    0.135965903
   36 SOLV  HW1     2233    1.574074832    0.158048341    0.123353767
   36 SOLV  HW2     2234    1.673311676    0.034233071    0.161933446
   37 SOLV  OW      2235    5.874428603    5.525082145    1.190840689
   37 SOLV  HW1     2236    5.895836978    5.462543911    1.115791920
   37 SOLV  HW2     2237    5.857456220    5.472506494    1.274203499
   38 SOLV  OW      2238    1.343699288    0.244333746    1.349913335
   38 SOLV  HW1     2239    1.395974741    0.266994346    1.267722963
   38 SOLV  HW2     2240    1.349887845    0.146041975    1.367287443
   39 SOLV  OW      2241    1.208556185    5.938740780    1.467244934
   39 SOLV  HW1     2242    1.277931262    6.009060187    1.482855191
   39 SOLV  HW2     2243    1.218963280    5.866025820    1.535109479
   40 SOLV  OW      2244    4.715946281    6.174298917    6.510338063
   40 SOLV  HW1     2245    4.627187942    6.208707912    6.479679973
   40 SOLV  HW2     2246    4.779508536    6.250794404    6.520834898
   41 SOLV  OW      2247    4.925872281    5.579013893    0.127927668
   41 SOLV  HW1     2248    4.869684422    5.639163623    0.184728426
   41 SOLV  HW2     2249    4.963317117    5.631068999    0.051184579
   42 SOLV  OW      2250    1.361314434    1.249992762    2.028729575
   42 SOLV  HW1     2251    1.389853813    1.255775154    1.933054925
   42 SOLV  HW2     2252    1.371608673    1.155874166    2.060935616
   43 SOLV  OW      2253    0.407880809    5.951395315    6.097619247
   43 SOLV  HW1     2254    0.410336970    5.898938521    6.012507891
   43 SOLV  HW2     2255    0.319558257    5.997600155    6.105737023
   44 SOLV  OW      2256    0.896578818    5.629971493    5.683153462
   44 SOLV  HW1     2257    0.976611127    5.633998179    5.742986546
   44 SOLV  HW2     2258    0.906561970    5.553698834    5.619246114
   45 SOLV  OW      2259    6.569292097    5.789401180    0.021172099
   45 SOLV  HW1     2260    6.560843003    5.881063501    0.060262059
   45 SOLV  HW2     2261    6.584900230    5.796506821   -0.077353279
   46 SOLV  OW      2262    1.180820675    6.634021388    0.088167057
   46 SOLV  HW1     2263    1.239428692    6.713932958    0.074723924
   46 SOLV  HW2     2264    1.162865169    6.590641535   -0.000134714
   47 SOLV  OW      2265    0.394482524    5.914092411    0.666824301
   47 SOLV  HW1     2266    0.340358574    5.928943325    0.749599679
   47 SOLV  HW2     2267    0.334770723    5.918592481    0.586724881
   48 SOLV  OW      2268    0.505574299    6.573168871    2.126582464
   48 SOLV  HW1     2269    0.512431137    6.666960259    2.160611247
   48 SOLV  HW2     2270    0.409443124    6.545749018    2.123626545
   49 SOLV  OW      2271    5.706234162    0.005341792    5.813121669
   49 SOLV  HW1     2272    5.661678934   -0.073045940    5.769858531
   49 SOLV  HW2     2273    5.784545392    0.033846030    5.757837551
   50 SOLV  OW      2274    5.512115635    6.628566601    5.477276862
   50 SOLV  HW1     2275    5.501532070    6.529279789    5.482943001
   50 SOLV  HW2     2276    5.598724867    6.650317030    5.432246744
   51 SOLV  OW      2277    6.704086026    6.066099006    1.513168268
   51 SOLV  HW1     2278    6.773661470    6.008493897    1.556092565
   51 SOLV  HW2     2279    6.738843555    6.159472708    1.504520524
   52 SOLV  OW      2280    0.197394867    6.679013119    4.670630665
   52 SOLV  HW1     2281    0.217406054    6.683470255    4.572745407
   52 SOLV  HW2     2282    0.224251570    6.764998543    4.714070709
   53 SOLV  OW      2283    0.606716153    1.849832913    6.051056911
   53 SOLV  HW1     2284    0.602959150    1.886507257    5.958092569
   53 SOLV  HW2     2285    0.607269749    1.925319549    6.116653562
   54 SOLV  OW      2286    2.276218794    6.791542432    1.356869046
   54 SOLV  HW1     2287    2.300602132    6.869915690    1.414005119
   54 SOLV  HW2     2288    2.323067851    6.798657685    1.268801290
   55 SOLV  OW      2289    5.536918793    6.714916493    5.737494304
   55 SOLV  HW1     2290    5.519146330    6.689251762    5.642482946
   55 SOLV  HW2     2291    5.450195305    6.733033850    5.783888210
   56 SOLV  OW      2292    6.566798650    5.518543735    1.356595547
   56 SOLV  HW1     2293    6.644779632    5.481084524    1.406753425
   56 SOLV  HW2     2294    6.539493167    5.605555221    1.397624952
   57 SOLV  OW      2295    0.684701682    5.335840277    0.665459634
   57 SOLV  HW1     2296    0.721434219    5.423972061    0.635735076
   57 SOLV  HW2     2297    0.679702164    5.273747917    0.587232121
   58 SOLV  OW      2298    4.711192609    6.304400669    0.545757819
   58 SOLV  HW1     2299    4.638508219    6.365690615    0.576773964
   58 SOLV  HW2     2300    4.671718875    6.231596293    0.489697395
   59 SOLV  OW      2301    6.291235114    4.513538791    0.591788568
   59 SOLV  HW1     2302    6.201810318    4.476023041    0.616197060
   59 SOLV  HW2     2303    6.353698295    4.438762138    0.569232074
   60 SOLV  OW      2304    5.854118948    4.552434438    0.454864672
   60 SOLV  HW1     2305    5.820227588    4.463285075    0.424769858
   60 SOLV  HW2     2306    5.844590996    4.618550926    0.380435855
   61 SOLV  OW      2307    4.510090448    5.201781971    0.178296493
   61 SOLV  HW1     2308    4.490331920    5.129687831    0.111859844
   61 SOLV  HW2     2309    4.435187516    5.207698743    0.244298344
   62 SOLV  OW      2310    0.432478516    2.315755033    6.488387799
   62 SOLV  HW1     2311    0.334826259    2.334819472    6.498419002
   62 SOLV  HW2     2312    0.458720427    2.325957491    6.392433267
   63 SOLV  OW      2313    5.912582179    6.584905921    5.810704025
   63 SOLV  HW1     2314    5.925204309    6.589779111    5.711616023
   63 SOLV  HW2     2315    5.937186828    6.672705463    5.851780936
   64 SOLV  OW      2316    1.002647182    5.746561786    6.688403475
   64 SOLV  HW1     2317    0.970423339    5.839485969    6.670280506
   64 SOLV  HW2     2318    1.062452124    5.716922977    6.613928224
   65 SOLV  OW      2319    5.882995959    5.848935006    6.042818412
   65 SOLV  HW1     2320    5.907848807    5.797050756    6.124623684
   65 SOLV  HW2     2321    5.842479134    5.787281361    5.975298775
   66 SOLV  OW      2322    6.468404796    5.252634699    6.055103833
   66 SOLV  HW1     2323    6.471857432    5.335855562    5.999748840
   66 SOLV  HW2     2324    6.505116925    5.176000889    6.002366725
   67 SOLV  OW      2325    6.437126509    0.197294048    1.298342149
   67 SOLV  HW1     2326    6.399026902    0.245867718    1.377024507
   67 SOLV  HW2     2327    6.442092098    0.099518830    1.318766841
   68 SOLV  OW      2328    0.701064057    1.916220581    0.590917088
   68 SOLV  HW1     2329    0.678592798    2.011872639    0.572276229
   68 SOLV  HW2     2330    0.678375627    1.894567161    0.685880550
   69 SOLV  OW      2331    5.499844798    0.021134177    5.119026566
   69 SOLV  HW1     2332    5.501095916    0.109584718    5.072371201
   69 SOLV  HW2     2333    5.593473567   -0.012536147    5.129111203
   70 SOLV  OW      2334    1.088926850    6.865029803    6.249916494
   70 SOLV  HW1     2335    1.138617310    6.785024113    6.216277864
   70 SOLV  HW2     2336    1.036856328    6.840009296    6.331551000
   71 SOLV  OW      2337    5.933452714    5.521698029    5.884144246
   71 SOLV  HW1     2338    5.921252348    5.450274340    5.815215258
   71 SOLV  HW2     2339    5.851070250    5.578227561    5.888488788
   72 SOLV  OW      2340    4.543836868    0.376427836    6.824781430
   72 SOLV  HW1     2341    4.539423062    0.356472055    6.726892077
   72 SOLV  HW2     2342    4.634668761    0.353062207    6.859474579
   73 SOLV  OW      2343    6.722000402    0.676705827    1.199200709
   73 SOLV  HW1     2344    6.639852172    0.704846342    1.149584874
   73 SOLV  HW2     2345    6.802733648    0.715379425    1.154609087
   74 SOLV  OW      2346    0.374401085    5.445476476    1.375001982
   74 SOLV  HW1     2347    0.419694095    5.397971551    1.450455597
   74 SOLV  HW2     2348    0.441919321    5.468843668    1.305026075
   75 SOLV  OW      2349    6.319972122    1.047854250    1.065877383
   75 SOLV  HW1     2350    6.272894146    1.112262439    1.126183246
   75 SOLV  HW2     2351    6.413142211    1.033119899    1.099099993
   76 SOLV  OW      2352    0.645474727    6.548175315    2.377349980
   76 SOLV  HW1     2353    0.594941415    6.561953524    2.292154483
   76 SOLV  HW2     2354    0.660225460    6.636448376    2.421981577
   77 SOLV  OW      2355    6.333688652    1.424047826    6.398667210
   77 SOLV  HW1     2356    6.325277707    1.325591784    6.414063629
   77 SOLV  HW2     2357    6.291825200    1.473389832    6.474917802
   78 SOLV  OW      2358    4.587271568    5.081836774    0.577037681
   78 SOLV  HW1     2359    4.532281927    5.162929734    0.556988986
   78 SOLV  HW2     2360    4.655896669    5.104389759    0.646202386
   79 SOLV  OW      2361    5.177136836    0.412376985    6.086770580
   79 SOLV  HW1     2362    5.223677533    0.489259733    6.130640814
   79 SOLV  HW2     2363    5.090317199    0.443611247    6.048192036
   80 SOLV  OW      2364    2.010624640    6.815944051    2.490526319
   80 SOLV  HW1     2365    2.045802964    6.857798427    2.406787521
   80 SOLV  HW2     2366    1.910743990    6.820964849    2.490864418
   81 SOLV  OW      2367    0.813085729    0.741220657    2.740252324
   81 SOLV  HW1     2368    0.904252727    0.773836254    2.715225521
   81 SOLV  HW2     2369    0.784453781    0.669951993    2.676201984
   82 SOLV  OW      2370    6.394904751    4.677661817    0.792918647
   82 SOLV  HW1     2371    6.490892146    4.658042810    0.812993642
   82 SOLV  HW2     2372    6.358671386    4.607463615    0.731593523
   83 SOLV  OW      2373    4.872893958    1.050229514    6.863292240
   83 SOLV  HW1     2374    4.958726001    1.005135801    6.887806904
   83 SOLV  HW2     2375    4.798601573    0.983289158    6.864366439
   84 SOLV  OW      2376    6.263285575    1.523052457    0.247935530
   84 SOLV  HW1     2377    6.306919218    1.475338896    0.324221577
   84 SOLV  HW2     2378    6.264568204    1.464470636    0.166901431
   85 SOLV  OW      2379    4.581784395    0.137780765    0.226343815
   85 SOLV  HW1     2380    4.596373421    0.052320938    0.276181753
   85 SOLV  HW2     2381    4.595642944    0.122093934    0.128559030
   86 SOLV  OW      2382    1.404697782    0.320871380    4.839052925
   86 SOLV  HW1     2383    1.392409916    0.350964986    4.744474288
   86 SOLV  HW2     2384    1.334240455    0.362365254    4.896635096
   87 SOLV  OW      2385    0.302313048    0.754556131    1.817108885
   87 SOLV  HW1     2386    0.317218667    0.810315128    1.735436059
   87 SOLV  HW2     2387    0.370412580    0.778157179    1.886442144
   88 SOLV  OW      2388    5.774203508    0.004513118    4.807023043
   88 SOLV  HW1     2389    5.860205213    0.013987576    4.857179076
   88 SOLV  HW2     2390    5.734263029    0.094959695    4.791997437
   89 SOLV  OW      2391    1.035762380    6.027011435    2.261375470
   89 SOLV  HW1     2392    1.064463100    5.931781955    2.271828897
   89 SOLV  HW2     2393    0.961608455    6.032305278    2.194481967
   90 SOLV  OW      2394    0.219974618    0.461073512    2.152411203
   90 SOLV  HW1     2395    0.124050713    0.486901058    2.163947465
   90 SOLV  HW2     2396    0.225522937    0.376117333    2.099940296
   91 SOLV  OW      2397    1.216117742    5.424569282    1.079609652
   91 SOLV  HW1     2398    1.190978824    5.443623161    1.174504472
   91 SOLV  HW2     2399    1.133228266    5.413626418    1.024749934
   92 SOLV  OW      2400    0.131713593    2.427035220    0.704088724
   92 SOLV  HW1     2401    0.195888978    2.456614711    0.774846165
   92 SOLV  HW2     2402    0.126530877    2.327171561    0.703464898
   93 SOLV  OW      2403    1.476307590    5.743439944    1.794526091
   93 SOLV  HW1     2404    1.514154252    5.659043989    1.756491611
   93 SOLV  HW2     2405    1.550427514    5.799512090    1.831455116
   94 SOLV  OW      2406    1.609722827    6.758780229    4.742245434
   94 SOLV  HW1     2407    1.609581050    6.782484307    4.645088103
   94 SOLV  HW2     2408    1.637671778    6.663387826    4.753224604
   95 SOLV  OW      2409    5.143346526    0.967177204    0.004489322
   95 SOLV  HW1     2410    5.172359713    0.953726613   -0.090268860
   95 SOLV  HW2     2411    5.222020727    0.956344143    0.065273727
   96 SOLV  OW      2412    2.411881313    6.230866670    0.600026975
   96 SOLV  HW1     2413    2.449551315    6.297390047    0.664491303
   96 SOLV  HW2     2414    2.480178475    6.160260625    0.581311091
   97 SOLV  OW      2415    6.596949011    0.565265291    4.786094971
   97 SOLV  HW1     2416    6.641105654    0.525189391    4.705810390
   97 SOLV  HW2     2417    6.497895629    0.566714002    4.772392362
   98 SOLV  OW      2418    6.745777591    6.380241990    4.190873645
   98 SOLV  HW1     2419    6.663103230    6.436261346    4.196182592
   98 SOLV  HW2     2420    6.795716168    6.402403013    4.107109670
   99 SOLV  OW      2421    0.890758333    1.232852404    5.262460297
   99 SOLV  HW1     2422    0.897818280    1.315925745    5.317694670
   99 SOLV  HW2     2423    0.980869096    1.190141634    5.254865670
  100 SOLV  OW      2424    6.079885128    5.203621290    1.183907486
  100 SOLV  HW1     2425    6.020165068    5.173896743    1.258418900
  100 SOLV  HW2     2426    6.027046755    5.257650752    1.118402928
  101 SOLV  OW      2427    6.302738608    5.296253937    1.048696867
  101 SOLV  HW1     2428    6.298612903    5.395478332    1.036895480
  101 SOLV  HW2     2429    6.242436124    5.269093021    1.123714178
  102 SOLV  OW      2430    6.098931560    0.398406532    0.781910553
  102 SOLV  HW1     2431    6.010004954    0.440924616    0.798825878
  102 SOLV  HW2     2432    6.164299399    0.429275756    0.851018716
  103 SOLV  OW      2433    6.686600940    5.520385419    1.105949509
  103 SOLV  HW1     2434    6.776732539    5.478834334    1.118256462
  103 SOLV  HW2     2435    6.637823353    5.520619107    1.193255359
  104 SOLV  OW      2436    1.114415574    6.763579662    0.472702887
  104 SOLV  HW1     2437    1.116562113    6.663973331    0.481305904
  104 SOLV  HW2     2438    1.053001164    6.801664835    0.541824447
  105 SOLV  OW      2439    5.831619989    4.718411163    0.238507803
  105 SOLV  HW1     2440    5.869292747    4.667667373    0.160999997
  105 SOLV  HW2     2441    5.813859092    4.812905516    0.210995551
  106 SOLV  OW      2442    5.988594585    5.472957489    1.869981274
  106 SOLV  HW1     2443    5.972531072    5.386070499    1.823138231
  106 SOLV  HW2     2444    5.998495928    5.545943753    1.802331194
  107 SOLV  OW      2445    6.570022008    1.762358610    6.211675279
  107 SOLV  HW1     2446    6.567477718    1.841851677    6.272292260
  107 SOLV  HW2     2447    6.486071039    1.759131154    6.157436746
  108 SOLV  OW      2448    5.462208629    6.355577724    5.511247648
  108 SOLV  HW1     2449    5.452960124    6.258496890    5.489115793
  108 SOLV  HW2     2450    5.376815977    6.388910258    5.551210598
  109 SOLV  OW      2451    0.078933221    6.040818336    5.976558507
  109 SOLV  HW1     2452    0.003429575    6.088981658    5.932050591
  109 SOLV  HW2     2453    0.106323470    6.090619874    6.058844622
  110 SOLV  OW      2454    0.163292320    2.331980325    6.501818394
  110 SOLV  HW1     2455    0.118173243    2.405225142    6.450814890
  110 SOLV  HW2     2456    0.098722691    2.257068088    6.516676314
  111 SOLV  OW      2457    6.276059003    1.058720219    5.486430407
  111 SOLV  HW1     2458    6.278414398    1.136819021    5.424019906
  111 SOLV  HW2     2459    6.197265272    1.067188560    5.547420859
  112 SOLV  OW      2460    1.544183697    0.576471992    5.546742141
  112 SOLV  HW1     2461    1.508989650    0.528375698    5.627042623
  112 SOLV  HW2     2462    1.565450167    0.510230456    5.474910420
  113 SOLV  OW      2463    1.741152409    1.535776557    0.701572617
  113 SOLV  HW1     2464    1.711743281    1.630921781    0.692408643
  113 SOLV  HW2     2465    1.676877913    1.476245646    0.653341223
  114 SOLV  OW      2466    6.214663935    5.535789544    1.563505605
  114 SOLV  HW1     2467    6.279079586    5.541887090    1.639761331
  114 SOLV  HW2     2468    6.123234448    5.561278295    1.595008253
  115 SOLV  OW      2469    6.481061029    5.746166141    1.484626488
  115 SOLV  HW1     2470    6.427545063    5.813673165    1.433843765
  115 SOLV  HW2     2471    6.469296585    5.761330093    1.582767470
  116 SOLV  OW      2472    0.946997383    6.135785308    2.492723868
  116 SOLV  HW1     2473    0.891809648    6.077166878    2.552054231
  116 SOLV  HW2     2474    0.967090156    6.087449709    2.407507794
  117 SOLV  OW      2475    6.843377467    1.568349715    1.605753534
  117 SOLV  HW1     2476    6.816132370    1.514680793    1.685622888
  117 SOLV  HW2     2477    6.899924719    1.645430188    1.635125347
  118 SOLV  OW      2478    6.294571783    0.267571748    1.069109151
  118 SOLV  HW1     2479    6.359740541    0.241290023    1.140272531
  118 SOLV  HW2     2480    6.313266843    0.361347254    1.039808504
  119 SOLV  OW      2481    1.284623775    6.582241871    6.432674108
  119 SOLV  HW1     2482    1.369172897    6.529740198    6.442510636
  119 SOLV  HW2     2483    1.283556149    6.656523422    6.499627625
  120 SOLV  OW      2484    6.766679234    1.000797854    5.873827717
  120 SOLV  HW1     2485    6.718613544    1.010958024    5.786719310
  120 SOLV  HW2     2486    6.814125854    0.912781036    5.875630734
  121 SOLV  OW      2487    1.092186008    1.494639781    5.949965539
  121 SOLV  HW1     2488    0.992764685    1.489113240    5.940675420
  121 SOLV  HW2     2489    1.124882855    1.579443869    5.908245029
  122 SOLV  OW      2490    0.512688588    5.714939251    6.214766635
  122 SOLV  HW1     2491    0.480691715    5.801908026    6.177158900
  122 SOLV  HW2     2492    0.508001672    5.644342466    6.144085885
  123 SOLV  OW      2493    6.412519453    0.523950484    1.241753105
  123 SOLV  HW1     2494    6.314898240    0.514687211    1.261394397
  123 SOLV  HW2     2495    6.427380982    0.604065139    1.183768483
  124 SOLV  OW      2496    1.600828432    0.648694076    5.144703713
  124 SOLV  HW1     2497    1.625557851    0.733022726    5.192438355
  124 SOLV  HW2     2498    1.675674490    0.582824834    5.152494902
  125 SOLV  OW      2499    6.674270836    1.047911210    5.624383812
  125 SOLV  HW1     2500    6.763866241    1.057664750    5.581052845
  125 SOLV  HW2     2501    6.615449032    0.991095556    5.566834033
  126 SOLV  OW      2502    6.139234364    0.497082073    1.272709300
  126 SOLV  HW1     2503    6.145244572    0.488634180    1.372180139
  126 SOLV  HW2     2504    6.100411332    0.413234474    1.234443329
  127 SOLV  OW      2505    5.858471854    5.939027361    5.175940196
  127 SOLV  HW1     2506    5.942076161    5.943381225    5.121234134
  127 SOLV  HW2     2507    5.801372037    5.863571027    5.143577937
  128 SOLV  OW      2508    1.088163947    1.141101211    6.128894644
  128 SOLV  HW1     2509    1.172271713    1.155186827    6.181133318
  128 SOLV  HW2     2510    1.022288795    1.212757818    6.151854164
  129 SOLV  OW      2511    5.021545050    5.668190281    0.581615909
  129 SOLV  HW1     2512    4.992928084    5.728916884    0.507486070
  129 SOLV  HW2     2513    4.969923557    5.690091741    0.664425434
  130 SOLV  OW      2514    5.404915895    5.774322060    5.110060782
  130 SOLV  HW1     2515    5.319127298    5.822701317    5.127374484
  130 SOLV  HW2     2516    5.433403837    5.726293317    5.193028435
  131 SOLV  OW      2517    6.183304071    1.225936417    1.231587126
  131 SOLV  HW1     2518    6.093013096    1.218921024    1.189157006
  131 SOLV  HW2     2519    6.172826718    1.242527540    1.329652850
  132 SOLV  OW      2520    5.839534618    0.248269070    0.953563419
  132 SOLV  HW1     2521    5.852559132    0.343454645    0.925782368
  132 SOLV  HW2     2522    5.821511115    0.192153099    0.872768909
  133 SOLV  OW      2523    6.381382076    6.903470940    0.236027177
  133 SOLV  HW1     2524    6.310549217    6.878852924    0.169859878
  133 SOLV  HW2     2525    6.470403825    6.872489538    0.202610073
  134 SOLV  OW      2526    1.008275282    1.836227306    0.126964870
  134 SOLV  HW1     2527    1.059211523    1.803361230    0.047424233
  134 SOLV  HW2     2528    1.068998820    1.839580452    0.206354849
  135 SOLV  OW      2529    0.553746208    0.618424014    6.124942095
  135 SOLV  HW1     2530    0.586749581    0.712821051    6.123651782
  135 SOLV  HW2     2531    0.611630280    0.562086738    6.065974389
  136 SOLV  OW      2532    6.065930916    1.357189448    6.551540532
  136 SOLV  HW1     2533    5.978410339    1.322196719    6.584963788
  136 SOLV  HW2     2534    6.096733654    1.431780568    6.610606272
  137 SOLV  OW      2535    3.833117887    3.777596257    3.924824990
  137 SOLV  HW1     2536    3.782484510    3.851645609    3.969017699
  137 SOLV  HW2     2537    3.799009956    3.764880640    3.831685513
  138 SOLV  OW      2538    5.207412602    4.262023388    3.616364570
  138 SOLV  HW1     2539    5.230777224    4.252674270    3.713155442
  138 SOLV  HW2     2540    5.284341212    4.231181082    3.560395808
  139 SOLV  OW      2541    3.973061524    4.336660681    6.783513620
  139 SOLV  HW1     2542    3.948747712    4.275805911    6.859059831
  139 SOLV  HW2     2543    3.928172076    4.425119803    6.796222194
  140 SOLV  OW      2544    5.356527038    3.538877603    4.304609629
  140 SOLV  HW1     2545    5.268097669    3.559960338    4.262924223
  140 SOLV  HW2     2546    5.428732989    3.548135263    4.236035091
  141 SOLV  OW      2547    3.366386906    5.459433533    4.001091201
  141 SOLV  HW1     2548    3.355396462    5.373378124    3.951354711
  141 SOLV  HW2     2549    3.462263728    5.470851217    4.027115645
  142 SOLV  OW      2550    4.812858134    4.251656551    5.664251058
  142 SOLV  HW1     2551    4.755808949    4.202665714    5.598318589
  142 SOLV  HW2     2552    4.764729912    4.333531423    5.695587014
  143 SOLV  OW      2553    6.005066983    3.730541926    3.896187325
  143 SOLV  HW1     2554    5.998656157    3.729919085    3.796386596
  143 SOLV  HW2     2555    6.016714486    3.824557553    3.928235073
  144 SOLV  OW      2556    5.970730698    4.088180156    3.796801771
  144 SOLV  HW1     2557    5.897849799    4.040337677    3.747799583
  144 SOLV  HW2     2558    5.980403320    4.049249693    3.888412726
  145 SOLV  OW      2559    5.209122450    3.851900091    5.190416228
  145 SOLV  HW1     2560    5.156444563    3.827607309    5.271882816
  145 SOLV  HW2     2561    5.210267508    3.951350206    5.179918964
  146 SOLV  OW      2562    4.679375314    4.482383097    5.732971651
  146 SOLV  HW1     2563    4.589705500    4.504310714    5.771423480
  146 SOLV  HW2     2564    4.732655785    4.566381195    5.722699788
  147 SOLV  OW      2565    4.485469445    6.252803217    3.769445357
  147 SOLV  HW1     2566    4.514239381    6.344951362    3.743319360
  147 SOLV  HW2     2567    4.533533571    6.225246258    3.852703938
  148 SOLV  OW      2568    6.520765453    4.386124161    3.752135346
  148 SOLV  HW1     2569    6.596000939    4.445428880    3.780843407
  148 SOLV  HW2     2570    6.549590961    4.331426747    3.673529887
  149 SOLV  OW      2571    5.462729729    4.484794854    3.950039893
  149 SOLV  HW1     2572    5.441979808    4.546180443    3.873873672
  149 SOLV  HW2     2573    5.484765292    4.538784355    4.031277617
  150 SOLV  OW      2574    6.353001798    4.967622005    5.288437213
  150 SOLV  HW1     2575    6.331617403    5.014875808    5.202929443
  150 SOLV  HW2     2576    6.268476601    4.950488113    5.339069179
  151 SOLV  OW      2577    4.135164394    5.416233888    5.244032196
  151 SOLV  HW1     2578    4.052940322    5.467533732    5.219346958
  151 SOLV  HW2     2579    4.166684153    5.363757518    5.164946568
  152 SOLV  OW      2580    5.438684247    5.044472050    4.675724410
  152 SOLV  HW1     2581    5.496970664    5.122764615    4.653936334
  152 SOLV  HW2     2582    5.345251430    5.076077121    4.692252333
  153 SOLV  OW      2583    5.680299217    3.976622940    5.096443843
  153 SOLV  HW1     2584    5.667864624    4.026317967    5.010551779
  153 SOLV  HW2     2585    5.614784105    3.901204553    5.101081643
  154 SOLV  OW      2586    4.843784500    5.950187198    4.430503201
  154 SOLV  HW1     2587    4.776788485    5.983198635    4.497012222
  154 SOLV  HW2     2588    4.923117258    5.913047119    4.478757943
  155 SOLV  OW      2589    4.947347702    5.685062836    4.765454253
  155 SOLV  HW1     2590    4.901786692    5.710953664    4.850632435
  155 SOLV  HW2     2591    4.888349783    5.623166175    4.713594594
  156 SOLV  OW      2592    5.081189870    3.808625141    5.440578004
  156 SOLV  HW1     2593    4.981951937    3.810958644    5.428477175
  156 SOLV  HW2     2594    5.104998531    3.849858147    5.528515408
  157 SOLV  OW      2595    5.308918230    6.509048612    4.634506766
  157 SOLV  HW1     2596    5.296398839    6.485306340    4.730846982
  157 SOLV  HW2     2597    5.405563973    6.528042360    4.617166860
  158 SOLV  OW      2598    3.782323670    3.753387910    4.997790991
  158 SOLV  HW1     2599    3.882312428    3.755005606    4.996559362
  158 SOLV  HW2     2600    3.749952761    3.666433523    4.960469635
  159 SOLV  OW      2601    4.672139372    3.762323458    4.149748701
  159 SOLV  HW1     2602    4.626826227    3.695449415    4.208706675
  159 SOLV  HW2     2603    4.603714941    3.809385269    4.094028633
  160 SOLV  OW      2604    4.791789584    3.675403210    4.500681115
  160 SOLV  HW1     2605    4.787763548    3.632845896    4.410278094
  160 SOLV  HW2     2606    4.703417567    3.717170714    4.521796568
  161 SOLV  OW      2607    5.312061553    3.653104693    5.419379343
  161 SOLV  HW1     2608    5.221043490    3.694250914    5.414414364
  161 SOLV  HW2     2609    5.304317429    3.558979890    5.452279456
  162 SOLV  OW      2610    5.251572526    6.146583187    5.226745164
  162 SOLV  HW1     2611    5.208758184    6.224411803    5.180794900
  162 SOLV  HW2     2612    5.221385230    6.061623772    5.183474191
  163 SOLV  OW      2613    4.870598216    6.323070323    6.813965662
  163 SOLV  HW1     2614    4.814031345    6.240759686    6.819149476
  163 SOLV  HW2     2615    4.882327829    6.349454331    6.718215694
  164 SOLV  OW      2616    5.868174118    3.732274910    6.548051809
  164 SOLV  HW1     2617    5.792283463    3.737696483    6.612946010
  164 SOLV  HW2     2618    5.952727044    3.760728497    6.593231410
  165 SOLV  OW      2619    5.157213257    5.823592275    4.073207238
  165 SOLV  HW1     2620    5.213468039    5.883771798    4.129911952
  165 SOLV  HW2     2621    5.060606864    5.838884805    4.094062504
  166 SOLV  OW      2622    4.319091794    5.774722011    6.201072990
  166 SOLV  HW1     2623    4.376787336    5.751202343    6.122843013
  166 SOLV  HW2     2624    4.364768309    5.747105334    6.285647563
  167 SOLV  OW      2625    5.110325571    5.852552629    5.452202333
  167 SOLV  HW1     2626    5.168295438    5.898522350    5.519480276
  167 SOLV  HW2     2627    5.015992468    5.884131979    5.462400882
  168 SOLV  OW      2628    5.441616583    0.090332309    5.823312162
  168 SOLV  HW1     2629    5.401821386    0.042631716    5.901687772
  168 SOLV  HW2     2630    5.538183833    0.065732560    5.814864976
  169 SOLV  OW      2631    5.196834878    4.693220902    6.297029684
  169 SOLV  HW1     2632    5.229999950    4.685765193    6.202976792
  169 SOLV  HW2     2633    5.236572937    4.774291392    6.340040542
  170 SOLV  OW      2634    4.428844090    4.867890527    5.834299113
  170 SOLV  HW1     2635    4.374207775    4.912462034    5.905209585
  170 SOLV  HW2     2636    4.519454402    4.910038673    5.830651480
  171 SOLV  OW      2637    4.668870270    6.682990155    4.522437254
  171 SOLV  HW1     2638    4.732597918    6.613785072    4.556366961
  171 SOLV  HW2     2639    4.675166501    6.688056217    4.422755610
  172 SOLV  OW      2640    5.117668503    5.617478310    6.076400829
  172 SOLV  HW1     2641    5.047153010    5.684886318    6.054373568
  172 SOLV  HW2     2642    5.199428336    5.635730106    6.021778237
  173 SOLV  OW      2643    4.188964918    3.721942087    5.722880108
  173 SOLV  HW1     2644    4.176671529    3.820697525    5.712998835
  173 SOLV  HW2     2645    4.099882959    3.678426855    5.736001782
  174 SOLV  OW      2646    5.945757389    5.316870162    4.405925938
  174 SOLV  HW1     2647    5.875535151    5.303651685    4.335956987
  174 SOLV  HW2     2648    6.024545241    5.363485211    4.365663991
  175 SOLV  OW      2649    5.380712948    5.773589312    5.751867746
  175 SOLV  HW1     2650    5.350294570    5.718293607    5.829446740
  175 SOLV  HW2     2651    5.446190826    5.842234247    5.783520827
  176 SOLV  OW      2652    5.143999678    4.495981267    6.482362935
  176 SOLV  HW1     2653    5.163908731    4.561457019    6.409435721
  176 SOLV  HW2     2654    5.171044177    4.534943375    6.570409868
  177 SOLV  OW      2655    3.765155228    5.023221898    6.748995244
  177 SOLV  HW1     2656    3.755083195    4.927523218    6.721750284
  177 SOLV  HW2     2657    3.752026828    5.082119774    6.669241930
  178 SOLV  OW      2658    4.538256821    5.254462975    5.204296393
  178 SOLV  HW1     2659    4.600028321    5.333111961    5.203796630
  178 SOLV  HW2     2660    4.576197812    5.181937369    5.146832490
  179 SOLV  OW      2661    5.374322543    3.907760852    6.072965251
  179 SOLV  HW1     2662    5.401540327    3.848412935    6.148717713
  179 SOLV  HW2     2663    5.372354503    4.002769786    6.104122713
  180 SOLV  OW      2664    4.863872800    3.596803372    6.028276593
  180 SOLV  HW1     2665    4.933954255    3.551786220    6.083628612
  180 SOLV  HW2     2666    4.906219241    3.668285502    5.972609469
  181 SOLV  OW      2667    6.040515890    6.268509340    4.675781512
  181 SOLV  HW1     2668    6.019144568    6.190891899    4.735101313
  181 SOLV  HW2     2669    6.139150817    6.284951331    4.676682776
  182 SOLV  OW      2670    5.995738006    4.686093724    6.571307089
  182 SOLV  HW1     2671    6.027253864    4.632279499    6.649488319
  182 SOLV  HW2     2672    5.983448552    4.781341080    6.599206079
  183 SOLV  OW      2673    4.705819731    4.159913189    6.359109637
  183 SOLV  HW1     2674    4.788664970    4.211313728    6.381393855
  183 SOLV  HW2     2675    4.710281253    4.069488916    6.401599782
  184 SOLV  OW      2676    5.186047634    4.300733075    5.074165195
  184 SOLV  HW1     2677    5.280349611    4.326971462    5.094665873
  184 SOLV  HW2     2678    5.136981937    4.283375775    5.159563407
  185 SOLV  OW      2679    6.670947028    5.219412216    5.211806586
  185 SOLV  HW1     2680    6.703732174    5.160391332    5.285584502
  185 SOLV  HW2     2681    6.576216938    5.245869999    5.229908423
  186 SOLV  OW      2682    5.467799298    3.384347132    5.200377577
  186 SOLV  HW1     2683    5.506512144    3.469829054    5.234956804
  186 SOLV  HW2     2684    5.382853047    3.403704183    5.151275904
  187 SOLV  OW      2685    6.846626913    4.209449388    5.222734882
  187 SOLV  HW1     2686    6.846888255    4.231439739    5.125176075
  187 SOLV  HW2     2687    6.853605168    4.110391833    5.234578320
  188 SOLV  OW      2688    3.840450754    5.457343871    6.458139053
  188 SOLV  HW1     2689    3.785846681    5.535728581    6.428543190
  188 SOLV  HW2     2690    3.936046548    5.471771209    6.432545476
  189 SOLV  OW      2691    4.645066590    5.929083323    4.866747898
  189 SOLV  HW1     2692    4.636545746    5.993684305    4.942615433
  189 SOLV  HW2     2693    4.705974063    5.854343232    4.893316975
  190 SOLV  OW      2694    0.039350382    4.078448424    4.361937970
  190 SOLV  HW1     2695    0.128672125    4.043557504    4.333577941
  190 SOLV  HW2     2696    0.045679544    4.176919570    4.378166808
  191 SOLV  OW      2697    6.376537690    5.219766050    3.634993782
  191 SOLV  HW1     2698    6.458885115    5.240159142    3.687937731
  191 SOLV  HW2     2699    6.364431362    5.120677859    3.629080470
  192 SOLV  OW      2700    3.817965941    6.151106185    6.759103973
  192 SOLV  HW1     2701    3.755942863    6.074273995    6.774962713
  192 SOLV  HW2     2702    3.764731552    6.234775286    6.746176285
  193 SOLV  OW      2703    5.712734241    6.529866546    4.128642730
  193 SOLV  HW1     2704    5.795518370    6.522113686    4.073067422
  193 SOLV  HW2     2705    5.635118845    6.552575227    4.069803862
  194 SOLV  OW      2706    3.417054280    6.322302662    6.712327078
  194 SOLV  HW1     2707    3.507437885    6.358402135    6.735298223
  194 SOLV  HW2     2708    3.357576209    6.397328744    6.683457608
  195 SOLV  OW      2709    4.798489593    5.969525146    6.331744327
  195 SOLV  HW1     2710    4.786469398    6.057053951    6.378605434
  195 SOLV  HW2     2711    4.857414597    5.982275291    6.251950412
  196 SOLV  OW      2712    4.468362439    4.873931808    4.197036484
  196 SOLV  HW1     2713    4.515328605    4.904188823    4.114087730
  196 SOLV  HW2     2714    4.512301784    4.791121804    4.231872497
  197 SOLV  OW      2715    4.220728000    4.953510742    6.029954810
  197 SOLV  HW1     2716    4.233839673    4.915608886    6.121560347
  197 SOLV  HW2     2717    4.157961043    4.895151037    5.978433417
  198 SOLV  OW      2718    5.150516692    5.493757665    3.752471248
  198 SOLV  HW1     2719    5.088905984    5.475107246    3.675934394
  198 SOLV  HW2     2720    5.146437466    5.590969271    3.775597243
  199 SOLV  OW      2721    4.433877900    5.933994214    5.456247209
  199 SOLV  HW1     2722    4.456267218    5.930389786    5.358842527
  199 SOLV  HW2     2723    4.384111116    6.018490188    5.475882606
  200 SOLV  OW      2724    5.953359255    5.442488355    4.650142880
  200 SOLV  HW1     2725    6.033840176    5.414629714    4.702552016
  200 SOLV  HW2     2726    5.942220566    5.381806224    4.571431538
  201 SOLV  OW      2727    5.632145888    3.589656743    5.261364855
  201 SOLV  HW1     2728    5.664004554    3.612530489    5.353362171
  201 SOLV  HW2     2729    5.709176095    3.592906590    5.197666961
  202 SOLV  OW      2730    5.572451599    3.573054101    4.108560205
  202 SOLV  HW1     2731    5.520704147    3.634824650    4.049327883
  202 SOLV  HW2     2732    5.670374634    3.588529849    4.095394145
  203 SOLV  OW      2733    4.919225738    3.301050922    3.767053844
  203 SOLV  HW1     2734    4.887784501    3.359429528    3.841920806
  203 SOLV  HW2     2735    5.016776877    3.282102702    3.778296181
  204 SOLV  OW      2736    3.504313632    5.416043855    4.450902340
  204 SOLV  HW1     2737    3.420077875    5.456620941    4.415413882
  204 SOLV  HW2     2738    3.497410766    5.406459606    4.550210129
  205 SOLV  OW      2739    4.193224727    5.025906863    5.208447611
  205 SOLV  HW1     2740    4.136658231    5.053534624    5.286154764
  205 SOLV  HW2     2741    4.222555098    5.107147434    5.158037793
  206 SOLV  OW      2742    3.476975354    6.865476598    6.685010774
  206 SOLV  HW1     2743    3.498898634    6.794669213    6.617875333
  206 SOLV  HW2     2744    3.468837266    6.953804674    6.638822480
  207 SOLV  OW      2745    3.679503653    6.389655542    6.780779480
  207 SOLV  HW1     2746    3.678406745    6.390460138    6.880780101
  207 SOLV  HW2     2747    3.720043345    6.474700750    6.747226828
  208 SOLV  OW      2748    3.875298841    4.288285033    6.284489802
  208 SOLV  HW1     2749    3.844726232    4.243479547    6.368509635
  208 SOLV  HW2     2750    3.967109605    4.325526953    6.298102981
  209 SOLV  OW      2751    5.292725644    5.284981704    3.848631075
  209 SOLV  HW1     2752    5.289466283    5.269302994    3.947348535
  209 SOLV  HW2     2753    5.228534284    5.357711444    3.824312764
  210 SOLV  OW      2754    5.891997687    4.757286545    4.406215716
  210 SOLV  HW1     2755    5.933580953    4.831698075    4.458501438
  210 SOLV  HW2     2756    5.883616293    4.676357794    4.464355974
  211 SOLV  OW      2757    4.755324928    6.795304683    5.201165790
  211 SOLV  HW1     2758    4.834493899    6.842847527    5.162775201
  211 SOLV  HW2     2759    4.698001362    6.860637235    5.250638034
  212 SOLV  OW      2760    5.679692486    5.343220822    6.357996853
  212 SOLV  HW1     2761    5.610879477    5.341348301    6.285451434
  212 SOLV  HW2     2762    5.637308529    5.317314272    6.444795195
  213 SOLV  OW      2763    5.583680423    4.537796948    5.493969545
  213 SOLV  HW1     2764    5.608222429    4.569945858    5.585435307
  213 SOLV  HW2     2765    5.566152686    4.439377841    5.496842455
  214 SOLV  OW      2766    4.763767687    5.816397910    6.748973606
  214 SOLV  HW1     2767    4.718822412    5.793966689    6.662496542
  214 SOLV  HW2     2768    4.716071040    5.770796921    6.824120041
  215 SOLV  OW      2769    6.314725018    3.679056516    5.970111701
  215 SOLV  HW1     2770    6.409423459    3.706022040    5.987619766
  215 SOLV  HW2     2771    6.258626539    3.700604289    6.050049731
  216 SOLV  OW      2772    3.686775333    4.504487900    5.938327004
  216 SOLV  HW1     2773    3.777685644    4.474213447    5.909685459
  216 SOLV  HW2     2774    3.619738917    4.433400749    5.917014783
  217 SOLV  OW      2775    6.893403517    5.394110701    4.461639855
  217 SOLV  HW1     2776    6.808166348    5.347109446    4.438685883
  217 SOLV  HW2     2777    6.893051519    5.485486685    4.420999418
  218 SOLV  OW      2778    5.835725159    3.854994912    4.219327005
  218 SOLV  HW1     2779    5.748081415    3.895680606    4.193543727
  218 SOLV  HW2     2780    5.834129780    3.757014037    4.199359673
  219 SOLV  OW      2781    3.645052319    4.216450231    5.134366987
  219 SOLV  HW1     2782    3.582039274    4.145803401    5.166613008
  219 SOLV  HW2     2783    3.594674414    4.283918964    5.080409711
  220 SOLV  OW      2784    4.476777726    6.454953302    5.019666618
  220 SOLV  HW1     2785    4.412052624    6.530050065    5.032750131
  220 SOLV  HW2     2786    4.569680875    6.491583294    5.014446578
  221 SOLV  OW      2787    3.708971425    5.788593053    5.593539040
  221 SOLV  HW1     2788    3.739286781    5.776408014    5.499017973
  221 SOLV  HW2     2789    3.655338999    5.709066295    5.621836647
  222 SOLV  OW      2790    3.938178508    6.025252478    3.657922034
  222 SOLV  HW1     2791    4.025152556    5.977512137    3.645415421
  222 SOLV  HW2     2792    3.955198065    6.123203153    3.668692368
  223 SOLV  OW      2793    4.299502249    6.143227572    5.769360081
  223 SOLV  HW1     2794    4.268361425    6.128218595    5.675525015
  223 SOLV  HW2     2795    4.345647497    6.061010426    5.802691105
  224 SOLV  OW      2796    5.921891766    3.479569791    6.441153386
  224 SOLV  HW1     2797    5.911216360    3.477145022    6.341745240
  224 SOLV  HW2     2798    5.902257174    3.571778803    6.474526053
  225 SOLV  OW      2799    6.697576801    4.158633908    4.355505062
  225 SOLV  HW1     2800    6.790456700    4.124417204    4.369793165
  225 SOLV  HW2     2801    6.658902115    4.187588084    4.443069321
  226 SOLV  OW      2802    5.562663760    6.288653391    3.713149320
  226 SOLV  HW1     2803    5.541113064    6.271772732    3.809337324
  226 SOLV  HW2     2804    5.605253438    6.207192877    3.673757021
  227 SOLV  OW      2805    6.199158915    6.559928723    4.531609903
  227 SOLV  HW1     2806    6.117700719    6.524581061    4.485603868
  227 SOLV  HW2     2807    6.265004609    6.591425879    4.463245465
  228 SOLV  OW      2808    6.233609142    4.228581548    5.246286371
  228 SOLV  HW1     2809    6.232626078    4.254334868    5.342916759
  228 SOLV  HW2     2810    6.184731762    4.142152505    5.234345052
  229 SOLV  OW      2811    5.081971687    4.125335099    6.288266296
  229 SOLV  HW1     2812    5.056007465    4.149352131    6.194720978
  229 SOLV  HW2     2813    5.168215386    4.170324985    6.311494629
  230 SOLV  OW      2814    5.909982117    4.269683913    5.960816917
  230 SOLV  HW1     2815    5.892101654    4.336404045    5.888495656
  230 SOLV  HW2     2816    5.893267984    4.177459007    5.925934653
  231 SOLV  OW      2817    4.389200012    5.842003194    4.829222348
  231 SOLV  HW1     2818    4.484265927    5.873040260    4.830010325
  231 SOLV  HW2     2819    4.369199388    5.793747812    4.914502709
  232 SOLV  OW      2820    6.601469914    5.947448477    4.727812242
  232 SOLV  HW1     2821    6.527761184    5.999832500    4.770527899
  232 SOLV  HW2     2822    6.689746324    5.982897214    4.758671488
  233 SOLV  OW      2823    5.733249025    4.617302222    6.505460539
  233 SOLV  HW1     2824    5.687275404    4.605263414    6.593455478
  233 SOLV  HW2     2825    5.831784115    4.625881765    6.520252474
  234 SOLV  OW      2826    6.092038649    4.620546024    5.800365729
  234 SOLV  HW1     2827    6.094257450    4.674886904    5.884293596
  234 SOLV  HW2     2828    6.185171438    4.594011210    5.775388441
  235 SOLV  OW      2829    5.237506984    3.452378974    3.569208508
  235 SOLV  HW1     2830    5.262314781    3.366533997    3.524316948
  235 SOLV  HW2     2831    5.293862394    3.464752163    3.650884527
  236 SOLV  OW      2832    4.103711202    4.384080100    3.548763358
  236 SOLV  HW1     2833    4.057307685    4.299576389    3.575367106
  236 SOLV  HW2     2834    4.100243903    4.394099569    3.449317856
  237 SOLV  OW      2835    4.466201450    5.765010242    3.635940959
  237 SOLV  HW1     2836    4.471482078    5.863085814    3.617097031
  237 SOLV  HW2     2837    4.370787376    5.735354644    3.631653448
  238 SOLV  OW      2838    4.581108928    3.900388762    5.767125020
  238 SOLV  HW1     2839    4.573903248    3.998683714    5.784082903
  238 SOLV  HW2     2840    4.498264262    3.854801877    5.799681764
  239 SOLV  OW      2841    5.050211406    6.910416483    3.696657471
  239 SOLV  HW1     2842    5.054016559    6.810686103    3.690272028
  239 SOLV  HW2     2843    5.124396445    6.942899016    3.755333390
  240 SOLV  OW      2844    3.843879722    4.580753424    6.864863203
  240 SOLV  HW1     2845    3.812069850    4.647127123    6.797153637
  240 SOLV  HW2     2846    3.845972919    4.623684550    6.955165002
  241 SOLV  OW      2847    4.607188383    4.811292630    6.133614888
  241 SOLV  HW1     2848    4.595090851    4.769826217    6.223813179
  241 SOLV  HW2     2849    4.583209062    4.744782101    6.062884067
  242 SOLV  OW      2850    3.795295571    3.531475542    4.056895650
  242 SOLV  HW1     2851    3.704997855    3.514645604    4.096450711
  242 SOLV  HW2     2852    3.793362272    3.616624466    4.004480036
  243 SOLV  OW      2853    5.224499901    3.543537189    3.954209147
  243 SOLV  HW1     2854    5.175830495    3.472382456    4.004906610
  243 SOLV  HW2     2855    5.162682246    3.585088481    3.887471354
  244 SOLV  OW      2856    4.752049891    5.099866531    4.291969042
  244 SOLV  HW1     2857    4.828391591    5.152125845    4.253988493
  244 SOLV  HW2     2858    4.760992456    5.003833019    4.265527908
  245 SOLV  OW      2859    5.534888498    5.583738597    4.364390032
  245 SOLV  HW1     2860    5.559187659    5.660697985    4.305328004
  245 SOLV  HW2     2861    5.532071662    5.614365204    4.459550440
  246 SOLV  OW      2862    4.857804962    5.071545809    5.690007415
  246 SOLV  HW1     2863    4.940847105    5.016350171    5.697705207
  246 SOLV  HW2     2864    4.878288077    5.166200787    5.714959912
  247 SOLV  OW      2865    3.903617358    4.010629423    5.859896275
  247 SOLV  HW1     2866    3.867110449    4.086134589    5.914376044
  247 SOLV  HW2     2867    3.911434257    3.928990141    5.917130353
  248 SOLV  OW      2868    6.477039863    3.545812894    5.298076823
  248 SOLV  HW1     2869    6.520537901    3.475910124    5.241318356
  248 SOLV  HW2     2870    6.391498393    3.574997728    5.255264500
  249 SOLV  OW      2871    4.622405775    5.664769778    0.026626770
  249 SOLV  HW1     2872    4.655678365    5.672920897    0.120584322
  249 SOLV  HW2     2873    4.522404972    5.663629964    0.026677745
  250 SOLV  OW      2874    3.556653815    6.858610236    4.675214068
  250 SOLV  HW1     2875    3.588697196    6.769501231    4.643046799
  250 SOLV  HW2     2876    3.635308505    6.916631426    4.696400858
  251 SOLV  OW      2877    6.084768903    4.783378008    6.019736705
  251 SOLV  HW1     2878    6.153390385    4.793364699    6.091800835
  251 SOLV  HW2     2879    6.080846031    4.867377130    5.965602417
  252 SOLV  OW      2880    4.918533585    5.191576673    5.368327440
  252 SOLV  HW1     2881    4.885264477    5.111025505    5.319273476
  252 SOLV  HW2     2882    4.931153629    5.266984525    5.303861351
  253 SOLV  OW      2883    3.701495787    6.403990919    4.117525822
  253 SOLV  HW1     2884    3.723413698    6.385650067    4.021687680
  253 SOLV  HW2     2885    3.647826237    6.488136057    4.123911560
  254 SOLV  OW      2886    5.028309289    3.469880944    6.206859784
  254 SOLV  HW1     2887    5.056879184    3.522558355    6.286915326
  254 SOLV  HW2     2888    4.959469248    3.402643332    6.234065528
  255 SOLV  OW      2889    5.471769790    4.195014817    5.773401100
  255 SOLV  HW1     2890    5.513273714    4.245079653    5.849379552
  255 SOLV  HW2     2891    5.372772493    4.190256887    5.786766172
  256 SOLV  OW      2892    4.881211912    5.760751683    3.777206188
  256 SOLV  HW1     2893    4.848835210    5.671271819    3.807980368
  256 SOLV  HW2     2894    4.980837771    5.758984999    3.768632105
  257 SOLV  OW      2895    6.593836187    3.837998468    5.784387795
  257 SOLV  HW1     2896    6.544462638    3.922302817    5.805763932
  257 SOLV  HW2     2897    6.596757462    3.779617024    5.865534994
  258 SOLV  OW      2898    6.912070942    4.560043923    6.572444640
  258 SOLV  HW1     2899    6.992949470    4.563627329    6.631159388
  258 SOLV  HW2     2900    6.858919799    4.643994658    6.583791641
  259 SOLV  OW      2901    4.983450409    4.030939122    4.778842144
  259 SOLV  HW1     2902    4.935189533    3.990923264    4.856759586
  259 SOLV  HW2     2903    5.065108701    4.078746831    4.811211870
  260 SOLV  OW      2904    3.702110143    4.750352684    6.701067966
  260 SOLV  HW1     2905    3.694029108    4.707153000    6.611235515
  260 SOLV  HW2     2906    3.615293824    4.741973787    6.749997294
  261 SOLV  OW      2907    3.447047418    4.293872867    4.402710606
  261 SOLV  HW1     2908    3.448289545    4.351353007    4.484530726
  261 SOLV  HW2     2909    3.529529613    4.237379253    4.400439220
  262 SOLV  OW      2910    3.439324232    5.469540535    5.288482445
  262 SOLV  HW1     2911    3.375072409    5.422180040    5.348734985
  262 SOLV  HW2     2912    3.389882136    5.507414418    5.210234673
  263 SOLV  OW      2913    6.208267425    3.541169107    4.270102176
  263 SOLV  HW1     2914    6.166413152    3.583896341    4.350243587
  263 SOLV  HW2     2915    6.307757553    3.549177805    4.276232044
  264 SOLV  OW      2916    4.085584857    6.823001038    5.024849051
  264 SOLV  HW1     2917    4.034659524    6.820872909    4.938804803
  264 SOLV  HW2     2918    4.024278891    6.849758771    5.099193123
  265 SOLV  OW      2919    5.396415109    3.750685292    3.984400947
  265 SOLV  HW1     2920    5.363237952    3.826322225    4.040791661
  265 SOLV  HW2     2921    5.326394445    3.679435960    3.979688919
  266 SOLV  OW      2922    5.241835293    4.426016424    5.454431949
  266 SOLV  HW1     2923    5.260312421    4.521487089    5.431068890
  266 SOLV  HW2     2924    5.327317784    4.380830172    5.479981845
  267 SOLV  OW      2925    5.740791804    4.952653481    6.432781081
  267 SOLV  HW1     2926    5.665050373    4.969021266    6.496005497
  267 SOLV  HW2     2927    5.719580081    4.873750460    6.375106579
  268 SOLV  OW      2928    6.225961391    6.322814170    3.929561529
  268 SOLV  HW1     2929    6.283737748    6.261880759    3.983880434
  268 SOLV  HW2     2930    6.130391783    6.294686981    3.938324640
  269 SOLV  OW      2931    4.517589492    4.809014162    5.418504429
  269 SOLV  HW1     2932    4.500005086    4.841841305    5.325688655
  269 SOLV  HW2     2933    4.613426038    4.825289275    5.441999796
  270 SOLV  OW      2934    4.363179191    4.990976956    6.395170030
  270 SOLV  HW1     2935    4.327050690    4.920217774    6.334426411
  270 SOLV  HW2     2936    4.332463495    4.973435916    6.488715409
  271 SOLV  OW      2937    5.564150029    4.479362508    4.457464215
  271 SOLV  HW1     2938    5.537574955    4.575626753    4.452089560
  271 SOLV  HW2     2939    5.508964591    4.425945194    4.393408710
  272 SOLV  OW      2940    5.946211667    4.678952331    4.683368892
  272 SOLV  HW1     2941    5.962662045    4.774007008    4.656992621
  272 SOLV  HW2     2942    5.906539063    4.676231819    4.775131467
  273 SOLV  OW      2943    5.117767181    6.331238422    5.057550592
  273 SOLV  HW1     2944    5.052233785    6.260821529    5.030221525
  273 SOLV  HW2     2945    5.068835447    6.415806573    5.078855835
  274 SOLV  OW      2946    6.183357913    6.361102042    3.653251940
  274 SOLV  HW1     2947    6.164889334    6.456995471    3.631694027
  274 SOLV  HW2     2948    6.179797498    6.347942951    3.752325109
  275 SOLV  OW      2949    3.656058936    3.793246202    5.961967502
  275 SOLV  HW1     2950    3.755615298    3.794603353    5.971373711
  275 SOLV  HW2     2951    3.619318479    3.883711956    5.983596547
  276 SOLV  OW      2952    6.602596938    4.646442315    6.777049717
  276 SOLV  HW1     2953    6.653238827    4.696159839    6.706584836
  276 SOLV  HW2     2954    6.504420448    4.658328858    6.762158850
  277 SOLV  OW      2955    6.216516468    3.598504234    4.000346783
  277 SOLV  HW1     2956    6.196134064    3.583029870    4.097025286
  277 SOLV  HW2     2957    6.140111738    3.646754013    3.957500032
  278 SOLV  OW      2958    4.233517150    6.185772032    6.614885504
  278 SOLV  HW1     2959    4.161714951    6.116213600    6.612413799
  278 SOLV  HW2     2960    4.194553037    6.274723363    6.591022173
  279 SOLV  OW      2961    6.041043963    4.200461628    4.698218837
  279 SOLV  HW1     2962    6.053313052    4.222983518    4.601553293
  279 SOLV  HW2     2963    5.968771462    4.131967266    4.707550111
  280 SOLV  OW      2964    3.691210815    6.146318827    5.921778831
  280 SOLV  HW1     2965    3.646629786    6.118842748    5.836578641
  280 SOLV  HW2     2966    3.690010391    6.069819553    5.986182829
  281 SOLV  OW      2967    4.052447260    3.792729588    5.000531262
  281 SOLV  HW1     2968    4.092895107    3.807713760    4.910304130
  281 SOLV  HW2     2969    4.087947338    3.860755161    5.064669583
  282 SOLV  OW      2970    3.795994040    4.782998589    5.158972470
  282 SOLV  HW1     2971    3.794089994    4.836226134    5.243616764
  282 SOLV  HW2     2972    3.878417381    4.805798098    5.107126508
  283 SOLV  OW      2973    5.402234902    5.147427591    5.794434482
  283 SOLV  HW1     2974    5.426152633    5.051962329    5.812207139
  283 SOLV  HW2     2975    5.335920810    5.178401220    5.862585593
  284 SOLV  OW      2976    4.437985579    5.361934879    6.173060205
  284 SOLV  HW1     2977    4.419687112    5.301864533    6.095225486
  284 SOLV  HW2     2978    4.506507568    5.430033842    6.147200484
  285 SOLV  OW      2979    5.853976787    4.377505289    3.479733088
  285 SOLV  HW1     2980    5.858236063    4.470429694    3.443032210
  285 SOLV  HW2     2981    5.902388294    4.373973749    3.567162226
  286 SOLV  OW      2982    6.374980034    6.100055874    4.779735248
  286 SOLV  HW1     2983    6.303376575    6.037286180    4.749168798
  286 SOLV  HW2     2984    6.359558456    6.190312504    4.739519751
  287 SOLV  OW      2985    4.944966424    6.324083478    6.286350931
  287 SOLV  HW1     2986    4.889651019    6.359094263    6.210746860
  287 SOLV  HW2     2987    5.022217643    6.272118678    6.249835240
  288 SOLV  OW      2988    4.287524962    4.301019711    4.980266519
  288 SOLV  HW1     2989    4.202970652    4.272067949    4.935406677
  288 SOLV  HW2     2990    4.327923234    4.377002660    4.929329587
  289 SOLV  OW      2991    5.615740674    5.517208179    5.665688223
  289 SOLV  HW1     2992    5.533973841    5.529189704    5.609362276
  289 SOLV  HW2     2993    5.697074229    5.521325045    5.607637646
  290 SOLV  OW      2994    3.417465867    5.968861758    6.120208172
  290 SOLV  HW1     2995    3.513874650    5.961095113    6.094771601
  290 SOLV  HW2     2996    3.367579089    6.016245619    6.047627199
  291 SOLV  OW      2997    4.461408660    6.280548772    6.460980265
  291 SOLV  HW1     2998    4.391441473    6.219062046    6.497367308
  291 SOLV  HW2     2999    4.419738165    6.368472570    6.437893997
  292 SOLV  OW      3000    4.181711303    6.459604642    4.003608498
  292 SOLV  HW1     3001    4.210341592    6.376279411    3.956294457
  292 SOLV  HW2     3002    4.134715138    6.520000974    3.939226494
  293 SOLV  OW      3003    4.593510819    4.493112791    5.218702989
  293 SOLV  HW1     3004    4.544763460    4.446370615    5.292463768
  293 SOLV  HW2     3005    4.527896112    4.541771613    5.161007669
  294 SOLV  OW      3006    5.024583071    5.743879863    6.835999259
  294 SOLV  HW1     3007    5.085536790    5.823159496    6.837170267
  294 SOLV  HW2     3008    4.932778720    5.772844006    6.808887985
  295 SOLV  OW      3009    5.457937202    5.986892204    6.098419203
  295 SOLV  HW1     3010    5.392999481    5.918223340    6.131095207
  295 SOLV  HW2     3011    5.443797246    6.072457450    6.148205250
  296 SOLV  OW      3012    5.068713188    4.751343230    5.233230745
  296 SOLV  HW1     3013    5.133704870    4.720882923    5.302870804
  296 SOLV  HW2     3014    4.989608150    4.690161242    5.232451507
  297 SOLV  OW      3015    3.603016227    3.862416315    6.573772761
  297 SOLV  HW1     3016    3.617254093    3.777851537    6.522318414
  297 SOLV  HW2     3017    3.521638688    3.853192824    6.631166696
  298 SOLV  OW      3018    6.777120576    3.904656664    6.856034293
  298 SOLV  HW1     3019    6.721203771    3.852842041    6.791301968
  298 SOLV  HW2     3020    6.775329584    4.001583277    6.831464203
  299 SOLV  OW      3021    3.465254741    4.635975752    4.185479441
  299 SOLV  HW1     3022    3.556213303    4.594402519    4.185870449
  299 SOLV  HW2     3023    3.464955326    4.714875640    4.124025702
  300 SOLV  OW      3024    6.183832867    5.418158126    3.599031361
  300 SOLV  HW1     3025    6.261480282    5.355720656    3.590435684
  300 SOLV  HW2     3026    6.102790577    5.366842924    3.627319775
  301 SOLV  OW      3027    5.571415193    6.562151751    4.586031962
  301 SOLV  HW1     3028    5.590756886    6.615454275    4.668401737
  301 SOLV  HW2     3029    5.626915762    6.596561549    4.510297870
  302 SOLV  OW      3030    5.835877409    4.803702139    6.847309777
  302 SOLV  HW1     3031    5.862750088    4.856019828    6.766425810
  302 SOLV  HW2     3032    5.809979182    4.866626243    6.920598763
  303 SOLV  OW      3033    6.571549409    5.684522880    4.794143034
  303 SOLV  HW1     3034    6.643126986    5.626486147    4.755282024
  303 SOLV  HW2     3035    6.587724035    5.779599033    4.767672395
  304 SOLV  OW      3036    4.755669907    4.529785449    4.658855906
  304 SOLV  HW1     3037    4.809127370    4.603351075    4.700474402
  304 SOLV  HW2     3038    4.817525916    4.462740263    4.617863097
  305 SOLV  OW      3039    4.854887842    4.065759270    5.887930463
  305 SOLV  HW1     3040    4.779756399    4.077574364    5.952872979
  305 SOLV  HW2     3041    4.837319178    4.120793341    5.806294636
  306 SOLV  OW      3042    6.757346971    4.782694860    5.406940306
  306 SOLV  HW1     3043    6.685197871    4.752472748    5.469253962
  306 SOLV  HW2     3044    6.813119759    4.704183387    5.379975230
  307 SOLV  OW      3045    3.682345090    6.653768058    5.788861830
  307 SOLV  HW1     3046    3.592441069    6.653743750    5.745055180
  307 SOLV  HW2     3047    3.670987189    6.654218324    5.888222375
  308 SOLV  OW      3048    3.790251858    5.152866956    6.168169671
  308 SOLV  HW1     3049    3.767346951    5.143949296    6.071229992
  308 SOLV  HW2     3050    3.723698265    5.212733034    6.212757916
  309 SOLV  OW      3051    6.795334667    4.417466451    4.734824693
  309 SOLV  HW1     3052    6.809780248    4.472334514    4.652468754
  309 SOLV  HW2     3053    6.767948990    4.477160301    4.810245246
  310 SOLV  OW      3054    3.585550476    6.362093211    6.083551318
  310 SOLV  HW1     3055    3.632210704    6.364749570    6.171966662
  310 SOLV  HW2     3056    3.629706698    6.294446144    6.024597323
  311 SOLV  OW      3057    5.794478105    3.743838433    3.518302379
  311 SOLV  HW1     3058    5.888137192    3.742368334    3.553335863
  311 SOLV  HW2     3059    5.794335627    3.715507848    3.422391811
  312 SOLV  OW      3060    4.463666228    6.601642587    5.820421810
  312 SOLV  HW1     3061    4.514280837    6.681689787    5.788318126
  312 SOLV  HW2     3062    4.380082872    6.591264149    5.766513455
  313 SOLV  OW      3063    4.768575896    3.923074412    6.491067257
  313 SOLV  HW1     3064    4.865630128    3.905584840    6.474496465
  313 SOLV  HW2     3065    4.747174287    3.903991706    6.586878520
  314 SOLV  OW      3066    6.680143297    5.405505032    5.697607310
  314 SOLV  HW1     3067    6.705235960    5.500539470    5.679157063
  314 SOLV  HW2     3068    6.738754420    5.344595726    5.644162418
  315 SOLV  OW      3069    3.780955625    5.889150158    3.464036649
  315 SOLV  HW1     3070    3.826980808    5.947533494    3.530929170
  315 SOLV  HW2     3071    3.742849259    5.809101345    3.510313967
  316 SOLV  OW      3072    4.738966816    5.168693331    6.777456588
  316 SOLV  HW1     3073    4.652293584    5.129289002    6.746854584
  316 SOLV  HW2     3074    4.735274474    5.268239911    6.768611891
  317 SOLV  OW      3075    4.054234077    6.743667260    6.375150876
  317 SOLV  HW1     3076    4.077771826    6.717257736    6.281609690
  317 SOLV  HW2     3077    4.137893496    6.763581527    6.426198953
  318 SOLV  OW      3078    3.816371138    3.893163495    4.214668577
  318 SOLV  HW1     3079    3.727864043    3.882735059    4.260047620
  318 SOLV  HW2     3080    3.867887852    3.807768957    4.222100549
  319 SOLV  OW      3081    3.988571802    6.288429192    3.712687130
  319 SOLV  HW1     3082    3.913960898    6.307275132    3.776558334
  319 SOLV  HW2     3083    4.012102313    6.372150697    3.663306458
  320 SOLV  OW      3084    3.547081344    4.654955772    5.183821827
  320 SOLV  HW1     3085    3.633885440    4.704596061    5.185343542
  320 SOLV  HW2     3086    3.472045463    4.718486214    5.202119988
  321 SOLV  OW      3087    6.382115706    3.406025385    3.916219164
  321 SOLV  HW1     3088    6.317369942    3.481311551    3.928111207
  321 SOLV  HW2     3089    6.467535015    3.441270982    3.877973722
  322 SOLV  OW      3090    0.135811204    3.899348509    6.822069722
  322 SOLV  HW1     3091    0.160097395    3.959846889    6.746230795
  322 SOLV  HW2     3092    0.038483785    3.909318925    6.842789681
  323 SOLV  OW      3093    3.556127327    3.496556480    4.181346000
  323 SOLV  HW1     3094    3.536850381    3.522627603    4.275953512
  323 SOLV  HW2     3095    3.473647587    3.508446170    4.126050685
  324 SOLV  OW      3096    6.487446668    5.655574572    4.343433922
  324 SOLV  HW1     3097    6.424254736    5.597295425    4.394541855
  324 SOLV  HW2     3098    6.501245182    5.741298334    4.393059512
  325 SOLV  OW      3099    6.265129790    4.577060414    4.177572518
  325 SOLV  HW1     3100    6.263332381    4.481752490    4.207819495
  325 SOLV  HW2     3101    6.323926270    4.585368871    4.097100978
  326 SOLV  OW      3102    4.633147939    6.520004180    4.098465981
  326 SOLV  HW1     3103    4.649876282    6.482173627    4.007413850
  326 SOLV  HW2     3104    4.641556904    6.447429939    4.166756963
  327 SOLV  OW      3105    5.425770162    3.451646331    3.779070691
  327 SOLV  HW1     3106    5.485378207    3.524182271    3.744619313
  327 SOLV  HW2     3107    5.367730936    3.488018072    3.851940486
  328 SOLV  OW      3108    3.761693613    4.889070779    3.849755171
  328 SOLV  HW1     3109    3.783162653    4.986746265    3.849337166
  328 SOLV  HW2     3110    3.780941901    4.850344518    3.759580855
  329 SOLV  OW      3111    4.650403055    5.442790689    4.856987942
  329 SOLV  HW1     3112    4.561787762    5.409600668    4.824619746
  329 SOLV  HW2     3113    4.711373190    5.456520369    4.778910828
  330 SOLV  OW      3114    4.797929449    5.724050500    4.995919901
  330 SOLV  HW1     3115    4.848235335    5.782084384    5.059975036
  330 SOLV  HW2     3116    4.755699058    5.648293113    5.045709804
  331 SOLV  OW      3117    0.045031628    5.222317941    3.551203064
  331 SOLV  HW1     3118   -0.013306426    5.167521027    3.611165049
  331 SOLV  HW2     3119    0.109452556    5.162443143    3.503596415
  332 SOLV  OW      3120    4.123546535    5.403833992    3.718120521
  332 SOLV  HW1     3121    4.072488022    5.433588023    3.798790999
  332 SOLV  HW2     3122    4.063890375    5.349366457    3.659159805
  333 SOLV  OW      3123    6.520169558    3.596751255    6.497897142
  333 SOLV  HW1     3124    6.592347804    3.562364410    6.437819752
  333 SOLV  HW2     3125    6.433369045    3.598191306    6.448248151
  334 SOLV  OW      3126    6.523438740    5.662923358    4.067073980
  334 SOLV  HW1     3127    6.518430247    5.675118783    4.166210788
  334 SOLV  HW2     3128    6.562978013    5.744786609    4.025397243
  335 SOLV  OW      3129    6.850873494    3.930779026    5.269093508
  335 SOLV  HW1     3130    6.874936203    3.902611166    5.361987082
  335 SOLV  HW2     3131    6.754225265    3.911276626    5.252349757
  336 SOLV  OW      3132    4.689672455    5.580187481    4.391337162
  336 SOLV  HW1     3133    4.594796439    5.551060750    4.379010972
  336 SOLV  HW2     3134    4.740772953    5.563833666    4.306939660
  337 SOLV  OW      3135    3.767076648    4.736904044    5.580773707
  337 SOLV  HW1     3136    3.702814163    4.683914463    5.525434050
  337 SOLV  HW2     3137    3.799861019    4.815204345    5.527913060
  338 SOLV  OW      3138    4.655339908    6.591624036    5.350425828
  338 SOLV  HW1     3139    4.702342277    6.657033750    5.291144989
  338 SOLV  HW2     3140    4.674956238    6.613280008    5.446071355
  339 SOLV  OW      3141    4.790341955    5.939768194    3.585061414
  339 SOLV  HW1     3142    4.814867994    5.864637550    3.646343659
  339 SOLV  HW2     3143    4.694107789    5.963525084    3.598335406
  340 SOLV  OW      3144    6.658795070    4.926990386    4.347970064
  340 SOLV  HW1     3145    6.754627540    4.928610987    4.376522880
  340 SOLV  HW2     3146    6.634293338    4.834530288    4.318772852
  341 SOLV  OW      3147    3.612733458    4.401051169    6.569772129
  341 SOLV  HW1     3148    3.628245891    4.487537538    6.522011735
  341 SOLV  HW2     3149    3.689868583    4.339576274    6.553263486
  342 SOLV  OW      3150    5.923929299    5.017010821    3.571626893
  342 SOLV  HW1     3151    5.827403458    5.031896021    3.593145493
  342 SOLV  HW2     3152    5.952798990    5.082029442    3.501335010
  343 SOLV  OW      3153    4.422518941    3.683212590    5.079144838
  343 SOLV  HW1     3154    4.376475387    3.687810274    5.167803457
  343 SOLV  HW2     3155    4.516219607    3.716894747    5.088480005
  344 SOLV  OW      3156    5.481961843    4.942888779    0.089333002
  344 SOLV  HW1     3157    5.446493633    4.891318674    0.167334409
  344 SOLV  HW2     3158    5.457883248    4.895729257    0.004492807
  345 SOLV  OW      3159    6.718866806    3.440149741    5.692226599
  345 SOLV  HW1     3160    6.697417172    3.503792146    5.618125143
  345 SOLV  HW2     3161    6.799154681    3.472883822    5.742063509
  346 SOLV  OW      3162    6.519335418    4.456559899    6.116004055
  346 SOLV  HW1     3163    6.613767092    4.446464657    6.084663306
  346 SOLV  HW2     3164    6.518852110    4.481084337    6.212956672
  347 SOLV  OW      3165    4.505812513    3.855211812    6.093819197
  347 SOLV  HW1     3166    4.479027267    3.803669632    6.012408649
  347 SOLV  HW2     3167    4.429554125    3.912755388    6.123400855
  348 SOLV  OW      3168    6.426536618    3.765478096    5.047365567
  348 SOLV  HW1     3169    6.343108010    3.719591722    5.077957645
  348 SOLV  HW2     3170    6.404671010    3.827734189    4.972213768
  349 SOLV  OW      3171    4.826827357    0.014517232    4.849032655
  349 SOLV  HW1     3172    4.874326003    0.027143072    4.936132032
  349 SOLV  HW2     3173    4.893872522    0.008871219    4.775040018
  350 SOLV  OW      3174    6.550523085    5.147541060    4.647155294
  350 SOLV  HW1     3175    6.552823215    5.051284666    4.674190562
  350 SOLV  HW2     3176    6.609224630    5.161140053    4.567339085
  351 SOLV  OW      3177    4.592434596    5.177624203    3.886547713
  351 SOLV  HW1     3178    4.603232917    5.081231609    3.910909116
  351 SOLV  HW2     3179    4.513648155    5.188017690    3.825833460
  352 SOLV  OW      3180    5.836622157    4.623651104    5.439996955
  352 SOLV  HW1     3181    5.739652979    4.601740923    5.450883512
  352 SOLV  HW2     3182    5.889957831    4.539061728    5.438786663
  353 SOLV  OW      3183    5.491797281    4.877426867    4.911129197
  353 SOLV  HW1     3184    5.467958796    4.926065848    4.827058556
  353 SOLV  HW2     3185    5.454528716    4.784685488    4.907667430
  354 SOLV  OW      3186    6.816855178    5.089545920    3.737525751
  354 SOLV  HW1     3187    6.825594888    5.001126503    3.691620361
  354 SOLV  HW2     3188    6.861002799    5.085058482    3.827149939
  355 SOLV  OW      3189    3.686128561    3.817253941    4.584118450
  355 SOLV  HW1     3190    3.647536613    3.840285689    4.494786261
  355 SOLV  HW2     3191    3.765867145    3.758192692    4.571727838
  356 SOLV  OW      3192    4.248405335    5.194930886    4.223941230
  356 SOLV  HW1     3193    4.323804086    5.235437956    4.172211641
  356 SOLV  HW2     3194    4.283578887    5.121706846    4.282274041
  357 SOLV  OW      3195    4.062139934    5.180322283    6.121595228
  357 SOLV  HW1     3196    4.108636245    5.103514224    6.077549141
  357 SOLV  HW2     3197    3.970465598    5.152022748    6.149815031
  358 SOLV  OW      3198    5.929032796    4.947429698    6.631347163
  358 SOLV  HW1     3199    5.861805084    4.954305928    6.557625288
  358 SOLV  HW2     3200    5.956922964    5.039200841    6.659664528
  359 SOLV  OW      3201    6.135416493    5.938493356    4.130177920
  359 SOLV  HW1     3202    6.141209431    5.971705480    4.036023716
  359 SOLV  HW2     3203    6.113413636    5.840936811    4.129797447
  360 SOLV  OW      3204    4.589551371    3.377381924    3.630514443
  360 SOLV  HW1     3205    4.632518497    3.465368038    3.610164209
  360 SOLV  HW2     3206    4.609248898    3.312829743    3.556711819
  361 SOLV  OW      3207    5.309619177    5.210854528    6.324432503
  361 SOLV  HW1     3208    5.330107587    5.282897691    6.390701914
  361 SOLV  HW2     3209    5.368143380    5.221869993    6.244088605
  362 SOLV  OW      3210    3.511618647    3.574515735    4.441570372
  362 SOLV  HW1     3211    3.418174820    3.585387724    4.475511272
  362 SOLV  HW2     3212    3.564881880    3.521042891    4.507186891
  363 SOLV  OW      3213    4.564098947    5.853299676    3.898848476
  363 SOLV  HW1     3214    4.562491195    5.836218794    3.800321484
  363 SOLV  HW2     3215    4.510424949    5.935158943    3.919344662
  364 SOLV  OW      3216    6.258729755    3.907681121    3.550338009
  364 SOLV  HW1     3217    6.233335606    3.949371556    3.463054351
  364 SOLV  HW2     3218    6.260157064    3.977829573    3.621601866
  365 SOLV  OW      3219    4.879979539    4.101479297    5.255621159
  365 SOLV  HW1     3220    4.805135300    4.157839580    5.220642559
  365 SOLV  HW2     3221    4.952759338    4.160598784    5.290399952
  366 SOLV  OW      3222    6.747897398    4.087670677    4.087663349
  366 SOLV  HW1     3223    6.692998781    4.022379750    4.035459900
  366 SOLV  HW2     3224    6.708353974    4.099063370    4.178814023
  367 SOLV  OW      3225    5.512504111    5.775370949    3.723106672
  367 SOLV  HW1     3226    5.513038358    5.692986447    3.666410474
  367 SOLV  HW2     3227    5.444930015    5.839904579    3.687455193
  368 SOLV  OW      3228    5.185596836    3.475808848    6.621379070
  368 SOLV  HW1     3229    5.121534663    3.514935866    6.555298234
  368 SOLV  HW2     3230    5.140254108    3.402810021    6.672532789
  369 SOLV  OW      3231    6.244906423    5.011146668    4.660350351
  369 SOLV  HW1     3232    6.322548804    4.950942756    4.679028413
  369 SOLV  HW2     3233    6.276313857    5.091102411    4.609141614
  370 SOLV  OW      3234    5.279402428    5.578591889    4.076401296
  370 SOLV  HW1     3235    5.231155385    5.666123127    4.072910007
  370 SOLV  HW2     3236    5.368120725    5.587625467    4.031134693
  371 SOLV  OW      3237    5.677516936    5.491344682    4.708979707
  371 SOLV  HW1     3238    5.654709125    5.451252302    4.797714065
  371 SOLV  HW2     3239    5.775861292    5.482912071    4.692898155
  372 SOLV  OW      3240    3.498865756    4.673121388    3.782040639
  372 SOLV  HW1     3241    3.420948437    4.735458542    3.775482377
  372 SOLV  HW2     3242    3.523221971    4.660249371    3.878171207
  373 SOLV  OW      3243    6.646782357    6.622184967    3.920680318
  373 SOLV  HW1     3244    6.648319257    6.680504204    3.839449793
  373 SOLV  HW2     3245    6.558781850    6.574984000    3.926139488
  374 SOLV  OW      3246    3.971598043    5.236239727    3.548316635
  374 SOLV  HW1     3247    4.049336990    5.255584698    3.488448490
  374 SOLV  HW2     3248    3.922082684    5.156460409    3.513890204
  375 SOLV  OW      3249    6.803961785    5.175532028    6.125521220
  375 SOLV  HW1     3250    6.739171922    5.148572775    6.054265703
  375 SOLV  HW2     3251    6.896504727    5.176855549    6.087627913
  376 SOLV  OW      3252    5.793412848    4.327678061    5.281832654
  376 SOLV  HW1     3253    5.859951739    4.345492200    5.354335287
  376 SOLV  HW2     3254    5.740424169    4.245971317    5.304582726
  377 SOLV  OW      3255    6.154781829    6.645833161    3.605645338
  377 SOLV  HW1     3256    6.249231653    6.674400935    3.589369700
  377 SOLV  HW2     3257    6.135377792    6.649228103    3.703694635
  378 SOLV  OW      3258    5.007148804    5.437952229    3.519550630
  378 SOLV  HW1     3259    4.964821790    5.484964896    3.442102369
  378 SOLV  HW2     3260    4.960539269    5.350856217    3.535164593
  379 SOLV  OW      3261    4.387576156    4.617787164    5.092862398
  379 SOLV  HW1     3262    4.301921944    4.604718622    5.142803706
  379 SOLV  HW2     3263    4.379587967    4.577177050    5.001821386
  380 SOLV  OW      3264    6.519419262    5.907195194    4.460115001
  380 SOLV  HW1     3265    6.447849774    5.976806723    4.454450603
  380 SOLV  HW2     3266    6.568234366    5.916597916    4.546882936
  381 SOLV  OW      3267    4.695168060    3.743851128    5.067518033
  381 SOLV  HW1     3268    4.728820118    3.690916941    5.145408479
  381 SOLV  HW2     3269    4.740232049    3.712461527    4.983939713
  382 SOLV  OW      3270    4.965930102    5.504114975    6.421743906
  382 SOLV  HW1     3271    5.003982554    5.431523574    6.364437536
  382 SOLV  HW2     3272    4.917580037    5.570091659    6.364203962
  383 SOLV  OW      3273    4.526307768    4.510637512    4.497449642
  383 SOLV  HW1     3274    4.607456492    4.541962732    4.546796585
  383 SOLV  HW2     3275    4.497673179    4.421817897    4.533402318
  384 SOLV  OW      3276    0.082045783    5.477657128    5.675461265
  384 SOLV  HW1     3277    0.049593055    5.404176174    5.615887827
  384 SOLV  HW2     3278    0.015438607    5.552256282    5.675656708
  385 SOLV  OW      3279    5.075712737    5.477159751    4.225844848
  385 SOLV  HW1     3280    5.100803332    5.489365234    4.321881774
  385 SOLV  HW2     3281    5.149828221    5.510486313    4.167554122
  386 SOLV  OW      3282    0.027957116    4.937213666    5.743276034
  386 SOLV  HW1     3283    0.096909614    5.009514006    5.747710460
  386 SOLV  HW2     3284   -0.057162174    4.974570853    5.706389474
  387 SOLV  OW      3285    3.622715915    4.449429650    3.688242671
  387 SOLV  HW1     3286    3.654280856    4.449909708    3.593348944
  387 SOLV  HW2     3287    3.594548193    4.541739216    3.714451852
  388 SOLV  OW      3288    4.291516374    6.653793286    5.083773124
  388 SOLV  HW1     3289    4.333453039    6.692800401    5.165756953
  388 SOLV  HW2     3290    4.232512660    6.722151168    5.040792413
  389 SOLV  OW      3291    4.214523786    4.865487649    6.612064072
  389 SOLV  HW1     3292    4.249108880    4.773542935    6.630774564
  389 SOLV  HW2     3293    4.137223697    4.859778206    6.548881017
  390 SOLV  OW      3294    4.836091230    6.468792822    4.567551413
  390 SOLV  HW1     3295    4.844898036    6.400549227    4.640125482
  390 SOLV  HW2     3296    4.801645765    6.424901586    4.484553095
  391 SOLV  OW      3297    4.307806522    5.288810523    6.570527766
  391 SOLV  HW1     3298    4.263010919    5.266539455    6.483932478
  391 SOLV  HW2     3299    4.388360489    5.345359570    6.552790581
  392 SOLV  OW      3300    3.500781655    6.711020891    6.459294956
  392 SOLV  HW1     3301    3.521358565    6.752900809    6.370840120
  392 SOLV  HW2     3302    3.476650003    6.614905538    6.445840209
  393 SOLV  OW      3303    5.954115021    5.705004867    4.691477571
  393 SOLV  HW1     3304    5.938044496    5.610419825    4.663246422
  393 SOLV  HW2     3305    5.990788810    5.706230344    4.784510371
  394 SOLV  OW      3306    4.125526407    6.435222423    6.548367962
  394 SOLV  HW1     3307    4.198716893    6.462730016    6.486014703
  394 SOLV  HW2     3308    4.037164919    6.461825809    6.509820283
  395 SOLV  OW      3309    4.051438537    4.837030815    5.064971154
  395 SOLV  HW1     3310    4.088730939    4.840240687    4.972240287
  395 SOLV  HW2     3311    4.091792768    4.910386202    5.119656831
  396 SOLV  OW      3312    4.033940390    6.248325526    0.000555850
  396 SOLV  HW1     3313    4.014722697    6.230484751    0.097065510
  396 SOLV  HW2     3314    3.959317664    6.212355129   -0.055473544
  397 SOLV  OW      3315    6.054039656    4.962048831    4.035279257
  397 SOLV  HW1     3316    6.139761604    5.003951238    4.065241823
  397 SOLV  HW2     3317    6.052284823    4.866071806    4.063334257
  398 SOLV  OW      3318    4.089524747    6.613038356    4.449245815
  398 SOLV  HW1     3319    4.104765196    6.538908430    4.383869807
  398 SOLV  HW2     3320    4.127651317    6.587466176    4.538093458
  399 SOLV  OW      3321    6.020413758    3.913337481    5.678231143
  399 SOLV  HW1     3322    5.995129953    3.915575248    5.581497176
  399 SOLV  HW2     3323    6.086788254    3.840131936    5.693629359
  400 SOLV  OW      3324    6.080681639    6.215228311    4.190307991
  400 SOLV  HW1     3325    6.090017330    6.116236044    4.179591298
  400 SOLV  HW2     3326    5.985171271    6.237796472    4.209540085
  401 SOLV  OW      3327    3.562184995    6.337095088    5.086520876
  401 SOLV  HW1     3328    3.652124562    6.316383063    5.048003855
  401 SOLV  HW2     3329    3.568966488    6.342076524    5.186174563
  402 SOLV  OW      3330    5.852459775    5.376884398    3.462183653
  402 SOLV  HW1     3331    5.905805475    5.300183550    3.426507471
  402 SOLV  HW2     3332    5.767470399    5.385406681    3.410167692
  403 SOLV  OW      3333    4.750823337    6.399320140    5.669914681
  403 SOLV  HW1     3334    4.740066120    6.485384988    5.620126596
  403 SOLV  HW2     3335    4.660923273    6.365454868    5.697713579
  404 SOLV  OW      3336    4.098008631    4.088894766    4.631608271
  404 SOLV  HW1     3337    4.033636757    4.041441394    4.571558463
  404 SOLV  HW2     3338    4.151152060    4.154635806    4.578172274
  405 SOLV  OW      3339    5.382508693    6.868553270    4.057964570
  405 SOLV  HW1     3340    5.475633899    6.897253431    4.035481136
  405 SOLV  HW2     3341    5.357289899    6.904637984    4.147760831
  406 SOLV  OW      3342    4.716109570    6.367433615    4.312769591
  406 SOLV  HW1     3343    4.635446798    6.321944865    4.350530986
  406 SOLV  HW2     3344    4.788704304    6.300134959    4.298540327
  407 SOLV  OW      3345    5.345156122    5.307027137    4.119305402
  407 SOLV  HW1     3346    5.416404626    5.312609656    4.189265180
  407 SOLV  HW2     3347    5.299219857    5.395510677    4.111408167
  408 SOLV  OW      3348    5.183574920    6.531160314    4.252937837
  408 SOLV  HW1     3349    5.256116494    6.466665903    4.277022665
  408 SOLV  HW2     3350    5.136469067    6.560854050    4.336011223
  409 SOLV  OW      3351    6.174893339    3.742390861    6.197775671
  409 SOLV  HW1     3352    6.227473088    3.701059253    6.272132670
  409 SOLV  HW2     3353    6.182807907    3.841963381    6.202723650
  410 SOLV  OW      3354    5.402033364    4.336572899    4.286696089
  410 SOLV  HW1     3355    5.361871698    4.267036570    4.346306197
  410 SOLV  HW2     3356    5.329380331    4.393714271    4.248512359
  411 SOLV  OW      3357    6.460961528    6.384355508    3.361989229
  411 SOLV  HW1     3358    6.396939134    6.310489743    3.340852586
  411 SOLV  HW2     3359    6.487309983    6.379056056    3.458318897
  412 SOLV  OW      3360    6.492220599    4.724786815    3.531579535
  412 SOLV  HW1     3361    6.418488396    4.670299856    3.491627889
  412 SOLV  HW2     3362    6.453236714    4.802781439    3.580553411
  413 SOLV  OW      3363    5.259139501    5.991794804    5.630873671
  413 SOLV  HW1     3364    5.328050233    6.040358554    5.577070058
  413 SOLV  HW2     3365    5.303316574    5.919733401    5.684328543
  414 SOLV  OW      3366    3.736915009    5.133575522    5.898347509
  414 SOLV  HW1     3367    3.664544970    5.064604631    5.895620468
  414 SOLV  HW2     3368    3.695959218    5.224612001    5.904415381
  415 SOLV  OW      3369    4.711460592    3.854162053    6.756028744
  415 SOLV  HW1     3370    4.772951026    3.915747019    6.805285813
  415 SOLV  HW2     3371    4.756723125    3.766101214    6.742007623
  416 SOLV  OW      3372    4.049783940    4.209524300    4.874680508
  416 SOLV  HW1     3373    3.990579295    4.152245734    4.931387216
  416 SOLV  HW2     3374    4.061956194    4.166530368    4.785209751
  417 SOLV  OW      3375    6.479656006    4.981351429    3.881837075
  417 SOLV  HW1     3376    6.434551197    4.939277247    3.803117668
  417 SOLV  HW2     3377    6.523444457    5.066670461    3.853471626
  418 SOLV  OW      3378    3.788027030    5.999355050    5.019113125
  418 SOLV  HW1     3379    3.724174982    5.952999433    5.080557802
  418 SOLV  HW2     3380    3.881852556    5.980271804    5.047991497
  419 SOLV  OW      3381    4.877289782    6.249154569    4.744110873
  419 SOLV  HW1     3382    4.966176059    6.206946223    4.726247272
  419 SOLV  HW2     3383    4.867702678    6.266411595    4.842149931
  420 SOLV  OW      3384    4.138069621    3.990451426    5.170003796
  420 SOLV  HW1     3385    4.151850666    3.957579150    5.263446181
  420 SOLV  HW2     3386    4.174661423    4.083142970    5.161564090
  421 SOLV  OW      3387    4.909004906    3.895970362    3.871119205
  421 SOLV  HW1     3388    4.930253834    3.866638210    3.964339240
  421 SOLV  HW2     3389    4.904774500    3.995833669    3.867768536
  422 SOLV  OW      3390    5.890047564    4.549262998    3.852946179
  422 SOLV  HW1     3391    5.871992335    4.525051598    3.948283711
  422 SOLV  HW2     3392    5.929256951    4.470490697    3.805418616
  423 SOLV  OW      3393    5.064071515    4.371213558    5.664489433
  423 SOLV  HW1     3394    4.974426229    4.329241763    5.650217595
  423 SOLV  HW2     3395    5.105755373    4.391680377    5.575916591
  424 SOLV  OW      3396    4.552024195    3.817848116    4.524303932
  424 SOLV  HW1     3397    4.477219538    3.751563714    4.527572587
  424 SOLV  HW2     3398    4.561515404    3.852787559    4.431088309
  425 SOLV  OW      3399    3.991043039    4.538956058    3.822619322
  425 SOLV  HW1     3400    3.984703450    4.444510037    3.854889340
  425 SOLV  HW2     3401    4.079222211    4.552914406    3.777550731
  426 SOLV  OW      3402    5.488167818    4.278274225    5.499452633
  426 SOLV  HW1     3403    5.548329008    4.227366364    5.437883922
  426 SOLV  HW2     3404    5.492408259    4.238089968    5.590934365
  427 SOLV  OW      3405    5.751223836    5.528941927    4.095039661
  427 SOLV  HW1     3406    5.776870300    5.597832234    4.162836588
  427 SOLV  HW2     3407    5.672736321    5.561623556    4.042393472
  428 SOLV  OW      3408    4.997262460    5.203854314    4.216872952
  428 SOLV  HW1     3409    5.031792324    5.296429022    4.201409016
  428 SOLV  HW2     3410    5.003613710    5.151319899    4.132012532
  429 SOLV  OW      3411    5.549448709    4.661298754    4.149426191
  429 SOLV  HW1     3412    5.599337717    4.747887582    4.153100367
  429 SOLV  HW2     3413    5.471539203    4.665065809    4.212003489
  430 SOLV  OW      3414    3.994167665    4.606587433    5.688473533
  430 SOLV  HW1     3415    4.058291086    4.609029889    5.611767262
  430 SOLV  HW2     3416    3.903120592    4.633016203    5.656637500
  431 SOLV  OW      3417    4.208524039    5.306961385    6.315456716
  431 SOLV  HW1     3418    4.152445919    5.253698138    6.252052062
  431 SOLV  HW2     3419    4.298036635    5.324221869    6.274330098
  432 SOLV  OW      3420    5.608296556    6.307149545    4.486155803
  432 SOLV  HW1     3421    5.693781410    6.256678774    4.498200804
  432 SOLV  HW2     3422    5.606536803    6.385103500    4.548766378
  433 SOLV  OW      3423    6.566060543    6.001318618    4.196914631
  433 SOLV  HW1     3424    6.562131131    5.964890649    4.289960867
  433 SOLV  HW2     3425    6.656516857    6.040587361    4.180312788
  434 SOLV  OW      3426    3.691515315    5.366676899    6.764848499
  434 SOLV  HW1     3427    3.687905245    5.297226936    6.692979233
  434 SOLV  HW2     3428    3.781812620    5.409662354    6.765133550
  435 SOLV  OW      3429    4.331251447    3.661254504    4.487921173
  435 SOLV  HW1     3430    4.263566220    3.621287807    4.549751474
  435 SOLV  HW2     3431    4.286397861    3.727158058    4.427535396
  436 SOLV  OW      3432    6.829057023    5.042562727    5.350325676
  436 SOLV  HW1     3433    6.797497249    4.950708388    5.374169512
  436 SOLV  HW2     3434    6.850704535    5.046065774    5.252750743
  437 SOLV  OW      3435    4.458133009    5.664204748    6.406595978
  437 SOLV  HW1     3436    4.481153939    5.567523631    6.417752030
  437 SOLV  HW2     3437    4.532642052    5.720530517    6.442337208
  438 SOLV  OW      3438    6.758310592    5.656822085    3.751110038
  438 SOLV  HW1     3439    6.773652165    5.739616973    3.805064959
  438 SOLV  HW2     3440    6.725629299    5.583649342    3.810935761
  439 SOLV  OW      3441    5.794045924    5.047519288    4.055219544
  439 SOLV  HW1     3442    5.883349934    5.010305552    4.029922672
  439 SOLV  HW2     3443    5.748808051    4.985135603    4.118967521
  440 SOLV  OW      3444    5.868950471    4.696236420    4.970714584
  440 SOLV  HW1     3445    5.962334065    4.720632263    4.996907157
  440 SOLV  HW2     3446    5.846914636    4.605517448    5.006576634
  441 SOLV  OW      3447    4.692575946    6.076098401    4.627594515
  441 SOLV  HW1     3448    4.743687686    6.152025109    4.667902344
  441 SOLV  HW2     3449    4.665131432    6.012432743    4.699674193
  442 SOLV  OW      3450    4.647220749    5.540956247    6.115795733
  442 SOLV  HW1     3451    4.705919991    5.582347307    6.185384952
  442 SOLV  HW2     3452    4.703390755    5.488806888    6.051555371
  443 SOLV  OW      3453    6.262396258    5.580794091    5.074671967
  443 SOLV  HW1     3454    6.240356114    5.506761042    5.138192630
  443 SOLV  HW2     3455    6.357891947    5.572820538    5.046062099
  444 SOLV  OW      3456    6.508377426    6.669672077    3.345857838
  444 SOLV  HW1     3457    6.535848379    6.690289653    3.251933172
  444 SOLV  HW2     3458    6.509863038    6.570685820    3.360036127
  445 SOLV  OW      3459    0.046432018    5.945597254    4.313190176
  445 SOLV  HW1     3460   -0.025608837    5.988888462    4.259005063
  445 SOLV  HW2     3461    0.135213997    5.983204009    4.286666747
  446 SOLV  OW      3462    6.330798131    4.671797925    6.729149124
  446 SOLV  HW1     3463    6.237883777    4.635162036    6.734309329
  446 SOLV  HW2     3464    6.346333054    4.710529959    6.638262495
  447 SOLV  OW      3465    4.964611948    4.064231683    4.284198853
  447 SOLV  HW1     3466    4.871533841    4.093779129    4.305759527
  447 SOLV  HW2     3467    5.012474755    4.040543872    4.368753416
  448 SOLV  OW      3468    3.668188918    6.700231861    5.043312787
  448 SOLV  HW1     3469    3.682609673    6.648276496    5.127539273
  448 SOLV  HW2     3470    3.669949188    6.798097382    5.063821315
  449 SOLV  OW      3471    3.500185587    3.720340600    6.194914114
  449 SOLV  HW1     3472    3.548560005    3.728795544    6.107793181
  449 SOLV  HW2     3473    3.403391409    3.702065006    6.177636727
  450 SOLV  OW      3474    4.071008182    5.162761627    4.672063668
  450 SOLV  HW1     3475    4.024498024    5.080683240    4.638869888
  450 SOLV  HW2     3476    4.109428979    5.212928146    4.594546288
  451 SOLV  OW      3477    5.111079074    4.224201267    5.323467667
  451 SOLV  HW1     3478    5.193895650    4.169060307    5.313421328
  451 SOLV  HW2     3479    5.132919211    4.308425927    5.372754737
  452 SOLV  OW      3480    6.440944184    5.331054206    5.322868267
  452 SOLV  HW1     3481    6.343215195    5.318600941    5.305675341
  452 SOLV  HW2     3482    6.461113549    5.428642383    5.331315599
  453 SOLV  OW      3483    5.811283010    4.561821825    4.123584158
  453 SOLV  HW1     3484    5.870324905    4.642495974    4.126329220
  453 SOLV  HW2     3485    5.716744509    4.590258198    4.107598481
  454 SOLV  OW      3486    6.024847157    5.658110409    4.958557083
  454 SOLV  HW1     3487    6.106380465    5.608100864    4.987766090
  454 SOLV  HW2     3488    5.943085670    5.608956062    4.988567628
  455 SOLV  OW      3489    4.180176596    5.792465398    3.892104476
  455 SOLV  HW1     3490    4.104107903    5.786880973    3.956774357
  455 SOLV  HW2     3491    4.147865489    5.768632007    3.800518649
  456 SOLV  OW      3492    4.775575436    6.889129781    3.717736145
  456 SOLV  HW1     3493    4.765506255    6.928659758    3.809037802
  456 SOLV  HW2     3494    4.869296433    6.902827183    3.685661242
  457 SOLV  OW      3495    4.433090398    6.641198255    4.684618820
  457 SOLV  HW1     3496    4.478661122    6.676386641    4.766390895
  457 SOLV  HW2     3497    4.493005649    6.652974911    4.605416707
  458 SOLV  OW      3498    4.594258393    4.649586476    4.269853252
  458 SOLV  HW1     3499    4.583834781    4.598412498    4.355143903
  458 SOLV  HW2     3500    4.648185625    4.595749321    4.205082448
  459 SOLV  OW      3501    5.738948536    3.792598622    6.311031905
  459 SOLV  HW1     3502    5.785784635    3.759789539    6.393068141
  459 SOLV  HW2     3503    5.785736965    3.757777949    6.229789300
  460 SOLV  OW      3504    6.442182319    4.687210625    5.996150455
  460 SOLV  HW1     3505    6.533357343    4.728201128    5.999042015
  460 SOLV  HW2     3506    6.448409722    4.590370713    6.020331497
  461 SOLV  OW      3507    6.478848190    4.174342773    5.532528470
  461 SOLV  HW1     3508    6.548084057    4.230087342    5.486693899
  461 SOLV  HW2     3509    6.505085659    4.160524973    5.628040206
  462 SOLV  OW      3510    6.828557467    3.501017874    4.837863513
  462 SOLV  HW1     3511    6.773535470    3.562707458    4.894153278
  462 SOLV  HW2     3512    6.913956536    3.479811762    4.885390200
  463 SOLV  OW      3513    6.854682590    4.060130628    5.911052273
  463 SOLV  HW1     3514    6.914700589    3.982056124    5.928490330
  463 SOLV  HW2     3515    6.771017571    4.050533183    5.964995765
  464 SOLV  OW      3516    4.074008645    5.240343099    5.659927010
  464 SOLV  HW1     3517    4.019719555    5.314651966    5.699078025
  464 SOLV  HW2     3518    4.041397757    5.152833298    5.695710813
  465 SOLV  OW      3519    5.408988160    3.584067137    6.744323968
  465 SOLV  HW1     3520    5.438859602    3.511672218    6.806506544
  465 SOLV  HW2     3521    5.350741336    3.544868612    6.673100511
  466 SOLV  OW      3522    4.943075514    4.654152289    4.849827887
  466 SOLV  HW1     3523    4.958754884    4.571969305    4.904618288
  466 SOLV  HW2     3524    5.030818489    4.690677953    4.818701715
  467 SOLV  OW      3525    4.309482789    5.544069881    4.512531578
  467 SOLV  HW1     3526    4.329146621    5.546531027    4.414505366
  467 SOLV  HW2     3527    4.308281511    5.637333913    4.548617434
  468 SOLV  OW      3528    6.533142969    5.593275137    5.049090157
  468 SOLV  HW1     3529    6.539768642    5.632459883    4.957315284
  468 SOLV  HW2     3530    6.617480983    5.543935808    5.070411898
  469 SOLV  OW      3531    5.348232624    6.654671580    3.690662692
  469 SOLV  HW1     3532    5.368325419    6.727725266    3.625385677
  469 SOLV  HW2     3533    5.373273306    6.566477514    3.650708487
  470 SOLV  OW      3534    4.002169773    5.860679049    4.725553894
  470 SOLV  HW1     3535    4.073304021    5.927328319    4.747898937
  470 SOLV  HW2     3536    3.945465042    5.896137761    4.651198843
  471 SOLV  OW      3537    4.235457162    4.781670930    6.261982956
  471 SOLV  HW1     3538    4.283799536    4.694506317    6.270186340
  471 SOLV  HW2     3539    4.154857537    4.780760228    6.321184258
  472 SOLV  OW      3540    4.209638812    6.673130240    0.014199955
  472 SOLV  HW1     3541    4.195063929    6.658580249    0.112063932
  472 SOLV  HW2     3542    4.130091500    6.640077352   -0.036606139
  473 SOLV  OW      3543    5.369107359    5.812947567    4.835670146
  473 SOLV  HW1     3544    5.390051186    5.797180720    4.932180151
  473 SOLV  HW2     3545    5.356438521    5.910886550    4.819895973
  474 SOLV  OW      3546    4.447052951    4.264565182    6.343695488
  474 SOLV  HW1     3547    4.394222964    4.182635225    6.365978103
  474 SOLV  HW2     3548    4.544497806    4.245697288    6.355881670
  475 SOLV  OW      3549    6.808800430    5.350702428    6.345451979
  475 SOLV  HW1     3550    6.718587634    5.371647048    6.383196084
  475 SOLV  HW2     3551    6.798489465    5.292182656    6.265011180
  476 SOLV  OW      3552    5.751769850    4.959342582    0.140022769
  476 SOLV  HW1     3553    5.765618350    5.019108680    0.219004015
  476 SOLV  HW2     3554    5.655119501    4.959946610    0.114331106
  477 SOLV  OW      3555    4.217838283    4.399295478    4.020908532
  477 SOLV  HW1     3556    4.149450043    4.338268382    3.980900566
  477 SOLV  HW2     3557    4.269106504    4.350232281    4.091380250
  478 SOLV  OW      3558    5.713966662    4.698247217    3.711353026
  478 SOLV  HW1     3559    5.771751898    4.655797079    3.781072705
  478 SOLV  HW2     3560    5.618101410    4.676542138    3.729811275
  479 SOLV  OW      3561    5.918030499    4.478082482    0.089132536
  479 SOLV  HW1     3562    5.947570685    4.392147318    0.130892668
  479 SOLV  HW2     3563    5.822225448    4.470481189    0.061474083
  480 SOLV  OW      3564    4.944445429    6.025825744    6.104605709
  480 SOLV  HW1     3565    5.036699582    6.058600584    6.124977786
  480 SOLV  HW2     3566    4.906384906    6.078555953    6.028639126
  481 SOLV  OW      3567    3.599435902    4.223038119    5.595878687
  481 SOLV  HW1     3568    3.607571447    4.260228175    5.688356401
  481 SOLV  HW2     3569    3.660307369    4.273137317    5.534347179
  482 SOLV  OW      3570    5.930793115    6.468207248    4.513076539
  482 SOLV  HW1     3571    5.892821875    6.544328847    4.565660773
  482 SOLV  HW2     3572    5.963487227    6.397456939    4.575741172
  483 SOLV  OW      3573    6.025482234    3.977281393    4.033418668
  483 SOLV  HW1     3574    6.110880168    4.015584857    4.068659411
  483 SOLV  HW2     3575    5.970860567    3.942124960    4.109460378
  484 SOLV  OW      3576    5.432773933    4.144662652    6.200067595
  484 SOLV  HW1     3577    5.511529978    4.103412849    6.245870623
  484 SOLV  HW2     3578    5.385739871    4.206043559    6.263487381
  485 SOLV  OW      3579    6.750621405    6.319973883    4.817165408
  485 SOLV  HW1     3580    6.701632391    6.348845562    4.899435531
  485 SOLV  HW2     3581    6.818573713    6.389202192    4.792839877
  486 SOLV  OW      3582    3.977401987    6.164635814    5.456048309
  486 SOLV  HW1     3583    3.882413578    6.190112262    5.474216276
  486 SOLV  HW2     3584    3.981870322    6.067653188    5.432041695
  487 SOLV  OW      3585    4.472128922    5.203258597    5.476268272
  487 SOLV  HW1     3586    4.490878068    5.223990036    5.380244727
  487 SOLV  HW2     3587    4.415660886    5.120927227    5.482161343
  488 SOLV  OW      3588    4.337165028    4.247976772    4.217258732
  488 SOLV  HW1     3589    4.435050646    4.266348349    4.208177143
  488 SOLV  HW2     3590    4.312472199    4.169847207    4.159921389
  489 SOLV  OW      3591    4.490168931    5.097231415    6.666701582
  489 SOLV  HW1     3592    4.468149312    5.087673688    6.763785555
  489 SOLV  HW2     3593    4.424298959    5.158851698    6.623509394
  490 SOLV  OW      3594    3.818600887    3.805708047    6.294155446
  490 SOLV  HW1     3595    3.793234597    3.713338149    6.322893889
  490 SOLV  HW2     3596    3.745932262    3.869597776    6.319432423
  491 SOLV  OW      3597    4.529502676    5.406468615    6.438746481
  491 SOLV  HW1     3598    4.513351820    5.370567635    6.346812192
  491 SOLV  HW2     3599    4.612742105    5.365684706    6.476289186
  492 SOLV  OW      3600    4.689816000    4.254753518    5.120322093
  492 SOLV  HW1     3601    4.697858250    4.263413852    5.021015629
  492 SOLV  HW2     3602    4.652353772    4.339381017    5.158219477
  493 SOLV  OW      3603    5.765007648    3.998218762    3.633245758
  493 SOLV  HW1     3604    5.682821062    4.025617189    3.683208639
  493 SOLV  HW2     3605    5.752283822    3.906258071    3.596059974
  494 SOLV  OW      3606    5.940263621    3.880245270    5.086150415
  494 SOLV  HW1     3607    6.012201027    3.923000852    5.140907845
  494 SOLV  HW2     3608    5.853387309    3.926796159    5.103087712
  495 SOLV  OW      3609    6.059019049    6.096489892    6.714945052
  495 SOLV  HW1     3610    6.015427327    6.112693073    6.803481012
  495 SOLV  HW2     3611    6.101116866    6.181216473    6.682533047
  496 SOLV  OW      3612    4.917490360    6.170188958    4.285481929
  496 SOLV  HW1     3613    5.004083089    6.181979672    4.334104411
  496 SOLV  HW2     3614    4.870311405    6.089301851    4.320594342
  497 SOLV  OW      3615    4.655137118    6.163412470    3.971157007
  497 SOLV  HW1     3616    4.607312813    6.147496372    4.057535962
  497 SOLV  HW2     3617    4.723269770    6.091569439    3.957073401
  498 SOLV  OW      3618    6.009645397    3.601644554    5.353138843
  498 SOLV  HW1     3619    6.013727938    3.578446345    5.450335168
  498 SOLV  HW2     3620    5.969047469    3.525608417    5.302421771
  499 SOLV  OW      3621    3.960244807    3.649008636    4.249858571
  499 SOLV  HW1     3622    3.917475255    3.577133409    4.195029500
  499 SOLV  HW2     3623    4.058013107    3.652954607    4.229188275
  500 SOLV  OW      3624    4.866412867    4.915659720    6.123009495
  500 SOLV  HW1     3625    4.878023445    4.978927548    6.199575653
  500 SOLV  HW2     3626    4.772011143    4.882697823    6.121056399
  501 SOLV  OW      3627    6.843003502    6.067651761    4.778238981
  501 SOLV  HW1     3628    6.815425679    6.162922985    4.791000555
  501 SOLV  HW2     3629    6.916338521    6.045313214    4.842464795
  502 SOLV  OW      3630    5.181428327    6.111628989    3.795469716
  502 SOLV  HW1     3631    5.219708190    6.116941294    3.887709348
  502 SOLV  HW2     3632    5.094301960    6.160648328    3.792685475
  503 SOLV  OW      3633    6.663255358    5.467071313    3.925533027
  503 SOLV  HW1     3634    6.736497311    5.425794284    3.979696566
  503 SOLV  HW2     3635    6.606478871    5.524476760    3.984548163
  504 SOLV  OW      3636    3.744138638    4.512358231    6.203919144
  504 SOLV  HW1     3637    3.783997396    4.422293851    6.221278453
  504 SOLV  HW2     3638    3.705320955    4.514411079    6.111775038
  505 SOLV  OW      3639    4.469605034    3.921849332    4.019654365
  505 SOLV  HW1     3640    4.473473304    3.852130133    3.948070079
  505 SOLV  HW2     3641    4.378504934    3.963063721    4.021119293
  506 SOLV  OW      3642    5.286991529    5.125812786    3.622347613
  506 SOLV  HW1     3643    5.320053717    5.174593027    3.541544228
  506 SOLV  HW2     3644    5.280953793    5.189265573    3.699412769
  507 SOLV  OW      3645    4.725177189    5.312983327    5.531032674
  507 SOLV  HW1     3646    4.785804939    5.255220901    5.476354730
  507 SOLV  HW2     3647    4.635993092    5.268613729    5.539944089
  508 SOLV  OW      3648    6.689967229    3.639047379    3.620763868
  508 SOLV  HW1     3649    6.606655406    3.661577839    3.570250921
  508 SOLV  HW2     3650    6.721055763    3.719528409    3.671323801
  509 SOLV  OW      3651    3.987526175    4.106685047    4.154559438
  509 SOLV  HW1     3652    3.923333308    4.030381832    4.162225694
  509 SOLV  HW2     3653    3.970753365    4.171888798    4.228510537
  510 SOLV  OW      3654    3.935844703    5.489777876    6.728235498
  510 SOLV  HW1     3655    3.959907028    5.584556006    6.749208472
  510 SOLV  HW2     3656    3.911610845    5.482183906    6.631505474
  511 SOLV  OW      3657    5.960655990    4.375792605    5.501202182
  511 SOLV  HW1     3658    6.055136655    4.343345252    5.496463283
  511 SOLV  HW2     3659    5.937254109    4.396445868    5.596215947
  512 SOLV  OW      3660    5.960368262    5.267222551    5.113689408
  512 SOLV  HW1     3661    5.947663030    5.224491984    5.024165524
  512 SOLV  HW2     3662    5.969219184    5.196203075    5.183544424
  513 SOLV  OW      3663    6.386991391    4.576759961    3.924489912
  513 SOLV  HW1     3664    6.309545002    4.622334950    3.880597856
  513 SOLV  HW2     3665    6.426748474    4.510287335    3.861226700
  514 SOLV  OW      3666    5.746662201    4.936770910    4.954259787
  514 SOLV  HW1     3667    5.655995576    4.908786755    4.922670094
  514 SOLV  HW2     3668    5.806084724    4.856555250    4.960242438
  515 SOLV  OW      3669    5.540215708    5.387170325    3.796714774
  515 SOLV  HW1     3670    5.456900043    5.336731958    3.819427530
  515 SOLV  HW2     3671    5.619082171    5.326065807    3.803623907
  516 SOLV  OW      3672    6.591763979    4.161732155    5.015406546
  516 SOLV  HW1     3673    6.530840624    4.240663298    5.007680250
  516 SOLV  HW2     3674    6.685332808    4.189623592    4.993763458
  517 SOLV  OW      3675    4.230292638    3.866614941    4.330730198
  517 SOLV  HW1     3676    4.141562703    3.901762181    4.360624495
  517 SOLV  HW2     3677    4.216583114    3.797998774    4.259275310
  518 SOLV  OW      3678    4.097169479    5.525491542    6.436896747
  518 SOLV  HW1     3679    4.155518014    5.556092821    6.512133110
  518 SOLV  HW2     3680    4.137852280    5.444919177    6.393833040
  519 SOLV  OW      3681    4.257142598    6.454536940    6.115938870
  519 SOLV  HW1     3682    4.206900788    6.375153789    6.081645330
  519 SOLV  HW2     3683    4.199212491    6.535827196    6.109779125
  520 SOLV  OW      3684    3.634545283    4.167827380    0.029815677
  520 SOLV  HW1     3685    3.602791621    4.252526171   -0.012820706
  520 SOLV  HW2     3686    3.733784637    4.171606919    0.041531725
  521 SOLV  OW      3687    5.495236320    6.647706051    3.936616596
  521 SOLV  HW1     3688    5.448637916    6.639487354    3.848511674
  521 SOLV  HW2     3689    5.442462620    6.707710055    3.996748283
  522 SOLV  OW      3690    4.107446338    3.804234815    3.890623574
  522 SOLV  HW1     3691    4.129578394    3.886329868    3.837986952
  522 SOLV  HW2     3692    4.008196448    3.796482422    3.900076601
  523 SOLV  OW      3693    5.219430680    4.685990870    6.017841266
  523 SOLV  HW1     3694    5.147822846    4.639916897    5.965392068
  523 SOLV  HW2     3695    5.205288043    4.784909124    6.013781829
  524 SOLV  OW      3696    3.683655710    5.918545849    6.064121477
  524 SOLV  HW1     3697    3.750575367    5.909018849    6.137829670
  524 SOLV  HW2     3698    3.697430938    5.845696489    5.997001717
  525 SOLV  OW      3699    5.965043101    6.528887466    4.028200289
  525 SOLV  HW1     3700    6.033008492    6.520381673    4.101069628
  525 SOLV  HW2     3701    5.964096849    6.445116785    3.973582587
  526 SOLV  OW      3702    4.204393082    6.036014899    4.788958073
  526 SOLV  HW1     3703    4.275248912    5.966728315    4.802383288
  526 SOLV  HW2     3704    4.242026730    6.126474747    4.809011097
  527 SOLV  OW      3705    5.455459723    4.220401231    6.615706901
  527 SOLV  HW1     3706    5.469356030    4.121790653    6.624811011
  527 SOLV  HW2     3707    5.542226238    4.267792065    6.630729575
  528 SOLV  OW      3708    3.620791664    5.258516823    3.826378982
  528 SOLV  HW1     3709    3.713528339    5.224342747    3.811099827
  528 SOLV  HW2     3710    3.623547440    5.334389828    3.891471721
  529 SOLV  OW      3711    4.231011182    4.061951739    4.031521131
  529 SOLV  HW1     3712    4.143874352    4.070060419    4.079928734
  529 SOLV  HW2     3713    4.214032231    4.055913559    3.933148960
  530 SOLV  OW      3714    3.603089031    5.886655843    5.192225677
  530 SOLV  HW1     3715    3.557017381    5.961506385    5.239940519
  530 SOLV  HW2     3716    3.541484268    5.847984058    5.123587747
  531 SOLV  OW      3717    5.340528860    3.957653540    4.152222293
  531 SOLV  HW1     3718    5.275853985    4.033645112    4.145704447
  531 SOLV  HW2     3719    5.328755006    3.911337475    4.240064188
  532 SOLV  OW      3720    6.507937590    5.600562539    5.325784251
  532 SOLV  HW1     3721    6.511217930    5.599664272    5.225842104
  532 SOLV  HW2     3722    6.569268190    5.671528300    5.360488910
  533 SOLV  OW      3723    4.190424125    5.000472976    6.844939383
  533 SOLV  HW1     3724    4.168420704    5.097058075    6.831188552
  533 SOLV  HW2     3725    4.194873152    4.954375160    6.756299181
  534 SOLV  OW      3726    6.842376235    4.155033142    6.323589897
  534 SOLV  HW1     3727    6.797299487    4.092168986    6.386975651
  534 SOLV  HW2     3728    6.806597112    4.140648075    6.231316100
  535 SOLV  OW      3729    3.545479330    0.127297486    5.346437060
  535 SOLV  HW1     3730    3.616260583    0.121173359    5.416822096
  535 SOLV  HW2     3731    3.501029247    0.216735923    5.351583309
  536 SOLV  OW      3732    4.428613187    6.503288797    0.012317321
  536 SOLV  HW1     3733    4.388116316    6.414956707   -0.011322711
  536 SOLV  HW2     3734    4.356970202    6.572989781    0.015547920
  537 SOLV  OW      3735    5.607139066    6.026654294    4.669312389
  537 SOLV  HW1     3736    5.681662934    6.084239563    4.635673702
  537 SOLV  HW2     3737    5.644428588    5.954929184    4.728188528
  538 SOLV  OW      3738    4.531320063    3.592213550    4.306136221
  538 SOLV  HW1     3739    4.445441904    3.612855316    4.353046720
  538 SOLV  HW2     3740    4.558687762    3.498219634    4.326577871
  539 SOLV  OW      3741    3.509391811    4.977409706    5.886709639
  539 SOLV  HW1     3742    3.428385331    4.958900243    5.942362766
  539 SOLV  HW2     3743    3.561952198    4.893093150    5.875311424
  540 SOLV  OW      3744    3.692648557    5.547162554    6.142152442
  540 SOLV  HW1     3745    3.718534393    5.606106681    6.065630859
  540 SOLV  HW2     3746    3.700831100    5.598197435    6.227759024
  541 SOLV  OW      3747    6.721957469    3.941054215    6.448450451
  541 SOLV  HW1     3748    6.675715258    3.890576486    6.375545932
  541 SOLV  HW2     3749    6.800363310    3.888201677    6.481015297
  542 SOLV  OW      3750    6.714476839    6.611419574    5.814218910
  542 SOLV  HW1     3751    6.775201622    6.684489208    5.782991073
  542 SOLV  HW2     3752    6.753535310    6.522760929    5.789401891
  543 SOLV  OW      3753    4.799075671    5.499046747    4.632135382
  543 SOLV  HW1     3754    4.795993230    5.399445064    4.623669967
  543 SOLV  HW2     3755    4.764529197    5.540712921    4.548039477
  544 SOLV  OW      3756    5.017605982    4.574651628    5.862054474
  544 SOLV  HW1     3757    5.033120840    4.508274133    5.788875286
  544 SOLV  HW2     3758    4.967284948    4.530904430    5.936591462
  545 SOLV  OW      3759    4.284292513    5.252474581    5.080114228
  545 SOLV  HW1     3760    4.288473315    5.231968634    4.982318807
  545 SOLV  HW2     3761    4.377016359    5.264360143    5.115651036
  546 SOLV  OW      3762    5.473364867    3.780119295    5.122179903
  546 SOLV  HW1     3763    5.534848873    3.718784633    5.171774146
  546 SOLV  HW2     3764    5.382202447    3.776148277    5.163111307
  547 SOLV  OW      3765    5.340025511    5.551317299    6.243672069
  547 SOLV  HW1     3766    5.337001798    5.523716718    6.339747614
  547 SOLV  HW2     3767    5.247427507    5.571885679    6.211987052
  548 SOLV  OW      3768    6.234465320    4.356525352    6.512656757
  548 SOLV  HW1     3769    6.212815647    4.333711978    6.607591439
  548 SOLV  HW2     3770    6.328857439    4.330150309    6.492751634
  549 SOLV  OW      3771    4.419288643    6.739010899    6.749288275
  549 SOLV  HW1     3772    4.349009508    6.756082675    6.818349403
  549 SOLV  HW2     3773    4.464052801    6.651616373    6.768218861
  550 SOLV  OW      3774    4.030913681    4.797893571    5.901578366
  550 SOLV  HW1     3775    4.024885336    4.729124409    5.829218708
  550 SOLV  HW2     3776    3.992315965    4.760830032    5.986064343
  551 SOLV  OW      3777    5.307323610    4.128347988    4.448886500
  551 SOLV  HW1     3778    5.232096291    4.065135147    4.467513201
  551 SOLV  HW2     3779    5.394056332    4.085104872    4.473572840
  552 SOLV  OW      3780    3.540434418    5.241704773    4.230569569
  552 SOLV  HW1     3781    3.585059130    5.293419789    4.157520681
  552 SOLV  HW2     3782    3.543730602    5.294410540    4.315500221
  553 SOLV  OW      3783    5.636166445    4.046612418    6.359214346
  553 SOLV  HW1     3784    5.700096310    4.123432348    6.355566775
  553 SOLV  HW2     3785    5.681730767    3.963774995    6.326604726
  554 SOLV  OW      3786    5.118373255    6.116828440    4.682306152
  554 SOLV  HW1     3787    5.092641641    6.025318702    4.651230171
  554 SOLV  HW2     3788    5.201547763    6.111089019    4.737540503
  555 SOLV  OW      3789    4.593244410    4.861182229    6.595597027
  555 SOLV  HW1     3790    4.558877669    4.954275844    6.607946361
  555 SOLV  HW2     3791    4.610780556    4.820009864    6.685035744
  556 SOLV  OW      3792    5.939941579    4.019283552    4.417516368
  556 SOLV  HW1     3793    5.897512601    3.996252555    4.505100750
  556 SOLV  HW2     3794    5.900284888    3.962536978    4.345344253
  557 SOLV  OW      3795    4.566726613    5.200794660    4.454375201
  557 SOLV  HW1     3796    4.481777386    5.148897386    4.444787294
  557 SOLV  HW2     3797    4.628959209    5.176898023    4.379825467
  558 SOLV  OW      3798    3.872575438    4.086628050    5.041475886
  558 SOLV  HW1     3799    3.917725808    4.037737304    5.116127474
  558 SOLV  HW2     3800    3.794570503    4.137784845    5.077529234
  559 SOLV  OW      3801    5.441688616    4.555696942    5.894488052
  559 SOLV  HW1     3802    5.374570331    4.600061878    5.953891569
  559 SOLV  HW2     3803    5.482271132    4.477853136    5.942397016
  560 SOLV  OW      3804    3.818097361    5.999584899    4.574956000
  560 SOLV  HW1     3805    3.833929897    6.097258458    4.560431038
  560 SOLV  HW2     3806    3.739255124    5.987219102    4.635228039
  561 SOLV  OW      3807    4.045230684    5.431515250    6.007396692
  561 SOLV  HW1     3808    4.046746723    5.510276533    6.069008033
  561 SOLV  HW2     3809    4.062586595    5.348018233    6.059632188
  562 SOLV  OW      3810    3.603481267    3.894855604    4.830860905
  562 SOLV  HW1     3811    3.667902056    3.850837664    4.893425344
  562 SOLV  HW2     3812    3.603446396    3.846254120    4.743455270
  563 SOLV  OW      3813    4.134540758    5.577856903    4.194939359
  563 SOLV  HW1     3814    4.077208818    5.547532887    4.271063882
  563 SOLV  HW2     3815    4.228736522    5.547922242    4.210188870
  564 SOLV  OW      3816    6.603461705    6.663571309    4.513235427
  564 SOLV  HW1     3817    6.597528032    6.738525195    4.579175790
  564 SOLV  HW2     3818    6.602089184    6.576207830    4.561889018
  565 SOLV  OW      3819    5.107919421    4.944089217    5.991134978
  565 SOLV  HW1     3820    5.100207012    4.941987086    5.891454789
  565 SOLV  HW2     3821    5.017442534    4.931478000    6.031815321
  566 SOLV  OW      3822    5.732509968    5.173217168    3.816646050
  566 SOLV  HW1     3823    5.755068062    5.131294797    3.904597130
  566 SOLV  HW2     3824    5.697941315    5.103139233    3.754229704
  567 SOLV  OW      3825    3.960510114    6.852619922    4.787063663
  567 SOLV  HW1     3826    4.040431033    6.892437011    4.742019842
  567 SOLV  HW2     3827    3.878119958    6.901118528    4.757714116
  568 SOLV  OW      3828    5.841389436    4.019921119    5.866622842
  568 SOLV  HW1     3829    5.745488847    4.001723739    5.844860750
  568 SOLV  HW2     3830    5.900014332    3.973279002    5.800371027
  569 SOLV  OW      3831    6.487956836    4.880620270    4.686591951
  569 SOLV  HW1     3832    6.497254905    4.789579744    4.646278099
  569 SOLV  HW2     3833    6.506304563    4.875606393    4.784766398
  570 SOLV  OW      3834    4.595889633    4.137155331    5.528640044
  570 SOLV  HW1     3835    4.568540481    4.135255510    5.624816606
  570 SOLV  HW2     3836    4.580623372    4.047117044    5.487878013
  571 SOLV  OW      3837    4.653068280    5.033993644    5.086986187
  571 SOLV  HW1     3838    4.573891779    4.975780333    5.105532288
  571 SOLV  HW2     3839    4.733109868    4.997521549    5.134575077
  572 SOLV  OW      3840    4.172803405    5.303378579    4.480268079
  572 SOLV  HW1     3841    4.178458317    5.288971351    4.381464299
  572 SOLV  HW2     3842    4.214884314    5.391047957    4.503612066
  573 SOLV  OW      3843    6.321195805    5.318209079    4.130950505
  573 SOLV  HW1     3844    6.245521059    5.365770960    4.175814646
  573 SOLV  HW2     3845    6.295492852    5.223014141    4.114252692
  574 SOLV  OW      3846    3.921493346    3.682486656    4.520521997
  574 SOLV  HW1     3847    3.981528854    3.633929485    4.584080566
  574 SOLV  HW2     3848    3.927286883    3.639999264    4.430173029
  575 SOLV  OW      3849    4.428934311    4.598176257    5.793481030
  575 SOLV  HW1     3850    4.421921093    4.696080114    5.812650990
  575 SOLV  HW2     3851    4.409496405    4.581691583    5.696774095
  576 SOLV  OW      3852    4.825445006    4.413913452    6.821883684
  576 SOLV  HW1     3853    4.776805012    4.421703523    6.908918836
  576 SOLV  HW2     3854    4.910010600    4.362287095    6.835485035
  577 SOLV  OW      3855    6.824170363    3.831477904    4.886101711
  577 SOLV  HW1     3856    6.767140718    3.898527579    4.838646458
  577 SOLV  HW2     3857    6.766518310    3.773554310    4.943730682
  578 SOLV  OW      3858    3.889982185    5.855052982    6.235923538
  578 SOLV  HW1     3859    3.958371957    5.787475700    6.208391371
  578 SOLV  HW2     3860    3.935517384    5.932621597    6.279643747
  579 SOLV  OW      3861    3.755219456    4.311337030    5.382907133
  579 SOLV  HW1     3862    3.853676568    4.294345144    5.378563565
  579 SOLV  HW2     3863    3.712542928    4.282013617    5.297349078
  580 SOLV  OW      3864    5.684798806    5.753405859    5.059472543
  580 SOLV  HW1     3865    5.587455557    5.772409098    5.072305830
  580 SOLV  HW2     3866    5.699791532    5.654529916    5.059989544
  581 SOLV  OW      3867    3.724577980    5.694322921    6.377867985
  581 SOLV  HW1     3868    3.673688336    5.753185878    6.440680690
  581 SOLV  HW2     3869    3.790732461    5.749326035    6.326895029
  582 SOLV  OW      3870    6.151578322    4.972983601    5.482752020
  582 SOLV  HW1     3871    6.093508427    4.897168135    5.512415171
  582 SOLV  HW2     3872    6.211700112    5.000261695    5.557873713
  583 SOLV  OW      3873    5.401391443    3.904985941    5.466143920
  583 SOLV  HW1     3874    5.392416454    3.806553743    5.450899290
  583 SOLV  HW2     3875    5.344799118    3.931921380    5.544077124
  584 SOLV  OW      3876    6.485701718    3.549141016    4.290934460
  584 SOLV  HW1     3877    6.551876289    3.513032816    4.225217407
  584 SOLV  HW2     3878    6.519350713    3.635747648    4.327929240
  585 SOLV  OW      3879    4.539398137    4.737360003    4.785413650
  585 SOLV  HW1     3880    4.476106051    4.814432371    4.777959043
  585 SOLV  HW2     3881    4.595186845    4.747908532    4.867741597
  586 SOLV  OW      3882    3.878947626    6.560880849    6.472657502
  586 SOLV  HW1     3883    3.846600091    6.592401646    6.561884716
  586 SOLV  HW2     3884    3.927513687    6.635224454    6.426659864
  587 SOLV  OW      3885    5.530326818    3.961968415    6.601311234
  587 SOLV  HW1     3886    5.571631187    3.987411161    6.513866071
  587 SOLV  HW2     3887    5.586579868    3.892198128    6.645670016
  588 SOLV  OW      3888    6.317148354    6.346567665    4.649557978
  588 SOLV  HW1     3889    6.413021832    6.374833353    4.652882736
  588 SOLV  HW2     3890    6.260101160    6.425048771    4.625310218
  589 SOLV  OW      3891    4.537993532    3.893208588    5.375275925
  589 SOLV  HW1     3892    4.527241810    3.945702698    5.290832857
  589 SOLV  HW2     3893    4.470870667    3.819096513    5.377202597
  590 SOLV  OW      3894    4.174356537    6.059686439    4.511523740
  590 SOLV  HW1     3895    4.221016544    6.137051121    4.468635222
  590 SOLV  HW2     3896    4.185459014    6.064950078    4.610774821
  591 SOLV  OW      3897    5.978981481    6.185503358    3.574070097
  591 SOLV  HW1     3898    6.030595204    6.248426421    3.632195308
  591 SOLV  HW2     3899    6.016956483    6.186862926    3.481561696
  592 SOLV  OW      3900    4.483430821    6.191676179    6.194302148
  592 SOLV  HW1     3901    4.519741900    6.267985886    6.140838755
  592 SOLV  HW2     3902    4.479431251    6.217552061    6.290823736
  593 SOLV  OW      3903    4.390154330    4.511703789    4.833330728
  593 SOLV  HW1     3904    4.454132245    4.586256470    4.814614258
  593 SOLV  HW2     3905    4.302776192    4.530761488    4.788571673
  594 SOLV  OW      3906    3.820991816    4.743616548    4.724307397
  594 SOLV  HW1     3907    3.734527009    4.749025215    4.674347778
  594 SOLV  HW2     3908    3.878161332    4.822159933    4.700559572
  595 SOLV  OW      3909    5.519739498    4.846945578    5.189192965
  595 SOLV  HW1     3910    5.464966065    4.913017027    5.240535344
  595 SOLV  HW2     3911    5.512024396    4.866154234    5.091351042
  596 SOLV  OW      3912    3.917706355    5.434098715    5.765720096
  596 SOLV  HW1     3913    3.950547473    5.424363427    5.859678294
  596 SOLV  HW2     3914    3.921332652    5.530393338    5.738969073
  597 SOLV  OW      3915    6.210173731    6.909158732    4.270009902
  597 SOLV  HW1     3916    6.169320755    6.988853927    4.314525636
  597 SOLV  HW2     3917    6.139365802    6.840650123    4.252841787
  598 SOLV  OW      3918    3.880918037    4.737048536    3.654912243
  598 SOLV  HW1     3919    3.932991202    4.756526594    3.571782567
  598 SOLV  HW2     3920    3.933182575    4.674758712    3.713135107
  599 SOLV  OW      3921    4.814538405    3.878196433    5.414053754
  599 SOLV  HW1     3922    4.715534037    3.873654578    5.400677315
  599 SOLV  HW2     3923    4.852239766    3.952572088    5.358842715
  600 SOLV  OW      3924    5.849835035    3.997403179    4.687422032
  600 SOLV  HW1     3925    5.897530162    3.928088673    4.741481127
  600 SOLV  HW2     3926    5.760834962    4.016525429    4.728834920
  601 SOLV  OW      3927    6.267082249    4.578208292    5.524639288
  601 SOLV  HW1     3928    6.230545668    4.628865015    5.446531271
  601 SOLV  HW2     3929    6.298397640    4.642635892    5.594426629
  602 SOLV  OW      3930    5.232461087    5.324185139    5.658510645
  602 SOLV  HW1     3931    5.266174251    5.400678767    5.603610819
  602 SOLV  HW2     3932    5.308826124    5.282175664    5.707555016
  603 SOLV  OW      3933    5.817232767    4.425074317    4.358540502
  603 SOLV  HW1     3934    5.735946739    4.461998548    4.403604949
  603 SOLV  HW2     3935    5.822440271    4.460343357    4.265103349
  604 SOLV  OW      3936    3.793504222    5.221650478    5.364384084
  604 SOLV  HW1     3937    3.749609687    5.260933519    5.283565636
  604 SOLV  HW2     3938    3.892755845    5.222561615    5.352146523
  605 SOLV  OW      3939    3.711213042    5.212253469    6.531967237
  605 SOLV  HW1     3940    3.780487511    5.275448473    6.497218428
  605 SOLV  HW2     3941    3.654513155    5.180021614    6.456163342
  606 SOLV  OW      3942    3.785580543    4.588578448    4.958404011
  606 SOLV  HW1     3943    3.769686403    4.648348939    5.036995702
  606 SOLV  HW2     3944    3.812947480    4.643737296    4.879598829
  607 SOLV  OW      3945    3.653584867    5.928328167    6.794178802
  607 SOLV  HW1     3946    3.589406960    5.883604320    6.856490653
  607 SOLV  HW2     3947    3.636061861    5.897622768    6.700627357
  608 SOLV  OW      3948    4.682180342    6.736432125    4.250689908
  608 SOLV  HW1     3949    4.770251134    6.761945203    4.210762139
  608 SOLV  HW2     3950    4.640153749    6.664445029    4.195434049
  609 SOLV  OW      3951    3.692183601    3.886984762    5.219569681
  609 SOLV  HW1     3952    3.735297869    3.853972504    5.135587928
  609 SOLV  HW2     3953    3.761280891    3.929630989    5.277950985
  610 SOLV  OW      3954    5.757308058    6.678976853    3.842409146
  610 SOLV  HW1     3955    5.660851980    6.661277447    3.862028847
  610 SOLV  HW2     3956    5.764798172    6.755549764    3.778515476
  611 SOLV  OW      3957    4.790119606    5.576387554    5.510743166
  611 SOLV  HW1     3958    4.717506274    5.610736848    5.451169953
  611 SOLV  HW2     3959    4.767998776    5.483344240    5.539985461
  612 SOLV  OW      3960    3.834529423    4.933237730    5.394941215
  612 SOLV  HW1     3961    3.804071278    5.028370919    5.390097712
  612 SOLV  HW2     3962    3.932195935    4.930571423    5.416287298
  613 SOLV  OW      3963    3.540944284    4.023754818    6.046369202
  613 SOLV  HW1     3964    3.572582439    4.035955398    6.140444776
  613 SOLV  HW2     3965    3.440961325    4.022987907    6.044689974
  614 SOLV  OW      3966    6.523017931    4.911578630    4.963263875
  614 SOLV  HW1     3967    6.454157786    4.976771409    4.995040476
  614 SOLV  HW2     3968    6.524615755    4.832395519    5.024329396
  615 SOLV  OW      3969    5.560235256    6.738309180    4.804901555
  615 SOLV  HW1     3970    5.534601543    6.703934575    4.895250958
  615 SOLV  HW2     3971    5.639693068    6.798435078    4.813446372
  616 SOLV  OW      3972    4.828431482    5.568167623    4.156371636
  616 SOLV  HW1     3973    4.813467911    5.544581678    4.060351873
  616 SOLV  HW2     3974    4.918099963    5.534651206    4.185322245
  617 SOLV  OW      3975    6.082154195    3.594901539    6.834714058
  617 SOLV  HW1     3976    6.117426039    3.664474679    6.772125376
  617 SOLV  HW2     3977    6.129500666    3.508334712    6.818397160
  618 SOLV  OW      3978    4.869308852    6.185007950    5.899584566
  618 SOLV  HW1     3979    4.946199805    6.182718688    5.835689484
  618 SOLV  HW2     3980    4.788072304    6.147052927    5.855312231
  619 SOLV  OW      3981    3.530207118    6.640658285    4.124084249
  619 SOLV  HW1     3982    3.452664978    6.675060117    4.071118313
  619 SOLV  HW2     3983    3.584769669    6.717680109    4.157132560
  620 SOLV  OW      3984    4.054255272    6.509036440    3.564983805
  620 SOLV  HW1     3985    4.151875648    6.502372537    3.544312561
  620 SOLV  HW2     3986    4.002754675    6.518783331    3.479813066
  621 SOLV  OW      3987    4.094444713    4.107780124    3.307299696
  621 SOLV  HW1     3988    4.088931573    4.105988730    3.407139544
  621 SOLV  HW2     3989    4.062553219    4.020386787    3.270599977
  622 SOLV  OW      3990    4.007240066    5.479826308    3.950989743
  622 SOLV  HW1     3991    3.918550174    5.523689080    3.936433300
  622 SOLV  HW2     3992    4.050866424    5.518974518    4.032019631
  623 SOLV  OW      3993    4.194610172    3.775528773    6.632192605
  623 SOLV  HW1     3994    4.189347942    3.823987530    6.719517004
  623 SOLV  HW2     3995    4.133628300    3.819268818    6.566090738
  624 SOLV  OW      3996    6.342888090    5.621748431    3.697120790
  624 SOLV  HW1     3997    6.296504709    5.553545031    3.640563708
  624 SOLV  HW2     3998    6.375601078    5.578616076    3.781211392
  625 SOLV  OW      3999    4.781982715    5.505341021    3.881394294
  625 SOLV  HW1     4000    4.700859513    5.505495125    3.822909433
  625 SOLV  HW2     4001    4.837080842    5.424231719    3.861724020
  626 SOLV  OW      4002    3.866154320    3.884051976    0.028999447
  626 SOLV  HW1     4003    3.873197886    3.854401218    0.124242624
  626 SOLV  HW2     4004    3.783545613    3.845307091   -0.011922863
  627 SOLV  OW      4005    4.110895975    4.519541977    6.099145830
  627 SOLV  HW1     4006    4.090255799    4.459980150    6.176785625
  627 SOLV  HW2     4007    4.060627778    4.605459547    6.108782027
  628 SOLV  OW      4008    4.026079020    6.077462633    6.330993094
  628 SOLV  HW1     4009    4.110184711    6.057914762    6.280534737
  628 SOLV  HW2     4010    3.983546415    6.160116962    6.294099998
  629 SOLV  OW      4011    4.955758108    4.741171284    4.469817286
  629 SOLV  HW1     4012    5.025271776    4.690458287    4.520784161
  629 SOLV  HW2     4013    4.887618051    4.777395972    4.533427529
  630 SOLV  OW      4014    3.918726199    4.561242739    4.338172255
  630 SOLV  HW1     4015    3.876481621    4.650258165    4.355295729
  630 SOLV  HW2     4016    3.999726627    4.573296934    4.280769217
  631 SOLV  OW      4017    6.740636283    4.560450666    4.951392547
  631 SOLV  HW1     4018    6.703046949    4.516442989    5.032952326
  631 SOLV  HW2     4019    6.770475673    4.653114885    4.974294645
  632 SOLV  OW      4020    4.915043168    4.338579337    4.551626037
  632 SOLV  HW1     4021    4.865029798    4.252178525    4.557536862
  632 SOLV  HW2     4022    5.006882340    4.326561424    4.589342594
  633 SOLV  OW      4023    5.911424765    3.697080398    6.117447113
  633 SOLV  HW1     4024    5.904775436    3.597445470    6.111916460
  633 SOLV  HW2     4025    6.006612604    3.723277919    6.133409476
  634 SOLV  OW      4026    5.284691696    4.946363089    6.391415030
  634 SOLV  HW1     4027    5.230330661    4.946432441    6.475357310
  634 SOLV  HW2     4028    5.293528344    5.039979912    6.357367958
  635 SOLV  OW      4029    5.811935775    3.557612891    6.850581828
  635 SOLV  HW1     4030    5.784165305    3.517505251    6.937875461
  635 SOLV  HW2     4031    5.908244753    3.584158638    6.855257823
  636 SOLV  OW      4032    5.948648880    6.301859890    3.876422293
  636 SOLV  HW1     4033    5.887333201    6.346023177    3.810913183
  636 SOLV  HW2     4034    5.908514073    6.215348186    3.906526890
  637 SOLV  OW      4035    3.948539987    4.431931636    5.899971495
  637 SOLV  HW1     4036    3.966663823    4.480977908    5.814730477
  637 SOLV  HW2     4037    4.015372907    4.459441985    5.969084024
  638 SOLV  OW      4038    6.125709934    6.713630075    5.498032000
  638 SOLV  HW1     4039    6.182042170    6.790100208    5.529350207
  638 SOLV  HW2     4040    6.135163737    6.703670747    5.398970282
  639 SOLV  OW      4041    3.912753234    6.525817559    6.034151163
  639 SOLV  HW1     4042    3.820772951    6.564308789    6.041895020
  639 SOLV  HW2     4043    3.910103133    6.444688534    5.975731004
  640 SOLV  OW      4044    5.662391535    6.057547586    6.907684213
  640 SOLV  HW1     4045    5.682961024    6.024282716    6.815642232
  640 SOLV  HW2     4046    5.572290939    6.100941999    6.908065444
  641 SOLV  OW      4047    4.426718716    5.318494083    4.068668593
  641 SOLV  HW1     4048    4.388696866    5.402732742    4.030461008
  641 SOLV  HW2     4049    4.491793360    5.278919093    4.003855425
  642 SOLV  OW      4050    3.602827054    4.094583500    3.926673035
  642 SOLV  HW1     4051    3.507211873    4.123782697    3.929310514
  642 SOLV  HW2     4052    3.647061747    4.117505800    4.013388913
  643 SOLV  OW      4053    4.467099185    6.734083541    6.321430857
  643 SOLV  HW1     4054    4.454940694    6.743531054    6.222614576
  643 SOLV  HW2     4055    4.546350265    6.787700170    6.350520569
  644 SOLV  OW      4056    4.604774462    4.290635810    4.181030354
  644 SOLV  HW1     4057    4.655259211    4.232889268    4.245202929
  644 SOLV  HW2     4058    4.658762548    4.372146162    4.159986687
  645 SOLV  OW      4059    6.463663676    5.220061784    5.707286237
  645 SOLV  HW1     4060    6.482841743    5.193985862    5.612669699
  645 SOLV  HW2     4061    6.538275264    5.276912292    5.741943572
  646 SOLV  OW      4062    4.135687578    3.905868315    5.437332801
  646 SOLV  HW1     4063    4.146586504    3.948845124    5.526977406
  646 SOLV  HW2     4064    4.039620892    3.910052068    5.409844914
  647 SOLV  OW      4065    3.684127304    6.414234500    6.339966459
  647 SOLV  HW1     4066    3.745643093    6.475906413    6.389100712
  647 SOLV  HW2     4067    3.591744143    6.422581270    6.377348864
  648 SOLV  OW      4068    4.057587505    5.209243141    4.013400511
  648 SOLV  HW1     4069    4.045558151    5.305863952    3.990570085
  648 SOLV  HW2     4070    4.093794901    5.201213858    4.106277204
  649 SOLV  OW      4071    6.032247811    4.374593862    4.908153235
  649 SOLV  HW1     4072    6.107457205    4.440147136    4.915064802
  649 SOLV  HW2     4073    6.049087459    4.312521443    4.831570976
  650 SOLV  OW      4074    5.335255856    5.427360896    6.494804753
  650 SOLV  HW1     4075    5.256995939    5.434862810    6.556617518
  650 SOLV  HW2     4076    5.417410206    5.405679801    6.547552264
  651 SOLV  OW      4077    6.330279832    3.546682066    3.344419961
  651 SOLV  HW1     4078    6.318033039    3.461777833    3.395828759
  651 SOLV  HW2     4079    6.362824870    3.618486909    3.405954026
  652 SOLV  OW      4080    5.522257641    6.055830009    4.399419563
  652 SOLV  HW1     4081    5.542435588    5.995830498    4.476843154
  652 SOLV  HW2     4082    5.521220488    6.150927610    4.430352630
  653 SOLV  OW      4083    4.198246983    6.711111309    5.450852949
  653 SOLV  HW1     4084    4.117346904    6.676506414    5.403319903
  653 SOLV  HW2     4085    4.276815154    6.708633028    5.389025793
  654 SOLV  OW      4086    4.542440084    3.891087748    0.051359506
  654 SOLV  HW1     4087    4.451746515    3.854516865    0.072270948
  654 SOLV  HW2     4088    4.568206289    3.865056759   -0.041691504
  655 SOLV  OW      4089    4.134760516    4.654198290    5.453888529
  655 SOLV  HW1     4090    4.114129193    4.751676531    5.462494110
  655 SOLV  HW2     4091    4.124976480    4.626385975    5.358325128
  656 SOLV  OW      4092    3.934165814    3.803701342    6.045342146
  656 SOLV  HW1     4093    4.025398545    3.762920289    6.049265790
  656 SOLV  HW2     4094    3.894788210    3.806140219    6.137240456
  657 SOLV  OW      4095    4.466734620    3.464292593    4.911203721
  657 SOLV  HW1     4096    4.439616584    3.543277764    4.966228219
  657 SOLV  HW2     4097    4.549506533    3.423599330    4.949862538
  658 SOLV  OW      4098    3.710262878    5.821035686    4.382938963
  658 SOLV  HW1     4099    3.755863741    5.888092250    4.441466749
  658 SOLV  HW2     4100    3.653957785    5.868620984    4.315361200
  659 SOLV  OW      4101    5.191411571    3.507016288    5.776611698
  659 SOLV  HW1     4102    5.178105645    3.456627999    5.861958137
  659 SOLV  HW2     4103    5.200782775    3.604543367    5.796627927
  660 SOLV  OW      4104    4.364464741    5.577561520    3.952678440
  660 SOLV  HW1     4105    4.286691567    5.637575983    3.933979879
  660 SOLV  HW2     4106    4.430633284    5.625717081    4.010148137
  661 SOLV  OW      4107    6.525695282    4.395072373    4.295159489
  661 SOLV  HW1     4108    6.429974502    4.366770985    4.301322136
  661 SOLV  HW2     4109    6.584543873    4.314243047    4.297361181
  662 SOLV  OW      4110    6.407844579    6.739120922    3.595563775
  662 SOLV  HW1     4111    6.429919427    6.711668049    3.501966250
  662 SOLV  HW2     4112    6.492144472    6.746621252    3.648843346
  663 SOLV  OW      4113    3.404336975    6.101845990    6.548646668
  663 SOLV  HW1     4114    3.305139594    6.089180639    6.547494154
  663 SOLV  HW2     4115    3.426985849    6.182522548    6.603237692
  664 SOLV  OW      4116    4.934738564    4.312474520    6.433240921
  664 SOLV  HW1     4117    4.998664818    4.387386038    6.450667055
  664 SOLV  HW2     4118    4.984056053    4.235233503    6.393197463
  665 SOLV  OW      4119    3.714169761    5.683218004    5.906382580
  665 SOLV  HW1     4120    3.655333426    5.670898631    5.826457646
  665 SOLV  HW2     4121    3.809984581    5.681691747    5.877771317
  666 SOLV  OW      4122    3.955102923    5.518472004    4.385624943
  666 SOLV  HW1     4123    3.977272502    5.527563180    4.482719987
  666 SOLV  HW2     4124    3.856924914    5.532211215    4.372441170
  667 SOLV  OW      4125    6.235462298    4.551934461    4.906669638
  667 SOLV  HW1     4126    6.247005515    4.572077782    4.809391897
  667 SOLV  HW2     4127    6.221571846    4.637269767    4.956937475
  668 SOLV  OW      4128    6.722147398    5.114932432    4.971025672
  668 SOLV  HW1     4129    6.664676783    5.035208034    4.952512038
  668 SOLV  HW2     4130    6.696662536    5.154614328    5.059215423
  669 SOLV  OW      4131    3.760768451    3.758978116    3.651065255
  669 SOLV  HW1     4132    3.745817153    3.668559344    3.611031760
  669 SOLV  HW2     4133    3.674450953    3.793971343    3.687486060
  670 SOLV  OW      4134    5.214286924    4.162509047    4.847305929
  670 SOLV  HW1     4135    5.291073971    4.099150168    4.856834520
  670 SOLV  HW2     4136    5.204196690    4.215529714    4.931498453
  671 SOLV  OW      4137    4.275434616    3.998528848    6.162869819
  671 SOLV  HW1     4138    4.229434253    3.910092678    6.154829101
  671 SOLV  HW2     4139    4.253737232    4.039428272    6.251515362
  672 SOLV  OW      4140    5.175827254    6.245253694    3.485207969
  672 SOLV  HW1     4141    5.093356541    6.217157793    3.534308548
  672 SOLV  HW2     4142    5.213153459    6.167041841    3.435295147
  673 SOLV  OW      4143    4.850942264    4.947310034    5.257333833
  673 SOLV  HW1     4144    4.798255209    4.916377801    5.336511322
  673 SOLV  HW2     4145    4.924798244    4.882404740    5.239047199
  674 SOLV  OW      4146    4.576195698    4.909423955    3.954233738
  674 SOLV  HW1     4147    4.525408332    4.867271525    3.879095391
  674 SOLV  HW2     4148    4.673728525    4.890086528    3.943493839
  675 SOLV  OW      4149    4.497268913    6.329479937    5.749476161
  675 SOLV  HW1     4150    4.480952901    6.423929446    5.778025472
  675 SOLV  HW2     4151    4.410991914    6.278917307    5.750758207
  676 SOLV  OW      4152    6.360607913    4.740961861    5.731895275
  676 SOLV  HW1     4153    6.381931377    4.718855385    5.827071628
  676 SOLV  HW2     4154    6.328863574    4.835615539    5.725990281
  677 SOLV  OW      4155    6.290150212    5.001047502    5.717004642
  677 SOLV  HW1     4156    6.206546296    5.004525660    5.771775481
  677 SOLV  HW2     4157    6.353008526    5.072569718    5.747580749
  678 SOLV  OW      4158    3.910479045    6.306304683    6.228025496
  678 SOLV  HW1     4159    3.923106269    6.380694603    6.162386515
  678 SOLV  HW2     4160    3.824106197    6.319186609    6.276764469
  679 SOLV  OW      4161    3.417624643    3.797925204    5.009376730
  679 SOLV  HW1     4162    3.479156645    3.829288317    4.937047175
  679 SOLV  HW2     4163    3.322937590    3.805111400    4.978006268
  680 SOLV  OW      4164    3.920054153    4.720848267    6.140769370
  680 SOLV  HW1     4165    3.859711546    4.641366470    6.147317415
  680 SOLV  HW2     4166    3.884176820    4.794708817    6.197855900
  681 SOLV  OW      4167    5.661911064    4.633190512    5.749241237
  681 SOLV  HW1     4168    5.684099111    4.730694682    5.750665828
  681 SOLV  HW2     4169    5.597829942    4.612520646    5.823185420
  682 SOLV  OW      4170    3.896729897    6.279404144    4.282440691
  682 SOLV  HW1     4171    3.878607594    6.290948416    4.380113070
  682 SOLV  HW2     4172    3.828529998    6.330072816    4.229686744
  683 SOLV  OW      4173    3.920872538    5.560527548    5.168175532
  683 SOLV  HW1     4174    3.937158823    5.613999187    5.085266922
  683 SOLV  HW2     4175    3.834097930    5.511558847    5.159771909
  684 SOLV  OW      4176    6.347473608    3.707252530    5.493335261
  684 SOLV  HW1     4177    6.398132712    3.638516571    5.441269948
  684 SOLV  HW2     4178    6.373691118    3.798610929    5.462221529
  685 SOLV  OW      4179    6.738215284    3.910314585    3.682241057
  685 SOLV  HW1     4180    6.692721401    3.914099070    3.771212875
  685 SOLV  HW2     4181    6.798923995    3.989190010    3.672489055
  686 SOLV  OW      4182    4.741179082    6.382963107    3.585751715
  686 SOLV  HW1     4183    4.738115322    6.418086439    3.679340756
  686 SOLV  HW2     4184    4.793365245    6.445960763    3.528221491
  687 SOLV  OW      4185    6.026928380    4.965693315    5.818492514
  687 SOLV  HW1     4186    5.946929946    5.023641714    5.834110399
  687 SOLV  HW2     4187    6.012631138    4.910630763    5.736240883
  688 SOLV  OW      4188    6.586025984    6.881329325    4.681583112
  688 SOLV  HW1     4189    6.646332932    6.956285756    4.654267752
  688 SOLV  HW2     4190    6.511495371    6.917304935    4.737729668
  689 SOLV  OW      4191    6.888254506    4.870635247    3.589514200
  689 SOLV  HW1     4192    6.837125672    4.786187141    3.605462868
  689 SOLV  HW2     4193    6.879718146    4.897105380    3.493449321
  690 SOLV  OW      4194    3.580869141    5.988561017    4.217174595
  690 SOLV  HW1     4195    3.599252413    6.077486732    4.259082009
  690 SOLV  HW2     4196    3.483047951    5.980324920    4.198068331
  691 SOLV  OW      4197    3.927208161    6.714099568    5.378325702
  691 SOLV  HW1     4198    3.858608016    6.654294547    5.336865338
  691 SOLV  HW2     4199    3.907250873    6.725202524    5.475690750
  692 SOLV  OW      4200    4.049270711    5.757311857    6.741299979
  692 SOLV  HW1     4201    4.027992963    5.853983822    6.727030310
  692 SOLV  HW2     4202    4.118497801    5.728330327    6.675197527
  693 SOLV  OW      4203    3.464160321    5.062166428    6.229219370
  693 SOLV  HW1     4204    3.399370756    5.042468199    6.155625771
  693 SOLV  HW2     4205    3.503962191    5.152832756    6.215181291
  694 SOLV  OW      4206    5.217356072    6.442257279    5.604684679
  694 SOLV  HW1     4207    5.161072574    6.524924332    5.604497469
  694 SOLV  HW2     4208    5.161664994    6.364102383    5.632826139
  695 SOLV  OW      4209    5.186704105    5.310774518    5.069918528
  695 SOLV  HW1     4210    5.231825168    5.351024583    4.990269159
  695 SOLV  HW2     4211    5.248547078    5.245592244    5.113834821
  696 SOLV  OW      4212    4.539107068    5.518528272    3.747801432
  696 SOLV  HW1     4213    4.530602237    5.589032900    3.677387078
  696 SOLV  HW2     4214    4.469621638    5.533208980    3.818211863
  697 SOLV  OW      4215    3.378039750    5.499601835    6.329566248
  697 SOLV  HW1     4216    3.308057163    5.481886938    6.398777011
  697 SOLV  HW2     4217    3.393045292    5.598173837    6.321829374
  698 SOLV  OW      4218    6.538954488    4.786712651    5.212093719
  698 SOLV  HW1     4219    6.611178276    4.762007773    5.276695857
  698 SOLV  HW2     4220    6.474850877    4.849511307    5.256219177
  699 SOLV  OW      4221    3.790142704    4.017546388    5.605142113
  699 SOLV  HW1     4222    3.711305541    4.078800476    5.599297907
  699 SOLV  HW2     4223    3.815728863    4.005233071    5.701033694
  700 SOLV  OW      4224    5.228840299    3.744770098    3.557531660
  700 SOLV  HW1     4225    5.243732598    3.646390500    3.547472017
  700 SOLV  HW2     4226    5.302302382    3.784102938    3.612828184
  701 SOLV  OW      4227    6.345459736    5.112188400    5.045337122
  701 SOLV  HW1     4228    6.265536518    5.076149025    4.997220698
  701 SOLV  HW2     4229    6.382075930    5.190519340    4.995085225
  702 SOLV  OW      4230    5.857734977    3.708104727    4.465811461
  702 SOLV  HW1     4231    5.848155471    3.751358749    4.376150998
  702 SOLV  HW2     4232    5.950612323    3.672393798    4.475818916
  703 SOLV  OW      4233    5.300710846    6.489851732    4.905252960
  703 SOLV  HW1     4234    5.258593614    6.416787294    4.959005757
  703 SOLV  HW2     4235    5.346353931    6.554288887    4.966621703
  704 SOLV  OW      4236    6.195791842    3.930518441    4.481804422
  704 SOLV  HW1     4237    6.110963826    3.973133507    4.450344787
  704 SOLV  HW2     4238    6.205728723    3.944816373    4.580284457
  705 SOLV  OW      4239    5.375051523    5.590386877    5.966379031
  705 SOLV  HW1     4240    5.437967910    5.520618620    5.932092068
  705 SOLV  HW2     4241    5.379464915    5.593036692    6.066254605
  706 SOLV  OW      4242    6.575807838    6.402375416    4.617473364
  706 SOLV  HW1     4243    6.607501695    6.359786632    4.532717478
  706 SOLV  HW2     4244    6.633622033    6.372498388    4.693411918
  707 SOLV  OW      4245    6.596750174    3.679867832    6.031967283
  707 SOLV  HW1     4246    6.690692671    3.714116699    6.033763689
  707 SOLV  HW2     4247    6.597517591    3.581390331    6.014562664
  708 SOLV  OW      4248    3.480608819    4.427078785    5.020390770
  708 SOLV  HW1     4249    3.427583362    4.458807639    4.941758114
  708 SOLV  HW2     4250    3.507594689    4.505538508    5.076223637
  709 SOLV  OW      4251    6.127169818    4.765017098    5.038086796
  709 SOLV  HW1     4252    6.132084893    4.764816391    5.137965732
  709 SOLV  HW2     4253    6.142968374    4.857754752    5.004144640
  710 SOLV  OW      4254    3.583560618    3.895930624    6.902093816
  710 SOLV  HW1     4255    3.588046974    3.994229473    6.919959811
  710 SOLV  HW2     4256    3.509382540    3.877128963    6.837704468
  711 SOLV  OW      4257    4.663452180    4.085982982    6.091487347
  711 SOLV  HW1     4258    4.616685361    3.997600675    6.089766311
  711 SOLV  HW2     4259    4.694547338    4.105414792    6.184530188
  712 SOLV  OW      4260    3.973963422    3.865479637    3.504925468
  712 SOLV  HW1     4261    3.895654304    3.823422725    3.550755082
  712 SOLV  HW2     4262    4.045974176    3.797186625    3.492598683
  713 SOLV  OW      4263    5.703323114    4.340323088    6.663544778
  713 SOLV  HW1     4264    5.687611295    4.433324706    6.696769438
  713 SOLV  HW2     4265    5.755356636    4.288934835    6.731748591
  714 SOLV  OW      4266    6.129817958    5.017095124    4.912637895
  714 SOLV  HW1     4267    6.172255724    5.004079213    4.823029520
  714 SOLV  HW2     4268    6.046022320    5.070687970    4.902337505
  715 SOLV  OW      4269    4.090096685    3.580662835    5.169213838
  715 SOLV  HW1     4270    4.082176069    3.661615974    5.111026482
  715 SOLV  HW2     4271    4.149460058    3.601245619    5.247022250
  716 SOLV  OW      4272    4.535171559    6.205815219    4.425425920
  716 SOLV  HW1     4273    4.570771748    6.149534556    4.500035666
  716 SOLV  HW2     4274    4.534534224    6.152472243    4.340835241
  717 SOLV  OW      4275    4.132413989    3.605973684    4.675031215
  717 SOLV  HW1     4276    4.149001190    3.690981827    4.725016411
  717 SOLV  HW2     4277    4.156068821    3.528050314    4.733069112
  718 SOLV  OW      4278    3.617067471    4.423413225    6.840120857
  718 SOLV  HW1     4279    3.617885336    4.425712858    6.740142101
  718 SOLV  HW2     4280    3.698182423    4.470238230    6.875184438
  719 SOLV  OW      4281    4.606151460    4.588483982    3.735474418
  719 SOLV  HW1     4282    4.537176765    4.529169238    3.777022607
  719 SOLV  HW2     4283    4.561504466    4.653462697    3.673940780
  720 SOLV  OW      4284    5.492502087    4.575206186    5.240306007
  720 SOLV  HW1     4285    5.490686833    4.675061072    5.235083645
  720 SOLV  HW2     4286    5.540502957    4.547058718    5.323403037
  721 SOLV  OW      4287    3.919902123    6.296478083    5.880833125
  721 SOLV  HW1     4288    3.993063758    6.268601560    5.943059362
  721 SOLV  HW2     4289    3.834814116    6.250840370    5.906890937
  722 SOLV  OW      4290    5.577389103    5.924648136    5.864193176
  722 SOLV  HW1     4291    5.539341009    5.953027940    5.952218573
  722 SOLV  HW2     4292    5.656094975    5.982150521    5.841824052
  723 SOLV  OW      4293    3.871056533    5.147072310    3.812655218
  723 SOLV  HW1     4294    3.940972632    5.178976418    3.876652244
  723 SOLV  HW2     4295    3.899470606    5.168059449    3.719092841
  724 SOLV  OW      4296    6.435507487    4.200982335    6.050558267
  724 SOLV  HW1     4297    6.464411310    4.295693786    6.064562260
  724 SOLV  HW2     4298    6.336034434    4.197608992    6.040785903
  725 SOLV  OW      4299    4.455458459    4.343853780    5.403314341
  725 SOLV  HW1     4300    4.514144307    4.278351428    5.450911113
  725 SOLV  HW2     4301    4.429870842    4.417381959    5.466074845
  726 SOLV  OW      4302    4.884883227    6.398904799    6.544237731
  726 SOLV  HW1     4303    4.898191590    6.495463434    6.566617713
  726 SOLV  HW2     4304    4.914534123    6.382104945    6.450216089
  727 SOLV  OW      4305    5.623187217    4.060050106    4.826549064
  727 SOLV  HW1     4306    5.534722854    4.013560425    4.830357878
  727 SOLV  HW2     4307    5.617129646    4.138145147    4.764370520
  728 SOLV  OW      4308    4.332220949    5.593485058    5.316388938
  728 SOLV  HW1     4309    4.271909352    5.516257035    5.296382410
  728 SOLV  HW2     4310    4.293403415    5.647610779    5.390990882
  729 SOLV  OW      4311    6.373375539    4.345687389    5.028952932
  729 SOLV  HW1     4312    6.336478259    4.298165380    5.108839374
  729 SOLV  HW2     4313    6.308996113    4.416340560    4.999541970
  730 SOLV  OW      4314    6.236325945    4.308891948    5.518918066
  730 SOLV  HW1     4315    6.309613016    4.260961690    5.567224284
  730 SOLV  HW2     4316    6.245352521    4.407351539    5.533950198
  731 SOLV  OW      4317    6.426477536    6.219126191    4.090248398
  731 SOLV  HW1     4318    6.466060892    6.300536627    4.132760584
  731 SOLV  HW2     4319    6.464432268    6.137246777    4.133340465
  732 SOLV  OW      4320    4.522777346    6.033442350    3.600884120
  732 SOLV  HW1     4321    4.505019411    6.112098983    3.660038834
  732 SOLV  HW2     4322    4.503392789    6.058119748    3.505927965
  733 SOLV  OW      4323    6.674809509    3.968007369    4.690737453
  733 SOLV  HW1     4324    6.719543305    3.921452853    4.614363569
  733 SOLV  HW2     4325    6.660539895    4.064194069    4.667374006
  734 SOLV  OW      4326    4.534480976    4.164336559    5.800356244
  734 SOLV  HW1     4327    4.573711595    4.247022980    5.840675827
  734 SOLV  HW2     4328    4.442018759    4.150582644    5.835898564
  735 SOLV  OW      4329    6.132542337    6.690300005    3.874589309
  735 SOLV  HW1     4330    6.131056204    6.782796730    3.912584477
  735 SOLV  HW2     4331    6.069496834    6.632142537    3.926012879
  736 SOLV  OW      4332    6.858573639    6.440840911    3.923593568
  736 SOLV  HW1     4333    6.783413487    6.506522732    3.917387949
  736 SOLV  HW2     4334    6.831398133    6.354921867    3.880223244
  737 SOLV  OW      4335    3.960118039    3.636967896    6.725799751
  737 SOLV  HW1     4336    4.047708567    3.668598276    6.689342498
  737 SOLV  HW2     4337    3.967464659    3.625489547    6.824875212
  738 SOLV  OW      4338    4.031022584    5.738596077    4.985486222
  738 SOLV  HW1     4339    4.016563606    5.760264248    4.888931215
  738 SOLV  HW2     4340    4.012529748    5.819720449    5.040968224
  739 SOLV  OW      4341    4.373885756    5.189626051    5.967389554
  739 SOLV  HW1     4342    4.306474573    5.118306416    5.986650506
  739 SOLV  HW2     4343    4.357006866    5.227742806    5.876483687
  740 SOLV  OW      4344    5.384560930    4.694145849    4.381110261
  740 SOLV  HW1     4345    5.422818237    4.786546791    4.381553344
  740 SOLV  HW2     4346    5.303630920    4.691880187    4.322399463
  741 SOLV  OW      4347    5.720435767    3.607134466    5.523314131
  741 SOLV  HW1     4348    5.813635911    3.584514262    5.551668979
  741 SOLV  HW2     4349    5.655245754    3.555833432    5.579174109
  742 SOLV  OW      4350    6.879696856    3.636143794    3.928367586
  742 SOLV  HW1     4351    6.890536554    3.726880578    3.968980130
  742 SOLV  HW2     4352    6.923608553    3.567990321    3.986907034
  743 SOLV  OW      4353    5.162060147    4.180752068    4.117608702
  743 SOLV  HW1     4354    5.158616814    4.280696216    4.118540458
  743 SOLV  HW2     4355    5.083354723    4.144240629    4.167346751
  744 SOLV  OW      4356    5.532523627    5.368989017    5.878726268
  744 SOLV  HW1     4357    5.574929907    5.414143933    5.800222878
  744 SOLV  HW2     4358    5.495958127    5.280328018    5.850403281
  745 SOLV  OW      4359    4.107836851    6.691699384    6.110654662
  745 SOLV  HW1     4360    4.029198479    6.638152731    6.079825719
  745 SOLV  HW2     4361    4.104131807    6.782895797    6.069775597
  746 SOLV  OW      4362    5.585974032    5.366999499    4.936418007
  746 SOLV  HW1     4363    5.489282148    5.381434355    4.915353379
  746 SOLV  HW2     4364    5.595538400    5.287314372    4.996085044
  747 SOLV  OW      4365    4.385828678    5.955434034    6.590916576
  747 SOLV  HW1     4366    4.339958231    6.044133576    6.596382018
  747 SOLV  HW2     4367    4.321706619    5.883127016    6.616638622
  748 SOLV  OW      4368    4.933032673    6.174892699    3.625736291
  748 SOLV  HW1     4369    4.862591863    6.243893597    3.609040892
  748 SOLV  HW2     4370    4.894249579    6.083722123    3.612115249
  749 SOLV  OW      4371    5.311257447    4.730919357    5.712591716
  749 SOLV  HW1     4372    5.335998628    4.640507330    5.747452836
  749 SOLV  HW2     4373    5.363217088    4.800896297    5.761633760
  750 SOLV  OW      4374    6.118044069    3.804278676    6.638409921
  750 SOLV  HW1     4375    6.193718207    3.816156502    6.574111575
  750 SOLV  HW2     4376    6.106012002    3.888141714    6.691552261
  751 SOLV  OW      4377    5.530196832    4.098871282    3.770314060
  751 SOLV  HW1     4378    5.436761111    4.132792040    3.781307995
  751 SOLV  HW2     4379    5.592846125    4.156051550    3.823296416
  752 SOLV  OW      4380    6.865865329    4.762802406    5.092453428
  752 SOLV  HW1     4381    6.895869259    4.695324340    5.159894871
  752 SOLV  HW2     4382    6.899041978    4.853363592    5.118905938
  753 SOLV  OW      4383    4.856567602    3.965463548    5.009514314
  753 SOLV  HW1     4384    4.795829861    3.887846440    5.026493730
  753 SOLV  HW2     4385    4.871611222    4.015294716    5.094909269
  754 SOLV  OW      4386    5.931478246    5.353133011    3.729035890
  754 SOLV  HW1     4387    5.892130824    5.381146508    3.641462927
  754 SOLV  HW2     4388    5.873180777    5.283554679    3.771013282
  755 SOLV  OW      4389    4.799097404    6.398030428    6.066873505
  755 SOLV  HW1     4390    4.699384456    6.404889432    6.070346914
  755 SOLV  HW2     4391    4.825147736    6.319397435    6.010838261
  756 SOLV  OW      4392    6.506217132    5.488670555    5.916954486
  756 SOLV  HW1     4393    6.467784574    5.577757055    5.892704497
  756 SOLV  HW2     4394    6.571957523    5.460594295    5.847015898
  757 SOLV  OW      4395    4.643385846    6.073558579    5.102358265
  757 SOLV  HW1     4396    4.612290671    6.154529263    5.152143564
  757 SOLV  HW2     4397    4.586439744    5.995216876    5.127286842
  758 SOLV  OW      4398    5.325985342    5.376156817    4.837119868
  758 SOLV  HW1     4399    5.279137803    5.461202700    4.813151944
  758 SOLV  HW2     4400    5.288652066    5.301064008    4.782629132
  759 SOLV  OW      4401    4.608862950    6.768020889    4.862156195
  759 SOLV  HW1     4402    4.643258473    6.684511878    4.905106265
  759 SOLV  HW2     4403    4.685676705    6.827961388    4.839612025
  760 SOLV  OW      4404    5.372025052    6.091227238    4.800438675
  760 SOLV  HW1     4405    5.401733292    6.158896582    4.867819535
  760 SOLV  HW2     4406    5.448422708    6.068664759    4.739972437
  761 SOLV  OW      4407    3.905458468    5.608645605    4.648835092
  761 SOLV  HW1     4408    3.933829480    5.697890168    4.683941231
  761 SOLV  HW2     4409    3.806109129    5.607386472    4.637431478
  762 SOLV  OW      4410    3.908795584    4.509733235    4.622100739
  762 SOLV  HW1     4411    3.881711287    4.597538595    4.661555801
  762 SOLV  HW2     4412    3.922780889    4.520351904    4.523654534
  763 SOLV  OW      4413    5.691586371    4.909012826    5.727141560
  763 SOLV  HW1     4414    5.748758141    4.977122441    5.772903103
  763 SOLV  HW2     4415    5.654964381    4.947703815    5.642504335
  764 SOLV  OW      4416    6.700841603    4.793294176    5.972351802
  764 SOLV  HW1     4417    6.765977691    4.781673557    6.047345576
  764 SOLV  HW2     4418    6.706829938    4.714875178    5.910575390
  765 SOLV  OW      4419    5.646871552    3.733029159    6.732890324
  765 SOLV  HW1     4420    5.559958667    3.685047851    6.720833110
  765 SOLV  HW2     4421    5.710523873    3.674535665    6.783172313
  766 SOLV  OW      4422    6.654680491    4.055697595    6.122925478
  766 SOLV  HW1     4423    6.628095449    3.966908226    6.160497433
  766 SOLV  HW2     4424    6.572637525    4.107848602    6.099449968
  767 SOLV  OW      4425    3.568552182    4.969065655    4.288593461
  767 SOLV  HW1     4426    3.507224119    4.936736536    4.360671872
  767 SOLV  HW2     4427    3.569171615    5.069067626    4.287750310
  768 SOLV  OW      4428    5.254581588    6.141020067    4.064313621
  768 SOLV  HW1     4429    5.162256838    6.179454752    4.065251004
  768 SOLV  HW2     4430    5.269847866    6.088967277    4.148333804
  769 SOLV  OW      4431    5.209546085    4.714233994    4.818700514
  769 SOLV  HW1     4432    5.270339809    4.667670367    4.883023616
  769 SOLV  HW2     4433    5.194856419    4.656072453    4.738682666
  770 SOLV  OW      4434    4.520694118    6.441593983    6.052242508
  770 SOLV  HW1     4435    4.522169024    6.499614790    5.970798712
  770 SOLV  HW2     4436    4.426143207    6.428394157    6.082033724
  771 SOLV  OW      4437    5.534081539    5.321918812    4.317752076
  771 SOLV  HW1     4438    5.620400926    5.301909422    4.271398779
  771 SOLV  HW2     4439    5.526688398    5.420422902    4.333317608
  772 SOLV  OW      4440    0.043214886    5.211521371    6.538850400
  772 SOLV  HW1     4441    0.133617453    5.230881046    6.500716250
  772 SOLV  HW2     4442   -0.026811537    5.255253952    6.482411484
  773 SOLV  OW      4443    6.124763066    4.567302790    6.359755762
  773 SOLV  HW1     4444    6.075001695    4.615409481    6.431933255
  773 SOLV  HW2     4445    6.166534048    4.484653029    6.397494364
  774 SOLV  OW      4446    4.137430572    6.420837612    4.261610346
  774 SOLV  HW1     4447    4.163026371    6.451672084    4.169982696
  774 SOLV  HW2     4448    4.061426418    6.356177649    4.254981674
  775 SOLV  OW      4449    4.528563008    5.702163201    4.123238062
  775 SOLV  HW1     4450    4.552444899    5.768558495    4.052376513
  775 SOLV  HW2     4451    4.537578418    5.744810050    4.213237888
  776 SOLV  OW      4452    5.324010302    5.569567726    5.557402475
  776 SOLV  HW1     4453    5.236976979    5.575058285    5.508463180
  776 SOLV  HW2     4454    5.333098060    5.648485400    5.618159243
  777 SOLV  OW      4455    5.379677128    4.909626052    3.772944311
  777 SOLV  HW1     4456    5.476492478    4.927646889    3.790374029
  777 SOLV  HW2     4457    5.342536455    4.981340403    3.713958361
  778 SOLV  OW      4458    4.278935179    4.228786619    5.232833235
  778 SOLV  HW1     4459    4.283838173    4.261660446    5.138518484
  778 SOLV  HW2     4460    4.344635748    4.279011387    5.289072863
  779 SOLV  OW      4461    6.209598371    5.913912289    4.664883734
  779 SOLV  HW1     4462    6.123462132    5.953536557    4.696697333
  779 SOLV  HW2     4463    6.212818933    5.917045512    4.564976683
  780 SOLV  OW      4464    5.221437456    3.770045404    5.887722601
  780 SOLV  HW1     4465    5.122495414    3.782262468    5.895662079
  780 SOLV  HW2     4466    5.267144790    3.819451645    5.961693034
  781 SOLV  OW      4467    4.544532384    6.290566089    5.227413484
  781 SOLV  HW1     4468    4.503294138    6.322214013    5.312849428
  781 SOLV  HW2     4469    4.507251292    6.343141248    5.150945273
  782 SOLV  OW      4470    5.177873918    6.349762075    5.920857772
  782 SOLV  HW1     4471    5.108249408    6.421229336    5.914025586
  782 SOLV  HW2     4472    5.170613501    6.288544813    5.842108265
  783 SOLV  OW      4473    3.949958345    5.022095918    5.765150584
  783 SOLV  HW1     4474    3.874430567    5.063457361    5.816007173
  783 SOLV  HW2     4475    3.974972788    4.935056550    5.807577612
  784 SOLV  OW      4476    5.322636292    5.932068753    4.262941707
  784 SOLV  HW1     4477    5.301611197    5.861824787    4.330950081
  784 SOLV  HW2     4478    5.392180350    5.993995643    4.299411899
  785 SOLV  OW      4479    4.228525542    6.219240388    3.866981168
  785 SOLV  HW1     4480    4.312373316    6.244065297    3.818456397
  785 SOLV  HW2     4481    4.151686160    6.219438620    3.802973237
  786 SOLV  OW      4482    6.890204632    5.329342659    3.989925499
  786 SOLV  HW1     4483    6.919897963    5.364184025    3.901008017
  786 SOLV  HW2     4484    6.911539602    5.231844518    3.996312564
  787 SOLV  OW      4485    3.590870892    5.551578606    5.696522060
  787 SOLV  HW1     4486    3.490952428    5.547413875    5.695576898
  787 SOLV  HW2     4487    3.627998287    5.471328505    5.649794665
  788 SOLV  OW      4488    4.366036722    6.380772656    5.424627140
  788 SOLV  HW1     4489    4.298658967    6.416474812    5.359919799
  788 SOLV  HW2     4490    4.359304295    6.431001823    5.510842541
  789 SOLV  OW      4491    4.190803360    6.197396519    5.115294822
  789 SOLV  HW1     4492    4.232126280    6.215093776    5.025959102
  789 SOLV  HW2     4493    4.207155739    6.275468652    5.175618416
  790 SOLV  OW      4494    4.724021858    6.075154306    6.776969302
  790 SOLV  HW1     4495    4.694888133    6.104289575    6.685843131
  790 SOLV  HW2     4496    4.771524053    5.987402105    6.770287307
  791 SOLV  OW      4497    4.075759699    4.914751623    5.533919498
  791 SOLV  HW1     4498    4.172617155    4.932762289    5.551116457
  791 SOLV  HW2     4499    4.021210156    4.950916127    5.609536681
  792 SOLV  OW      4500    3.848927117    6.796876676    5.632860156
  792 SOLV  HW1     4501    3.797871230    6.735366561    5.692958337
  792 SOLV  HW2     4502    3.900896979    6.861974960    5.688207307
  793 SOLV  OW      4503    3.482040773    5.583019426    4.818554960
  793 SOLV  HW1     4504    3.543353234    5.642437849    4.766480320
  793 SOLV  HW2     4505    3.521531464    5.491326042    4.824407825
  794 SOLV  OW      4506    4.073233700    5.645507825    6.190907943
  794 SOLV  HW1     4507    4.154120161    5.701983891    6.174540946
  794 SOLV  HW2     4508    4.082232802    5.599197932    6.279080559
  795 SOLV  OW      4509    3.416514237    5.770577719    5.018490467
  795 SOLV  HW1     4510    3.342086475    5.730664474    5.072054188
  795 SOLV  HW2     4511    3.462713789    5.698510709    4.966784294
  796 SOLV  OW      4512    6.154470722    6.476924320    4.223437295
  796 SOLV  HW1     4513    6.121219541    6.383079567    4.214079889
  796 SOLV  HW2     4514    6.250429435    6.481189131    4.195621168
  797 SOLV  OW      4515    6.754813309    4.491676367    3.833958875
  797 SOLV  HW1     4516    6.794021148    4.561338804    3.894053491
  797 SOLV  HW2     4517    6.799474382    4.403866139    3.851167763
  798 SOLV  OW      4518    5.308420510    4.255688829    3.878095548
  798 SOLV  HW1     4519    5.254371019    4.213440010    3.950866305
  798 SOLV  HW2     4520    5.346005885    4.342473272    3.910616679
  799 SOLV  OW      4521    4.788144180    5.229125992    4.622045158
  799 SOLV  HW1     4522    4.785344249    5.166592965    4.700041311
  799 SOLV  HW2     4523    4.705801823    5.216949795    4.566610596
  800 SOLV  OW      4524    3.461148738    4.734322032    6.841851967
  800 SOLV  HW1     4525    3.396305635    4.658510210    6.848907621
  800 SOLV  HW2     4526    3.505768754    4.748328641    6.930252805
  801 SOLV  OW      4527    3.455277927    3.693289237    5.799030310
  801 SOLV  HW1     4528    3.531787760    3.743532801    5.839323184
  801 SOLV  HW2     4529    3.394395363    3.757292650    5.752141996
  802 SOLV  OW      4530    6.790647641    4.443611789    6.061827191
  802 SOLV  HW1     4531    6.853638679    4.376030208    6.023533338
  802 SOLV  HW2     4532    6.824469492    4.473955048    6.150916413
  803 SOLV  OW      4533    3.978637844    4.414097218    5.050513834
  803 SOLV  HW1     4534    3.893593643    4.460850946    5.026397169
  803 SOLV  HW2     4535    3.993680619    4.337795773    4.987650454
  804 SOLV  OW      4536    3.587214207    3.955110507    6.316299025
  804 SOLV  HW1     4537    3.551798037    3.875417194    6.267348382
  804 SOLV  HW2     4538    3.575751220    3.941559348    6.414718746
  805 SOLV  OW      4539    4.289819191    4.148332431    5.919986680
  805 SOLV  HW1     4540    4.282498381    4.247150746    5.933515392
  805 SOLV  HW2     4541    4.284180837    4.102085029    6.008479857
  806 SOLV  OW      4542    4.366760565    4.524870387    6.339066098
  806 SOLV  HW1     4543    4.439050293    4.592766791    6.351951586
  806 SOLV  HW2     4544    4.405719825    4.433018839    6.345931982
  807 SOLV  OW      4545    4.231684254    5.762459433    5.507390694
  807 SOLV  HW1     4546    4.207347216    5.763587413    5.604386196
  807 SOLV  HW2     4547    4.304224109    5.829192077    5.490467543
  808 SOLV  OW      4548    3.858334382    5.347305227    4.733735307
  808 SOLV  HW1     4549    3.937541030    5.287719360    4.747053540
  808 SOLV  HW2     4550    3.889512527    5.439770821    4.711837353
  809 SOLV  OW      4551    6.349970724    5.896584972    3.774517099
  809 SOLV  HW1     4552    6.259600955    5.935900834    3.791526336
  809 SOLV  HW2     4553    6.339685784    5.804751396    3.736274107
  810 SOLV  OW      4554    6.424272936    4.172736537    3.908543155
  810 SOLV  HW1     4555    6.359013509    4.143522253    3.838617347
  810 SOLV  HW2     4556    6.458861557    4.263791883    3.885862955
  811 SOLV  OW      4557    3.569637526    6.386459510    3.640523122
  811 SOLV  HW1     4558    3.529559502    6.314042862    3.584384186
  811 SOLV  HW2     4559    3.583984320    6.468005522    3.584431081
  812 SOLV  OW      4560    4.929846972    4.655454627    6.221269384
  812 SOLV  HW1     4561    4.911739393    4.740360455    6.171619467
  812 SOLV  HW2     4562    5.018538223    4.661895694    6.267033591
  813 SOLV  OW      4563    6.331570303    4.717299212    4.412282505
  813 SOLV  HW1     4564    6.416570744    4.692621137    4.458840330
  813 SOLV  HW2     4565    6.320733716    4.660730945    4.330524923
  814 SOLV  OW      4566    3.550835630    5.866994503    6.533832197
  814 SOLV  HW1     4567    3.514241828    5.958764628    6.549344242
  814 SOLV  HW2     4568    3.501193619    5.823603697    6.458636852
  815 SOLV  OW      4569    4.210738424    6.472205564    4.673369888
  815 SOLV  HW1     4570    4.277766219    6.545525991    4.684907454
  815 SOLV  HW2     4571    4.244419476    6.406607052    4.605812026
  816 SOLV  OW      4572    0.095725666    4.680723711    5.614828013
  816 SOLV  HW1     4573    0.046280837    4.653091393    5.532406843
  816 SOLV  HW2     4574    0.060683286    4.768782792    5.646751207
  817 SOLV  OW      4575    6.038455689    4.272917657    4.432508339
  817 SOLV  HW1     4576    6.009158485    4.181026451    4.406058151
  817 SOLV  HW2     4577    5.962955906    4.337111988    4.419065488
  818 SOLV  OW      4578    5.267967613    5.743868542    4.461822626
  818 SOLV  HW1     4579    5.360844055    5.735071590    4.497831241
  818 SOLV  HW2     4580    5.229180475    5.652874276    4.447139252
  819 SOLV  OW      4581    5.251621498    4.714724929    5.441647700
  819 SOLV  HW1     4582    5.301913135    4.792793365    5.404531074
  819 SOLV  HW2     4583    5.266070726    4.709727888    5.540479637
  820 SOLV  OW      4584    5.497773018    5.347848654    6.155714928
  820 SOLV  HW1     4585    5.442889594    5.425319895    6.187139414
  820 SOLV  HW2     4586    5.518885717    5.359182578    6.058620901
  821 SOLV  OW      4587    4.953143299    4.655320214    6.740507375
  821 SOLV  HW1     4588    4.903533790    4.569743733    6.755190775
  821 SOLV  HW2     4589    5.050844137    4.636041144    6.731404420
  822 SOLV  OW      4590    5.033161110    4.210665752    6.032694931
  822 SOLV  HW1     4591    4.981113457    4.295891498    6.038120080
  822 SOLV  HW2     4592    4.980464247    4.142637105    5.981735390
  823 SOLV  OW      4593    5.140684420    5.113618673    5.507528239
  823 SOLV  HW1     4594    5.065591371    5.153991202    5.455251540
  823 SOLV  HW2     4595    5.185677143    5.184741737    5.561554766
  824 SOLV  OW      4596    6.463566974    4.088172407    5.801273724
  824 SOLV  HW1     4597    6.377783274    4.101668040    5.751665046
  824 SOLV  HW2     4598    6.459531620    4.136727079    5.888612611
  825 SOLV  OW      4599    4.033878884    5.977994307    5.140291705
  825 SOLV  HW1     4600    4.027590469    5.957614302    5.238000502
  825 SOLV  HW2     4601    4.094393651    6.056404124    5.126445719
  826 SOLV  OW      4602    4.338457599    5.998784714    3.981791565
  826 SOLV  HW1     4603    4.299109488    6.088487873    3.961618513
  826 SOLV  HW2     4604    4.268696029    5.928228338    3.969264874
  827 SOLV  OW      4605    6.217330864    3.983038899    4.746507146
  827 SOLV  HW1     4606    6.309314451    3.987602294    4.785495320
  827 SOLV  HW2     4607    6.173444651    4.072581261    4.754117996
  828 SOLV  OW      4608    5.533663793    4.330183104    6.018892141
  828 SOLV  HW1     4609    5.486333575    4.267324553    6.080621458
  828 SOLV  HW2     4610    5.618519676    4.361319579    6.061691754
  829 SOLV  OW      4611    3.668931303    6.609647169    4.605978160
  829 SOLV  HW1     4612    3.632431063    6.519411041    4.583022674
  829 SOLV  HW2     4613    3.724805362    6.602935066    4.688650748
  830 SOLV  OW      4614    5.565661618    3.949690857    5.860866283
  830 SOLV  HW1     4615    5.536388579    4.034901715    5.817461379
  830 SOLV  HW2     4616    5.507000388    3.930528284    5.939564143
  831 SOLV  OW      4617    5.002235827    6.482302489    3.906746999
  831 SOLV  HW1     4618    5.052394576    6.556952520    3.950483508
  831 SOLV  HW2     4619    5.014331648    6.398428053    3.959852111
  832 SOLV  OW      4620    3.991891307    4.124979417    3.606887509
  832 SOLV  HW1     4621    3.910225731    4.166564976    3.646923057
  832 SOLV  HW2     4622    3.969432746    4.033753408    3.572611683
  833 SOLV  OW      4623    4.253302480    6.040247517    6.185945156
  833 SOLV  HW1     4624    4.276456314    5.943278696    6.193754560
  833 SOLV  HW2     4625    4.336519258    6.095113695    6.193986956
  834 SOLV  OW      4626    5.871937498    6.818794293    4.069557507
  834 SOLV  HW1     4627    5.864626314    6.754209890    3.993561172
  834 SOLV  HW2     4628    5.926379983    6.777974631    4.142836229
  835 SOLV  OW      4629    4.244988823    3.528690313    5.526200239
  835 SOLV  HW1     4630    4.311060037    3.471474878    5.574790663
  835 SOLV  HW2     4631    4.210271289    3.599262209    5.587960262
  836 SOLV  OW      4632    3.833364648    6.741347354    4.425278488
  836 SOLV  HW1     4633    3.771330406    6.698581136    4.491037255
  836 SOLV  HW2     4634    3.917261074    6.687324958    4.418621081
  837 SOLV  OW      4635    5.685179201    4.737670027    6.267412962
  837 SOLV  HW1     4636    5.773240265    4.719557812    6.223610534
  837 SOLV  HW2     4637    5.664211880    4.664047780    6.331767878
  838 SOLV  OW      4638    6.573672639    5.113566107    6.276883044
  838 SOLV  HW1     4639    6.525197757    5.164970146    6.206117157
  838 SOLV  HW2     4640    6.668758222    5.100039868    6.248994670
  839 SOLV  OW      4641    6.571883294    5.906227032    3.944303875
  839 SOLV  HW1     4642    6.496546525    5.913113506    3.878891257
  839 SOLV  HW2     4643    6.551120611    5.961574004    4.024972786
  840 SOLV  OW      4644    3.588717742    6.026443281    5.688248035
  840 SOLV  HW1     4645    3.490084794    6.010226614    5.691476802
  840 SOLV  HW2     4646    3.634858164    5.944476932    5.654271768
  841 SOLV  OW      4647    5.943297941    5.326766342    5.701797325
  841 SOLV  HW1     4648    6.043005101    5.326160853    5.694044067
  841 SOLV  HW2     4649    5.903771175    5.368385362    5.619898475
  842 SOLV  OW      4650    6.177778795    5.386542512    5.246908289
  842 SOLV  HW1     4651    6.105000867    5.334368306    5.202377907
  842 SOLV  HW2     4652    6.137577177    5.450746319    5.312202796
  843 SOLV  OW      4653    0.018293113    3.549645504    5.837445905
  843 SOLV  HW1     4654   -0.023780222    3.620382314    5.894259446
  843 SOLV  HW2     4655    0.019320977    3.463022802    5.887415873
  844 SOLV  OW      4656    4.335880976    5.823533637    4.561360302
  844 SOLV  HW1     4657    4.351887044    5.836055504    4.659283064
  844 SOLV  HW2     4658    4.265485338    5.887591379    4.530654285
  845 SOLV  OW      4659    6.174431615    5.971721515    4.396751150
  845 SOLV  HW1     4660    6.150392395    5.963611296    4.300022767
  845 SOLV  HW2     4661    6.228809218    6.054471745    4.410732422
  846 SOLV  OW      4662    4.604099057    5.624626403    5.314284800
  846 SOLV  HW1     4663    4.505926424    5.606988804    5.321549007
  846 SOLV  HW2     4664    4.642117568    5.570892056    5.238992597
  847 SOLV  OW      4665    4.172158138    4.560059148    4.677509985
  847 SOLV  HW1     4666    4.210618846    4.573885289    4.586232644
  847 SOLV  HW2     4667    4.080183945    4.521622336    4.669430507
  848 SOLV  OW      4668    3.683350443    5.401892208    5.184179080
  848 SOLV  HW1     4669    3.605980756    5.432764761    5.239517108
  848 SOLV  HW2     4670    3.650395037    5.371806793    5.094679055
  849 SOLV  OW      4671    5.470589152    5.606807023    5.313672298
  849 SOLV  HW1     4672    5.422303569    5.587904263    5.399187348
  849 SOLV  HW2     4673    5.550776305    5.547433145    5.306865040
  850 SOLV  OW      4674    3.800940756    5.750537925    5.340582894
  850 SOLV  HW1     4675    3.845315773    5.677251414    5.288994710
  850 SOLV  HW2     4676    3.732329118    5.794999104    5.282989635
  851 SOLV  OW      4677    5.788869727    6.441176601    3.698181953
  851 SOLV  HW1     4678    5.699523586    6.396315932    3.695634831
  851 SOLV  HW2     4679    5.779919075    6.530800870    3.741644945
  852 SOLV  OW      4680    4.654773348    6.690656297    3.570395276
  852 SOLV  HW1     4681    4.674685099    6.764166239    3.635213254
  852 SOLV  HW2     4682    4.740367234    6.656011550    3.531990272
  853 SOLV  OW      4683    5.281196265    6.690718993    5.336687664
  853 SOLV  HW1     4684    5.357468930    6.661684360    5.394491030
  853 SOLV  HW2     4685    5.274667664    6.790507767    5.337789670
  854 SOLV  OW      4686    6.580451386    3.766707385    4.434806779
  854 SOLV  HW1     4687    6.672409516    3.805992431    4.433345507
  854 SOLV  HW2     4688    6.552378658    3.751138171    4.529523297
  855 SOLV  OW      4689    3.740415895    3.538191994    5.870523452
  855 SOLV  HW1     4690    3.713082181    3.463834037    5.931560529
  855 SOLV  HW2     4691    3.696403113    3.623123805    5.899699229
  856 SOLV  OW      4692    6.193919421    5.412818888    4.788981615
  856 SOLV  HW1     4693    6.230841641    5.505005427    4.777140562
  856 SOLV  HW2     4694    6.265353719    5.352665917    4.824765704
  857 SOLV  OW      4695    5.922245735    5.886346238    4.477720613
  857 SOLV  HW1     4696    5.929915069    5.812623125    4.544861837
  857 SOLV  HW2     4697    6.013702542    5.915353663    4.449506398
  858 SOLV  OW      4698    5.379976539    6.412901723    3.549025072
  858 SOLV  HW1     4699    5.307471804    6.344363497    3.542271293
  858 SOLV  HW2     4700    5.453452132    6.378036959    3.607212575
  859 SOLV  OW      4701    6.058908494    3.724170250    3.618654513
  859 SOLV  HW1     4702    6.139812991    3.780808974    3.602910257
  859 SOLV  HW2     4703    6.084785518    3.627609046    3.615884182
  860 SOLV  OW      4704    6.311732455    5.500679178    4.487891424
  860 SOLV  HW1     4705    6.310623552    5.403932609    4.513203521
  860 SOLV  HW2     4706    6.305253523    5.556782776    4.570427232
  861 SOLV  OW      4707    4.986321929    5.507846139    6.694761488
  861 SOLV  HW1     4708    5.012767655    5.593886619    6.738339666
  861 SOLV  HW2     4709    4.975330105    5.522309088    6.596418383
  862 SOLV  OW      4710    3.644785873    5.970685203    4.784882115
  862 SOLV  HW1     4711    3.548875771    5.993285395    4.801984252
  862 SOLV  HW2     4712    3.696555406    5.978499627    4.870092038
  863 SOLV  OW      4713    5.816204014    4.651762065    3.457418274
  863 SOLV  HW1     4714    5.900509614    4.701193282    3.436191510
  863 SOLV  HW2     4715    5.787241687    4.673757895    3.550577873
  864 SOLV  OW      4716    4.725655323    4.740297692    4.981716433
  864 SOLV  HW1     4717    4.806652990    4.722884775    4.925714574
  864 SOLV  HW2     4718    4.737744786    4.698395498    5.071705605
  865 SOLV  OW      4719    4.305367092    3.709629310    5.334612955
  865 SOLV  HW1     4720    4.247194238    3.783942802    5.367709834
  865 SOLV  HW2     4721    4.298540901    3.631704756    5.396927320
  866 SOLV  OW      4722    6.000307582    3.811926477    4.831865665
  866 SOLV  HW1     4723    6.080570096    3.860905662    4.797799486
  866 SOLV  HW2     4724    5.990044074    3.828896930    4.929886745
  867 SOLV  OW      4725    4.793197619    5.057112342    4.837006870
  867 SOLV  HW1     4726    4.729369532    5.044961986    4.913033438
  867 SOLV  HW2     4727    4.885762513    5.069311373    4.872847536
  868 SOLV  OW      4728    4.065889789    6.612943709    3.816187915
  868 SOLV  HW1     4729    4.039041162    6.708743458    3.826359000
  868 SOLV  HW2     4730    4.045766947    6.582411797    3.723103786
  869 SOLV  OW      4731    4.415840382    6.636818089    3.973242484
  869 SOLV  HW1     4732    4.333622838    6.582645531    3.990770153
  869 SOLV  HW2     4733    4.495561397    6.589439607    4.010677622
  870 SOLV  OW      4734    5.384723927    3.947202647    4.897471770
  870 SOLV  HW1     4735    5.403187085    3.902814330    4.985166033
  870 SOLV  HW2     4736    5.343473130    3.881148961    4.834728607
  871 SOLV  OW      4737    5.210919695    3.943271181    5.665137764
  871 SOLV  HW1     4738    5.231449984    3.879568951    5.739448229
  871 SOLV  HW2     4739    5.194276724    4.034339360    5.702967645
  872 SOLV  OW      4740    5.101945582    5.304982081    6.848573555
  872 SOLV  HW1     4741    5.050392132    5.373148191    6.796639150
  872 SOLV  HW2     4742    5.197692886    5.333198962    6.854717637
  873 SOLV  OW      4743    3.983581056    3.932741084    4.440738877
  873 SOLV  HW1     4744    3.917110761    3.944199036    4.366901170
  873 SOLV  HW2     4745    3.960797251    3.851018083    4.493689830
  874 SOLV  OW      4746    5.676634879    6.132358391    4.180270755
  874 SOLV  HW1     4747    5.613253739    6.106912605    4.253326630
  874 SOLV  HW2     4748    5.741103772    6.200761607    4.214425505
  875 SOLV  OW      4749    5.614797611    3.994932889    4.193198048
  875 SOLV  HW1     4750    5.629352770    4.089789581    4.165059121
  875 SOLV  HW2     4751    5.520181682    3.968692308    4.174207211
  876 SOLV  OW      4752    4.949638095    4.360797714    3.686385235
  876 SOLV  HW1     4753    5.042761561    4.336173336    3.659486993
  876 SOLV  HW2     4754    4.907788388    4.284309600    3.735374801
  877 SOLV  OW      4755    6.455437068    3.983060319    4.860237660
  877 SOLV  HW1     4756    6.483851730    4.050979925    4.927910209
  877 SOLV  HW2     4757    6.529181271    3.968988243    4.794178827
  878 SOLV  OW      4758    4.849813505    5.248167692    3.816854473
  878 SOLV  HW1     4759    4.757488765    5.220948340    3.843998893
  878 SOLV  HW2     4760    4.864340879    5.225294585    3.720587792
  879 SOLV  OW      4761    3.695730488    5.640403370    3.606430374
  879 SOLV  HW1     4762    3.596045441    5.632695212    3.604155774
  879 SOLV  HW2     4763    3.735278510    5.582115456    3.535436019
  880 SOLV  OW      4764    4.760350905    4.878093181    5.511073240
  880 SOLV  HW1     4765    4.789754933    4.806651684    5.574578836
  880 SOLV  HW2     4766    4.775825643    4.967836976    5.552401366
  881 SOLV  OW      4767    3.807321774    4.919613873    6.304625650
  881 SOLV  HW1     4768    3.727082113    4.906748161    6.362915747
  881 SOLV  HW2     4769    3.801381771    5.008345959    6.258877234
  882 SOLV  OW      4770    5.572239638    4.053043594    4.459442782
  882 SOLV  HW1     4771    5.585005455    3.963389814    4.501878440
  882 SOLV  HW2     4772    5.602319216    4.049378146    4.364136637
  883 SOLV  OW      4773    6.404141860    4.754686631    6.472320863
  883 SOLV  HW1     4774    6.472498324    4.827251813    6.480282547
  883 SOLV  HW2     4775    6.349705167    4.769121583    6.389677465
  884 SOLV  OW      4776    4.182717626    6.851066201    4.335073384
  884 SOLV  HW1     4777    4.279947603    6.832397699    4.320946669
  884 SOLV  HW2     4778    4.139235795    6.771349317    4.376980997
  885 SOLV  OW      4779    6.268490197    4.374030068    3.640297251
  885 SOLV  HW1     4780    6.258368099    4.444306088    3.569865648
  885 SOLV  HW2     4781    6.352153658    4.390914690    3.692422538
  886 SOLV  OW      4782    4.743252797    5.404803084    5.894932611
  886 SOLV  HW1     4783    4.705724453    5.320058008    5.932507168
  886 SOLV  HW2     4784    4.821102678    5.383461043    5.835892033
  887 SOLV  OW      4785    5.617941212    5.137445609    5.081006897
  887 SOLV  HW1     4786    5.634423749    5.149471730    5.178911557
  887 SOLV  HW2     4787    5.680976275    5.068762643    5.044801641
  888 SOLV  OW      4788    4.767625278    4.521508233    6.407567282
  888 SOLV  HW1     4789    4.808193714    4.432036104    6.426300348
  888 SOLV  HW2     4790    4.830381460    4.575434780    6.351393156
  889 SOLV  OW      4791    4.431491511    3.665188270    6.548063962
  889 SOLV  HW1     4792    4.511621502    3.719639877    6.572875853
  889 SOLV  HW2     4793    4.349531654    3.706523126    6.587755226
  890 SOLV  OW      4794    6.592962945    4.745073172    4.007109305
  890 SOLV  HW1     4795    6.519352516    4.684725257    3.976424291
  890 SOLV  HW2     4796    6.569443244    4.839878249    3.985645564
  891 SOLV  OW      4797    5.505907464    6.221251166    3.979939436
  891 SOLV  HW1     4798    5.576614855    6.192338180    4.044486302
  891 SOLV  HW2     4799    5.416075027    6.194297868    4.014658682
  892 SOLV  OW      4800    6.578804781    5.661736231    3.549166904
  892 SOLV  HW1     4801    6.485622960    5.636147152    3.574936512
  892 SOLV  HW2     4802    6.640044408    5.647195334    3.626883774
  893 SOLV  OW      4803    5.359132064    6.372670105    4.400040474
  893 SOLV  HW1     4804    5.455153031    6.346172656    4.408866594
  893 SOLV  HW2     4805    5.332547345    6.428263718    4.478797080
  894 SOLV  OW      4806    4.260868802    6.535146186    5.648443606
  894 SOLV  HW1     4807    4.185560315    6.469606615    5.654339509
  894 SOLV  HW2     4808    4.235408431    6.609694659    5.586833444
  895 SOLV  OW      4809    3.544578087    4.275317571    5.871510737
  895 SOLV  HW1     4810    3.610461449    4.224039151    5.926555705
  895 SOLV  HW2     4811    3.473643350    4.213257867    5.838091334
  896 SOLV  OW      4812    4.018965065    5.805222391    4.105283935
  896 SOLV  HW1     4813    4.010813380    5.879317377    4.171954828
  896 SOLV  HW2     4814    4.059584367    5.725128464    4.149289134
  897 SOLV  OW      4815    4.496977128    4.061063246    5.166473952
  897 SOLV  HW1     4816    4.565320732    4.130455928    5.143763958
  897 SOLV  HW2     4817    4.416003294    4.105395162    5.204942586
  898 SOLV  OW      4818    3.674916066    4.637882177    6.439132865
  898 SOLV  HW1     4819    3.698191730    4.601921021    6.348761387
  898 SOLV  HW2     4820    3.616045490    4.718081226    6.428919769
  899 SOLV  OW      4821    4.143868443    4.352289389    6.319238715
  899 SOLV  HW1     4822    4.180242847    4.262553818    6.344255977
  899 SOLV  HW2     4823    4.207666223    4.423474181    6.348633061
  900 SOLV  OW      4824    4.011762421    6.021834443    6.609214106
  900 SOLV  HW1     4825    4.008706351    6.042395936    6.511388945
  900 SOLV  HW2     4826    3.941327471    6.074717815    6.656585180
  901 SOLV  OW      4827    6.647408556    4.313711785    5.370134442
  901 SOLV  HW1     4828    6.599158811    4.382631507    5.316061332
  901 SOLV  HW2     4829    6.715508842    4.268094042    5.312835928
  902 SOLV  OW      4830    4.065827163    5.198806860    5.388533930
  902 SOLV  HW1     4831    4.095286756    5.280608279    5.339113264
  902 SOLV  HW2     4832    4.071465401    5.215521870    5.486974233
  903 SOLV  OW      4833    3.896323548    4.017757075    5.364591393
  903 SOLV  HW1     4834    3.923015459    4.111129656    5.340694765
  903 SOLV  HW2     4835    3.845820659    4.018606269    5.450907966
  904 SOLV  OW      4836    3.815050708    6.623065648    4.830690406
  904 SOLV  HW1     4837    3.875673855    6.699504488    4.808694689
  904 SOLV  HW2     4838    3.759157514    6.646686546    4.910187403
  905 SOLV  OW      4839    5.473951539    4.869866868    6.150046285
  905 SOLV  HW1     4840    5.402020211    4.860151065    6.218832389
  905 SOLV  HW2     4841    5.552822286    4.814253316    6.176248160
  906 SOLV  OW      4842    3.487176825    5.117380788    5.642145071
  906 SOLV  HW1     4843    3.562934154    5.177491751    5.616670308
  906 SOLV  HW2     4844    3.506647523    5.074880740    5.730553403
  907 SOLV  OW      4845    5.985619398    4.927025332    4.587298853
  907 SOLV  HW1     4846    6.082297973    4.939865927    4.609398941
  907 SOLV  HW2     4847    5.934382094    5.008917407    4.613152808
  908 SOLV  OW      4848    5.082225525    3.983509523    4.525946201
  908 SOLV  HW1     4849    5.069869371    3.885243069    4.512055163
  908 SOLV  HW2     4850    5.041301423    4.010222409    4.613201595
  909 SOLV  OW      4851    4.152425218    4.863375924    4.396209920
  909 SOLV  HW1     4852    4.151672498    4.869567310    4.296396227
  909 SOLV  HW2     4853    4.189670077    4.774760701    4.423810726
  910 SOLV  OW      4854    5.338249839    4.090088379    5.254926855
  910 SOLV  HW1     4855    5.384516410    4.029346418    5.319512209
  910 SOLV  HW2     4856    5.400422973    4.163635631    5.227970131
  911 SOLV  OW      4857    4.832354445    5.693008388    6.257120443
  911 SOLV  HW1     4858    4.866415926    5.718216011    6.166531525
  911 SOLV  HW2     4859    4.815226291    5.775828000    6.310500424
  912 SOLV  OW      4860    4.479558912    3.965986738    4.301375724
  912 SOLV  HW1     4861    4.384827743    3.939790953    4.319860564
  912 SOLV  HW2     4862    4.499498860    3.952552622    4.204300023
  913 SOLV  OW      4863    3.680099300    4.216300016    4.156170756
  913 SOLV  HW1     4864    3.684490569    4.180252661    4.249353520
  913 SOLV  HW2     4865    3.661486989    4.314511605    4.159287238
  914 SOLV  OW      4866    3.703488437    5.304248825    5.617434731
  914 SOLV  HW1     4867    3.783439059    5.330670501    5.671377615
  914 SOLV  HW2     4868    3.732892111    5.274978495    5.526447523
  915 SOLV  OW      4869    3.699407092    4.486483832    4.181425881
  915 SOLV  HW1     4870    3.737315029    4.531290867    4.100451955
  915 SOLV  HW2     4871    3.766212840    4.489949209    4.255765662
  916 SOLV  OW      4872    6.047883454    5.677673597    4.133424053
  916 SOLV  HW1     4873    5.953980183    5.690896931    4.165189055
  916 SOLV  HW2     4874    6.046953560    5.629078576    4.046021082
  917 SOLV  OW      4875    5.061323895    5.590091878    5.432127514
  917 SOLV  HW1     4876    5.086193865    5.686548508    5.441037887
  917 SOLV  HW2     4877    4.971127722    5.575066774    5.472631705
  918 SOLV  OW      4878    4.901306392    4.819000620    0.027970752
  918 SOLV  HW1     4879    4.919305006    4.757452355   -0.048771556
  918 SOLV  HW2     4880    4.935813146    4.910316764    0.006242240
  919 SOLV  OW      4881    6.755895822    3.257910389    6.535718750
  919 SOLV  HW1     4882    6.740923865    3.342964281    6.485288957
  919 SOLV  HW2     4883    6.670340533    3.206316978    6.540171301
  920 SOLV  OW      4884    6.377160804    6.677347068    4.354459121
  920 SOLV  HW1     4885    6.348314886    6.767121425    4.321136222
  920 SOLV  HW2     4886    6.463293553    6.686472563    4.404456274
  921 SOLV  OW      4887    4.149366949    4.605957648    4.177047985
  921 SOLV  HW1     4888    4.170394824    4.697462690    4.142600351
  921 SOLV  HW2     4889    4.178765075    4.537629711    4.110197855
  922 SOLV  OW      4890    6.622998699    4.232754307    4.622004317
  922 SOLV  HW1     4891    6.535161030    4.280322175    4.626865680
  922 SOLV  HW2     4892    6.690658908    4.282066091    4.676704745
  923 SOLV  OW      4893    6.585635376    5.229409009    3.811715414
  923 SOLV  HW1     4894    6.666764214    5.191513301    3.767178227
  923 SOLV  HW2     4895    6.606711274    5.320381549    3.847509931
  924 SOLV  OW      4896    3.383620392    6.023630901    4.883252335
  924 SOLV  HW1     4897    3.394792793    5.932503064    4.922907364
  924 SOLV  HW2     4898    3.362386634    6.089144518    4.955768577
  925 SOLV  OW      4899    0.100461710    5.402864169    3.764474847
  925 SOLV  HW1     4900    0.101900997    5.498641097    3.735732501
  925 SOLV  HW2     4901    0.092252381    5.344051455    3.684007164
  926 SOLV  OW      4902    4.188427736    3.859561647    4.771515065
  926 SOLV  HW1     4903    4.151405896    3.944488706    4.733852251
  926 SOLV  HW2     4904    4.267622492    3.880325708    4.828948920
  927 SOLV  OW      4905    4.983999354    5.061519469    6.856593597
  927 SOLV  HW1     4906    4.891028777    5.085346152    6.828477689
  927 SOLV  HW2     4907    5.036982585    5.145148456    6.870759295
  928 SOLV  OW      4908    5.844637220    6.727462449    4.616903405
  928 SOLV  HW1     4909    5.804439854    6.794978049    4.678770789
  928 SOLV  HW2     4910    5.792920640    6.725747943    4.531322275
  929 SOLV  OW      4911    6.392656275    4.984550934    4.348458210
  929 SOLV  HW1     4912    6.343995639    4.900176976    4.371154800
  929 SOLV  HW2     4913    6.490886623    4.970831983    4.361281975
  930 SOLV  OW      4914    4.361955694    4.803712183    3.799820070
  930 SOLV  HW1     4915    4.299549000    4.880074170    3.816381840
  930 SOLV  HW2     4916    4.309065042    4.720796115    3.781722976
  931 SOLV  OW      4917    3.837230881    3.966438146    6.655778759
  931 SOLV  HW1     4918    3.867415601    3.933265760    6.745157258
  931 SOLV  HW2     4919    3.745945552    3.930680579    6.636071268
  932 SOLV  OW      4920    5.757029996    6.703146996    5.388110789
  932 SOLV  HW1     4921    5.813675242    6.637612738    5.438091164
  932 SOLV  HW2     4922    5.767296940    6.793912875    5.428823804
  933 SOLV  OW      4923    3.752761244    5.851218581    4.031454486
  933 SOLV  HW1     4924    3.685792406    5.877314757    4.100996655
  933 SOLV  HW2     4925    3.840151747    5.830538220    4.075467975
  934 SOLV  OW      4926    6.276104530    4.752889658    6.220501531
  934 SOLV  HW1     4927    6.337219039    4.728628956    6.145148832
  934 SOLV  HW2     4928    6.233142095    4.670079859    6.256533556
  935 SOLV  OW      4929    4.270440075    3.663938846    3.729812269
  935 SOLV  HW1     4930    4.365464666    3.682663986    3.754742518
  935 SOLV  HW2     4931    4.209579073    3.702622085    3.799103762
  936 SOLV  OW      4932    4.444839405    4.288877326    4.645826980
  936 SOLV  HW1     4933    4.476222970    4.198209488    4.674044448
  936 SOLV  HW2     4934    4.441364900    4.349216487    4.725506714
  937 SOLV  OW      4935    5.295156397    4.512894943    3.524928351
  937 SOLV  HW1     4936    5.246202549    4.427703934    3.543573325
  937 SOLV  HW2     4937    5.344516755    4.504687704    3.438338446
  938 SOLV  OW      4938    4.013512250    5.901818158    5.401250219
  938 SOLV  HW1     4939    4.082555313    5.845831599    5.447078309
  938 SOLV  HW2     4940    3.933333846    5.845669203    5.380749647
  939 SOLV  OW      4941    6.227725162    4.116530409    3.723138899
  939 SOLV  HW1     4942    6.226331954    4.205910314    3.678313776
  939 SOLV  HW2     4943    6.134638767    4.090878051    3.749193733
  940 SOLV  OW      4944    3.603004147    6.607820193    3.472342357
  940 SOLV  HW1     4945    3.643255264    6.690748012    3.511108637
  940 SOLV  HW2     4946    3.664328007    6.570416526    3.402755807
  941 SOLV  OW      4947    4.275251680    5.508129497    5.859819675
  941 SOLV  HW1     4948    4.189867427    5.481359768    5.904477711
  941 SOLV  HW2     4949    4.311391439    5.430682524    5.807884258
  942 SOLV  OW      4950    6.155953573    4.158057084    6.009240697
  942 SOLV  HW1     4951    6.183141610    4.135059501    5.915787898
  942 SOLV  HW2     4952    6.079169269    4.222085683    6.006797567
  943 SOLV  OW      4953    5.153331741    5.765060912    3.797111154
  943 SOLV  HW1     4954    5.203898834    5.827226029    3.737275650
  943 SOLV  HW2     4955    5.166203635    5.792682578    3.892363967
  944 SOLV  OW      4956    5.163977292    3.659206420    4.982823786
  944 SOLV  HW1     4957    5.186083105    3.691783040    4.890890795
  944 SOLV  HW2     4958    5.168345667    3.735620096    5.047192617
  945 SOLV  OW      4959    6.809252997    4.070837531    5.646808964
  945 SOLV  HW1     4960    6.725041737    4.035600748    5.605999203
  945 SOLV  HW2     4961    6.804372945    4.061926524    5.746284900
  946 SOLV  OW      4962    5.597693259    3.336084198    4.843575700
  946 SOLV  HW1     4963    5.582831073    3.431650038    4.868998691
  946 SOLV  HW2     4964    5.509684306    3.292646012    4.824404156
  947 SOLV  OW      4965    6.814300087    6.111555311    4.151758752
  947 SOLV  HW1     4966    6.798005152    6.209705266    4.161905613
  947 SOLV  HW2     4967    6.887098595    6.096618060    4.084832879
  948 SOLV  OW      4968    5.672888226    3.869902894    5.484967713
  948 SOLV  HW1     4969    5.574447944    3.885610556    5.492891118
  948 SOLV  HW2     4970    5.692190680    3.772558721    5.497357008
  949 SOLV  OW      4971    5.545046825    5.786997516    4.166854856
  949 SOLV  HW1     4972    5.466648356    5.848491855    4.175444372
  949 SOLV  HW2     4973    5.532763624    5.728343255    4.086789711
  950 SOLV  OW      4974    4.149305533    4.000388188    5.721248541
  950 SOLV  HW1     4975    4.053434292    4.002570472    5.749628465
  950 SOLV  HW2     4976    4.203785622    4.056503477    5.783573600
  951 SOLV  OW      4977    4.409658171    5.512049093    4.264536750
  951 SOLV  HW1     4978    4.418131433    5.419972472    4.226433426
  951 SOLV  HW2     4979    4.455000269    5.577462670    4.203981475
  952 SOLV  OW      4980    4.186011900    4.156221362    6.705230326
  952 SOLV  HW1     4981    4.119096641    4.216672418    6.748451375
  952 SOLV  HW2     4982    4.178720407    4.064706644    6.744877401
  953 SOLV  OW      4983    6.552838989    5.396031815    4.251747875
  953 SOLV  HW1     4984    6.470209073    5.364672808    4.204943071
  953 SOLV  HW2     4985    6.542941567    5.492628669    4.275680938
  954 SOLV  OW      4986    6.561506377    0.021550635    3.404604985
  954 SOLV  HW1     4987    6.651087030    0.041381685    3.364805128
  954 SOLV  HW2     4988    6.544135735   -0.076839861    3.400183802
  955 SOLV  OW      4989    6.830536051    6.241461992    3.726167148
  955 SOLV  HW1     4990    6.819818568    6.283117980    3.635881902
  955 SOLV  HW2     4991    6.741240117    6.235133393    3.770750246
  956 SOLV  OW      4992    5.168082877    6.790576030    4.952831820
  956 SOLV  HW1     4993    5.208613056    6.832104323    4.871380812
  956 SOLV  HW2     4994    5.240444521    6.751984114    5.010067775
  957 SOLV  OW      4995    4.733018800    4.370200660    3.485315529
  957 SOLV  HW1     4996    4.805101401    4.385028699    3.553033454
  957 SOLV  HW2     4997    4.700268440    4.458489937    3.451642821
  958 SOLV  OW      4998    6.688738962    5.212424648    4.398106243
  958 SOLV  HW1     4999    6.677890131    5.120579665    4.360068848
  958 SOLV  HW2     5000    6.630973886    5.276471362    4.347497799
  959 SOLV  OW      5001    6.146616341    3.969944675    5.268806672
  959 SOLV  HW1     5002    6.081010968    3.932513256    5.334341579
  959 SOLV  HW2     5003    6.238722057    3.965226471    5.307487262
  960 SOLV  OW      5004    4.847424822    4.562764625    3.860314467
  960 SOLV  HW1     5005    4.766719307    4.589094308    3.807447891
  960 SOLV  HW2     5006    4.908096121    4.507479541    3.803182914
  961 SOLV  OW      5007    5.771405697    5.861941346    4.815381932
  961 SOLV  HW1     5008    5.739022646    5.823945122    4.902037787
  961 SOLV  HW2     5009    5.829727860    5.794985713    4.769370985
  962 SOLV  OW      5010    4.813176616    4.818675205    4.248531953
  962 SOLV  HW1     5011    4.725866760    4.770726223    4.257447415
  962 SOLV  HW2     5012    4.871384723    4.796728844    4.326837257
  963 SOLV  OW      5013    5.289702026    4.340624828    6.798613096
  963 SOLV  HW1     5014    5.342205095    4.337649485    6.883669402
  963 SOLV  HW2     5015    5.345518281    4.304831004    6.723744427
  964 SOLV  OW      5016    5.642786754    4.104776927    5.339828598
  964 SOLV  HW1     5017    5.675721120    4.080861728    5.248475832
  964 SOLV  HW2     5018    5.662665207    4.029891831    5.403066183
  965 SOLV  OW      5019    6.182500852    4.124798381    5.736828299
  965 SOLV  HW1     5020    6.197533355    4.191179861    5.663552114
  965 SOLV  HW2     5021    6.126255917    4.049533650    5.702570593
  966 SOLV  OW      5022    6.199742309    4.292255540    6.785218933
  966 SOLV  HW1     5023    6.168425629    4.200842872    6.759436946
  966 SOLV  HW2     5024    6.273338214    4.284515520    6.852489626
  967 SOLV  OW      5025    4.996211689    5.060115114    3.973445206
  967 SOLV  HW1     5026    4.960747510    5.128319234    3.909487939
  967 SOLV  HW2     5027    4.947772727    4.973643406    3.960166992
  968 SOLV  OW      5028    4.681303956    4.965401798    5.859578580
  968 SOLV  HW1     5029    4.662274403    5.037452089    5.926273595
  968 SOLV  HW2     5030    4.731093868    5.004142500    5.781979047
  969 SOLV  OW      5031    5.316717018    5.935516294    3.636553777
  969 SOLV  HW1     5032    5.262195653    5.997754281    3.692725500
  969 SOLV  HW2     5033    5.316509534    5.967360445    3.541752719
  970 SOLV  OW      5034    4.749870423    4.314992629    4.852740957
  970 SOLV  HW1     5035    4.710997331    4.395800254    4.808462210
  970 SOLV  HW2     5036    4.764310493    4.243319559    4.784505827
  971 SOLV  OW      5037    4.366111873    4.373599871    6.731922575
  971 SOLV  HW1     5038    4.330311840    4.282979632    6.709386238
  971 SOLV  HW2     5039    4.460463458    4.381122264    6.699632071
  972 SOLV  OW      5040    5.834081915    4.173955168    6.843281434
  972 SOLV  HW1     5041    5.773951803    4.098139871    6.868539450
  972 SOLV  HW2     5042    5.885394152    4.203994028    6.923694359
  973 SOLV  OW      5043    4.725202548    6.580252178    5.024964879
  973 SOLV  HW1     5044    4.729277061    6.655781822    5.090386905
  973 SOLV  HW2     5045    4.817083441    6.543346828    5.010920085
  974 SOLV  OW      5046    4.769854763    5.314565821    6.494624608
  974 SOLV  HW1     5047    4.841372314    5.383663379    6.484097947
  974 SOLV  HW2     5048    4.808347452    5.223896298    6.477380752
  975 SOLV  OW      5049    6.497220195    4.296367565    6.537078690
  975 SOLV  HW1     5050    6.571600069    4.325880891    6.597062194
  975 SOLV  HW2     5051    6.494179856    4.196440867    6.534468628
  976 SOLV  OW      5052    4.842012248    4.828778831    3.974075182
  976 SOLV  HW1     5053    4.853081569    4.736732924    3.936571687
  976 SOLV  HW2     5054    4.833948115    4.823449681    4.073614303
  977 SOLV  OW      5055    3.650200943    5.446507067    4.045372819
  977 SOLV  HW1     5056    3.696085356    5.492142013    3.969125431
  977 SOLV  HW2     5057    3.667179882    5.497420312    4.129759104
  978 SOLV  OW      5058    3.774921791    5.622969370    3.874529632
  978 SOLV  HW1     5059    3.767016359    5.702389987    3.934778375
  978 SOLV  HW2     5060    3.743599848    5.647510864    3.782787324
  979 SOLV  OW      5061    6.744355724    4.636999903    3.591263699
  979 SOLV  HW1     5062    6.746767689    4.586321484    3.677447700
  979 SOLV  HW2     5063    6.650925429    4.667858528    3.573368232
  980 SOLV  OW      5064    3.975749883    4.287893640    3.934111066
  980 SOLV  HW1     5065    3.924098085    4.242738906    3.861357084
  980 SOLV  HW2     5066    3.975586721    4.230213039    4.015811070
  981 SOLV  OW      5067    5.008398354    3.627383564    6.853790454
  981 SOLV  HW1     5068    5.074511557    3.685536833    6.806368295
  981 SOLV  HW2     5069    4.938020347    3.597525965    6.789315418
  982 SOLV  OW      5070    4.719811568    5.474571602    5.118497196
  982 SOLV  HW1     5071    4.815069329    5.446869777    5.131149044
  982 SOLV  HW2     5072    4.693371875    5.460358875    5.023101196
  983 SOLV  OW      5073    4.980598532    5.416551497    5.221309282
  983 SOLV  HW1     5074    5.022019727    5.484655981    5.281692272
  983 SOLV  HW2     5075    5.047521840    5.387629927    5.152863584
  984 SOLV  OW      5076    5.107831761    4.966232119    6.601367051
  984 SOLV  HW1     5077    5.101736727    5.024740766    6.682243878
  984 SOLV  HW2     5078    5.020893861    4.918628924    6.588056448
  985 SOLV  OW      5079    5.321508459    6.869011342    4.731209269
  985 SOLV  HW1     5080    5.276685867    6.831363979    4.650119734
  985 SOLV  HW2     5081    5.409524372    6.823500732    4.744769958
  986 SOLV  OW      5082    4.946268930    6.500972826    5.847647185
  986 SOLV  HW1     5083    4.895289566    6.432584964    5.795439077
  986 SOLV  HW2     5084    4.909241433    6.506499617    5.940382283
  987 SOLV  OW      5085    4.300705761    5.716842689    5.059900437
  987 SOLV  HW1     5086    4.208309532    5.707018003    5.022934867
  987 SOLV  HW2     5087    4.312482001    5.654442578    5.137150332
  988 SOLV  OW      5088    3.378058507    6.185103802    6.290927361
  988 SOLV  HW1     5089    3.394310762    6.108726379    6.228445048
  988 SOLV  HW2     5090    3.413875320    6.162276821    6.381468387
  989 SOLV  OW      5091    4.892710116    6.239793276    5.495231730
  989 SOLV  HW1     5092    4.883912463    6.286396277    5.407182455
  989 SOLV  HW2     5093    4.845092778    6.292431024    5.565685382
  990 SOLV  OW      5094    4.701964431    4.121600459    4.376188253
  990 SOLV  HW1     5095    4.721237602    4.116691199    4.474190722
  990 SOLV  HW2     5096    4.637154455    4.049612097    4.351341870
  991 SOLV  OW      5097    6.690441256    5.003949846    5.656985076
  991 SOLV  HW1     5098    6.636739134    5.040171094    5.580790797
  991 SOLV  HW2     5099    6.660940294    4.910533292    5.677097120
  992 SOLV  OW      5100    4.005164874    6.031104648    4.292813303
  992 SOLV  HW1     5101    4.060693905    6.030638177    4.375987324
  992 SOLV  HW2     5102    3.971128874    6.123626914    4.275998506
  993 SOLV  OW      5103    6.270386048    4.078709768    4.117902984
  993 SOLV  HW1     5104    6.324184226    4.099510218    4.036202129
  993 SOLV  HW2     5105    6.319913527    4.012795899    4.174509583
  994 SOLV  OW      5106    5.983076658    5.750837594    3.702793232
  994 SOLV  HW1     5107    6.010785272    5.682067437    3.769907272
  994 SOLV  HW2     5108    6.008591001    5.720094714    3.611112829
  995 SOLV  OW      5109    5.798074309    4.430734234    5.030307430
  995 SOLV  HW1     5110    5.797727171    4.397229686    5.124535412
  995 SOLV  HW2     5111    5.884481536    4.405974586    4.986463798
  996 SOLV  OW      5112    4.374129452    5.279776927    3.748511573
  996 SOLV  HW1     5113    4.281599107    5.311295511    3.727379289
  996 SOLV  HW2     5114    4.438718048    5.355030828    3.735590513
  997 SOLV  OW      5115    4.294541462    6.297360866    4.876331845
  997 SOLV  HW1     5116    4.260193410    6.357713149    4.804362983
  997 SOLV  HW2     5117    4.375078029    6.338690072    4.918845342
  998 SOLV  OW      5118    6.334968274    5.219554700    4.503187856
  998 SOLV  HW1     5119    6.337224183    5.166784002    4.418275168
  998 SOLV  HW2     5120    6.416762976    5.199440215    4.557086635
  999 SOLV  OW      5121    6.039962439    4.172241003    6.436408898
  999 SOLV  HW1     5122    6.112873387    4.240335012    6.443279105
  999 SOLV  HW2     5123    5.954669520    4.217310761    6.410031156
 1000 SOLV  OW      5124    3.453108699    6.664757877    5.641366972
 1000 SOLV  HW1     5125    3.429431846    6.578077231    5.597459444
 1000 SOLV  HW2     5126    3.418790313    6.740623755    5.585972528
 1001 SOLV  OW      5127    4.801742221    4.149259291    3.791882952
 1001 SOLV  HW1     5128    4.760718539    4.118032440    3.706188586
 1001 SOLV  HW2     5129    4.729530189    4.168232952    3.858417884
 1002 SOLV  OW      5130    5.713399008    5.681014446    5.866081469
 1002 SOLV  HW1     5131    5.669333273    5.620663232    5.799615177
 1002 SOLV  HW2     5132    5.668167258    5.770205719    5.865206706
 1003 SOLV  OW      5133    6.798962161    4.583267179    4.487028149
 1003 SOLV  HW1     5134    6.763048656    4.609421276    4.397428753
 1003 SOLV  HW2     5135    6.873014001    4.645402228    4.512665717
 1004 SOLV  OW      5136    5.291253627    4.276302743    6.394300658
 1004 SOLV  HW1     5137    5.355823773    4.256572206    6.468076026
 1004 SOLV  HW2     5138    5.237728162    4.357476233    6.417693808
 1005 SOLV  OW      5139    6.030182746    4.728280738    4.165961891
 1005 SOLV  HW1     5140    6.007993663    4.741553711    4.262568604
 1005 SOLV  HW2     5141    6.117875704    4.680846926    4.158131125
 1006 SOLV  OW      5142    4.744313033    6.413367119    3.868461956
 1006 SOLV  HW1     5143    4.731548400    6.321091786    3.904849168
 1006 SOLV  HW2     5144    4.839159178    6.441851301    3.882407602
 1007 SOLV  OW      5145    4.378822139    4.940381415    4.711395265
 1007 SOLV  HW1     5146    4.413578130    4.966618131    4.621365251
 1007 SOLV  HW2     5147    4.337090821    5.019872791    4.755455506
 1008 SOLV  OW      5148    5.444682229    4.640951004    3.728146371
 1008 SOLV  HW1     5149    5.403526191    4.730962467    3.742434719
 1008 SOLV  HW2     5150    5.392602914    4.591140697    3.658816159
 1009 SOLV  OW      5151    6.834138003    5.908483524    3.863801929
 1009 SOLV  HW1     5152    6.740138586    5.917085042    3.896848551
 1009 SOLV  HW2     5153    6.889344932    5.983345051    3.900541985
 1010 SOLV  OW      5154    3.652287121    6.634904948    6.061591961
 1010 SOLV  HW1     5155    3.606160414    6.705619675    6.115195379
 1010 SOLV  HW2     5156    3.617594657    6.544969065    6.088228670
 1011 SOLV  OW      5157    5.069706216    3.689034144    3.787447632
 1011 SOLV  HW1     5158    5.114447019    3.713631879    3.701463615
 1011 SOLV  HW2     5159    5.005386399    3.761096590    3.813331318
 1012 SOLV  OW      5160    6.622201746    3.743290961    6.717860999
 1012 SOLV  HW1     5161    6.659823276    3.669577113    6.774008946
 1012 SOLV  HW2     5162    6.595097726    3.706801081    6.628779668
 1013 SOLV  OW      5163    3.723222132    5.143435753    4.596286781
 1013 SOLV  HW1     5164    3.775811189    5.063100834    4.568318155
 1013 SOLV  HW2     5165    3.785566668    5.219685123    4.613625489
 1014 SOLV  OW      5166    5.028691969    5.239334381    4.488923288
 1014 SOLV  HW1     5167    4.935138672    5.237229899    4.524206419
 1014 SOLV  HW2     5168    5.029366781    5.206837152    4.394345308
 1015 SOLV  OW      5169    6.663903465    0.086407805    3.871002882
 1015 SOLV  HW1     5170    6.607558273    0.165324165    3.895481941
 1015 SOLV  HW2     5171    6.743305708    0.082071651    3.931651217
 1016 SOLV  OW      5172    3.667175461    6.866909707    4.247881359
 1016 SOLV  HW1     5173    3.589672681    6.895140504    4.304430016
 1016 SOLV  HW2     5174    3.732165207    6.815378403    4.303758445
 1017 SOLV  OW      5175    6.008524685    6.705206329    4.288089797
 1017 SOLV  HW1     5176    6.063756193    6.623524723    4.271427369
 1017 SOLV  HW2     5177    5.926138307    6.679926262    4.338818517
 1018 SOLV  OW      5178    5.363623040    3.803785131    4.387983575
 1018 SOLV  HW1     5179    5.447630062    3.807112146    4.442145179
 1018 SOLV  HW2     5180    5.346263621    3.709600321    4.359182221
 1019 SOLV  OW      5181    5.990429629    4.790651328    5.607149135
 1019 SOLV  HW1     5182    6.036434424    4.721097383    5.662338317
 1019 SOLV  HW2     5183    5.926108307    4.746407888    5.544656851
 1020 SOLV  OW      5184    4.333680018    6.503335940    6.378524897
 1020 SOLV  HW1     5185    4.379615484    6.590588164    6.361831690
 1020 SOLV  HW2     5186    4.289057318    6.472564713    6.294480020
 1021 SOLV  OW      5187    6.094335919    4.452202475    5.169430275
 1021 SOLV  HW1     5188    6.147784415    4.387194669    5.223442143
 1021 SOLV  HW2     5189    6.040442289    4.402576126    5.101366319
 1022 SOLV  OW      5190    4.165873893    4.796408790    4.818812426
 1022 SOLV  HW1     5191    4.163098901    4.713626368    4.762767772
 1022 SOLV  HW2     5192    4.239152957    4.856203047    4.786309964
 1023 SOLV  OW      5193    5.016672509    6.651867879    5.629558030
 1023 SOLV  HW1     5194    5.012533184    6.599128732    5.714428596
 1023 SOLV  HW2     5195    5.087936884    6.721622328    5.637122938
 1024 SOLV  OW      5196    6.105947918    4.692520748    5.310595759
 1024 SOLV  HW1     5197    6.120967194    4.604766029    5.265038014
 1024 SOLV  HW2     5198    6.014412923    4.693912893    5.350861016
 1025 SOLV  OW      5199    5.152642214    6.200134388    6.155351173
 1025 SOLV  HW1     5200    5.241935285    6.191943681    6.199638972
 1025 SOLV  HW2     5201    5.161618280    6.254906485    6.072157883
 1026 SOLV  OW      5202    4.929816729    4.504551671    4.330659759
 1026 SOLV  HW1     5203    4.925560714    4.438898913    4.405980323
 1026 SOLV  HW2     5204    4.935385900    4.597319423    4.367601015
 1027 SOLV  OW      5205    3.975908227    4.285198987    4.362520040
 1027 SOLV  HW1     5206    4.056636795    4.265744658    4.418254500
 1027 SOLV  HW2     5207    3.952688991    4.382169917    4.370227663
 1028 SOLV  OW      5208    6.805072848    4.559951585    6.317844497
 1028 SOLV  HW1     5209    6.706096776    4.559838116    6.332166492
 1028 SOLV  HW2     5210    6.851425369    4.572061822    6.405629032
 1029 SOLV  OW      5211    4.764795386    4.116316815    4.641519833
 1029 SOLV  HW1     5212    4.678771083    4.074681947    4.670985930
 1029 SOLV  HW2     5213    4.840981680    4.073043679    4.689736983
 1030 SOLV  OW      5214    5.426394250    3.843599474    3.731378322
 1030 SOLV  HW1     5215    5.405979890    3.810952596    3.823678807
 1030 SOLV  HW2     5216    5.462107758    3.936891021    3.736181724
 1031 SOLV  OW      5217    4.303008645    3.602106396    6.308843318
 1031 SOLV  HW1     5218    4.346073426    3.643833528    6.388879052
 1031 SOLV  HW2     5219    4.293328617    3.503688831    6.323732964
 1032 SOLV  OW      5220    6.322889057    3.873485452    6.447692599
 1032 SOLV  HW1     5221    6.387811868    3.931114180    6.497350291
 1032 SOLV  HW2     5222    6.284301433    3.925067486    6.371193281
 1033 SOLV  OW      5223    4.878378761    5.915588945    5.168751781
 1033 SOLV  HW1     5224    4.898410879    5.937971782    5.264133981
 1033 SOLV  HW2     5225    4.814444125    5.982842447    5.131478079
 1034 SOLV  OW      5226    4.641344269    6.095195413    5.791175220
 1034 SOLV  HW1     5227    4.655093681    6.035164752    5.712376547
 1034 SOLV  HW2     5228    4.589387272    6.175850391    5.762941186
 1035 SOLV  OW      5229    4.781595077    3.371113223    5.881361125
 1035 SOLV  HW1     5230    4.849583527    3.368430826    5.808066265
 1035 SOLV  HW2     5231    4.808434476    3.439509898    5.949208339
 1036 SOLV  OW      5232    6.760504477    5.451012146    5.103883615
 1036 SOLV  HW1     5233    6.763733112    5.425206347    5.007315317
 1036 SOLV  HW2     5234    6.736635918    5.371021132    5.158960522
 1037 SOLV  OW      5235    3.826773557    4.213534290    6.013740677
 1037 SOLV  HW1     5236    3.872403827    4.292229347    5.972190922
 1037 SOLV  HW2     5237    3.830535383    4.221605831    6.113350109
 1038 SOLV  OW      5238    5.192962749    5.162531777    4.704259129
 1038 SOLV  HW1     5239    5.128614281    5.150714753    4.779898976
 1038 SOLV  HW2     5240    5.143472257    5.193000963    4.622871332
 1039 SOLV  OW      5241    6.094791644    6.740586687    4.714008446
 1039 SOLV  HW1     5242    6.146584975    6.665839855    4.672388370
 1039 SOLV  HW2     5243    6.001073611    6.739649186    4.679110690
 1040 SOLV  OW      5244    6.404939412    3.948782892    5.386769573
 1040 SOLV  HW1     5245    6.474724980    3.938680338    5.315852081
 1040 SOLV  HW2     5246    6.418177402    4.035719251    5.434394835
 1041 SOLV  OW      5247    5.077113849    6.580675642    4.506851139
 1041 SOLV  HW1     5248    4.990516383    6.541852134    4.538401878
 1041 SOLV  HW2     5249    5.152784668    6.537870890    4.556282516
 1042 SOLV  OW      5250    6.652004317    6.796892647    3.706634645
 1042 SOLV  HW1     5251    6.713278041    6.798893284    3.627631302
 1042 SOLV  HW2     5252    6.659268060    6.883211324    3.756617508
 1043 SOLV  OW      5253    5.535191328    5.063236149    5.544342105
 1043 SOLV  HW1     5254    5.470909429    5.018100588    5.482438377
 1043 SOLV  HW2     5255    5.484997073    5.103663508    5.620811383
 1044 SOLV  OW      5256    4.403378825    3.715133925    5.877673435
 1044 SOLV  HW1     5257    4.322085277    3.704765079    5.820368225
 1044 SOLV  HW2     5258    4.469663040    3.643883750    5.854655713
 1045 SOLV  OW      5259    5.456747978    4.317261083    5.129839090
 1045 SOLV  HW1     5260    5.484547680    4.338205324    5.036082615
 1045 SOLV  HW2     5261    5.473608125    4.396756610    5.188130755
 1046 SOLV  OW      5262    5.978127263    3.547400704    5.625566774
 1046 SOLV  HW1     5263    6.044801868    3.601474823    5.676869534
 1046 SOLV  HW2     5264    5.962970598    3.460236217    5.672193708
 1047 SOLV  OW      5265    6.568851940    4.969437943    6.510081803
 1047 SOLV  HW1     5266    6.570360528    5.015939817    6.421554430
 1047 SOLV  HW2     5267    6.570451060    5.037394342    6.583437903
 1048 SOLV  OW      5268    5.227264314    5.187221792    5.985283216
 1048 SOLV  HW1     5269    5.194064465    5.097406452    6.014135177
 1048 SOLV  HW2     5270    5.162915605    5.257703836    6.015165205
 1049 SOLV  OW      5271    5.872818459    4.448747378    5.761235186
 1049 SOLV  HW1     5272    5.787223638    4.500424911    5.759111363
 1049 SOLV  HW2     5273    5.949544797    4.511835760    5.772829884
 1050 SOLV  OW      5274    6.637759434    5.063075607    5.929245754
 1050 SOLV  HW1     5275    6.650645711    4.968951527    5.960487524
 1050 SOLV  HW2     5276    6.650385827    5.067304208    5.830129378
 1051 SOLV  OW      5277    5.034335920    5.360951364    6.049144127
 1051 SOLV  HW1     5278    5.047211975    5.460071440    6.052438837
 1051 SOLV  HW2     5279    5.014360436    5.326877756    6.141020905
 1052 SOLV  OW      5280    4.757598627    5.662847353    5.776216855
 1052 SOLV  HW1     5281    4.783911955    5.644947139    5.681406654
 1052 SOLV  HW2     5282    4.735381994    5.576487299    5.821494687
 1053 SOLV  OW      5283    3.887315823    0.054655200    6.357397539
 1053 SOLV  HW1     5284    3.934443098   -0.033457520    6.361493871
 1053 SOLV  HW2     5285    3.917725046    0.104970364    6.276495098
 1054 SOLV  OW      5286    4.857564789    5.984581318    3.947053153
 1054 SOLV  HW1     5287    4.858282177    5.915200556    3.875029149
 1054 SOLV  HW2     5288    4.860550533    5.939836821    4.036443129
 1055 SOLV  OW      5289    6.554593021    3.832389543    6.265582221
 1055 SOLV  HW1     5290    6.479039855    3.811695146    6.327750870
 1055 SOLV  HW2     5291    6.555659281    3.765683070    6.191080038
 1056 SOLV  OW      5292    4.952057536    4.430145607    4.998612840
 1056 SOLV  HW1     5293    4.884389778    4.371168181    4.954514108
 1056 SOLV  HW2     5294    5.035555687    4.377891030    5.015916347
 1057 SOLV  OW      5295    4.862559573    5.965789580    5.453521164
 1057 SOLV  HW1     5296    4.886406912    6.060006590    5.477097700
 1057 SOLV  HW2     5297    4.798577080    5.929646001    5.521353787
 1058 SOLV  OW      5298    5.687165165    5.177702285    5.347164938
 1058 SOLV  HW1     5299    5.781921420    5.145870589    5.350242647
 1058 SOLV  HW2     5300    5.640197576    5.150687761    5.431222339
 1059 SOLV  OW      5301    3.462254364    6.539960126    4.930953353
 1059 SOLV  HW1     5302    3.529024144    6.611878677    4.950217557
 1059 SOLV  HW2     5303    3.483723376    6.459046250    4.985666868
 1060 SOLV  OW      5304    6.164558421    4.014455182    6.249091611
 1060 SOLV  HW1     5305    6.182779018    4.054246126    6.159167447
 1060 SOLV  HW2     5306    6.110681921    4.078669496    6.303639144
 1061 SOLV  OW      5307    6.836788941    3.485582869    4.408379445
 1061 SOLV  HW1     5308    6.934662359    3.467288436    4.417751421
 1061 SOLV  HW2     5309    6.786009651    3.429559395    4.473835785
 1062 SOLV  OW      5310    6.751313280    4.354408857    5.615619575
 1062 SOLV  HW1     5311    6.766750225    4.264013028    5.655516013
 1062 SOLV  HW2     5312    6.714411248    4.344190884    5.523233336
 1063 SOLV  OW      5313    4.789580122    3.517870193    5.195877178
 1063 SOLV  HW1     5314    4.735817792    3.447500696    5.149425194
 1063 SOLV  HW2     5315    4.813601744    3.486262339    5.287659014
 1064 SOLV  OW      5316    0.113476520    3.851508520    5.080955289
 1064 SOLV  HW1     5317    0.073393163    3.854500428    4.989378949
 1064 SOLV  HW2     5318    0.046647029    3.884460837    5.147662183
 1065 SOLV  OW      5319    3.931743285    5.704179195    5.746275162
 1065 SOLV  HW1     5320    3.868452152    5.763975902    5.697076635
 1065 SOLV  HW2     5321    4.020221790    5.749843568    5.755666890
 1066 SOLV  OW      5322    6.054794519    5.554507115    3.890035696
 1066 SOLV  HW1     5323    6.151331680    5.528936965    3.895387429
 1066 SOLV  HW2     5324    6.006858807    5.491111582    3.829331442
 1067 SOLV  OW      5325    5.419882783    6.094784135    5.436536902
 1067 SOLV  HW1     5326    5.363918218    6.115948861    5.356400244
 1067 SOLV  HW2     5327    5.499061264    6.040512904    5.408480350
 1068 SOLV  OW      5328    5.332039049    5.042647962    4.225351268
 1068 SOLV  HW1     5329    5.297528109    4.990807607    4.147098833
 1068 SOLV  HW2     5330    5.338791122    5.139377715    4.200865463
 1069 SOLV  OW      5331    6.766251955    4.797853930    6.604651579
 1069 SOLV  HW1     5332    6.695500460    4.844362805    6.551425176
 1069 SOLV  HW2     5333    6.850203152    4.852183506    6.603121188
 1070 SOLV  OW      5334    4.898712449    6.587019886    3.465820017
 1070 SOLV  HW1     5335    4.952884990    6.611597909    3.546212921
 1070 SOLV  HW2     5336    4.947033501    6.517020666    3.413218676
 1071 SOLV  OW      5337    5.790795793    4.272643112    6.398255378
 1071 SOLV  HW1     5338    5.773839727    4.324042423    6.314168502
 1071 SOLV  HW2     5339    5.759137233    4.325865092    6.476786370
 1072 SOLV  OW      5340    5.696472558    4.871351435    4.245383203
 1072 SOLV  HW1     5341    5.626893006    4.912471220    4.304271996
 1072 SOLV  HW2     5342    5.770087486    4.834044176    4.301854532
 1073 SOLV  OW      5343    3.815600478    6.278486043    4.992948355
 1073 SOLV  HW1     5344    3.872818492    6.305683030    4.915566457
 1073 SOLV  HW2     5345    3.794410505    6.180991763    4.986070637
 1074 SOLV  OW      5346    5.387204879    6.700628845    5.080420751
 1074 SOLV  HW1     5347    5.375435722    6.661959686    5.171898467
 1074 SOLV  HW2     5348    5.445774775    6.781519224    5.085732937
 1075 SOLV  OW      5349    6.342525088    4.931403660    3.630672580
 1075 SOLV  HW1     5350    6.318050687    4.908067296    3.536555213
 1075 SOLV  HW2     5351    6.260043422    4.932643298    3.687212908
 1076 SOLV  OW      5352    6.688853966    3.588983546    5.467026617
 1076 SOLV  HW1     5353    6.611736168    3.574806618    5.404950737
 1076 SOLV  HW2     5354    6.699836915    3.686799457    5.484715555
 1077 SOLV  OW      5355    5.201987466    4.184147733    5.810244768
 1077 SOLV  HW1     5356    5.160510945    4.182990377    5.901241177
 1077 SOLV  HW2     5357    5.156334775    4.252854099    5.753700729
 1078 SOLV  OW      5358    4.511134722    6.047659176    4.197628606
 1078 SOLV  HW1     5359    4.443603048    6.016065981    4.130973161
 1078 SOLV  HW2     5360    4.533998517    5.972831424    4.259914993
 1079 SOLV  OW      5361    4.317534621    6.249165347    6.892168607
 1079 SOLV  HW1     5362    4.228273653    6.226401567    6.931100408
 1079 SOLV  HW2     5363    4.317627518    6.228005588    6.794426059
 1080 SOLV  OW      5364    6.541475395    4.524179665    6.379875872
 1080 SOLV  HW1     5365    6.530567376    4.443260823    6.437621992
 1080 SOLV  HW2     5366    6.493383575    4.601435292    6.421350359
 1081 SOLV  OW      5367    6.442029094    6.308196856    3.633454278
 1081 SOLV  HW1     5368    6.446661491    6.212217878    3.605731632
 1081 SOLV  HW2     5369    6.346302679    6.335504569    3.643082198
 1082 SOLV  OW      5370    5.040577751    5.111486407    4.928870655
 1082 SOLV  HW1     5371    5.076355836    5.188798105    4.981260191
 1082 SOLV  HW2     5372    5.086148430    5.027432774    4.958197262
 1083 SOLV  OW      5373    4.120536560    5.276536299    6.766750671
 1083 SOLV  HW1     5374    4.056596072    5.352695552    6.756117356
 1083 SOLV  HW2     5375    4.190421296    5.281499658    6.695384184
 1084 SOLV  OW      5376    5.804230131    5.761892065    4.251271834
 1084 SOLV  HW1     5377    5.828163963    5.809681999    4.335798040
 1084 SOLV  HW2     5378    5.709913491    5.783741674    4.226205663
 1085 SOLV  OW      5379    6.698235727    4.401020594    6.690687816
 1085 SOLV  HW1     5380    6.657519007    4.477201733    6.741090472
 1085 SOLV  HW2     5381    6.768456941    4.435896838    6.628603831
 1086 SOLV  OW      5382    6.428986111    3.776254305    4.036092298
 1086 SOLV  HW1     5383    6.356368384    3.712866461    4.009471076
 1086 SOLV  HW2     5384    6.411151875    3.810485870    4.128342718
 1087 SOLV  OW      5385    4.463793514    6.786562372    6.046799162
 1087 SOLV  HW1     5386    4.454329787    6.720026449    5.972738143
 1087 SOLV  HW2     5387    4.412345893    6.869255013    6.024067980
 1088 SOLV  OW      5388    6.227771185    5.367403110    5.711527788
 1088 SOLV  HW1     5389    6.292107878    5.293530617    5.731664110
 1088 SOLV  HW2     5390    6.268105648    5.429240366    5.644066616
 1089 SOLV  OW      5391    4.191343662    3.411944662    3.810585009
 1089 SOLV  HW1     5392    4.227850886    3.414457383    3.903657887
 1089 SOLV  HW2     5393    4.209787580    3.499132066    3.765200389
 1090 SOLV  OW      5394    5.754618415    5.876751627    3.795573206
 1090 SOLV  HW1     5395    5.665331362    5.840953471    3.768226653
 1090 SOLV  HW2     5396    5.826826570    5.820498527    3.755286137
 1091 SOLV  OW      5397    4.382140995    5.014366939    4.429682070
 1091 SOLV  HW1     5398    4.438445021    4.979982737    4.354519263
 1091 SOLV  HW2     5399    4.294522155    4.966157172    4.430424640
 1092 SOLV  OW      5400    4.298443631    5.189222636    4.811434272
 1092 SOLV  HW1     5401    4.358891014    5.249660396    4.759517950
 1092 SOLV  HW2     5402    4.207190440    5.190226508    4.770523073
 1093 SOLV  OW      5403    5.058681633    3.707871075    4.522436697
 1093 SOLV  HW1     5404    4.958934980    3.702458305    4.517651512
 1093 SOLV  HW2     5405    5.093776738    3.630293525    4.574892306
 1094 SOLV  OW      5406    6.369611211    6.555989126    3.948825907
 1094 SOLV  HW1     5407    6.315214653    6.625664731    3.902049849
 1094 SOLV  HW2     5408    6.332457692    6.465423403    3.928354948
 1095 SOLV  OW      5409    5.100647186    3.645825258    4.256066756
 1095 SOLV  HW1     5410    5.051418159    3.706478532    4.193621374
 1095 SOLV  HW2     5411    5.103946693    3.687235582    4.347039189
 1096 SOLV  OW      5412    4.640938125    3.626138284    6.188668630
 1096 SOLV  HW1     5413    4.724412792    3.623396845    6.133660322
 1096 SOLV  HW2     5414    4.591773363    3.711285543    6.170388002
 1097 SOLV  OW      5415    5.746271217    6.835234781    5.141134931
 1097 SOLV  HW1     5416    5.836706314    6.865866484    5.111392519
 1097 SOLV  HW2     5417    5.755169015    6.781845570    5.225228886
 1098 SOLV  OW      5418    5.228296896    4.923573942    4.008339242
 1098 SOLV  HW1     5419    5.282480471    4.917205235    3.924532196
 1098 SOLV  HW2     5420    5.143366746    4.972860358    3.989425781
 1099 SOLV  OW      5421    3.678024062    5.559606748    4.288191572
 1099 SOLV  HW1     5422    3.689260479    5.654910494    4.316346567
 1099 SOLV  HW2     5423    3.633469950    5.508237744    4.361524938
 1100 SOLV  OW      5424    4.336489785    5.280594246    5.713463226
 1100 SOLV  HW1     5425    4.241750632    5.258253188    5.690502365
 1100 SOLV  HW2     5426    4.396537821    5.251727811    5.638879606
 1101 SOLV  OW      5427    6.086000824    5.915111000    5.030425336
 1101 SOLV  HW1     5428    6.066890129    5.818994427    5.010515893
 1101 SOLV  HW2     5429    6.170663411    5.921999110    5.083215244
 1102 SOLV  OW      5430    4.596027625    3.539442500    5.765793991
 1102 SOLV  HW1     5431    4.650442652    3.467526814    5.809004395
 1102 SOLV  HW2     5432    4.656660815    3.602576543    5.717423977
 1103 SOLV  OW      5433    5.597462294    4.266242772    4.638305041
 1103 SOLV  HW1     5434    5.578183331    4.351239912    4.589261050
 1103 SOLV  HW2     5435    5.574143531    4.188241232    4.580223686
 1104 SOLV  OW      5436    3.719514899    6.206231449    5.533323902
 1104 SOLV  HW1     5437    3.664293047    6.145262991    5.590201383
 1104 SOLV  HW2     5438    3.727778901    6.295234716    5.578176741
 1105 SOLV  OW      5439    6.629580376    4.222366987    3.553741994
 1105 SOLV  HW1     5440    6.725486544    4.207204156    3.577691713
 1105 SOLV  HW2     5441    6.591956059    4.139293514    3.512696958
 1106 SOLV  OW      5442    5.722113029    6.670816860    4.369198280
 1106 SOLV  HW1     5443    5.728902216    6.616205206    4.285702679
 1106 SOLV  HW2     5444    5.693037655    6.763644063    4.346009209
 1107 SOLV  OW      5445    4.213470264    4.101960406    6.425341889
 1107 SOLV  HW1     5446    4.217735222    4.141258246    6.517207529
 1107 SOLV  HW2     5447    4.140613576    4.033546329    6.421724763
 1108 SOLV  OW      5448    6.140661952    5.467767812    4.283123574
 1108 SOLV  HW1     5449    6.108348869    5.550916866    4.237915563
 1108 SOLV  HW2     5450    6.213849264    5.490982038    4.347204386
 1109 SOLV  OW      5451    5.169720728    4.890352956    5.023154435
 1109 SOLV  HW1     5452    5.186231826    4.835587048    4.941129316
 1109 SOLV  HW2     5453    5.135004232    4.831430699    5.096112866
 1110 SOLV  OW      5454    5.301128181    3.851724968    6.500397548
 1110 SOLV  HW1     5455    5.378194304    3.884989082    6.554751498
 1110 SOLV  HW2     5456    5.335306324    3.810051356    6.416164747
 1111 SOLV  OW      5457    4.286972641    6.804561066    6.516948032
 1111 SOLV  HW1     5458    4.349626489    6.800915485    6.439082192
 1111 SOLV  HW2     5459    4.336227448    6.780190710    6.600505590
 1112 SOLV  OW      5460    4.040625917    6.363200837    5.644380438
 1112 SOLV  HW1     5461    4.031371330    6.290397933    5.576441843
 1112 SOLV  HW2     5462    3.991780807    6.337382579    5.727741536
 1113 SOLV  OW      5463    4.839521611    4.598867919    5.192714670
 1113 SOLV  HW1     5464    4.881386745    4.540348715    5.123256920
 1113 SOLV  HW2     5465    4.754644787    4.556889607    5.224890767
 1114 SOLV  OW      5466    6.385801881    3.886547636    4.288162065
 1114 SOLV  HW1     5467    6.462998454    3.850800940    4.340739694
 1114 SOLV  HW2     5468    6.310066615    3.907289222    4.350093316
 1115 SOLV  OW      5469    4.004347143    4.264096604    5.281861206
 1115 SOLV  HW1     5470    4.101076517    4.244282727    5.297761697
 1115 SOLV  HW2     5471    3.993896767    4.310691137    5.193987962
 1116 SOLV  OW      5472    4.946735668    3.802298272    5.864866969
 1116 SOLV  HW1     5473    4.916194622    3.895354882    5.885098914
 1116 SOLV  HW2     5474    4.904046972    3.770926933    5.780043291
 1117 SOLV  OW      5475    5.144953067    6.205301807    4.416114278
 1117 SOLV  HW1     5476    5.138261809    6.178034767    4.512100300
 1117 SOLV  HW2     5477    5.227690215    6.259847688    4.402666440
 1118 SOLV  OW      5478    6.826372952    3.867305430    4.490787321
 1118 SOLV  HW1     5479    6.891374028    3.801629824    4.529043341
 1118 SOLV  HW2     5480    6.876259068    3.944897290    4.452150330
 1119 SOLV  OW      5481    3.777851971    6.455150127    5.622913246
 1119 SOLV  HW1     5482    3.877228982    6.456911246    5.634001747
 1119 SOLV  HW2     5483    3.736343726    6.522831960    5.683724661
 1120 SOLV  OW      5484    4.435346693    4.411376649    3.851752235
 1120 SOLV  HW1     5485    4.357928795    4.411020583    3.915061327
 1120 SOLV  HW2     5486    4.476878567    4.320430106    3.849404026
 1121 SOLV  OW      5487    6.745483504    4.563171234    5.820152621
 1121 SOLV  HW1     5488    6.732888179    4.518894289    5.908938281
 1121 SOLV  HW2     5489    6.732044698    4.496042595    5.747248292
 1122 SOLV  OW      5490    3.567674765    3.546101483    4.953917090
 1122 SOLV  HW1     5491    3.518222789    3.623367332    4.993722753
 1122 SOLV  HW2     5492    3.525006005    3.520351510    4.867208936
 1123 SOLV  OW      5493    4.521793892    3.728090413    3.829943725
 1123 SOLV  HW1     5494    4.543090277    3.633521968    3.854534003
 1123 SOLV  HW2     5495    4.593991838    3.764237330    3.770933232
 1124 SOLV  OW      5496    4.567036499    6.841580497    5.729386473
 1124 SOLV  HW1     5497    4.486865580    6.887119809    5.690650614
 1124 SOLV  HW2     5498    4.638880978    6.909114095    5.746095488
 1125 SOLV  OW      5499    4.284532750    6.310124497    4.460676461
 1125 SOLV  HW1     5500    4.379845519    6.281053059    4.452191389
 1125 SOLV  HW2     5501    4.252980585    6.346824610    4.373160031
 1126 SOLV  OW      5502    5.041762887    3.905838748    6.437933779
 1126 SOLV  HW1     5503    5.037513320    3.975557427    6.366359170
 1126 SOLV  HW2     5504    5.136587122    3.894184994    6.467500026
 1127 SOLV  OW      5505    6.310657437    5.832311796    5.169859882
 1127 SOLV  HW1     5506    6.402497137    5.839251388    5.208837487
 1127 SOLV  HW2     5507    6.292637428    5.737471475    5.143735586
 1128 SOLV  OW      5508    0.059676238    4.301699857    5.918078885
 1128 SOLV  HW1     5509    0.078062606    4.338056057    5.826745209
 1128 SOLV  HW2     5510    0.000597314    4.221347482    5.910678520
 1129 SOLV  OW      5511    4.205452373    4.039132860    3.764813762
 1129 SOLV  HW1     5512    4.281116582    4.046692823    3.699857651
 1129 SOLV  HW2     5513    4.127795231    4.092869828    3.731901543
 1130 SOLV  OW      5514    4.959882438    3.475159643    3.536458598
 1130 SOLV  HW1     5515    5.055136968    3.496910492    3.557798451
 1130 SOLV  HW2     5516    4.918085221    3.428535367    3.614439644
 1131 SOLV  OW      5517    5.951611326    5.068095881    5.315874384
 1131 SOLV  HW1     5518    6.031104774    5.054573243    5.375029939
 1131 SOLV  HW2     5519    5.908375110    4.979815686    5.297471567
 1132 SOLV  OW      5520    3.793519684    4.641469665    3.970760028
 1132 SOLV  HW1     5521    3.768006055    4.732117373    3.937088497
 1132 SOLV  HW2     5522    3.876484985    4.610746416    3.924127938
 1133 SOLV  OW      5523    4.619112632    4.411748959    6.642337691
 1133 SOLV  HW1     5524    4.695668667    4.410609153    6.706664002
 1133 SOLV  HW2     5525    4.643116309    4.467675372    6.562977681
 1134 SOLV  OW      5526    5.657997878    3.321953543    4.183503532
 1134 SOLV  HW1     5527    5.712869353    3.323890545    4.267082301
 1134 SOLV  HW2     5528    5.628212892    3.414738219    4.161056736
 1135 SOLV  OW      5529    6.599055375    6.331796911    5.048110010
 1135 SOLV  HW1     5530    6.504294204    6.303095410    5.034040934
 1135 SOLV  HW2     5531    6.620409210    6.329505341    5.145783426
 1136 SOLV  OW      5532    6.119010860    3.660943662    4.493580894
 1136 SOLV  HW1     5533    6.162760354    3.604335472    4.563459275
 1136 SOLV  HW2     5534    6.150477312    3.755428605    4.502742261
 1137 SOLV  OW      5535    3.825720235    6.279030168    4.554000585
 1137 SOLV  HW1     5536    3.876059598    6.330763307    4.623218022
 1137 SOLV  HW2     5537    3.729053584    6.304466316    4.557155447
 1138 SOLV  OW      5538    6.121932141    5.353363318    5.986479501
 1138 SOLV  HW1     5539    6.171809568    5.344662872    5.900243869
 1138 SOLV  HW2     5540    6.042050272    5.411987288    5.972984416
 1139 SOLV  OW      5541    5.580801896    5.255727720    4.583117656
 1139 SOLV  HW1     5542    5.606682297    5.347616483    4.612920659
 1139 SOLV  HW2     5543    5.553910287    5.258274069    4.486826996
 1140 SOLV  OW      5544    4.854135800    5.056297441    6.367647004
 1140 SOLV  HW1     5545    4.756004912    5.061832296    6.349176643
 1140 SOLV  HW2     5546    4.871797576    4.981670529    6.431836875
 1141 SOLV  OW      5547    4.408466557    3.914526138    4.943235873
 1141 SOLV  HW1     5548    4.416292250    3.826121828    4.989336515
 1141 SOLV  HW2     5549    4.420665412    3.988060331    5.009912241
 1142 SOLV  OW      5550    3.617488860    5.378280607    5.926020493
 1142 SOLV  HW1     5551    3.613628622    5.437019144    5.845171247
 1142 SOLV  HW2     5552    3.649657910    5.431490470    6.004350040
 1143 SOLV  OW      5553    0.033312047    5.663962648    4.354605932
 1143 SOLV  HW1     5554    0.042666651    5.630989123    4.260654132
 1143 SOLV  HW2     5555    0.035710751    5.763940416    4.355216984
 1144 SOLV  OW      5556    4.637836584    5.182363630    6.023861700
 1144 SOLV  HW1     5557    4.541619225    5.192232152    5.998433648
 1144 SOLV  HW2     5558    4.644755325    5.165675843    6.122224888
 1145 SOLV  OW      5559    5.696318935    3.710244591    5.943416450
 1145 SOLV  HW1     5560    5.674033519    3.797066865    5.899084791
 1145 SOLV  HW2     5561    5.772587376    3.723755458    6.006666600
 1146 SOLV  OW      5562    6.401781569    4.397066954    4.697925580
 1146 SOLV  HW1     5563    6.419336972    4.406818082    4.795896907
 1146 SOLV  HW2     5564    6.317500858    4.445399363    4.674211022
 1147 SOLV  OW      5565    4.765714336    3.544775601    6.424167540
 1147 SOLV  HW1     5566    4.714779156    3.592978420    6.352867877
 1147 SOLV  HW2     5567    4.793087530    3.454693815    6.390440875
 1148 SOLV  OW      5568    6.622516393    4.736876180    5.632903765
 1148 SOLV  HW1     5569    6.655899989    4.666948188    5.696127449
 1148 SOLV  HW2     5570    6.522510894    4.737276602    5.633455068
 1149 SOLV  OW      5571    6.597397533    6.263117581    3.860653894
 1149 SOLV  HW1     5572    6.544625496    6.300632451    3.784433178
 1149 SOLV  HW2     5573    6.536607616    6.246633387    3.938336975
 1150 SOLV  OW      5574    4.909220773    5.767587721    6.001084506
 1150 SOLV  HW1     5575    4.917052705    5.865789921    6.018301699
 1150 SOLV  HW2     5576    4.853440867    5.752415436    5.919476986
 1151 SOLV  OW      5577    6.731018304    3.519966034    6.837866508
 1151 SOLV  HW1     5578    6.823816696    3.486300661    6.853895292
 1151 SOLV  HW2     5579    6.687823851    3.465592581    6.765897079
 1152 SOLV  OW      5580    3.771339596    4.224560162    3.751748381
 1152 SOLV  HW1     5581    3.726046730    4.313651297    3.748152295
 1152 SOLV  HW2     5582    3.716326596    4.161401208    3.806393115
 1153 SOLV  OW      5583    4.878614368    4.440308232    6.051136916
 1153 SOLV  HW1     5584    4.887644281    4.502566531    6.128880338
 1153 SOLV  HW2     5585    4.783340284    4.411081450    6.042754150
 1154 SOLV  OW      5586    4.813663841    4.725984931    5.751799763
 1154 SOLV  HW1     5587    4.897057862    4.695642969    5.797912921
 1154 SOLV  HW2     5588    4.769355380    4.797061850    5.806448174
 1155 SOLV  OW      5589    4.862559268    4.038555835    6.914771994
 1155 SOLV  HW1     5590    4.803455299    4.062092339    6.991926344
 1155 SOLV  HW2     5591    4.914431121    4.119311474    6.886703547
 1156 SOLV  OW      5592    5.691719561    6.359533964    5.351485880
 1156 SOLV  HW1     5593    5.617960018    6.353810545    5.418767173
 1156 SOLV  HW2     5594    5.657558157    6.330576612    5.262062946
 1157 SOLV  OW      5595    4.042143329    6.503804048    6.807716411
 1157 SOLV  HW1     5596    4.045028950    6.418093808    6.859167400
 1157 SOLV  HW2     5597    4.075991971    6.488112387    6.714927136
 1158 SOLV  OW      5598    4.817701122    3.493599077    4.698079310
 1158 SOLV  HW1     5599    4.845370899    3.532663528    4.785887362
 1158 SOLV  HW2     5600    4.820021122    3.564693561    4.627779710
 1159 SOLV  OW      5601    4.458553592    6.892490539    4.272916174
 1159 SOLV  HW1     5602    4.525593821    6.818443441    4.277678139
 1159 SOLV  HW2     5603    4.428311950    6.904005095    4.178296630
 1160 SOLV  OW      5604    5.203684494    3.391268509    5.044226157
 1160 SOLV  HW1     5605    5.256963864    3.348151355    4.971397663
 1160 SOLV  HW2     5606    5.189698083    3.487889609    5.022535702
 1161 SOLV  OW      5607    4.472716548    6.538012515    3.714079257
 1161 SOLV  HW1     5608    4.535530825    6.594508762    3.660559212
 1161 SOLV  HW2     5609    4.455062871    6.582066652    3.802110144
 1162 SOLV  OW      5610    5.342529586    5.089932322    5.104556264
 1162 SOLV  HW1     5611    5.435834457    5.100818042    5.070246548
 1162 SOLV  HW2     5612    5.296918247    5.016466695    5.054318572
 1163 SOLV  OW      5613    4.937671709    3.832486036    4.133944276
 1163 SOLV  HW1     5614    4.956301558    3.912652776    4.190760007
 1163 SOLV  HW2     5615    4.842299249    3.804772695    4.145683123
 1164 SOLV  OW      5616    4.435196191    4.879308317    5.164633874
 1164 SOLV  HW1     5617    4.424276409    4.785611664    5.131415649
 1164 SOLV  HW2     5618    4.345205483    4.921705883    5.174921004
 1165 SOLV  OW      5619    5.843015002    3.613010164    4.083127821
 1165 SOLV  HW1     5620    5.877429134    3.527040729    4.120876521
 1165 SOLV  HW2     5621    5.893493646    3.635345977    3.999743062
 1166 SOLV  OW      5622    6.147601003    4.669291255    3.819756871
 1166 SOLV  HW1     5623    6.142650689    4.764549278    3.789708788
 1166 SOLV  HW2     5624    6.055109781    4.633921171    3.833747982
 1167 SOLV  OW      5625    5.182135111    4.737383989    4.208765772
 1167 SOLV  HW1     5626    5.199023605    4.793091591    4.127445569
 1167 SOLV  HW2     5627    5.090587693    4.756805179    4.244028214
 1168 SOLV  OW      5628    5.672419046    4.279566182    3.917368161
 1168 SOLV  HW1     5629    5.694085848    4.258458460    4.012693198
 1168 SOLV  HW2     5630    5.607303683    4.355398472    3.914011620
 1169 SOLV  OW      5631    5.486817357    4.946456687    4.424168705
 1169 SOLV  HW1     5632    5.433281291    4.991793148    4.352894962
 1169 SOLV  HW2     5633    5.462806097    4.984815813    4.513351082
 1170 SOLV  OW      5634    4.342577769    4.413105565    5.980096734
 1170 SOLV  HW1     5635    4.368386551    4.464714162    5.898414752
 1170 SOLV  HW2     5636    4.261208344    4.454252761    6.021174496
 1171 SOLV  OW      5637    5.156035409    5.495763904    4.492398855
 1171 SOLV  HW1     5638    5.174492826    5.527462727    4.585436024
 1171 SOLV  HW2     5639    5.107377341    5.408465957    4.495982997
 1172 SOLV  OW      5640    3.758811392    4.785926757    4.374624345
 1172 SOLV  HW1     5641    3.727849037    4.865607814    4.322721189
 1172 SOLV  HW2     5642    3.687998228    4.759169594    4.439978948
 1173 SOLV  OW      5643    3.923093467    4.947380346    4.536498126
 1173 SOLV  HW1     5644    4.011215217    4.953801485    4.489646166
 1173 SOLV  HW2     5645    3.862733079    4.885950851    4.485657439
 1174 SOLV  OW      5646    5.407639934    4.609353817    4.963083730
 1174 SOLV  HW1     5647    5.473600936    4.549512847    4.917606212
 1174 SOLV  HW2     5648    5.421487071    4.605081296    5.062028398
 1175 SOLV  OW      5649    5.220181056    4.596052859    6.725239470
 1175 SOLV  HW1     5650    5.290035327    4.665759005    6.741459634
 1175 SOLV  HW2     5651    5.249923026    4.509214098    6.764938545
 1176 SOLV  OW      5652    6.373517148    6.151362647    4.451826132
 1176 SOLV  HW1     5653    6.460940392    6.185228633    4.417017077
 1176 SOLV  HW2     5654    6.333289017    6.219586734    4.512887880
 1177 SOLV  OW      5655    3.834809694    4.230344979    6.564997392
 1177 SOLV  HW1     5656    3.908863459    4.276839163    6.613519273
 1177 SOLV  HW2     5657    3.826127872    4.136794801    6.599246338
 1178 SOLV  OW      5658    4.734095456    5.444657467    6.799867787
 1178 SOLV  HW1     5659    4.696097140    5.529983956    6.835582773
 1178 SOLV  HW2     5660    4.817360165    5.464366876    6.748113293
 1179 SOLV  OW      5661    4.571558301    4.170954966    3.937562939
 1179 SOLV  HW1     5662    4.538927677    4.078390466    3.956758661
 1179 SOLV  HW2     5663    4.594451773    4.216700783    4.023496166
 1180 SOLV  OW      5664    5.193874302    4.318858022    4.613568677
 1180 SOLV  HW1     5665    5.233400957    4.245301199    4.558549789
 1180 SOLV  HW2     5666    5.187293665    4.289313620    4.708877772
 1181 SOLV  OW      5667    4.604479094    5.049353891    6.270328310
 1181 SOLV  HW1     5668    4.527314992    5.055929049    6.333605548
 1181 SOLV  HW2     5669    4.596826999    4.965031753    6.217105222
 1182 SOLV  OW      5670    6.873904167    4.267083716    3.912306906
 1182 SOLV  HW1     5671    6.828573976    4.206164487    3.977388481
 1182 SOLV  HW2     5672    6.971251163    4.272991703    3.934447737
 1183 SOLV  OW      5673    5.026114722    6.598511736    5.349178261
 1183 SOLV  HW1     5674    4.994219582    6.610593684    5.443182356
 1183 SOLV  HW2     5675    5.125523340    6.608936568    5.346136958
 1184 SOLV  OW      5676    4.977615091    5.307100764    5.783585035
 1184 SOLV  HW1     5677    4.991467874    5.325072487    5.880985305
 1184 SOLV  HW2     5678    5.063880571    5.320153722    5.734702118
 1185 SOLV  OW      5679    4.761424705    4.496893679    4.119640306
 1185 SOLV  HW1     5680    4.802690900    4.523468448    4.032514389
 1185 SOLV  HW2     5681    4.830822390    4.499676550    4.191586237
 1186 SOLV  OW      5682    6.557080660    4.503838087    5.157230384
 1186 SOLV  HW1     5683    6.521997183    4.593780254    5.183327554
 1186 SOLV  HW2     5684    6.493347075    4.460405637    5.093567058
 1187 SOLV  OW      5685    5.926205532    4.627040781    6.174417761
 1187 SOLV  HW1     5686    5.969947928    4.654367952    6.088734325
 1187 SOLV  HW2     5687    5.996223751    4.599099164    6.240132826
 1188 SOLV  OW      5688    6.525007300    4.614871141    4.589482567
 1188 SOLV  HW1     5689    6.489673184    4.532102251    4.633097839
 1188 SOLV  HW2     5690    6.613230188    4.594969727    4.546796560
 1189 SOLV  OW      5691    5.038460910    5.259427522    6.304125942
 1189 SOLV  HW1     5692    4.979295583    5.189381472    6.344058306
 1189 SOLV  HW2     5693    5.134076029    5.231776486    6.313854999
 1190 SOLV  OW      5694    4.206803629    5.763045239    5.775576184
 1190 SOLV  HW1     5695    4.271319671    5.829851954    5.812671587
 1190 SOLV  HW2     5696    4.229774584    5.671951080    5.809863845
 1191 SOLV  OW      5697    3.963992534    3.560605671    5.724951455
 1191 SOLV  HW1     5698    3.877067905    3.553329985    5.773868085
 1191 SOLV  HW2     5699    3.959588612    3.506486211    5.640967530
 1192 SOLV  OW      5700    5.572333839    3.637983470    3.637380199
 1192 SOLV  HW1     5701    5.517954663    3.714454765    3.671978080
 1192 SOLV  HW2     5702    5.660371303    3.671992827    3.604294639
 1193 SOLV  OW      5703    4.380916557    4.068081530    3.541965760
 1193 SOLV  HW1     5704    4.362048023    4.005125852    3.466583884
 1193 SOLV  HW2     5705    4.399936506    4.159172048    3.505323998
 1194 SOLV  OW      5706    5.992259445    6.032882968    4.798750116
 1194 SOLV  HW1     5707    5.897768941    6.000305137    4.795275698
 1194 SOLV  HW2     5708    6.033200250    6.007063910    4.886266046
 1195 SOLV  OW      5709    3.739354440    6.318018111    3.853508571
 1195 SOLV  HW1     5710    3.707302775    6.224800542    3.870381527
 1195 SOLV  HW2     5711    3.681320460    6.361216482    3.784461946
[truncated: 7,230,086 more chars]
