# Supplementary material for: Accelerated Enveloping Distribution Sampling to Probe the Presence of Water Molecules
Source: J Chem Theory Comput. 2023 May 11;19(11):3379–90. doi: 10.1021/acs.jctc.3c00109 (PMC10269333; doi:10.1021/acs.jctc.3c00109)
Supplement: Supplementary file 2 — ct3c00109_si_002.zip [file ct3c00109_si_002.zip › paper_TI_AEDS/eq/2N6/eq_4fcq_2N6_5.cnf]

TITLE
	MD++
	Automatically generated input file
	ogracia Fri Oct 28 05:06:40 2022

	final configuration
END
TIMESTEP
          10000  100.000000000
END
POSITION
# first 24 chars ignored
    1 GLU   H1         1    0.106978659    2.374074504    0.677288386
    1 GLU   H2         2   -0.037539349    2.298031427    0.700266093
    1 GLU   N          3    0.007648461    2.385113380    0.680906463
    1 GLU   H3         4   -0.004023308    2.459371677    0.746869792
    1 GLU   CA         5   -0.042376734    2.418926235    0.546875089
    1 GLU   CB         6    6.910139689    2.562457795    0.505888272
    1 GLU   CG         7    6.812358684    2.628238193    0.408301048
    1 GLU   CD         8    6.666814072    2.581228607    0.404495616
    1 GLU   OE1        9    6.638409836    2.485152569    0.329745395
    1 GLU   OE2       10    6.583227898    2.636395104    0.479277128
    1 GLU   C         11    0.007895843    2.313462725    0.448070528
    1 GLU   O         12    0.113596618    2.253946723    0.468422232
    2 VAL   N         13    6.834580102    2.263981532    0.366017915
    2 VAL   H         14    6.758045756    2.324666519    0.344545515
    2 VAL   CA        15    6.846221856    2.151933622    0.271568757
    2 VAL   CB        16    6.710622479    2.097421982    0.226290255
    2 VAL   CG1       17    6.731230119    1.961318500    0.159485144
    2 VAL   CG2       18    6.612011480    2.081633468    0.342202274
    2 VAL   C         19    0.013695509    2.191006599    0.151488976
    2 VAL   O         20   -0.007569965    2.297646746    0.093989081
    3 GLU   N         21    0.101450138    2.103842856    0.102618883
    3 GLU   H         22    0.107278055    2.015520023    0.149145489
    3 GLU   CA        23    0.192496749    2.126146330    6.908318402
    3 GLU   CB        24    0.332312566    2.076922256    6.946180694
    3 GLU   CG        25    0.405502763    2.185566382    7.025251101
    3 GLU   CD        26    0.544079091    2.149860600    0.160463434
    3 GLU   OE1       27    0.561500304    2.157756012    0.283991423
    3 GLU   OE2       28    0.640244214    2.127368616    0.083820202
    3 GLU   C         29    0.144221068    2.039370655    6.791923785
    3 GLU   O         30    0.107975332    1.923327613    6.810672389
    4 THR   N         31    0.149767774    2.093363432    6.670492362
    4 THR   H         32    0.185868282    2.184172174    6.691717958
    4 THR   CA        33    0.127454361    2.013059265    6.549392823
    4 THR   CB        34    0.017446053    2.067641182    6.458130355
    4 THR   OG1       35    0.035462320    2.197601355    6.401242250
    4 THR   HG1       36   -0.051748746    2.223050632    6.359456545
    4 THR   CG2       37    6.803842269    2.062149269    6.534379565
    4 THR   C         38    0.250673036    1.981208344    6.464471229
    4 THR   O         39    0.336354289    2.069367271    6.460178770
    5 PHE   N         40    0.264099644    1.858776085    6.414268369
    5 PHE   H         41    0.202783808    1.781320228    6.429830124
    5 PHE   CA        42    0.374153202    1.825909539    6.322505032
    5 PHE   CB        43    0.488499563    1.755350747    6.395709707
    5 PHE   CG        44    0.563986020    1.832029335    6.504480978
    5 PHE   CD1       45    0.526758980    1.831036097    6.638393263
    5 PHE   HD1       46    0.487272351    1.735825558    6.673820982
    5 PHE   CD2       47    0.686749613    1.887576176    6.470319254
    5 PHE   HD2       48    0.742478976    1.856119276    6.382082627
    5 PHE   CE1       49    0.586836357    1.913788068    6.732536378
    5 PHE   HE1       50    0.553529033    1.911651402    6.836300812
    5 PHE   CE2       51    0.755660269    1.961227215    6.565980439
    5 PHE   HE2       52    0.853098597    2.001442856    6.538241020
    5 PHE   CZ        53    0.704959957    1.976431566    6.694509946
    5 PHE   HZ        54    0.752277681    2.026621269    6.778907973
    5 PHE   C         55    0.313903997    1.732269780    6.217554792
    5 PHE   O         56    0.194018038    1.704744099    6.217156539
    6 ALA   N         57    0.384217102    1.692326800    6.111956973
    6 ALA   H         58    0.460459607    1.753021553    6.089486774
    6 ALA   CA        59    0.339047948    1.597413917    6.009187668
    6 ALA   CB        60    0.325325160    1.667964396    5.874113511
    6 ALA   C         61    0.428475236    1.475869499    5.983914855
    6 ALA   O         62    0.548727663    1.482257966    6.009016727
    7 PHE   N         63    0.381941823    1.382302195    5.901628647
    7 PHE   H         64    0.292256064    1.382001165    5.857378428
    7 PHE   CA        65    0.462830147    1.263051278    5.872554639
    7 PHE   CB        66    0.369829890    1.141547629    5.872531651
    7 PHE   CG        67    0.316459363    1.100455497    6.009911458
    7 PHE   CD1       68    0.392453296    1.015445807    6.089405325
    7 PHE   HD1       69    0.496184308    0.993934514    6.063733160
    7 PHE   CD2       70    0.184710929    1.126411092    6.045795988
    7 PHE   HD2       71    0.136524027    1.216291393    6.007307762
    7 PHE   CE1       72    0.334245437    0.946823063    6.195354862
    7 PHE   HE1       73    0.394215307    0.887116833    6.264055524
    7 PHE   CE2       74    0.126112954    1.065558953    6.156178482
    7 PHE   HE2       75    0.031749870    1.102153574    6.196629369
    7 PHE   CZ        76    0.201629656    0.973221173    6.227523137
    7 PHE   HZ        77    0.157296318    0.926400788    6.315417885
    7 PHE   C         78    0.532006478    1.263950858    5.736073786
    7 PHE   O         79    0.516157704    1.357524902    5.657822686
    8 GLN   N         80    0.625836290    1.171181807    5.719342643
    8 GLN   H         81    0.672065797    1.129695781    5.797722279
    8 GLN   CA        82    0.694048601    1.148233294    5.591152168
    8 GLN   CB        83    0.803810278    1.044145422    5.614107455
    8 GLN   CG        84    0.921389972    1.086430896    5.702392860
    8 GLN   CD        85    1.054647838    1.012596846    5.688306370
    8 GLN   OE1       86    1.061168733    0.899719115    5.639880179
    8 GLN   NE2       87    1.159709818    1.087222269    5.721159053
    8 GLN   HE21      88    1.248444242    1.041148012    5.719706229
    8 GLN   HE22      89    1.141164347    1.181008805    5.750466719
    8 GLN   C         90    0.608268430    1.099473829    5.474202039
    8 GLN   O         91    0.492444737    1.061848691    5.491522788
    9 ALA   N         92    0.666729345    1.082047787    5.356017204
    9 ALA   H         93    0.765394730    1.067373221    5.348870503
    9 ALA   CA        94    0.592711040    1.057126465    5.231464809
    9 ALA   CB        95    0.691742588    1.079350998    5.116971732
    9 ALA   C         96    0.531359453    0.917564628    5.218523524
    9 ALA   O         97    0.414140903    0.895120569    5.188744136
   10 GLU   N         98    0.618009090    0.821176286    5.248400947
   10 GLU   H         99    0.715627402    0.836095364    5.232593546
   10 GLU   CA       100    0.584896966    0.678306511    5.258550270
   10 GLU   CB       101    0.706942479    0.597991690    5.303975179
   10 GLU   CG       102    0.830899365    0.604206206    5.214485653
   10 GLU   CD       103    0.893581729    0.741001153    5.186737273
   10 GLU   OE1      104    0.891902011    0.826026741    5.278349654
   10 GLU   OE2      105    0.968603745    0.747326134    5.086941581
   10 GLU   C        106    0.470792485    0.655596754    5.357932438
   10 GLU   O        107    0.389177304    0.568959855    5.326899887
   11 ILE   N        108    0.469004012    0.724323030    5.471790849
   11 ILE   H        109    0.522385528    0.803088555    5.502572591
   11 ILE   CA       110    0.374368716    0.710159835    5.583389887
   11 ILE   CB       111    0.431018357    0.767282441    5.713534611
   11 ILE   CG1      112    0.572202465    0.712957798    5.736486155
   11 ILE   CG2      113    0.338190241    0.729039769    5.828991155
   11 ILE   CD       114    0.645650129    0.772536985    5.856768196
   11 ILE   C        115    0.235885714    0.768533599    5.554654790
   11 ILE   O        116    0.133034739    0.703525154    5.572670878
   12 ALA   N        117    0.236731485    0.879787385    5.481762048
   12 ALA   H        118    0.322042281    0.931204916    5.472828452
   12 ALA   CA       119    0.117199068    0.928984534    5.411748730
   12 ALA   CB       120    0.154042872    1.055888389    5.334609869
   12 ALA   C        121    0.046751259    0.830973513    5.317714811
   12 ALA   O        122   -0.072898475    0.802933221    5.322880394
   13 GLN   N        123    0.126311157    0.786779908    5.220713189
   13 GLN   H        124    0.212728401    0.836614458    5.213609083
   13 GLN   CA       125    0.089715386    0.682904636    5.123343724
   13 GLN   CB       126    0.201184984    0.654384264    5.022481327
   13 GLN   CG       127    0.201524162    0.754528300    4.906814187
   13 GLN   CD       128    0.287928780    0.690626093    4.797925119
   13 GLN   OE1      129    0.410457960    0.681689689    4.803821729
   13 GLN   NE2      130    0.219704112    0.653696045    4.689895576
   13 GLN   HE21     131    0.272474182    0.600907220    4.623348079
   13 GLN   HE22     132    0.120158572    0.646885574    4.696551638
   13 GLN   C        133    0.041480411    0.552155885    5.186513237
   13 GLN   O        134   -0.062320626    0.500775590    5.145086141
   14 LEU   N        135    0.110389745    0.506392275    5.290664049
   14 LEU   H        136    0.208652841    0.523309019    5.298416040
   14 LEU   CA       137    0.056229818    0.400117274    5.376587523
   14 LEU   CB       138    0.165939535    0.364252315    5.477036329
   14 LEU   CG       139    0.157806892    0.223977746    5.537612021
   14 LEU   CD1      140    0.173313675    0.115664161    5.430669479
   14 LEU   CD2      141    0.262919339    0.208268371    5.647686358
   14 LEU   C        142    6.835310177    0.412723366    5.437368334
   14 LEU   O        143    6.748058459    0.327449677    5.421677482
   15 MET   N        144    6.816050947    0.526372332    5.503738375
   15 MET   H        145    6.891032976    0.592542017    5.503302000
   15 MET   CA       146    6.687746356    0.549122228    5.571777880
   15 MET   CB       147    6.681589901    0.664830762    5.671712116
   15 MET   CG       148    6.781920424    0.669114666    5.787151521
   15 MET   SD       149    6.798618901    0.823023423    5.884743889
   15 MET   CE       150    6.939294444    0.786990725    5.987685239
   15 MET   C        151    6.579352923    0.571622676    5.466163102
   15 MET   O        152    6.464098620    0.535190205    5.488985055
   16 SER   N        153    6.600465760    0.634078646    5.350642578
   16 SER   H        154    6.689749800    0.675798854    5.333624744
   16 SER   CA       155    6.512116572    0.638962356    5.233256163
   16 SER   CB       156    6.579655212    0.685623169    5.104149102
   16 SER   OG       157    6.630923858    0.814772308    5.137932358
   16 SER   HG       158    6.691691975    0.834973543    5.061126440
   16 SER   C        159    6.467511321    0.497039624    5.197483741
   16 SER   O        160    6.347703601    0.472785448    5.183814596
   17 LEU   N        161    6.555633192    0.398802320    5.214084000
   17 LEU   H        162    6.642681168    0.411092729    5.261759000
   17 LEU   CA       163    6.533834350    0.261864233    5.165248713
   17 LEU   CB       164    6.665676625    0.184224204    5.165337642
   17 LEU   CG       165    6.651928972    0.041186964    5.112770517
   17 LEU   CD1      166    6.689966147    0.033293119    4.964784501
   17 LEU   CD2      167    6.730496683   -0.062990062    5.192679236
   17 LEU   C        168    6.427131874    0.192572587    5.250251223
   17 LEU   O        169    6.318857537    0.171158192    5.195948730
   18 ILE   N        170    6.442728059    0.202661385    5.381954244
   18 ILE   H        171    6.521307978    0.250174370    5.421572739
   18 ILE   CA       172    6.343724024    0.162759139    5.483035454
   18 ILE   CB       173    6.421378019    0.179033811    5.613865327
   18 ILE   CG1      174    6.516595260    0.063529634    5.645527563
   18 ILE   CG2      175    6.343286147    0.226362455    5.736627940
   18 ILE   CD       176    6.614481903    0.104156418    5.755879936
   18 ILE   C        177    6.201770606    0.219431588    5.475884662
   18 ILE   O        178    6.104515339    0.151356327    5.508095152
   19 ILE   N        179    6.183724718    0.347137619    5.443392473
   19 ILE   H        180    6.263909103    0.406709284    5.438564962
   19 ILE   CA       181    6.053538570    0.410861799    5.418862518
   19 ILE   CB       182    6.067852217    0.557444160    5.460322644
   19 ILE   CG1      183    6.107326727    0.567450600    5.607809076
   19 ILE   CG2      184    5.939681267    0.639712168    5.445686005
   19 ILE   CD       185    6.213080586    0.670741006    5.647316191
   19 ILE   C        186    5.995174560    0.389450817    5.279058279
   19 ILE   O        187    5.876019585    0.359890256    5.271490883
   20 ASN   N        188    6.080939004    0.393540872    5.177475247
   20 ASN   H        189    6.174784818    0.424072381    5.193659774
   20 ASN   CA       190    6.037342008    0.373624567    5.038512434
   20 ASN   CB       191    6.141045756    0.411456729    4.932572543
   20 ASN   CG       192    6.165469782    0.561618512    4.916401455
   20 ASN   OD1      193    6.077966747    0.642591107    4.946661295
   20 ASN   ND2      194    6.276614525    0.608601676    4.860492560
   20 ASN   HD21     195    6.270797502    0.705699679    4.837323996
   20 ASN   HD22     196    6.340093357    0.546969143    4.813905844
   20 ASN   C        197    5.992817109    0.230545678    5.007616740
   20 ASN   O        198    5.873237095    0.213268889    4.984553220
   21 THR   N        199    6.084307640    0.134233971    5.014138911
   21 THR   H        200    6.180150597    0.162778698    5.013358186
   21 THR   CA       201    6.055393887    6.914614915    4.974436851
   21 THR   CB       202    6.184690108    6.840492746    4.939805591
   21 THR   OG1      203    6.244972748    6.907855445    4.829002746
   21 THR   HG1      204    6.187587293    6.907925308    4.747111814
   21 THR   CG2      205    6.150189276    6.703461587    4.881163614
   21 THR   C        206    5.979691633    6.837018855    5.082415947
   21 THR   O        207    6.038833108    6.799968005    5.183706558
   22 PHE   N        208    5.867659936    6.784565779    5.033563374
   22 PHE   H        209    5.842233794    6.802518297    4.938526765
   22 PHE   CA       210    5.783388588    6.685823557    5.102546562
   22 PHE   CB       211    5.669309526    6.637242777    5.012890219
   22 PHE   CG       212    5.547541601    6.591590147    5.093524041
   22 PHE   CD1      213    5.431473541    6.667567098    5.084607810
   22 PHE   HD1      214    5.435336691    6.763570006    5.033134343
   22 PHE   CD2      215    5.536586255    6.464016454    5.147615943
   22 PHE   HD2      216    5.617644723    6.391758120    5.138096284
   22 PHE   CE1      217    5.306286242    6.617155641    5.117893552
   22 PHE   HE1      218    5.217388922    6.674891971    5.092485236
   22 PHE   CE2      219    5.413251900    6.419116267    5.193404869
   22 PHE   HE2      220    5.411867561    6.321024986    5.240937426
   22 PHE   CZ       221    5.297031546    6.494639048    5.182910145
   22 PHE   HZ       222    5.201532387    6.446956086    5.205026965
   22 PHE   C        223    5.863446066    6.561816013    5.142823003
   22 PHE   O        224    5.924331506    6.494503643    5.059810906
   23 TYR   N        225    5.863079011    6.527922566    5.271440558
   23 TYR   H        226    5.819265033    6.592354419    5.334131514
   23 TYR   CA       227    5.930540631    6.410404587    5.328426999
   23 TYR   CB       228    6.067196618    6.449441061    5.385109325
   23 TYR   CG       229    6.141558345    6.330907355    5.446989003
   23 TYR   CD1      230    6.188765623    6.227449295    5.367050381
   23 TYR   HD1      231    6.195170145    6.236872257    5.258648922
   23 TYR   CD2      232    6.143200148    6.324916663    5.585853996
   23 TYR   HD2      233    6.101560106    6.412390644    5.635808074
   23 TYR   CE1      234    6.227374702    6.112046755    5.434206335
   23 TYR   HE1      235    6.280592351    6.032634017    5.381837456
   23 TYR   CE2      236    6.183710782    6.208478252    5.650065903
   23 TYR   HE2      237    6.164040365    6.183719053    5.754373838
   23 TYR   CZ       238    6.219445798    6.098907523    5.572359633
   23 TYR   OH       239    6.245592598    5.978475993    5.629862831
   23 TYR   HH       240    6.205497407    5.978653172    5.721472578
   23 TYR   C        241    5.840098644    6.342512320    5.431493391
   23 TYR   O        242    5.808071633    6.408685957    5.530105363
   24 SER   N        243    5.830944755    6.210674681    5.416409792
   24 SER   H        244    5.897981629    6.163107623    5.359458649
   24 SER   CA       245    5.738862581    6.129291478    5.497095429
   24 SER   CB       246    5.675976919    6.018482070    5.412377800
   24 SER   OG       247    5.580426928    6.082106718    5.327098605
   24 SER   HG       248    5.555143318    6.027375587    5.247316053
   24 SER   C        249    5.767573330    6.072975111    5.636438953
   24 SER   O        250    5.695075286    6.111639944    5.727979956
   25 ASN   N        251    5.857700831    5.975936507    5.648713061
   25 ASN   H        252    5.920243624    5.945638220    5.576794867
   25 ASN   CA       253    5.884918203    5.908714377    5.776586981
   25 ASN   CB       254    5.940185360    5.768171342    5.751977139
   25 ASN   CG       255    5.960501315    5.683928276    5.878063821
   25 ASN   OD1      256    6.037357493    5.588099532    5.884307223
   25 ASN   ND2      257    5.859355092    5.689868509    5.964205360
   25 ASN   HD21     258    5.850186521    5.632563538    6.045632188
   25 ASN   HD22     259    5.784119820    5.754945143    5.954038568
   25 ASN   C        260    5.971262065    5.987236190    5.875544876
   25 ASN   O        261    6.093367096    5.973302087    5.870301484
   26 LYSH  N        262    5.914523928    6.092712371    5.933391236
   26 LYSH  H        263    5.815662262    6.101574824    5.921232780
   26 LYSH  CA       264    5.977725421    6.188762935    6.024990235
   26 LYSH  CB       265    5.890508807    6.310732484    6.055459525
   26 LYSH  CG       266    5.878482817    6.401888433    5.933167723
   26 LYSH  CD       267    5.774144540    6.511131954    5.957396404
   26 LYSH  CE       268    5.734816552    6.576781671    5.824910840
   26 LYSH  NZ       269    5.619626821    6.666191292    5.843480482
   26 LYSH  HZ1      270    5.635406139    6.732477811    5.916676812
   26 LYSH  HZ2      271    5.541087647    6.609415389    5.868163385
   26 LYSH  HZ3      272    5.601457342    6.714475432    5.757815366
   26 LYSH  C        273    6.027763698    6.145634828    6.162999251
   26 LYSH  O        274    6.089205261    6.221023683    6.238301674
   27 GLU   N        275    5.982228304    6.028436440    6.206384750
   27 GLU   H        276    5.897822662    5.986088357    6.173460952
   27 GLU   CA       277    6.030522124    5.970500368    6.332575764
   27 GLU   CB       278    5.963986133    5.835457041    6.359894056
   27 GLU   CG       279    5.992888864    5.717277041    6.267135442
   27 GLU   CD       280    5.915560988    5.595068787    6.317080840
   27 GLU   OE1      281    5.855548228    5.526464143    6.231559428
   27 GLU   OE2      282    5.933590336    5.554467194    6.433915373
   27 GLU   C        283    6.181404418    5.948268529    6.344772337
   27 GLU   O        284    6.231990731    5.924437480    6.454326462
   28 ILE   N        285    6.259877527    5.996176569    6.248651567
   28 ILE   H        286    6.221533275    6.052985212    6.175833324
   28 ILE   CA       287    6.404891168    5.972894511    6.242181387
   28 ILE   CB       288    6.453933237    5.986449473    6.097881841
   28 ILE   CG1      289    6.420080268    6.124913187    6.042267404
   28 ILE   CG2      290    6.390739571    5.885010370    6.002345808
   28 ILE   CD       291    6.496841094    6.144698862    5.911403708
   28 ILE   C        292    6.485623868    6.068504189    6.330238627
   28 ILE   O        293    6.595050371    6.037822953    6.377302888
   29 PHE   N        294    6.420965498    6.174916101    6.376993645
   29 PHE   H        295    6.324828035    6.200137322    6.365885242
   29 PHE   CA       296    6.490134961    6.287319131    6.441742248
   29 PHE   CB       297    6.400345846    6.410525113    6.454708968
   29 PHE   CG       298    6.278442003    6.415976762    6.547026036
   29 PHE   CD1      299    6.150173478    6.400870687    6.495664152
   29 PHE   HD1      300    6.130710081    6.404368519    6.388472890
   29 PHE   CD2      301    6.298330144    6.447320492    6.680973401
   29 PHE   HD2      302    6.400224386    6.455824056    6.718739167
   29 PHE   CE1      303    6.043432158    6.419455634    6.582727322
   29 PHE   HE1      304    5.938715556    6.415145536    6.552779762
   29 PHE   CE2      305    6.191084432    6.460566924    6.768401963
   29 PHE   HE2      306    6.207334410    6.473728723    6.875373437
   29 PHE   CZ       307    6.062825001    6.440537083    6.718743386
   29 PHE   HZ       308    5.978233238    6.423916562    6.785435098
   29 PHE   C        309    6.554265094    6.255037348    6.576850401
   29 PHE   O        310    6.663971532    6.300888740    6.608367203
   30 LEU   N        311    6.472982018    6.188866269    6.658733137
   30 LEU   H        312    6.374609474    6.194507691    6.641673911
   30 LEU   CA       313    6.509386875    6.153609047    6.796736110
   30 LEU   CB       314    6.383753293    6.095087635    6.861546972
   30 LEU   CG       315    6.410484587    6.031237846    0.079045984
   30 LEU   CD1      316    6.416634916    6.131300241    0.194621792
   30 LEU   CD2      317    6.298562634    5.932329287    0.112205803
   30 LEU   C        318    6.636601375    6.072086480    6.820873099
   30 LEU   O        319    6.723228230    6.117384659    6.895532099
   31 ARG   N        320    6.650874071    5.979618392    6.726347551
   31 ARG   H        321    6.580217871    5.954466428    6.660203162
   31 ARG   CA       322    6.772615686    5.897601327    6.718333793
   31 ARG   CB       323    6.757958691    5.798853042    6.602390062
   31 ARG   CG       324    6.865665302    5.690753406    6.591187695
   31 ARG   CD       325    6.860295329    5.591791924    6.474625313
   31 ARG   NE       326    6.854487193    5.652874618    6.341053334
   31 ARG   HE       327    6.897056690    5.741676239    6.323695654
   31 ARG   CZ       328    6.781068938    5.595997953    6.244457241
   31 ARG   NH1      329    6.727228682    5.474588125    6.262168834
   31 ARG   HH11     330    6.670769049    5.434094864    6.190248668
   31 ARG   HH12     331    6.738470008    5.421805647    6.346356974
   31 ARG   NH2      332    6.763444516    5.668288886    6.133019967
   31 ARG   HH21     333    6.706001685    5.628018016    6.061751622
   31 ARG   HH22     334    6.797120952    5.762083401    6.124803423
   31 ARG   C        335    6.901226588    5.980484982    6.717122861
   31 ARG   O        336    6.988452394    5.977332879    6.803787290
   32 GLU   N        337    6.897698875    6.075409056    6.624017506
   32 GLU   H        338    6.827185735    6.069323540    6.553358513
   32 GLU   CA       339    0.086221224    6.171030095    6.593703956
   32 GLU   CB       340    0.055288149    6.243373595    6.462475973
   32 GLU   CG       341    0.019076415    6.147778430    6.348656897
   32 GLU   CD       342    0.109954266    6.025672411    6.333154110
   32 GLU   OE1      343    0.214286235    6.031371809    6.264563748
   32 GLU   OE2      344    0.077598648    5.910349579    6.368895794
   32 GLU   C        345    0.114001197    6.272805824    6.704532541
   32 GLU   O        346    0.223244426    6.277591684    6.760861399
   33 LEU   N        347    0.005944469    6.326902346    6.760112305
   33 LEU   H        348   -0.081997936    6.322376734    6.712723989
   33 LEU   CA       349    0.012309676    6.412511079    6.879442793
   33 LEU   CB       350   -0.123693256    6.474688271    6.911854927
   33 LEU   CG       351    6.744525397    6.594301199    6.831039678
   33 LEU   CD1      352    6.604829619    6.624797190    6.885503156
   33 LEU   CD2      353    6.842502013    6.711746683    6.835175705
   33 LEU   C        354    0.065338725    6.342638567    0.085884910
   33 LEU   O        355    0.168872853    6.388690710    0.133743129
   34 ILE   N        356    0.030148047    6.218031705    0.116308290
   34 ILE   H        357   -0.033979971    6.172591804    0.054479390
   34 ILE   CA       358    0.092603130    6.137276974    0.222088810
   34 ILE   CB       359    0.007907607    6.012479625    0.247839274
   34 ILE   CG1      360   -0.127765417    6.046837724    0.309690063
   34 ILE   CG2      361    0.080645554    5.905332282    0.329331280
   34 ILE   CD       362   -0.222268956    5.928798297    0.333065811
   34 ILE   C        363    0.241261515    6.109979889    0.198266642
   34 ILE   O        364    0.325437463    6.141926276    0.282075895
   35 SER   N        365    0.275661157    6.067528609    0.077008432
   35 SER   H        366    0.212573410    6.030387569    0.008877089
   35 SER   CA       367    0.415243723    6.059898980    0.031513931
   35 SER   CB       368    0.431017992    6.007154494    6.807686405
   35 SER   OG       369    0.567542887    5.978116398    6.776593925
   35 SER   HG       370    0.596997366    6.042437312    6.705913797
   35 SER   C        371    0.494604629    6.189905827    0.045973059
   35 SER   O        372    0.607106504    6.194649374    0.095492317
   36 ASN   N        373    0.433113378    6.297762275    6.917202039
   36 ASN   H        374    0.358678527    6.279872597    6.852851630
   36 ASN   CA       375    0.499721070    6.428032798    0.012592475
   36 ASN   CB       376    0.425114997    6.541211703   -0.058361067
   36 ASN   CG       377    0.515598249    6.596748218    6.750402813
   36 ASN   OD1      378    0.568630255    6.707217580    6.760924961
   36 ASN   ND2      379    0.513423432    6.533678294    6.633332511
   36 ASN   HD21     380    0.570529520    6.565632300    6.557722817
   36 ASN   HD22     381    0.473810176    6.442765079    6.620504447
   36 ASN   C        382    0.515487015    6.471519350    0.158437806
   36 ASN   O        383    0.609153553    6.540400391    0.198574848
   37 SER   N        384    0.418311727    6.439473559    0.243415638
   37 SER   H        385    0.327170743    6.424436081    0.205093737
   37 SER   CA       386    0.429531448    6.444185107    0.389915160
   37 SER   CB       387    0.297316492    6.423472128    0.464102160
   37 SER   OG       388    0.206701542    6.532529066    0.445445244
   37 SER   HG       389    0.224747643    6.596155956    0.520455382
   37 SER   C        390    0.538578323    6.351968660    0.444824102
   37 SER   O        391    0.616416977    6.394407618    0.530100109
   38 SER   N        392    0.558329222    6.230115885    0.395294302
   38 SER   H        393    0.503192864    6.182314904    0.326919977
   38 SER   CA       394    0.672864043    6.148302368    0.437701535
   38 SER   CB       395    0.669478503    6.014779877    0.363073907
   38 SER   OG       396    0.769433713    5.915759793    0.388653896
   38 SER   HG       397    0.859450816    5.936554772    0.350370472
   38 SER   C        398    0.808524395    6.214181836    0.411871227
   38 SER   O        399    0.884551512    6.241853373    0.504532445
   39 ASP   N        400    0.813597320    6.294555915    0.306020772
   39 ASP   H        401    0.766478168    6.280049201    0.219009300
   39 ASP   CA       402    0.930700785    6.376540747    0.271700776
   39 ASP   CB       403    0.933451618    6.428267110    0.127730913
   39 ASP   CG       404    0.989637130    6.327203540    0.027538039
   39 ASP   OD1      405    0.911604324    6.247930322   -0.029485102
   39 ASP   OD2      406    1.108246186    6.350608697   -0.004195740
   39 ASP   C        407    0.956214776    6.497339358    0.362084784
   39 ASP   O        408    1.070703793    6.539395110    0.378025620
   40 ALA   N        409    0.848933386    6.554408994    0.416147343
   40 ALA   H        410    0.760198982    6.543986879    0.371219375
   40 ALA   CA       411    0.852445789    6.651631545    0.526356937
   40 ALA   CB       412    0.721295121    6.723474690    0.558657003
   40 ALA   C        413    0.909617365    6.591147598    0.654751206
   40 ALA   O        414    1.012054874    6.641922339    0.700122099
   41 LEU   N        415    0.870618080    6.468251943    0.687406157
   41 LEU   H        416    0.794847836    6.435441095    0.630979842
   41 LEU   CA       417    0.926185930    6.385746716    0.795650848
   41 LEU   CB       418    0.838458377    6.261504689    0.812338949
   41 LEU   CG       419    0.690827655    6.289694133    0.841014800
   41 LEU   CD1      420    0.621530244    6.158186913    0.877276332
   41 LEU   CD2      421    0.652783216    6.401212846    0.938611920
   41 LEU   C        422    1.072553164    6.344846732    0.777852142
   41 LEU   O        423    1.145190883    6.353079450    0.876781503
   42 ASP   N        424    1.111111055    6.296695198    0.660014576
   42 ASP   H        425    1.045164402    6.253462694    0.598516692
   42 ASP   CA       426    1.248424136    6.255637793    0.627282254
   42 ASP   CB       427    1.272529228    6.195890744    0.488504074
   42 ASP   CG       428    1.396942683    6.108182475    0.473091350
   42 ASP   OD1      429    1.480759149    6.148866230    0.389743446
   42 ASP   OD2      430    1.401511864    5.997986472    0.531931471
   42 ASP   C        431    1.353547714    6.365926575    0.641367226
   42 ASP   O        432    1.464409644    6.334345824    0.684294051
   43 LYSH  N        433    1.314893957    6.493053619    0.635570495
   43 LYSH  H        434    1.224378467    6.519877642    0.602579126
   43 LYSH  CA       435    1.405136891    6.606674981    0.659210888
   43 LYSH  CB       436    1.372496317    6.737102931    0.586167316
   43 LYSH  CG       437    1.489644243    6.835520189    0.584952484
   43 LYSH  CD       438    1.447438399    6.972262444    0.530838848
   43 LYSH  CE       439    1.571123914    0.143363301    0.530998333
   43 LYSH  NZ       440    1.547607021    0.270849124    0.461690476
   43 LYSH  HZ1      441    1.552407129    0.268044246    0.361844845
   43 LYSH  HZ2      442    1.612092752    0.336857478    0.500219528
   43 LYSH  HZ3      443    1.455007292    0.302114436    0.482816314
   43 LYSH  C        444    1.453635257    6.627764443    0.802794066
   43 LYSH  O        445    1.556469585    6.576013226    0.846120066
   44 ILE   N        446    1.351825482    6.641391212    0.887287635
   44 ILE   H        447    1.257558804    6.634775541    0.854551821
   44 ILE   CA       448    1.367670070    6.640954312    1.033430573
   44 ILE   CB       449    1.238254450    6.686564455    1.101124064
   44 ILE   CG1      450    1.225901356    6.666191180    1.252257563
   44 ILE   CG2      451    1.112021962    6.625838858    1.039587706
   44 ILE   CD       452    1.331282555    6.760180253    1.311145321
   44 ILE   C        453    1.424919072    6.510023415    1.088135617
   44 ILE   O        454    1.516755323    6.517263386    1.169647362
   45 ARG   N        455    1.403417759    6.398853978    1.018356700
   45 ARG   H        456    1.332477142    6.400640205    0.947887994
   45 ARG   CA       457    1.464336181    6.269242880    1.051506500
   45 ARG   CB       458    1.383542184    6.159835912    0.981403461
   45 ARG   CG       459    1.428681786    6.017799339    1.016018349
   45 ARG   CD       460    1.333758861    5.905388267    0.974068639
   45 ARG   NE       461    1.366651052    5.772402589    1.027363558
   45 ARG   HE       462    1.456340759    5.751290760    1.066201871
   45 ARG   CZ       463    1.280884937    5.669482402    1.024605127
   45 ARG   NH1      464    1.158055849    5.677176570    0.971628378
   45 ARG   HH11     465    1.101039922    5.595423394    0.979629482
   45 ARG   HH12     466    1.126181445    5.758681443    0.923261536
   45 ARG   NH2      467    1.318059270    5.548325635    1.068120057
   45 ARG   HH21     468    1.250581652    5.474662537    1.072516304
   45 ARG   HH22     469    1.413455583    5.531926315    1.093209349
   45 ARG   C        470    1.615499345    6.258149652    1.030535530
   45 ARG   O        471    1.688765311    6.228119832    1.124665865
   46 TYR   N        472    1.661037315    6.304365363    0.914434705
   46 TYR   H        473    1.599580672    6.337056423    0.842630140
   46 TYR   CA       474    1.803482303    6.300311271    0.878320324
   46 TYR   CB       475    1.809040544    6.352172574    0.734482425
   46 TYR   CG       476    1.933828912    6.298891748    0.663795394
   46 TYR   CD1      477    1.920475674    6.203818514    0.563296882
   46 TYR   HD1      478    1.823266932    6.189659734    0.516063517
   46 TYR   CD2      479    2.062149118    6.347006868    0.687030286
   46 TYR   HD2      480    2.072265293    6.424251034    0.763261686
   46 TYR   CE1      481    2.032221591    6.154153925    0.497184985
   46 TYR   HE1      482    2.013089885    6.080013257    0.419600961
   46 TYR   CE2      483    2.174994576    6.300389059    0.620601807
   46 TYR   HE2      484    2.273096309    6.329017524    0.658541928
   46 TYR   CZ       485    2.160607337    6.197365918    0.528398917
   46 TYR   OH       486    2.270220977    6.128248822    0.487123292
   46 TYR   HH       487    2.343623871    6.151700214    0.550860164
   46 TYR   C        488    1.887875968    6.393470828    0.965557459
   46 TYR   O        489    2.006234682    6.367332364    0.986488489
   47 GLU   N        490    1.825529353    6.504194964    1.004826604
   47 GLU   H        491    1.730547727    6.521252281    0.978592632
   47 GLU   CA       492    1.876664679    6.606989295    1.096646786
   47 GLU   CB       493    1.797921965    6.736768244    1.077490987
   47 GLU   CG       494    1.811318991    6.779800329    0.931280619
   47 GLU   CD       495    1.945262212    6.850090826    0.908336574
   47 GLU   OE1      496    1.964853520    6.955664244    0.972332154
   47 GLU   OE2      497    2.012471437    6.814206878    0.809251729
   47 GLU   C        498    1.884841385    6.574522417    1.245938594
   47 GLU   O        499    1.977873745    6.601886372    1.321622589
   48 SER   N        500    1.802953948    6.478713776    1.288443215
   48 SER   H        501    1.713411755    6.475239741    1.244036213
   48 SER   CA       502    1.812005707    6.418721524    1.422345429
   48 SER   CB       503    1.689739153    6.332540683    1.454538968
   48 SER   OG       504    1.691745335    6.208823437    1.382842574
   48 SER   HG       505    1.650225342    6.223144925    1.293001256
   48 SER   C        506    1.937693389    6.345593389    1.469962388
   48 SER   O        507    1.976174209    6.343341881    1.586772803
   49 LEU   N        508    2.011785179    6.289905627    1.374571535
   49 LEU   H        509    1.975512057    6.263175565    1.285288206
   49 LEU   CA       510    2.146220135    6.234549477    1.396295702
   49 LEU   CB       511    2.191733827    6.148786598    1.278037902
   49 LEU   CG       512    2.098095738    6.030860923    1.250866034
   49 LEU   CD1      513    2.124084585    5.970414918    1.112732742
   49 LEU   CD2      514    2.102955532    5.924824209    1.361054954
   49 LEU   C        515    2.244850255    6.339579328    1.447807021
   49 LEU   O        516    2.307540685    6.315495143    1.550863051
   50 THR   N        517    2.256557819    6.448345064    1.372150565
   50 THR   H        518    2.176620621    6.465819189    1.314664050
   50 THR   CA       519    2.354998113    6.555590710    1.392629822
   50 THR   CB       520    2.369806942    6.641624850    1.266980207
   50 THR   OG1      521    2.247082763    6.684606526    1.207455309
   50 THR   HG1      522    2.262812251    6.713429355    1.113006926
   50 THR   CG2      523    2.456301971    6.571017730    1.162374260
   50 THR   C        524    2.316708423    6.655009309    1.502458249
   50 THR   O        525    2.402089559    6.713984507    1.568504555
   51 ASP   N        526    2.187481982    6.662951634    1.532915207
   51 ASP   H        527    2.099188565    6.634510107    1.495541167
   51 ASP   CA       528    2.142455048    6.757830506    1.635772269
   51 ASP   CB       529    2.101459454    6.885279295    1.561699637
   51 ASP   CG       530    2.015510325    0.077450986    1.622338439
   51 ASP   OD1      531    2.070185924    0.142280398    1.714168322
   51 ASP   OD2      532    1.894876650    0.080324183    1.589669567
   51 ASP   C        533    2.027583866    6.711868609    1.725785805
   51 ASP   O        534    1.933291344    6.650410484    1.676155543
   52 PRO   N        535    2.031901411    6.752756213    1.852275049
   52 PRO   CA       536    1.917258010    6.724443640    1.939821183
   52 PRO   CB       537    1.972564163    6.706896074    2.081397097
   52 PRO   CG       538    2.099350480    6.792382720    2.076391759
   52 PRO   CD       539    2.152370781    6.771666533    1.934372797
   52 PRO   C        540    1.800556235    6.822937516    1.930189720
   52 PRO   O        541    1.689270904    6.771820791    1.941759433
   53 SER   N        542    1.834087954    0.029005401    1.899524498
   53 SER   H        543    1.911919733    0.048589387    1.839853916
   53 SER   CA       544    1.749131705    0.145860381    1.926660265
   53 SER   CB       545    1.822472666    0.278537187    1.905934531
   53 SER   OG       546    1.867554801    0.300267035    1.771972209
   53 SER   HG       547    1.930173330    0.226408842    1.746994208
   53 SER   C        548    1.623525715    0.151029931    1.839445036
   53 SER   O        549    1.515587979    0.152590182    1.898424657
   54 LYSH  N        550    1.632076783    0.137953255    1.707361547
   54 LYSH  H        551    1.722245273    0.128213666    1.665221009
   54 LYSH  CA       552    1.519028968    0.140705498    1.613451237
   54 LYSH  CB       553    1.567656175    0.140984372    1.468381760
   54 LYSH  CG       554    1.622793444    0.278411244    1.429899469
   54 LYSH  CD       555    1.678790662    0.274460278    1.287576390
   54 LYSH  CE       556    1.792090447    0.176300965    1.256967429
   54 LYSH  NZ       557    1.913620444    0.240804306    1.308712212
   54 LYSH  HZ1      558    1.902403406    0.261257584    1.405952102
   54 LYSH  HZ2      559    1.927043360    0.328375333    1.262333583
   54 LYSH  HZ3      560    1.991604671    0.180295716    1.292675631
   54 LYSH  C        561    1.409941194    0.034843906    1.630920129
   54 LYSH  O        562    1.297261405    0.070249127    1.596564609
   55 LEU   N        563    1.446881256    6.847011144    1.701092164
   55 LEU   H        564    1.544011775    6.823231096    1.701450430
   55 LEU   CA       565    1.347375187    6.746787264    1.741868580
   55 LEU   CB       566    1.410735411    6.619812694    1.799029784
   55 LEU   CG       567    1.457489726    6.525340342    1.688121884
   55 LEU   CD1      568    1.534885668    6.416725249    1.763099415
   55 LEU   CD2      569    1.335311372    6.471714362    1.613242208
   55 LEU   C        570    1.246370546    6.796274200    1.845612020
   55 LEU   O        571    1.126443122    6.776851789    1.826397881
   56 ASP   N        572    1.287391640    6.870349961    1.948187855
   56 ASP   H        573    1.385824955    6.887852470    1.950319760
   56 ASP   CA       574    1.200981870    6.900805708    2.063153184
   56 ASP   CB       575    1.281493460    6.963407285    2.177205482
   56 ASP   CG       576    1.353256084    6.869352551    2.274230642
   56 ASP   OD1      577    1.435066126    6.918069475    2.355224591
   56 ASP   OD2      578    1.331533523    6.747578766    2.256150321
   56 ASP   C        579    1.067937628    0.054378789    2.041897141
   56 ASP   O        580    0.975510230    0.033075053    2.120224914
   57 SER   N        581    1.056461695    0.139663896    1.940472485
   57 SER   H        582    1.128836320    0.199815577    1.906654013
   57 SER   CA       583    0.930156765    0.184677099    1.880201040
   57 SER   CB       584    0.958683882    0.290704020    1.773643225
   57 SER   OG       585    1.052489339    0.246604472    1.675130452
   57 SER   HG       586    1.109316678    0.326491071    1.655385564
   57 SER   C        587    0.832243188    0.081163282    1.824429932
   57 SER   O        588    0.734980575    0.122466777    1.761468509
   58 GLY   N        589    0.868559935    6.872319161    1.817786988
   58 GLY   H        590    0.959557006    6.840643238    1.844573416
   58 GLY   CA       591    0.784346329    6.755662198    1.787650274
   58 GLY   C        592    0.864570021    6.631845606    1.747076958
   58 GLY   O        593    0.891477871    6.624909980    1.627251359
   59 LYSH  N        594    0.911919379    6.552385155    1.842644082
   59 LYSH  H        595    0.880116095    6.563881304    1.936756546
   59 LYSH  CA       596    0.994376293    6.434249342    1.813401293
   59 LYSH  CB       597    1.060552158    6.377004545    1.938916206
   59 LYSH  CG       598    1.129838359    6.482571314    2.025336545
   59 LYSH  CD       599    1.215518493    6.429018304    2.140227757
   59 LYSH  CE       600    1.356633931    6.399479866    2.089056169
   59 LYSH  NZ       601    1.450264021    6.340713296    2.185955053
   59 LYSH  HZ1      602    1.426687737    6.243532452    2.185473911
   59 LYSH  HZ2      603    1.424079850    6.381921186    2.273226066
   59 LYSH  HZ3      604    1.545453777    6.342790480    2.155383893
   59 LYSH  C        605    0.938220534    6.319124760    1.729705594
   59 LYSH  O        606    1.003430325    6.227214013    1.680395427
   60 GLU   N        607    0.810728226    6.304588243    1.764718364
   60 GLU   H        608    0.777674227    6.364568920    1.837586408
   60 GLU   CA       609    0.713603180    6.209649831    1.708463100
   60 GLU   CB       610    0.592772534    6.208142706    1.802307033
   60 GLU   CG       611    0.634236085    6.146779651    1.936185535
   60 GLU   CD       612    0.516901007    6.116419322    2.029565033
   60 GLU   OE1      613    0.481505015    5.996755622    2.036944546
   60 GLU   OE2      614    0.464445214    6.208189364    2.096270672
   60 GLU   C        615    0.669115495    6.244583777    1.566289294
   60 GLU   O        616    0.583605611    6.329645456    1.542148116
   61 LEU   N        617    0.715520759    6.175489022    1.462551805
   61 LEU   H        618    0.778654204    6.099284840    1.476975727
   61 LEU   CA       619    0.688507313    6.191899390    1.318976746
   61 LEU   CB       620    0.817397454    6.153698528    1.245913281
   61 LEU   CG       621    0.940580329    6.237402011    1.280984572
   61 LEU   CD1      622    1.061316827    6.200940311    1.194356510
   61 LEU   CD2      623    0.907961101    6.386054323    1.265269071
   61 LEU   C        624    0.565702618    6.113058610    1.273018735
   61 LEU   O        625    0.571278081    5.991035137    1.258489157
   62 HISB  N        626    0.458563266    6.188461815    1.250049648
   62 HISB  H        627    0.462919566    6.288162180    1.256441831
   62 HISB  CA       628    0.330065467    6.128476366    1.211293490
   62 HISB  CB       629    0.259542839    6.067836185    1.332785423
   62 HISB  CG       630    0.225222777    6.162255378    1.448193879
   62 HISB  ND1      631    0.119967299    6.243104433    1.456777647
   62 HISB  CD2      632    0.296329186    6.169774947    1.560335068
   62 HISB  HD2      633    0.381603268    6.104135252    1.577703002
   62 HISB  CE1      634    0.132574431    6.300230828    1.576219760
   62 HISB  HE1      635    0.062211264    6.357920749    1.636235576
   62 HISB  NE2      636    0.236944199    6.253967052    1.644442815
   62 HISB  HE2      637    0.240110748    6.267800994    1.743426045
   62 HISB  C        638    0.238589420    6.220936742    1.130706301
   62 HISB  O        639    0.275983488    6.334412257    1.101464034
   63 ILE   N        640    0.149888088    6.154874809    1.056834548
   63 ILE   H        641    0.124204848    6.060087330    1.075694692
   63 ILE   CA       642    0.063969468    6.212043491    0.952131283
   63 ILE   CB       643    0.103813355    6.133143347    0.827229687
   63 ILE   CG1      644    0.240932668    6.160033273    0.764884514
   63 ILE   CG2      645    0.001244088    6.126178824    0.713915781
   63 ILE   CD       646    0.299240418    6.028882638    0.711862002
   63 ILE   C        647    6.836511622    6.210428449    0.996627415
   63 ILE   O        648    6.774041872    6.105265180    1.009626649
   64 ASN   N        649    6.780738263    6.329464666    1.016874662
   64 ASN   H        650    6.827614067    6.414119626    0.991613894
   64 ASN   CA       651    6.644171073    6.347087901    1.068365595
   64 ASN   CB       652    6.643197670    6.435072927    1.193532236
   64 ASN   CG       653    6.721716510    6.365440575    1.304856639
   64 ASN   OD1      654    6.695326796    6.256427077    1.355340710
   64 ASN   ND2      655    6.840712512    6.421469536    1.324559452
   64 ASN   HD21     656    6.903926637    6.378728675    1.389188732
   64 ASN   HD22     657    6.878639886    6.507238559    1.289843586
   64 ASN   C        658    6.542265094    6.397974542    0.966203194
   64 ASN   O        659    6.536061423    6.518155618    0.940766533
   65 LEU   N        660    6.451452259    6.307694797    0.930228905
   65 LEU   H        661    6.441121761    6.224827895    0.985253648
   65 LEU   CA       662    6.343791750    6.330035468    0.832657417
   65 LEU   CB       663    6.316980414    6.200553930    0.755656018
   65 LEU   CG       664    6.429830548    6.148972407    0.666131390
   65 LEU   CD1      665    6.558117311    6.095802437    0.730374686
   65 LEU   CD2      666    6.368684169    6.057152658    0.560111805
   65 LEU   C        667    6.214621250    6.387351877    0.891333432
   65 LEU   O        668    6.144432572    6.318408923    0.965161570
   66 ILE   N        669    6.189719366    6.517620725    0.881387392
   66 ILE   H        670    6.254004198    6.587213469    0.849367084
   66 ILE   CA       671    6.073161188    6.577850822    0.947718410
   66 ILE   CB       672    6.106767265    6.680351661    1.056233114
   66 ILE   CG1      673    6.242106242    6.656349450    1.123452558
   66 ILE   CG2      674    5.993722293    6.685531760    1.159203989
   66 ILE   CD       675    6.291989573    6.771612262    1.210839525
   66 ILE   C        676    5.974152984    6.640924462    0.849575384
   66 ILE   O        677    6.017020864    6.690749262    0.745600529
   67 PRO   N        678    5.844040735    6.618767946    0.866015698
   67 PRO   CA       679    5.745483242    6.689777835    0.783225093
   67 PRO   CB       680    5.677961359    6.572488999    0.711827775
   67 PRO   CG       681    5.665256906    6.463086605    0.818049054
   67 PRO   CD       682    5.787455151    6.489215201    0.906343248
   67 PRO   C        683    5.645019370    6.764177673    0.871457606
   67 PRO   O        684    5.640334422    6.770550578    0.994212573
   68 ASN   N        685    5.588893239    6.857250549    0.794787163
   68 ASN   H        686    5.623793874    6.904172374    0.713668187
   68 ASN   CA       687    5.479131109    0.030183633    0.828335128
   68 ASN   CB       688    5.528904809    0.163012026    0.885711562
   68 ASN   CG       689    5.416817668    0.246269853    0.948257352
   68 ASN   OD1      690    5.304064787    0.268447328    0.904394526
   68 ASN   ND2      691    5.450694505    0.323582543    1.051027150
   68 ASN   HD21     692    5.387396244    0.396738531    1.076326133
   68 ASN   HD22     693    5.528152962    0.290555823    1.104954378
   68 ASN   C        694    5.376583199    0.051637988    0.716827594
   68 ASN   O        695    5.403156946    0.126629029    0.623023649
   69 LYSH  N        696    5.259275278    6.908494999    0.725590815
   69 LYSH  H        697    5.255460400    6.824268013    0.779375707
   69 LYSH  CA       698    5.141182213    6.917891732    0.638533256
   69 LYSH  CB       699    5.030116347    6.817990223    0.671660856
   69 LYSH  CG       700    5.071105286    6.671988342    0.651354238
   69 LYSH  CD       701    4.949992905    6.579945262    0.667767489
   69 LYSH  CE       702    4.981777479    6.430845970    0.680734468
   69 LYSH  NZ       703    5.051988264    6.411181940    0.808374277
   69 LYSH  HZ1      704    5.150140304    6.423021325    0.793342830
   69 LYSH  HZ2      705    5.037230535    6.318483783    0.842873942
   69 LYSH  HZ3      706    5.028973955    6.486055559    0.870537636
   69 LYSH  C        707    5.092313280    0.143283427    0.624634067
   69 LYSH  O        708    5.075669690    0.186037635    0.510505462
   70 GLN   N        709    5.069994503    0.211191376    0.736791915
   70 GLN   H        710    5.113400639    0.173689946    0.818707713
   70 GLN   CA       711    5.003502158    0.342274331    0.739505934
   70 GLN   CB       712    4.995406820    0.389741257    0.884728571
   70 GLN   CG       713    4.917108023    0.307832756    0.987527644
   70 GLN   CD       714    4.981045747    0.177471731    1.035748777
   70 GLN   OE1      715    5.086721353    0.174026505    1.098596186
   70 GLN   NE2      716    4.908413571    0.072985359    0.997105780
   70 GLN   HE21     717    4.935450071   -0.007620724    1.049741871
   70 GLN   HE22     718    4.838854684    0.075481063    0.925316633
   70 GLN   C        719    5.076103714    0.450785227    0.659726160
   70 GLN   O        720    5.022245148    0.513896027    0.568922625
   71 ASP   N        721    5.204608862    0.461880805    0.692152668
   71 ASP   H        722    5.231935973    0.436698413    0.784994174
   71 ASP   CA       723    5.301975747    0.544007892    0.618778952
   71 ASP   CB       724    5.424022801    0.562233708    0.709234679
   71 ASP   CG       725    5.388810225    0.649678530    0.829738153
   71 ASP   OD1      726    5.368417446    0.770815270    0.806581387
   71 ASP   OD2      727    5.376880769    0.602529930    0.944888915
   71 ASP   C        728    5.338011662    0.483131027    0.483106173
   71 ASP   O        729    5.407972236    0.541729005    0.400639239
   72 ARG   N        730    5.315988678    0.354720053    0.456331465
   72 ARG   H        731    5.264947115    0.341400020    0.541293701
   72 ARG   CA       732    5.354769680    0.276493624    0.338070482
   72 ARG   CB       733    5.284818290    0.331154933    0.213448121
   72 ARG   CG       734    5.131845319    0.333756135    0.211691653
   72 ARG   CD       735    5.090517004    0.375827776    0.070516538
   72 ARG   NE       736    5.102412829    0.519111198    0.039900352
   72 ARG   HE       737    5.019603806    0.571510496    0.059803760
   72 ARG   CZ       738    5.200731563    0.584085504   -0.023852325
   72 ARG   NH1      739    5.312934348    0.528284918   -0.071316311
   72 ARG   HH11     740    5.379681587    0.590271747   -0.112566220
   72 ARG   HH12     741    5.331270836    0.430132829   -0.065928015
   72 ARG   NH2      742    5.186990348    0.717186829   -0.030788129
   72 ARG   HH21     743    5.262110828    0.763089380   -0.078204885
   72 ARG   HH22     744    5.102416514    0.765368676   -0.007890755
   72 ARG   C        745    5.504470109    0.251897803    0.318153006
   72 ARG   O        746    5.561675094    0.234885642    0.210602197
   73 THR   N        747    5.567866928    0.228903515    0.432796700
   73 THR   H        748    5.523508711    0.193746480    0.515240596
   73 THR   CA       749    5.714558757    0.237537950    0.436413323
   73 THR   CB       750    5.778387893    0.342016909    0.528162535
   73 THR   OG1      751    5.718035068    0.333309661    0.657502748
   73 THR   HG1      752    5.758820248    0.399605605    0.720277644
   73 THR   CG2      753    5.777993318    0.483249093    0.469321096
   73 THR   C        754    5.781162980    0.105242296    0.474754391
   73 THR   O        755    5.726945575    0.031875330    0.557239416
   74 LEU   N        756    5.899350741    0.081047175    0.418764392
   74 LEU   H        757    5.933565479    0.144304496    0.349280069
   74 LEU   CA       758    5.967140169    6.870923272    0.437755147
   74 LEU   CB       759    5.932622073    6.793598897    0.310325035
   74 LEU   CG       760    5.993320209    6.653263637    0.315708603
   74 LEU   CD1      761    5.924998438    6.573896716    0.427252444
   74 LEU   CD2      762    5.962725203    6.581203042    0.184268945
   74 LEU   C        763    6.115895428    6.897071167    0.462278938
   74 LEU   O        764    6.184392849    6.956254633    0.378992859
   75 THR   N        765    6.162255239    6.849543708    0.577534711
   75 THR   H        766    6.102324964    6.790142895    0.631205700
   75 THR   CA       767    6.291832941    6.887996797    0.635327265
   75 THR   CB       768    6.279328614    0.065366981    0.753563535
   75 THR   OG1      769    6.194927393    0.173633718    0.713477224
   75 THR   HG1      770    6.211913436    0.260044039    0.760865397
   75 THR   CG2      771    6.415968283    0.125279340    0.787497966
   75 THR   C        772    6.386028604    6.773513033    0.673151617
   75 THR   O        773    6.362910791    6.702208481    0.770684155
   76 ILE   N        774    6.493762802    6.746918439    0.599818525
   76 ILE   H        775    6.496588650    6.761722321    0.500960750
   76 ILE   CA       776    6.603020391    6.664971888    0.654193392
   76 ILE   CB       777    6.684670582    6.580294720    0.556336282
   76 ILE   CG1      778    6.586357457    6.491340828    0.479967009
   76 ILE   CG2      779    6.773523439    6.488597612    0.640632251
   76 ILE   CD       780    6.650566316    6.412536482    0.365623839
   76 ILE   C        781    6.697207645    6.749104593    0.740588577
   76 ILE   O        782    6.765228511    6.833306099    0.682163383
   77 VAL   N        783    6.703373437    6.727094660    0.871609744
   77 VAL   H        784    6.624976590    6.688477539    0.920224952
   77 VAL   CA       785    6.799178117    6.789874356    0.963735183
   77 VAL   CB       786    6.728892424    6.846425424    1.087297286
   77 VAL   CG1      787    6.819760460    6.935158704    1.172596504
   77 VAL   CG2      788    6.604084193    6.924725716    1.046037446
   77 VAL   C        789    6.914180031    6.698308066    1.006097486
   77 VAL   O        790    6.881377486    6.601812669    1.074942367
   78 ASP   N        791    0.101505725    6.703312210    0.926267568
   78 ASP   H        792    0.087524367    6.756321752    0.842640270
   78 ASP   CA       793    0.213613809    6.612335743    0.953868815
   78 ASP   CB       794    0.261573689    6.549348069    0.822939452
   78 ASP   CG       795    0.332079894    6.631921108    0.715148948
   78 ASP   OD1      796    0.456178012    6.642568562    0.725698306
   78 ASP   OD2      797    0.261104115    6.705998228    0.643725118
   78 ASP   C        798    0.318036780    6.697034888    1.026885343
   78 ASP   O        799    0.323716766    6.819368878    1.015308806
   79 THR   N        800    0.387844983    6.628130691    1.116720828
   79 THR   H        801    0.374183233    6.530158987    1.131400954
   79 THR   CA       802    0.489515907    6.687622386    1.204656951
   79 THR   CB       803    0.512030730    6.607712930    1.333191572
   79 THR   OG1      804    0.432195672    6.489428969    1.342371362
   79 THR   HG1      805    0.453060055    6.457002001    1.434640437
   79 THR   CG2      806    0.503526148    6.698974196    1.455711711
   79 THR   C        807    0.624871376    6.713269837    1.138097289
   79 THR   O        808    0.729514963    6.699324362    1.201221434
   80 GLY   N        809    0.615736072    6.781276078    1.024150228
   80 GLY   H        810    0.528309633    6.794412113    0.977404428
   80 GLY   CA       811    0.733461631    6.808086689    0.940285631
   80 GLY   C        812    0.826647061    6.916835584    0.994158889
   80 GLY   O        813    0.874690111    6.913795183    1.107353073
   81 ILE   N        814    0.871653507    0.081276962    0.900821061
   81 ILE   H        815    0.828856594    0.083291940    0.810459423
   81 ILE   CA       816    0.988066076    0.170154940    0.913506401
   81 ILE   CB       817    1.097879393    0.115051124    0.822306650
   81 ILE   CG1      818    1.230189759    0.189725039    0.840491168
   81 ILE   CG2      819    1.059198236    0.119136489    0.674333416
   81 ILE   CD       820    1.307423386    0.142431871    0.963809148
   81 ILE   C        821    0.965815807    0.321207101    0.903509827
   81 ILE   O        822    1.038465649    0.400204801    0.963607017
   82 GLY   N        823    0.870235104    0.358505395    0.818880241
   82 GLY   H        824    0.820235570    0.285652409    0.772048246
   82 GLY   CA       825    0.846573854    0.498410697    0.780412412
   82 GLY   C        826    0.933902138    0.571089964    0.677921507
   82 GLY   O        827    1.030270408    0.513685745    0.627436790
   83 MET   N        828    0.884244953    0.684806141    0.630012795
   83 MET   H        829    0.787692321    0.710846531    0.630066374
   83 MET   CA       830    0.958850645    0.764028849    0.531167983
   83 MET   CB       831    0.873653130    0.750421238    0.404811432
   83 MET   CG       832    0.863386587    0.615429225    0.333507383
   83 MET   SD       833    0.774774009    0.622626401    0.173542844
   83 MET   CE       834    0.610347155    0.643218271    0.238509225
   83 MET   C        835    0.977950529    0.912686474    0.561929232
   83 MET   O        836    0.908734437    0.969803692    0.646046746
   84 THR   N        837    1.085885878    0.959911913    0.500189723
   84 THR   H        838    1.138243472    0.905757862    0.434403644
   84 THR   CA       839    1.126372348    1.101231663    0.499439206
   84 THR   CB       840    1.270530646    1.126477051    0.454821235
   84 THR   OG1      841    1.298077615    1.100731422    0.316889923
   84 THR   HG1      842    1.266807527    1.007872390    0.296905066
   84 THR   CG2      843    1.360780029    1.044542756    0.547312317
   84 THR   C        844    1.039092108    1.187747040    0.408287377
   84 THR   O        845    0.985213704    1.135932782    0.310601524
   85 LYSH  N        846    1.040620674    1.320206527    0.420212370
   85 LYSH  H        847    1.076021400    1.364277765    0.502710579
   85 LYSH  CA       848    0.969397130    1.410402786    0.328550913
   85 LYSH  CB       849    0.951454946    1.540754295    0.406652978
   85 LYSH  CG       850    0.840982654    1.630521776    0.350520378
   85 LYSH  CD       851    0.859530910    1.772876459    0.403444752
   85 LYSH  CE       852    0.761674898    1.870245890    0.337472063
   85 LYSH  NZ       853    0.795172117    2.009000054    0.372644547
   85 LYSH  HZ1      854    0.883085660    2.033800845    0.331942890
   85 LYSH  HZ2      855    0.800395985    2.027030304    0.470867795
   85 LYSH  HZ3      856    0.724902882    2.071205169    0.338108188
   85 LYSH  C        857    1.017642271    1.414302103    0.183400734
   85 LYSH  O        858    0.938748023    1.387869881    0.092813563
   86 ALA   N        859    1.147725958    1.390882686    0.168526862
   86 ALA   H        860    1.211559862    1.419089052    0.240156881
   86 ALA   CA       861    1.218873682    1.361675453    0.043251408
   86 ALA   CB       862    1.368148265    1.364302009    0.076749756
   86 ALA   C        863    1.175491208    1.230508100    6.896422803
   86 ALA   O        864    1.121891978    1.248154694    6.787130896
   87 ASP   N        865    1.143940585    1.126155418    0.053673685
   87 ASP   H        866    1.161930751    1.077932168    0.139411272
   87 ASP   CA       867    1.083878235    1.002990173    0.000493995
   87 ASP   CB       868    1.056252118    0.902235494    0.112261401
   87 ASP   CG       869    1.183547758    0.833075556    0.161472410
   87 ASP   OD1      870    1.254330327    0.774972847    0.076403461
   87 ASP   OD2      871    1.213062399    0.834082880    0.282929404
   87 ASP   C        872    0.948906392    1.026983622    6.851510748
   87 ASP   O        873    0.929521553    0.990677352    6.735605752
   88 LEU   N        874    0.868719846    1.112307901    6.914589156
   88 LEU   H        875    0.918868384    1.127692412    6.999725245
   88 LEU   CA       876    0.736390136    1.150363642    6.863078349
   88 LEU   CB       877    0.661113004    1.217262605    6.978267793
   88 LEU   CG       878    0.652666225    1.124002182    0.180330165
   88 LEU   CD1      879    0.627790988    1.204700734    0.307911198
   88 LEU   CD2      880    0.553098363    1.008596558    0.166992723
   88 LEU   C        881    0.739979782    1.247937984    6.745272187
   88 LEU   O        882    0.641313237    1.239658392    6.672287045
   89 ILE   N        883    0.830181680    1.345327928    6.736964681
   89 ILE   H        884    0.881532335    1.369873702    6.819197352
   89 ILE   CA       885    0.847856774    1.431560531    6.619230017
   89 ILE   CB       886    0.923433044    1.558599246    6.658758755
   89 ILE   CG1      887    0.838848597    1.629319134    6.764848896
   89 ILE   CG2      888    0.951386997    1.652081562    6.540902744
   89 ILE   CD       889    0.899586283    1.710652267    6.879333276
   89 ILE   C        890    0.913755498    1.356626377    6.503245197
   89 ILE   O        891    0.875112719    1.362921923    6.386642873
   90 ASN   N        892    1.022644003    1.289332994    6.539399427
   90 ASN   H        893    1.049251771    1.277955781    6.635130935
   90 ASN   CA       894    1.099416876    1.203504461    6.448029908
   90 ASN   CB       895    1.232891684    1.165287932    6.512329850
   90 ASN   CG       896    1.338233535    1.139004900    6.404547969
   90 ASN   OD1      897    1.343409981    1.204127958    6.300338545
   90 ASN   ND2      898    1.430924259    1.050427328    6.439923723
   90 ASN   HD21     899    1.497369533    1.026057108    6.369282851
   90 ASN   HD22     900    1.434038230    1.007594791    6.530226395
   90 ASN   C        901    1.037961786    1.071649822    6.400590849
   90 ASN   O        902    1.086481131    0.963220504    6.432513231
   91 ASN   N        903    0.918657040    1.078763548    6.342225919
   91 ASN   H        904    0.867356123    1.164511098    6.338279555
   91 ASN   CA       905    0.835030660    0.970537139    6.288325550
   91 ASN   CB       906    0.885718485    0.948456091    6.145664511
   91 ASN   CG       907    0.848197364    1.058392188    6.046101869
   91 ASN   OD1      908    0.744331250    1.059549965    5.980236937
   91 ASN   ND2      909    0.923102682    1.168233808    6.042494597
   91 ASN   HD21     910    0.897649620    1.236604595    5.974108975
   91 ASN   HD22     911    1.018742975    1.163035535    6.071216384
   91 ASN   C        912    0.808494222    0.840651222    6.364725163
   91 ASN   O        913    0.861990000    0.736913303    6.325922505
   92 LEU   N        914    0.736596075    0.856664751    6.475477675
   92 LEU   H        915    0.680404293    0.938603249    6.486884294
   92 LEU   CA       916    0.704182801    0.745809003    6.566428894
   92 LEU   CB       917    0.607812238    0.648114289    6.498770524
   92 LEU   CG       918    0.462355359    0.695516318    6.496982618
   92 LEU   CD1      919    0.371806819    0.620855099    6.398821197
   92 LEU   CD2      920    0.408704258    0.676673807    6.639024987
   92 LEU   C        921    0.821729059    0.668669187    6.626810791
   92 LEU   O        922    0.805863841    0.571551366    6.700620873
   93 GLY   N        923    0.943645637    0.717735898    6.606339487
   93 GLY   H        924    0.930407662    0.811637952    6.574574649
   93 GLY   CA       925    1.072748051    0.656733012    6.641288577
   93 GLY   C        926    1.083900359    0.515559930    6.583331743
   93 GLY   O        927    1.110676202    0.419092675    6.654802426
   94 THR   N        928    1.074426405    0.505147092    6.451072347
   94 THR   H        929    1.081241856    0.588744262    6.396619956
   94 THR   CA       930    1.063737179    0.378318597    6.377513270
   94 THR   CB       931    0.916544084    0.350631587    6.346190906
   94 THR   OG1      932    0.842619787    0.451055836    6.276168614
   94 THR   HG1      933    0.872352034    0.544915353    6.293711609
   94 THR   CG2      934    0.835822401    0.309473089    6.469482667
   94 THR   C        935    1.139035037    0.377093399    6.244313039
   94 THR   O        936    1.144081967    0.478431817    6.174765402
   95 ILE   N        937    1.187927872    0.261584370    6.200084598
   95 ILE   H        938    1.196084278    0.183497755    6.262030065
   95 ILE   CA       939    1.249578324    0.242821881    6.067953476
   95 ILE   CB       940    1.304879161    0.101597342    6.047684084
   95 ILE   CG1      941    1.189950749    0.003089971    6.070064283
   95 ILE   CG2      942    1.424917232    0.097846535    6.142487814
   95 ILE   CD       943    1.192535619   -0.131655884    5.997616449
   95 ILE   C        944    1.181160979    0.295363688    5.941581387
   95 ILE   O        945    1.255703617    0.341768264    5.855439382
   96 ALA   N        946    1.048382084    0.289657324    5.936323579
   96 ALA   H        947    0.989306494    0.233465131    5.994237724
   96 ALA   CA       948    0.960082311    0.371812283    5.852276069
   96 ALA   CB       949    0.952283683    0.520048441    5.889406281
   96 ALA   C        950    0.967760643    0.357375274    5.700152381
   96 ALA   O        951    0.895971194    0.273501357    5.645900059
   97 LYSH  N        952    1.057637291    0.428871819    5.633065271
   97 LYSH  H        953    1.109689386    0.505575840    5.670593206
   97 LYSH  CA       954    1.090454249    0.408574788    5.491212943
   97 LYSH  CB       955    1.210426263    0.487878986    5.438984163
   97 LYSH  CG       956    1.179805862    0.636622084    5.420309602
   97 LYSH  CD       957    1.288919293    0.715812947    5.347959528
   97 LYSH  CE       958    1.238449763    0.845711620    5.284807622
   97 LYSH  NZ       959    1.172389314    0.931422558    5.384316830
   97 LYSH  HZ1      960    1.164414452    1.026752554    5.355180488
   97 LYSH  HZ2      961    1.218412448    0.934881181    5.473030059
   97 LYSH  HZ3      962    1.080080313    0.895298206    5.397510788
   97 LYSH  C        963    1.125184081    0.265403874    5.449890857
   97 LYSH  O        964    1.068550294    0.214513711    5.353289585
   98 SER   N        965    1.224230938    0.204571698    5.514541624
   98 SER   H        966    1.279810405    0.250915984    5.583557059
   98 SER   CA       967    1.281858317    0.073890522    5.479734937
   98 SER   CB       968    1.390920399    0.041091639    5.581911907
   98 SER   OG       969    1.360255259    0.088089390    5.713444942
   98 SER   HG       970    1.451115178    0.082143913    5.754786582
   98 SER   C        971    1.175694166    6.882753562    5.474845333
   98 SER   O        972    1.153953748    6.822401854    5.369897604
   99 GLY   N        973    1.110100901    6.866819452    5.589454629
   99 GLY   H        974    1.160084593    6.895040728    5.671346811
   99 GLY   CA       975    0.984751555    6.793578210    5.612466336
   99 GLY   C        976    0.881298931    6.808195808    5.500681240
   99 GLY   O        977    0.836033866    6.709854795    5.442293576
  100 THR   N        978    0.841498326    0.013678622    5.475644206
  100 THR   H        979    0.886933678    0.085736417    5.528028287
  100 THR   CA       980    0.735988791    0.051437599    5.380524067
  100 THR   CB       981    0.698210333    0.199438825    5.389379064
  100 THR   OG1      982    0.657846558    0.225068200    5.524146020
  100 THR   HG1      983    0.741435805    0.259248239    5.567078803
  100 THR   CG2      984    0.569031068    0.223157523    5.310919626
  100 THR   C        985    0.778403916    0.017581009    5.237457713
  100 THR   O        986    0.694325839   -0.032830348    5.163162520
  101 LYSH  N        987    0.900907176    0.048064801    5.195575263
  101 LYSH  H        988    0.953336889    0.103916631    5.259863973
  101 LYSH  CA       989    0.967951494    0.025188979    5.066770152
  101 LYSH  CB       990    1.104872109    0.093390685    5.070409445
  101 LYSH  CG       991    1.081229673    0.241501761    5.040224643
  101 LYSH  CD       992    1.204352067    0.331415989    5.053003723
  101 LYSH  CE       993    1.323793176    0.262796013    4.986424424
  101 LYSH  NZ       994    1.321668341    0.283052009    4.840841955
  101 LYSH  HZ1      995    1.337787972    0.378887583    4.817268657
  101 LYSH  HZ2      996    1.235345597    0.255661089    4.798443311
  101 LYSH  HZ3      997    1.392663633    0.228618755    4.796166600
  101 LYSH  C        998    0.984911951    6.794501408    5.039618264
  101 LYSH  O        999    0.949267616    6.754461750    4.928914572
  102 ALA   N       1000    1.019482408    6.713906103    5.139624505
  102 ALA   H       1001    1.057299158    6.743300199    5.227407652
  102 ALA   CA      1002    1.008025841    6.567845512    5.127503863
  102 ALA   CB      1003    1.065556174    6.507687523    5.255888560
  102 ALA   C       1004    0.864493281    6.516739127    5.113413583
  102 ALA   O       1005    0.832688042    6.443734660    5.019662879
  103 PHE   N       1006    0.777889262    6.571638869    5.198124487
  103 PHE   H       1007    0.808347531    6.636401867    5.267979356
  103 PHE   CA      1008    0.635275640    6.535978166    5.198903166
  103 PHE   CB      1009    0.561127573    6.596929199    5.318055081
  103 PHE   CG      1010    0.412477183    6.569793851    5.342075237
  103 PHE   CD1     1011    0.365339624    6.439031500    5.340631223
  103 PHE   HD1     1012    0.432681460    6.353530877    5.334654528
  103 PHE   CD2     1013    0.325564240    6.677358772    5.328040000
  103 PHE   HD2     1014    0.361780125    6.779348511    5.315097696
  103 PHE   CE1     1015    0.227894962    6.420150107    5.349207210
  103 PHE   HE1     1016    0.184360880    6.321443789    5.364718141
  103 PHE   CE2     1017    0.189545512    6.649887351    5.320150097
  103 PHE   HE2     1018    0.122619262    6.732581259    5.296409939
  103 PHE   CZ      1019    0.135281601    6.523226069    5.338395268
  103 PHE   HZ      1020    0.027758590    6.506738113    5.331470686
  103 PHE   C       1021    0.569730253    6.566054843    5.063953676
  103 PHE   O       1022    0.497503178    6.481317001    5.011669319
  104 MET   N       1023    0.612596919    6.673745940    4.998710065
  104 MET   H       1024    0.649072246    6.752522255    5.048347177
  104 MET   CA      1025    0.556339069    6.714053445    4.869006435
  104 MET   CB      1026    0.548728079    6.866863504    4.867326066
  104 MET   CG      1027    0.452767253    0.013302501    4.966970763
  104 MET   SD      1028    0.442613240    0.195878718    4.959639266
  104 MET   CE      1029    0.277729181    0.228942671    5.017988893
  104 MET   C       1030    0.616815682    6.638369710    4.750571416
  104 MET   O       1031    0.549879648    6.613964651    4.650299045
  105 GLU   N       1032    0.737896178    6.589255531    4.775419917
  105 GLU   H       1033    0.794423596    6.599057546    4.857337274
  105 GLU   CA      1034    0.792665557    6.488069743    4.683923561
  105 GLU   CB      1035    0.944063144    6.474357127    4.701355866
  105 GLU   CG      1036    1.028518035    6.587261189    4.641970403
  105 GLU   CD      1037    1.177158050    6.557904504    4.663227423
  105 GLU   OE1     1038    1.244541244    6.510054276    4.569446502
  105 GLU   OE2     1039    1.230584644    6.564398349    4.776033943
  105 GLU   C       1040    0.719259562    6.354034000    4.691338386
  105 GLU   O       1041    0.658813871    6.313305310    4.592247001
  106 ALA   N       1042    0.694083428    6.308953616    4.813914090
  106 ALA   H       1043    0.730359055    6.325213592    4.905683567
  106 ALA   CA      1044    0.602819179    6.195178848    4.832220900
  106 ALA   CB      1045    0.587349314    6.176779032    4.983323452
  106 ALA   C       1046    0.461035590    6.213334359    4.777624082
  106 ALA   O       1047    0.410209241    6.117183758    4.720158512
  107 LEU   N       1048    0.399530224    6.330259603    4.792994220
  107 LEU   H       1049    0.439005692    6.379573150    4.870529283
  107 LEU   CA      1050    0.265600358    6.362640576    4.741763159
  107 LEU   CB      1051    0.209350522    6.503108500    4.764529943
  107 LEU   CG      1052    0.146129553    6.525640085    4.902029404
  107 LEU   CD1     1053    0.130573237    6.675915227    4.926205350
  107 LEU   CD2     1054    0.006326115    6.464049013    4.893582067
  107 LEU   C       1055    0.238555664    6.326875601    4.595472037
  107 LEU   O       1056    0.153583925    6.242432738    4.567548291
  108 GLN   N       1057    0.327103066    6.381543854    4.512648489
  108 GLN   H       1058    0.371000059    6.468776724    4.534198271
  108 GLN   CA      1059    0.342709966    6.356493130    4.368632019
  108 GLN   CB      1060    0.402673494    6.466019352    4.280222092
  108 GLN   CG      1061    0.537737699    6.518913380    4.328893260
  108 GLN   CD      1062    0.597137435    6.612708459    4.223628204
  108 GLN   OE1     1063    0.535245796    6.705837242    4.172389009
  108 GLN   NE2     1064    0.727917875    6.592970622    4.209720076
  108 GLN   HE21    1065    0.774211733    6.656440037    4.147856383
  108 GLN   HE22    1066    0.769029134    6.507967241    4.242626879
  108 GLN   C       1067    0.406208746    6.223566392    4.327275568
  108 GLN   O       1068    0.377789140    6.175860692    4.217533190
  109 ALA   N       1069    0.502458392    6.174988661    4.405168814
  109 ALA   H       1070    0.556637525    6.200960149    4.485106942
  109 ALA   CA      1071    0.563354718    6.043268419    4.381704105
  109 ALA   CB      1072    0.696846752    6.033318705    4.455811384
  109 ALA   C       1073    0.469204259    5.927806162    4.416568197
  109 ALA   O       1074    0.512733353    5.819830484    4.376862371
  110 GLY   N       1075    0.385113524    5.937844056    4.519121218
  110 GLY   H       1076    0.382345931    6.014912088    4.582783288
  110 GLY   CA      1077    0.277347523    5.842223796    4.548330568
  110 GLY   C       1078    0.244494952    5.836245021    4.697642199
  110 GLY   O       1079    0.215451376    5.730797268    4.753885715
  111 ALA   N       1080    0.188822105    5.951174404    4.734771739
  111 ALA   H       1081    0.194078709    6.045983868    4.703410398
  111 ALA   CA      1082    0.133242501    5.948061925    4.870836956
  111 ALA   CB      1083    0.237434150    6.005673270    4.966924405
  111 ALA   C       1084    0.010958270    6.037305842    4.893060009
  111 ALA   O       1085   -0.005784551    6.125054303    4.808499924
  112 ASP   N       1086    6.836943823    5.993594623    4.977559970
  112 ASP   H       1087    6.847140896    5.901057524    5.014089134
  112 ASP   CA      1088    6.713067606    6.058368335    5.023035780
  112 ASP   CB      1089    6.588834949    5.969656500    5.033476156
  112 ASP   CG      1090    6.556579862    5.912947536    5.171874997
  112 ASP   OD1     1091    6.606386723    5.802598899    5.203020503
  112 ASP   OD2     1092    6.485091083    5.982344262    5.247371739
  112 ASP   C       1093    6.747690393    6.157568541    5.134275104
  112 ASP   O       1094    6.847585323    6.142007127    5.204341974
  113 ILE   N       1095    6.648703180    6.236546446    5.174945282
  113 ILE   H       1096    6.553849579    6.210515450    5.156868864
  113 ILE   CA      1097    6.661468237    6.330852892    5.286991424
  113 ILE   CB      1098    6.537441168    6.419232687    5.301734686
  113 ILE   CG1     1099    6.520423333    6.511020766    5.180516744
  113 ILE   CG2     1100    6.558395128    6.510075226    5.423050658
  113 ILE   CD      1101    6.371122457    6.507369453    5.147276235
  113 ILE   C       1102    6.698326865    6.258396170    5.416618266
  113 ILE   O       1103    6.775863207    6.312310400    5.495432946
  114 SER   N       1104    6.644857657    6.138805785    5.439633229
  114 SER   H       1105    6.594444722    6.100898094    5.362024548
  114 SER   CA      1106    6.665987943    6.049728268    5.554655311
  114 SER   CB      1107    6.591770863    5.917536459    5.534011885
  114 SER   OG      1108    6.678431868    5.841780623    5.449152324
  114 SER   HG      1109    6.647281238    5.833147813    5.354517064
  114 SER   C       1110    6.810793837    6.029414768    5.599725467
  114 SER   O       1111    6.831068863    5.976348389    5.708827079
  115 MET   N       1112    6.903914188    6.045839791    5.506195691
  115 MET   H       1113    6.881130512    6.043344664    5.408853519
  115 MET   CA      1114    0.127859926    6.067015117    5.533558663
  115 MET   CB      1115    0.209411242    6.025977593    5.410768073
  115 MET   CG      1116    0.186922943    5.875869743    5.391490883
  115 MET   SD      1117    0.296788844    5.784493820    5.277160484
  115 MET   CE      1118    0.215631791    5.626140294    5.281818418
  115 MET   C       1119    0.175651629    6.199603789    5.593137820
  115 MET   O       1120    0.294930709    6.222732412    5.612340540
  116 ILE   N       1121    0.089743041    6.286432425    5.645763884
  116 ILE   H       1122   -0.003254894    6.288176087    5.609025337
  116 ILE   CA      1123    0.124736744    6.414003606    5.709882862
  116 ILE   CB      1124    6.917664919    6.500695992    5.705604353
  116 ILE   CG1     1125    6.959392438    6.647533866    5.716031805
  116 ILE   CG2     1126    6.809426413    6.458427362    5.805143253
  116 ILE   CD      1127    6.852853383    6.754366189    5.690597711
  116 ILE   C       1128    0.204482280    6.402724629    5.839983563
  116 ILE   O       1129    0.272245556    6.501569846    5.867694910
  117 GLY   N       1130    0.175793722    6.310225388    5.931141981
  117 GLY   H       1131    0.099608764    6.245647706    5.925997882
  117 GLY   CA      1132    0.250215669    6.284071275    6.055199287
  117 GLY   C       1133    0.389071018    6.227523738    6.024651234
  117 GLY   O       1134    0.491991627    6.282303524    6.063853993
  118 GLN   N       1135    0.390980973    6.122867139    5.942591933
  118 GLN   H       1136    0.305881985    6.072638072    5.927209736
  118 GLN   CA      1137    0.505165170    6.042082406    5.897357868
  118 GLN   CB      1138    0.464159857    5.928812140    5.803021913
  118 GLN   CG      1139    0.375449130    5.830008190    5.878999704
  118 GLN   CD      1140    0.227585696    5.862153874    5.856407398
  118 GLN   OE1     1141    0.164370699    5.944891181    5.921885657
  118 GLN   NE2     1142    0.163934640    5.793439851    5.761998429
  118 GLN   HE21    1143    0.065834366    5.808773612    5.750189340
  118 GLN   HE22    1144    0.215553126    5.742524753    5.693139928
  118 GLN   C       1145    0.626259433    6.112101928    5.835370397
  118 GLN   O       1146    0.739137949    6.071117099    5.862024976
  119 PHE   N       1147    0.604593587    6.224204436    5.767142665
  119 PHE   H       1148    0.524508887    6.263949724    5.722326444
  119 PHE   CA      1149    0.711906072    6.314119330    5.722313640
  119 PHE   CB      1150    0.680453005    6.359538083    5.579629756
  119 PHE   CG      1151    0.722679472    6.261468901    5.470055026
  119 PHE   CD1     1152    0.847971608    6.272518698    5.410887610
  119 PHE   HD1     1153    0.917601558    6.349837973    5.443359163
  119 PHE   CD2     1154    0.628239919    6.172053125    5.421031120
  119 PHE   HD2     1155    0.530088588    6.157556587    5.466166110
  119 PHE   CE1     1156    0.879543439    6.194597951    5.300188612
  119 PHE   HE1     1157    0.974552545    6.212524015    5.249860422
  119 PHE   CE2     1158    0.655579238    6.100513576    5.305032135
  119 PHE   HE2     1159    0.577576881    6.033192851    5.269471543
  119 PHE   CZ      1160    0.785026627    6.103516401    5.254448222
  119 PHE   HZ      1161    0.814657627    6.020686604    5.190088074
  119 PHE   C       1162    0.770155391    6.428233676    5.805943378
  119 PHE   O       1163    0.735743305    6.542060006    5.774457992
  120 GLY   N       1164    0.798035387    6.394225655    5.931472819
  120 GLY   H       1165    0.771647727    6.307680208    5.974058934
  120 GLY   CA      1166    0.850707840    6.489780663    6.029989121
  120 GLY   C       1167    0.762259099    6.598616584    6.091174944
  120 GLY   O       1168    0.797268620    6.639289272    6.201858693
  121 VAL   N       1169    0.669248224    6.654502428    6.014258261
  121 VAL   H       1170    0.663660921    6.630696019    5.917284895
  121 VAL   CA      1171    0.574637337    6.760023838    6.053308565
  121 VAL   CB      1172    0.527464713    6.840133303    5.931788431
  121 VAL   CG1     1173    0.641238308    6.915186365    5.862265301
  121 VAL   CG2     1174    0.461893823    6.740518061    5.835939667
  121 VAL   C       1175    0.456747926    6.713043893    6.138771843
  121 VAL   O       1176    0.345170803    6.763546125    6.127305625
  122 GLY   N       1177    0.483305666    6.651846233    6.253835546
  122 GLY   H       1178    0.572094527    6.644839685    6.299317344
  122 GLY   CA      1179    0.381234942    6.579772103    6.331291486
  122 GLY   C       1180    0.251047062    6.650650160    6.369191587
  122 GLY   O       1181    0.143904569    6.590223672    6.368840214
  123 PHE   N       1182    0.274065445    6.769272108    6.424761912
  123 PHE   H       1183    0.360622678    6.806102341    6.458666690
  123 PHE   CA      1184    0.166286596    6.854641140    6.476745894
  123 PHE   CB      1185    0.225627901    6.993592580    6.500809595
  123 PHE   CG      1186    0.136718708    7.107843631    6.550338023
  123 PHE   CD1     1187    0.074885180    0.188822611    6.674822282
  123 PHE   HD1     1188    0.070902939    0.098948017    6.736376116
  123 PHE   CD2     1189    0.131535024    0.303829619    6.472331008
  123 PHE   HD2     1190    0.176402556    0.305960839    6.373016545
  123 PHE   CE1     1191    0.013169677    0.305032136    6.719651543
  123 PHE   HE1     1192   -0.057198264    0.294381917    6.802210167
  123 PHE   CE2     1193    0.069139505    0.418919506    6.519042763
  123 PHE   HE2     1194    0.086323272    0.510563931    6.462602923
  123 PHE   CZ      1195    0.010962387    0.422393336    6.645222441
  123 PHE   HZ      1196   -0.046316813    0.510276516    6.674830556
  123 PHE   C       1197    0.054990301    6.880887958    6.375093347
  123 PHE   O       1198   -0.061455143    6.863304281    6.410567443
  124 TYR   N       1199    0.088328299    6.888376851    6.246558130
  124 TYR   H       1200    0.177505238    6.853067350    6.218242474
  124 TYR   CA      1201    6.912172745    0.014027350    6.143692600
  124 TYR   CB      1202    6.993267560    0.045387905    6.017791268
  124 TYR   CG      1203    7.054340849    0.183977690    6.039515113
  124 TYR   CD1     1204    0.075200061    0.299493310    5.991052196
  124 TYR   HD1     1205   -0.015449009    0.291361199    5.931072073
  124 TYR   CD2     1206    0.260127590    0.194259520    6.100025425
  124 TYR   HD2     1207    0.307017532    0.110100544    6.151030373
  124 TYR   CE1     1208    0.136667771    0.423457425    6.004168487
  124 TYR   HE1     1209    0.104796939    0.511666911    5.948631669
  124 TYR   CE2     1210    0.319492391    0.318501097    6.119028896
  124 TYR   HE2     1211    0.420311183    0.325954536    6.159791475
  124 TYR   CZ      1212    0.256773135    0.433819076    6.073340342
  124 TYR   OH      1213    0.300987513    0.561948347    6.084474936
  124 TYR   HH      1214    0.397005819    0.564466576    6.112288729
  124 TYR   C       1215    6.783359577    6.853736551    6.120379439
  124 TYR   O       1216    6.676181110    6.912109030    6.105017892
  125 SER   N       1217    6.789667634    6.723154847    6.144895455
  125 SER   H       1218    6.877872019    6.677391021    6.133685685
  125 SER   CA      1219    6.678794882    6.626689878    6.148317566
  125 SER   CB      1220    6.727503976    6.493856322    6.206582857
  125 SER   OG      1221    6.791966003    6.521113804    6.331296843
  125 SER   HG      1222    6.891173164    6.532122533    6.325234486
  125 SER   C       1223    6.561724839    6.678250871    6.232252478
  125 SER   O       1224    6.450380554    6.638262908    6.198557263
  126 ALA   N       1225    6.585827871    6.746503713    6.343841446
  126 ALA   H       1226    6.678603864    6.764995197    6.376286258
  126 ALA   CA      1227    6.484495727    6.804574231    6.433108528
  126 ALA   CB      1228    6.553490572    6.860093398    6.557886086
  126 ALA   C       1229    6.397848649    6.907037724    6.359599456
  126 ALA   O       1230    6.276830674    6.888118273    6.348430979
  127 TYR   N       1231    6.457096627    0.067690408    6.271029588
  127 TYR   H       1232    6.542234681    0.043844548    6.224316535
  127 TYR   CA      1233    6.382401320    0.159225455    6.183567262
  127 TYR   CB      1234    6.480210255    0.242717118    6.100667596
  127 TYR   CG      1235    6.553204533    0.347240825    6.185246194
  127 TYR   CD1     1236    6.502198651    0.474289479    6.209264072
  127 TYR   HD1     1237    6.395595105    0.495884425    6.202112818
  127 TYR   CD2     1238    6.686195180    0.330093991    6.221882072
  127 TYR   HD2     1239    6.722790006    0.228367203    6.235876696
  127 TYR   CE1     1240    6.575149425    0.586873538    6.245651080
  127 TYR   HE1     1241    6.520496180    0.679257991    6.264628303
  127 TYR   CE2     1242    6.762633036    0.443327448    6.247543937
  127 TYR   HE2     1243    6.870479808    0.428239849    6.252280841
  127 TYR   CZ      1244    6.712631009    0.572398711    6.260253256
  127 TYR   OH      1245    6.793079565    0.676956115    6.293350072
  127 TYR   HH      1246    6.739799337    0.761354966    6.287105128
  127 TYR   C       1247    6.276103221    0.099838919    6.090929200
  127 TYR   O       1248    6.191217677    0.184235263    6.062639984
  128 LEU   N       1249    6.277909034    6.888364727    6.064899434
  128 LEU   H       1250    6.339517968    6.822367442    6.107895918
  128 LEU   CA      1251    6.166009279    6.835590624    5.985525256
  128 LEU   CB      1252    6.199071652    6.688567139    5.959083905
  128 LEU   CG      1253    6.308341129    6.676705476    5.852664128
  128 LEU   CD1     1254    6.359515596    6.532528646    5.853266106
  128 LEU   CD2     1255    6.250795759    6.707665230    5.714325973
  128 LEU   C       1256    6.030623136    6.835323179    6.056796017
  128 LEU   O       1257    5.931099036    6.838996102    5.984632605
  129 VAL   N       1258    6.027691766    6.822341419    6.189135745
  129 VAL   H       1259    6.121821626    6.801187361    6.215443073
  129 VAL   CA      1260    5.902717288    6.830743124    6.266099008
  129 VAL   CB      1261    5.903930807    6.756459919    6.399858737
  129 VAL   CG1     1262    5.919140796    6.606587143    6.373084492
  129 VAL   CG2     1263    6.014059736    6.809393120    6.491953719
  129 VAL   C       1264    5.848479587    0.054751564    6.272279548
  129 VAL   O       1265    5.726254963    0.067931752    6.268009318
  130 ALA   N       1266    5.939892063    0.151346258    6.273771170
  130 ALA   H       1267    6.035199279    0.155565959    6.243768639
  130 ALA   CA      1268    5.903508270    0.293040365    6.288294344
  130 ALA   CB      1269    5.837649390    0.308173777    6.425573443
  130 ALA   C       1270    6.019817859    0.391490246    6.274420422
  130 ALA   O       1271    6.114798163    0.380472655    6.351806381
  131 GLU   N       1272    5.980382688    0.507208865    6.222017177
  131 GLU   H       1273    5.882797619    0.528728515    6.218267627
  131 GLU   CA      1274    6.069570837    0.617706748    6.183963449
  131 GLU   CB      1275    6.002245803    0.719361629    6.091531123
  131 GLU   CG      1276    5.882820242    0.797010250    6.147345021
  131 GLU   CD      1277    5.759707136    0.710402319    6.174753590
  131 GLU   OE1     1278    5.707869474    0.654342727    6.075798054
  131 GLU   OE2     1279    5.743872863    0.661167889    6.288547480
  131 GLU   C       1280    6.131649329    0.692326322    6.302230861
  131 GLU   O       1281    6.247348813    0.733623201    6.296004744
  132 LYSH  N       1282    6.051156026    0.712232172    6.406216681
  132 LYSH  H       1283    5.951597631    0.709530661    6.397315701
  132 LYSH  CA      1284    6.103073721    0.783598978    6.523770768
  132 LYSH  CB      1285    5.988214665    0.867298904    6.580430873
  132 LYSH  CG      1286    6.045689514    0.962106962    6.685879522
  132 LYSH  CD      1287    5.946652214    1.062103622    6.745907987
  132 LYSH  CE      1288    5.825109513    0.996700757    6.811929486
  132 LYSH  NZ      1289    5.773152396    1.072668577    6.926566073
  132 LYSH  HZ1     1290    5.685163481    1.038272813    6.959357404
  132 LYSH  HZ2     1291    5.763685539    1.167653073    6.896759083
  132 LYSH  HZ3     1292    5.837672208    1.077860980    7.002790968
  132 LYSH  C       1293    6.167049964    0.695700471    6.631427133
  132 LYSH  O       1294    6.093550805    0.615069214    6.688241554
  133 VAL   N       1295    6.299983968    0.695834525    6.627124974
  133 VAL   H       1296    6.330466664    0.772762211    6.570969195
  133 VAL   CA      1297    6.383752930    0.627441119    6.726712332
  133 VAL   CB      1298    6.495431190    0.548733137    6.657840745
  133 VAL   CG1     1299    6.567839157    0.458629350    6.758088752
  133 VAL   CG2     1300    6.439578360    0.459690195    6.546657570
  133 VAL   C       1301    6.443692983    0.730724316    6.822376572
  133 VAL   O       1302    6.507016747    0.829591334    6.785697771
  134 THR   N       1303    6.445667566    0.703603883    0.033633039
  134 THR   H       1304    6.423841600    0.612376240    0.068301268
  134 THR   CA      1305    6.496538980    0.796911393    0.135198252
  134 THR   CB      1306    6.394508478    0.849531895    0.236345298
  134 THR   OG1     1307    6.274003828    0.878878435    0.165166572
  134 THR   HG1     1308    6.277993408    0.972418770    0.130020726
  134 THR   CG2     1309    6.435938127    0.977378505    0.309504548
  134 THR   C       1310    6.594444913    0.715807857    0.220338673
  134 THR   O       1311    6.574206477    0.596411475    0.241920458
  135 VAL   N       1312    6.717276368    0.765256620    0.232886009
  135 VAL   H       1313    6.732158221    0.863873647    0.225591322
  135 VAL   CA      1314    6.815744834    0.705991224    0.324551022
  135 VAL   CB      1315    6.931598211    0.650376769    0.241520740
  135 VAL   CG1     1316    7.041506114    0.595195396    0.332557374
  135 VAL   CG2     1317    6.892994389    0.557767352    0.126000034
  135 VAL   C       1318    6.855427340    0.803439553    0.435643886
  135 VAL   O       1319    6.839870169    0.923617765    0.414539133
  136 ILE   N       1320    6.880741165    0.746334221    0.553067456
  136 ILE   H       1321    6.870014316    0.647350134    0.562468987
  136 ILE   CA      1322    0.014168326    0.815242404    0.671890690
  136 ILE   CB      1323    6.834795349    0.800020828    0.788144053
  136 ILE   CG1     1324    6.701107210    0.869274937    0.760913762
  136 ILE   CG2     1325    6.897264929    0.842415598    0.921233496
  136 ILE   CD      1326    6.703574281    1.021104244    0.742153075
  136 ILE   C       1327    0.147890972    0.747561863    0.702702330
  136 ILE   O       1328    0.146557386    0.624576464    0.701052929
  137 THR   N       1329    0.260814360    0.813485010    0.727023718
  137 THR   H       1330    0.251755516    0.910098783    0.702863498
  137 THR   CA      1331    0.392043490    0.750061056    0.746166474
  137 THR   CB      1332    0.469349231    0.736230384    0.614852072
  137 THR   OG1     1333    0.588634540    0.659618695    0.633610004
  137 THR   HG1     1334    0.560035080    0.564208219    0.642514414
  137 THR   CG2     1335    0.508863186    0.868777855    0.549419848
  137 THR   C       1336    0.469334503    0.824446562    0.855266046
  137 THR   O       1337    0.474953655    0.947102324    0.862740515
  138 LYSH  N       1338    0.546288546    0.743578834    0.927581406
  138 LYSH  H       1339    0.549442361    0.644657784    0.913213435
  138 LYSH  CA      1340    0.615498515    0.788728292    1.049159827
  138 LYSH  CB      1341    0.528068466    0.757664117    1.170825751
  138 LYSH  CG      1342    0.565830734    0.810472799    1.309373828
  138 LYSH  CD      1343    0.595704195    0.959961495    1.322341100
  138 LYSH  CE      1344    0.649364009    0.993432344    1.461658463
  138 LYSH  NZ      1345    0.785338260    0.942274229    1.484046152
  138 LYSH  HZ1     1346    0.786729168    0.886411598    1.566975777
  138 LYSH  HZ2     1347    0.846619680    1.020445458    1.495607336
  138 LYSH  HZ3     1348    0.820237401    0.892935235    1.404373609
  138 LYSH  C       1349    0.747308221    0.712824445    1.065800461
  138 LYSH  O       1350    0.747758621    0.595454143    1.102605613
  139 HISA  N       1351    0.857738899    0.783911130    1.044735236
  139 HISA  H       1352    0.845430849    0.872848330    1.000696222
  139 HISA  CA      1353    0.992226767    0.745043582    1.089603185
  139 HISA  CB      1354    1.089006177    0.846175338    1.027827933
  139 HISA  CG      1355    1.215685801    0.793164489    0.960355960
  139 HISA  ND1     1356    1.324356210    0.863712302    0.930260471
  139 HISA  HD1     1357    1.364607928    0.928619389    0.994822810
  139 HISA  CD2     1358    1.225340112    0.681405734    0.888887173
  139 HISA  HD2     1359    1.161072120    0.595123868    0.906426233
  139 HISA  CE1     1360    1.395138269    0.790379299    0.844797785
  139 HISA  HE1     1361    1.486972758    0.818229578    0.793108272
  139 HISA  NE2     1362    1.333681040    0.677116722    0.811858800
  139 HISA  C       1363    1.002754704    0.736233281    1.241986063
  139 HISA  O       1364    0.927588806    0.806641156    1.309251530
  140 ASN   N       1365    1.102414785    0.665980822    1.295129016
  140 ASN   H       1366    1.131706628    0.579847244    1.253598524
  140 ASN   CA      1367    1.142601149    0.669195540    1.436500295
  140 ASN   CB      1368    1.247974801    0.559262628    1.451337704
  140 ASN   CG      1369    1.279893588    0.520814089    1.595939319
  140 ASN   OD1     1370    1.200216796    0.452522866    1.660089406
  140 ASN   ND2     1371    1.388221665    0.574375959    1.651483486
  140 ASN   HD21    1372    1.423407853    0.555281096    1.743112832
  140 ASN   HD22    1373    1.448647699    0.622738300    1.588168048
  140 ASN   C       1374    1.180265345    0.805979726    1.493800117
  140 ASN   O       1375    1.139528551    0.849224350    1.601500704
  141 ASP   N       1376    1.271561794    0.866648540    1.418461517
  141 ASP   H       1377    1.333292752    0.839269925    1.344707192
  141 ASP   CA      1378    1.309545867    1.007719527    1.434679137
  141 ASP   CB      1379    1.448145630    1.037711812    1.377245755
  141 ASP   CG      1380    1.468359689    0.992157661    1.232590262
  141 ASP   OD1     1381    1.523839374    0.881139020    1.217784860
  141 ASP   OD2     1382    1.429176587    1.063959604    1.138075605
  141 ASP   C       1383    1.212961958    1.119825310    1.395795175
  141 ASP   O       1384    1.169342016    1.204841768    1.473260025
  142 ASP   N       1385    1.177085146    1.112399620    1.267939331
  142 ASP   H       1386    1.237215063    1.048156882    1.220428654
  142 ASP   CA      1387    1.105150632    1.222132146    1.201628211
  142 ASP   CB      1388    1.116344252    1.219243720    1.049078369
  142 ASP   CG      1389    1.163881034    1.353249623    0.992608248
  142 ASP   OD1     1390    1.084666498    1.432561823    0.937303351
  142 ASP   OD2     1391    1.279401197    1.389138359    1.024105720
  142 ASP   C       1392    0.957451826    1.241013632    1.236823113
  142 ASP   O       1393    0.901365815    1.152224473    1.300853144
  143 GLU   N       1394    0.899459867    1.351397842    1.190525731
  143 GLU   H       1395    0.948211696    1.409365295    1.125222972
  143 GLU   CA      1396    0.761842504    1.388987688    1.225969726
  143 GLU   CB      1397    0.749294325    1.540590535    1.209595350
  143 GLU   CG      1398    0.808214420    1.624940781    1.322812850
  143 GLU   CD      1399    0.717984714    1.620055999    1.446262941
  143 GLU   OE1     1400    0.652783256    1.724891715    1.465791155
  143 GLU   OE2     1401    0.727847420    1.531826204    1.534258570
  143 GLU   C       1402    0.663761764    1.316552063    1.133555423
  143 GLU   O       1403    0.712166912    1.254792885    1.038836123
  144 GLN   N       1404    0.536698919    1.302385774    1.170175579
  144 GLN   H       1405    0.519730010    1.323768309    1.266372344
  144 GLN   CA      1406    0.435624677    1.243145448    1.081385128
  144 GLN   CB      1407    0.314018603    1.207025550    1.166905981
  144 GLN   CG      1408    0.231909165    1.095599878    1.101709256
  144 GLN   CD      1409    0.161177102    1.025898483    1.218098227
  144 GLN   OE1     1410    0.210872237    0.943297746    1.294495295
  144 GLN   NE2     1411    0.046866069    1.083044684    1.254898055
  144 GLN   HE21    1412   -0.003205154    1.048608243    1.334306673
  144 GLN   HE22    1413    0.006659034    1.156417928    1.200139021
  144 GLN   C       1414    0.391947277    1.326816410    0.960980519
  144 GLN   O       1415    0.319305052    1.426029300    0.963633827
  145 TYR   N       1416    0.432947878    1.255173762    0.856695898
  145 TYR   H       1417    0.489059453    1.172803617    0.864789687
  145 TYR   CA      1418    0.399565902    1.297825770    0.720049058
  145 TYR   CB      1419    0.520321378    1.298931887    0.626124103
  145 TYR   CG      1420    0.633660728    1.389865054    0.673974604
  145 TYR   CD1     1421    0.629339043    1.528592658    0.666674961
  145 TYR   HD1     1422    0.533959908    1.580446560    0.656928483
  145 TYR   CD2     1423    0.748616317    1.321954532    0.712612082
  145 TYR   HD2     1424    0.758616078    1.214866838    0.694913757
  145 TYR   CE1     1425    0.741241236    1.603588668    0.700915058
  145 TYR   HE1     1426    0.736895104    1.712374685    0.695650642
  145 TYR   CE2     1427    0.856893204    1.397443587    0.756168122
  145 TYR   HE2     1428    0.925896549    1.346462281    0.823387130
  145 TYR   CZ      1429    0.854107567    1.536029848    0.745819746
  145 TYR   OH      1430    0.970460004    1.603942420    0.764342601
  145 TYR   HH      1431    1.030504358    1.541924562    0.814820294
  145 TYR   C       1432    0.283241659    1.211886099    0.670155118
  145 TYR   O       1433    0.285520199    1.089965814    0.686220892
  146 ALA   N       1434    0.198030671    1.287019968    0.601007798
  146 ALA   H       1435    0.212038551    1.383963596    0.580865488
  146 ALA   CA      1436    0.082165107    1.227449755    0.532945160
  146 ALA   CB      1437   -0.041740126    1.286990598    0.600111978
  146 ALA   C       1438    0.076625709    1.267491887    0.385396041
  146 ALA   O       1439    0.112662894    1.379305312    0.348970092
  147 TRP   N       1440    0.034287291    1.175051292    0.299664325
  147 TRP   H       1441   -0.004562507    1.088326099    0.330776429
  147 TRP   CA      1442    0.031385605    1.188289487    0.153293286
  147 TRP   CB      1443    0.144960407    1.096744300    0.107166823
  147 TRP   CG      1444    0.154357012    1.050605900    6.880541620
  147 TRP   CD1     1445    0.243720272    1.095579483    6.792908027
  147 TRP   HD1     1446    0.300968435    1.187669669    6.803934868
  147 TRP   CD2     1447    0.086257120    0.947570143    6.816768285
  147 TRP   NE1     1448    0.244351881    1.018946093    6.684208830
  147 TRP   HE1     1449    0.313011496    1.027047088    6.611946050
  147 TRP   CE2     1450    0.151303385    0.924668142    6.696093339
  147 TRP   CE3     1451    6.891719232    0.875227332    6.851522099
  147 TRP   HE3     1452    6.846950882    0.887186618    6.950181972
  147 TRP   CZ2     1453    0.096204190    0.835050456    6.605242707
  147 TRP   HZ2     1454    0.142661689    0.809111323    6.510102184
  147 TRP   CZ3     1455    6.840071246    0.781343775    6.762982657
  147 TRP   HZ3     1456    6.753710678    0.723981025    6.796619408
  147 TRP   CH2     1457    6.903015450    0.760957394    6.640734804
  147 TRP   HH2     1458    6.843529167    0.711467032    6.563954403
  147 TRP   C       1459    6.809059070    1.145608018    0.112915226
  147 TRP   O       1460    6.747045890    1.064037432    0.180935771
  148 GLU   N       1461    6.769645177    1.210146926    0.003511037
  148 GLU   H       1462    6.811938957    1.298861997   -0.014915628
  148 GLU   CA      1463    6.647366269    1.169384739    6.851746624
  148 GLU   CB      1464    6.527071979    1.248411592    6.903664190
  148 GLU   CG      1465    6.395158390    1.181050777    6.865319363
  148 GLU   CD      1466    6.282000911    1.246324751    0.026010910
  148 GLU   OE1     1467    6.221434613    1.343001493   -0.025071092
  148 GLU   OE2     1468    6.239977260    1.186814477    0.127586203
  148 GLU   C       1469    6.655013140    1.181953498    6.699454970
  148 GLU   O       1470    6.728002626    1.263189717    6.642866880
  149 SER   N       1471    6.593350463    1.082325848    6.636537513
  149 SER   H       1472    6.546531696    1.004580345    6.678527154
  149 SER   CA      1473    6.597317324    1.067831733    6.490321261
  149 SER   CB      1474    6.718230680    0.987767892    6.441581182
  149 SER   OG      1475    6.693124420    0.961397673    6.303292062
  149 SER   HG      1476    6.702967929    1.049508834    6.257036966
  149 SER   C       1477    6.465934300    1.010671381    6.436639446
  149 SER   O       1478    6.406399819    0.915951702    6.487768826
  150 SER   N       1479    6.410917253    1.094592617    6.349338183
  150 SER   H       1480    6.458797797    1.182097648    6.342244303
  150 SER   CA      1481    6.290100149    1.065357310    6.270859441
  150 SER   CB      1482    6.199240547    1.187930019    6.259314289
  150 SER   OG      1483    6.114891125    1.200793412    6.374069283
  150 SER   HG      1484    6.020259410    1.174296876    6.355531849
  150 SER   C       1485    6.293361988    0.994346945    6.135364296
  150 SER   O       1486    6.201399271    1.014355021    6.056163094
  151 ALA   N       1487    6.411325878    0.944126044    6.099988321
  151 ALA   H       1488    6.473735462    0.937144768    6.177810592
  151 ALA   CA      1489    6.454111803    0.899057011    5.966753861
  151 ALA   CB      1490    6.376824504    0.770874375    5.935023753
  151 ALA   C       1491    6.458168460    1.003758623    5.855250004
  151 ALA   O       1492    6.358678314    1.032637648    5.788932398
  152 GLY   N       1493    6.581818373    1.028570070    5.812997471
  152 GLY   H       1494    6.660167506    0.976545915    5.847004431
  152 GLY   CA      1495    6.615733309    1.137647731    5.720468102
  152 GLY   C       1496    6.595430141    1.275275492    5.784158884
  152 GLY   O       1497    6.574604280    1.287365875    5.904778560
  153 GLY   N       1498    6.597938273    1.375157360    5.696353172
  153 GLY   H       1499    6.589907768    1.356323031    5.598462543
  153 GLY   CA      1500    6.604600278    1.520116774    5.719834787
  153 GLY   C       1501    6.721025972    1.572172254    5.804376821
  153 GLY   O       1502    6.820325762    1.630302375    5.760909118
  154 SER   N       1503    6.729838977    1.523336738    5.927782020
  154 SER   H       1504    6.670590161    1.447169448    5.954039901
  154 SER   CA      1505    6.819677061    1.574305260    6.032395105
  154 SER   CB      1506    6.788029544    1.720070062    6.066454719
  154 SER   OG      1507    6.657935614    1.726439563    6.125486828
  154 SER   HG      1508    6.591908565    1.774950184    6.068147637
  154 SER   C       1509    6.819408072    1.492529459    6.161717056
  154 SER   O       1510    6.722336354    1.423076338    6.191421364
  155 PHE   N       1511    0.000045666    1.514766635    6.247058289
  155 PHE   H       1512    0.083543135    1.568794364    6.236609493
  155 PHE   CA      1513    6.909008743    1.462128729    6.383957955
  155 PHE   CB      1514    7.000804863    1.345685173    6.421660171
  155 PHE   CG      1515    7.152732902    1.363600456    6.419862418
  155 PHE   CD1     1516    0.297215019    1.399913766    6.538096979
  155 PHE   HD1     1517    0.235338054    1.408272371    6.627436085
  155 PHE   CD2     1518    0.303639585    1.341060037    6.301814991
  155 PHE   HD2     1519    0.248587478    1.331635888    6.208217421
  155 PHE   CE1     1520    0.434147165    1.423741651    6.536413005
  155 PHE   HE1     1521    0.482878632    1.469062811    6.622739347
  155 PHE   CE2     1522    0.441294817    1.360312172    6.301677054
  155 PHE   HE2     1523    0.502523369    1.327170718    6.217817632
  155 PHE   CZ      1524    0.504710013    1.398117011    6.419441839
  155 PHE   HZ      1525    0.612939584    1.411039557    6.421049557
  155 PHE   C       1526    6.897700264    1.563841122    6.497706792
  155 PHE   O       1527    6.948717098    1.674868262    6.483540533
  156 THR   N       1528    6.833011995    1.528666493    6.608476544
  156 THR   H       1529    6.788475555    1.440654667    6.624946177
  156 THR   CA      1530    6.833306793    1.625547747    6.719053457
  156 THR   CB      1531    6.695464091    1.676208214    6.762015179
  156 THR   OG1     1532    6.619730161    1.561755195    6.802235487
  156 THR   HG1     1533    6.597987070    1.511798290    6.718381174
  156 THR   CG2     1534    6.620170874    1.768704030    6.666160944
  156 THR   C       1535    6.914370236    1.571742269    6.837145507
  156 THR   O       1536    6.903564017    1.451111219    6.858638498
  157 VAL   N       1537    0.073137177    1.656140554    6.904439478
  157 VAL   H       1538    0.078377477    1.751422951    6.874527678
  157 VAL   CA      1539    0.159991998    1.622895561    0.099358805
  157 VAL   CB      1540    0.305679170    1.613582821    0.053517038
  157 VAL   CG1     1541    0.410971409    1.575885624    0.157948598
  157 VAL   CG2     1542    0.328923419    1.524831008   -0.068935318
  157 VAL   C       1543    0.144348561    1.725286970    0.211977954
  157 VAL   O       1544    0.133527922    1.846258530    0.192504257
  158 ARG   N       1545    0.142477598    1.669209082    0.332563071
  158 ARG   H       1546    0.133410817    1.570540325    0.346099538
  158 ARG   CA      1547    0.120794034    1.748818716    0.454237371
  158 ARG   CB      1548   -0.028188447    1.776762126    0.475051750
  158 ARG   CG      1549   -0.112557604    1.649206590    0.479845425
  158 ARG   CD      1550    6.659960128    1.665468870    0.521121555
  158 ARG   NE      1551    6.608907827    1.533439643    0.560733744
  158 ARG   HE      1552    6.600041630    1.463645378    0.489681100
  158 ARG   CZ      1553    6.559420529    1.503187316    0.681526249
  158 ARG   NH1     1554    6.557668396    1.598884658    0.775307639
  158 ARG   HH11    1555    6.532590580    1.574487727    0.868982044
  158 ARG   HH12    1556    6.557151964    1.695732162    0.750415347
  158 ARG   NH2     1557    6.471456773    1.402171176    0.684931143
  158 ARG   HH21    1558    6.444933600    1.361278248    0.772239940
  158 ARG   HH22    1559    6.428571295    1.366580870    0.601908085
  158 ARG   C       1560    0.178470986    1.678478300    0.577264139
  158 ARG   O       1561    0.210927274    1.559940515    0.582463336
  159 THR   N       1562    0.209591870    1.759832871    0.677772470
  159 THR   H       1563    0.227303148    1.857307146    0.664141122
  159 THR   CA      1564    0.240868240    1.713237196    0.813649090
  159 THR   CB      1565    0.339802642    1.811490831    0.876634870
  159 THR   OG1     1566    0.465166245    1.804810716    0.808140634
  159 THR   HG1     1567    0.542537590    1.843057774    0.858653290
  159 THR   CG2     1568    0.361338803    1.796478821    1.027373601
  159 THR   C       1569    0.112300163    1.692946638    0.894084883
  159 THR   O       1570    0.040885579    1.779110415    0.945121742
  160 ASP   N       1571    0.091603599    1.563852133    0.918440076
  160 ASP   H       1572    0.162880825    1.493719728    0.919442377
  160 ASP   CA      1573    6.895015995    1.512337482    0.993316707
  160 ASP   CB      1574    6.883515415    1.362136815    0.966541042
  160 ASP   CG      1575    6.755873854    1.310306956    1.033091257
  160 ASP   OD1     1576    6.649066823    1.318178239    0.968629630
  160 ASP   OD2     1577    6.767095864    1.254721107    1.144475696
  160 ASP   C       1578    6.911456224    1.534599277    1.143796761
  160 ASP   O       1579    7.005914325    1.491125193    1.209517446
  161 THR   N       1580    6.819238085    1.616745842    1.193160289
  161 THR   H       1581    6.773047273    1.675898448    1.127063619
  161 THR   CA      1582    6.813137200    1.645703933    1.337138507
  161 THR   CB      1583    6.776112641    1.788153313    1.378911174
  161 THR   OG1     1584    6.667329465    1.847725594    1.307743479
  161 THR   HG1     1585    6.660705500    1.944375831    1.332511273
  161 THR   CG2     1586    6.904928810    1.868726179    1.360978080
  161 THR   C       1587    6.724751538    1.552875820    1.420691729
  161 THR   O       1588    6.672294843    1.588273951    1.526173145
  162 GLY   N       1589    6.674675186    1.444849097    1.361433090
  162 GLY   H       1590    6.703221978    1.423101589    1.268090397
  162 GLY   CA      1591    6.577157309    1.353868640    1.423277248
  162 GLY   C       1592    6.633872614    1.256407048    1.526703834
  162 GLY   O       1593    6.732998075    1.287958911    1.592344608
  163 GLU   N       1594    6.597716506    1.128968162    1.514826698
  163 GLU   H       1595    6.547988540    1.108692925    1.430466502
  163 GLU   CA      1596    6.625030790    1.024270829    1.614339187
  163 GLU   CB      1597    6.518855086    0.914123075    1.611565425
  163 GLU   CG      1598    6.401639115    0.960329678    1.698357942
  163 GLU   CD      1599    6.298199262    0.847624905    1.700289634
  163 GLU   OE1     1600    6.208881241    0.852652341    1.612985467
  163 GLU   OE2     1601    6.305195030    0.758467964    1.787633702
  163 GLU   C       1602    6.767215300    0.967931066    1.609653769
  163 GLU   O       1603    6.814633623    0.934286694    1.501258254
  164 PRO   N       1604    6.825734367    0.942334664    1.726319326
  164 PRO   CA      1605    0.042859430    0.887309140    1.734817513
  164 PRO   CB      1606    0.080808536    0.888680114    1.883045725
  164 PRO   CG      1607    6.904786374    0.989659867    1.947838826
  164 PRO   CD      1608    6.779051435    0.974199506    1.862018759
  164 PRO   C       1609    0.045609264    0.743251120    1.683311391
  164 PRO   O       1610   -0.056600228    0.674830846    1.684988172
  165 MET   N       1611    0.165401229    0.691005241    1.658591723
  165 MET   H       1612    0.239346848    0.756564037    1.643291732
  165 MET   CA      1613    0.190060190    0.557084054    1.603191328
  165 MET   CB      1614    0.126863315    0.535879283    1.465475994
  165 MET   CG      1615    0.177437649    0.643694688    1.369408349
  165 MET   SD      1616    0.111524621    0.608619351    1.202336715
  165 MET   CE      1617    0.251457122    0.527504921    1.128004376
  165 MET   C       1618    0.332438280    0.501949228    1.613295593
  165 MET   O       1619    0.361956226    0.401152187    1.549272013
  166 GLY   N       1620    0.425206065    0.585980608    1.658260754
  166 GLY   H       1621    0.401642156    0.678783598    1.687127718
  166 GLY   CA      1622    0.568184850    0.556174597    1.674975888
  166 GLY   C       1623    0.661610877    0.525760588    1.557699783
  166 GLY   O       1624    0.759727705    0.597164285    1.537647549
  167 ARG   N       1625    0.625453461    0.424562438    1.479347429
  167 ARG   H       1626    0.538565639    0.376282783    1.490196723
  167 ARG   CA      1627    0.708891099    0.376670349    1.368201089
  167 ARG   CB      1628    0.817079430    0.283272586    1.422767376
  167 ARG   CG      1629    0.940763548    0.307439658    1.336000661
  167 ARG   CD      1630    1.051959429    0.205083596    1.359781227
  167 ARG   NE      1631    0.993649267    0.071905920    1.338090739
  167 ARG   HE      1632    0.982428997    0.045409353    1.242319983
  167 ARG   CZ      1633    0.967364799   -0.030189487    1.420804865
  167 ARG   NH1     1634    0.998782902   -0.020796796    1.550717198
  167 ARG   HH11    1635    0.988502283   -0.100537564    1.610174841
  167 ARG   HH12    1636    1.025217890    0.068359318    1.587510154
  167 ARG   NH2     1637    0.922544478   -0.150535171    1.382564358
  167 ARG   HH21    1638    0.924102550   -0.237055356    1.432667383
  167 ARG   HH22    1639    0.881585905   -0.157281784    1.291594961
  167 ARG   C       1640    0.622672863    0.290127029    1.276104808
  167 ARG   O       1641    0.546890470    0.199906567    1.311386961
  168 GLY   N       1642    0.617617813    0.344168568    1.154692211
  168 GLY   H       1643    0.675401029    0.424162026    1.138501263
  168 GLY   CA      1644    0.561801615    0.267117449    1.042641042
  168 GLY   C       1645    0.495579591    0.348337138    0.931164560
  168 GLY   O       1646    0.511270280    0.470335899    0.932132338
  169 THR   N       1647    0.397699569    0.284402966    0.867736726
  169 THR   H       1648    0.346474342    0.209142355    0.909103462
  169 THR   CA      1649    0.332881756    0.335664801    0.746166775
  169 THR   CB      1650    0.413275604    0.311917703    0.618182325
  169 THR   OG1     1651    0.535463846    0.385969119    0.624050395
  169 THR   HG1     1652    0.596744894    0.325050596    0.573712808
  169 THR   CG2     1653    0.340962860    0.349607160    0.488718669
  169 THR   C       1654    0.199952709    0.260378517    0.737824617
  169 THR   O       1655    0.192303285    0.139469089    0.716578520
  170 LYSH  N       1656    0.094693449    0.340569367    0.724522849
  170 LYSH  H       1657    0.111965401    0.438321399    0.712481123
  170 LYSH  CA      1658    6.876927932    0.287328293    0.715194507
  170 LYSH  CB      1659    6.794762449    0.369029226    0.815111215
  170 LYSH  CG      1660    6.826425796    0.338967454    0.961738427
  170 LYSH  CD      1661    6.731664242    0.427161953    1.043279737
  170 LYSH  CE      1662    6.742600543    0.400899735    1.193624079
  170 LYSH  NZ      1663    6.653946088    0.486569806    1.273691118
  170 LYSH  HZ1     1664    6.574065845    0.519524597    1.223359291
  170 LYSH  HZ2     1665    6.699069052    0.572440787    1.297984421
  170 LYSH  HZ3     1666    6.627466448    0.440617147    1.358468368
  170 LYSH  C       1667    6.817121852    0.323974243    0.579219114
  170 LYSH  O       1668    6.795759504    0.440956359    0.547754486
  171 VAL   N       1669    6.800960438    0.227812104    0.488754692
  171 VAL   H       1670    6.846196735    0.139218844    0.499094111
  171 VAL   CA      1671    6.738520843    0.248554106    0.357288040
  171 VAL   CB      1672    6.801920681    0.164094202    0.246563282
  171 VAL   CG1     1673    6.737976944    0.205072109    0.113734316
  171 VAL   CG2     1674    6.954859004    0.166424532    0.242897279
  171 VAL   C       1675    6.586494719    0.234842389    0.367899866
  171 VAL   O       1676    6.537423533    0.122435088    0.377229190
  172 ILE   N       1677    6.518170799    0.347153667    0.347725150
  172 ILE   H       1678    6.552363406    0.434180749    0.312253951
  172 ILE   CA      1679    6.371324455    0.348140488    0.354634361
  172 ILE   CB      1680    6.314975220    0.456195453    0.447141947
  172 ILE   CG1     1681    6.394785995    0.464521198    0.577414523
  172 ILE   CG2     1682    6.167122703    0.436758374    0.481394981
  172 ILE   CD      1683    6.410965402    0.607638049    0.629036165
  172 ILE   C       1684    6.296416836    0.365520196    0.222350846
  172 ILE   O       1685    6.338649756    0.449734100    0.143272410
  173 LEU   N       1686    6.228880244    0.255164218    0.191497034
  173 LEU   H       1687    6.224336534    0.176402694    0.252946014
  173 LEU   CA      1688    6.145536769    0.241915521    0.071119752
  173 LEU   CB      1689    6.153826772    0.094388368    0.031411015
  173 LEU   CG      1690    6.294162925    0.043023223    6.917491831
  173 LEU   CD1     1691    6.278068724   -0.105684442    6.885304465
  173 LEU   CD2     1692    6.350202449    0.115123873    6.794742362
  173 LEU   C       1693    5.999039347    0.280349587    0.092806800
  173 LEU   O       1694    5.944047299    0.269377873    0.202292896
  174 HISB  N       1695    5.938108337    0.345801971    6.913278969
  174 HISB  H       1696    5.958464939    0.360351957    6.816450679
  174 HISB  CA      1697    5.802823551    0.403289871    6.911806422
  174 HISB  CB      1698    5.801631276    0.553686204    6.883670585
  174 HISB  CG      1699    5.880607033    0.636608109    0.066204649
  174 HISB  ND1     1700    5.833888190    0.680967303    0.182571911
  174 HISB  CD2     1701    6.010403366    0.665505208    0.069194458
  174 HISB  HD2     1702    6.084459634    0.624641847    0.000431024
  174 HISB  CE1     1703    5.933032483    0.733760282    0.253789573
  174 HISB  HE1     1704    5.929287812    0.800903533    0.339572804
  174 HISB  NE2     1705    6.045411385    0.724171673    0.183309238
  174 HISB  HE2     1706    6.124937071    0.780085048    0.206747671
  174 HISB  C       1707    5.710029951    0.338729489    6.808697895
  174 HISB  O       1708    5.698085561    0.367330613    6.689661510
  175 LEU   N       1709    5.644497130    0.235776711    6.861547466
  175 LEU   H       1710    5.638774640    0.222566447    6.960501378
  175 LEU   CA      1711    5.576911401    0.134594746    6.779077909
  175 LEU   CB      1712    5.546584155    0.004973276    6.854487935
  175 LEU   CG      1713    5.650205772    6.811570496    6.847367604
  175 LEU   CD1     1714    5.675250069    6.772893524    6.701484658
  175 LEU   CD2     1715    5.783323024    6.839054489    6.917584246
  175 LEU   C       1716    5.437656733    0.190964479    6.750151379
  175 LEU   O       1717    5.358324199    0.226869266    6.837011712
  176 LYSH  N       1718    5.416611464    0.189395269    6.618840823
  176 LYSH  H       1719    5.488538574    0.176119247    6.550660246
  176 LYSH  CA      1720    5.292119264    0.243213267    6.562145889
  176 LYSH  CB      1721    5.301702536    0.229086892    6.410114495
  176 LYSH  CG      1722    5.420107958    0.305917752    6.351070651
  176 LYSH  CD      1723    5.375198623    0.324568860    6.206015233
  176 LYSH  CE      1724    5.448834674    0.227097699    6.113895165
  176 LYSH  NZ      1725    5.391181110    0.209324729    5.979857969
  176 LYSH  HZ1     1726    5.293537048    0.187860040    5.977669256
  176 LYSH  HZ2     1727    5.446282523    0.134581160    5.942734614
  176 LYSH  HZ3     1728    5.411603141    0.290398746    5.924995003
  176 LYSH  C       1729    5.163426309    0.174349512    6.608011785
  176 LYSH  O       1730    5.161323294    0.053199419    6.629150762
  177 GLU   N       1731    5.053107788    0.238329063    6.570237252
  177 GLU   H       1732    5.057066069    0.338035368    6.563619599
  177 GLU   CA      1733    4.922801746    0.173952184    6.592298804
  177 GLU   CB      1734    4.815328699    0.280500823    6.569708077
  177 GLU   CG      1735    4.821759389    0.373556201    6.690978194
  177 GLU   CD      1736    4.691399270    0.452411603    6.704886872
  177 GLU   OE1     1737    4.599772307    0.398290765    6.770453995
  177 GLU   OE2     1738    4.685393835    0.571586341    6.667653594
  177 GLU   C       1739    4.892024423    0.051134618    6.506394801
  177 GLU   O       1740    4.810601761   -0.034322422    6.540984466
  178 ASP   N       1741    4.952728030    0.048004016    6.388083143
  178 ASP   H       1742    4.980832451    0.126381834    6.332702105
  178 ASP   CA      1743    4.951710086    6.850553507    6.298311951
  178 ASP   CB      1744    4.956759228    6.882303631    6.148732587
  178 ASP   CG      1745    5.089897964    0.029574738    6.112720302
  178 ASP   OD1     1746    5.160457813   -0.033229077    6.030854622
  178 ASP   OD2     1747    5.121514399    0.139600643    6.162940067
  178 ASP   C       1748    5.056200072    6.744555038    6.333740306
  178 ASP   O       1749    5.015877078    6.629846349    6.352293698
  179 GLN   N       1750    5.162115878    6.788723323    6.400981037
  179 GLN   H       1751    5.174602175    6.885584878    6.422496584
  179 GLN   CA      1752    5.269636674    6.695202012    6.437117018
  179 GLN   CB      1753    5.409481064    6.755510620    6.422372128
  179 GLN   CG      1754    5.445158904    6.798851933    6.280056292
  179 GLN   CD      1755    5.441568195    6.682585867    6.180666609
  179 GLN   OE1     1756    5.540056600    6.610084214    6.167633834
  179 GLN   NE2     1757    5.344739096    6.682475017    6.089495798
  179 GLN   HE21    1758    5.342382489    6.611946179    6.018651671
  179 GLN   HE22    1759    5.277478236    6.756438296    6.087426127
  179 GLN   C       1760    5.257464926    6.643862546    6.580739927
  179 GLN   O       1761    5.332412307    6.554855995    6.620622176
  180 THR   N       1762    5.159585301    6.683915800    6.661389267
  180 THR   H       1763    5.095390888    6.754099842    6.630503705
  180 THR   CA      1764    5.154884368    6.649974934    6.804351277
  180 THR   CB      1765    5.046975007    6.727100480    6.880628749
  180 THR   OG1     1766    4.923297089    6.732142552    6.809040706
  180 THR   HG1     1767    4.853002451    6.780323410    6.861359690
  180 THR   CG2     1768    5.086635462    6.861236522    0.023710890
  180 THR   C       1769    5.137878645    6.505182306    6.850819113
  180 THR   O       1770    5.172775823    6.483412779    6.966748168
  181 GLU   N       1771    5.128771755    6.408817699    6.759586741
  181 GLU   H       1772    5.118309249    6.432410450    6.662970987
  181 GLU   CA      1773    5.170458263    6.270447387    6.786510561
  181 GLU   CB      1774    5.159943605    6.180513991    6.663164572
  181 GLU   CG      1775    5.203183950    6.240361301    6.529148555
  181 GLU   CD      1776    5.211237165    6.127367986    6.426305482
  181 GLU   OE1     1777    5.308533738    6.050094236    6.439944994
  181 GLU   OE2     1778    5.112467681    6.113524228    6.350949571
  181 GLU   C       1779    5.304486975    6.245439066    6.855963586
  181 GLU   O       1780    5.307194615    6.198349231    6.969565434
  182 TYR   N       1781    5.409029201    6.312741837    6.808725561
  182 TYR   H       1782    5.409757201    6.364203053    6.722977849
  182 TYR   CA      1783    5.544318798    6.307013842    6.865934960
  182 TYR   CB      1784    5.647589015    6.379541243    6.779418940
  182 TYR   CG      1785    5.667298481    6.327458012    6.636912832
  182 TYR   CD1     1786    5.714690040    6.198309311    6.616992497
  182 TYR   HD1     1787    5.795009709    6.158002493    6.678678116
  182 TYR   CD2     1788    5.599503130    6.390619976    6.533296700
  182 TYR   HD2     1789    5.582475754    6.497492016    6.546384324
  182 TYR   CE1     1790    5.685181483    6.131232429    6.498878411
  182 TYR   HE1     1791    5.702690768    6.023640513    6.499380404
  182 TYR   CE2     1792    5.572324846    6.323465294    6.414654694
  182 TYR   HE2     1793    5.515629948    6.379478694    6.340296184
  182 TYR   CZ      1794    5.609259407    6.190413605    6.398600587
  182 TYR   OH      1795    5.538651294    6.110138907    6.314531111
  182 TYR   HH      1796    5.453770203    6.091716593    6.364093014
  182 TYR   C       1797    5.568730092    6.340235221    0.094354843
  182 TYR   O       1798    5.669361670    6.297436485    0.150662516
  183 LEU   N       1799    5.479536164    6.415763297    0.157856143
  183 LEU   H       1800    5.411192941    6.463901092    0.102961631
  183 LEU   CA      1801    5.471830349    6.447581867    0.301160756
  183 LEU   CB      1802    5.372790803    6.562860231    0.318717521
  183 LEU   CG      1803    5.454443560    6.690127627    0.295375741
  183 LEU   CD1     1804    5.359462670    6.797741541    0.242403860
  183 LEU   CD2     1805    5.527721888    6.738764445    0.420560542
  183 LEU   C       1806    5.426713325    6.333161712    0.392151506
  183 LEU   O       1807    5.463729603    6.338586735    0.509328688
  184 GLU   N       1808    5.354793688    6.234300888    0.339766510
  184 GLU   H       1809    5.335364892    6.224618698    0.242143799
  184 GLU   CA      1810    5.286276687    6.136337134    0.425315790
  184 GLU   CB      1811    5.192092266    6.073836148    0.322201565
  184 GLU   CG      1812    5.083892016    5.979928195    0.375865703
  184 GLU   CD      1813    5.123541558    5.835671151    0.407932925
  184 GLU   OE1     1814    5.144222176    5.767902313    0.304953815
  184 GLU   OE2     1815    5.097730396    5.791263949    0.521887466
  184 GLU   C       1816    5.376312666    6.034171117    0.495062673
  184 GLU   O       1817    5.449330452    5.968707919    0.420801506
  185 GLU   N       1818    5.345698387    6.000226492    0.619972594
  185 GLU   H       1819    5.264693969    6.038139342    0.664725237
  185 GLU   CA      1820    5.419268854    5.906855382    0.706463038
  185 GLU   CB      1821    5.324372222    5.886181626    0.824689667
  185 GLU   CG      1822    5.372091873    5.783310348    0.927394321
  185 GLU   CD      1823    5.246985866    5.739632688    1.003858618
  185 GLU   OE1     1824    5.252339150    5.746800513    1.128538067
  185 GLU   OE2     1825    5.141674751    5.704948055    0.946149345
  185 GLU   C       1826    5.458201332    5.771200964    0.647354280
  185 GLU   O       1827    5.578676087    5.746630320    0.643791723
  186 ARG   N       1828    5.358398696    5.702171298    0.592906903
  186 ARG   H       1829    5.266445661    5.738887350    0.578827471
  186 ARG   CA      1830    5.380697887    5.571745956    0.528856752
  186 ARG   CB      1831    5.248508818    5.496821497    0.510807289
  186 ARG   CG      1832    5.179695151    5.464280186    0.643531667
  186 ARG   CD      1833    5.043809689    5.396969697    0.623166927
  186 ARG   NE      1834    5.039819980    5.281760000    0.531953943
  186 ARG   HE      1835    5.128969008    5.266822790    0.489175588
  186 ARG   CZ      1836    4.925210188    5.219462459    0.501273187
  186 ARG   NH1     1837    4.807019120    5.266538661    0.543334637
  186 ARG   HH11    1838    4.717222379    5.237561676    0.510219015
  186 ARG   HH12    1839    4.799411891    5.357031645    0.585205273
  186 ARG   NH2     1840    4.920707538    5.120626638    0.410889914
  186 ARG   HH21    1841    4.843522006    5.086675940    0.357142106
  186 ARG   HH22    1842    5.009323664    5.076895161    0.395629349
  186 ARG   C       1843    5.451442473    5.578621235    0.393352627
  186 ARG   O       1844    5.530620913    5.491641130    0.357338261
  187 ARG   N       1845    5.417457841    5.684134326    0.319860910
  187 ARG   H       1846    5.329099487    5.729518020    0.331457177
  187 ARG   CA      1847    5.485325021    5.725193909    0.196086428
  187 ARG   CB      1848    5.439273633    5.857296984    0.134125593
  187 ARG   CG      1849    5.446502404    5.872614487   -0.017937029
  187 ARG   CD      1850    5.334102469    5.796409777    6.830512339
  187 ARG   NE      1851    5.360806292    5.818302667    6.687634413
  187 ARG   HE      1852    5.333401850    5.908561260    6.654412062
  187 ARG   CZ      1853    5.396188435    5.732032048    6.591397807
  187 ARG   NH1     1854    5.421078631    5.602145806    6.612933064
  187 ARG   HH11    1855    5.441487943    5.539012645    6.538128361
  187 ARG   HH12    1856    5.382712424    5.568372558    6.698872535
  187 ARG   NH2     1857    5.433748334    5.786513620    6.474881699
  187 ARG   HH21    1858    5.462664352    5.724097790    6.402305617
  187 ARG   HH22    1859    5.421455337    5.883698428    6.454800875
  187 ARG   C       1860    5.634749703    5.739556015    0.225666736
  187 ARG   O       1861    5.708330525    5.662691533    0.163944229
  188 ILE   N       1862    5.677798783    5.824394488    0.318622091
  188 ILE   H       1863    5.609666046    5.880511928    0.365638049
  188 ILE   CA      1864    5.817123669    5.859136096    0.350095847
  188 ILE   CB      1865    5.841381367    5.970013057    0.452713360
  188 ILE   CG1     1866    5.772540362    6.103548253    0.423723216
  188 ILE   CG2     1867    5.991664474    5.997221341    0.461861984
  188 ILE   CD      1868    5.760909728    6.204311643    0.538276174
  188 ILE   C       1869    5.885106683    5.726378610    0.384256160
  188 ILE   O       1870    5.975257611    5.683925939    0.312134132
  189 LYSH  N       1871    5.831856357    5.661366716    0.487349717
  189 LYSH  H       1872    5.748778707    5.694567248    0.532024418
  189 LYSH  CA      1873    5.882502187    5.530811652    0.532091322
  189 LYSH  CB      1874    5.786298943    5.488211950    0.643191198
  189 LYSH  CG      1875    5.836140564    5.364227741    0.717694856
  189 LYSH  CD      1876    5.726830063    5.282950653    0.787351526
  189 LYSH  CE      1877    5.788640412    5.145727535    0.814888762
  189 LYSH  NZ      1878    5.695581629    5.067650982    0.897655238
  189 LYSH  HZ1     1879    5.690270808    5.104181742    0.990589306
  189 LYSH  HZ2     1880    5.727021951    4.972935453    0.904003522
  189 LYSH  HZ3     1881    5.606216734    5.070573174    0.852873793
  189 LYSH  C       1882    5.901611286    5.413324921    0.435941991
  189 LYSH  O       1883    6.001419774    5.341521766    0.439580600
  190 GLU   N       1884    5.811280465    5.403775716    0.338791820
  190 GLU   H       1885    5.727754025    5.458767238    0.339432674
  190 GLU   CA      1886    5.821070201    5.312985655    0.223581841
  190 GLU   CB      1887    5.690503002    5.283568450    0.149437427
  190 GLU   CG      1888    5.714638627    5.183911529    0.035885687
  190 GLU   CD      1889    5.591774679    5.154674760    6.868479502
  190 GLU   OE1     1890    5.507618218    5.244067611    6.844993154
  190 GLU   OE2     1891    5.592116532    5.039686802    6.819475605
  190 GLU   C       1892    5.931333322    5.356463334    0.126830946
  190 GLU   O       1893    6.028773331    5.283178544    0.110553771
  191 ILE   N       1894    5.927439678    5.483088062    0.086303885
  191 ILE   H       1895    5.848172332    5.541994381    0.102062689
  191 ILE   CA      1896    6.025546259    5.541812451    6.912827967
  191 ILE   CB      1897    5.963332962    5.669432803    6.855786777
  191 ILE   CG1     1898    5.857792945    5.629776036    6.752351585
  191 ILE   CG2     1899    6.067510115    5.758979702    6.788393907
  191 ILE   CD      1900    5.764445243    5.747461185    6.723333672
  191 ILE   C       1901    6.166754709    5.549727550    0.052292082
  191 ILE   O       1902    6.264187846    5.551751240   -0.022765322
  192 VAL   N       1903    6.176450406    5.557504065    0.184717741
  192 VAL   H       1904    6.103672740    5.607382207    0.231787714
  192 VAL   CA      1905    6.302754994    5.533858031    0.256134315
  192 VAL   CB      1906    6.290098467    5.574458976    0.403120676
  192 VAL   CG1     1907    6.408123032    5.526033554    0.487589715
  192 VAL   CG2     1908    6.268610699    5.723314459    0.431215535
  192 VAL   C       1909    6.361399800    5.394785540    0.230981346
  192 VAL   O       1910    6.453308224    5.372616223    0.152291738
  193 LYSH  N       1911    6.280247521    5.299964790    0.276941475
  193 LYSH  H       1912    6.188075756    5.327313357    0.304462432
  193 LYSH  CA      1913    6.298843311    5.154254555    0.271023918
  193 LYSH  CB      1914    6.192037906    5.073750233    0.345342181
  193 LYSH  CG      1915    6.224893275    4.928138837    0.378941939
  193 LYSH  CD      1916    6.106085640    4.854585381    0.441251332
  193 LYSH  CE      1917    6.135822425    4.704747181    0.449809242
  193 LYSH  NZ      1918    6.170820086    4.647916468    0.318825965
  193 LYSH  HZ1     1919    6.270438707    4.643458083    0.311304784
  193 LYSH  HZ2     1920    6.138514141    4.707448956    0.245257388
  193 LYSH  HZ3     1921    6.130088702    4.556850934    0.311896079
  193 LYSH  C       1922    6.318001398    5.094416944    0.131508050
  193 LYSH  O       1923    6.380541727    4.990560722    0.110705769
  194 LYSH  N       1924    6.247475855    5.156673589    0.037490721
  194 LYSH  H       1925    6.156244989    5.185750943    0.066335935
  194 LYSH  CA      1926    6.252538615    5.120585232    6.814008978
  194 LYSH  CB      1927    6.143265442    5.194766493    6.736783859
  194 LYSH  CG      1928    6.141437198    5.156582497    6.588632257
  194 LYSH  CD      1929    6.045559129    5.239615946    6.503071689
  194 LYSH  CE      1930    6.048284816    5.195217783    6.356680521
  194 LYSH  NZ      1931    5.933103788    5.245420957    6.280386702
  194 LYSH  HZ1     1932    5.851286358    5.191496799    6.300337159
  194 LYSH  HZ2     1933    5.948042238    5.229667434    6.182765869
  194 LYSH  HZ3     1934    5.921727822    5.343631551    6.295395588
  194 LYSH  C       1935    6.388506163    5.153020776    6.751779008
  194 LYSH  O       1936    6.470895279    5.066149581    6.723593388
  195 HISB  N       1937    6.440276519    5.273222957    6.775501212
  195 HISB  H       1938    6.413624326    5.314838326    6.862446343
  195 HISB  CA      1939    6.557236457    5.330130240    6.706995123
  195 HISB  CB      1940    6.515295725    5.470365295    6.662451835
  195 HISB  CG      1941    6.410415546    5.487682366    6.552390448
  195 HISB  ND1     1942    6.431916156    5.524399930    6.426380351
  195 HISB  CD2     1943    6.282436221    5.516592272    6.574185344
  195 HISB  HD2     1944    6.221308265    5.497168269    6.662323298
  195 HISB  CE1     1945    6.320047408    5.561243739    6.364593845
  195 HISB  HE1     1946    6.306889202    5.582085047    6.258410431
  195 HISB  NE2     1947    6.228779565    5.562192764    6.461342250
  195 HISB  HE2     1948    6.129716391    5.568023644    6.448993597
  195 HISB  C       1949    6.690425422    5.345646817    6.780691843
  195 HISB  O       1950    6.792109917    5.284041097    6.749164092
  196 SER   N       1951    6.694102422    5.421354997    6.889981172
  196 SER   H       1952    6.621241868    5.448028233    6.953061252
  196 SER   CA      1953    6.818946378    5.462368848    0.036917737
  196 SER   CB      1954    6.790908279    5.597131671    0.103707154
  196 SER   OG      1955    6.658503378    5.612061464    0.155596481
  196 SER   HG      1956    6.602072569    5.661736917    0.089653321
  196 SER   C       1957    6.877970792    5.359890423    0.133998511
  196 SER   O       1958    6.980683831    5.387818898    0.195637670
  197 GLN   N       1959    6.817070995    5.241655799    0.135460535
  197 GLN   H       1960    6.751352613    5.237886120    0.060170164
  197 GLN   CA      1961    6.848982973    5.137818097    0.234504934
  197 GLN   CB      1962    6.758497046    5.017687996    0.206334324
  197 GLN   CG      1963    6.823038683    4.921519357    0.106367929
  197 GLN   CD      1964    6.838460186    4.984461172    6.886711905
  197 GLN   OE1     1965    6.932214196    5.047613743    6.838225425
  197 GLN   NE2     1966    6.731082373    4.965541170    6.810567956
  197 GLN   HE21    1967    6.729212905    5.004558804    6.718522362
  197 GLN   HE22    1968    6.662289479    4.898584924    6.838546541
  197 GLN   C       1969    0.078001048    5.103115984    0.252341627
  197 GLN   O       1970    0.121601658    5.098038925    0.367249635
  198 PHE   N       1971    0.159057969    5.117416366    0.147863100
  198 PHE   H       1972    0.116132230    5.143662995    0.061432768
  198 PHE   CA      1973    0.304908388    5.100479338    0.140608432
  198 PHE   CB      1974    0.340070113    5.087623025   -0.007748958
  198 PHE   CG      1975    0.440844361    4.973804255   -0.025035911
  198 PHE   CD1     1976    0.576994478    5.000232040    6.884568470
  198 PHE   HD1     1977    0.602163074    5.102852828    6.911360441
  198 PHE   CD2     1978    0.400382089    4.841434592    6.881062311
  198 PHE   HD2     1979    0.293462365    4.825108861    6.894492523
  198 PHE   CE1     1980    0.669363398    4.898393903    6.864078010
  198 PHE   HE1     1981    0.764566607    4.926758420    6.819213731
  198 PHE   CE2     1982    0.487115003    4.734530609    6.861832175
  198 PHE   HE2     1983    0.456348456    4.633061661    6.836564163
  198 PHE   CZ      1984    0.622081514    4.767716304    6.861073158
  198 PHE   HZ      1985    0.689080788    4.682697673    6.873843816
  198 PHE   C       1986    0.388447932    5.202545088    0.218169081
  198 PHE   O       1987    0.496881012    5.161178935    0.258932904
  199 ILE   N       1988    0.334154449    5.321124807    0.244247202
  199 ILE   H       1989    0.237043582    5.343351128    0.235498812
  199 ILE   CA      1990    0.410691712    5.424503592    0.315416926
  199 ILE   CB      1991    0.347130520    5.559774589    0.282697448
  199 ILE   CG1     1992    0.375416745    5.612665750    0.141944420
  199 ILE   CG2     1993    0.380689865    5.665735553    0.387857701
  199 ILE   CD      1994    0.524555538    5.640511246    0.122143785
  199 ILE   C       1995    0.426387946    5.398305725    0.465338653
  199 ILE   O       1996    0.331377941    5.409070368    0.542724063
  200 GLY   N       1997    0.552063635    5.368857878    0.497392455
  200 GLY   H       1998    0.626469478    5.380808182    0.431647931
  200 GLY   CA      1999    0.587736717    5.335065833    0.635944556
  200 GLY   C       2000    0.580234255    5.434339394    0.752115236
  200 GLY   O       2001    0.663291564    5.423154219    0.842152871
  201 TYR   N       2002    0.479880350    5.520095645    0.768310505
  201 TYR   H       2003    0.394264823    5.501862898    0.719961703
  201 TYR   CA      2004    0.464798885    5.610229596    0.883455227
  201 TYR   CB      2005    0.490570234    5.752108894    0.832299559
  201 TYR   CG      2006    0.642584778    5.766831641    0.841197726
  201 TYR   CD1     2007    0.710915655    5.801274329    0.957230894
  201 TYR   HD1     2008    0.660254289    5.813176143    1.052994222
  201 TYR   CD2     2009    0.702626579    5.773208229    0.715996600
  201 TYR   HD2     2010    0.638832730    5.802230886    0.632523467
  201 TYR   CE1     2011    0.843942990    5.839509481    0.944585217
  201 TYR   HE1     2012    0.901897467    5.861360888    1.034277997
  201 TYR   CE2     2013    0.833889304    5.818152633    0.707558891
  201 TYR   HE2     2014    0.882336987    5.815595315    0.609953269
  201 TYR   CZ      2015    0.907366969    5.849541006    0.821298961
  201 TYR   OH      2016    1.038816689    5.884366559    0.818611448
  201 TYR   HH      2017    1.085525402    5.881150411    0.730248675
  201 TYR   C       2018    0.321140794    5.597234234    0.934513271
  201 TYR   O       2019    0.229177491    5.552962147    0.865871204
  202 PRO   N       2020    0.300595914    5.645860497    1.056596853
  202 PRO   CA      2021    0.167201424    5.646439930    1.118372378
  202 PRO   CB      2022    0.196536848    5.704198765    1.256981000
  202 PRO   CG      2023    0.334890132    5.649955383    1.293405471
  202 PRO   CD      2024    0.402079207    5.676292989    1.158496037
  202 PRO   C       2025    0.060651339    5.729063797    1.046033158
  202 PRO   O       2026    0.064561241    5.850667113    1.064137896
  203 ILE   N       2027    6.891110707    5.657749572    0.976928137
  203 ILE   H       2028    6.850911320    5.566526301    0.968953695
  203 ILE   CA      2029    6.790344076    5.730765297    0.898658640
  203 ILE   CB      2030    6.761284052    5.657870477    0.767312189
  203 ILE   CG1     2031    6.882960822    5.631417491    0.678387918
  203 ILE   CG2     2032    6.661484993    5.735737186    0.681370792
  203 ILE   CD      2033    6.857905577    5.552992018    0.549427923
  203 ILE   C       2034    6.668969092    5.745150396    0.990697631
  203 ILE   O       2035    6.589669256    5.651467887    0.998818410
  204 THR   N       2036    6.647303604    5.863894209    1.046563625
  204 THR   H       2037    6.707940808    5.937934058    1.017559654
  204 THR   CA      2038    6.540531448    5.872303533    1.147260716
  204 THR   CB      2039    6.597445911    5.897542790    1.287025522
  204 THR   OG1     2040    6.720919426    5.827770215    1.305418682
  204 THR   HG1     2041    6.791279750    5.887952051    1.343201960
  204 THR   CG2     2042    6.492438547    5.838235515    1.381180186
  204 THR   C       2043    6.420194714    5.962611062    1.119400385
  204 THR   O       2044    6.425888458    6.084657882    1.133642919
  205 LEU   N       2045    6.310456881    5.903574595    1.072891277
  205 LEU   H       2046    6.321893607    5.807502304    1.047569720
  205 LEU   CA      2047    6.179869640    5.962551617    1.040013234
  205 LEU   CB      2048    6.109692773    5.848897455    0.965387342
  205 LEU   CG      2049    5.959237528    5.865713652    0.943264165
  205 LEU   CD1     2050    5.935822156    5.978227133    0.842263275
  205 LEU   CD2     2051    5.896474126    5.730347149    0.909403696
  205 LEU   C       2052    6.105855125    6.013770725    1.163736534
  205 LEU   O       2053    6.082235789    5.939257499    1.258718337
  206 PHE   N       2054    6.060225026    6.138461748    1.155987244
  206 PHE   H       2055    6.070436787    6.192191446    1.072262418
  206 PHE   CA      2056    5.969734132    6.198984533    1.254781690
  206 PHE   CB      2057    6.022604116    6.330865720    1.311558907
  206 PHE   CG      2058    6.127232375    6.306930529    1.420598489
  206 PHE   CD1     2059    6.257123528    6.277155724    1.381040126
  206 PHE   HD1     2060    6.293515456    6.288607994    1.278923868
  206 PHE   CD2     2061    6.089442069    6.311468217    1.554274397
  206 PHE   HD2     2062    5.983092441    6.302601952    1.576458765
  206 PHE   CE1     2063    6.347865695    6.254249682    1.483806743
  206 PHE   HE1     2064    6.449117851    6.227301967    1.453759749
  206 PHE   CE2     2065    6.182817404    6.287529416    1.654413054
  206 PHE   HE2     2066    6.144746892    6.250773046    1.749705266
  206 PHE   CZ      2067    6.314148855    6.259479087    1.618550891
  206 PHE   HZ      2068    6.381707604    6.227969422    1.698063373
  206 PHE   C       2069    5.823444940    6.208847055    1.211019399
  206 PHE   O       2070    5.796662473    6.213282619    1.091044879
  207 VAL   N       2071    5.742045612    6.141507308    1.291840271
  207 VAL   H       2072    5.772022007    6.078431093    1.363418295
  207 VAL   CA      2073    5.596643918    6.142192528    1.270184985
  207 VAL   CB      2074    5.539154341    6.010991328    1.323945509
  207 VAL   CG1     2075    5.387617959    5.996041594    1.308916153
  207 VAL   CG2     2076    5.597702356    5.883950174    1.261939882
  207 VAL   C       2077    5.518635114    6.266523159    1.313402902
  207 VAL   O       2078    5.535035785    6.319663134    1.423112341
  208 GLU   N       2079    5.421811673    6.309639696    1.233043939
  208 GLU   H       2080    5.399083358    6.269090949    1.144495621
  208 GLU   CA      2081    5.335407088    6.424068346    1.265460345
  208 GLU   CB      2082    5.265224284    6.479436733    1.141292174
  208 GLU   CG      2083    5.355001303    6.583507817    1.074101794
  208 GLU   CD      2084    5.273913185    6.651298745    0.963490741
  208 GLU   OE1     2085    5.191528352    6.742406675    0.986640824
  208 GLU   OE2     2086    5.296728654    6.611004712    0.847383698
  208 GLU   C       2087    5.240203405    6.391819683    1.380808872
  208 GLU   O1      2088    5.179717890    6.282564227    1.386000241
  208 GLU   O2      2089    5.205609197    6.481382228    1.460844547
  209 2N6   F8      2090    0.447324466    0.346990713    6.554473398
  209 2N6   C7      2091    0.465406623    0.305658673    6.682764892
  209 2N6   C6      2092    0.549668324    0.198590668    6.710242992
  209 2N6   H5      2093    0.608517265    0.146692681    6.634587761
  209 2N6   C5      2094    0.553085939    0.145311297    6.838576002
  209 2N6   H4      2095    0.607589863    0.055031308    6.866106112
  209 2N6   C4      2096    0.483170442    0.214394968    0.017920428
  209 2N6   C10     2097    0.398522826    0.320850212    6.908165462
  209 2N6   C11     2098    0.340030014    0.410786350    7.015827583
  209 2N6   C9      2099    0.385196861    0.367545706    6.777929460
  209 2N6   H9      2100    0.320927151    0.453217034    6.757708113
  209 2N6   C3      2101    0.495607165    0.166089591    0.162550475
  209 2N6   N1      2102    0.589682421    0.235004973    0.228564774
  209 2N6   C12     2103    0.432638853    0.056490851    0.220387012
  209 2N6   C2      2104    0.621193244    0.197752379    0.353365866
  209 2N6   S1      2105    0.754849802    0.290823794    0.436827035
  209 2N6   C1      2106    0.893323785    0.204603281    0.365585472
  209 2N6   N3      2107    0.562645846    0.092562160    0.412226471
  209 2N6   C15     2108    0.471449253    0.018100569    0.348229526
  209 2N6   C13     2109    0.339825174    6.884190846    0.171555978
  209 2N6   C16     2110    0.294951844    6.874768317    0.026636688
  209 2N6   N4      2111    0.255570094    6.859235195   -0.077064394
  209 2N6   C14     2112    0.329649278    6.787988985    0.271381127
  209 2N6   H13     2113    0.275347676    6.693610117    0.266275655
  209 2N6   N2      2114    0.402701672    6.826515406    0.375646827
  209 2N6   H14     2115    0.399167836    6.779423101    0.463793449
  210 H2O   OW      2116    0.071673428    0.233477858    0.188046770
  210 H2O   HW1     2117    0.082122815    0.250037701    0.089974064
  210 H2O   HW2     2118   -0.018441282    0.265080948    0.217751710
  211 NA+   NA      2119    3.404707980    2.725517703    4.621333973
  212 NA+   NA      2120    2.929199468    3.238194270    5.939546058
  213 NA+   NA      2121    0.452749027    6.105207961    2.542794306
  214 NA+   NA      2122    5.662914714    6.910154199    1.200002636
  215 NA+   NA      2123    4.114324129    5.235426354    3.512611873
  216 NA+   NA      2124    5.010837892    0.825667437    1.066226285
  217 NA+   NA      2125    1.297956007    5.669272864    0.118866740
  218 NA+   NA      2126    3.073591488    5.024408093    3.237976399
    1 SOLV  OW      2127    0.477726241    0.003666271    0.738135093
    1 SOLV  HW1     2128    0.470068240   -0.095758198    0.730510815
    1 SOLV  HW2     2129    0.386553971    0.044532941    0.733724402
    2 SOLV  OW      2130    0.834624611    1.046403755    0.902085010
    2 SOLV  HW1     2131    0.813928873    1.141917799    0.923302140
    2 SOLV  HW2     2132    0.847075864    1.036141970    0.803388360
    3 SOLV  OW      2133    6.713067585    1.172257623    6.124206515
    3 SOLV  HW1     2134    6.730798286    1.259803689    6.169186515
    3 SOLV  HW2     2135    6.666927102    1.188378508    6.036953844
    4 SOLV  OW      2136    1.277656850    0.073189394    0.156950393
    4 SOLV  HW1     2137    1.367402865    0.049069782    0.193899749
    4 SOLV  HW2     2138    1.251168883    0.006322243    0.087462570
    5 SOLV  OW      2139    6.859594608    6.044620849    1.441840613
    5 SOLV  HW1     2140    6.793689785    6.102293694    1.393545908
    5 SOLV  HW2     2141    6.945924514    6.094064505    1.452056008
    6 SOLV  OW      2142    1.668179494    1.483004566    2.158239229
    6 SOLV  HW1     2143    1.571058076    1.471491059    2.137338546
    6 SOLV  HW2     2144    1.687165871    1.446624602    2.249442083
    7 SOLV  OW      2145    1.839174833    5.748248920    1.097798740
    7 SOLV  HW1     2146    1.848541333    5.814887699    1.171780266
    7 SOLV  HW2     2147    1.838384221    5.795948086    1.009901645
    8 SOLV  OW      2148    6.393698316    1.494792491    6.595992793
    8 SOLV  HW1     2149    6.349569220    1.568451632    6.544738580
    8 SOLV  HW2     2150    6.324312008    1.430305954    6.628040055
    9 SOLV  OW      2151    0.536032780    2.270263234    6.482706363
    9 SOLV  HW1     2152    0.590806277    2.261596573    6.565931386
    9 SOLV  HW2     2153    0.480359628    2.188048646    6.470753636
   10 SOLV  OW      2154    0.842961622    1.386761199    5.883547632
   10 SOLV  HW1     2155    0.896608927    1.467752194    5.907302315
   10 SOLV  HW2     2156    0.745871087    1.410630107    5.881192268
   11 SOLV  OW      2157    5.942203793    0.020742095    5.691756425
   11 SOLV  HW1     2158    5.937900804    0.010267590    5.791123196
   11 SOLV  HW2     2159    5.999948037    0.099149424    5.668999160
   12 SOLV  OW      2160    5.651794526    6.774044604    5.576392241
   12 SOLV  HW1     2161    5.588351580    6.791313901    5.501036040
   12 SOLV  HW2     2162    5.744286835    6.762612185    5.540112524
   13 SOLV  OW      2163    6.020734980    5.335883282    5.987944162
   13 SOLV  HW1     2164    5.925020981    5.313182758    5.969913046
   13 SOLV  HW2     2165    6.033822625    5.434621268    5.978938255
   14 SOLV  OW      2166    0.646857386    0.248845121    6.152457215
   14 SOLV  HW1     2167    0.717287429    0.309285021    6.189712667
   14 SOLV  HW2     2168    0.596954756    0.205579588    6.227551729
   15 SOLV  OW      2169    6.675573234    1.743856797    1.897576995
   15 SOLV  HW1     2170    6.749890725    1.807708286    1.917617354
   15 SOLV  HW2     2171    6.710218977    1.650123200    1.901503490
   16 SOLV  OW      2172    0.993700027    0.630941627    1.851895600
   16 SOLV  HW1     2173    1.046852236    0.602457387    1.772114568
   16 SOLV  HW2     2174    1.054729442    0.671980006    1.919664962
   17 SOLV  OW      2175    6.910297963    0.219868736    1.484577060
   17 SOLV  HW1     2176    6.818467581    0.219991982    1.444964717
   17 SOLV  HW2     2177    6.911554884    0.161224733    1.565578681
   18 SOLV  OW      2178    5.472628720    1.021656519    6.222394656
   18 SOLV  HW1     2179    5.421564524    0.940078791    6.195236523
   18 SOLV  HW2     2180    5.538018854    1.045460664    6.150578967
   19 SOLV  OW      2181    6.346649266    5.602119306    1.073483158
   19 SOLV  HW1     2182    6.446325621    5.603172488    1.065422405
   19 SOLV  HW2     2183    6.308794157    5.534820056    1.009928215
   20 SOLV  OW      2184    1.781006639    0.650730438    0.788601039
   20 SOLV  HW1     2185    1.729204267    0.700158770    0.858421669
   20 SOLV  HW2     2186    1.869328836    0.695532861    0.774694315
   21 SOLV  OW      2187    0.875821633    0.114401712    6.085872113
   21 SOLV  HW1     2188    0.782559617    0.150441933    6.083637643
   21 SOLV  HW2     2189    0.886417800    0.054292943    6.165095690
   22 SOLV  OW      2190    6.389016122    1.713169285    0.237786766
   22 SOLV  HW1     2191    6.314827467    1.690090153    0.300756965
   22 SOLV  HW2     2192    6.366047072    1.680848513    0.145974188
   23 SOLV  OW      2193    6.118871138    4.446606675    6.608979586
   23 SOLV  HW1     2194    6.036907242    4.393583686    6.587244281
   23 SOLV  HW2     2195    6.093648735    4.525379488    6.665198329
   24 SOLV  OW      2196    1.633296254    0.523320626    5.565360688
   24 SOLV  HW1     2197    1.629650893    0.467077636    5.482744488
   24 SOLV  HW2     2198    1.607910621    0.467817759    5.644588168
   25 SOLV  OW      2199    5.142508844    5.320400971    6.271669079
   25 SOLV  HW1     2200    5.067355664    5.360915294    6.323749122
   25 SOLV  HW2     2201    5.135229793    5.220705291    6.274750942
   26 SOLV  OW      2202    6.221913887    6.189729080    4.941953865
   26 SOLV  HW1     2203    6.238960229    6.105067235    4.992384726
   26 SOLV  HW2     2204    6.126996990    6.218110547    4.955615090
   27 SOLV  OW      2205    6.642536431    0.597883396    1.530632854
   27 SOLV  HW1     2206    6.564633079    0.584070387    1.591806233
   27 SOLV  HW2     2207    6.722383321    0.625569680    1.584109893
   28 SOLV  OW      2208    4.461601940    0.514792232    0.373774632
   28 SOLV  HW1     2209    4.471734164    0.455627237    0.453764812
   28 SOLV  HW2     2210    4.534381406    0.583382764    0.373637337
   29 SOLV  OW      2211    5.702936916    5.108335622    6.180350552
   29 SOLV  HW1     2212    5.647372761    5.190391640    6.193804548
   29 SOLV  HW2     2213    5.692352040    5.075983569    6.086313983
   30 SOLV  OW      2214    5.764423173    0.251932799    5.958447470
   30 SOLV  HW1     2215    5.702859865    0.325899965    5.931239384
   30 SOLV  HW2     2216    5.854119835    0.266136767    5.916564733
   31 SOLV  OW      2217    6.414467151    5.812064016    6.653480626
   31 SOLV  HW1     2218    6.436433060    5.735284730    6.593280492
   31 SOLV  HW2     2219    6.339966945    5.865483196    6.613509481
   32 SOLV  OW      2220    0.592997014    6.818902259    6.527770352
   32 SOLV  HW1     2221    0.582526816    6.782693744    6.620404552
   32 SOLV  HW2     2222    0.689881932    6.819463188    6.502976059
   33 SOLV  OW      2223    0.003970483    6.677220570    0.313873359
   33 SOLV  HW1     2224    0.080467298    6.617064804    0.336920240
   33 SOLV  HW2     2225    0.006989115    6.758654246    0.371848030
   34 SOLV  OW      2226    6.707717541    1.135229660    4.451774625
   34 SOLV  HW1     2227    6.758160544    1.051222246    4.471732015
   34 SOLV  HW2     2228    6.673137100    1.174372131    4.537051001
   35 SOLV  OW      2229    6.122469421    1.772485691    4.619962219
   35 SOLV  HW1     2230    6.081635556    1.788532502    4.530092382
   35 SOLV  HW2     2231    6.096118704    1.846220266    4.682174347
   36 SOLV  OW      2232    1.646614523    0.706721772    0.540738753
   36 SOLV  HW1     2233    1.682749565    0.717411479    0.633374995
   36 SOLV  HW2     2234    1.547107342    0.697532915    0.544647357
   37 SOLV  OW      2235    5.874833857    5.717720893    1.413690866
   37 SOLV  HW1     2236    5.851672791    5.669373339    1.329263926
   37 SOLV  HW2     2237    5.949030006    5.669575254    1.460367304
   38 SOLV  OW      2238    1.442796593    0.469152527    0.974728134
   38 SOLV  HW1     2239    1.393230270    0.531410733    0.914159887
   38 SOLV  HW2     2240    1.515855116    0.423976040    0.923513889
   39 SOLV  OW      2241    1.331319012    5.383107751    1.394235605
   39 SOLV  HW1     2242    1.233658312    5.366906518    1.408443921
   39 SOLV  HW2     2243    1.378159542    5.295604056    1.381950201
   40 SOLV  OW      2244    4.551017626    6.463659756    6.411428091
   40 SOLV  HW1     2245    4.497982269    6.387079904    6.447823228
   40 SOLV  HW2     2246    4.499330086    6.548483149    6.423049454
   41 SOLV  OW      2247    5.146059855    5.501854425    0.191659516
   41 SOLV  HW1     2248    5.060759344    5.457874150    0.219783419
   41 SOLV  HW2     2249    5.149326102    5.594796108    0.228436183
   42 SOLV  OW      2250    1.233111489    1.627368203    2.125265496
   42 SOLV  HW1     2251    1.286323931    1.635444382    2.209546048
   42 SOLV  HW2     2252    1.149757472    1.575155327    2.143372770
   43 SOLV  OW      2253    6.880700920    5.925508320    6.090926158
   43 SOLV  HW1     2254    6.963468619    5.921162070    6.034957978
   43 SOLV  HW2     2255    6.903712572    5.960433732    6.181769134
   44 SOLV  OW      2256    0.329935517    5.607546729    5.612666318
   44 SOLV  HW1     2257    0.374601260    5.526969014    5.651578121
   44 SOLV  HW2     2258    0.397187407    5.661909911    5.562430019
   45 SOLV  OW      2259    6.503100309    5.695889193    6.888729090
   45 SOLV  HW1     2260    6.481897583    5.743051206    6.803127480
   45 SOLV  HW2     2261    6.424329021    5.641142721    6.917000589
   46 SOLV  OW      2262    1.244764503    6.788565868    6.890439552
   46 SOLV  HW1     2263    1.202158453    6.708468325    6.848378280
   46 SOLV  HW2     2264    1.343140491    6.773066167    6.899490766
   47 SOLV  OW      2265    1.174897144    6.092433642    0.111660679
   47 SOLV  HW1     2266    1.252001508    6.151607567    0.135217438
   47 SOLV  HW2     2267    1.107947800    6.144472413    0.058639487
   48 SOLV  OW      2268    0.490058091    6.597246367    2.294129558
   48 SOLV  HW1     2269    0.539729130    6.681742804    2.274262468
   48 SOLV  HW2     2270    0.536543027    6.520220394    2.250452310
   49 SOLV  OW      2271    5.338959418    0.191512064    5.668874610
   49 SOLV  HW1     2272    5.431464362    0.154112256    5.675662840
   49 SOLV  HW2     2273    5.339722280    0.271600719    5.608981392
   50 SOLV  OW      2274    5.505484203    0.362984749    5.185654447
   50 SOLV  HW1     2275    5.538597742    0.290439317    5.125316944
   50 SOLV  HW2     2276    5.520258409    0.451838815    5.142218543
   51 SOLV  OW      2277    6.430989102    5.952138250    1.692225317
   51 SOLV  HW1     2278    6.519259458    5.999137184    1.691075434
   51 SOLV  HW2     2279    6.445869754    5.853470755    1.698937149
   52 SOLV  OW      2280    6.898535406    0.253447365    4.738274361
   52 SOLV  HW1     2281    6.976692107    0.247923744    4.676123195
   52 SOLV  HW2     2282    6.832930401    0.181393536    4.715782583
   53 SOLV  OW      2283    0.922454107    1.773566244    6.158739698
   53 SOLV  HW1     2284    0.857794613    1.704540744    6.191243475
   53 SOLV  HW2     2285    0.923937750    1.773350784    6.058741295
   54 SOLV  OW      2286    2.385840353    0.092187310    1.329235860
   54 SOLV  HW1     2287    2.446101901    0.012441100    1.332526553
   54 SOLV  HW2     2288    2.294286488    0.063611096    1.300899417
   55 SOLV  OW      2289    5.330676029    6.739612797    5.774015231
   55 SOLV  HW1     2290    5.287147244    6.658661267    5.734596311
   55 SOLV  HW2     2291    5.261333170    6.809507381    5.791566895
   56 SOLV  OW      2292    6.836856102    5.411756516    1.073884100
   56 SOLV  HW1     2293    6.900622303    5.356785749    1.019905706
   56 SOLV  HW2     2294    6.858419647    5.401969521    1.171047780
   57 SOLV  OW      2295    0.873062564    4.986937966    0.274768437
   57 SOLV  HW1     2296    0.905720493    5.008736699    0.366747385
   57 SOLV  HW2     2297    0.776214858    4.962315144    0.278770720
   58 SOLV  OW      2298    4.922087022    6.583576594    1.025312874
   58 SOLV  HW1     2299    4.961968675    6.668860428    1.059041372
   58 SOLV  HW2     2300    4.924770840    6.514625675    1.097700466
   59 SOLV  OW      2301    6.138245104    4.339132110    0.287983592
   59 SOLV  HW1     2302    6.154266957    4.255470048    0.340381007
   59 SOLV  HW2     2303    6.141925836    4.318427116    0.190212208
   60 SOLV  OW      2304    5.720068815    4.506834472    0.669207451
   60 SOLV  HW1     2305    5.711390101    4.589065938    0.612952183
   60 SOLV  HW2     2306    5.784019302    4.443372214    0.625793591
   61 SOLV  OW      2307    4.026204868    4.595035448    6.616730910
   61 SOLV  HW1     2308    4.004471152    4.638630231    6.704074745
   61 SOLV  HW2     2309    4.105606629    4.535314854    6.628152996
   62 SOLV  OW      2310    6.706817283    2.451138544    6.053284011
   62 SOLV  HW1     2311    6.783466595    2.515369566    6.054268465
   62 SOLV  HW2     2312    6.738216349    2.362314573    6.019726485
   63 SOLV  OW      2313    5.652482516    0.012639379    5.991019753
   63 SOLV  HW1     2314    5.709473365    0.094793056    5.988961766
   63 SOLV  HW2     2315    5.637624373   -0.015232939    6.085907971
   64 SOLV  OW      2316    1.345456239    5.661865918    6.582830441
   64 SOLV  HW1     2317    1.262704757    5.706261493    6.548460953
   64 SOLV  HW2     2318    1.332084015    5.562770147    6.583931261
   65 SOLV  OW      2319    5.621881774    5.702115055    6.184420968
   65 SOLV  HW1     2320    5.682267740    5.631369147    6.221162097
   65 SOLV  HW2     2321    5.540293581    5.659350744    6.145485600
   66 SOLV  OW      2322    6.615723135    5.122313946    5.675435215
   66 SOLV  HW1     2323    6.559906146    5.198010719    5.641433140
   66 SOLV  HW2     2324    6.605230862    5.043383590    5.614924932
   67 SOLV  OW      2325    6.620316355    0.251476019    1.460468671
   67 SOLV  HW1     2326    6.642897902    0.225745161    1.554435707
   67 SOLV  HW2     2327    6.539413464    0.200841345    1.430591712
   68 SOLV  OW      2328    0.530890902    1.970166011    0.598989966
   68 SOLV  HW1     2329    0.446042383    1.992684174    0.551097366
   68 SOLV  HW2     2330    0.511490969    1.904875052    0.672206994
   69 SOLV  OW      2331    5.500635706    0.656234178    5.197222705
   69 SOLV  HW1     2332    5.541112932    0.745693974    5.178247784
   69 SOLV  HW2     2333    5.499273661    0.640554879    5.295983971
   70 SOLV  OW      2334    0.888357084    6.879264028    6.298639984
   70 SOLV  HW1     2335    0.852739632    6.789042066    6.274287901
   70 SOLV  HW2     2336    0.931417421    6.874857923    6.388795578
   71 SOLV  OW      2337    5.582513662    5.771940890    5.844724710
   71 SOLV  HW1     2338    5.555380874    5.706348659    5.915173501
   71 SOLV  HW2     2339    5.523284137    5.761426879    5.764831381
   72 SOLV  OW      2340    4.757585558    0.127331606    0.580083337
   72 SOLV  HW1     2341    4.765944045    0.082011266    0.491335365
   72 SOLV  HW2     2342    4.747686128    0.058415206    0.651877998
   73 SOLV  OW      2343    6.768141053    0.756912019    1.300594992
   73 SOLV  HW1     2344    6.844709091    0.753012238    1.236390876
   73 SOLV  HW2     2345    6.790250427    0.819948320    1.375010047
   74 SOLV  OW      2346    0.198259141    4.730262595    1.075752821
   74 SOLV  HW1     2347    0.247848530    4.805986770    1.118278333
   74 SOLV  HW2     2348    0.213053003    4.732113063    0.976862243
   75 SOLV  OW      2349    6.450348385    1.124387906    1.027908381
   75 SOLV  HW1     2350    6.535880373    1.174475652    1.014607283
   75 SOLV  HW2     2351    6.428217138    1.121547411    1.125394433
   76 SOLV  OW      2352    0.640337050    6.361757561    2.250850833
   76 SOLV  HW1     2353    0.733014583    6.333028247    2.275088344
   76 SOLV  HW2     2354    0.593369175    6.286815192    2.204165304
   77 SOLV  OW      2355    6.171061837    1.338285516    6.598776599
   77 SOLV  HW1     2356    6.150415677    1.277808325    6.521849855
   77 SOLV  HW2     2357    6.175817358    1.284599145    6.683018100
   78 SOLV  OW      2358    5.414345366    5.331440708    1.308737722
   78 SOLV  HW1     2359    5.443738937    5.412820749    1.258604410
   78 SOLV  HW2     2360    5.329839202    5.351554343    1.358277101
   79 SOLV  OW      2361    4.926633484    0.722961737    6.702136270
   79 SOLV  HW1     2362    4.923373717    0.722006601    6.802086543
   79 SOLV  HW2     2363    4.840021135    0.688776042    6.665651061
   80 SOLV  OW      2364    2.176613221    0.560856576    2.277717451
   80 SOLV  HW1     2365    2.097733284    0.612452281    2.311121627
   80 SOLV  HW2     2366    2.207097224    0.599316949    2.190576917
   81 SOLV  OW      2367    1.739101507    0.520131197    2.805490672
   81 SOLV  HW1     2368    1.747042768    0.592914837    2.737366454
   81 SOLV  HW2     2369    1.819405960    0.460752138    2.800320033
   82 SOLV  OW      2370    6.468831206    4.649653253    0.351423242
   82 SOLV  HW1     2371    6.527228398    4.622562304    0.274887397
   82 SOLV  HW2     2372    6.513978242    4.721882042    0.403831520
   83 SOLV  OW      2373    4.376111977    0.901463299    0.572031681
   83 SOLV  HW1     2374    4.336193777    0.848050409    0.497499561
   83 SOLV  HW2     2375    4.387933363    0.996265379    0.542465122
   84 SOLV  OW      2376    6.051527594    1.463718432    0.600732915
   84 SOLV  HW1     2377    6.103716006    1.482542175    0.683943299
   84 SOLV  HW2     2378    5.993029274    1.542050687    0.579666032
   85 SOLV  OW      2379    4.576282706    0.067333533    1.055012682
   85 SOLV  HW1     2380    4.498588378    0.014556903    1.020666095
   85 SOLV  HW2     2381    4.605950623    0.029671901    1.142778539
   86 SOLV  OW      2382    1.367773313    0.574848096    4.773359582
   86 SOLV  HW1     2383    1.313156442    0.626480052    4.839323040
   86 SOLV  HW2     2384    1.370417289    0.624200197    4.686426391
   87 SOLV  OW      2385    0.397767212    0.751550902    2.038678789
   87 SOLV  HW1     2386    0.332589607    0.682055915    2.008308957
   87 SOLV  HW2     2387    0.401214186    0.752573154    2.138624087
   88 SOLV  OW      2388    5.727112592    0.586115541    5.050265485
   88 SOLV  HW1     2389    5.745466729    0.526179970    5.128193752
   88 SOLV  HW2     2390    5.701851185    0.530763103    4.970893901
   89 SOLV  OW      2391    1.083601962    6.239347468    2.621142733
   89 SOLV  HW1     2392    1.090171333    6.293006881    2.537002909
   89 SOLV  HW2     2393    1.011076113    6.276777753    2.678943480
   90 SOLV  OW      2394    0.498222718    0.085622134    2.111799381
   90 SOLV  HW1     2395    0.462250329    0.093234674    2.018794570
   90 SOLV  HW2     2396    0.446952868    0.146429717    2.172426725
   91 SOLV  OW      2397    1.882425521    5.482474700    1.115424806
   91 SOLV  HW1     2398    1.877196101    5.424623599    1.034013274
   91 SOLV  HW2     2399    1.878792113    5.578649104    1.088236521
   92 SOLV  OW      2400    6.843617284    2.134975031    0.745701833
   92 SOLV  HW1     2401    6.919620223    2.104193535    0.802950730
   92 SOLV  HW2     2402    6.766752829    2.071760448    0.755556446
   93 SOLV  OW      2403    1.671661246    5.708217199    1.478990203
   93 SOLV  HW1     2404    1.585083759    5.733496923    1.522179026
   93 SOLV  HW2     2405    1.673385102    5.609491708    1.463106304
   94 SOLV  OW      2406    1.566202382    0.091412025    5.245115131
   94 SOLV  HW1     2407    1.651110823    0.076365665    5.295771021
   94 SOLV  HW2     2408    1.519526200    0.003998602    5.231622296
   95 SOLV  OW      2409    5.514937747    0.650041298    0.193364122
   95 SOLV  HW1     2410    5.612416333    0.631720972    0.180546841
   95 SOLV  HW2     2411    5.481754943    0.599560604    0.273066439
   96 SOLV  OW      2412    2.478044383    6.098695238    0.720159270
   96 SOLV  HW1     2413    2.495718478    6.162262629    0.795314512
   96 SOLV  HW2     2414    2.404878773    6.035725328    0.746293870
   97 SOLV  OW      2415    6.767254982    0.468005097    4.842905300
   97 SOLV  HW1     2416    6.772218863    0.461246853    4.942560866
   97 SOLV  HW2     2417    6.820527741    0.394017863    4.801801927
   98 SOLV  OW      2418    0.050909895    6.535314977    3.175282716
   98 SOLV  HW1     2419    0.068660416    6.617609145    3.229265076
   98 SOLV  HW2     2420    0.075945901    6.454474232    3.228568246
   99 SOLV  OW      2421    0.961510961    1.161711265    5.316455284
   99 SOLV  HW1     2422    0.985737529    1.239568816    5.374359729
   99 SOLV  HW2     2423    0.943716101    1.193678950    5.223379984
  100 SOLV  OW      2424    6.046295360    5.215022996    1.936041861
  100 SOLV  HW1     2425    6.135020698    5.175016866    1.913037053
  100 SOLV  HW2     2426    6.033327747    5.212529041    2.035176090
  101 SOLV  OW      2427    5.991705282    5.447789399    1.126245806
  101 SOLV  HW1     2428    6.050099805    5.417071615    1.051091555
  101 SOLV  HW2     2429    6.043827981    5.508460170    1.186277945
  102 SOLV  OW      2430    6.278112001    0.247616859    1.274003150
  102 SOLV  HW1     2431    6.281842675    0.311116884    1.351164209
  102 SOLV  HW2     2432    6.268338612    0.154152928    1.308222433
  103 SOLV  OW      2433    0.192492653    4.839046932    0.797361973
  103 SOLV  HW1     2434    0.230520111    4.900559974    0.728296365
  103 SOLV  HW2     2435    0.138139718    4.891810389    0.862659178
  104 SOLV  OW      2436    1.194474689    0.532412369    0.299776490
  104 SOLV  HW1     2437    1.221254983    0.625850982    0.276281823
  104 SOLV  HW2     2438    1.186299382    0.478049651    0.216242908
  105 SOLV  OW      2439    5.740878471    4.806241362    0.088114692
  105 SOLV  HW1     2440    5.675442298    4.867988463    0.044443834
  105 SOLV  HW2     2441    5.739362666    4.717747389    0.041550682
  106 SOLV  OW      2442    6.223918312    5.809802572    2.562295631
  106 SOLV  HW1     2443    6.251461285    5.797786531    2.466909021
  106 SOLV  HW2     2444    6.304356309    5.831118477    2.617765448
  107 SOLV  OW      2445    6.216627498    1.512238661    6.324308178
  107 SOLV  HW1     2446    6.176331520    1.432924162    6.369995775
  107 SOLV  HW2     2447    6.182241950    1.596081182    6.366616767
  108 SOLV  OW      2448    5.023963649    6.211851172    5.461571847
  108 SOLV  HW1     2449    5.111948834    6.198910212    5.415842875
  108 SOLV  HW2     2450    5.010086355    6.309127816    5.480187503
  109 SOLV  OW      2451    6.854828582    6.141729162    5.921689158
  109 SOLV  HW1     2452    6.863373836    6.079105643    5.999191971
  109 SOLV  HW2     2453    6.832746550    6.089764486    5.839145346
  110 SOLV  OW      2454    6.533420731    2.543811070    6.751153340
  110 SOLV  HW1     2455    6.575200669    2.557078447    6.661264649
  110 SOLV  HW2     2456    6.594228163    2.488748374    6.808354823
  111 SOLV  OW      2457    6.171554491    0.871406762    5.325601328
  111 SOLV  HW1     2458    6.221634322    0.931096419    5.262904868
  111 SOLV  HW2     2459    6.075544609    0.867089942    5.297941000
  112 SOLV  OW      2460    1.780636472    0.596956399    5.305608676
  112 SOLV  HW1     2461    1.688382660    0.571996344    5.276143605
  112 SOLV  HW2     2462    1.804460042    0.686577670    5.268160818
  113 SOLV  OW      2463    1.947151215    1.471569637    0.656348166
  113 SOLV  HW1     2464    1.914438707    1.456716790    0.563024392
  113 SOLV  HW2     2465    1.967855109    1.383430523    0.698808091
  114 SOLV  OW      2466    6.020601957    5.459085251    1.468905343
  114 SOLV  HW1     2467    6.085931491    5.411969466    1.528184309
  114 SOLV  HW2     2468    6.065103132    5.482855676    1.382555024
  115 SOLV  OW      2469    6.779251177    5.603136428    1.467641528
  115 SOLV  HW1     2470    6.745303758    5.653422972    1.388150419
  115 SOLV  HW2     2471    6.859512930    5.649817943    1.504800842
  116 SOLV  OW      2472    1.114343141    5.418236557    2.038410334
  116 SOLV  HW1     2473    1.064262289    5.392070936    2.120926301
  116 SOLV  HW2     2474    1.212556790    5.416911311    2.057221824
  117 SOLV  OW      2475    6.811554543    1.512268696    1.823112953
  117 SOLV  HW1     2476    6.766935036    1.462139867    1.748976591
  117 SOLV  HW2     2477    6.910292306    1.496986541    1.818947023
  118 SOLV  OW      2478    5.864179155    0.697843128    1.530249017
  118 SOLV  HW1     2479    5.961059757    0.719552116    1.542282177
  118 SOLV  HW2     2480    5.855075591    0.618037971    1.470666545
  119 SOLV  OW      2481    1.257921384    6.186504155    6.733595245
  119 SOLV  HW1     2482    1.334765681    6.170079424    6.795459040
  119 SOLV  HW2     2483    1.196032660    6.253612673    6.774437405
  120 SOLV  OW      2484    6.892865791    1.277101859    5.556732216
  120 SOLV  HW1     2485    6.876339917    1.183079659    5.526920988
  120 SOLV  HW2     2486    6.867022470    1.340257341    5.483620579
  121 SOLV  OW      2487    1.334291651    0.931390398    5.973158920
  121 SOLV  HW1     2488    1.296795767    0.839719005    5.987018966
  121 SOLV  HW2     2489    1.261160198    0.999008602    5.982171890
  122 SOLV  OW      2490    0.232684639    5.436783362    5.875229153
  122 SOLV  HW1     2491    0.215037828    5.511987192    5.811723125
  122 SOLV  HW2     2492    0.147889756    5.386332928    5.891495116
  123 SOLV  OW      2493    6.329750652    0.684973421    1.400883684
  123 SOLV  HW1     2494    6.301919007    0.732751195    1.484216005
  123 SOLV  HW2     2495    6.418148083    0.720265527    1.370192000
  124 SOLV  OW      2496    2.553522624    0.583477085    5.740323876
  124 SOLV  HW1     2497    2.527614151    0.499140237    5.787415735
  124 SOLV  HW2     2498    2.514442288    0.583585411    5.648268050
  125 SOLV  OW      2499    6.562912514    1.299260981    5.414955206
  125 SOLV  HW1     2500    6.573236901    1.377586979    5.353635562
  125 SOLV  HW2     2501    6.568022302    1.214585137    5.361988484
  126 SOLV  OW      2502    6.469036890    0.536585066    1.740740809
  126 SOLV  HW1     2503    6.416503421    0.619238396    1.761004888
  126 SOLV  HW2     2504    6.411354484    0.456132760    1.754954782
  127 SOLV  OW      2505    5.961447696    6.053672598    5.227705943
  127 SOLV  HW1     2506    6.053945952    6.036491750    5.193786315
  127 SOLV  HW2     2507    5.898073945    6.058802049    5.150511245
  128 SOLV  OW      2508    1.134745611    1.360653512    5.802193833
  128 SOLV  HW1     2509    1.124183118    1.377647640    5.900171767
  128 SOLV  HW2     2510    1.063207033    1.409311821    5.752048036
  129 SOLV  OW      2511    4.732945163    5.939440420    1.197963597
  129 SOLV  HW1     2512    4.739802488    5.866170002    1.130242851
  129 SOLV  HW2     2513    4.793393964    6.014709197    1.171843633
  130 SOLV  OW      2514    5.030371694    6.338931051    4.802194360
  130 SOLV  HW1     2515    5.126812628    6.361863874    4.788975246
  130 SOLV  HW2     2516    5.009396076    6.338219166    4.899974547
  131 SOLV  OW      2517    6.268188501    1.309407416    1.213922963
  131 SOLV  HW1     2518    6.320139749    1.325448641    1.129986184
  131 SOLV  HW2     2519    6.234893382    1.396666191    1.249684476
  132 SOLV  OW      2520    6.097225774    0.211347004    1.057148698
  132 SOLV  HW1     2521    6.180710577    0.204041447    1.111724172
  132 SOLV  HW2     2522    6.111764809    0.276364507    0.982563730
  133 SOLV  OW      2523    6.631875647    6.773269986    0.277490685
  133 SOLV  HW1     2524    6.644992387    6.871580909    0.264668882
  133 SOLV  HW2     2525    6.719127807    6.730918971    0.301880739
  134 SOLV  OW      2526    0.799061791    2.035167086    0.665172705
  134 SOLV  HW1     2527    0.716147911    1.979554309    0.671031395
  134 SOLV  HW2     2528    0.840444459    2.042930474    0.755886528
  135 SOLV  OW      2529    0.561298580    0.569448736    6.142673448
  135 SOLV  HW1     2530    0.555633655    0.514614953    6.059229986
  135 SOLV  HW2     2531    0.636971442    0.536471138    6.199133650
  136 SOLV  OW      2532    5.861721222    1.151434421    6.362224412
  136 SOLV  HW1     2533    5.826411965    1.129253328    6.271332962
  136 SOLV  HW2     2534    5.785310464    1.163520242    6.425606760
  137 SOLV  OW      2535    4.495395292    2.907376300    4.462975426
  137 SOLV  HW1     2536    4.575080872    2.961776568    4.489287541
  137 SOLV  HW2     2537    4.477543332    2.838356801    4.533111656
  138 SOLV  OW      2538    5.804296779    4.416336885    3.010892628
  138 SOLV  HW1     2539    5.824636807    4.341277895    3.073773734
  138 SOLV  HW2     2540    5.740025276    4.384804946    2.941060326
  139 SOLV  OW      2541    3.641292863    4.580523844    1.291830946
  139 SOLV  HW1     2542    3.710085582    4.517751084    1.328260913
  139 SOLV  HW2     2543    3.552089073    4.535314756    1.290942707
  140 SOLV  OW      2544    6.109575301    3.207993163    5.250938056
  140 SOLV  HW1     2545    6.181181191    3.250269534    5.306499451
  140 SOLV  HW2     2546    6.103181545    3.255425190    5.163125679
  141 SOLV  OW      2547    2.948730374    5.073155554    5.011620989
  141 SOLV  HW1     2548    2.971906682    5.071920668    4.914343051
  141 SOLV  HW2     2549    3.031892186    5.086628792    5.065511746
  142 SOLV  OW      2550    4.559466886    4.183499978    5.355247099
  142 SOLV  HW1     2551    4.475017648    4.236522557    5.362893094
  142 SOLV  HW2     2552    4.588880775    4.154382452    5.446288269
  143 SOLV  OW      2553    5.146670289    3.835848392    3.955245234
  143 SOLV  HW1     2554    5.143058374    3.741849526    3.989200322
  143 SOLV  HW2     2555    5.127861163    3.899145115    4.030354987
  144 SOLV  OW      2556    5.899991656    4.089798920    3.744672525
  144 SOLV  HW1     2557    5.896981138    4.167026014    3.681200852
  144 SOLV  HW2     2558    5.986161844    4.040406513    3.732977947
  145 SOLV  OW      2559    4.927439340    4.493106011    5.589790284
  145 SOLV  HW1     2560    4.871906922    4.488944890    5.506720069
  145 SOLV  HW2     2561    4.999288347    4.423681895    5.585341173
  146 SOLV  OW      2562    5.118810154    4.273993891    5.675911986
  146 SOLV  HW1     2563    5.146223050    4.272010780    5.579755249
  146 SOLV  HW2     2564    5.196843634    4.249163285    5.733319933
  147 SOLV  OW      2565    4.511336122    6.805957768    4.264386101
  147 SOLV  HW1     2566    4.604441332    6.832611755    4.239429490
  147 SOLV  HW2     2567    4.452171143    6.812382559    4.184011685
  148 SOLV  OW      2568    6.677626712    4.198186071    3.859630614
  148 SOLV  HW1     2569    6.717439688    4.287349038    3.838024491
  148 SOLV  HW2     2570    6.596662126    4.210866193    3.916953059
  149 SOLV  OW      2571    4.884875134    4.391419135    3.445329261
  149 SOLV  HW1     2572    4.875428253    4.371649636    3.347758959
  149 SOLV  HW2     2573    4.877614555    4.490042474    3.460185947
  150 SOLV  OW      2574    5.775206658    5.423495363    5.538205481
  150 SOLV  HW1     2575    5.870716930    5.429243420    5.567299326
  150 SOLV  HW2     2576    5.747907776    5.327468088    5.532281370
  151 SOLV  OW      2577    3.482447536    6.112039567    5.327149097
  151 SOLV  HW1     2578    3.556170240    6.046258070    5.342614422
  151 SOLV  HW2     2579    3.445928807    6.142450651    5.415142882
  152 SOLV  OW      2580    5.468896395    4.888302023    3.961549288
  152 SOLV  HW1     2581    5.424674634    4.836291121    3.888468753
  152 SOLV  HW2     2582    5.399054508    4.930292504    4.019518029
  153 SOLV  OW      2583    4.836221983    4.222312811    5.214768035
  153 SOLV  HW1     2584    4.754885023    4.174411599    5.247802239
  153 SOLV  HW2     2585    4.881835141    4.166570666    5.145387636
  154 SOLV  OW      2586    5.511475952    6.466432843    4.369352609
  154 SOLV  HW1     2587    5.411491313    6.464611997    4.370556505
  154 SOLV  HW2     2588    5.545920687    6.466841539    4.463240573
  155 SOLV  OW      2589    4.477635877    6.211090839    4.310651987
  155 SOLV  HW1     2590    4.446227324    6.190368693    4.403310386
  155 SOLV  HW2     2591    4.565199376    6.165662323    4.294214970
  156 SOLV  OW      2592    4.412663973    3.970415659    5.637922042
  156 SOLV  HW1     2593    4.417490129    3.909969493    5.558393988
  156 SOLV  HW2     2594    4.490081691    4.033707896    5.636405760
  157 SOLV  OW      2595    5.286906061    6.851187565    4.607983435
  157 SOLV  HW1     2596    5.283628650    6.882443088    4.702908258
  157 SOLV  HW2     2597    5.381893870    6.834348148    4.581675477
  158 SOLV  OW      2598    3.455125771    2.965569840    4.989946503
  158 SOLV  HW1     2599    3.541527224    2.920921926    5.013214353
  158 SOLV  HW2     2600    3.473766046    3.050502600    4.940560608
  159 SOLV  OW      2601    5.084758563    3.884751361    5.269315586
  159 SOLV  HW1     2602    5.025114875    3.890977161    5.349339769
  159 SOLV  HW2     2603    5.041611054    3.931126932    5.191923395
  160 SOLV  OW      2604    4.903720643    3.281762436    4.487982501
  160 SOLV  HW1     2605    4.909930965    3.210545436    4.557919645
  160 SOLV  HW2     2606    4.809178520    3.289097386    4.456208781
  161 SOLV  OW      2607    5.168085199    3.215321293    6.421149740
  161 SOLV  HW1     2608    5.227448105    3.263576392    6.356748724
  161 SOLV  HW2     2609    5.130221914    3.280481453    6.486865587
  162 SOLV  OW      2610    5.248851118    5.822487347    5.786345414
  162 SOLV  HW1     2611    5.313697371    5.772803968    5.728652791
  162 SOLV  HW2     2612    5.213616446    5.761303814    5.857175625
  163 SOLV  OW      2613    4.776103952    6.126646773    6.697103866
  163 SOLV  HW1     2614    4.789250317    6.136776239    6.598482114
  163 SOLV  HW2     2615    4.750121397    6.214828645    6.736479626
  164 SOLV  OW      2616    5.836079066    3.899508455    6.012755691
  164 SOLV  HW1     2617    5.861460699    3.829623681    5.945868579
  164 SOLV  HW2     2618    5.918825245    3.939483157    6.052190362
  165 SOLV  OW      2619    5.872192905    6.433195063    3.934627054
  165 SOLV  HW1     2620    5.846464540    6.447723950    3.839081863
  165 SOLV  HW2     2621    5.823325136    6.498433614    3.992573432
  166 SOLV  OW      2622    4.660020116    5.965508245    6.264420519
  166 SOLV  HW1     2623    4.670102166    5.974307429    6.165312696
  166 SOLV  HW2     2624    4.734303771    6.014599772    6.309954477
  167 SOLV  OW      2625    5.242458003    6.024477241    5.089324738
  167 SOLV  HW1     2626    5.143328380    6.017685399    5.077985066
  167 SOLV  HW2     2627    5.264222748    6.035449788    5.186315773
  168 SOLV  OW      2628    5.209643750    0.440735121    5.885003293
  168 SOLV  HW1     2629    5.154086208    0.394381479    5.954041293
  168 SOLV  HW2     2630    5.149746346    0.484985345    5.818252234
  169 SOLV  OW      2631    4.802070322    4.265740476    0.004517562
  169 SOLV  HW1     2632    4.754896944    4.208609813    0.071691673
  169 SOLV  HW2     2633    4.787838580    4.362159957    0.026928232
  170 SOLV  OW      2634    5.091981164    5.041774780    6.307873018
  170 SOLV  HW1     2635    5.112799810    4.944211355    6.300812632
  170 SOLV  HW2     2636    4.997974612    5.058032470    6.277867224
  171 SOLV  OW      2637    4.730304835    0.019317396    4.923258213
  171 SOLV  HW1     2638    4.811573419    0.068382465    4.954718266
  171 SOLV  HW2     2639    4.677431916    0.078198587    4.862110143
  172 SOLV  OW      2640    5.127337213    5.987737909    6.083901904
  172 SOLV  HW1     2641    5.155215317    5.893413250    6.101992527
  172 SOLV  HW2     2642    5.143508101    6.043461321    6.165357196
  173 SOLV  OW      2643    4.513834351    3.256170487    6.611486334
  173 SOLV  HW1     2644    4.516088200    3.290918955    6.705236052
  173 SOLV  HW2     2645    4.603764164    3.219714105    6.587298109
  174 SOLV  OW      2646    5.075527472    5.353474232    4.504112161
  174 SOLV  HW1     2647    5.062792185    5.258517296    4.532793449
  174 SOLV  HW2     2648    5.012755987    5.412361644    4.555038877
  175 SOLV  OW      2649    5.480796751    5.728437765    5.331733066
  175 SOLV  HW1     2650    5.506337760    5.647184040    5.279335651
  175 SOLV  HW2     2651    5.461669040    5.803903832    5.268956703
  176 SOLV  OW      2652    4.683489067    4.255752261    6.198362218
  176 SOLV  HW1     2653    4.590641683    4.290154812    6.212415220
  176 SOLV  HW2     2654    4.726321357    4.238287766    6.287030227
  177 SOLV  OW      2655    3.918797107    5.570516443    6.498241623
  177 SOLV  HW1     2656    3.832897957    5.563622547    6.447508484
  177 SOLV  HW2     2657    3.953742425    5.478757424    6.517191749
  178 SOLV  OW      2658    4.153703027    5.652107824    4.594920068
  178 SOLV  HW1     2659    4.126775463    5.692621549    4.507541342
  178 SOLV  HW2     2660    4.241492214    5.690369444    4.623737550
  179 SOLV  OW      2661    5.245647801    3.782103449    6.758266923
  179 SOLV  HW1     2662    5.181529375    3.740993748    6.823077147
  179 SOLV  HW2     2663    5.213427114    3.766252864    6.664928246
  180 SOLV  OW      2664    4.875505389    3.874197306    5.485281096
  180 SOLV  HW1     2665    4.806922838    3.805430246    5.509140972
  180 SOLV  HW2     2666    4.905438602    3.921538442    5.568133301
  181 SOLV  OW      2667    5.517507800    6.761996421    4.510578058
  181 SOLV  HW1     2668    5.525598329    6.758276350    4.410975095
  181 SOLV  HW2     2669    5.586443902    6.702454476    4.551840276
  182 SOLV  OW      2670    5.671859626    4.337635060    0.112057332
  182 SOLV  HW1     2671    5.672450261    4.339515626    0.212046907
  182 SOLV  HW2     2672    5.598099508    4.278033869    0.080295160
  183 SOLV  OW      2673    4.903854358    3.508604211    6.484729587
  183 SOLV  HW1     2674    4.830184764    3.534333420    6.547277825
  183 SOLV  HW2     2675    4.889978186    3.553716259    6.396560819
  184 SOLV  OW      2676    4.979709290    4.633909245    5.145447522
  184 SOLV  HW1     2677    4.940511488    4.574157014    5.215412662
  184 SOLV  HW2     2678    5.051030798    4.690806452    5.186385895
  185 SOLV  OW      2679    6.382516444    5.595596103    4.940317139
  185 SOLV  HW1     2680    6.400611013    5.598019443    5.038645013
  185 SOLV  HW2     2681    6.294591813    5.639391996    4.921534788
  186 SOLV  OW      2682    5.485463479    3.066060957    5.313350724
  186 SOLV  HW1     2683    5.408053736    3.023857129    5.360557358
  186 SOLV  HW2     2684    5.495087232    3.160961211    5.343404946
  187 SOLV  OW      2685    6.179449090    3.908626472    4.047623562
  187 SOLV  HW1     2686    6.098320218    3.962925301    4.069338649
  187 SOLV  HW2     2687    6.260525961    3.953249510    4.085532474
  188 SOLV  OW      2688    3.991281375    5.542227460    5.532365049
  188 SOLV  HW1     2689    3.934620380    5.497069294    5.463432496
  188 SOLV  HW2     2690    4.040561306    5.473228720    5.585394420
  189 SOLV  OW      2691    4.768780885    6.537809262    4.614227800
  189 SOLV  HW1     2692    4.857316697    6.493706092    4.599519963
  189 SOLV  HW2     2693    4.777661058    6.636249725    4.598978716
  190 SOLV  OW      2694    0.377784015    4.229044421    3.349997806
  190 SOLV  HW1     2695    0.330590572    4.147687634    3.316006905
  190 SOLV  HW2     2696    0.383502105    4.224999703    3.449759578
  191 SOLV  OW      2697    6.013403183    5.302586743    3.952900960
  191 SOLV  HW1     2698    6.094424105    5.311158304    4.010900098
  191 SOLV  HW2     2699    5.935791327    5.272485525    4.008326806
  192 SOLV  OW      2700    4.773680127    6.539776179    0.122151281
  192 SOLV  HW1     2701    4.771101021    6.635813333    0.149931013
  192 SOLV  HW2     2702    4.793385038    6.482577881    0.201785451
  193 SOLV  OW      2703    6.101181963    6.719826212    3.198134173
  193 SOLV  HW1     2704    6.163123172    6.644194983    3.219233102
  193 SOLV  HW2     2705    6.022334860    6.685125333    3.147330935
  194 SOLV  OW      2706    2.943049838    5.574391249    0.359836861
  194 SOLV  HW1     2707    2.898754048    5.485289010    0.369862864
  194 SOLV  HW2     2708    3.013695615    5.584542927    0.429893356
  195 SOLV  OW      2709    5.067851461    5.828137832    6.402955604
  195 SOLV  HW1     2710    5.032718296    5.819240595    6.496166086
  195 SOLV  HW2     2711    5.120852493    5.912595809    6.395251611
  196 SOLV  OW      2712    4.623132061    5.059280662    4.206213170
  196 SOLV  HW1     2713    4.551593420    5.116619315    4.246144385
  196 SOLV  HW2     2714    4.687772690    5.116778467    4.156037934
  197 SOLV  OW      2715    3.404678439    4.254031243    5.578114712
  197 SOLV  HW1     2716    3.419110831    4.348710865    5.549322695
  197 SOLV  HW2     2717    3.450673771    4.238413665    5.665533161
  198 SOLV  OW      2718    5.569135371    6.053497387    4.118911343
  198 SOLV  HW1     2719    5.526414071    6.143880607    4.121612147
  198 SOLV  HW2     2720    5.615533007    6.041186704    4.031177965
  199 SOLV  OW      2721    4.106096105    6.406825217    5.201382849
  199 SOLV  HW1     2722    4.078520291    6.311360716    5.190085204
  199 SOLV  HW2     2723    4.024853487    6.463630599    5.214586648
  200 SOLV  OW      2724    5.995240095    5.152787971    4.368478030
  200 SOLV  HW1     2725    5.962351227    5.112997484    4.454123110
  200 SOLV  HW2     2726    6.048865523    5.234833185    4.388299645
  201 SOLV  OW      2727    5.774716895    2.969755630    5.353502489
  201 SOLV  HW1     2728    5.808490027    2.979936258    5.259923107
  201 SOLV  HW2     2729    5.674971428    2.976969676    5.353894096
  202 SOLV  OW      2730    5.963796809    3.463883559    2.907108131
  202 SOLV  HW1     2731    6.016895827    3.502410839    2.982580928
  202 SOLV  HW2     2732    5.983873564    3.366273522    2.898674953
  203 SOLV  OW      2733    5.055728993    3.730181094    4.912289253
  203 SOLV  HW1     2734    5.058931460    3.668362074    4.990838645
  203 SOLV  HW2     2735    5.126856539    3.704565371    4.846817574
  204 SOLV  OW      2736    3.756346663    4.742182114    4.888650420
  204 SOLV  HW1     2737    3.710305387    4.663526475    4.929824998
  204 SOLV  HW2     2738    3.688174825    4.803699123    4.849026292
  205 SOLV  OW      2739    5.442296653    4.956782042    4.748091352
  205 SOLV  HW1     2740    5.515091915    4.996242106    4.804175017
  205 SOLV  HW2     2741    5.395366835    4.885272259    4.799913309
  206 SOLV  OW      2742    3.270049092    6.292840732    0.336172878
  206 SOLV  HW1     2743    3.342893776    6.360875521    0.344313773
  206 SOLV  HW2     2744    3.291710465    6.229572058    0.261813877
  207 SOLV  OW      2745    3.854871685    6.161225708    6.804461612
  207 SOLV  HW1     2746    3.834591225    6.229599221    6.874572910
  207 SOLV  HW2     2747    3.934684770    6.190301793    6.751676374
  208 SOLV  OW      2748    4.209913843    4.064069025    6.591521542
  208 SOLV  HW1     2749    4.111486871    4.055549942    6.607048054
  208 SOLV  HW2     2750    4.259346444    4.029105270    6.671116686
  209 SOLV  OW      2751    5.681785412    5.286996845    3.677499229
  209 SOLV  HW1     2752    5.652617427    5.290773560    3.773086237
  209 SOLV  HW2     2753    5.610737537    5.326724582    3.619397712
  210 SOLV  OW      2754    5.170474480    4.418395241    4.384591528
  210 SOLV  HW1     2755    5.115059122    4.347737538    4.340583945
  210 SOLV  HW2     2756    5.112464447    4.496379133    4.408114898
  211 SOLV  OW      2757    5.041069062    0.436739964    5.091269035
  211 SOLV  HW1     2758    5.069972241    0.378192000    5.015518220
  211 SOLV  HW2     2759    5.074106744    0.529869301    5.075879348
  212 SOLV  OW      2760    5.364279618    5.491959611    6.317787305
  212 SOLV  HW1     2761    5.451310518    5.444828825    6.303432389
  212 SOLV  HW2     2762    5.289570217    5.425532463    6.315020718
  213 SOLV  OW      2763    5.589547159    4.050798524    6.324688662
  213 SOLV  HW1     2764    5.619720594    4.134329484    6.370666216
  213 SOLV  HW2     2765    5.564195388    3.982409642    6.393113418
  214 SOLV  OW      2766    4.513511743    6.468576111    0.033612279
  214 SOLV  HW1     2767    4.503537181    6.513553092   -0.055153311
  214 SOLV  HW2     2768    4.553113727    6.532811030    0.099241837
  215 SOLV  OW      2769    6.849466122    3.847595776    5.535258486
  215 SOLV  HW1     2770    6.826859001    3.811472275    5.625733358
  215 SOLV  HW2     2771    6.948357501    3.860848354    5.528436487
  216 SOLV  OW      2772    3.597581260    3.918419896    6.036385276
  216 SOLV  HW1     2773    3.547806732    3.995878981    6.075426655
  216 SOLV  HW2     2774    3.675204489    3.895649899    6.095187891
  217 SOLV  OW      2775    6.739474842    5.504309189    4.287276684
  217 SOLV  HW1     2776    6.701691347    5.593985889    4.310350008
  217 SOLV  HW2     2777    6.732104166    5.489427972    4.188656680
  218 SOLV  OW      2778    5.634861125    4.682128833    4.826134964
  218 SOLV  HW1     2779    5.624651838    4.588366570    4.792877996
  218 SOLV  HW2     2780    5.579629018    4.694427770    4.908595460
  219 SOLV  OW      2781    2.973618166    3.444796407    6.048897533
  219 SOLV  HW1     2782    2.904738275    3.515630662    6.064328264
  219 SOLV  HW2     2783    3.062261634    3.476660871    6.082468230
  220 SOLV  OW      2784    3.738938223    6.190573674    4.951909039
  220 SOLV  HW1     2785    3.768875926    6.277420313    4.912374941
  220 SOLV  HW2     2786    3.650525574    6.203175649    4.996917758
  221 SOLV  OW      2787    3.362136378    5.932486319    5.972588904
  221 SOLV  HW1     2788    3.347760948    5.844866479    6.018608458
  221 SOLV  HW2     2789    3.274895986    5.966245652    5.937218302
  222 SOLV  OW      2790    4.644194838    6.075083186    3.686373981
  222 SOLV  HW1     2791    4.580480410    6.149233618    3.707443541
  222 SOLV  HW2     2792    4.624455956    5.996525028    3.745030796
  223 SOLV  OW      2793    3.581687209    6.192316887    6.129279502
  223 SOLV  HW1     2794    3.567546229    6.234359318    6.039645527
  223 SOLV  HW2     2795    3.679470127    6.177385433    6.144017847
  224 SOLV  OW      2796    6.481458034    3.739778242    6.214493680
  224 SOLV  HW1     2797    6.424603076    3.795151582    6.275343545
  224 SOLV  HW2     2798    6.577827936    3.753091447    6.237665287
  225 SOLV  OW      2799    0.388955852    4.182064098    3.662622562
  225 SOLV  HW1     2800    0.418395958    4.248545737    3.731287471
  225 SOLV  HW2     2801    0.293644183    4.199631270    3.637955090
  226 SOLV  OW      2802    5.494113243    5.390649853    3.498849583
  226 SOLV  HW1     2803    5.406017918    5.346725662    3.516493052
  226 SOLV  HW2     2804    5.479141374    5.477680543    3.451914858
  227 SOLV  OW      2805    6.196637433    6.764899788    4.494555345
  227 SOLV  HW1     2806    6.227068434    6.800780169    4.406304644
  227 SOLV  HW2     2807    6.133320571    6.829743433    4.536838285
  228 SOLV  OW      2808    5.512066032    4.191152626    4.600215976
  228 SOLV  HW1     2809    5.438456710    4.182618440    4.667364146
  228 SOLV  HW2     2810    5.591115852    4.137920643    4.630505942
  229 SOLV  OW      2811    4.388547242    3.984175056    6.785374711
  229 SOLV  HW1     2812    4.436339177    4.068897084    6.762148658
  229 SOLV  HW2     2813    4.452442620    3.907409806    6.780289824
  230 SOLV  OW      2814    6.021882246    4.395629768    5.812539954
  230 SOLV  HW1     2815    6.096028881    4.331674624    5.792280366
  230 SOLV  HW2     2816    6.043206977    4.445975045    5.896260287
  231 SOLV  OW      2817    3.462070336    6.177198984    5.058162699
  231 SOLV  HW1     2818    3.422912185    6.092806262    5.021468165
  231 SOLV  HW2     2819    3.448084705    6.180123128    5.157146731
  232 SOLV  OW      2820    0.092850537    5.901459185    4.212286244
  232 SOLV  HW1     2821    0.067586210    5.891189003    4.116067912
  232 SOLV  HW2     2822    0.043496448    5.979056500    4.251587469
  233 SOLV  OW      2823    5.409284997    4.450387251    6.547163100
  233 SOLV  HW1     2824    5.329371500    4.394468934    6.525058479
  233 SOLV  HW2     2825    5.397783728    4.490472788    6.638061093
  234 SOLV  OW      2826    5.986494296    4.287934267    6.168138046
  234 SOLV  HW1     2827    5.909307445    4.335399415    6.210455530
  234 SOLV  HW2     2828    6.059405461    4.276185511    6.235572518
  235 SOLV  OW      2829    5.711360578    3.335238684    3.164185443
  235 SOLV  HW1     2830    5.716883823    3.258041658    3.100845023
  235 SOLV  HW2     2831    5.695883514    3.419552182    3.112673018
  236 SOLV  OW      2832    3.802469286    3.042292734    3.371322275
  236 SOLV  HW1     2833    3.819917126    3.050630689    3.469444161
  236 SOLV  HW2     2834    3.704045862    3.047653721    3.354415679
  237 SOLV  OW      2835    5.462135820    5.434522690    4.238713851
  237 SOLV  HW1     2836    5.560797929    5.421349589    4.248419974
  237 SOLV  HW2     2837    5.420783724    5.350990082    4.202462099
  238 SOLV  OW      2838    3.303371323    3.980217493    5.740887274
  238 SOLV  HW1     2839    3.340271060    4.072282034    5.753705271
  238 SOLV  HW2     2840    3.297700429    3.959914703    5.643125489
  239 SOLV  OW      2841    5.385255198    6.814814419    3.874998787
  239 SOLV  HW1     2842    5.307862410    6.779942256    3.927873139
  239 SOLV  HW2     2843    5.438533040    6.738057737    3.839343837
  240 SOLV  OW      2844    3.416475192    4.833939045    0.718828729
  240 SOLV  HW1     2845    3.331097360    4.782913201    0.729239277
  240 SOLV  HW2     2846    3.430285848    4.856449619    0.622372058
  241 SOLV  OW      2847    4.195667865    4.664663554    6.392723288
  241 SOLV  HW1     2848    4.237474335    4.747433197    6.430181879
  241 SOLV  HW2     2849    4.107079166    4.649334257    6.436527074
  242 SOLV  OW      2850    4.053742508    2.765830480    4.598398537
  242 SOLV  HW1     2851    4.100046784    2.820792039    4.528853166
  242 SOLV  HW2     2852    4.117795805    2.744661704    4.672225786
  243 SOLV  OW      2853    4.983134942    4.103037132    3.756107634
  243 SOLV  HW1     2854    4.972019729    4.004393206    3.744030105
  243 SOLV  HW2     2855    4.916226665    4.151264699    3.699562216
  244 SOLV  OW      2856    5.057216395    5.616590513    4.426128023
  244 SOLV  HW1     2857    5.046003359    5.619716941    4.525455924
  244 SOLV  HW2     2858    5.152610805    5.635441891    4.402760602
  245 SOLV  OW      2859    5.093084772    6.123160043    4.440242659
  245 SOLV  HW1     2860    5.191908854    6.120796488    4.455405589
  245 SOLV  HW2     2861    5.058260423    6.029697681    4.432918522
  246 SOLV  OW      2862    4.703920999    4.910359585    6.094153112
  246 SOLV  HW1     2863    4.708020858    4.818117669    6.132573174
  246 SOLV  HW2     2864    4.639481343    4.911767121    6.017687671
  247 SOLV  OW      2865    4.200736283    3.264326414    5.931397913
  247 SOLV  HW1     2866    4.297833235    3.283395091    5.916904759
  247 SOLV  HW2     2867    4.188661297    3.217698504    6.019041973
  248 SOLV  OW      2868    6.562315081    3.812395180    4.715118773
  248 SOLV  HW1     2869    6.623018210    3.884873799    4.682530088
  248 SOLV  HW2     2870    6.617027649    3.735924064    4.749158506
  249 SOLV  OW      2871    4.235977585    5.435116920    6.243951506
  249 SOLV  HW1     2872    4.284658435    5.503661825    6.189788931
  249 SOLV  HW2     2873    4.283146038    5.421911236    6.331143513
  250 SOLV  OW      2874    3.262251560    0.606196961    4.481695908
  250 SOLV  HW1     2875    3.187412539    0.655446554    4.526141435
  250 SOLV  HW2     2876    3.245639814    0.507768764    4.487834532
  251 SOLV  OW      2877    6.318032145    4.982516810    6.291918676
  251 SOLV  HW1     2878    6.395040496    5.044687759    6.306220064
  251 SOLV  HW2     2879    6.267789938    5.010032248    6.209951478
  252 SOLV  OW      2880    4.815221206    5.139133983    6.216444906
  252 SOLV  HW1     2881    4.793555502    5.214340814    6.154184646
  252 SOLV  HW2     2882    4.759804639    5.059307745    6.192813529
  253 SOLV  OW      2883    4.428165691    6.047971236    3.920654077
  253 SOLV  HW1     2884    4.410611916    6.146238670    3.914548627
  253 SOLV  HW2     2885    4.384991362    6.001551522    3.843304115
  254 SOLV  OW      2886    4.505395953    3.120001264    0.144483806
  254 SOLV  HW1     2887    4.601833302    3.110065130    0.119935332
  254 SOLV  HW2     2888    4.485851025    3.216000904    0.164570375
  255 SOLV  OW      2889    4.865280309    4.293551941    5.855959346
  255 SOLV  HW1     2890    4.925452788    4.358919018    5.901871924
  255 SOLV  HW2     2891    4.872184917    4.305774213    5.756941846
  256 SOLV  OW      2892    4.253235803    5.914518095    4.492163720
  256 SOLV  HW1     2893    4.237227508    5.858598281    4.410820324
  256 SOLV  HW2     2894    4.178069338    5.979542433    4.503201749
  257 SOLV  OW      2895    6.883826380    4.471825008    5.803515831
  257 SOLV  HW1     2896    6.885325705    4.402189127    5.875282168
  257 SOLV  HW2     2897    6.903249427    4.429080008    5.715212856
  258 SOLV  OW      2898    6.870993930    4.294539366    6.021028595
  258 SOLV  HW1     2899    6.958812866    4.290983053    6.068743183
  258 SOLV  HW2     2900    6.828048725    4.204256313    6.023512930
  259 SOLV  OW      2901    5.488439143    3.591112915    5.468064155
  259 SOLV  HW1     2902    5.412126940    3.643156446    5.429729959
  259 SOLV  HW2     2903    5.492280881    3.605562925    5.566947439
  260 SOLV  OW      2904    3.536118132    5.307428455    0.619353294
  260 SOLV  HW1     2905    3.519210163    5.234794126    0.685974726
  260 SOLV  HW2     2906    3.457333507    5.368946501    0.616435597
  261 SOLV  OW      2907    3.056814255    4.342929177    4.696078214
  261 SOLV  HW1     2908    3.072012104    4.432595384    4.737683309
  261 SOLV  HW2     2909    3.107968327    4.336882727    4.610353810
  262 SOLV  OW      2910    2.310642894    5.316553354    5.556495860
  262 SOLV  HW1     2911    2.369615091    5.271164037    5.623307626
  262 SOLV  HW2     2912    2.298510646    5.257135892    5.476972624
  263 SOLV  OW      2913    5.859484981    4.287639242    3.564866292
  263 SOLV  HW1     2914    5.843839944    4.304794761    3.467590997
  263 SOLV  HW2     2915    5.934591605    4.345219736    3.597192390
  264 SOLV  OW      2916    4.002788314    6.727031962    4.559005715
  264 SOLV  HW1     2917    4.038634476    6.707030462    4.650200732
  264 SOLV  HW2     2918    3.906560567    6.700189082    4.554408030
  265 SOLV  OW      2919    5.662190279    3.423868904    4.645784055
  265 SOLV  HW1     2920    5.630547385    3.500655153    4.701499446
  265 SOLV  HW2     2921    5.656834257    3.448495026    4.549003921
  266 SOLV  OW      2922    4.934910838    4.483099280    6.257236721
  266 SOLV  HW1     2923    4.913728706    4.388024315    6.279897245
  266 SOLV  HW2     2924    4.969679057    4.529780381    6.338560176
  267 SOLV  OW      2925    5.509159490    4.883678545    6.411173884
  267 SOLV  HW1     2926    5.449188052    4.915834745    6.484463215
  267 SOLV  HW2     2927    5.480282066    4.792454536    6.382117480
  268 SOLV  OW      2928    5.560321364    6.714619474    3.642284103
  268 SOLV  HW1     2929    5.648053228    6.748789181    3.608559534
  268 SOLV  HW2     2930    5.548240074    6.619636486    3.613405094
  269 SOLV  OW      2931    4.918048785    5.089424264    5.868800039
  269 SOLV  HW1     2932    4.882717905    5.136469705    5.949669917
  269 SOLV  HW2     2933    4.969254590    5.008332193    5.897146171
  270 SOLV  OW      2934    4.109942920    5.383221903    5.746247257
  270 SOLV  HW1     2935    4.125599064    5.311706265    5.678113998
  270 SOLV  HW2     2936    4.073294935    5.342209291    5.829772850
  271 SOLV  OW      2937    4.851427475    5.381815478    4.851413189
  271 SOLV  HW1     2938    4.755775917    5.373758775    4.879447263
  271 SOLV  HW2     2939    4.907298810    5.318565907    4.905059119
  272 SOLV  OW      2940    5.436645069    4.858226971    5.271957239
  272 SOLV  HW1     2941    5.511535103    4.819104660    5.325459776
  272 SOLV  HW2     2942    5.420944895    4.952705600    5.300746080
  273 SOLV  OW      2943    5.080057705    5.808941895    5.561640954
  273 SOLV  HW1     2944    5.059226058    5.895812738    5.516682427
  273 SOLV  HW2     2945    5.124408753    5.826697843    5.649501519
  274 SOLV  OW      2946    5.761363586    6.828265859    3.134951717
  274 SOLV  HW1     2947    5.674787554    6.876590650    3.147965078
  274 SOLV  HW2     2948    5.837381630    6.890597188    3.153283725
  275 SOLV  OW      2949    3.210448338    3.488193303    5.806980804
  275 SOLV  HW1     2950    3.304871296    3.481510672    5.839252246
  275 SOLV  HW2     2951    3.161345094    3.556157600    5.861492509
  276 SOLV  OW      2952    6.399623583    4.396361951    5.843646137
  276 SOLV  HW1     2953    6.335979330    4.431368044    5.912387592
  276 SOLV  HW2     2954    6.480020083    4.455689465    5.839399281
  277 SOLV  OW      2955    5.923884581    3.835562369    3.418019566
  277 SOLV  HW1     2956    5.973073054    3.772050588    3.358449957
  277 SOLV  HW2     2957    5.840671381    3.791707684    3.451991174
  278 SOLV  OW      2958    4.823416973    6.429744575    6.381206189
  278 SOLV  HW1     2959    4.729026990    6.453519876    6.404162701
  278 SOLV  HW2     2960    4.876425356    6.513414129    6.367380045
  279 SOLV  OW      2961    5.348941786    4.179715738    5.771213651
  279 SOLV  HW1     2962    5.341573130    4.095832981    5.825168713
  279 SOLV  HW2     2963    5.424478054    4.171011211    5.706250375
  280 SOLV  OW      2964    3.490051763    5.764796413    6.401068931
  280 SOLV  HW1     2965    3.422420462    5.791054933    6.469903434
  280 SOLV  HW2     2966    3.581276906    5.791595721    6.432076175
  281 SOLV  OW      2967    3.848087871    2.690945496    4.405632890
  281 SOLV  HW1     2968    3.891473423    2.613113408    4.360229249
  281 SOLV  HW2     2969    3.918015423    2.746419294    4.450736857
  282 SOLV  OW      2970    2.114285064    5.679574313    5.615768955
  282 SOLV  HW1     2971    2.037781647    5.692130257    5.678945924
  282 SOLV  HW2     2972    2.173589743    5.760042025    5.618856685
  283 SOLV  OW      2973    5.604222165    4.304276900    6.451510328
  283 SOLV  HW1     2974    5.531518166    4.361209688    6.489912399
  283 SOLV  HW2     2975    5.651830603    4.355015516    6.379671239
  284 SOLV  OW      2976    4.661025038    5.665734366    6.726009742
  284 SOLV  HW1     2977    4.699419726    5.678491053    6.634551210
  284 SOLV  HW2     2978    4.734046775    5.640743765    6.789608210
  285 SOLV  OW      2979    6.012536575    5.000485622    3.593567522
  285 SOLV  HW1     2980    5.915483467    4.996488448    3.617363451
  285 SOLV  HW2     2981    6.052500486    5.084333966    3.630632408
  286 SOLV  OW      2982    6.343337601    5.913451107    4.571245322
  286 SOLV  HW1     2983    6.266360676    5.955146534    4.522897495
  286 SOLV  HW2     2984    6.309190130    5.844204567    4.634808537
  287 SOLV  OW      2985    5.535076488    6.244532649    6.061877568
  287 SOLV  HW1     2986    5.519597399    6.155618874    6.018792628
  287 SOLV  HW2     2987    5.531629430    6.234420696    6.161313037
  288 SOLV  OW      2988    4.706758405    3.736168936    4.023266580
  288 SOLV  HW1     2989    4.781516169    3.797010612    4.049935986
  288 SOLV  HW2     2990    4.727867048    3.694165498    3.934995922
  289 SOLV  OW      2991    5.686520291    5.702787934    5.086699906
  289 SOLV  HW1     2992    5.743330111    5.654706185    5.019899318
  289 SOLV  HW2     2993    5.742664712    5.729676622    5.164970178
  290 SOLV  OW      2994    3.887920353    5.890759840    6.714001352
  290 SOLV  HW1     2995    3.883590771    5.989776228    6.727370991
  290 SOLV  HW2     2996    3.822220769    5.846043188    6.774711248
  291 SOLV  OW      2997    4.492927477    5.584199488    6.169456195
  291 SOLV  HW1     2998    4.579110571    5.618351444    6.131935802
  291 SOLV  HW2     2999    4.419271087    5.648088670    6.147219798
  292 SOLV  OW      3000    4.009634070    6.741238194    4.287392617
  292 SOLV  HW1     3001    4.007295342    6.735326388    4.387190524
  292 SOLV  HW2     3002    4.079609336    6.679192712    4.251983291
  293 SOLV  OW      3003    4.394702068    4.981720395    4.755132672
  293 SOLV  HW1     3004    4.469919148    4.949767194    4.697485558
  293 SOLV  HW2     3005    4.393468704    5.081718943    4.755886153
  294 SOLV  OW      3006    5.037636021    5.849511996    0.076140665
  294 SOLV  HW1     3007    5.105822893    5.844648556    0.149136854
  294 SOLV  HW2     3008    4.980834948    5.930816407    0.088973089
  295 SOLV  OW      3009    5.195204262    5.686324468    6.209288011
  295 SOLV  HW1     3010    5.262763762    5.625224622    6.250566851
  295 SOLV  HW2     3011    5.144219468    5.733214433    6.281421587
  296 SOLV  OW      3012    4.521729552    4.617548809    4.817591799
  296 SOLV  HW1     3013    4.424908766    4.597077347    4.831968659
  296 SOLV  HW2     3014    4.577564059    4.549283818    4.864734125
  297 SOLV  OW      3015    3.953783441    4.216297703    6.335398905
  297 SOLV  HW1     3016    3.949259866    4.211007003    6.435165600
  297 SOLV  HW2     3017    3.914189938    4.302888765    6.304803006
  298 SOLV  OW      3018    5.922264021    3.726821659    5.804448807
  298 SOLV  HW1     3019    6.000910816    3.728207044    5.866196738
  298 SOLV  HW2     3020    5.879135309    3.636650623    5.807465175
  299 SOLV  OW      3021    3.515260056    3.828387425    4.298709230
  299 SOLV  HW1     3022    3.551410727    3.757566162    4.359365533
  299 SOLV  HW2     3023    3.444673539    3.788976777    4.239836835
  300 SOLV  OW      3024    5.707506235    3.850957439    3.633663198
  300 SOLV  HW1     3025    5.718736456    3.765913384    3.582253521
  300 SOLV  HW2     3026    5.780809197    3.858975988    3.701219443
  301 SOLV  OW      3027    5.741199868    6.630712847    4.605927986
  301 SOLV  HW1     3028    5.824968850    6.576658648    4.613731920
  301 SOLV  HW2     3029    5.736236122    6.695606696    4.681863146
  302 SOLV  OW      3030    5.786587859    4.565254545    6.915559824
  302 SOLV  HW1     3031    5.752792480    4.486760379    6.967501714
  302 SOLV  HW2     3032    5.781746457    4.545052453    6.817734344
  303 SOLV  OW      3033    6.623162924    6.139975977    4.368948381
  303 SOLV  HW1     3034    6.602985495    6.154258167    4.465854803
  303 SOLV  HW2     3035    6.720204034    6.157424319    4.352204666
  304 SOLV  OW      3036    4.687807846    4.244949277    4.030530151
  304 SOLV  HW1     3037    4.678188845    4.279511123    4.123881966
  304 SOLV  HW2     3038    4.778404885    4.204114232    4.019294118
  305 SOLV  OW      3039    4.060440631    4.429705613    5.827741539
  305 SOLV  HW1     3040    4.024916149    4.519504809    5.801748825
  305 SOLV  HW2     3041    4.092751643    4.432765514    5.922335740
  306 SOLV  OW      3042    6.632857768    4.902991260    4.846070626
  306 SOLV  HW1     3043    6.629936998    4.839417259    4.923216345
  306 SOLV  HW2     3044    6.546662544    4.898103842    4.795592624
  307 SOLV  OW      3045    3.486959578    6.734660784    6.435931597
  307 SOLV  HW1     3046    3.492038799    6.796037887    6.514728112
  307 SOLV  HW2     3047    3.543157139    6.771086563    6.361656525
  308 SOLV  OW      3048    3.572139976    5.396303586    5.142813157
  308 SOLV  HW1     3049    3.598944767    5.399939605    5.239095386
  308 SOLV  HW2     3050    3.647613794    5.429071006    5.085963903
  309 SOLV  OW      3051    6.232816518    3.847922310    4.379609637
  309 SOLV  HW1     3052    6.310992275    3.793837780    4.410674778
  309 SOLV  HW2     3053    6.186074409    3.799479893    4.305649747
  310 SOLV  OW      3054    3.835000937    6.326351848    6.526894165
  310 SOLV  HW1     3055    3.746735154    6.310860473    6.482496793
  310 SOLV  HW2     3056    3.823929944    6.392908358    6.600715543
  311 SOLV  OW      3057    6.164246653    4.315981506    2.692852223
  311 SOLV  HW1     3058    6.111745197    4.242232907    2.735352741
  311 SOLV  HW2     3059    6.110329695    4.400202696    2.693999317
  312 SOLV  OW      3060    4.478481635    6.890809522    6.129573556
  312 SOLV  HW1     3061    4.399376876    6.847583054    6.086284878
  312 SOLV  HW2     3062    4.453754713    6.920864244    6.221699243
  313 SOLV  OW      3063    4.203327294    4.435607360    0.287114896
  313 SOLV  HW1     3064    4.146172102    4.355013775    0.271633104
  313 SOLV  HW2     3065    4.198663249    4.461730497    0.383538353
  314 SOLV  OW      3066    6.560695991    5.352084587    5.522059326
  314 SOLV  HW1     3067    6.472731587    5.357622400    5.474798661
  314 SOLV  HW2     3068    6.614749350    5.433678128    5.501501569
  315 SOLV  OW      3069    3.930432276    5.348674743    3.432370907
  315 SOLV  HW1     3070    3.869380994    5.269580932    3.428026667
  315 SOLV  HW2     3071    3.930245067    5.395783383    3.344151344
  316 SOLV  OW      3072    5.165340402    5.227871857    0.159896427
  316 SOLV  HW1     3073    5.151808722    5.325880432    0.145361937
  316 SOLV  HW2     3074    5.230864791    5.213945630    0.234143411
  317 SOLV  OW      3075    4.212732538    6.775970357    6.057785605
  317 SOLV  HW1     3076    4.206776064    6.707692503    6.130615841
  317 SOLV  HW2     3077    4.151481350    6.852252607    6.078544403
  318 SOLV  OW      3078    4.558195784    3.275194455    5.480916038
  318 SOLV  HW1     3079    4.620697079    3.284259576    5.558458131
  318 SOLV  HW2     3080    4.488729806    3.346988698    5.485545446
  319 SOLV  OW      3081    4.344716862    0.318047764    2.791379373
  319 SOLV  HW1     3082    4.356471559    0.220119746    2.774834765
  319 SOLV  HW2     3083    4.247376366    0.338691170    2.801398274
  320 SOLV  OW      3084    3.951527002    3.751140640    4.856685112
  320 SOLV  HW1     3085    3.852796825    3.741390711    4.869299434
  320 SOLV  HW2     3086    3.998237640    3.672731504    4.897573922
  321 SOLV  OW      3087    6.418967463    3.048593976    3.562005238
  321 SOLV  HW1     3088    6.340033523    3.024782153    3.505402733
  321 SOLV  HW2     3089    6.407164273    3.140964296    3.598471180
  322 SOLV  OW      3090    6.901991784    3.653330925    0.168988618
  322 SOLV  HW1     3091    6.869927746    3.558601650    0.169034338
  322 SOLV  HW2     3092    6.825004048    3.714568433    0.187000633
  323 SOLV  OW      3093    4.323993001    3.926362308    4.165453168
  323 SOLV  HW1     3094    4.380813148    3.846340662    4.184684943
  323 SOLV  HW2     3095    4.351765667    4.001962898    4.224741496
  324 SOLV  OW      3096    6.511862113    5.517123648    4.706400706
  324 SOLV  HW1     3097    6.465132005    5.524391947    4.794522093
  324 SOLV  HW2     3098    6.541650594    5.607922163    4.676903334
  325 SOLV  OW      3099    0.527639072    4.045111923    4.461177244
  325 SOLV  HW1     3100    0.556205376    4.041534669    4.556951450
  325 SOLV  HW2     3101    0.608001056    4.057093586    4.402868058
  326 SOLV  OW      3102    4.626948501    5.739600683    4.217741087
  326 SOLV  HW1     3103    4.650552662    5.644619358    4.197178231
  326 SOLV  HW2     3104    4.622644516    5.752150578    4.316864220
  327 SOLV  OW      3105    5.187062370    3.793727524    3.300891985
  327 SOLV  HW1     3106    5.130609775    3.841596230    3.368147224
  327 SOLV  HW2     3107    5.283297337    3.816324555    3.316047179
  328 SOLV  OW      3108    2.584416487    4.597554123    4.613695798
  328 SOLV  HW1     3109    2.582948551    4.498964529    4.597024344
  328 SOLV  HW2     3110    2.509891769    4.641000570    4.563114003
  329 SOLV  OW      3111    4.685612191    5.382032527    5.195025310
  329 SOLV  HW1     3112    4.691017857    5.470901159    5.240578599
  329 SOLV  HW2     3113    4.716823745    5.310557995    5.257628227
  330 SOLV  OW      3114    5.009427728    6.385556762    5.061015712
  330 SOLV  HW1     3115    5.062259200    6.463056735    5.026311216
  330 SOLV  HW2     3116    4.932488858    6.419311173    5.115263721
  331 SOLV  OW      3117    6.916441363    5.698237066    3.208023247
  331 SOLV  HW1     3118    6.855146001    5.765222667    3.166104166
  331 SOLV  HW2     3119    6.887691143    5.606007840    3.182167053
  332 SOLV  OW      3120    4.651298292    6.479705271    3.404829148
  332 SOLV  HW1     3121    4.554728940    6.502465357    3.417406978
  332 SOLV  HW2     3122    4.665832569    6.383121577    3.426329398
  333 SOLV  OW      3123    6.348639973    2.836011489    5.577687511
  333 SOLV  HW1     3124    6.433012731    2.874727262    5.540486618
  333 SOLV  HW2     3125    6.370946250    2.771971032    5.651191058
  334 SOLV  OW      3126    6.576759116    4.668626598    3.934678981
  334 SOLV  HW1     3127    6.483896212    4.645183941    3.905922714
  334 SOLV  HW2     3128    6.629023282    4.700632121    3.855646821
  335 SOLV  OW      3129    0.085031092    4.852581101    5.676319966
  335 SOLV  HW1     3130    0.060177854    4.803275390    5.592936982
  335 SOLV  HW2     3131    0.173496201    4.819671101    5.709370211
  336 SOLV  OW      3132    5.209473601    5.625711871    5.360466331
  336 SOLV  HW1     3133    5.144851407    5.664447530    5.426219816
  336 SOLV  HW2     3134    5.296445048    5.674728597    5.366406101
  337 SOLV  OW      3135    3.119022706    4.367209093    5.516334892
  337 SOLV  HW1     3136    3.051710484    4.439080566    5.533815052
  337 SOLV  HW2     3137    3.159089190    4.337321549    5.602945582
  338 SOLV  OW      3138    4.842471554    6.292344171    5.952036402
  338 SOLV  HW1     3139    4.902397632    6.305244305    5.873018276
  338 SOLV  HW2     3140    4.896114311    6.299830945    6.036106531
  339 SOLV  OW      3141    4.516978282    6.576588814    3.967763199
  339 SOLV  HW1     3142    4.449997957    6.547088763    4.035916219
  339 SOLV  HW2     3143    4.599313943    6.609477079    4.014030195
  340 SOLV  OW      3144    6.431139545    4.852489193    4.662317930
  340 SOLV  HW1     3145    6.351803794    4.900184619    4.624467983
  340 SOLV  HW2     3146    6.481206912    4.807311730    4.588467657
  341 SOLV  OW      3147    3.214791079    4.484962780    0.813653817
  341 SOLV  HW1     3148    3.283295083    4.524771962    0.752630640
  341 SOLV  HW2     3149    3.185202059    4.553767779    0.879923864
  342 SOLV  OW      3150    6.680762839    5.257869407    3.562760642
  342 SOLV  HW1     3151    6.639779359    5.289161599    3.648452210
  342 SOLV  HW2     3152    6.773574878    5.294297287    3.554969872
  343 SOLV  OW      3153    4.505501320    3.812958878    5.412347115
  343 SOLV  HW1     3154    4.573476934    3.755116361    5.457459239
  343 SOLV  HW2     3155    4.551061312    3.872435820    5.346102837
  344 SOLV  OW      3156    5.436876259    4.758696028    0.614392467
  344 SOLV  HW1     3157    5.353887643    4.761653420    0.670121517
  344 SOLV  HW2     3158    5.489405381    4.842640367    0.628376808
  345 SOLV  OW      3159    6.754656033    3.619404266    4.777655077
  345 SOLV  HW1     3160    6.761593054    3.537084753    4.721304249
  345 SOLV  HW2     3161    6.760441659    3.594222524    4.874259459
  346 SOLV  OW      3162    0.322906223    4.662303328    6.191081119
  346 SOLV  HW1     3163    0.369154328    4.677433531    6.278451748
  346 SOLV  HW2     3164    0.229376584    4.697308662    6.196392469
  347 SOLV  OW      3165    4.887984069    3.403281221    5.782893079
  347 SOLV  HW1     3166    4.926728337    3.344563482    5.853974187
  347 SOLV  HW2     3167    4.892646387    3.498742511    5.812335126
  348 SOLV  OW      3168    6.197138667    3.225022893    5.825004550
  348 SOLV  HW1     3169    6.147952043    3.284619586    5.761518101
  348 SOLV  HW2     3170    6.210336210    3.135239748    5.782976048
  349 SOLV  OW      3171    4.750954012    6.767718338    5.783703563
  349 SOLV  HW1     3172    4.850419376    6.770367878    5.773639469
  349 SOLV  HW2     3173    4.727595160    6.734944759    5.875256292
  350 SOLV  OW      3174    6.267051924    5.034938367    4.563887222
  350 SOLV  HW1     3175    6.250625150    5.005656904    4.469681766
  350 SOLV  HW2     3176    6.353364102    5.085239988    4.568564547
  351 SOLV  OW      3177    5.121440387    5.033215150    3.784072641
  351 SOLV  HW1     3178    5.188375866    4.964251632    3.811737180
  351 SOLV  HW2     3179    5.162797757    5.124072853    3.790069200
  352 SOLV  OW      3180    6.149029085    4.776917605    5.696838486
  352 SOLV  HW1     3181    6.152754223    4.874204506    5.673970643
  352 SOLV  HW2     3182    6.212605083    4.726495643    5.638382297
  353 SOLV  OW      3183    5.755290997    4.320978249    5.972257017
  353 SOLV  HW1     3184    5.727118768    4.306562263    5.877387900
  353 SOLV  HW2     3185    5.814767166    4.245936821    6.001116950
  354 SOLV  OW      3186    0.489473842    5.181878324    3.871581227
  354 SOLV  HW1     3187    0.521077175    5.089785593    3.848736374
  354 SOLV  HW2     3188    0.394944033    5.177586812    3.903944530
  355 SOLV  OW      3189    4.469278332    3.690415231    4.110074731
  355 SOLV  HW1     3190    4.488826823    3.676571698    4.207171766
  355 SOLV  HW2     3191    4.554597165    3.708624618    4.061180546
  356 SOLV  OW      3192    3.394440689    5.185929528    5.042566009
  356 SOLV  HW1     3193    3.480139969    5.236208697    5.053931473
  356 SOLV  HW2     3194    3.343816735    5.223499370    4.964931402
  357 SOLV  OW      3195    3.465493664    5.152409254    5.516059902
  357 SOLV  HW1     3196    3.424847793    5.243688677    5.511858408
  357 SOLV  HW2     3197    3.497786202    5.126104840    5.425137052
  358 SOLV  OW      3198    5.685936745    5.073185620    6.513349870
  358 SOLV  HW1     3199    5.632481951    5.063037710    6.597252225
  358 SOLV  HW2     3200    5.655282922    5.005923636    6.445984114
  359 SOLV  OW      3201    6.675226706    5.302403211    4.653046860
  359 SOLV  HW1     3202    6.648437521    5.394671273    4.680803499
  359 SOLV  HW2     3203    6.755691346    5.307455515    4.593874838
  360 SOLV  OW      3204    5.134541900    3.583967255    4.088572198
  360 SOLV  HW1     3205    5.078052678    3.512087263    4.129119002
  360 SOLV  HW2     3206    5.222940996    3.545687624    4.061702721
  361 SOLV  OW      3207    5.122946120    5.499366073    6.735358391
  361 SOLV  HW1     3208    5.061143737    5.424050551    6.757898086
  361 SOLV  HW2     3209    5.205659696    5.492415839    6.791145087
  362 SOLV  OW      3210    4.153988075    4.242593005    4.854365954
  362 SOLV  HW1     3211    4.243122734    4.219984282    4.893677207
  362 SOLV  HW2     3212    4.113210773    4.160315826    4.814752423
  363 SOLV  OW      3213    4.967599978    5.557913919    4.114907562
  363 SOLV  HW1     3214    4.867956663    5.564903510    4.110388373
  363 SOLV  HW2     3215    5.008354395    5.645850691    4.090323607
  364 SOLV  OW      3216    6.078955259    3.220774253    3.143012651
  364 SOLV  HW1     3217    6.039417351    3.231263859    3.234272720
  364 SOLV  HW2     3218    6.139253396    3.298194099    3.123730100
  365 SOLV  OW      3219    5.840244907    4.445270961    5.240417089
  365 SOLV  HW1     3220    5.740878029    4.453634416    5.232809165
  365 SOLV  HW2     3221    5.881041979    4.448618338    5.149170240
  366 SOLV  OW      3222    6.312717289    4.141137101    3.205146458
  366 SOLV  HW1     3223    6.231980123    4.104713039    3.158710421
  366 SOLV  HW2     3224    6.364792479    4.065848073    3.245410803
  367 SOLV  OW      3225    6.067702652    5.992239670    2.962639753
  367 SOLV  HW1     3226    6.084363284    5.978819678    2.864945391
  367 SOLV  HW2     3227    6.112442758    5.919288923    3.014391690
  368 SOLV  OW      3228    5.150356755    2.711536675    6.771744125
  368 SOLV  HW1     3229    5.077123729    2.653599426    6.735963649
  368 SOLV  HW2     3230    5.237700759    2.663485031    6.763866015
  369 SOLV  OW      3231    5.542306744    5.159603626    4.459923253
  369 SOLV  HW1     3232    5.608115652    5.225239770    4.496837306
  369 SOLV  HW2     3233    5.463819542    5.152885128    4.521535527
  370 SOLV  OW      3234    5.900048637    5.007886628    3.280938011
  370 SOLV  HW1     3235    5.840440282    4.973661007    3.208294366
  370 SOLV  HW2     3236    5.875269338    4.964505979    3.367573009
  371 SOLV  OW      3237    5.571472198    5.900184381    4.709689814
  371 SOLV  HW1     3238    5.479256676    5.909976415    4.747132888
  371 SOLV  HW2     3239    5.597785764    5.984827011    4.663378443
  372 SOLV  OW      3240    4.343426294    4.614510699    3.217927555
  372 SOLV  HW1     3241    4.368188214    4.518193581    3.228411066
  372 SOLV  HW2     3242    4.414173390    4.671785163    3.259333885
  373 SOLV  OW      3243    6.551955302    6.650423684    3.413604204
  373 SOLV  HW1     3244    6.549178872    6.744216144    3.448177422
  373 SOLV  HW2     3245    6.584694073    6.650711886    3.319115634
  374 SOLV  OW      3246    3.486085897    5.323263800    4.234411883
  374 SOLV  HW1     3247    3.521756049    5.234059583    4.206632698
  374 SOLV  HW2     3248    3.390394721    5.313794279    4.261887956
  375 SOLV  OW      3249    0.818030889    5.363989551    6.402776196
  375 SOLV  HW1     3250    0.761358711    5.445478418    6.414997487
  375 SOLV  HW2     3251    0.770590185    5.284449867    6.440515113
  376 SOLV  OW      3252    5.507521525    3.321237662    5.369977159
  376 SOLV  HW1     3253    5.500532677    3.275625714    5.458694387
  376 SOLV  HW2     3254    5.499520065    3.420109721    5.382637829
  377 SOLV  OW      3255    6.192673873    6.844124887    3.551328781
  377 SOLV  HW1     3256    6.286828796    6.840349693    3.517831340
  377 SOLV  HW2     3257    6.133571511    6.790947134    3.490662319
  378 SOLV  OW      3258    4.809517195    6.012432731    2.930185446
  378 SOLV  HW1     3259    4.798443768    6.065140982    2.845920127
  378 SOLV  HW2     3260    4.887385470    6.048110400    2.981809408
  379 SOLV  OW      3261    3.801673613    5.153861636    4.640471250
  379 SOLV  HW1     3262    3.843540011    5.095282680    4.571062647
  379 SOLV  HW2     3263    3.867890606    5.171850699    4.713227871
  380 SOLV  OW      3264    6.388656334    6.014366838    4.284482082
  380 SOLV  HW1     3265    6.475147317    6.036851676    4.329373200
  380 SOLV  HW2     3266    6.327760199    6.093622649    4.287892390
  381 SOLV  OW      3267    4.335450866    3.191113120    4.574702454
  381 SOLV  HW1     3268    4.337639955    3.199864462    4.674301976
  381 SOLV  HW2     3269    4.401648687    3.121916272    4.545874854
  382 SOLV  OW      3270    4.579321921    4.423676858    6.016529663
  382 SOLV  HW1     3271    4.653780698    4.372618224    6.059546371
  382 SOLV  HW2     3272    4.611764349    4.464241408    5.931069204
  383 SOLV  OW      3273    5.125638166    5.354057999    4.239938593
  383 SOLV  HW1     3274    5.105625894    5.367480485    4.336992108
  383 SOLV  HW2     3275    5.076943858    5.422812919    4.186071855
  384 SOLV  OW      3276    0.026045971    5.149029107    5.061925217
  384 SOLV  HW1     3277    0.014039799    5.235174854    5.012563757
  384 SOLV  HW2     3278    0.056845334    5.168066411    5.155149545
  385 SOLV  OW      3279    5.532213465    5.627251763    4.037911597
  385 SOLV  HW1     3280    5.473318199    5.583568476    4.105905410
  385 SOLV  HW2     3281    5.499559160    5.604665393    3.946131684
  386 SOLV  OW      3282    0.146245518    5.125921174    5.709952101
  386 SOLV  HW1     3283    0.117296629    5.030209594    5.711732252
  386 SOLV  HW2     3284    0.242997450    5.131003100    5.685151493
  387 SOLV  OW      3285    4.088731453    5.081955182    5.082677667
  387 SOLV  HW1     3286    4.048326239    5.155710315    5.028556948
  387 SOLV  HW2     3287    4.044920078    4.995277242    5.058825591
  388 SOLV  OW      3288    4.290792018    6.368351440    5.005546022
  388 SOLV  HW1     3289    4.385107516    6.391957363    5.028971713
  388 SOLV  HW2     3290    4.235758590    6.364318934    5.088951537
  389 SOLV  OW      3291    3.791131917    4.742393109    6.552877600
  389 SOLV  HW1     3292    3.867064645    4.677685749    6.546005807
  389 SOLV  HW2     3293    3.704581534    4.693414461    6.542383627
  390 SOLV  OW      3294    4.697668951    6.310305089    4.885774330
  390 SOLV  HW1     3295    4.721912133    6.224972013    4.839596955
  390 SOLV  HW2     3296    4.729331038    6.387885107    4.831179852
  391 SOLV  OW      3297    4.556241508    5.007956943    5.735215826
  391 SOLV  HW1     3298    4.524255984    5.023724411    5.641781672
  391 SOLV  HW2     3299    4.587900954    5.094259283    5.774600019
  392 SOLV  OW      3300    4.084612079    6.280662946    0.084860716
  392 SOLV  HW1     3301    4.041565668    6.198250633    0.121701071
  392 SOLV  HW2     3302    4.181079333    6.282463474    0.111179726
  393 SOLV  OW      3303    5.926530973    6.328707899    4.861129739
  393 SOLV  HW1     3304    5.956667177    6.373553919    4.776974420
  393 SOLV  HW2     3305    5.916993773    6.396908511    4.933649714
  394 SOLV  OW      3306    4.327617178    5.973653644    6.720443102
  394 SOLV  HW1     3307    4.423362640    5.956526295    6.743670247
  394 SOLV  HW2     3308    4.304046915    5.923483845    6.637211894
  395 SOLV  OW      3309    4.833000924    5.246604431    4.328566960
  395 SOLV  HW1     3310    4.747105488    5.201670098    4.353121362
  395 SOLV  HW2     3311    4.907540546    5.180021981    4.331826134
  396 SOLV  OW      3312    4.156029140    6.206249915    6.676660499
  396 SOLV  HW1     3313    4.225650490    6.237154596    6.611859128
  396 SOLV  HW2     3314    4.190915256    6.127991419    6.728235363
  397 SOLV  OW      3315    6.105481719    4.553282665    3.974953807
  397 SOLV  HW1     3316    6.089780954    4.478912568    4.039949345
  397 SOLV  HW2     3317    6.202390764    4.577984791    3.975371569
  398 SOLV  OW      3318    2.630152102    0.329998118    3.462069814
  398 SOLV  HW1     3319    2.578475825    0.385845515    3.526974224
  398 SOLV  HW2     3320    2.657592034    0.244518950    3.506141763
  399 SOLV  OW      3321    6.085736479    4.192165339    4.871596551
  399 SOLV  HW1     3322    6.009828721    4.251834378    4.897658675
  399 SOLV  HW2     3323    6.104312507    4.127603189    4.945679394
  400 SOLV  OW      3324    6.406149929    6.060305688    3.914427380
  400 SOLV  HW1     3325    6.473615723    6.133842128    3.908040110
  400 SOLV  HW2     3326    6.448965856    5.973537162    3.889168333
  401 SOLV  OW      3327    2.796435601    6.327407305    5.225971600
  401 SOLV  HW1     3328    2.780489403    6.349482096    5.322200479
  401 SOLV  HW2     3329    2.768177941    6.404565677    5.168966048
  402 SOLV  OW      3330    5.743379972    5.012123099    3.671973059
  402 SOLV  HW1     3331    5.735014651    5.108221292    3.698375034
  402 SOLV  HW2     3332    5.660574687    4.983497697    3.623747422
  403 SOLV  OW      3333    4.671491774    6.242792657    5.309235432
  403 SOLV  HW1     3334    4.649140572    6.287552133    5.395831101
  403 SOLV  HW2     3335    4.740870706    6.172508317    5.324999843
  404 SOLV  OW      3336    4.555889802    3.667085620    4.917249694
  404 SOLV  HW1     3337    4.646399068    3.680835069    4.876989675
  404 SOLV  HW2     3338    4.561968455    3.675925538    5.016681951
  405 SOLV  OW      3339    6.470601977    6.776123688    3.742411320
  405 SOLV  HW1     3340    6.499746968    6.852260996    3.800337852
  405 SOLV  HW2     3341    6.377922519    6.748477697    3.767866414
  406 SOLV  OW      3342    4.780255894    6.602008291    4.094283696
  406 SOLV  HW1     3343    4.774053988    6.677805618    4.159229693
  406 SOLV  HW2     3344    4.874936041    6.570218191    4.089127476
  407 SOLV  OW      3345    5.433290440    5.387704661    3.092839735
  407 SOLV  HW1     3346    5.446160724    5.446437703    3.012925243
  407 SOLV  HW2     3347    5.373874659    5.433748336    3.158802824
  408 SOLV  OW      3348    5.651755560    0.050412097    3.939289787
  408 SOLV  HW1     3349    5.592304767   -0.021392260    3.903079005
  408 SOLV  HW2     3350    5.729226950    0.008698836    3.986825083
  409 SOLV  OW      3351    6.484274435    3.916446621    5.739170562
  409 SOLV  HW1     3352    6.388661443    3.942483879    5.725744647
  409 SOLV  HW2     3353    6.530799540    3.913753330    5.650693667
  410 SOLV  OW      3354    4.575029141    3.875726345    4.343723932
  410 SOLV  HW1     3355    4.613998452    3.858714050    4.434242665
  410 SOLV  HW2     3356    4.629389346    3.828138602    4.274571672
  411 SOLV  OW      3357    5.518670315    0.103510379    3.618410258
  411 SOLV  HW1     3358    5.426583343    0.064724897    3.614269224
  411 SOLV  HW2     3359    5.576413074    0.046117584    3.676489665
  412 SOLV  OW      3360    6.113228170    4.045104890    3.426768457
  412 SOLV  HW1     3361    6.032888553    3.985548488    3.426012574
  412 SOLV  HW2     3362    6.089387681    4.133705200    3.386974115
  413 SOLV  OW      3363    5.424210046    6.436985573    5.933978728
  413 SOLV  HW1     3364    5.455322225    6.407813759    5.843519293
  413 SOLV  HW2     3365    5.445782705    6.366055299    6.001100360
  414 SOLV  OW      3366    4.372513227    4.777251812    6.686561817
  414 SOLV  HW1     3367    4.317230497    4.799824082    6.766785092
  414 SOLV  HW2     3368    4.326338473    4.809819515    6.604046959
  415 SOLV  OW      3369    5.361022432    4.399594263    0.977375567
  415 SOLV  HW1     3370    5.453489320    4.361737732    0.981684834
  415 SOLV  HW2     3371    5.364629732    4.498237217    0.993450375
  416 SOLV  OW      3372    3.684968036    5.238008325    3.956722609
  416 SOLV  HW1     3373    3.633419115    5.168233696    4.006479256
  416 SOLV  HW2     3374    3.779189981    5.240010594    3.990185232
  417 SOLV  OW      3375    0.478791790    4.878784231    3.101625387
  417 SOLV  HW1     3376    0.463402175    4.970122570    3.063912234
  417 SOLV  HW2     3377    0.446850124    4.810007161    3.036423158
  418 SOLV  OW      3378    3.830315108    5.938531549    5.267045730
  418 SOLV  HW1     3379    3.879394173    5.851429888    5.269177895
  418 SOLV  HW2     3380    3.833943818    5.981033599    5.357502113
  419 SOLV  OW      3381    4.716620090    6.641975968    4.956974710
  419 SOLV  HW1     3382    4.776086650    6.593958334    5.021470575
  419 SOLV  HW2     3383    4.728607392    6.740676374    4.967748134
  420 SOLV  OW      3384    3.962976009    4.181384566    5.462068865
  420 SOLV  HW1     3385    3.866983584    4.203732780    5.479033290
  420 SOLV  HW2     3386    4.011798972    4.175897093    5.549177726
  421 SOLV  OW      3387    5.494245877    4.658781032    4.554212749
  421 SOLV  HW1     3388    5.517551142    4.731833387    4.618414086
  421 SOLV  HW2     3389    5.417324598    4.687771026    4.497254224
  422 SOLV  OW      3390    5.346637150    4.830963351    4.415233934
  422 SOLV  HW1     3391    5.341171531    4.851688835    4.512917602
  422 SOLV  HW2     3392    5.427466310    4.875128443    4.376278077
  423 SOLV  OW      3393    4.457392426    2.988501723    5.752706005
  423 SOLV  HW1     3394    4.497795310    3.061069354    5.808397914
  423 SOLV  HW2     3395    4.512597695    2.905530759    5.760964191
  424 SOLV  OW      3396    4.951283372    3.981409244    5.024698016
  424 SOLV  HW1     3397    4.859896837    3.987537124    4.984539915
  424 SOLV  HW2     3398    4.995687130    3.897302712    4.993776310
  425 SOLV  OW      3399    3.760365764    5.475887990    4.983063136
  425 SOLV  HW1     3400    3.812358030    5.495019962    5.066322829
  425 SOLV  HW2     3401    3.766272190    5.554344096    4.921328670
  426 SOLV  OW      3402    5.484298999    3.861385865    6.493991374
  426 SOLV  HW1     3403    5.432421186    3.802135176    6.432348806
  426 SOLV  HW2     3404    5.422313258    3.902049170    6.561118319
  427 SOLV  OW      3405    5.882629092    5.764672929    4.413866402
  427 SOLV  HW1     3406    5.828374439    5.741678900    4.333061885
  427 SOLV  HW2     3407    5.968647169    5.806948020    4.385311927
  428 SOLV  OW      3408    5.237832188    5.265888209    3.798690675
  428 SOLV  HW1     3409    5.229000163    5.295038844    3.703442170
  428 SOLV  HW2     3410    5.334413545    5.265594065    3.824612773
  429 SOLV  OW      3411    5.757161378    4.765639367    3.416069151
  429 SOLV  HW1     3412    5.686287789    4.835953919    3.421924463
  429 SOLV  HW2     3413    5.736322491    4.703543397    3.340496300
  430 SOLV  OW      3414    4.790880685    4.735080874    4.798760272
  430 SOLV  HW1     3415    4.691502197    4.746071607    4.800974503
  430 SOLV  HW2     3416    4.817025527    4.656944270    4.855442615
  431 SOLV  OW      3417    3.757302709    5.201944336    6.282794693
  431 SOLV  HW1     3418    3.838552181    5.184552770    6.227136586
  431 SOLV  HW2     3419    3.680006356    5.223455711    6.223093535
  432 SOLV  OW      3420    5.374572635    6.035863560    4.495473974
  432 SOLV  HW1     3421    5.467874520    6.061363100    4.520893105
  432 SOLV  HW2     3422    5.377422463    5.962886204    4.427152558
  433 SOLV  OW      3423    6.769367192    5.478548341    4.028354380
  433 SOLV  HW1     3424    6.824577397    5.395217925    4.031168753
  433 SOLV  HW2     3425    6.828412319    5.558097303    4.041979194
  434 SOLV  OW      3426    4.148794831    5.698141137    0.375398935
  434 SOLV  HW1     3427    4.127313365    5.758229741    0.452392128
  434 SOLV  HW2     3428    4.065786045    5.650804005    0.345924583
  435 SOLV  OW      3429    4.150089774    3.387306070    5.682814665
  435 SOLV  HW1     3430    4.107712789    3.313305848    5.630564459
  435 SOLV  HW2     3431    4.165544743    3.357058280    5.776878346
  436 SOLV  OW      3432    6.239542110    4.999582365    5.104811518
  436 SOLV  HW1     3433    6.147865249    4.991330098    5.143891607
  436 SOLV  HW2     3434    6.235029663    5.052732793    5.020214434
  437 SOLV  OW      3435    4.842338130    5.665304564    6.321514319
  437 SOLV  HW1     3436    4.903613392    5.743196016    6.334931216
  437 SOLV  HW2     3437    4.818888298    5.657675245    6.224593461
  438 SOLV  OW      3438    6.482356570    5.771736764    3.741040785
  438 SOLV  HW1     3439    6.477382327    5.705155332    3.666584226
  438 SOLV  HW2     3440    6.405801535    5.757354633    3.803762894
  439 SOLV  OW      3441    5.671228508    5.243634071    3.112489726
  439 SOLV  HW1     3442    5.595216594    5.302686684    3.085379251
  439 SOLV  HW2     3443    5.756015391    5.277699723    3.071836201
  440 SOLV  OW      3444    6.323842809    4.634542078    5.520450937
  440 SOLV  HW1     3445    6.236360034    4.595752481    5.491401443
  440 SOLV  HW2     3446    6.378705108    4.657015056    5.439910270
  441 SOLV  OW      3447    4.806536084    6.808115194    4.272524362
  441 SOLV  HW1     3448    4.822595844    6.843784040    4.180484095
  441 SOLV  HW2     3449    4.867827021    6.853694762    4.337080654
  442 SOLV  OW      3450    5.148982375    4.857979841    5.828512615
  442 SOLV  HW1     3451    5.084276680    4.795409164    5.784923926
  442 SOLV  HW2     3452    5.226282577    4.874048116    5.767124927
  443 SOLV  OW      3453    5.929055989    5.474538299    5.219589656
  443 SOLV  HW1     3454    5.853412685    5.479155205    5.154333226
  443 SOLV  HW2     3455    5.920104208    5.548544054    5.286257417
  444 SOLV  OW      3456    6.736579509    0.034574765    3.831186688
  444 SOLV  HW1     3457    6.729372698    0.015833726    3.733215535
  444 SOLV  HW2     3458    6.792981263    0.115912233    3.845486665
  445 SOLV  OW      3459    6.431926141    5.518980578    4.212579526
  445 SOLV  HW1     3460    6.523907493    5.557965377    4.217013249
  445 SOLV  HW2     3461    6.420310625    5.452553224    4.286420480
  446 SOLV  OW      3462    6.336837548    4.590829178    0.014439915
  446 SOLV  HW1     3463    6.276068765    4.611890800   -0.062145723
  446 SOLV  HW2     3464    6.347384445    4.491689842    0.022307621
  447 SOLV  OW      3465    5.899997959    4.770102716    4.370207397
  447 SOLV  HW1     3466    5.867411367    4.804173783    4.458405852
  447 SOLV  HW2     3467    5.836050071    4.701609325    4.335265424
  448 SOLV  OW      3468    3.830880205    6.422109094    4.823762479
  448 SOLV  HW1     3469    3.833627926    6.388720843    4.729540844
  448 SOLV  HW2     3470    3.911492515    6.478578060    4.841451784
  449 SOLV  OW      3471    3.875637471    3.957571987    6.801046614
  449 SOLV  HW1     3472    3.786866905    3.974785062    6.843749530
  449 SOLV  HW2     3473    3.862193258    3.908964538    6.714695186
  450 SOLV  OW      3474    5.286809286    4.880311480    3.457731546
  450 SOLV  HW1     3475    5.201661974    4.916656059    3.419903219
  450 SOLV  HW2     3476    5.283881774    4.780354551    3.456349993
  451 SOLV  OW      3477    5.223887250    4.816078510    4.944571382
  451 SOLV  HW1     3478    5.162486427    4.827551000    4.866466851
  451 SOLV  HW2     3479    5.183740451    4.859587914    5.025175598
  452 SOLV  OW      3480    6.335649029    5.084919279    5.342983441
  452 SOLV  HW1     3481    6.308704212    5.059304460    5.250143242
  452 SOLV  HW2     3482    6.416262051    5.143982811    5.339179480
  453 SOLV  OW      3483    5.438043240    4.040349432    4.356820750
  453 SOLV  HW1     3484    5.406605164    4.097002860    4.280639293
  453 SOLV  HW2     3485    5.449607831    4.097352553    4.438174089
  454 SOLV  OW      3486    6.052886621    6.002073465    4.492408317
  454 SOLV  HW1     3487    6.023096845    6.081681948    4.545105056
  454 SOLV  HW2     3488    6.097042644    6.032604258    4.408028570
  455 SOLV  OW      3489    3.452741190    5.484386303    3.179019081
  455 SOLV  HW1     3490    3.354552431    5.471494087    3.165072443
  455 SOLV  HW2     3491    3.479074379    5.446337331    3.267678417
  456 SOLV  OW      3492    4.330334768    6.913186862    4.807721958
  456 SOLV  HW1     3493    4.383975592    6.828781090    4.807732445
  456 SOLV  HW2     3494    4.381166758    6.984956703    4.760110472
  457 SOLV  OW      3495    3.770934536    6.569836927    5.520377520
  457 SOLV  HW1     3496    3.808164052    6.479596242    5.498642517
  457 SOLV  HW2     3497    3.836660117    6.620407253    5.576274966
  458 SOLV  OW      3498    4.992286180    4.845880623    3.599381205
  458 SOLV  HW1     3499    4.907631296    4.882220402    3.638296794
  458 SOLV  HW2     3500    5.070196197    4.897366884    3.635166187
  459 SOLV  OW      3501    4.981513314    3.611556593    6.018113884
  459 SOLV  HW1     3502    5.030152656    3.672542896    5.955531781
  459 SOLV  HW2     3503    5.034134379    3.601632768    6.102577568
  460 SOLV  OW      3504    6.530336105    4.685543145    6.203719243
  460 SOLV  HW1     3505    6.548838482    4.753752998    6.274475559
  460 SOLV  HW2     3506    6.609358690    4.624969651    6.194358659
  461 SOLV  OW      3507    6.630556454    4.553371277    5.827328591
  461 SOLV  HW1     3508    6.727809632    4.533768621    5.814720695
  461 SOLV  HW2     3509    6.620106304    4.639467947    5.877124297
  462 SOLV  OW      3510    6.546200399    4.256152010    4.273481706
  462 SOLV  HW1     3511    6.623557373    4.318795894    4.283140415
  462 SOLV  HW2     3512    6.573297951    4.164816211    4.303896417
  463 SOLV  OW      3513    0.232524947    4.533777161    5.886736884
  463 SOLV  HW1     3514    0.201758278    4.568502332    5.975331106
  463 SOLV  HW2     3515    0.155300263    4.492362985    5.838542889
  464 SOLV  OW      3516    4.117524996    4.759896440    5.945174618
  464 SOLV  HW1     3517    4.151750561    4.670373403    5.973734100
  464 SOLV  HW2     3518    4.057848131    4.748937970    5.865676216
  465 SOLV  OW      3519    5.400312281    3.435190335    6.521702359
  465 SOLV  HW1     3520    5.392826310    3.484814353    6.435196308
  465 SOLV  HW2     3521    5.474929231    3.473839471    6.575927350
  466 SOLV  OW      3522    5.548805659    4.958359459    4.286186725
  466 SOLV  HW1     3523    5.578663687    5.024683974    4.354823528
  466 SOLV  HW2     3524    5.624705496    4.937951135    4.224346978
  467 SOLV  OW      3525    3.894847827    6.316924855    5.501864864
  467 SOLV  HW1     3526    3.835850707    6.259791454    5.444811253
  467 SOLV  HW2     3527    3.948135586    6.258787406    5.563365748
  468 SOLV  OW      3528    0.003251326    5.690862877    4.413695994
  468 SOLV  HW1     3529    0.062844938    5.760661188    4.373969951
  468 SOLV  HW2     3530   -0.008915466    5.616251407    4.348224596
  469 SOLV  OW      3531    6.003039667    6.666582889    3.459599466
  469 SOLV  HW1     3532    5.952152029    6.594619845    3.506841523
  469 SOLV  HW2     3533    6.002707470    6.648531443    3.361242793
  470 SOLV  OW      3534    3.952792760    5.209799696    4.041142406
  470 SOLV  HW1     3535    3.949757464    5.218694072    4.140709356
  470 SOLV  HW2     3536    4.007311345    5.284303756    4.002689488
  471 SOLV  OW      3537    4.687706637    4.591599917    6.447991881
  471 SOLV  HW1     3538    4.772617981    4.629939649    6.484347179
  471 SOLV  HW2     3539    4.635162799    4.663787807    6.402941167
  472 SOLV  OW      3540    4.449224932    6.274046212    6.776887697
  472 SOLV  HW1     3541    4.504007181    6.315625779    6.849492834
  472 SOLV  HW2     3542    4.376027641    6.219359800    6.817545028
  473 SOLV  OW      3543    5.341489035    6.389432095    4.873330069
  473 SOLV  HW1     3544    5.403034733    6.454075881    4.918438033
  473 SOLV  HW2     3545    5.364857548    6.296249582    4.901119668
  474 SOLV  OW      3546    3.836481106    4.638532415    0.189069938
  474 SOLV  HW1     3547    3.850024453    4.594460650    0.277817197
  474 SOLV  HW2     3548    3.814688563    4.735161417    0.202842314
  475 SOLV  OW      3549    6.442854962    5.280838817    6.270522288
  475 SOLV  HW1     3550    6.453193275    5.367683333    6.319025928
  475 SOLV  HW2     3551    6.429766534    5.298518520    6.172964365
  476 SOLV  OW      3552    5.757917134    4.688007668    0.477258411
  476 SOLV  HW1     3553    5.787926158    4.782852238    0.467059886
  476 SOLV  HW2     3554    5.664557534    4.678708838    0.442653253
  477 SOLV  OW      3555    4.323513031    4.170862932    3.690207366
  477 SOLV  HW1     3556    4.262824036    4.249576918    3.679207484
  477 SOLV  HW2     3557    4.415238532    4.202628297    3.714236394
  478 SOLV  OW      3558    5.659999569    4.607461500    3.613906782
  478 SOLV  HW1     3559    5.678400180    4.662824120    3.532678680
  478 SOLV  HW2     3560    5.705365500    4.648377182    3.693086664
  479 SOLV  OW      3561    4.638724494    3.724932646    0.156137608
  479 SOLV  HW1     3562    4.539873164    3.725471457    0.140987553
  479 SOLV  HW2     3563    4.684847433    3.764100621    0.076514205
  480 SOLV  OW      3564    4.821612552    6.154158021    6.418020063
  480 SOLV  HW1     3565    4.822710346    6.252248315    6.437439870
  480 SOLV  HW2     3566    4.913850078    6.123932591    6.393964664
  481 SOLV  OW      3567    4.257400459    5.038419698    5.626746317
  481 SOLV  HW1     3568    4.271184883    4.940948963    5.609104601
  481 SOLV  HW2     3569    4.281174283    5.058769589    5.721732643
  482 SOLV  OW      3570    5.704548630    6.298864737    4.698351398
  482 SOLV  HW1     3571    5.637539398    6.261478067    4.762476596
  482 SOLV  HW2     3572    5.782592548    6.335263856    4.749186928
  483 SOLV  OW      3573    5.363205516    3.969553819    5.170190444
  483 SOLV  HW1     3574    5.270370563    4.004946192    5.181615340
  483 SOLV  HW2     3575    5.415672522    3.986075665    5.253711161
  484 SOLV  OW      3576    4.947609485    4.700243354    6.520927548
  484 SOLV  HW1     3577    5.001935362    4.754479596    6.456827332
  484 SOLV  HW2     3578    5.008124133    4.657866709    6.588334796
  485 SOLV  OW      3579    6.624546934    6.285752793    4.143494657
  485 SOLV  HW1     3580    6.595408716    6.239992496    4.227511023
  485 SOLV  HW2     3581    6.544300343    6.320319836    4.094838432
  486 SOLV  OW      3582    2.880000881    5.894566682    5.454396320
  486 SOLV  HW1     3583    2.884022125    5.864415778    5.549667518
  486 SOLV  HW2     3584    2.968758308    5.932010973    5.427531394
  487 SOLV  OW      3585    4.187773015    5.280844337    5.513763306
  487 SOLV  HW1     3586    4.220903770    5.203382115    5.567646270
  487 SOLV  HW2     3587    4.226825799    5.276586214    5.421794794
  488 SOLV  OW      3588    4.553053191    4.250635101    3.776596543
  488 SOLV  HW1     3589    4.620570843    4.233937549    3.704733837
  488 SOLV  HW2     3590    4.596838247    4.242019779    3.866096798
  489 SOLV  OW      3591    4.370191567    5.449864376    6.489441525
  489 SOLV  HW1     3592    4.465623201    5.478297031    6.480147597
  489 SOLV  HW2     3593    4.317661225    5.523152954    6.532700084
  490 SOLV  OW      3594    2.667802036    3.933147756    6.170221342
  490 SOLV  HW1     3595    2.741315613    3.866199011    6.180950128
  490 SOLV  HW2     3596    2.684937476    3.988688020    6.088838718
  491 SOLV  OW      3597    4.981209092    5.072457524    0.026501176
  491 SOLV  HW1     3598    5.017476973    5.043230662   -0.061997588
  491 SOLV  HW2     3599    5.040849986    5.142682243    0.065398052
  492 SOLV  OW      3600    4.341481523    3.447479079    5.483705466
  492 SOLV  HW1     3601    4.339547107    3.546832061    5.472437256
  492 SOLV  HW2     3602    4.262482451    3.418540424    5.537773759
  493 SOLV  OW      3603    4.796110878    2.931074331    3.531792258
  493 SOLV  HW1     3604    4.737551507    2.949066866    3.610842966
  493 SOLV  HW2     3605    4.749018376    2.869264359    3.468833689
  494 SOLV  OW      3606    5.879576700    2.715224009    5.449483840
  494 SOLV  HW1     3607    5.978528009    2.728111356    5.442821100
  494 SOLV  HW2     3608    5.833075053    2.799095400    5.421112417
  495 SOLV  OW      3609    6.071169167    6.216013619    0.056000907
  495 SOLV  HW1     3610    6.079644012    6.208023546    0.155320466
  495 SOLV  HW2     3611    6.141364644    6.278315095    0.021488284
  496 SOLV  OW      3612    4.977628556    6.118786361    5.083103643
  496 SOLV  HW1     3613    4.978549914    6.218781541    5.083499896
  496 SOLV  HW2     3614    4.913940179    6.086342012    5.013166851
  497 SOLV  OW      3615    4.930123495    6.301640350    4.545985184
  497 SOLV  HW1     3616    4.981900609    6.314570569    4.630564686
  497 SOLV  HW2     3617    4.979562287    6.238772942    4.485941673
  498 SOLV  OW      3618    5.763498136    3.039710603    5.922568713
  498 SOLV  HW1     3619    5.746297283    3.033289852    5.824260140
  498 SOLV  HW2     3620    5.680354961    3.015484839    5.972588005
  499 SOLV  OW      3621    4.657156949    3.101485204    4.536747461
  499 SOLV  HW1     3622    4.629706372    3.191298333    4.502366602
  499 SOLV  HW2     3623    4.723609006    3.112974750    4.610599110
  500 SOLV  OW      3624    4.661713845    4.188042201    5.618680778
  500 SOLV  HW1     3625    4.637253172    4.199397151    5.714985769
  500 SOLV  HW2     3626    4.693157266    4.275507828    5.581762419
  501 SOLV  OW      3627    6.710251175    6.239265828    4.631791945
  501 SOLV  HW1     3628    6.686236679    6.143656751    4.614937668
  501 SOLV  HW2     3629    6.794178028    6.243471603    4.686016669
  502 SOLV  OW      3630    4.795365813    6.610227159    3.608900224
  502 SOLV  HW1     3631    4.746148172    6.580872146    3.526938438
  502 SOLV  HW2     3632    4.852102441    6.534999751    3.642419952
  503 SOLV  OW      3633    6.866966733    5.309141475    2.874235484
  503 SOLV  HW1     3634    6.839265266    5.338667198    2.965683773
  503 SOLV  HW2     3635    6.955615385    5.263147611    2.879509499
  504 SOLV  OW      3636    2.770044060    3.929022575    6.585414996
  504 SOLV  HW1     3637    2.791452754    3.915968729    6.682228066
  504 SOLV  HW2     3638    2.704044296    4.003520743    6.575640215
  505 SOLV  OW      3639    5.329787534    4.221296064    4.919717946
  505 SOLV  HW1     3640    5.327248510    4.128832996    4.881695056
  505 SOLV  HW2     3641    5.335976331    4.216167245    5.019401693
  506 SOLV  OW      3642    6.205302321    5.079164589    3.391119945
  506 SOLV  HW1     3643    6.142227058    5.007284209    3.420387052
  506 SOLV  HW2     3644    6.282386105    5.083746399    3.454673187
  507 SOLV  OW      3645    5.003249623    5.571707987    4.695706963
  507 SOLV  HW1     3646    5.074420456    5.571449865    4.765968032
  507 SOLV  HW2     3647    4.929735546    5.509433579    4.722530477
  508 SOLV  OW      3648    6.520927229    3.408805011    3.483666787
  508 SOLV  HW1     3649    6.590732886    3.475325212    3.510195032
  508 SOLV  HW2     3650    6.528989518    3.389236591    3.385924885
  509 SOLV  OW      3651    4.223134678    4.176299664    4.563403872
  509 SOLV  HW1     3652    4.239833489    4.232334912    4.644537201
  509 SOLV  HW2     3653    4.235893143    4.079802244    4.586357974
  510 SOLV  OW      3654    3.728823869    5.900827196    6.495555950
  510 SOLV  HW1     3655    3.743489329    5.883665543    6.592982120
  510 SOLV  HW2     3656    3.816569094    5.919824006    6.451495452
  511 SOLV  OW      3657    5.760509631    3.798217174    5.441772964
  511 SOLV  HW1     3658    5.680552175    3.738837963    5.450868110
  511 SOLV  HW2     3659    5.772344897    3.851246310    5.525734815
  512 SOLV  OW      3660    5.634279076    5.143126703    5.192676812
  512 SOLV  HW1     3661    5.614590727    5.073588732    5.123551745
  512 SOLV  HW2     3662    5.639070228    5.233009373    5.149093415
  513 SOLV  OW      3663    6.776336784    4.440294028    3.780201662
  513 SOLV  HW1     3664    6.855908073    4.461423315    3.723426789
  513 SOLV  HW2     3665    6.692822037    4.464908573    3.731000520
  514 SOLV  OW      3666    5.747689246    5.161495274    5.449024306
  514 SOLV  HW1     3667    5.838938923    5.187786103    5.417659069
  514 SOLV  HW2     3668    5.687004526    5.151334587    5.370184973
  515 SOLV  OW      3669    5.752148260    5.332562445    4.565343566
  515 SOLV  HW1     3670    5.716891244    5.368208429    4.651877312
  515 SOLV  HW2     3671    5.801718707    5.247343899    4.582144745
  516 SOLV  OW      3672    0.329258472    4.844260356    5.066376941
  516 SOLV  HW1     3673    0.351927184    4.764458304    5.122227415
  516 SOLV  HW2     3674    0.411320488    4.899764709    5.052720756
  517 SOLV  OW      3675    4.926642348    4.521822474    4.915006894
  517 SOLV  HW1     3676    4.917046655    4.568618281    5.002868137
  517 SOLV  HW2     3677    5.023620218    4.507063838    4.895538318
  518 SOLV  OW      3678    4.469840896    4.822630952    5.887660739
  518 SOLV  HW1     3679    4.485694551    4.882729370    5.809311576
  518 SOLV  HW2     3680    4.513398859    4.734139421    5.871118230
  519 SOLV  OW      3681    3.840962206    6.165657718    6.189639070
  519 SOLV  HW1     3682    3.900916248    6.235365399    6.150295927
  519 SOLV  HW2     3683    3.892883759    6.109642379    6.254198598
  520 SOLV  OW      3684    2.884838506    4.869278617    1.682535305
  520 SOLV  HW1     3685    2.862850477    4.918431676    1.766809110
  520 SOLV  HW2     3686    2.956782408    4.918212383    1.633230265
  521 SOLV  OW      3687    5.935993275    0.359754057    3.622007145
  521 SOLV  HW1     3688    6.015623781    0.301851476    3.604463211
  521 SOLV  HW2     3689    5.906506117    0.402620329    3.536599100
  522 SOLV  OW      3690    4.145551532    3.742704906    3.587415929
  522 SOLV  HW1     3691    4.215756304    3.677039763    3.615005276
  522 SOLV  HW2     3692    4.113907918    3.793321333    3.667655697
  523 SOLV  OW      3693    4.759918827    4.395891117    6.656861067
  523 SOLV  HW1     3694    4.675393742    4.449260722    6.653867561
  523 SOLV  HW2     3695    4.815944844    4.426517204    6.733834329
  524 SOLV  OW      3696    3.920944290    5.075588223    5.584864510
  524 SOLV  HW1     3697    4.015485659    5.047372396    5.601221282
  524 SOLV  HW2     3698    3.885453231    5.028064835    5.504343268
  525 SOLV  OW      3699    5.906515161    6.450781630    3.608726370
  525 SOLV  HW1     3700    5.840037454    6.380420505    3.583586438
  525 SOLV  HW2     3701    5.986610283    6.407619025    3.650243848
  526 SOLV  OW      3702    3.590337614    6.326486996    5.592369605
  526 SOLV  HW1     3703    3.497463251    6.319135208    5.556033096
  526 SOLV  HW2     3704    3.628892154    6.415343721    5.567509398
  527 SOLV  OW      3705    5.052121550    3.666663183    6.906595759
  527 SOLV  HW1     3706    5.055949762    3.591556527    6.840669648
  527 SOLV  HW2     3707    5.038658983    3.629643771    6.998520700
  528 SOLV  OW      3708    4.497582859    5.279722253    4.380832295
  528 SOLV  HW1     3709    4.413480355    5.328315946    4.404650793
  528 SOLV  HW2     3710    4.550486065    5.262040031    4.463841183
  529 SOLV  OW      3711    5.075419647    3.346013793    4.227440550
  529 SOLV  HW1     3712    5.050803701    3.330101289    4.323056549
  529 SOLV  HW2     3713    5.155692622    3.291112690    4.204124774
  530 SOLV  OW      3714    3.311961881    6.194939639    5.557959516
  530 SOLV  HW1     3715    3.347886987    6.124935895    5.619689519
  530 SOLV  HW2     3716    3.302695928    6.281375528    5.607402400
  531 SOLV  OW      3717    5.438634637    3.872156585    3.604618899
  531 SOLV  HW1     3718    5.527255469    3.874866433    3.650888953
  531 SOLV  HW2     3719    5.406510781    3.777575424    3.599685988
  532 SOLV  OW      3720    6.720135395    5.686981857    4.593722992
  532 SOLV  HW1     3721    6.784248682    5.701429560    4.518342606
  532 SOLV  HW2     3722    6.770934232    5.663755514    4.676677553
  533 SOLV  OW      3723    4.310464856    5.088798851    0.212639433
  533 SOLV  HW1     3724    4.333944423    5.063644259    0.118736107
  533 SOLV  HW2     3725    4.232135235    5.034568598    0.243058506
  534 SOLV  OW      3726    0.925777230    3.714617838    5.998065576
  534 SOLV  HW1     3727    0.973670211    3.633621328    6.031915656
  534 SOLV  HW2     3728    0.845221496    3.731814937    6.054784152
  535 SOLV  OW      3729    3.175511374    0.326705770    4.888582639
  535 SOLV  HW1     3730    3.184993423    0.299731176    4.984417008
  535 SOLV  HW2     3731    3.172719116    0.426469923    4.882176140
  536 SOLV  OW      3732    4.354548003    6.426336494    0.385975582
  536 SOLV  HW1     3733    4.443948118    6.408055485    0.426905290
  536 SOLV  HW2     3734    4.346372449    6.375989539    0.299951252
  537 SOLV  OW      3735    5.722168566    6.626910841    4.099081892
  537 SOLV  HW1     3736    5.652133459    6.662445484    4.161001272
  537 SOLV  HW2     3737    5.784233365    6.700875198    4.073027777
  538 SOLV  OW      3738    5.040805976    3.579112043    4.437522767
  538 SOLV  HW1     3739    5.043143762    3.547481747    4.532368357
  538 SOLV  HW2     3740    5.124153920    3.549906933    4.390600813
  539 SOLV  OW      3741    4.020196039    5.245882262    5.992168598
  539 SOLV  HW1     3742    4.015507389    5.299345138    6.076547367
  539 SOLV  HW2     3743    4.020674783    5.148405187    6.014484305
  540 SOLV  OW      3744    4.298549788    6.166746753    4.840545904
  540 SOLV  HW1     3745    4.271548462    6.234626067    4.908847328
  540 SOLV  HW2     3746    4.350532922    6.211545879    4.767796543
  541 SOLV  OW      3747    0.168110323    3.639865764    6.428952702
  541 SOLV  HW1     3748    0.230038467    3.561608182    6.422444512
  541 SOLV  HW2     3749    0.186980911    3.690365894    6.513186247
  542 SOLV  OW      3750    6.770269595    5.630585320    5.809221802
  542 SOLV  HW1     3751    6.845719025    5.581991402    5.765091514
  542 SOLV  HW2     3752    6.700357356    5.652436309    5.741131877
  543 SOLV  OW      3753    3.981163938    5.822618376    4.766568845
  543 SOLV  HW1     3754    4.018492334    5.742870746    4.719152529
  543 SOLV  HW2     3755    4.054214037    5.868520828    4.817145287
  544 SOLV  OW      3756    4.841408714    4.558493964    0.006416753
  544 SOLV  HW1     3757    4.769031630    4.621549879    0.034470944
  544 SOLV  HW2     3758    4.921404803    4.571399110    0.065030395
  545 SOLV  OW      3759    4.210109094    5.741236174    4.280781069
  545 SOLV  HW1     3760    4.244823430    5.785365870    4.198023095
  545 SOLV  HW2     3761    4.194051044    5.644220865    4.262573974
  546 SOLV  OW      3762    4.654275573    2.779404902    5.717289414
  546 SOLV  HW1     3763    4.638105737    2.705270053    5.652142603
  546 SOLV  HW2     3764    4.752650570    2.795003432    5.726263894
  547 SOLV  OW      3765    5.226926247    5.273207473    6.570553973
  547 SOLV  HW1     3766    5.191773344    5.365879579    6.557220414
  547 SOLV  HW2     3767    5.292654548    5.251790836    6.498285661
  548 SOLV  OW      3768    6.431600293    4.213215966    6.258946912
  548 SOLV  HW1     3769    6.509439187    4.275967451    6.261209642
  548 SOLV  HW2     3770    6.423525048    4.173437698    6.167545486
  549 SOLV  OW      3771    4.791322358    6.304085123    0.300915466
  549 SOLV  HW1     3772    4.881523214    6.279936386    0.265106842
  549 SOLV  HW2     3773    4.726741578    6.230369564    0.280992023
  550 SOLV  OW      3774    4.083451073    4.664760132    5.469771108
  550 SOLV  HW1     3775    4.069534251    4.753107225    5.425016196
  550 SOLV  HW2     3776    4.168246416    4.623523196    5.436437743
  551 SOLV  OW      3777    4.648857831    3.586324825    5.234215823
  551 SOLV  HW1     3778    4.562056721    3.536656835    5.234729570
  551 SOLV  HW2     3779    4.718391039    3.532377414    5.281717137
  552 SOLV  OW      3780    4.475304119    4.797065790    4.104434442
  552 SOLV  HW1     3781    4.485374577    4.893367563    4.079407061
  552 SOLV  HW2     3782    4.443234633    4.790382013    4.198925954
  553 SOLV  OW      3783    5.693943041    3.933819567    6.693201724
  553 SOLV  HW1     3784    5.627048542    3.925354196    6.619343150
  553 SOLV  HW2     3785    5.646707881    3.931759960    6.781327842
  554 SOLV  OW      3786    4.741245268    0.260265554    5.154905223
  554 SOLV  HW1     3787    4.667521499    0.315222979    5.115583297
  554 SOLV  HW2     3788    4.822992859    0.268510360    5.097887222
  555 SOLV  OW      3789    4.095450091    5.045097231    6.635805469
  555 SOLV  HW1     3790    4.006952243    5.091020013    6.627997729
  555 SOLV  HW2     3791    4.120868285    5.037932117    6.732263613
  556 SOLV  OW      3792    5.821218585    4.798100944    4.640236276
  556 SOLV  HW1     3793    5.903339009    4.743062815    4.625121931
  556 SOLV  HW2     3794    5.763700888    4.753911571    4.709086585
  557 SOLV  OW      3795    4.358165350    5.490718885    5.170109704
  557 SOLV  HW1     3796    4.452412569    5.464476777    5.149362098
  557 SOLV  HW2     3797    4.334420191    5.573102251    5.118623378
  558 SOLV  OW      3798    2.862081640    3.351721166    4.997422808
  558 SOLV  HW1     3799    2.828978955    3.340910662    4.903681755
  558 SOLV  HW2     3800    2.910593350    3.268864857    5.025377165
  559 SOLV  OW      3801    5.267556854    4.475485901    5.843443434
  559 SOLV  HW1     3802    5.283316317    4.414432492    5.765817160
  559 SOLV  HW2     3803    5.180003347    4.453035097    5.886244868
  560 SOLV  OW      3804    3.628498866    6.123449140    4.502141157
  560 SOLV  HW1     3805    3.551209873    6.161810061    4.552703465
  560 SOLV  HW2     3806    3.690835638    6.078161120    4.565896810
  561 SOLV  OW      3807    3.633496966    5.804786272    5.964111844
  561 SOLV  HW1     3808    3.559998883    5.865041418    5.932983181
  561 SOLV  HW2     3809    3.595201739    5.732508868    6.021653616
  562 SOLV  OW      3810    3.005027527    3.216912108    5.393268348
  562 SOLV  HW1     3811    3.048246278    3.174434277    5.313720806
  562 SOLV  HW2     3812    3.075659814    3.250847858    5.455392780
  563 SOLV  OW      3813    4.117469982    5.414143545    4.004730920
  563 SOLV  HW1     3814    4.178126417    5.365203953    4.067399231
  563 SOLV  HW2     3815    4.074511549    5.490577092    4.052835620
  564 SOLV  OW      3816    6.505901563    6.838131589    4.352436421
  564 SOLV  HW1     3817    6.513059184    6.810987437    4.448424613
  564 SOLV  HW2     3818    6.588542804    6.810037558    4.303621695
  565 SOLV  OW      3819    4.602585244    4.907557470    6.439811384
  565 SOLV  HW1     3820    4.512060732    4.881294836    6.406383529
  565 SOLV  HW2     3821    4.618724313    5.004211826    6.419831872
  566 SOLV  OW      3822    5.057381392    4.722770189    4.172820043
  566 SOLV  HW1     3823    5.044803814    4.623655543    4.168383252
  566 SOLV  HW2     3824    5.042367287    4.762346389    4.082212049
  567 SOLV  OW      3825    3.234185732    0.021226609    4.305714881
  567 SOLV  HW1     3826    3.143083155    0.009012851    4.345120155
  567 SOLV  HW2     3827    3.231820599   -0.002051043    4.208482605
  568 SOLV  OW      3828    5.576564524    4.103358550    5.624866584
  568 SOLV  HW1     3829    5.555826487    4.107836718    5.527134090
  568 SOLV  HW2     3830    5.632131532    4.022311763    5.643450839
  569 SOLV  OW      3831    6.678445277    4.845608396    4.487336949
  569 SOLV  HW1     3832    6.748774679    4.870435723    4.420712561
  569 SOLV  HW2     3833    6.721932731    4.808917550    4.569580247
  570 SOLV  OW      3834    4.999524273    4.477736817    5.984828665
  570 SOLV  HW1     3835    5.009968951    4.485466212    6.083981092
  570 SOLV  HW2     3836    4.988409770    4.568917755    5.945300138
  571 SOLV  OW      3837    3.956704030    6.074082894    5.077186311
  571 SOLV  HW1     3838    3.904919961    6.148773996    5.035455006
  571 SOLV  HW2     3839    3.901746748    6.031564233    5.149113996
  572 SOLV  OW      3840    3.375645439    6.514485403    4.678419544
  572 SOLV  HW1     3841    3.275793010    6.513385019    4.672943014
  572 SOLV  HW2     3842    3.403727664    6.516275059    4.774387263
  573 SOLV  OW      3843    6.023085342    5.601485771    3.876342417
  573 SOLV  HW1     3844    6.035036074    5.503170240    3.890230027
  573 SOLV  HW2     3845    5.964165572    5.617009479    3.797039022
  574 SOLV  OW      3846    4.405347860    4.219539388    4.986036773
  574 SOLV  HW1     3847    4.453980303    4.132154079    4.985428538
  574 SOLV  HW2     3848    4.470991642    4.294270495    4.975658901
  575 SOLV  OW      3849    4.382659812    4.145997934    6.382031890
  575 SOLV  HW1     3850    4.405005798    4.239848221    6.355680949
  575 SOLV  HW2     3851    4.316141635    4.147300521    6.456699004
  576 SOLV  OW      3852    4.900148559    4.595371803    0.418441637
  576 SOLV  HW1     3853    4.822177189    4.543898374    0.382770657
  576 SOLV  HW2     3854    4.869405097    4.685499525    0.448991518
  577 SOLV  OW      3855    6.659315311    4.324957722    4.895011466
  577 SOLV  HW1     3856    6.718117522    4.318605089    4.814367747
  577 SOLV  HW2     3857    6.573956243    4.370922532    4.870465647
  578 SOLV  OW      3858    3.797078321    5.655918376    5.785909971
  578 SOLV  HW1     3859    3.728361483    5.727029772    5.800837197
  578 SOLV  HW2     3860    3.887408011    5.698061532    5.777780597
  579 SOLV  OW      3861    4.163164803    4.434733473    5.239953652
  579 SOLV  HW1     3862    4.097771353    4.482067652    5.180921264
  579 SOLV  HW2     3863    4.252585792    4.478938453    5.232779352
  580 SOLV  OW      3864    5.356841995    6.010318172    4.835672299
  580 SOLV  HW1     3865    5.318060990    6.056900977    4.756135388
  580 SOLV  HW2     3866    5.284555479    5.992740162    4.902497992
  581 SOLV  OW      3867    4.015983025    5.319587543    6.536932907
  581 SOLV  HW1     3868    4.055591031    5.259025627    6.467903780
  581 SOLV  HW2     3869    4.089356725    5.362956558    6.589249581
  582 SOLV  OW      3870    5.812985943    4.782606828    5.279767362
  582 SOLV  HW1     3871    5.824351989    4.684987044    5.261247533
  582 SOLV  HW2     3872    5.788713367    4.795670118    5.375902274
  583 SOLV  OW      3873    5.000662646    2.648734876    5.248426863
  583 SOLV  HW1     3874    4.923264198    2.689465332    5.296928393
  583 SOLV  HW2     3875    4.966873063    2.593458552    5.172238663
  584 SOLV  OW      3876    6.163299999    4.083504259    4.483527022
  584 SOLV  HW1     3877    6.196715556    4.161819467    4.431067393
  584 SOLV  HW2     3878    6.188170440    3.998833744    4.436470993
  585 SOLV  OW      3879    3.721048976    5.723805213    4.850965227
  585 SOLV  HW1     3880    3.778871885    5.805019537    4.843074622
  585 SOLV  HW2     3881    3.652005471    5.738814534    4.921740843
  586 SOLV  OW      3882    3.738144301    6.384910624    6.911646269
  586 SOLV  HW1     3883    3.701224040    6.430502549    6.830651396
  586 SOLV  HW2     3884    3.741054208    6.449597165    6.987863091
  587 SOLV  OW      3885    5.236046034    4.037252817    6.847485416
  587 SOLV  HW1     3886    5.266118088    3.955962118    6.797610208
  587 SOLV  HW2     3887    5.185913108    4.097677116    6.785553244
  588 SOLV  OW      3888    5.744614437    6.847507888    4.783050996
  588 SOLV  HW1     3889    5.781421533    6.912531736    4.716589141
  588 SOLV  HW2     3890    5.657538717    6.881697071    4.818391042
  589 SOLV  OW      3891    4.277911444    2.930011340    5.310363802
  589 SOLV  HW1     3892    4.198756982    2.991089764    5.308364483
  589 SOLV  HW2     3893    4.340279928    2.958681434    5.383097232
  590 SOLV  OW      3894    4.437197937    6.255234928    4.597760714
  590 SOLV  HW1     3895    4.438528981    6.355212382    4.595611503
  590 SOLV  HW2     3896    4.527779058    6.221251685    4.623098214
  591 SOLV  OW      3897    5.444266499    6.309455346    4.132573203
  591 SOLV  HW1     3898    5.433889733    6.379130709    4.061585759
  591 SOLV  HW2     3899    5.468903858    6.353349196    4.218989343
  592 SOLV  OW      3900    4.055244155    6.379765264    6.362797927
  592 SOLV  HW1     3901    4.069243169    6.289157042    6.402747831
  592 SOLV  HW2     3902    3.977801834    6.424362808    6.407692202
  593 SOLV  OW      3903    4.669919478    4.386427753    4.306639897
  593 SOLV  HW1     3904    4.575766510    4.412942031    4.285810784
  593 SOLV  HW2     3905    4.733057209    4.445447697    4.256322119
  594 SOLV  OW      3906    2.764592278    4.629604115    4.827885481
  594 SOLV  HW1     3907    2.693344379    4.619594225    4.758421901
  594 SOLV  HW2     3908    2.730313524    4.596439510    4.915786780
  595 SOLV  OW      3909    5.532444256    5.479835315    5.678602433
  595 SOLV  HW1     3910    5.522813772    5.421356288    5.759158023
  595 SOLV  HW2     3911    5.618630969    5.458937610    5.632377611
  596 SOLV  OW      3912    4.257331545    4.859759332    5.270367498
  596 SOLV  HW1     3913    4.225416578    4.952216810    5.249517033
  596 SOLV  HW2     3914    4.340489181    4.840664742    5.218196179
  597 SOLV  OW      3915    5.762093449    1.140149405    4.050559677
  597 SOLV  HW1     3916    5.766571926    1.081260212    4.131266996
  597 SOLV  HW2     3917    5.846818919    1.192735950    4.042948573
  598 SOLV  OW      3918    4.036864823    3.909122475    5.133686844
  598 SOLV  HW1     3919    3.995117432    3.918788604    5.043325481
  598 SOLV  HW2     3920    4.103999809    3.981977976    5.147336514
  599 SOLV  OW      3921    4.046999666    3.878906205    5.419870184
  599 SOLV  HW1     3922    4.088108293    3.969294269    5.408032905
  599 SOLV  HW2     3923    3.963889476    3.887060599    5.474881112
  600 SOLV  OW      3924    5.697288279    4.535437376    5.616255603
  600 SOLV  HW1     3925    5.766792211    4.602484495    5.642247107
  600 SOLV  HW2     3926    5.719311186    4.446974946    5.657376419
  601 SOLV  OW      3927    6.597352987    4.376195163    5.280048088
  601 SOLV  HW1     3928    6.558841842    4.406325767    5.367278111
  601 SOLV  HW2     3929    6.615504499    4.455841228    5.222367701
  602 SOLV  OW      3930    5.487642562    5.932768477    5.131720398
  602 SOLV  HW1     3931    5.410734953    5.984677122    5.094401718
  602 SOLV  HW2     3932    5.523015932    5.870690797    5.061741905
  603 SOLV  OW      3933    5.328808038    5.151110943    4.620033681
  603 SOLV  HW1     3934    5.233987119    5.152424079    4.651802388
  603 SOLV  HW2     3935    5.381124815    5.085177000    4.674048572
  604 SOLV  OW      3936    3.925218462    5.330600795    5.347567349
  604 SOLV  HW1     3937    3.953962334    5.304853057    5.255302367
  604 SOLV  HW2     3938    3.981633313    5.282480733    5.414677271
  605 SOLV  OW      3939    3.358981181    4.953246265    0.481355164
  605 SOLV  HW1     3940    3.341155166    4.893723452    0.402990559
  605 SOLV  HW2     3941    3.294798505    5.029933906    0.480219672
  606 SOLV  OW      3942    3.328577691    5.529950829    5.250826394
  606 SOLV  HW1     3943    3.314922933    5.466487205    5.326903058
  606 SOLV  HW2     3944    3.399339759    5.494167179    5.189884145
  607 SOLV  OW      3945    4.299742249    5.800451955    0.185989164
  607 SOLV  HW1     3946    4.228054399    5.781552190    0.253110394
  607 SOLV  HW2     3947    4.337729015    5.714164633    0.152626766
  608 SOLV  OW      3948    4.954515973    0.107883041    5.024256812
  608 SOLV  HW1     3949    5.021813722    0.169086117    4.982702017
  608 SOLV  HW2     3950    4.999175375    0.051537046    5.093770846
  609 SOLV  OW      3951    3.860331436    4.276164590    4.775353953
  609 SOLV  HW1     3952    3.920310078    4.238347385    4.845881001
  609 SOLV  HW2     3953    3.872513018    4.375328633    4.770926732
  610 SOLV  OW      3954    6.198763487    0.191512985    4.092746164
  610 SOLV  HW1     3955    6.283247265    0.230492828    4.129414466
  610 SOLV  HW2     3956    6.208442433    0.092270621    4.085081382
  611 SOLV  OW      3957    4.774160104    5.328191803    6.001062110
  611 SOLV  HW1     3958    4.708957636    5.340245501    5.926194401
  611 SOLV  HW2     3959    4.841727441    5.401882230    5.998579873
  612 SOLV  OW      3960    4.390856712    4.807223939    5.530630580
  612 SOLV  HW1     3961    4.490740454    4.805573527    5.526096336
  612 SOLV  HW2     3962    4.354526661    4.851611737    5.448716900
  613 SOLV  OW      3963    4.049916393    3.763161636    6.377179518
  613 SOLV  HW1     3964    3.987273095    3.795712635    6.448016787
  613 SOLV  HW2     3965    4.105058466    3.839616792    6.343778621
  614 SOLV  OW      3966    5.939987422    5.334509726    4.785137690
  614 SOLV  HW1     3967    5.925857627    5.257831814    4.847754356
  614 SOLV  HW2     3968    6.034786396    5.334465364    4.753277422
  615 SOLV  OW      3969    5.625920649    0.146982820    5.047344024
  615 SOLV  HW1     3970    5.598152946    0.075785418    5.111852124
  615 SOLV  HW2     3971    5.725665568    0.154172389    5.046563704
  616 SOLV  OW      3972    4.844009243    5.782757944    3.995122658
  616 SOLV  HW1     3973    4.811903711    5.760479670    4.087181342
  616 SOLV  HW2     3974    4.823513959    5.878547632    3.974968497
  617 SOLV  OW      3975    5.892234384    3.428721225    6.128089320
  617 SOLV  HW1     3976    5.977075093    3.408158429    6.176884476
  617 SOLV  HW2     3977    5.889613023    3.376959713    6.042558043
  618 SOLV  OW      3978    4.602848231    6.430833713    6.161849770
  618 SOLV  HW1     3979    4.700496204    6.452051095    6.165920252
  618 SOLV  HW2     3980    4.567666685    6.417945716    6.254575235
  619 SOLV  OW      3981    3.881397202    6.810507861    3.194365079
  619 SOLV  HW1     3982    3.843868045    6.890676708    3.240908292
  619 SOLV  HW2     3983    3.980944224    6.818570997    3.189164197
  620 SOLV  OW      3984    3.755072328    0.116753296    3.289649202
  620 SOLV  HW1     3985    3.780957093    0.207014247    3.255230202
  620 SOLV  HW2     3986    3.655786687    0.106162987    3.284004436
  621 SOLV  OW      3987    3.938495835    3.679450926    3.388714494
  621 SOLV  HW1     3988    3.846355336    3.707519995    3.415590052
  621 SOLV  HW2     3989    4.002794302    3.701684905    3.462004039
  622 SOLV  OW      3990    3.749133824    5.437954298    4.311126262
  622 SOLV  HW1     3991    3.729108947    5.512491406    4.374724773
  622 SOLV  HW2     3992    3.666879106    5.415893461    4.258695261
  623 SOLV  OW      3993    5.143659638    3.501650843    6.664320687
  623 SOLV  HW1     3994    5.216451943    3.507020879    6.595965415
  623 SOLV  HW2     3995    5.061017439    3.545079451    6.628457369
  624 SOLV  OW      3996    6.219212031    6.231338485    3.994870290
  624 SOLV  HW1     3997    6.135129706    6.202067469    3.949320063
  624 SOLV  HW2     3998    6.284588991    6.155667400    3.995962527
  625 SOLV  OW      3999    5.295637708    5.824427349    3.487373283
  625 SOLV  HW1     4000    5.374681626    5.883744584    3.502702618
  625 SOLV  HW2     4001    5.216696430    5.880126906    3.461542518
  626 SOLV  OW      4002    3.415557014    4.270081906    0.821689238
  626 SOLV  HW1     4003    3.377239575    4.360990916    0.838040599
  626 SOLV  HW2     4004    3.494038343    4.255682102    0.881966321
  627 SOLV  OW      4005    3.999019238    4.673393339    5.721698801
  627 SOLV  HW1     4006    3.903888412    4.692400921    5.697403177
  627 SOLV  HW2     4007    4.052384887    4.658722454    5.638402146
  628 SOLV  OW      4008    4.235802781    5.890492737    6.444182565
  628 SOLV  HW1     4009    4.334863120    5.879904240    6.435523741
  628 SOLV  HW2     4010    4.192364154    5.870477698    6.356361816
  629 SOLV  OW      4011    5.368303393    5.199953626    4.111128812
  629 SOLV  HW1     4012    5.412720508    5.137543803    4.175421433
  629 SOLV  HW2     4013    5.273116658    5.213794836    4.138501130
  630 SOLV  OW      4014    3.065589567    3.879825731    3.663655642
  630 SOLV  HW1     4015    3.006424145    3.799200071    3.664272132
  630 SOLV  HW2     4016    3.158901142    3.852858069    3.687470158
  631 SOLV  OW      4017    0.092121378    4.878446192    5.178598759
  631 SOLV  HW1     4018    0.068174392    4.940621524    5.104018121
  631 SOLV  HW2     4019    0.184711933    4.843437277    5.164357059
  632 SOLV  OW      4020    4.546430885    4.183443827    4.440649543
  632 SOLV  HW1     4021    4.562155487    4.105125042    4.380475698
  632 SOLV  HW2     4022    4.579970179    4.266659884    4.396466184
  633 SOLV  OW      4023    5.333806270    3.926201142    5.937707013
  633 SOLV  HW1     4024    5.274702485    3.956997741    6.012270590
  633 SOLV  HW2     4025    5.429548052    3.938824874    5.963699395
  634 SOLV  OW      4026    4.962910119    4.673518952    5.771523233
  634 SOLV  HW1     4027    4.870923114    4.712184541    5.778230915
  634 SOLV  HW2     4028    4.965099025    4.605228458    5.698494740
  635 SOLV  OW      4029    5.203834199    3.459089215    6.128466266
  635 SOLV  HW1     4030    5.262058340    3.404268056    6.188516399
  635 SOLV  HW2     4031    5.252193477    3.477480888    6.042882855
  636 SOLV  OW      4032    6.281614697    6.035885292    3.471949804
  636 SOLV  HW1     4033    6.362843827    6.066334761    3.521713472
  636 SOLV  HW2     4034    6.279295388    6.079606755    3.382034997
  637 SOLV  OW      4035    3.594246060    4.744260305    5.415609100
  637 SOLV  HW1     4036    3.576247531    4.723621682    5.319424083
  637 SOLV  HW2     4037    3.550403696    4.830805807    5.439882472
  638 SOLV  OW      4038    5.896359553    6.803263293    5.451250222
  638 SOLV  HW1     4039    5.942704527    6.840861191    5.531500857
  638 SOLV  HW2     4040    5.960823683    6.797997302    5.374973074
  639 SOLV  OW      4041    4.173574801    6.099877881    6.084995747
  639 SOLV  HW1     4042    4.123417977    6.166438773    6.029720520
  639 SOLV  HW2     4043    4.152721592    6.007475681    6.052928217
  640 SOLV  OW      4044    5.825732005    6.082715966    6.913875052
  640 SOLV  HW1     4045    5.912632081    6.131832582    6.907723506
  640 SOLV  HW2     4046    5.766172752    6.128530445    6.979871443
  641 SOLV  OW      4047    4.960766614    5.892971782    4.380083290
  641 SOLV  HW1     4048    4.989182521    5.797339680    4.387045362
  641 SOLV  HW2     4049    4.861459913    5.899042313    4.390219276
  642 SOLV  OW      4050    3.461861832    3.963662374    4.732378074
  642 SOLV  HW1     4051    3.522017182    4.035025064    4.768297426
  642 SOLV  HW2     4052    3.411743736    3.998987837    4.653372890
  643 SOLV  OW      4053    4.250021075    0.257152067    6.344056701
  643 SOLV  HW1     4054    4.280372581    0.332527038    6.402356303
  643 SOLV  HW2     4055    4.235472928    0.290779210    6.251003392
  644 SOLV  OW      4056    4.442908289    4.021607810    3.061801449
  644 SOLV  HW1     4057    4.540960128    4.015709826    3.080591038
  644 SOLV  HW2     4058    4.412708533    4.116416733    3.071861127
  645 SOLV  OW      4059    6.307538402    5.559832533    5.916524545
  645 SOLV  HW1     4060    6.209642301    5.539475924    5.918481995
  645 SOLV  HW2     4061    6.330411010    5.605205317    5.830384721
  646 SOLV  OW      4062    2.986320237    3.873310943    5.094512918
  646 SOLV  HW1     4063    3.021084527    3.875003267    5.000755564
  646 SOLV  HW2     4064    2.888703453    3.895053201    5.094242544
  647 SOLV  OW      4065    4.115489758    5.876220399    6.850306349
  647 SOLV  HW1     4066    4.195663254    5.913693592    6.803723789
  647 SOLV  HW2     4067    4.038010698    5.874506156    6.787093080
  648 SOLV  OW      4068    3.756577079    5.508245648    3.590349092
  648 SOLV  HW1     4069    3.770317876    5.603660678    3.563724945
  648 SOLV  HW2     4070    3.821264484    5.450205420    3.540866885
  649 SOLV  OW      4071    6.038405068    4.474634244    5.466036025
  649 SOLV  HW1     4072    5.992428435    4.489115044    5.553651629
  649 SOLV  HW2     4073    5.971606778    4.481100964    5.391899866
  650 SOLV  OW      4074    5.344985156    5.455732384    6.886526671
  650 SOLV  HW1     4075    5.392415069    5.368232665    6.876751381
  650 SOLV  HW2     4076    5.287269983    5.453406082    6.968165623
  651 SOLV  OW      4077    6.435013879    3.902930064    2.755783813
  651 SOLV  HW1     4078    6.458732320    3.920584334    2.851321951
  651 SOLV  HW2     4079    6.389934829    3.983445952    2.717225396
  652 SOLV  OW      4080    5.243807805    6.460550389    4.377680571
  652 SOLV  HW1     4081    5.156694975    6.429737232    4.339422733
  652 SOLV  HW2     4082    5.236160207    6.466721581    4.477205166
  653 SOLV  OW      4083    3.880134491    6.631439559    6.068279228
  653 SOLV  HW1     4084    3.941852280    6.641846671    5.990278920
  653 SOLV  HW2     4085    3.933599488    6.626627369    6.152657576
  654 SOLV  OW      4086    4.486020396    3.830404408    0.467272678
  654 SOLV  HW1     4087    4.430939292    3.911642481    0.486454060
  654 SOLV  HW2     4088    4.570893862    3.857643243    0.421929921
  655 SOLV  OW      4089    4.069143412    4.559536144    4.558790470
  655 SOLV  HW1     4090    3.993735103    4.495727478    4.574349514
  655 SOLV  HW2     4091    4.056163681    4.605671601    4.471023470
  656 SOLV  OW      4092    3.725747501    3.530907431    6.196570188
  656 SOLV  HW1     4093    3.764898645    3.441382897    6.217886773
  656 SOLV  HW2     4094    3.634511717    3.518897148    6.157410712
  657 SOLV  OW      4095    3.070874995    2.905787289    5.202074842
  657 SOLV  HW1     4096    3.014207298    2.861135570    5.271333300
  657 SOLV  HW2     4097    3.061964115    2.857003785    5.115228276
  658 SOLV  OW      4098    3.160533920    5.906546744    3.684475144
  658 SOLV  HW1     4099    3.220846120    5.972099965    3.639030101
  658 SOLV  HW2     4100    3.083095814    5.955105212    3.725038859
  659 SOLV  OW      4101    5.507152491    3.195309317    5.591609205
  659 SOLV  HW1     4102    5.436474751    3.205916129    5.661566101
  659 SOLV  HW2     4103    5.591088114    3.161205221    5.633958016
  660 SOLV  OW      4104    4.321984677    5.553388496    4.811254703
  660 SOLV  HW1     4105    4.413951934    5.580463331    4.782811486
  660 SOLV  HW2     4106    4.290341623    5.614274188    4.883998430
  661 SOLV  OW      4107    0.074382521    4.494089833    3.622105464
  661 SOLV  HW1     4108    0.097718855    4.575780943    3.674863348
  661 SOLV  HW2     4109    0.141068855    4.481716443    3.548612760
  662 SOLV  OW      4110    0.130662647    6.759487911    3.638080988
  662 SOLV  HW1     4111    0.089452532    6.769044737    3.728692432
  662 SOLV  HW2     4112    0.166386480    6.666704287    3.627356862
  663 SOLV  OW      4113    4.021934490    5.643336930    0.064205221
  663 SOLV  HW1     4114    3.962180089    5.617504470   -0.011716327
  663 SOLV  HW2     4115    4.075627014    5.723694983    0.038482621
  664 SOLV  OW      4116    4.809399495    3.812717130    6.875994729
  664 SOLV  HW1     4117    4.758293108    3.808867837    6.790115593
  664 SOLV  HW2     4118    4.899401053    3.771062735    6.863094260
  665 SOLV  OW      4119    2.896304801    5.432458216    5.783201274
  665 SOLV  HW1     4120    2.882541612    5.342427956    5.824494983
  665 SOLV  HW2     4121    2.808128837    5.469588888    5.754109820
  666 SOLV  OW      4122    4.150203612    4.812235618    4.646419146
  666 SOLV  HW1     4123    4.170823638    4.714473832    4.642051231
  666 SOLV  HW2     4124    4.217531120    4.857917233    4.704572953
  667 SOLV  OW      4125    5.088361029    4.438441024    4.048042636
  667 SOLV  HW1     4126    5.085770695    4.340260563    4.029188766
  667 SOLV  HW2     4127    5.182900332    4.470745699    4.043542384
  668 SOLV  OW      4128    0.144896081    4.821213461    4.853267560
  668 SOLV  HW1     4129    0.101704795    4.731658067    4.842486997
  668 SOLV  HW2     4130    0.223187990    4.813225402    4.914979529
  669 SOLV  OW      4131    3.597639202    4.551211537    4.281448643
  669 SOLV  HW1     4132    3.623058010    4.521505228    4.189408107
  669 SOLV  HW2     4133    3.643777399    4.637381901    4.302565820
  670 SOLV  OW      4134    4.663325600    3.703742105    5.615584894
  670 SOLV  HW1     4135    4.710359230    3.616856307    5.600075116
  670 SOLV  HW2     4136    4.596264009    3.692686097    5.688949675
  671 SOLV  OW      4137    4.738080426    3.500055841    6.106453231
  671 SOLV  HW1     4138    4.709749542    3.404200353    6.109719274
  671 SOLV  HW2     4139    4.823947241    3.507708066    6.055760007
  672 SOLV  OW      4140    4.851225554    6.212722709    3.774370972
  672 SOLV  HW1     4141    4.844706762    6.258638056    3.862977685
  672 SOLV  HW2     4142    4.760984704    6.178877535    3.747671831
  673 SOLV  OW      4143    4.667026502    4.403208150    4.884640933
  673 SOLV  HW1     4144    4.759733506    4.431727042    4.909013219
  673 SOLV  HW2     4145    4.671492111    4.324865396    4.822638404
  674 SOLV  OW      4146    4.818967311    5.496746882    4.425831336
  674 SOLV  HW1     4147    4.804387036    5.412373161    4.374159957
  674 SOLV  HW2     4148    4.899749607    5.543926114    4.390480625
  675 SOLV  OW      4149    4.421183587    6.574349667    5.267713090
  675 SOLV  HW1     4150    4.380597635    6.629640847    5.194929211
  675 SOLV  HW2     4151    4.472459607    6.498575466    5.227329953
  676 SOLV  OW      4152    6.642003557    4.787122777    5.980904102
  676 SOLV  HW1     4153    6.679075557    4.879313550    5.969653925
  676 SOLV  HW2     4154    6.585420503    4.783801504    6.063289339
  677 SOLV  OW      4155    6.595577571    5.159222300    5.320545383
  677 SOLV  HW1     4156    6.655674080    5.079303013    5.322241389
  677 SOLV  HW2     4157    6.637727850    5.233705269    5.372285769
  678 SOLV  OW      4158    3.495830554    6.082013736    6.366321962
  678 SOLV  HW1     4159    3.537778144    6.104060394    6.278262991
  678 SOLV  HW2     4160    3.554710777    6.018479369    6.416286987
  679 SOLV  OW      4161    2.896190460    3.036878208    5.827100807
  679 SOLV  HW1     4162    2.898655185    3.044772756    5.727435966
  679 SOLV  HW2     4163    2.825973203    2.970764370    5.853557542
  680 SOLV  OW      4164    3.470258076    5.345563102    6.314045323
  680 SOLV  HW1     4165    3.405202727    5.382151005    6.380607669
  680 SOLV  HW2     4166    3.458367252    5.246530264    6.306803119
  681 SOLV  OW      4167    5.122643159    4.781185987    6.338626646
  681 SOLV  HW1     4168    5.211005786    4.737989651    6.356734967
  681 SOLV  HW2     4169    5.107062159    4.785056464    6.239914586
  682 SOLV  OW      4170    3.354405588    5.904029057    4.519183341
  682 SOLV  HW1     4171    3.413419762    5.841263079    4.569969397
  682 SOLV  HW2     4172    3.373910728    5.896331781    4.421399420
  683 SOLV  OW      4173    4.414283735    5.914155270    4.772599059
  683 SOLV  HW1     4174    4.383031199    5.977976968    4.842968367
  683 SOLV  HW2     4175    4.397945046    5.953646717    4.682182236
  684 SOLV  OW      4176    5.936727719    3.091351180    4.871144822
  684 SOLV  HW1     4177    5.976636709    3.182581304    4.880330586
  684 SOLV  HW2     4178    5.983534242    3.041729869    4.798022493
  685 SOLV  OW      4179    6.905765231    4.425644317    4.033797868
  685 SOLV  HW1     4180    6.884780297    4.442628347    3.937502677
  685 SOLV  HW2     4181    6.823388625    4.393826430    4.080736749
  686 SOLV  OW      4182    4.567668790    6.374435326    3.748137629
  686 SOLV  HW1     4183    4.475874783    6.379219714    3.708754746
  686 SOLV  HW2     4184    4.604492734    6.466872315    3.758107595
  687 SOLV  OW      4185    5.388774194    4.645633323    6.352867217
  687 SOLV  HW1     4186    5.410128861    4.584481473    6.429066405
  687 SOLV  HW2     4187    5.370534521    4.591473739    6.270794612
  688 SOLV  OW      4188    6.320316206    0.858316743    4.707161714
  688 SOLV  HW1     4189    6.233040471    0.859214785    4.658336099
  688 SOLV  HW2     4190    6.353826657    0.952005747    4.717218173
  689 SOLV  OW      4191    6.872328026    4.982765652    3.841993866
  689 SOLV  HW1     4192    6.798197314    4.932237339    3.797797800
  689 SOLV  HW2     4193    6.960316521    4.946918987    3.810773769
  690 SOLV  OW      4194    3.227833970    5.345546551    4.086405144
  690 SOLV  HW1     4195    3.160390206    5.325734444    4.015267752
  690 SOLV  HW2     4196    3.186250143    5.332215459    4.176375864
  691 SOLV  OW      4197    4.079220057    6.467472306    5.609082859
  691 SOLV  HW1     4198    4.028774909    6.413637792    5.541562317
  691 SOLV  HW2     4199    4.175007398    6.474549589    5.581215514
  692 SOLV  OW      4200    4.395137240    5.622467983    6.757740184
  692 SOLV  HW1     4201    4.493709177    5.634262060    6.745650104
  692 SOLV  HW2     4202    4.346964683    5.662874664    6.679969541
  693 SOLV  OW      4203    4.258273303    4.996213969    5.911315807
  693 SOLV  HW1     4204    4.202752014    4.913463645    5.919755099
  693 SOLV  HW2     4205    4.353924004    4.970830229    5.896893163
  694 SOLV  OW      4206    4.399723747    6.538711644    5.841096305
  694 SOLV  HW1     4207    4.477925579    6.579226070    5.888473977
  694 SOLV  HW2     4208    4.366914540    6.459535655    5.892635421
  695 SOLV  OW      4209    5.336808978    4.910814818    5.637641439
  695 SOLV  HW1     4210    5.331119845    4.990236675    5.577133458
  695 SOLV  HW2     4211    5.287505044    4.834081474    5.596623616
  696 SOLV  OW      4212    4.603394464    5.331626707    4.959824653
  696 SOLV  HW1     4213    4.533222313    5.261392074    4.971783203
  696 SOLV  HW2     4214    4.643239988    5.354367231    5.048679607
  697 SOLV  OW      4215    3.696401237    5.448011688    5.672088354
  697 SOLV  HW1     4216    3.736845188    5.533654883    5.704204673
  697 SOLV  HW2     4217    3.738034679    5.371201308    5.720757166
  698 SOLV  OW      4218    6.259531364    4.682907535    6.222583123
  698 SOLV  HW1     4219    6.249102257    4.778631425    6.195568488
  698 SOLV  HW2     4220    6.356784106    4.660291138    6.228229772
  699 SOLV  OW      4221    4.094218730    4.173359385    5.709307920
  699 SOLV  HW1     4222    4.172128279    4.135109190    5.758977074
  699 SOLV  HW2     4223    4.060502660    4.254278577    5.757446028
  700 SOLV  OW      4224    5.317227619    3.448180167    3.291794402
  700 SOLV  HW1     4225    5.223990756    3.415824480    3.307964687
  700 SOLV  HW2     4226    5.320709341    3.497748672    3.205005929
  701 SOLV  OW      4227    5.993579284    4.967029616    5.191113578
  701 SOLV  HW1     4228    5.922608695    4.898538382    5.207657079
  701 SOLV  HW2     4229    5.982518340    5.042701384    5.255557256
  702 SOLV  OW      4230    5.862709755    3.933528700    4.351976891
  702 SOLV  HW1     4231    5.775349986    3.928627306    4.303542222
  702 SOLV  HW2     4232    5.923757003    3.996755208    4.304256262
  703 SOLV  OW      4233    5.125007559    0.314426021    4.868464806
  703 SOLV  HW1     4234    5.225004462    0.314252837    4.870030337
  703 SOLV  HW2     4235    5.092886713    0.379109270    4.799283554
  704 SOLV  OW      4236    6.310141542    4.078835836    4.785747275
  704 SOLV  HW1     4237    6.222889215    4.122673430    4.807361525
  704 SOLV  HW2     4238    6.293974499    3.999820837    4.726610755
  705 SOLV  OW      4239    5.189322099    5.345592103    6.011665860
  705 SOLV  HW1     4240    5.140708932    5.263641903    5.981318436
  705 SOLV  HW2     4241    5.168912879    5.362644122    6.108064472
  706 SOLV  OW      4242    6.372336905    6.441322717    4.005719423
  706 SOLV  HW1     4243    6.337269168    6.521000135    4.054949698
  706 SOLV  HW2     4244    6.301258735    6.371125501    4.001029325
  707 SOLV  OW      4245    6.425663515    3.744799922    4.966206293
  707 SOLV  HW1     4246    6.460504019    3.800005674    4.890444648
  707 SOLV  HW2     4247    6.484976199    3.756367765    5.045890487
  708 SOLV  OW      4248    3.220509136    4.090623512    5.207622006
  708 SOLV  HW1     4249    3.189419505    4.008695363    5.159427878
  708 SOLV  HW2     4250    3.141568903    4.139024183    5.245400445
  709 SOLV  OW      4251    5.879584114    5.075749587    4.597543156
  709 SOLV  HW1     4252    5.821170027    4.994582811    4.598805063
  709 SOLV  HW2     4253    5.951919730    5.065798885    4.665882257
  710 SOLV  OW      4254    3.372257183    4.544930820    0.616256383
  710 SOLV  HW1     4255    3.466718860    4.514124637    0.604858475
  710 SOLV  HW2     4256    3.347612591    4.605499120    0.540585896
  711 SOLV  OW      4257    4.329247314    4.379195072    5.759937448
  711 SOLV  HW1     4258    4.332732019    4.304293933    5.826111718
  711 SOLV  HW2     4259    4.234078562    4.397341302    5.735137841
  712 SOLV  OW      4260    3.620431959    4.449062315    2.793706105
  712 SOLV  HW1     4261    3.713009793    4.454378994    2.756252464
  712 SOLV  HW2     4262    3.582753639    4.358016089    2.776601634
  713 SOLV  OW      4263    4.790565862    3.720926035    6.269981023
  713 SOLV  HW1     4264    4.758686888    3.767802040    6.187593109
  713 SOLV  HW2     4265    4.765986100    3.624122616    6.264855702
  714 SOLV  OW      4266    5.747487792    4.931532808    4.035150436
  714 SOLV  HW1     4267    5.665889901    4.937365090    3.977622250
  714 SOLV  HW2     4268    5.802021934    4.852329578    4.007682108
  715 SOLV  OW      4269    3.134404912    3.375625404    5.138495903
  715 SOLV  HW1     4270    3.174280455    3.285985148    5.157896341
  715 SOLV  HW2     4271    3.034666336    3.368295276    5.137908737
  716 SOLV  OW      4272    4.709622661    6.139324632    4.645247935
  716 SOLV  HW1     4273    4.647118665    6.080582801    4.593823391
  716 SOLV  HW2     4274    4.782339863    6.171678261    4.584690549
  717 SOLV  OW      4275    4.240334962    3.351887975    4.154086645
  717 SOLV  HW1     4276    4.165590255    3.409677405    4.121292716
  717 SOLV  HW2     4277    4.270244314    3.383934490    4.243976841
  718 SOLV  OW      4278    3.519211353    4.341723495    1.060693642
  718 SOLV  HW1     4279    3.459266524    4.413676480    1.095781754
  718 SOLV  HW2     4280    3.532434605    4.272050809    1.131210064
  719 SOLV  OW      4281    5.144125902    5.590644314    3.595570305
  719 SOLV  HW1     4282    5.051245292    5.620789992    3.617159639
  719 SOLV  HW2     4283    5.204880062    5.669994709    3.591825530
  720 SOLV  OW      4284    5.377251630    4.555001588    6.100591024
  720 SOLV  HW1     4285    5.306399345    4.554007056    6.030018865
  720 SOLV  HW2     4286    5.436125391    4.474880505    6.089824430
  721 SOLV  OW      4287    3.118556253    5.626199559    6.565504858
  721 SOLV  HW1     4288    3.103168617    5.694112195    6.637287007
  721 SOLV  HW2     4289    3.215418484    5.601412807    6.563304883
  722 SOLV  OW      4290    5.697168126    5.948337286    6.146690893
  722 SOLV  HW1     4291    5.659139989    5.855965207    6.141878778
  722 SOLV  HW2     4292    5.631882843    6.008908650    6.192196920
  723 SOLV  OW      4293    4.505332278    4.941920565    4.517710931
  723 SOLV  HW1     4294    4.481825062    4.866067851    4.456922283
  723 SOLV  HW2     4295    4.580224232    4.994730064    4.477663591
  724 SOLV  OW      4296    6.213819226    3.965778656    5.742030020
  724 SOLV  HW1     4297    6.138226730    4.018370436    5.703018859
  724 SOLV  HW2     4298    6.184339680    3.923714570    5.827840439
  725 SOLV  OW      4299    4.300084857    3.604777574    4.879493333
  725 SOLV  HW1     4300    4.256893363    3.633704446    4.964928131
  725 SOLV  HW2     4301    4.389890936    3.648002967    4.871259772
  726 SOLV  OW      4302    4.775760380    6.601793435    6.635902816
  726 SOLV  HW1     4303    4.827133747    6.651882433    6.705569374
  726 SOLV  HW2     4304    4.774867762    6.654444345    6.550881731
  727 SOLV  OW      4305    5.830925703    3.792679061    4.767321511
  727 SOLV  HW1     4306    5.893822785    3.828357270    4.698235877
  727 SOLV  HW2     4307    5.875744825    3.719360869    4.818483687
  728 SOLV  OW      4308    4.454969162    5.857033955    5.259509073
  728 SOLV  HW1     4309    4.552952264    5.843822162    5.274501087
  728 SOLV  HW2     4310    4.437944651    5.951662227    5.231983774
  729 SOLV  OW      4311    5.820492918    4.299386334    4.897236298
  729 SOLV  HW1     4312    5.811935734    4.371200595    4.828160678
  729 SOLV  HW2     4313    5.789506890    4.212388145    4.858854596
  730 SOLV  OW      4314    6.263481336    4.584801927    5.152421380
  730 SOLV  HW1     4315    6.179329215    4.601703351    5.101096418
  730 SOLV  HW2     4316    6.281946152    4.486540774    5.154705269
  731 SOLV  OW      4317    6.171526711    6.179978231    4.280674052
  731 SOLV  HW1     4318    6.097450135    6.236347903    4.317239074
  731 SOLV  HW2     4319    6.190636542    6.207175627    4.186350436
  732 SOLV  OW      4320    4.149476372    6.441787642    3.159083573
  732 SOLV  HW1     4321    4.143317797    6.410734297    3.253948436
  732 SOLV  HW2     4322    4.233654682    6.406783787    3.117969745
  733 SOLV  OW      4323    5.626022897    3.939034477    4.996099546
  733 SOLV  HW1     4324    5.703122999    3.879234485    5.018042634
  733 SOLV  HW2     4325    5.544565856    3.883523609    4.979212238
  734 SOLV  OW      4326    5.072736492    4.241374252    0.065115289
  734 SOLV  HW1     4327    4.981275736    4.264273432    0.031789628
  734 SOLV  HW2     4328    5.083858081    4.142001131    0.066252459
  735 SOLV  OW      4329    5.777761063    0.344342325    4.604115036
  735 SOLV  HW1     4330    5.767162285    0.352820038    4.703196641
  735 SOLV  HW2     4331    5.702200927    0.290339064    4.567025008
  736 SOLV  OW      4332    6.728071540    6.373645417    3.268077063
  736 SOLV  HW1     4333    6.730866110    6.458849718    3.215787646
  736 SOLV  HW2     4334    6.729868891    6.295897507    3.205197723
  737 SOLV  OW      4335    3.588149102    3.246801557    6.137414589
  737 SOLV  HW1     4336    3.536417647    3.206579287    6.212965380
  737 SOLV  HW2     4337    3.676733193    3.201042181    6.129614003
  738 SOLV  OW      4338    3.489031438    5.736344412    4.675483686
  738 SOLV  HW1     4339    3.542965902    5.710658815    4.755691619
  738 SOLV  HW2     4340    3.448405532    5.654401717    4.635026631
  739 SOLV  OW      4341    4.797765071    4.904863959    5.688459292
  739 SOLV  HW1     4342    4.704662371    4.932769246    5.712009493
  739 SOLV  HW2     4343    4.859725837    4.982524058    5.699912222
  740 SOLV  OW      4344    4.746717597    4.921127844    5.103355918
  740 SOLV  HW1     4345    4.793651893    4.992522683    5.155334654
  740 SOLV  HW2     4346    4.797106580    4.835158652    5.111846829
  741 SOLV  OW      4347    5.053341386    3.669851522    5.605367997
  741 SOLV  HW1     4348    5.048537039    3.769735900    5.604059778
  741 SOLV  HW2     4349    4.972436977    3.632015622    5.560373746
  742 SOLV  OW      4350    6.765857858    2.568721707    3.688744120
  742 SOLV  HW1     4351    6.730636266    2.584286436    3.596455349
  742 SOLV  HW2     4352    6.698144999    2.599048133    3.755790945
  743 SOLV  OW      4353    5.487046959    4.413757971    5.434891553
  743 SOLV  HW1     4354    5.513463699    4.455025927    5.347707889
  743 SOLV  HW2     4355    5.559215371    4.429343809    5.502348690
  744 SOLV  OW      4356    5.366289843    5.035972354    6.205638913
  744 SOLV  HW1     4357    5.284295484    5.040301868    6.262719730
  744 SOLV  HW2     4358    5.437920589    4.985669151    6.253998236
  745 SOLV  OW      4359    4.309643089    5.809928780    6.114632384
  745 SOLV  HW1     4360    4.360946872    5.861646498    6.046113674
  745 SOLV  HW2     4361    4.214939820    5.842008356    6.116561157
  746 SOLV  OW      4362    5.764714445    5.727016549    4.666209149
  746 SOLV  HW1     4363    5.807997362    5.745034015    4.577870762
  746 SOLV  HW2     4364    5.703258258    5.802489138    4.689204462
  747 SOLV  OW      4365    4.114197276    5.661554459    5.793733692
  747 SOLV  HW1     4366    4.107436287    5.563078541    5.777654380
  747 SOLV  HW2     4367    4.175445980    5.702248111    5.725952578
  748 SOLV  OW      4368    4.259603475    5.653722827    3.180968545
  748 SOLV  HW1     4369    4.285218390    5.656484240    3.084336561
  748 SOLV  HW2     4370    4.318880895    5.715274645    3.232920166
  749 SOLV  OW      4371    5.393148634    5.123257035    5.372337506
  749 SOLV  HW1     4372    5.398914720    5.188048829    5.448299628
  749 SOLV  HW2     4373    5.468993092    5.139188783    5.309129655
  750 SOLV  OW      4374    5.935438468    4.038896798    6.631442907
  750 SOLV  HW1     4375    5.837979458    4.018433186    6.622247992
  750 SOLV  HW2     4376    5.985046883    4.000427332    6.553592872
  751 SOLV  OW      4377    5.397073101    3.856542511    3.881954608
  751 SOLV  HW1     4378    5.403274425    3.874252909    3.783723468
  751 SOLV  HW2     4379    5.300897218    3.852460172    3.909065192
  752 SOLV  OW      4380    0.529621095    4.969725388    4.676149675
  752 SOLV  HW1     4381    0.498118937    4.903718066    4.607940817
  752 SOLV  HW2     4382    0.503165464    5.061958422    4.647954388
  753 SOLV  OW      4383    4.559136381    2.790147806    5.377691139
  753 SOLV  HW1     4384    4.546232252    2.700849936    5.420833205
  753 SOLV  HW2     4385    4.496036635    2.856223231    5.418362762
  754 SOLV  OW      4386    6.654396297    5.044236565    3.393443422
  754 SOLV  HW1     4387    6.716279464    4.974131480    3.428907986
  754 SOLV  HW2     4388    6.645719964    5.117978558    3.460427298
  755 SOLV  OW      4389    4.432389773    6.007129459    5.861030867
  755 SOLV  HW1     4390    4.423500538    5.975986695    5.766411883
  755 SOLV  HW2     4391    4.351334307    6.059886082    5.886493071
  756 SOLV  OW      4392    6.710592603    5.426318231    5.979825771
  756 SOLV  HW1     4393    6.786502771    5.361820537    5.970914814
  756 SOLV  HW2     4394    6.733305488    5.511282538    5.932214389
  757 SOLV  OW      4395    4.625650420    6.349195941    5.572848051
  757 SOLV  HW1     4396    4.613126951    6.318157302    5.667090943
  757 SOLV  HW2     4397    4.670785248    6.438441035    5.572889519
  758 SOLV  OW      4398    5.036230880    5.091849560    4.206604467
  758 SOLV  HW1     4399    5.063929494    5.186241732    4.224616987
  758 SOLV  HW2     4400    5.117605784    5.034915002    4.194857273
  759 SOLV  OW      4401    4.068221745    0.438729938    5.309493339
  759 SOLV  HW1     4402    3.990046795    0.453118770    5.370170178
  759 SOLV  HW2     4403    4.143713570    0.398615420    5.361375996
  760 SOLV  OW      4404    5.012609848    6.719126720    4.818966129
  760 SOLV  HW1     4405    4.924456258    6.753619359    4.786699803
  760 SOLV  HW2     4406    5.009354804    6.619319155    4.824412614
  761 SOLV  OW      4407    3.156706664    5.846547846    5.195423512
  761 SOLV  HW1     4408    3.078669775    5.887429831    5.148087029
  761 SOLV  HW2     4409    3.124314002    5.775256615    5.257633083
  762 SOLV  OW      4410    4.744181551    4.730383874    4.338638148
  762 SOLV  HW1     4411    4.779362252    4.676907201    4.261810003
  762 SOLV  HW2     4412    4.667414719    4.786549793    4.307748036
  763 SOLV  OW      4413    5.756137223    4.443044159    6.224636703
  763 SOLV  HW1     4414    5.747425146    4.402001174    6.133855976
  763 SOLV  HW2     4415    5.818437422    4.521141273    6.220050274
  764 SOLV  OW      4416    6.673917554    5.150883101    6.192731627
  764 SOLV  HW1     4417    6.741412313    5.188637735    6.256140171
  764 SOLV  HW2     4418    6.582757136    5.183469095    6.217820675
  765 SOLV  OW      4419    4.175011679    4.011593737    6.244095061
  765 SOLV  HW1     4420    4.249671585    4.012557702    6.310630067
  765 SOLV  HW2     4421    4.133043073    4.102269292    6.239805038
  766 SOLV  OW      4422    6.736142471    3.845880163    5.848822326
  766 SOLV  HW1     4423    6.650153202    3.858525969    5.799365583
  766 SOLV  HW2     4424    6.740612759    3.910582133    5.924938498
  767 SOLV  OW      4425    3.953645616    4.261055302    4.528183134
  767 SOLV  HW1     4426    3.919259955    4.228322926    4.616206627
  767 SOLV  HW2     4427    4.053163425    4.269954608    4.532521336
  768 SOLV  OW      4428    5.270093813    6.683555710    4.189800371
  768 SOLV  HW1     4429    5.198035420    6.679273368    4.120584355
  768 SOLV  HW2     4430    5.265685304    6.602038101    4.247567703
  769 SOLV  OW      4431    4.790188499    5.182642685    5.395390161
  769 SOLV  HW1     4432    4.807869151    5.234182074    5.479250979
  769 SOLV  HW2     4433    4.876560036    5.148072045    5.358697303
  770 SOLV  OW      4434    4.476332968    0.054453176    6.413849898
  770 SOLV  HW1     4435    4.386578155    0.091316559    6.389627701
  770 SOLV  HW2     4436    4.497349067    0.077652091    6.508831942
  771 SOLV  OW      4437    5.672706664    4.586399001    4.331367187
  771 SOLV  HW1     4438    5.623001022    4.626324657    4.408417359
  771 SOLV  HW2     4439    5.683026110    4.487975737    4.345782474
  772 SOLV  OW      4440    0.155222026    5.049811768    6.618278838
  772 SOLV  HW1     4441    0.140656918    5.073907874    6.714243023
  772 SOLV  HW2     4442    0.199134039    5.126242359    6.571036557
  773 SOLV  OW      4443    5.859480222    4.831458791    6.675409807
  773 SOLV  HW1     4444    5.814516472    4.919085545    6.692780429
  773 SOLV  HW2     4445    5.826808085    4.793866902    6.588685417
  774 SOLV  OW      4446    4.365887368    6.407415136    4.098282951
  774 SOLV  HW1     4447    4.415590788    6.350403741    4.163710336
  774 SOLV  HW2     4448    4.330358596    6.350115024    4.024419440
  775 SOLV  OW      4449    5.459303232    5.639063313    3.735699497
  775 SOLV  HW1     4450    5.377017748    5.688668166    3.763452958
  775 SOLV  HW2     4451    5.437937596    5.580006036    3.657869449
  776 SOLV  OW      4452    5.119977760    5.323608333    5.346287921
  776 SOLV  HW1     4453    5.051456965    5.366126411    5.405424321
  776 SOLV  HW2     4454    5.208453819    5.323005059    5.392909189
  777 SOLV  OW      4455    4.928348784    4.450114025    3.767264401
  777 SOLV  HW1     4456    4.920191441    4.360627876    3.811147517
  777 SOLV  HW2     4457    5.008659370    4.450795341    3.707684658
  778 SOLV  OW      4458    4.492694049    3.921513659    5.918461177
  778 SOLV  HW1     4459    4.509551211    3.874645839    5.831739495
  778 SOLV  HW2     4460    4.524883974    4.015983174    5.912083927
  779 SOLV  OW      4461    6.630523094    5.955668157    4.614799828
  779 SOLV  HW1     4462    6.662089572    5.861292391    4.604863266
  779 SOLV  HW2     4463    6.536410754    5.962967230    4.581762928
  780 SOLV  OW      4464    5.219517393    2.935674790    5.357585018
  780 SOLV  HW1     4465    5.270855749    2.850841089    5.370586313
  780 SOLV  HW2     4466    5.150794761    2.944415643    5.429710973
  781 SOLV  OW      4467    4.315458131    6.739310849    5.046867673
  781 SOLV  HW1     4468    4.398600438    6.714537185    4.997112584
  781 SOLV  HW2     4469    4.294567582    6.835797372    5.030871970
  782 SOLV  OW      4470    5.141419096    6.401857447    5.977895265
  782 SOLV  HW1     4471    5.232061416    6.443268409    5.986293441
  782 SOLV  HW2     4472    5.101838911    6.389575458    6.068911417
  783 SOLV  OW      4473    3.113124015    4.880547984    6.228709793
  783 SOLV  HW1     4474    3.085565530    4.863517192    6.323327077
  783 SOLV  HW2     4475    3.092300421    4.975321316    6.204495082
  784 SOLV  OW      4476    5.360742854    5.923276571    4.226261120
  784 SOLV  HW1     4477    5.294633656    5.984920634    4.183469267
  784 SOLV  HW2     4478    5.453515930    5.954512041    4.205791996
  785 SOLV  OW      4479    4.307445819    5.816604744    3.808428774
  785 SOLV  HW1     4480    4.214634629    5.803121372    3.773700201
  785 SOLV  HW2     4481    4.307768333    5.805482429    3.907816204
  786 SOLV  OW      4482    0.021480008    5.367312673    3.543783426
  786 SOLV  HW1     4483    0.069938890    5.452367886    3.523319295
  786 SOLV  HW2     4484    0.045337879    5.298144018    3.475608160
  787 SOLV  OW      4485    2.414581569    5.566331997    5.507880573
  787 SOLV  HW1     4486    2.351473536    5.599567850    5.437779340
  787 SOLV  HW2     4487    2.389295626    5.473167883    5.534003565
  788 SOLV  OW      4488    3.915659896    6.722760856    5.703936677
  788 SOLV  HW1     4489    3.932027009    6.820211648    5.688591941
  788 SOLV  HW2     4490    4.003125939    6.675785595    5.715978663
  789 SOLV  OW      4491    4.330423532    6.449743495    5.497574720
  789 SOLV  HW1     4492    4.333707147    6.510013626    5.417836012
  789 SOLV  HW2     4493    4.422347309    6.439923077    5.535720703
  790 SOLV  OW      4494    4.992065939    5.746162367    6.641990805
  790 SOLV  HW1     4495    5.019704535    5.779941156    6.731971818
  790 SOLV  HW2     4496    4.997932075    5.646336630    6.640635328
  791 SOLV  OW      4497    4.505357431    4.812342395    5.039371756
  791 SOLV  HW1     4498    4.580627285    4.867254563    5.075711791
  791 SOLV  HW2     4499    4.522082701    4.792681799    4.942753158
  792 SOLV  OW      4500    4.281235976    6.848791788    5.813830803
  792 SOLV  HW1     4501    4.259765231    6.817757997    5.906437237
  792 SOLV  HW2     4502    4.337539105    6.780089814    5.767896105
  793 SOLV  OW      4503    3.821747819    5.251659091    5.810102954
  793 SOLV  HW1     4504    3.874287926    5.249641014    5.895173574
  793 SOLV  HW2     4505    3.862027510    5.187774714    5.744545533
  794 SOLV  OW      4506    4.495411748    5.802088539    6.414394170
  794 SOLV  HW1     4507    4.561888228    5.857850632    6.364662037
  794 SOLV  HW2     4508    4.518796614    5.705386790    6.404215210
  795 SOLV  OW      4509    2.629346713    5.778148613    5.704663660
  795 SOLV  HW1     4510    2.728823869    5.782357430    5.695358751
  795 SOLV  HW2     4511    2.586566845    5.821766006    5.625509112
  796 SOLV  OW      4512    5.933711017    6.288530452    4.401115440
  796 SOLV  HW1     4513    5.866237313    6.214978971    4.394879106
  796 SOLV  HW2     4514    5.897426382    6.370824939    4.357384574
  797 SOLV  OW      4515    0.740932898    4.678193228    3.728304954
  797 SOLV  HW1     4516    0.654181979    4.629430070    3.718484948
  797 SOLV  HW2     4517    0.760059814    4.692931594    3.825356087
  798 SOLV  OW      4518    4.969587293    4.154785003    4.028909601
  798 SOLV  HW1     4519    4.993350796    4.132821189    3.934281199
  798 SOLV  HW2     4520    5.041165115    4.120866470    4.089964979
  799 SOLV  OW      4521    4.002103786    5.429209753    4.714616117
  799 SOLV  HW1     4522    3.932362923    5.485181697    4.669837170
  799 SOLV  HW2     4523    4.089773183    5.477288726    4.712572107
  800 SOLV  OW      4524    3.090220556    4.888885639    0.681811522
  800 SOLV  HW1     4525    3.020416300    4.829947269    0.722494978
  800 SOLV  HW2     4526    3.046765146    4.953726920    0.619291781
  801 SOLV  OW      4527    3.775559777    4.598686613    5.980913812
  801 SOLV  HW1     4528    3.714827375    4.588907664    5.902063477
  801 SOLV  HW2     4529    3.793270804    4.508657297    6.020693451
  802 SOLV  OW      4530    6.906748498    3.951040059    6.640533024
  802 SOLV  HW1     4531    6.903749495    3.931908858    6.542417856
  802 SOLV  HW2     4532    6.999664640    3.977364487    6.666517149
  803 SOLV  OW      4533    4.297820507    4.258510929    5.402734383
  803 SOLV  HW1     4534    4.248155440    4.301486392    5.327316492
  803 SOLV  HW2     4535    4.235050170    4.241933070    5.478803182
  804 SOLV  OW      4536    4.094117695    4.230663199    6.050503963
  804 SOLV  HW1     4537    4.004189027    4.191588727    6.070195106
  804 SOLV  HW2     4538    4.095751379    4.326517297    6.078980340
  805 SOLV  OW      4539    4.396359285    4.548980742    5.094054371
  805 SOLV  HW1     4540    4.379613030    4.644289899    5.068810746
  805 SOLV  HW2     4541    4.364392868    4.488979934    5.020709549
  806 SOLV  OW      4542    4.685855369    4.593653564    0.663305050
  806 SOLV  HW1     4543    4.656116485    4.499420777    0.678706599
  806 SOLV  HW2     4544    4.713407990    4.604707457    0.567805913
  807 SOLV  OW      4545    4.158657264    5.937406626    4.948671255
  807 SOLV  HW1     4546    4.224121016    6.007954794    4.921489106
  807 SOLV  HW2     4547    4.085611609    5.978873420    5.002950641
  808 SOLV  OW      4548    3.816475156    6.038048240    4.704119934
  808 SOLV  HW1     4549    3.768631892    6.066663328    4.787149227
  808 SOLV  HW2     4550    3.885451611    5.969469477    4.727374046
  809 SOLV  OW      4551    5.800582943    5.862458368    3.627156009
  809 SOLV  HW1     4552    5.880755975    5.882649878    3.683425673
  809 SOLV  HW2     4553    5.759289577    5.776607684    3.657589050
  810 SOLV  OW      4554    6.295010704    3.566843123    3.249426293
  810 SOLV  HW1     4555    6.291256510    3.623038843    3.166786589
  810 SOLV  HW2     4556    6.292543819    3.625956392    3.330054450
  811 SOLV  OW      4557    3.707750793    6.617099723    3.977309253
  811 SOLV  HW1     4558    3.608141002    6.621788542    3.984908900
  811 SOLV  HW2     4559    3.749262424    6.675828103    4.046804248
  812 SOLV  OW      4560    4.817919813    4.921232122    6.592290478
  812 SOLV  HW1     4561    4.742464769    4.929988637    6.527239255
  812 SOLV  HW2     4562    4.858777445    4.830338568    6.583876602
  813 SOLV  OW      4563    5.652296320    4.447629972    3.905406551
  813 SOLV  HW1     4564    5.638570789    4.486048800    3.814096789
  813 SOLV  HW2     4565    5.619941039    4.512687008    3.974127731
  814 SOLV  OW      4566    4.202981679    5.943546497    0.581501002
  814 SOLV  HW1     4567    4.261872132    6.011974914    0.538477089
  814 SOLV  HW2     4568    4.107307688    5.970880514    0.571456580
  815 SOLV  OW      4569    4.549944129    5.989179851    4.485628975
  815 SOLV  HW1     4570    4.601036040    5.903791530    4.475615817
  815 SOLV  HW2     4571    4.451873292    5.969599802    4.484906124
  816 SOLV  OW      4572    0.061008294    4.758608039    5.423083694
  816 SOLV  HW1     4573    0.128822940    4.686949192    5.406714845
  816 SOLV  HW2     4574    0.053685204    4.816691302    5.342001096
  817 SOLV  OW      4575    5.427426694    4.334220246    4.277743213
  817 SOLV  HW1     4576    5.341764519    4.336906041    4.329282604
  817 SOLV  HW2     4577    5.502822596    4.362760712    4.336924289
  818 SOLV  OW      4578    4.587340537    5.710990805    4.780977442
  818 SOLV  HW1     4579    4.666354602    5.727989344    4.839878212
  818 SOLV  HW2     4580    4.529969270    5.792841905    4.777751324
  819 SOLV  OW      4581    5.334406997    4.195546301    6.267494126
  819 SOLV  HW1     4582    5.327269421    4.209522688    6.168725463
  819 SOLV  HW2     4583    5.421246105    4.150658308    6.288600111
  820 SOLV  OW      4584    5.424341628    6.038700404    5.939545666
  820 SOLV  HW1     4585    5.330665562    6.006693049    5.953699248
  820 SOLV  HW2     4586    5.479234869    5.964817310    5.900430378
  821 SOLV  OW      4587    5.189095459    4.923113492    0.401691020
  821 SOLV  HW1     4588    5.181050217    4.866991584    0.484074850
  821 SOLV  HW2     4589    5.254959119    4.881244703    0.339158023
  822 SOLV  OW      4590    4.931278588    4.242648309    6.467218054
  822 SOLV  HW1     4591    4.929234095    4.143331532    6.478776583
  822 SOLV  HW2     4592    4.859061592    4.284125128    6.522589217
  823 SOLV  OW      4593    4.414305959    5.121547753    5.027089182
  823 SOLV  HW1     4594    4.330429811    5.144744819    4.977827338
  823 SOLV  HW2     4595    4.432622513    5.023713787    5.017444551
  824 SOLV  OW      4596    5.976254972    3.608246140    5.448719290
  824 SOLV  HW1     4597    5.903055533    3.674206559    5.465825983
  824 SOLV  HW2     4598    6.063512456    3.646774598    5.478773071
  825 SOLV  OW      4599    3.998897522    6.273957373    5.916391653
  825 SOLV  HW1     4600    4.011525485    6.371586344    5.898754277
  825 SOLV  HW2     4601    3.990113734    6.225269090    5.829476849
  826 SOLV  OW      4602    4.660275255    5.722221549    4.520896148
  826 SOLV  HW1     4603    4.646269926    5.709574701    4.619107054
  826 SOLV  HW2     4604    4.716544765    5.647562995    4.485381368
  827 SOLV  OW      4605    6.480959679    4.176539086    4.601995700
  827 SOLV  HW1     4606    6.402938683    4.154412882    4.660517992
  827 SOLV  HW2     4607    6.556982752    4.115117186    4.623197266
  828 SOLV  OW      4608    6.210269584    4.453941742    6.064136904
  828 SOLV  HW1     4609    6.242263250    4.514904139    6.136676272
  828 SOLV  HW2     4610    6.141750046    4.391202182    6.101158876
  829 SOLV  OW      4611    3.571369575    0.398110719    4.454406172
  829 SOLV  HW1     4612    3.569844440    0.401766552    4.554334486
  829 SOLV  HW2     4613    3.507030096    0.328454244    4.422629410
  830 SOLV  OW      4614    6.740936411    4.180596573    5.473024282
  830 SOLV  HW1     4615    6.735440236    4.084616831    5.500586440
  830 SOLV  HW2     4616    6.655750034    4.207225253    5.427900743
  831 SOLV  OW      4617    4.872413447    6.905328379    4.019758880
  831 SOLV  HW1     4618    4.925795176    6.852450266    3.953759072
  831 SOLV  HW2     4619    4.905675226    6.999625692    4.021590816
  832 SOLV  OW      4620    4.206427197    3.882276878    3.057582702
  832 SOLV  HW1     4621    4.294126885    3.930002490    3.051874260
  832 SOLV  HW2     4622    4.190684229    3.852664116    3.151799015
  833 SOLV  OW      4623    3.245860153    6.144657942    6.220860435
  833 SOLV  HW1     4624    3.199237464    6.116132872    6.137109335
  833 SOLV  HW2     4625    3.342521024    6.119595389    6.215367856
  834 SOLV  OW      4626    6.044623055    0.921529581    4.945306853
  834 SOLV  HW1     4627    6.041885995    0.822006085    4.954739215
  834 SOLV  HW2     4628    6.013452568    0.947194194    4.853813295
  835 SOLV  OW      4629    3.798805320    3.075095053    6.159633138
  835 SOLV  HW1     4630    3.858323020    3.137386961    6.108849404
  835 SOLV  HW2     4631    3.820568911    3.080280947    6.257106256
  836 SOLV  OW      4632    3.999760708    6.072710255    3.626036303
  836 SOLV  HW1     4633    4.016336780    6.016008706    3.706730860
  836 SOLV  HW2     4634    3.960481297    6.160226491    3.654309879
  837 SOLV  OW      4635    5.010363719    4.818958127    6.073131528
  837 SOLV  HW1     4636    4.913509366    4.795353586    6.081125583
  837 SOLV  HW2     4637    5.043034885    4.795065113    5.981679012
  838 SOLV  OW      4638    0.112810565    5.222111513    6.187727104
  838 SOLV  HW1     4639    0.161915971    5.135297183    6.195070727
  838 SOLV  HW2     4640    0.178531287    5.296786133    6.177412463
  839 SOLV  OW      4641    6.504458049    5.632773192    3.486024947
  839 SOLV  HW1     4642    6.492592801    5.717285321    3.433883925
  839 SOLV  HW2     4643    6.562492280    5.569703953    3.434489382
  840 SOLV  OW      4644    3.279209336    6.009174470    6.527090030
  840 SOLV  HW1     4645    3.353724855    6.044253466    6.470371942
  840 SOLV  HW2     4646    3.195499433    6.060214845    6.507404188
  841 SOLV  OW      4647    5.963219272    5.169854931    5.721740982
  841 SOLV  HW1     4648    6.001063062    5.260907085    5.705034835
  841 SOLV  HW2     4649    6.018243344    5.101573914    5.673660604
  842 SOLV  OW      4650    6.329515304    5.395686686    5.404656242
  842 SOLV  HW1     4651    6.385084975    5.462881722    5.355683427
  842 SOLV  HW2     4652    6.260454701    5.358151064    5.342824654
  843 SOLV  OW      4653    6.733830777    3.380286618    4.597946948
  843 SOLV  HW1     4654    6.763969397    3.456209922    4.540248491
  843 SOLV  HW2     4655    6.636329610    3.363772846    4.583027407
  844 SOLV  OW      4656    3.930124274    5.594052533    4.187423297
  844 SOLV  HW1     4657    3.869088517    5.520739155    4.217451773
  844 SOLV  HW2     4658    3.959661436    5.647376141    4.266708083
  845 SOLV  OW      4659    6.418800283    5.367658040    4.483834119
  845 SOLV  HW1     4660    6.463817282    5.281141824    4.461694665
  845 SOLV  HW2     4661    6.465311618    5.410547144    4.561286804
  846 SOLV  OW      4662    4.045983371    5.867056218    6.004651098
  846 SOLV  HW1     4663    3.967649734    5.920960764    5.973673140
  846 SOLV  HW2     4664    4.063389213    5.793141847    5.939572698
  847 SOLV  OW      4665    3.523134807    4.713613770    5.986938781
  847 SOLV  HW1     4666    3.620881522    4.715554679    6.007958122
  847 SOLV  HW2     4667    3.502708734    4.633367038    5.930857513
  848 SOLV  OW      4668    3.726103282    6.246017455    5.809646655
  848 SOLV  HW1     4669    3.727681109    6.276917366    5.714546153
  848 SOLV  HW2     4670    3.810855943    6.273552625    5.855035260
  849 SOLV  OW      4671    5.865000389    5.574286052    4.898200487
  849 SOLV  HW1     4672    5.891704130    5.483180526    4.866764109
  849 SOLV  HW2     4673    5.856720360    5.635553656    4.819592838
  850 SOLV  OW      4674    3.553778471    5.695969124    5.315910742
  850 SOLV  HW1     4675    3.469916811    5.642204708    5.307155718
  850 SOLV  HW2     4676    3.633071589    5.635762131    5.306544877
  851 SOLV  OW      4677    5.836782960    6.111030769    3.012882125
  851 SOLV  HW1     4678    5.772186749    6.036702871    3.030281308
  851 SOLV  HW2     4679    5.928719065    6.073319503    3.001674394
  852 SOLV  OW      4680    4.994636493    6.448266078    3.266978771
  852 SOLV  HW1     4681    4.947828246    6.370218907    3.308443577
  852 SOLV  HW2     4682    4.981935699    6.529110569    3.324464974
  853 SOLV  OW      4683    5.164407082    6.684811834    5.499582793
  853 SOLV  HW1     4684    5.174376369    6.632605873    5.584298521
  853 SOLV  HW2     4685    5.150605130    6.781426272    5.521417832
  854 SOLV  OW      4686    0.115996869    3.913446077    3.889419612
  854 SOLV  HW1     4687    0.119551620    3.931233527    3.987768310
  854 SOLV  HW2     4688    0.087464954    3.996490210    3.841554170
  855 SOLV  OW      4689    3.688294305    4.772056432    0.816136384
  855 SOLV  HW1     4690    3.723472442    4.864847218    0.828554546
  855 SOLV  HW2     4691    3.590068608    4.775856792    0.797721367
  856 SOLV  OW      4692    6.200452653    5.454722715    4.721112866
  856 SOLV  HW1     4693    6.128244163    5.462884724    4.652402516
  856 SOLV  HW2     4694    6.276152074    5.515575207    4.697274855
  857 SOLV  OW      4695    6.258075900    5.767552248    4.206857386
  857 SOLV  HW1     4696    6.295110019    5.857222110    4.231130020
  857 SOLV  HW2     4697    6.329348028    5.698162606    4.217187401
  858 SOLV  OW      4698    5.306414674    5.945964598    3.157349289
  858 SOLV  HW1     4699    5.316348374    5.998576229    3.241817533
  858 SOLV  HW2     4700    5.269767962    5.855380765    3.178636141
  859 SOLV  OW      4701    6.221327925    3.424030279    2.973414043
  859 SOLV  HW1     4702    6.284012078    3.497501137    2.999380625
  859 SOLV  HW2     4703    6.273181276    3.348831393    2.932698059
  860 SOLV  OW      4704    6.207383759    4.754148359    4.437756483
  860 SOLV  HW1     4705    6.190327647    4.787778232    4.345130836
  860 SOLV  HW2     4706    6.284375958    4.690338853    4.436383487
  861 SOLV  OW      4707    5.014364085    5.096175962    6.677228341
  861 SOLV  HW1     4708    4.942764024    5.026927543    6.668291738
  861 SOLV  HW2     4709    5.079392709    5.086778814    6.601831286
  862 SOLV  OW      4710    2.891232971    5.272700483    4.800613549
  862 SOLV  HW1     4711    2.870259588    5.335428186    4.725598023
  862 SOLV  HW2     4712    2.932656270    5.323650823    4.876045727
  863 SOLV  OW      4713    5.333897894    4.368033496    3.800431338
  863 SOLV  HW1     4714    5.393756878    4.363454216    3.720447257
  863 SOLV  HW2     4715    5.363329538    4.300418358    3.867984443
  864 SOLV  OW      4716    4.204920452    6.171359905    5.340007306
  864 SOLV  HW1     4717    4.275119912    6.166022103    5.411038160
  864 SOLV  HW2     4718    4.190044161    6.267041252    5.314997480
  865 SOLV  OW      4719    3.965642858    3.331828102    6.249582776
  865 SOLV  HW1     4720    4.000778100    3.423609926    6.231061088
  865 SOLV  HW2     4721    4.041022967    3.266156471    6.247039947
  866 SOLV  OW      4722    5.894645938    3.613100475    5.172606526
  866 SOLV  HW1     4723    5.940721013    3.587072487    5.257468248
  866 SOLV  HW2     4724    5.861645123    3.707207754    5.180130773
  867 SOLV  OW      4725    4.970856868    5.121737899    4.963183849
  867 SOLV  HW1     4726    4.876287119    5.097818049    4.941140718
  867 SOLV  HW2     4727    4.983291986    5.120429565    5.062405888
  868 SOLV  OW      4728    4.393371675    6.556226276    3.425265218
  868 SOLV  HW1     4729    4.306290876    6.519760947    3.392270420
  868 SOLV  HW2     4730    4.417241818    6.637999108    3.372874814
  869 SOLV  OW      4731    3.756580627    6.781166235    4.210966490
  869 SOLV  HW1     4732    3.847757531    6.747250974    4.234161992
  869 SOLV  HW2     4733    3.703092111    6.792846454    4.294656059
  870 SOLV  OW      4734    4.604672232    4.174759566    5.918848358
  870 SOLV  HW1     4735    4.703165978    4.192031627    5.917309649
  870 SOLV  HW2     4736    4.558953174    4.247182797    5.970484637
  871 SOLV  OW      4737    5.194314017    4.341707161    6.455865224
  871 SOLV  HW1     4738    5.100347121    4.307597708    6.452922520
  871 SOLV  HW2     4739    5.248541576    4.296073427    6.385304784
  872 SOLV  OW      4740    5.298008367    5.166694620    0.410936338
  872 SOLV  HW1     4741    5.338443284    5.172452600    0.502223637
  872 SOLV  HW2     4742    5.234667300    5.089385721    0.407371107
  873 SOLV  OW      4743    4.040601940    2.969249137    5.590748847
  873 SOLV  HW1     4744    3.970694251    3.028152669    5.631303772
  873 SOLV  HW2     4745    4.041673912    2.982226516    5.491592498
  874 SOLV  OW      4746    6.001365759    5.862385115    4.179843283
  874 SOLV  HW1     4747    6.085292738    5.808159886    4.184048538
  874 SOLV  HW2     4748    5.923298858    5.801801107    4.164449742
  875 SOLV  OW      4749    4.891764283    4.970654309    4.416090450
  875 SOLV  HW1     4750    4.948827606    4.986502329    4.335513419
  875 SOLV  HW2     4751    4.847037816    4.881560348    4.408228560
  876 SOLV  OW      4752    5.518248986    4.455393383    4.770975974
  876 SOLV  HW1     4753    5.444189776    4.490697290    4.713788594
  876 SOLV  HW2     4754    5.485402587    4.376665540    4.823172450
  877 SOLV  OW      4755    0.384695310    3.867693172    4.315034199
  877 SOLV  HW1     4756    0.444626146    3.939938238    4.349536345
  877 SOLV  HW2     4757    0.400731556    3.783590295    4.366716262
  878 SOLV  OW      4758    6.261332389    5.592635750    3.616071089
  878 SOLV  HW1     4759    6.207914960    5.675460874    3.633046624
  878 SOLV  HW2     4760    6.335667437    5.613387053    3.552469274
  879 SOLV  OW      4761    2.787954032    5.246330509    4.132872967
  879 SOLV  HW1     4762    2.702582420    5.194294155    4.135209708
  879 SOLV  HW2     4763    2.808901934    5.271750040    4.038445507
  880 SOLV  OW      4764    5.030315674    4.648423999    0.170371845
  880 SOLV  HW1     4765    5.128880012    4.665323532    0.171481796
  880 SOLV  HW2     4766    5.001959428    4.610873591    0.258619234
  881 SOLV  OW      4767    3.956233683    4.210542229    6.628369651
  881 SOLV  HW1     4768    4.007938152    4.239197410    6.709026508
  881 SOLV  HW2     4769    3.873002309    4.163223550    6.657240477
  882 SOLV  OW      4770    6.121898651    3.956602345    5.024810371
  882 SOLV  HW1     4771    6.068177443    3.881980082    4.985496384
  882 SOLV  HW2     4772    6.215221164    3.925023801    5.041948171
  883 SOLV  OW      4773    6.098459413    4.695809763    6.737515672
  883 SOLV  HW1     4774    6.011318383    4.744286414    6.729884489
  883 SOLV  HW2     4775    6.160166676    4.726608025    6.665090788
  884 SOLV  OW      4776    3.841333632    6.320579584    4.151528657
  884 SOLV  HW1     4777    3.928562555    6.309387630    4.199145739
  884 SOLV  HW2     4778    3.810059525    6.415091583    4.161063332
  885 SOLV  OW      4779    6.078160266    4.930624043    4.215615103
  885 SOLV  HW1     4780    6.022877443    4.859988117    4.259842312
  885 SOLV  HW2     4781    6.061614965    5.018625665    4.260153102
  886 SOLV  OW      4782    4.181338393    5.724767082    5.528392239
  886 SOLV  HW1     4783    4.110329297    5.654473187    5.524333083
  886 SOLV  HW2     4784    4.258735469    5.697264849    5.471337384
  887 SOLV  OW      4785    5.357485448    5.473025595    5.173171852
  887 SOLV  HW1     4786    5.285189966    5.491977375    5.239625783
  887 SOLV  HW2     4787    5.328095040    5.503195316    5.082463840
  888 SOLV  OW      4788    5.113989135    4.603663456    6.701263852
  888 SOLV  HW1     4789    5.211397555    4.596060482    6.722603329
  888 SOLV  HW2     4790    5.060366433    4.563960175    6.775760963
  889 SOLV  OW      4791    4.180841368    3.450548578    6.861907046
  889 SOLV  HW1     4792    4.165725082    3.540252699    6.903454126
  889 SOLV  HW2     4793    4.137009602    3.380138629    6.917788326
  890 SOLV  OW      4794    6.439451260    4.591266558    4.468614389
  890 SOLV  HW1     4795    6.507076722    4.591233814    4.542291437
  890 SOLV  HW2     4796    6.486252560    4.585342235    4.380432834
  891 SOLV  OW      4797    5.794899080    6.062124811    4.307157917
  891 SOLV  HW1     4798    5.702169021    6.056683781    4.270102535
  891 SOLV  HW2     4799    5.855962191    6.004610761    4.252706408
  892 SOLV  OW      4800    5.945535224    5.972760699    3.293857825
  892 SOLV  HW1     4801    5.970831299    5.883151958    3.330357850
  892 SOLV  HW2     4802    5.966718409    5.976129704    3.196175933
  893 SOLV  OW      4803    5.562193120    6.766758747    4.244107441
  893 SOLV  HW1     4804    5.466201744    6.742564519    4.229885934
  893 SOLV  HW2     4805    5.571392449    6.866304770    4.246910323
  894 SOLV  OW      4806    4.448648762    6.127084480    5.450839007
  894 SOLV  HW1     4807    4.519452245    6.142087092    5.381822165
  894 SOLV  HW2     4808    4.463358724    6.189314427    5.527731930
  895 SOLV  OW      4809    3.609190109    5.241950455    6.038878615
  895 SOLV  HW1     4810    3.685999707    5.303708500    6.021916698
  895 SOLV  HW2     4811    3.580237459    5.200333671    5.952673972
  896 SOLV  OW      4812    4.666279334    5.489662367    4.129485207
  896 SOLV  HW1     4813    4.568395874    5.486182805    4.109275678
  896 SOLV  HW2     4814    4.702975571    5.396682316    4.132610870
  897 SOLV  OW      4815    4.398598686    3.993696264    4.630638413
  897 SOLV  HW1     4816    4.423570085    3.899133027    4.609757626
  897 SOLV  HW2     4817    4.453247715    4.055774333    4.574412142
  898 SOLV  OW      4818    3.469766551    5.027188814    0.181748408
  898 SOLV  HW1     4819    3.426049712    5.094438570    0.241466984
  898 SOLV  HW2     4820    3.407580885    5.003540773    0.107077760
  899 SOLV  OW      4821    4.286354142    4.062057391    0.115843948
  899 SOLV  HW1     4822    4.323824642    4.020581363    0.032913666
  899 SOLV  HW2     4823    4.199924304    4.017513644    0.139242680
  900 SOLV  OW      4824    4.514988399    6.634256723    6.729355647
  900 SOLV  HW1     4825    4.610016785    6.657396798    6.708471955
  900 SOLV  HW2     4826    4.460303078    6.639465911    6.645795010
  901 SOLV  OW      4827    6.154236565    3.971398722    5.305096742
  901 SOLV  HW1     4828    6.149504740    4.057166247    5.356312318
  901 SOLV  HW2     4829    6.151916375    3.990971141    5.207050952
  902 SOLV  OW      4830    4.271958351    5.260859419    5.258909269
  902 SOLV  HW1     4831    4.294502965    5.356089258    5.238306043
  902 SOLV  HW2     4832    4.219819198    5.221799375    5.183032850
  903 SOLV  OW      4833    5.199596234    4.374168277    5.432035499
  903 SOLV  HW1     4834    5.170175642    4.376264909    5.336476300
  903 SOLV  HW2     4835    5.299286071    4.380859998    5.436355958
  904 SOLV  OW      4836    3.737028161    6.378268542    4.497060795
  904 SOLV  HW1     4837    3.734936791    6.278350536    4.500784039
  904 SOLV  HW2     4838    3.679612189    6.409999210    4.421573061
  905 SOLV  OW      4839    5.866663086    4.731669526    5.667851655
  905 SOLV  HW1     4840    5.821042861    4.819726060    5.654935681
  905 SOLV  HW2     4841    5.964948431    4.742566038    5.652915302
  906 SOLV  OW      4842    3.294142014    5.009971978    4.730024095
  906 SOLV  HW1     4843    3.200121253    5.029486956    4.702077714
  906 SOLV  HW2     4844    3.310101507    5.047129339    4.821491507
  907 SOLV  OW      4845    6.041332323    4.591682837    4.992453846
  907 SOLV  HW1     4846    6.094913034    4.537097814    4.928021258
  907 SOLV  HW2     4847    6.014347362    4.677581318    4.948942207
  908 SOLV  OW      4848    5.439423702    4.200698835    4.020590291
  908 SOLV  HW1     4849    5.534984907    4.191594619    3.992539384
  908 SOLV  HW2     4850    5.432273740    4.269730087    4.092598509
  909 SOLV  OW      4851    4.247332055    3.691837598    5.408708075
  909 SOLV  HW1     4852    4.189595108    3.773444977    5.411621434
  909 SOLV  HW2     4853    4.343459598    3.718817821    5.414477362
  910 SOLV  OW      4854    5.640873415    4.196248039    5.098992470
  910 SOLV  HW1     4855    5.633239315    4.101269612    5.068617351
  910 SOLV  HW2     4856    5.731295676    4.231688603    5.075128938
  911 SOLV  OW      4857    4.629386517    5.509071263    6.446297486
  911 SOLV  HW1     4858    4.668886776    5.423624011    6.480064243
  911 SOLV  HW2     4859    4.694968402    5.554566718    6.386041267
  912 SOLV  OW      4860    4.134967881    3.974447944    4.790177624
  912 SOLV  HW1     4861    4.227770986    3.946804351    4.765177659
  912 SOLV  HW2     4862    4.075143767    3.894306792    4.789986975
  913 SOLV  OW      4863    4.345801169    4.754874442    4.366522594
  913 SOLV  HW1     4864    4.407224270    4.689327281    4.410463148
  913 SOLV  HW2     4865    4.253658526    4.716266919    4.361925731
  914 SOLV  OW      4866    3.577046358    4.543691685    4.986142585
  914 SOLV  HW1     4867    3.522929441    4.475656099    4.936705334
  914 SOLV  HW2     4868    3.637746056    4.497422883    5.050766351
  915 SOLV  OW      4869    3.658984808    3.733152959    4.580754052
  915 SOLV  HW1     4870    3.629792478    3.828748283    4.584033553
  915 SOLV  HW2     4871    3.629487446    3.686431616    4.664111247
  916 SOLV  OW      4872    6.276696728    5.732032162    3.901693719
  916 SOLV  HW1     4873    6.268563965    5.759930893    3.997386612
  916 SOLV  HW2     4874    6.195098132    5.680807578    3.874876057
  917 SOLV  OW      4875    4.525881783    5.297917769    6.140452098
  917 SOLV  HW1     4876    4.587013041    5.309432412    6.062142916
  917 SOLV  HW2     4877    4.505937664    5.387329898    6.180571497
  918 SOLV  OW      4878    4.177597417    5.393260999    6.767874669
  918 SOLV  HW1     4879    4.203285207    5.350813660    6.854698643
  918 SOLV  HW2     4880    4.224505760    5.481085028    6.758571586
  919 SOLV  OW      4881    6.612098110    2.776098161    6.081176528
  919 SOLV  HW1     4882    6.563002451    2.793182046    5.995738460
  919 SOLV  HW2     4883    6.688506743    2.713946400    6.063833607
  920 SOLV  OW      4884    5.957368773    6.450776166    4.619685580
  920 SOLV  HW1     4885    6.050497027    6.485766493    4.609449588
  920 SOLV  HW2     4886    5.934854554    6.392619382    4.541501092
  921 SOLV  OW      4887    4.271045591    4.503065412    4.775852353
  921 SOLV  HW1     4888    4.216957766    4.438877067    4.830219341
  921 SOLV  HW2     4889    4.251111510    4.489556530    4.678787253
  922 SOLV  OW      4890    5.813933002    4.448009670    4.668001609
  922 SOLV  HW1     4891    5.895780736    4.495225989    4.635245603
  922 SOLV  HW2     4892    5.741363952    4.455808244    4.599632935
  923 SOLV  OW      4893    0.853079186    4.666759353    2.941661099
  923 SOLV  HW1     4894    0.847851864    4.572053383    2.909955054
  923 SOLV  HW2     4895    0.913206105    4.671918976    3.021410204
  924 SOLV  OW      4896    3.223647227    6.503498709    5.243371648
  924 SOLV  HW1     4897    3.179185902    6.451880050    5.316586858
  924 SOLV  HW2     4898    3.155198265    6.557484981    5.194362656
  925 SOLV  OW      4899    1.104049176    4.685144687    3.935596829
  925 SOLV  HW1     4900    1.052007453    4.765395785    3.906390358
  925 SOLV  HW2     4901    1.154154845    4.706633953    4.019436902
  926 SOLV  OW      4902    4.218980026    3.675928555    4.452591435
  926 SOLV  HW1     4903    4.189938343    3.743864267    4.385188718
  926 SOLV  HW2     4904    4.147080134    3.664118967    4.521094659
  927 SOLV  OW      4905    5.326564883    5.007929756    0.091331643
  927 SOLV  HW1     4906    5.249647105    5.071241158    0.100110409
  927 SOLV  HW2     4907    5.394431046    5.046433290    0.028774976
  928 SOLV  OW      4908    5.491284307    0.195721180    4.605990080
  928 SOLV  HW1     4909    5.476350756    0.129117172    4.679085148
  928 SOLV  HW2     4910    5.469200024    0.287360273    4.639404522
  929 SOLV  OW      4911    5.899701076    5.093754593    4.948756110
  929 SOLV  HW1     4912    5.948123193    5.060631067    5.029749312
  929 SOLV  HW2     4913    5.899275595    5.022392072    4.878692186
  930 SOLV  OW      4914    4.077941672    4.565157818    3.234733576
  930 SOLV  HW1     4915    4.072585075    4.466745524    3.217756529
  930 SOLV  HW2     4916    4.171245188    4.589326915    3.261420568
  931 SOLV  OW      4917    3.654547935    4.850207995    0.248823691
  931 SOLV  HW1     4918    3.583223499    4.915975983    0.224549262
  931 SOLV  HW2     4919    3.661142699    4.843453153    0.348386257
  932 SOLV  OW      4920    5.492340411    0.007693439    5.229974958
  932 SOLV  HW1     4921    5.438251452   -0.064461403    5.273213242
  932 SOLV  HW2     4922    5.555919862    0.046275370    5.296836878
  933 SOLV  OW      4923    2.910238822    6.047379264    3.754943623
  933 SOLV  HW1     4924    2.915951216    6.147219124    3.753953010
  933 SOLV  HW2     4925    2.878496273    6.014940946    3.665827106
  934 SOLV  OW      4926    6.236481417    4.810211388    6.490222708
  934 SOLV  HW1     4927    6.219589929    4.722874120    6.444539878
  934 SOLV  HW2     4928    6.271038147    4.876437443    6.423740062
  935 SOLV  OW      4929    4.912594971    3.297028060    3.992259058
  935 SOLV  HW1     4930    4.975515589    3.298300002    4.069983382
  935 SOLV  HW2     4931    4.954288301    3.344703066    3.914861747
  936 SOLV  OW      4932    4.720676074    4.235769394    4.658485418
  936 SOLV  HW1     4933    4.657536866    4.209586195    4.585493085
  936 SOLV  HW2     4934    4.800409750    4.281282976    4.618823979
  937 SOLV  OW      4935    6.007715257    4.735352008    3.480045417
  937 SOLV  HW1     4936    5.914651151    4.751008104    3.446943150
  937 SOLV  HW2     4937    6.040484939    4.817192070    3.527268142
  938 SOLV  OW      4938    3.540488489    5.819788695    5.573294397
  938 SOLV  HW1     4939    3.501952381    5.766341063    5.648526536
  938 SOLV  HW2     4940    3.541019832    5.764471288    5.489980638
  939 SOLV  OW      4941    6.515081964    4.656815261    4.219646763
  939 SOLV  HW1     4942    6.496154678    4.749248300    4.252803366
  939 SOLV  HW2     4943    6.529964688    4.659280283    4.120783660
  940 SOLV  OW      4944    3.088133991    0.321960782    4.031594814
  940 SOLV  HW1     4945    3.049090805    0.308104564    4.122616987
  940 SOLV  HW2     4946    3.026149518    0.378324174    3.976982282
  941 SOLV  OW      4947    3.828444141    5.984235207    5.842836019
  941 SOLV  HW1     4948    3.803218792    6.080600890    5.851712920
  941 SOLV  HW2     4949    3.751769879    5.926923334    5.871782344
  942 SOLV  OW      4950    6.580094436    4.744164723    5.598467499
  942 SOLV  HW1     4951    6.485519111    4.732443008    5.568141173
  942 SOLV  HW2     4952    6.584405733    4.735986388    5.698046693
  943 SOLV  OW      4953    5.401004934    5.724988782    2.595094621
  943 SOLV  HW1     4954    5.367144882    5.632824917    2.614089545
  943 SOLV  HW2     4955    5.357511006    5.760021061    2.512134195
  944 SOLV  OW      4956    4.459136481    3.812715919    6.165574810
  944 SOLV  HW1     4957    4.461314452    3.715805611    6.140974567
  944 SOLV  HW2     4958    4.444525055    3.867653776    6.083296020
  945 SOLV  OW      4959    0.169660250    3.667066226    5.556954859
  945 SOLV  HW1     4960    0.116283778    3.651698754    5.473787651
  945 SOLV  HW2     4961    0.142931940    3.600344025    5.626493680
  946 SOLV  OW      4962    5.360730787    3.553620159    5.163237725
  946 SOLV  HW1     4963    5.330430172    3.608979566    5.240817482
  946 SOLV  HW2     4964    5.372268756    3.458698405    5.192530122
  947 SOLV  OW      4965    0.072240120    5.950540517    3.868343711
  947 SOLV  HW1     4966    0.095811925    6.035017705    3.916400366
  947 SOLV  HW2     4967    0.012429514    5.894945302    3.926078134
  948 SOLV  OW      4968    6.036639964    3.914238011    6.384407184
  948 SOLV  HW1     4969    6.003817420    3.837592560    6.329181083
  948 SOLV  HW2     4970    6.136643541    3.914164773    6.385399243
  949 SOLV  OW      4971    5.451939390    5.658499132    4.925331814
  949 SOLV  HW1     4972    5.513237458    5.672537373    5.003095474
  949 SOLV  HW2     4973    5.503429713    5.619620556    4.848919657
  950 SOLV  OW      4974    3.210133732    3.336488430    5.510973290
  950 SOLV  HW1     4975    3.279871345    3.349696205    5.440519870
  950 SOLV  HW2     4976    3.252676093    3.341613177    5.601335437
  951 SOLV  OW      4977    3.883492978    5.189240790    4.300370763
  951 SOLV  HW1     4978    3.859465656    5.285484414    4.313014051
  951 SOLV  HW2     4979    3.802576190    5.132443019    4.315480028
  952 SOLV  OW      4980    3.833037262    3.059799853    6.767180968
  952 SOLV  HW1     4981    3.807600421    2.975734588    6.719368852
  952 SOLV  HW2     4982    3.790473719    3.138106929    6.721812515
  953 SOLV  OW      4983    6.088798600    5.234015233    3.690737421
  953 SOLV  HW1     4984    6.048370526    5.301439044    3.628919213
  953 SOLV  HW2     4985    6.059399228    5.252894131    3.784445169
  954 SOLV  OW      4986    6.793433323    0.297054359    3.776057143
  954 SOLV  HW1     4987    6.744430460    0.348365366    3.705574117
  954 SOLV  HW2     4988    6.757877200    0.321941236    3.866159030
  955 SOLV  OW      4989    6.156273837    6.426393306    3.752325499
  955 SOLV  HW1     4990    6.233275593    6.416796421    3.689234560
  955 SOLV  HW2     4991    6.185107554    6.399902555    3.844350649
  956 SOLV  OW      4992    5.011695644    6.882600714    5.253959056
  956 SOLV  HW1     4993    5.014882019    6.802312901    5.313503889
  956 SOLV  HW2     4994    4.983681425    6.962480164    5.307216224
  957 SOLV  OW      4995    5.644237785    3.679639253    4.344728906
  957 SOLV  HW1     4996    5.659805493    3.702327639    4.440877244
  957 SOLV  HW2     4997    5.731921168    3.661631127    4.300130354
  958 SOLV  OW      4998    6.084972061    4.322968931    4.201010439
  958 SOLV  HW1     4999    6.182399701    4.341977645    4.213179889
  958 SOLV  HW2     5000    6.036536963    4.341155560    4.286596164
  959 SOLV  OW      5001    5.813761136    4.224602873    5.383341252
  959 SOLV  HW1     5002    5.848316459    4.303074207    5.331863389
  959 SOLV  HW2     5003    5.737105666    4.183515497    5.333970126
  960 SOLV  OW      5004    5.001184630    4.938914757    2.940731415
  960 SOLV  HW1     5005    5.083270682    4.899612772    2.899269427
  960 SOLV  HW2     5006    4.967400761    5.013583800    2.883416025
  961 SOLV  OW      5007    5.819105388    6.110842802    4.974966348
  961 SOLV  HW1     5008    5.843492282    6.200924459    4.939017323
  961 SOLV  HW2     5009    5.816314513    6.044700005    4.900006393
  962 SOLV  OW      5010    4.079523629    4.818756753    3.686814348
  962 SOLV  HW1     5011    3.986925804    4.797125796    3.655866238
  962 SOLV  HW2     5012    4.109382357    4.750087660    3.753094150
  963 SOLV  OW      5013    5.608542165    3.888210749    0.648598205
  963 SOLV  HW1     5014    5.596670482    3.844725188    0.559326345
  963 SOLV  HW2     5015    5.633631038    3.984174907    0.635839460
  964 SOLV  OW      5016    5.240528520    3.693284247    5.370092178
  964 SOLV  HW1     5017    5.206630696    3.781673922    5.337844619
  964 SOLV  HW2     5018    5.177062157    3.655940370    5.437761280
  965 SOLV  OW      5019    6.774421998    4.588446378    5.446171252
  965 SOLV  HW1     5020    6.675481171    4.603016492    5.446819554
  965 SOLV  HW2     5021    6.820813164    4.673770535    5.470036816
  966 SOLV  OW      5022    5.523281898    3.983247789    0.344448061
  966 SOLV  HW1     5023    5.427628673    4.010093706    0.355900551
  966 SOLV  HW2     5024    5.578499950    4.064273911    0.324772965
  967 SOLV  OW      5025    5.560408616    5.296288791    3.930091228
  967 SOLV  HW1     5026    5.511192549    5.226747316    3.982467270
  967 SOLV  HW2     5027    5.585058957    5.372169300    3.990389628
  968 SOLV  OW      5028    4.782623578    4.658477973    6.117753984
  968 SOLV  HW1     5029    4.712858707    4.604035148    6.071163170
  968 SOLV  HW2     5030    4.840043693    4.598440465    6.173433610
  969 SOLV  OW      5031    5.709991657    6.039602066    3.876721909
  969 SOLV  HW1     5032    5.663999754    5.981962048    3.809165503
  969 SOLV  HW2     5033    5.797669019    6.070581281    3.839918111
  970 SOLV  OW      5034    5.191603529    4.378561126    5.156080398
  970 SOLV  HW1     5035    5.262915586    4.424238350    5.102886571
  970 SOLV  HW2     5036    5.103549480    4.389313235    5.109903994
  971 SOLV  OW      5037    4.042172365    4.664429621    6.894151776
  971 SOLV  HW1     5038    4.118736441    4.661755889    6.958434802
  971 SOLV  HW2     5039    3.957264104    4.681492029    6.944161299
  972 SOLV  OW      5040    5.370997552    4.572850841    6.778469538
  972 SOLV  HW1     5041    5.385950897    4.523858404    6.864364093
  972 SOLV  HW2     5042    5.441940109    4.642401821    6.767002755
  973 SOLV  OW      5043    5.059424589    5.745405389    5.032927941
  973 SOLV  HW1     5044    5.106511416    5.680030134    4.973676495
  973 SOLV  HW2     5045    5.114870715    5.762467519    5.114391681
  974 SOLV  OW      5046    5.242477836    5.055678521    5.969473257
  974 SOLV  HW1     5047    5.235494509    4.960703867    5.938937073
  974 SOLV  HW2     5048    5.293777826    5.059413306    6.055238687
  975 SOLV  OW      5049    0.171073677    4.283928528    6.194949705
  975 SOLV  HW1     5050    0.268620391    4.305962826    6.194266919
  975 SOLV  HW2     5051    0.159299360    4.185160790    6.205327842
  976 SOLV  OW      5052    4.902027444    5.561855919    5.886696624
  976 SOLV  HW1     5053    4.881346289    5.571803977    5.789356208
  976 SOLV  HW2     5054    4.988437835    5.607815124    5.907259396
  977 SOLV  OW      5055    3.950855514    5.681905764    5.109228855
  977 SOLV  HW1     5056    4.046774612    5.709379258    5.115920192
  977 SOLV  HW2     5057    3.908961152    5.726240205    5.029986695
  978 SOLV  OW      5058    2.578174641    5.078121446    4.076101392
  978 SOLV  HW1     5059    2.501115589    5.058322486    4.015507710
  978 SOLV  HW2     5060    2.555150698    5.050447845    4.169406251
  979 SOLV  OW      5061    0.479743735    4.369448671    3.137018266
  979 SOLV  HW1     5062    0.443405253    4.312576791    3.210822105
  979 SOLV  HW2     5063    0.554502124    4.425836036    3.172138870
  980 SOLV  OW      5064    3.225803925    3.511633932    3.974594811
  980 SOLV  HW1     5065    3.288243423    3.471621778    3.907499714
  980 SOLV  HW2     5066    3.172912020    3.584722800    3.931445280
  981 SOLV  OW      5067    4.371806908    2.909438252    0.305029997
  981 SOLV  HW1     5068    4.426222076    2.827411744    0.322710229
  981 SOLV  HW2     5069    4.419929014    2.967891108    0.239689089
  982 SOLV  OW      5070    4.838225927    5.666332874    5.624275265
  982 SOLV  HW1     5071    4.760120740    5.693098297    5.567843045
  982 SOLV  HW2     5072    4.915824000    5.726173262    5.604299940
  983 SOLV  OW      5073    5.291856297    6.102888661    5.364379890
  983 SOLV  HW1     5074    5.390983286    6.115846898    5.361937757
  983 SOLV  HW2     5075    5.263791116    6.078024780    5.457084438
  984 SOLV  OW      5076    4.628677045    5.139678299    0.307567550
  984 SOLV  HW1     5077    4.631852773    5.227205407    0.259308661
  984 SOLV  HW2     5078    4.533563661    5.110200716    0.316868517
  985 SOLV  OW      5079    5.227417413    6.902093709    4.345110096
  985 SOLV  HW1     5080    5.266636190    6.908391623    4.436892710
  985 SOLV  HW2     5081    5.238476445    6.808926606    4.310479487
  986 SOLV  OW      5082    5.141467122    6.150669664    5.864572521
  986 SOLV  HW1     5083    5.142243767    6.082791201    5.938013713
  986 SOLV  HW2     5084    5.167552080    6.239910881    5.901415090
  987 SOLV  OW      5085    4.849782799    5.738686416    4.866379926
  987 SOLV  HW1     5086    4.880307597    5.677783676    4.793162186
  987 SOLV  HW2     5087    4.916610622    5.737449486    4.940771959
  988 SOLV  OW      5088    4.163088678    5.659860686    6.590608848
  988 SOLV  HW1     5089    4.073184895    5.621104388    6.570194309
  988 SOLV  HW2     5090    4.174119303    5.746190513    6.541345214
  989 SOLV  OW      5091    4.688455905    5.858963756    5.449446725
  989 SOLV  HW1     5092    4.647089246    5.881223429    5.537737050
  989 SOLV  HW2     5093    4.739821444    5.937931793    5.415870464
  990 SOLV  OW      5094    4.798362450    4.540567156    4.118761428
  990 SOLV  HW1     5095    4.734787462    4.543460084    4.041615023
  990 SOLV  HW2     5096    4.887514795    4.507993622    4.087255528
  991 SOLV  OW      5097    6.188884131    4.974859615    6.035283801
  991 SOLV  HW1     5098    6.234364480    5.030216167    5.965505409
  991 SOLV  HW2     5099    6.153985597    4.890885875    5.993663331
  992 SOLV  OW      5100    4.918822257    6.119603229    4.203395696
  992 SOLV  HW1     5101    4.963575875    6.031788684    4.220300149
  992 SOLV  HW2     5102    4.839756805    6.105755500    4.143755988
  993 SOLV  OW      5103    6.127907940    3.966689565    3.718952368
  993 SOLV  HW1     5104    6.132309704    3.979290451    3.619838297
  993 SOLV  HW2     5105    6.217628065    3.985479688    3.758939104
  994 SOLV  OW      5106    5.634198099    5.644688071    2.697213211
  994 SOLV  HW1     5107    5.550223243    5.679548079    2.655562049
  994 SOLV  HW2     5108    5.616863696    5.621833660    2.793019896
  995 SOLV  OW      5109    5.485432435    4.151841473    5.348255052
  995 SOLV  HW1     5110    5.464951692    4.239362677    5.392099843
  995 SOLV  HW2     5111    5.523771733    4.168281938    5.257361967
  996 SOLV  OW      5112    3.964894472    4.913839468    4.320035788
  996 SOLV  HW1     5113    3.930873237    5.004981249    4.296849215
  996 SOLV  HW2     5114    3.916229055    4.879566175    4.400401960
  997 SOLV  OW      5115    3.192473342    6.124722359    4.343467412
  997 SOLV  HW1     5116    3.259023148    6.068633801    4.392733795
  997 SOLV  HW2     5117    3.227829691    6.146060533    4.252381975
  998 SOLV  OW      5118    5.570790084    5.356280650    5.009933804
  998 SOLV  HW1     5119    5.502847741    5.383082685    5.078248663
  998 SOLV  HW2     5120    5.577100374    5.427134161    4.939639220
  999 SOLV  OW      5121    5.584614362    3.904567934    0.022457337
  999 SOLV  HW1     5122    5.643063828    3.879941803    0.099780976
  999 SOLV  HW2     5123    5.535871877    3.989387769    0.043229848
 1000 SOLV  OW      5124    2.924737592    6.587165792    6.151252530
 1000 SOLV  HW1     5125    2.980426233    6.646870884    6.209008045
 1000 SOLV  HW2     5126    2.952587623    6.492101128    6.164986479
 1001 SOLV  OW      5127    4.174442778    3.924685785    2.789416110
 1001 SOLV  HW1     5128    4.270388376    3.913846633    2.763366842
 1001 SOLV  HW2     5129    4.166143925    3.919420308    2.888939897
 1002 SOLV  OW      5130    5.425571397    5.741779468    5.586739786
 1002 SOLV  HW1     5131    5.473502283    5.764658681    5.502000479
 1002 SOLV  HW2     5132    5.433517695    5.643601190    5.604044001
 1003 SOLV  OW      5133    0.284117917    4.517515880    4.503852971
 1003 SOLV  HW1     5134    0.294046781    4.526143883    4.602993185
 1003 SOLV  HW2     5135    0.280843092    4.420699013    4.479002840
 1004 SOLV  OW      5136    4.860817946    4.847235250    0.140348648
 1004 SOLV  HW1     5137    4.894469772    4.937464068    0.113364054
 1004 SOLV  HW2     5138    4.938408543    4.786852103    0.158662888
 1005 SOLV  OW      5139    5.444676922    4.268196949    3.316521141
 1005 SOLV  HW1     5140    5.391319094    4.186481341    3.338365633
 1005 SOLV  HW2     5141    5.488655888    4.302447403    3.399553742
 1006 SOLV  OW      5142    4.210490082    6.143812707    4.244699848
 1006 SOLV  HW1     5143    4.305009031    6.137584450    4.276775700
 1006 SOLV  HW2     5144    4.172176022    6.232388079    4.270925276
 1007 SOLV  OW      5145    3.973746264    4.555528317    5.089265350
 1007 SOLV  HW1     5146    3.963633455    4.547789873    4.990069575
 1007 SOLV  HW2     5147    3.904039283    4.499725069    5.134308520
 1008 SOLV  OW      5148    4.798283729    3.643408432    4.293111729
 1008 SOLV  HW1     5149    4.888618849    3.615563923    4.325734568
 1008 SOLV  HW2     5150    4.797553523    3.643501081    4.193104675
 1009 SOLV  OW      5151    6.481038649    6.219296216    3.593176425
 1009 SOLV  HW1     5152    6.416255725    6.293242526    3.574869063
 1009 SOLV  HW2     5153    6.573936074    6.250849499    3.573825486
 1010 SOLV  OW      5154    3.527292179    6.430149696    6.428752172
 1010 SOLV  HW1     5155    3.575011966    6.402793023    6.345227843
 1010 SOLV  HW2     5156    3.503232094    6.527059502    6.423151241
 1011 SOLV  OW      5157    4.993845836    3.935388052    3.466879628
 1011 SOLV  HW1     5158    4.974683881    3.885475545    3.551387631
 1011 SOLV  HW2     5159    4.907767139    3.964615889    3.425211995
 1012 SOLV  OW      5160    0.150069914    2.833986640    6.200063177
 1012 SOLV  HW1     5161    0.078159887    2.888868909    6.242688106
 1012 SOLV  HW2     5162    0.238201401    2.856470245    6.241648309
 1013 SOLV  OW      5163    3.468212718    4.996335336    5.217769384
 1013 SOLV  HW1     5164    3.428708667    5.065134323    5.156876717
 1013 SOLV  HW2     5165    3.418470672    4.910193621    5.207424974
 1014 SOLV  OW      5166    4.998472856    5.119534698    4.610966282
 1014 SOLV  HW1     5167    4.934421938    5.159138580    4.676761831
 1014 SOLV  HW2     5168    4.948544953    5.061355489    4.546760486
 1015 SOLV  OW      5169    6.853812933    6.741961510    3.380343176
 1015 SOLV  HW1     5170    6.816008542    6.820221295    3.429817167
 1015 SOLV  HW2     5171    6.922895736    6.696970516    3.436954171
 1016 SOLV  OW      5172    3.962026756    0.896265918    3.699415172
 1016 SOLV  HW1     5173    3.975122886    0.840396378    3.617518371
 1016 SOLV  HW2     5174    3.920595413    0.983630339    3.673864154
 1017 SOLV  OW      5175    6.043661169    0.036405436    4.620352040
 1017 SOLV  HW1     5176    5.958070563    0.024445746    4.570025463
 1017 SOLV  HW2     5177    6.055692417    0.133037998    4.643129911
 1018 SOLV  OW      5178    5.814347677    3.633798174    3.968689688
 1018 SOLV  HW1     5179    5.724313305    3.672524196    3.988582262
 1018 SOLV  HW2     5180    5.871824463    3.703459496    3.925733004
 1019 SOLV  OW      5181    5.909046271    4.678085759    6.230940390
 1019 SOLV  HW1     5182    6.008078547    4.674611140    6.244443161
 1019 SOLV  HW2     5183    5.889191249    4.698204519    6.135009497
 1020 SOLV  OW      5184    4.243743094    6.004958479    5.600553306
 1020 SOLV  HW1     5185    4.326068746    6.026181759    5.547888170
 1020 SOLV  HW2     5186    4.196823263    5.926997624    5.559054025
 1021 SOLV  OW      5187    6.444698252    4.729168659    5.312380720
 1021 SOLV  HW1     5188    6.362520650    4.710280310    5.258620964
 1021 SOLV  HW2     5189    6.449248620    4.826905705    5.333038986
 1022 SOLV  OW      5190    5.030958213    4.839067443    4.769200203
 1022 SOLV  HW1     5191    5.010830535    4.930997815    4.735356793
 1022 SOLV  HW2     5192    4.946476261    4.796052259    4.801043839
 1023 SOLV  OW      5193    4.383895458    6.319299224    6.009085695
 1023 SOLV  HW1     5194    4.311218664    6.274606032    6.061263391
 1023 SOLV  HW2     5195    4.462879183    6.334721153    6.068462238
 1024 SOLV  OW      5196    6.188146440    4.424903909    4.792958935
 1024 SOLV  HW1     5197    6.225192615    4.411693965    4.701018107
 1024 SOLV  HW2     5198    6.139116147    4.342475856    4.821272300
 1025 SOLV  OW      5199    4.990432490    6.316570203    6.195406227
 1025 SOLV  HW1     5200    4.928847395    6.349539765    6.266972120
 1025 SOLV  HW2     5201    5.048226759    6.243695758    6.232155783
 1026 SOLV  OW      5202    5.551338722    4.648384001    4.095903703
 1026 SOLV  HW1     5203    5.614958167    4.650336809    4.173042418
 1026 SOLV  HW2     5204    5.539602029    4.741002546    4.060047992
 1027 SOLV  OW      5205    4.976300518    5.326744162    3.922752603
 1027 SOLV  HW1     5206    4.985128643    5.413387051    3.971912323
 1027 SOLV  HW2     5207    5.065214360    5.300528213    3.885219046
 1028 SOLV  OW      5208    0.243333947    4.653337879    6.493170483
 1028 SOLV  HW1     5209    0.158273184    4.678189634    6.539525714
 1028 SOLV  HW2     5210    0.247881606    4.553959638    6.482923571
 1029 SOLV  OW      5211    4.531247168    3.978314365    5.026999072
 1029 SOLV  HW1     5212    4.597158979    3.962761417    5.100589049
 1029 SOLV  HW2     5213    4.475088810    3.896476448    5.014730208
 1030 SOLV  OW      5214    5.333498930    3.980607766    4.801141124
 1030 SOLV  HW1     5215    5.373990064    3.923845882    4.872835538
 1030 SOLV  HW2     5216    5.256879606    3.931812259    4.759309147
 1031 SOLV  OW      5217    3.439895917    3.413180097    5.938531689
 1031 SOLV  HW1     5218    3.469209053    3.344424587    6.004979293
 1031 SOLV  HW2     5219    3.485295858    3.396408788    5.851013643
 1032 SOLV  OW      5220    6.134696502    3.777940534    5.966504174
 1032 SOLV  HW1     5221    6.138116169    3.828541882    6.052696913
 1032 SOLV  HW2     5222    6.221493478    3.730321496    5.952359762
 1033 SOLV  OW      5223    4.745788280    5.972610306    5.976791034
 1033 SOLV  HW1     5224    4.750184379    5.933803994    5.884724138
 1033 SOLV  HW2     5225    4.787797827    6.063366802    5.976731046
 1034 SOLV  OW      5226    4.552348417    6.382450313    5.117482889
 1034 SOLV  HW1     5227    4.605379247    6.331835373    5.185508267
 1034 SOLV  HW2     5228    4.587432383    6.362157538    5.026055954
 1035 SOLV  OW      5229    4.953847582    2.709051801    6.378672841
 1035 SOLV  HW1     5230    5.000326130    2.777261973    6.322203820
 1035 SOLV  HW2     5231    5.021821250    2.650791348    6.423246902
 1036 SOLV  OW      5232    6.586378661    5.178969878    4.886000569
 1036 SOLV  HW1     5233    6.593727286    5.212273240    4.791988362
 1036 SOLV  HW2     5234    6.613343755    5.082729228    4.889456852
 1037 SOLV  OW      5235    3.229287576    3.979450304    6.215039390
 1037 SOLV  HW1     5236    3.286418796    4.054364386    6.181491062
 1037 SOLV  HW2     5237    3.136316572    4.012850965    6.230608492
 1038 SOLV  OW      5238    4.769350500    5.391660261    5.592046331
 1038 SOLV  HW1     5239    4.676637610    5.423397358    5.612018982
 1038 SOLV  HW2     5240    4.832650275    5.468974353    5.596228163
 1039 SOLV  OW      5241    5.828680029    0.032820133    4.477982035
 1039 SOLV  HW1     5242    5.854464614    0.082998298    4.395415050
 1039 SOLV  HW2     5243    5.741627952   -0.013980776    4.462697869
 1040 SOLV  OW      5244    5.856977717    3.898462308    5.207242220
 1040 SOLV  HW1     5245    5.948366319    3.928507793    5.234572854
 1040 SOLV  HW2     5246    5.804176009    3.874152595    5.288621263
 1041 SOLV  OW      5247    4.671567606    0.488551895    4.436780292
 1041 SOLV  HW1     5248    4.617514860    0.481970894    4.520665731
 1041 SOLV  HW2     5249    4.675315830    0.398981854    4.392453287
 1042 SOLV  OW      5250    0.469502334    0.834028874    3.826208198
 1042 SOLV  HW1     5251    0.405707864    0.909615725    3.840984701
 1042 SOLV  HW2     5252    0.508545578    0.840850956    3.734390260
 1043 SOLV  OW      5253    5.530869038    5.030506592    5.825426059
 1043 SOLV  HW1     5254    5.458944772    4.997112536    5.764489876
 1043 SOLV  HW2     5255    5.561339941    4.956109925    5.884908225
 1044 SOLV  OW      5256    4.289215042    3.110740491    6.484903709
 1044 SOLV  HW1     5257    4.207620989    3.105959951    6.542533935
 1044 SOLV  HW2     5258    4.360197526    3.163185690    6.531942476
 1045 SOLV  OW      5259    5.203133089    4.670853074    5.592683977
 1045 SOLV  HW1     5260    5.218188200    4.603192760    5.520594807
 1045 SOLV  HW2     5261    5.232269743    4.632978717    5.680535642
 1046 SOLV  OW      5262    5.814257178    3.934046068    5.686095114
 1046 SOLV  HW1     5263    5.880906211    4.006276331    5.667636125
 1046 SOLV  HW2     5264    5.860355231    3.856359590    5.728987779
 1047 SOLV  OW      5265    6.736229187    5.052136151    5.940991904
 1047 SOLV  HW1     5266    6.716331074    5.098283142    6.027457961
 1047 SOLV  HW2     5267    6.692078744    5.101419122    5.866000369
 1048 SOLV  OW      5268    5.150293327    5.202063958    5.750889598
 1048 SOLV  HW1     5269    5.059798911    5.177457942    5.785628717
 1048 SOLV  HW2     5270    5.220568450    5.162683495    5.810152880
 1049 SOLV  OW      5271    6.521829853    4.455028886    5.531409077
 1049 SOLV  HW1     5272    6.587316085    4.453510064    5.606980099
 1049 SOLV  HW2     5273    6.434847045    4.492563595    5.563453353
 1050 SOLV  OW      5274    6.731486429    4.937760563    5.466479170
 1050 SOLV  HW1     5275    6.828444744    4.962076039    5.469548686
 1050 SOLV  HW2     5276    6.715092662    4.858666380    5.525444230
 1051 SOLV  OW      5277    5.573916966    4.816450291    5.998677937
 1051 SOLV  HW1     5278    5.505547327    4.764607279    6.050054364
 1051 SOLV  HW2     5279    5.661601595    4.768479614    6.002110288
 1052 SOLV  OW      5280    5.156591006    5.606395526    5.965441895
 1052 SOLV  HW1     5281    5.165961087    5.507490867    5.953955864
 1052 SOLV  HW2     5282    5.136243258    5.627034976    6.061159504
 1053 SOLV  OW      5283    4.104253415    6.535214146    5.862374803
 1053 SOLV  HW1     5284    4.196775109    6.573130559    5.864385833
 1053 SOLV  HW2     5285    4.081433453    6.507996423    5.768884991
 1054 SOLV  OW      5286    4.711423946    6.328345152    3.981206508
 1054 SOLV  HW1     5287    4.665298643    6.337293205    3.892923181
 1054 SOLV  HW2     5288    4.724691591    6.419040438    4.021205805
 1055 SOLV  OW      5289    0.109014275    3.462977898    5.725414707
 1055 SOLV  HW1     5290    0.113198560    3.371607533    5.684992051
 1055 SOLV  HW2     5291    0.034107094    3.466737632    5.791556817
 1056 SOLV  OW      5292    5.031796923    4.643527832    4.495254541
 1056 SOLV  HW1     5293    5.058572772    4.698137213    4.574642691
 1056 SOLV  HW2     5294    5.028492500    4.701994131    4.414184393
 1057 SOLV  OW      5295    5.289719298    6.076875883    5.644969278
 1057 SOLV  HW1     5296    5.221169056    6.106556862    5.711463089
 1057 SOLV  HW2     5297    5.328181987    5.989138242    5.673678648
 1058 SOLV  OW      5298    5.764745497    4.297388001    5.697538534
 1058 SOLV  HW1     5299    5.730523731    4.227935587    5.634239824
 1058 SOLV  HW2     5300    5.859743690    4.276979102    5.721208206
 1059 SOLV  OW      5301    4.031116854    5.932252177    3.861396476
 1059 SOLV  HW1     5302    3.991433976    5.843890647    3.886276968
 1059 SOLV  HW2     5303    4.001618723    6.001690716    3.927044269
 1060 SOLV  OW      5304    6.204538595    4.254563244    5.654304408
 1060 SOLV  HW1     5305    6.232299701    4.225796769    5.562634322
 1060 SOLV  HW2     5306    6.281474454    4.299320611    5.699902862
 1061 SOLV  OW      5307    5.894080671    3.393130737    4.804070414
 1061 SOLV  HW1     5308    5.975319905    3.360245221    4.755898541
 1061 SOLV  HW2     5309    5.815733682    3.391923566    4.741924143
 1062 SOLV  OW      5310    6.414721091    3.684796236    5.950749338
 1062 SOLV  HW1     5311    6.454834569    3.756622379    5.893882653
 1062 SOLV  HW2     5312    6.446321674    3.695418300    6.045038715
 1063 SOLV  OW      5313    4.848862345    2.957528612    5.082950712
 1063 SOLV  HW1     5314    4.913679939    2.994526154    5.016381697
 1063 SOLV  HW2     5315    4.756157348    2.963155229    5.045861553
 1064 SOLV  OW      5316    6.386835270    4.027103302    3.818719988
 1064 SOLV  HW1     5317    6.398713156    4.015695979    3.917363149
 1064 SOLV  HW2     5318    6.459327527    4.086032956    3.783030831
 1065 SOLV  OW      5319    3.704128971    5.462635963    5.398403765
 1065 SOLV  HW1     5320    3.696996045    5.488579017    5.494724143
 1065 SOLV  HW2     5321    3.788698230    5.411260124    5.383913214
 1066 SOLV  OW      5322    6.677047494    6.129018436    3.818634148
 1066 SOLV  HW1     5323    6.768793696    6.106207557    3.786019159
 1066 SOLV  HW2     5324    6.615140579    6.137702026    3.740572690
 1067 SOLV  OW      5325    5.547278300    6.485474895    5.548846701
 1067 SOLV  HW1     5326    5.509202495    6.403389292    5.591436342
 1067 SOLV  HW2     5327    5.647098780    6.479392978    5.548139480
 1068 SOLV  OW      5328    5.826998048    5.180997355    4.144079806
 1068 SOLV  HW1     5329    5.788903449    5.095447519    4.108982364
 1068 SOLV  HW2     5330    5.893184745    5.160840945    4.216293477
 1069 SOLV  OW      5331    6.409207349    4.660898510    6.669845016
 1069 SOLV  HW1     5332    6.456849322    4.654419863    6.757538713
 1069 SOLV  HW2     5333    6.354186041    4.744389303    6.667915532
 1070 SOLV  OW      5334    4.627678698    0.170460848    4.021264391
 1070 SOLV  HW1     5335    4.705800497    0.116489042    3.989870832
 1070 SOLV  HW2     5336    4.545357369    0.113685588    4.020148004
 1071 SOLV  OW      5337    4.479563602    3.556437229    6.025032341
 1071 SOLV  HW1     5338    4.575931691    3.563744209    6.050750407
 1071 SOLV  HW2     5339    4.461420828    3.464721581    5.989526678
 1072 SOLV  OW      5340    5.409261656    5.403616792    4.545597524
 1072 SOLV  HW1     5341    5.377002037    5.319190820    4.502781744
 1072 SOLV  HW2     5342    5.332935162    5.467579623    4.554795566
 1073 SOLV  OW      5343    2.695806888    5.395615900    4.350472517
 1073 SOLV  HW1     5344    2.732700917    5.364240276    4.262982875
 1073 SOLV  HW2     5345    2.690324147    5.495465472    4.350420890
 1074 SOLV  OW      5346    5.501884487    0.049739507    4.832705985
 1074 SOLV  HW1     5347    5.408718022    0.013561500    4.836258169
 1074 SOLV  HW2     5348    5.524548884    0.092082898    4.920425653
 1075 SOLV  OW      5349    6.590190699    4.527209385    3.596607153
 1075 SOLV  HW1     5350    6.532402490    4.607136956    3.580051039
 1075 SOLV  HW2     5351    6.660735146    4.521891582    3.525916766
 1076 SOLV  OW      5352    5.493214678    3.750191266    5.728621084
 1076 SOLV  HW1     5353    5.525998465    3.687062452    5.798916819
 1076 SOLV  HW2     5354    5.463871378    3.835590906    5.771602223
 1077 SOLV  OW      5355    5.218946146    3.697542967    5.846744251
 1077 SOLV  HW1     5356    5.194436597    3.706559232    5.750205705
 1077 SOLV  HW2     5357    5.284113243    3.769281695    5.871410308
 1078 SOLV  OW      5358    5.258313797    6.524668338    4.644620037
 1078 SOLV  HW1     5359    5.298911415    6.489464558    4.728966341
 1078 SOLV  HW2     5360    5.274726348    6.623119274    4.638312807
 1079 SOLV  OW      5361    3.975026895    6.708194551    6.838799915
 1079 SOLV  HW1     5362    3.996846572    6.613957698    6.813402733
 1079 SOLV  HW2     5363    3.989757395    6.720508023    6.936947605
 1080 SOLV  OW      5364    6.658541379    4.344110185    6.290357839
 1080 SOLV  HW1     5365    6.718659353    4.410446022    6.245781792
 1080 SOLV  HW2     5366    6.609848182    4.388550099    6.365561846
 1081 SOLV  OW      5367    6.282329097    6.150660426    3.158143040
 1081 SOLV  HW1     5368    6.359622549    6.199732356    3.117903037
 1081 SOLV  HW2     5369    6.302935600    6.052847918    3.161240267
 1082 SOLV  OW      5370    5.334427088    5.308107577    5.574592529
 1082 SOLV  HW1     5371    5.259632263    5.279823456    5.634656358
 1082 SOLV  HW2     5372    5.383557979    5.384573927    5.616317339
 1083 SOLV  OW      5373    4.257389787    5.097780561    6.227732033
 1083 SOLV  HW1     5374    4.323612009    5.170703541    6.210452963
 1083 SOLV  HW2     5375    4.208134279    5.076808206    6.143258293
 1084 SOLV  OW      5376    6.138883391    5.724444247    4.957860830
 1084 SOLV  HW1     5377    6.101799083    5.774167870    4.879413859
 1084 SOLV  HW2     5378    6.068940218    5.663059229    4.994486570
 1085 SOLV  OW      5379    0.130635370    3.227907667    6.064972535
 1085 SOLV  HW1     5380    0.160310805    3.189920220    5.977348328
 1085 SOLV  HW2     5381    0.048772867    3.283654248    6.051103220
 1086 SOLV  OW      5382    5.672975544    4.275022952    4.396408150
 1086 SOLV  HW1     5383    5.611855808    4.225231132    4.457945806
 1086 SOLV  HW2     5384    5.724460878    4.209864533    4.340683154
 1087 SOLV  OW      5385    4.565422363    6.676160093    5.997346168
 1087 SOLV  HW1     5386    4.586416102    6.602406243    6.061543005
 1087 SOLV  HW2     5387    4.565281895    6.763576911    6.045924909
 1088 SOLV  OW      5388    5.447490851    5.322383148    5.903024820
 1088 SOLV  HW1     5389    5.489330338    5.235587077    5.876267813
 1088 SOLV  HW2     5390    5.351428718    5.307263504    5.926337116
 1089 SOLV  OW      5391    4.111607425    2.412976935    3.630923924
 1089 SOLV  HW1     5392    4.140751690    2.474361382    3.704302678
 1089 SOLV  HW2     5393    4.189982580    2.359714168    3.598951362
 1090 SOLV  OW      5394    5.687253190    5.888882581    3.373474515
 1090 SOLV  HW1     5395    5.742762474    5.888658098    3.456662700
 1090 SOLV  HW2     5396    5.740100557    5.928284754    3.298266974
 1091 SOLV  OW      5397    3.398236659    5.500763707    4.590572168
 1091 SOLV  HW1     5398    3.483130080    5.461848189    4.626354234
 1091 SOLV  HW2     5399    3.354978060    5.435144769    4.528729693
 1092 SOLV  OW      5400    4.419571678    5.633252730    5.399668772
 1092 SOLV  HW1     5401    4.390225011    5.561755832    5.336210069
 1092 SOLV  HW2     5402    4.440874846    5.716496004    5.348514763
 1093 SOLV  OW      5403    5.352662862    3.802273620    4.504392385
 1093 SOLV  HW1     5404    5.449003827    3.802804257    4.531191185
 1093 SOLV  HW2     5405    5.331383418    3.886545392    4.454940855
 1094 SOLV  OW      5406    6.240092036    6.513264229    4.604187355
 1094 SOLV  HW1     5407    6.320064560    6.530735437    4.661639854
 1094 SOLV  HW2     5408    6.224061438    6.591952715    4.544582564
 1095 SOLV  OW      5409    5.702710338    3.613267332    3.477768717
 1095 SOLV  HW1     5410    5.609564637    3.601695738    3.512288433
 1095 SOLV  HW2     5411    5.741632966    3.523692291    3.456252886
 1096 SOLV  OW      5412    4.495672912    4.391812686    6.386657063
 1096 SOLV  HW1     5413    4.434599042    4.401006677    6.465316814
 1096 SOLV  HW2     5414    4.585658149    4.428779930    6.409851901
 1097 SOLV  OW      5415    5.601022322    0.095195169    5.722353663
 1097 SOLV  HW1     5416    5.679547795    0.118034625    5.779921664
 1097 SOLV  HW2     5417    5.620528559    0.011596281    5.671044795
 1098 SOLV  OW      5418    4.757040387    4.948817945    3.392546164
 1098 SOLV  HW1     5419    4.852913242    4.921306243    3.385267883
 1098 SOLV  HW2     5420    4.748331545    5.021568468    3.460611884
 1099 SOLV  OW      5421    2.910334805    5.591816768    5.262971510
 1099 SOLV  HW1     5422    2.841206510    5.657709737    5.292651522
 1099 SOLV  HW2     5423    2.995338732    5.607820987    5.313168212
 1100 SOLV  OW      5424    4.495449519    5.478030520    5.611758400
 1100 SOLV  HW1     5425    4.466288427    5.399545254    5.557063518
 1100 SOLV  HW2     5426    4.474434088    5.562547198    5.562593299
 1101 SOLV  OW      5427    6.273434145    5.739605369    5.395047681
 1101 SOLV  HW1     5428    6.347808011    5.704266541    5.338305321
 1101 SOLV  HW2     5429    6.299773065    5.828286951    5.433045162
 1102 SOLV  OW      5430    5.010040739    2.845844434    5.509130863
 1102 SOLV  HW1     5431    4.947482750    2.858331680    5.432109823
 1102 SOLV  HW2     5432    4.960281117    2.858816010    5.594905802
 1103 SOLV  OW      5433    5.152080563    4.832677174    5.228622313
 1103 SOLV  HW1     5434    5.245762413    4.831885166    5.263617862
 1103 SOLV  HW2     5435    5.087868624    4.831235167    5.305279504
 1104 SOLV  OW      5436    3.635958368    6.759540847    5.759050401
 1104 SOLV  HW1     5437    3.731729636    6.731698271    5.751696143
 1104 SOLV  HW2     5438    3.599227655    6.776998387    5.667686096
 1105 SOLV  OW      5439    0.136398352    4.641341303    2.918470347
 1105 SOLV  HW1     5440    0.231213151    4.650159130    2.887902970
 1105 SOLV  HW2     5441    0.094330123    4.731954338    2.923104457
 1106 SOLV  OW      5442    6.353601786    6.667119678    4.208327047
 1106 SOLV  HW1     5443    6.395548493    6.729738116    4.274059648
 1106 SOLV  HW2     5444    6.349022602    6.575403349    4.247931413
 1107 SOLV  OW      5445    4.337610487    4.540644480    5.985682155
 1107 SOLV  HW1     5446    4.365710370    4.512721658    5.893853766
 1107 SOLV  HW2     5447    4.411961942    4.522798413    6.050141369
 1108 SOLV  OW      5448    6.222016244    5.361879967    4.109043352
 1108 SOLV  HW1     5449    6.277379811    5.445126995    4.111624718
 1108 SOLV  HW2     5450    6.191435959    5.339329876    4.201553510
 1109 SOLV  OW      5451    4.325167986    5.278255256    4.686364070
 1109 SOLV  HW1     5452    4.251471564    5.264710649    4.620130999
 1109 SOLV  HW2     5453    4.328246324    5.374441005    4.713573223
 1110 SOLV  OW      5454    5.307250283    3.305894626    6.810760360
 1110 SOLV  HW1     5455    5.363911744    3.338626863    6.886387815
 1110 SOLV  HW2     5456    5.258425893    3.383019742    6.769903605
 1111 SOLV  OW      5457    4.414724161    6.713527300    6.459154427
 1111 SOLV  HW1     5458    4.458417483    6.801822197    6.441939498
 1111 SOLV  HW2     5459    4.327238075    6.709667846    6.410857312
 1112 SOLV  OW      5460    4.004740280    6.124667641    5.686314967
 1112 SOLV  HW1     5461    4.081831953    6.096454089    5.629198365
 1112 SOLV  HW2     5462    3.959617625    6.043655174    5.723763138
 1113 SOLV  OW      5463    4.215285650    4.119260421    5.160201218
 1113 SOLV  HW1     5464    4.276341509    4.164411621    5.095120491
 1113 SOLV  HW2     5465    4.248262596    4.135058571    5.253286660
 1114 SOLV  OW      5466    5.301336405    4.477868554    4.603668429
 1114 SOLV  HW1     5467    5.238912647    4.450870548    4.530348966
 1114 SOLV  HW2     5468    5.366612673    4.545119421    4.568773136
 1115 SOLV  OW      5469    2.879373242    4.489257458    6.161369366
 1115 SOLV  HW1     5470    2.850123978    4.500770915    6.256300711
 1115 SOLV  HW2     5471    2.958145364    4.548183843    6.143407348
 1116 SOLV  OW      5472    4.777690037    3.237269037    6.331782665
 1116 SOLV  HW1     5473    4.832958777    3.154208743    6.324841249
 1116 SOLV  HW2     5474    4.830485611    3.308663058    6.377797004
 1117 SOLV  OW      5475    5.493675836    0.262223177    4.058882440
 1117 SOLV  HW1     5476    5.554055574    0.184658533    4.040453346
 1117 SOLV  HW2     5477    5.526948389    0.312052742    4.138954512
 1118 SOLV  OW      5478    5.965390851    4.074359857    4.122748784
 1118 SOLV  HW1     5479    6.002606538    4.164270188    4.145831738
 1118 SOLV  HW2     5480    5.877192543    4.085569208    4.076954679
 1119 SOLV  OW      5481    3.134716947    6.254173862    5.939376527
 1119 SOLV  HW1     5482    3.055083487    6.283716747    5.992156927
 1119 SOLV  HW2     5483    3.204951443    6.325291837    5.942434217
 1120 SOLV  OW      5484    4.224708696    5.065115764    3.636300435
 1120 SOLV  HW1     5485    4.323574540    5.059741011    3.622227068
 1120 SOLV  HW2     5486    4.189118978    4.974156379    3.657773323
 1121 SOLV  OW      5487    0.890134554    4.961891778    5.978202562
 1121 SOLV  HW1     5488    0.863581564    5.053139921    5.947055118
 1121 SOLV  HW2     5489    0.903480210    4.963090640    6.077307906
 1122 SOLV  OW      5490    3.432817541    3.292368024    5.145781695
 1122 SOLV  HW1     5491    3.392761829    3.336843011    5.065662439
 1122 SOLV  HW2     5492    3.532549075    3.294399893    5.138632784
 1123 SOLV  OW      5493    5.325133157    3.232186859    3.467716672
 1123 SOLV  HW1     5494    5.342558891    3.313148811    3.411652077
 1123 SOLV  HW2     5495    5.335648705    3.149996095    3.411718347
 1124 SOLV  OW      5496    4.597774994    0.201292650    5.971536202
 1124 SOLV  HW1     5497    4.543017646    0.216110775    5.889171004
 1124 SOLV  HW2     5498    4.566233637    0.118579416    6.018071026
 1125 SOLV  OW      5499    3.886880221    5.815172068    4.443127851
 1125 SOLV  HW1     5500    3.927917900    5.901536289    4.472436548
 1125 SOLV  HW2     5501    3.829455054    5.831138363    4.362820107
 1126 SOLV  OW      5502    4.208378481    4.398302729    6.733916273
 1126 SOLV  HW1     5503    4.232100586    4.304883996    6.707239529
 1126 SOLV  HW2     5504    4.163252067    4.397026381    6.823154265
 1127 SOLV  OW      5505    6.442648277    5.576236903    5.225245293
 1127 SOLV  HW1     5506    6.483086714    5.496510688    5.180410343
 1127 SOLV  HW2     5507    6.499454346    5.656668163    5.207764460
 1128 SOLV  OW      5508    0.426922666    4.774913516    5.446413842
 1128 SOLV  HW1     5509    0.456626328    4.865591214    5.416493154
 1128 SOLV  HW2     5510    0.401010085    4.778518039    5.542941272
 1129 SOLV  OW      5511    4.780293139    3.638052328    3.758635556
 1129 SOLV  HW1     5512    4.842907044    3.569768467    3.796276674
 1129 SOLV  HW2     5513    4.769845839    3.623052566    3.660320444
 1130 SOLV  OW      5514    5.632748116    3.574488461    3.055522558
 1130 SOLV  HW1     5515    5.606851343    3.602625583    3.147931430
 1130 SOLV  HW2     5516    5.576722754    3.623608097    2.988813341
 1131 SOLV  OW      5517    6.019985666    5.148391461    5.422554264
 1131 SOLV  HW1     5518    6.097770804    5.096276331    5.457698026
 1131 SOLV  HW2     5519    6.051582618    5.212003655    5.352149926
 1132 SOLV  OW      5520    3.490460681    4.581054014    4.569309055
 1132 SOLV  HW1     5521    3.519009717    4.485614354    4.578131312
 1132 SOLV  HW2     5522    3.543469369    4.625121298    4.496853383
 1133 SOLV  OW      5523    5.131895395    4.269811632    0.924105684
 1133 SOLV  HW1     5524    5.076635919    4.234835160    0.999767826
 1133 SOLV  HW2     5525    5.220010872    4.301606598    0.959125956
 1134 SOLV  OW      5526    4.519765284    3.054461021    4.910140453
 1134 SOLV  HW1     5527    4.510550854    3.077109274    5.007113970
 1134 SOLV  HW2     5528    4.595599452    3.106484413    4.870840712
 1135 SOLV  OW      5529    6.441366014    6.289971725    4.828752915
 1135 SOLV  HW1     5530    6.505339664    6.221056321    4.794694045
 1135 SOLV  HW2     5531    6.359904366    6.244736688    4.865081389
 1136 SOLV  OW      5532    6.251382932    3.673119193    3.870867034
 1136 SOLV  HW1     5533    6.239171291    3.765661983    3.906759521
 1136 SOLV  HW2     5534    6.192323440    3.660222443    3.791198516
 1137 SOLV  OW      5535    3.611158977    6.087783826    4.228300362
 1137 SOLV  HW1     5536    3.645793628    5.994010104    4.225322111
 1137 SOLV  HW2     5537    3.631966168    6.128164293    4.317398269
 1138 SOLV  OW      5538    5.758146080    5.208170425    5.891480348
 1138 SOLV  HW1     5539    5.829237703    5.201715434    5.821438964
 1138 SOLV  HW2     5540    5.676768077    5.158664756    5.861014411
 1139 SOLV  OW      5541    5.209199308    5.273186074    4.914477797
 1139 SOLV  HW1     5542    5.144196041    5.203120945    4.943929682
 1139 SOLV  HW2     5543    5.296852093    5.230247880    4.892677139
 1140 SOLV  OW      5544    3.754618407    4.398586190    6.253012987
 1140 SOLV  HW1     5545    3.757459372    4.497767622    6.265520680
 1140 SOLV  HW2     5546    3.681102982    4.360062420    6.308805120
 1141 SOLV  OW      5547    4.604868465    3.354237394    4.427855436
 1141 SOLV  HW1     5548    4.522945434    3.401901384    4.459763979
 1141 SOLV  HW2     5549    4.620626832    3.375919120    4.331507087
 1142 SOLV  OW      5550    3.610240918    5.819015830    5.075499703
 1142 SOLV  HW1     5551    3.676689175    5.892080074    5.091193169
 1142 SOLV  HW2     5552    3.592118897    5.771425618    5.161562262
 1143 SOLV  OW      5553    6.638877819    5.404477751    3.794821230
 1143 SOLV  HW1     5554    6.542444664    5.388317266    3.815829627
 1143 SOLV  HW2     5555    6.676646790    5.470137736    3.860121432
 1144 SOLV  OW      5556    4.440068375    4.786356221    6.170995486
 1144 SOLV  HW1     5557    4.433371661    4.809275967    6.073880658
 1144 SOLV  HW2     5558    4.356034938    4.740762883    6.200338367
 1145 SOLV  OW      5559    5.391524121    3.486186807    5.897619028
 1145 SOLV  HW1     5560    5.472781908    3.530808001    5.935117882
 1145 SOLV  HW2     5561    5.336029778    3.553583731    5.848853952
 1146 SOLV  OW      5562    6.183462564    4.721017127    4.779833006
 1146 SOLV  HW1     5563    6.263878862    4.763444478    4.738182105
 1146 SOLV  HW2     5564    6.171547889    4.628837273    4.742920840
 1147 SOLV  OW      5565    5.117215235    3.767890428    6.525718210
 1147 SOLV  HW1     5566    5.118767568    3.715978480    6.440253213
 1147 SOLV  HW2     5567    5.051508451    3.842882869    6.517958110
 1148 SOLV  OW      5568    0.037734782    4.907163385    5.931136820
 1148 SOLV  HW1     5569    0.056288722    4.877658010    5.837399500
 1148 SOLV  HW2     5570   -0.044536669    4.964005441    5.932504313
 1149 SOLV  OW      5571    6.341989463    6.447860151    3.542840450
 1149 SOLV  HW1     5572    6.324281834    6.465842376    3.446068168
 1149 SOLV  HW2     5573    6.415929783    6.507155890    3.574755428
 1150 SOLV  OW      5574    4.958329236    5.435256972    6.434999094
 1150 SOLV  HW1     5575    4.897739009    5.369872119    6.480335904
 1150 SOLV  HW2     5576    4.903497249    5.504718771    6.388413181
 1151 SOLV  OW      5577    6.589896900    3.488557676    6.241867807
 1151 SOLV  HW1     5578    6.534731025    3.571534148    6.250333718
 1151 SOLV  HW2     5579    6.529688532    3.408832483    6.237526587
 1152 SOLV  OW      5580    3.306511159    4.100008752    4.558352097
 1152 SOLV  HW1     5581    3.330617142    4.177180685    4.617217857
 1152 SOLV  HW2     5582    3.357101836    4.106646495    4.472338413
 1153 SOLV  OW      5583    4.950434836    4.043921396    6.011271205
 1153 SOLV  HW1     5584    4.907851809    4.113920529    5.953940522
 1153 SOLV  HW2     5585    4.879680756    3.984015018    6.048782176
 1154 SOLV  OW      5586    4.607230015    4.553873639    5.297836712
 1154 SOLV  HW1     5587    4.548203253    4.558559053    5.378433552
 1154 SOLV  HW2     5588    4.551182465    4.539274688    5.216304587
 1155 SOLV  OW      5589    6.078762923    3.880127465    0.600147774
 1155 SOLV  HW1     5590    5.992399190    3.895717715    0.648087840
 1155 SOLV  HW2     5591    6.062223680    3.878071451    0.501536772
 1156 SOLV  OW      5592    5.432503699    6.711549154    5.418922486
 1156 SOLV  HW1     5593    5.336926924    6.683466948    5.427667185
 1156 SOLV  HW2     5594    5.489057429    6.656935750    5.480737138
 1157 SOLV  OW      5595    4.366103636    6.304667962    6.526003117
 1157 SOLV  HW1     5596    4.406737110    6.298595657    6.617181603
 1157 SOLV  HW2     5597    4.389107228    6.222564541    6.473741649
 1158 SOLV  OW      5598    4.899326701    3.422301787    5.274984461
 1158 SOLV  HW1     5599    4.907511670    3.442167945    5.177312073
 1158 SOLV  HW2     5600    4.950751369    3.339275436    5.296517877
 1159 SOLV  OW      5601    5.160504856    0.346143656    4.350901577
 1159 SOLV  HW1     5602    5.218523628    0.287215234    4.294661232
 1159 SOLV  HW2     5603    5.064469440    0.329522064    4.328484345
 1160 SOLV  OW      5604    6.201320591    2.956748146    5.209633356
 1160 SOLV  HW1     5605    6.150593326    3.037555110    5.239583610
 1160 SOLV  HW2     5606    6.299456170    2.975363251    5.214417293
 1161 SOLV  OW      5607    4.707876625    0.272861287    3.765058919
 1161 SOLV  HW1     5608    4.718050953    0.272901850    3.864547294
 1161 SOLV  HW2     5609    4.777524970    0.332015397    3.724422373
 1162 SOLV  OW      5610    5.110786495    4.237621272    6.693731924
 1162 SOLV  HW1     5611    5.156919766    4.238772323    6.605005663
 1162 SOLV  HW2     5612    5.058967612    4.322354288    6.705434714
 1163 SOLV  OW      5613    4.964847306    4.383230269    4.612372379
 1163 SOLV  HW1     5614    4.985520461    4.394124438    4.709611575
 1163 SOLV  HW2     5615    4.972184684    4.471854821    4.566619588
 1164 SOLV  OW      5616    3.896302946    4.433810254    5.413616696
 1164 SOLV  HW1     5617    3.944024698    4.518189114    5.438208360
 1164 SOLV  HW2     5618    3.959792531    4.356751303    5.419346420
 1165 SOLV  OW      5619    5.921091281    3.090181158    3.725129072
 1165 SOLV  HW1     5620    5.887043707    3.079967297    3.818606808
 1165 SOLV  HW2     5621    5.874586300    3.024819161    3.665407395
 1166 SOLV  OW      5622    6.475636240    5.009133707    3.753541873
 1166 SOLV  HW1     5623    6.382999376    4.974827805    3.737948600
 1166 SOLV  HW2     5624    6.479222243    5.056586219    3.841501898
 1167 SOLV  OW      5625    4.752518421    4.895243198    3.736858302
 1167 SOLV  HW1     5626    4.812257141    4.872196564    3.813679657
 1167 SOLV  HW2     5627    4.683858535    4.823448529    3.725339458
 1168 SOLV  OW      5628    5.652777814    4.108045781    3.558197856
 1168 SOLV  HW1     5629    5.741032197    4.149733782    3.579984511
 1168 SOLV  HW2     5630    5.649439936    4.015480574    3.595906123
 1169 SOLV  OW      5631    5.016695459    5.089272585    5.241799648
 1169 SOLV  HW1     5632    5.067840091    5.004020541    5.252647690
 1169 SOLV  HW2     5633    5.073808274    5.166249542    5.270330897
 1170 SOLV  OW      5634    3.948843027    5.245909809    4.911591096
 1170 SOLV  HW1     5635    3.982821516    5.312295108    4.844954594
 1170 SOLV  HW2     5636    3.861280284    5.277363888    4.948270143
 1171 SOLV  OW      5637    5.331242300    5.678033091    4.359313669
 1171 SOLV  HW1     5638    5.362662197    5.756110702    4.305290421
 1171 SOLV  HW2     5639    5.366593426    5.593462565    4.319315147
 1172 SOLV  OW      5640    3.924125874    4.218252485    5.168731545
 1172 SOLV  HW1     5641    4.020274956    4.210831000    5.142240676
 1172 SOLV  HW2     5642    3.898276811    4.138368661    5.223062863
 1173 SOLV  OW      5643    3.320832367    4.916194658    5.607578114
 1173 SOLV  HW1     5644    3.379420732    4.978494361    5.555734817
 1173 SOLV  HW2     5645    3.246712359    4.883582810    5.548890162
 1174 SOLV  OW      5646    4.498939791    5.064948183    5.414124645
 1174 SOLV  HW1     5647    4.431900022    5.088644952    5.343809829
 1174 SOLV  HW2     5648    4.590184090    5.092348995    5.383732650
 1175 SOLV  OW      5649    5.281272431    4.770926205    0.205869083
 1175 SOLV  HW1     5650    5.294925246    4.853613008    0.151296800
 1175 SOLV  HW2     5651    5.341949657    4.698697392    0.172660803
 1176 SOLV  OW      5652    6.028035527    5.825727216    4.708839235
 1176 SOLV  HW1     5653    6.035507078    5.895479818    4.637562813
 1176 SOLV  HW2     5654    5.951160145    5.765163088    4.688255105
 1177 SOLV  OW      5655    4.318887552    4.808593609    0.408838964
 1177 SOLV  HW1     5656    4.362047705    4.886331067    0.363062065
 1177 SOLV  HW2     5657    4.260622712    4.841774894    0.483038237
 1178 SOLV  OW      5658    4.640157253    5.216184408    6.834693893
 1178 SOLV  HW1     5659    4.566643283    5.219920986    6.766993666
 1178 SOLV  HW2     5660    4.634326693    5.130237918    6.885494581
 1179 SOLV  OW      5661    4.440696847    4.549155261    3.509160691
 1179 SOLV  HW1     5662    4.493257901    4.508672800    3.434326133
 1179 SOLV  HW2     5663    4.490241511    4.536817052    3.595153265
 1180 SOLV  OW      5664    5.573983969    4.475729751    5.181039242
 1180 SOLV  HW1     5665    5.535070235    4.544056302    5.119243477
 1180 SOLV  HW2     5666    5.570734148    4.385750048    5.137513095
 1181 SOLV  OW      5667    4.272318869    4.922074676    6.454104338
 1181 SOLV  HW1     5668    4.262008880    4.948341452    6.358167878
 1181 SOLV  HW2     5669    4.210001307    4.976378027    6.510386374
 1182 SOLV  OW      5670    0.216105576    4.923209828    3.781182411
 1182 SOLV  HW1     5671    0.290151015    4.856008241    3.782861477
 1182 SOLV  HW2     5672    0.231735884    4.991786147    3.852277587
 1183 SOLV  OW      5673    4.935214173    6.080527744    5.665073480
 1183 SOLV  HW1     5674    4.989629700    6.096329514    5.747479079
 1183 SOLV  HW2     5675    4.973094690    6.133827500    5.589406127
 1184 SOLV  OW      5676    4.759364348    5.283538817    6.551377599
 1184 SOLV  HW1     5677    4.785988052    5.189428727    6.530496208
 1184 SOLV  HW2     5678    4.737343788    5.291132428    6.648634502
 1185 SOLV  OW      5679    5.723822788    5.424710794    4.293042178
 1185 SOLV  HW1     5680    5.755799742    5.350303581    4.234369862
 1185 SOLV  HW2     5681    5.727537171    5.395680541    4.388670614
 1186 SOLV  OW      5682    6.898130681    4.651340256    5.091987356
 1186 SOLV  HW1     5683    6.936979205    4.563089909    5.118495980
 1186 SOLV  HW2     5684    6.943985425    4.724444709    5.142515381
 1187 SOLV  OW      5685    5.757220122    4.753381902    6.436252024
 1187 SOLV  HW1     5686    5.800106746    4.736591243    6.347489355
 1187 SOLV  HW2     5687    5.668156567    4.796760231    6.422541932
 1188 SOLV  OW      5688    0.115284278    4.228812372    4.270301085
 1188 SOLV  HW1     5689    0.171036877    4.220923185    4.352950040
 1188 SOLV  HW2     5690    0.138461419    4.154702207    4.207278542
 1189 SOLV  OW      5691    5.441281012    5.580124239    6.013494292
 1189 SOLV  HW1     5692    5.446940681    5.487724903    5.975655023
 1189 SOLV  HW2     5693    5.346125184    5.610868978    6.012238297
 1190 SOLV  OW      5694    2.977838728    6.449765407    5.669132371
 1190 SOLV  HW1     5695    2.929780429    6.444543840    5.756682729
 1190 SOLV  HW2     5696    3.055305267    6.512481830    5.677344790
 1191 SOLV  OW      5697    3.667470962    4.275136909    6.002729489
 1191 SOLV  HW1     5698    3.701872724    4.310757323    6.089615489
 1191 SOLV  HW2     5699    3.708065369    4.185460329    5.985074213
 1192 SOLV  OW      5700    5.517536296    3.301735964    4.399638912
 1192 SOLV  HW1     5701    5.449440515    3.373462489    4.384814843
 1192 SOLV  HW2     5702    5.491060956    3.246484994    4.478681869
 1193 SOLV  OW      5703    4.255403508    3.162273719    3.597018404
 1193 SOLV  HW1     5704    4.346666589    3.202459104    3.604632577
 1193 SOLV  HW2     5705    4.232043600    3.150715391    3.500465777
 1194 SOLV  OW      5706    6.216156797    5.951606554    5.143196645
 1194 SOLV  HW1     5707    6.196868829    5.868163026    5.091557119
 1194 SOLV  HW2     5708    6.306240968    5.944225756    5.185996305
 1195 SOLV  OW      5709    4.703079820    6.061038402    4.013690246
 1195 SOLV  HW1     5710    4.708271132    6.155362314    3.980862338
 1195 SOLV  HW2     5711    4.612556331    6.023655261    3.993451736
[truncated: 5,014,010 more chars]
