# Supplementary material for: Accelerated Enveloping Distribution Sampling to Probe the Presence of Water Molecules
Source: J Chem Theory Comput. 2023 May 11;19(11):3379–90. doi: 10.1021/acs.jctc.3c00109 (PMC10269333; doi:10.1021/acs.jctc.3c00109)
Supplement: Supplementary file 2 — ct3c00109_si_002.zip [file ct3c00109_si_002.zip › paper_TI_AEDS/eq/2N6/eq_4fcq_2N6_4.cnf]

TITLE
	MD++
	Automatically generated input file
	ogracia Fri Oct 28 05:06:40 2022

	final configuration
END
TIMESTEP
          10000   80.000000000
END
POSITION
# first 24 chars ignored
    1 GLU   H1         1    0.175694361    2.421634459    0.530927977
    1 GLU   H2         2    0.107468361    2.324610345    0.641650952
    1 GLU   N          3    0.089276812    2.396440302    0.574493574
    1 GLU   H3         4    0.051869363    2.472887429    0.626996143
    1 GLU   CA         5   -0.012659556    2.356757256    0.476272788
    1 GLU   CB         6    6.845894899    2.479443022    0.407620928
    1 GLU   CG         7    6.714729174    2.463797163    0.330440450
    1 GLU   CD         8    6.608129987    2.407953485    0.424917616
    1 GLU   OE1        9    6.594488271    2.283727334    0.422316246
    1 GLU   OE2       10    6.547837994    2.484570440    0.503129426
    1 GLU   C         11    0.047499675    2.258094628    0.375974889
    1 GLU   O         12    0.166821469    2.229847851    0.385752452
    2 VAL   N         13    6.875487502    2.199730757    0.298434231
    2 VAL   H         14    6.777792648    2.213924607    0.314437973
    2 VAL   CA        15    6.905358440    2.098804277    0.195810355
    2 VAL   CB        16    6.777164446    2.047255559    0.130077306
    2 VAL   CG1       17    6.802452289    1.948436191    0.016041093
    2 VAL   CG2       18    6.701749810    1.969317608    0.237996027
    2 VAL   C         19    0.087469414    2.143394417    0.089919299
    2 VAL   O         20    0.068306892    2.247045395    0.026520815
    3 GLU   N         21    0.182869598    2.053909762    0.065829851
    3 GLU   H         22    0.179260009    1.962692375    0.106659104
    3 GLU   CA        23    0.274601959    2.066851795    6.870619195
    3 GLU   CB        24    0.414485602    2.036840100    6.924889981
    3 GLU   CG        25    0.458147547    2.157673123    7.007952649
    3 GLU   CD        26    0.592552533    2.132545857    0.157650118
    3 GLU   OE1       27    0.587798504    2.118213150    0.281730363
    3 GLU   OE2       28    0.696647933    2.115154711    0.090667315
    3 GLU   C         29    0.246425211    1.964050616    6.760849162
    3 GLU   O         30    0.204342501    1.851951297    6.789008832
    4 THR   N         31    0.259034330    2.008686857    6.636199186
    4 THR   H         32    0.283127103    2.103035097    6.613422675
    4 THR   CA        33    0.231347627    1.912534718    6.528504194
    4 THR   CB        34    0.112827359    1.946379437    6.437841753
    4 THR   OG1       35   -0.001301067    1.973578264    6.519591807
    4 THR   HG1       36    0.040021512    2.020322938    6.597741536
    4 THR   CG2       37    0.080127703    1.833706233    6.339650288
    4 THR   C         38    0.351418636    1.900454408    6.434429193
    4 THR   O         39    0.403008731    2.002150731    6.388327997
    5 PHE   N         40    0.380935569    1.774125948    6.405095112
    5 PHE   H         41    0.329118231    1.696722784    6.441492023
    5 PHE   CA        42    0.479296434    1.734517087    6.303278339
    5 PHE   CB        43    0.580392068    1.637962875    6.365464877
    5 PHE   CG        44    0.640615672    1.681899480    6.499074165
    5 PHE   CD1       45    0.558284679    1.672286191    6.610642488
    5 PHE   HD1       46    0.466055154    1.614204783    6.609658260
    5 PHE   CD2       47    0.748209269    1.769902886    6.499210064
    5 PHE   HD2       48    0.806705496    1.785488440    6.408571346
    5 PHE   CE1       49    0.591400534    1.740090114    6.727376365
    5 PHE   HE1       50    0.521438725    1.752895728    6.809973954
    5 PHE   CE2       51    0.779610712    1.842712164    6.613362832
    5 PHE   HE2       52    0.855905033    1.920413819    6.608605788
    5 PHE   CZ        53    0.701392714    1.825055477    6.726900888
    5 PHE   HZ        54    0.714171381    1.894658992    6.809804787
    5 PHE   C         55    0.409365852    1.659116956    6.189993147
    5 PHE   O         56    0.297233552    1.611232569    6.206150788
    6 ALA   N         57    0.461499780    1.665787297    6.067811407
    6 ALA   H         58    0.537413421    1.727674239    6.047607495
    6 ALA   CA        59    0.408444078    1.582862329    5.958634698
    6 ALA   CB        60    0.419474558    1.661752934    5.828006978
    6 ALA   C         61    0.487670992    1.452461829    5.947229793
    6 ALA   O         62    0.610063157    1.443694786    5.955732574
    7 PHE   N         63    0.418080999    1.348140307    5.902882024
    7 PHE   H         64    0.322173555    1.356638353    5.875843098
    7 PHE   CA        65    0.467563444    1.215398732    5.863637125
    7 PHE   CB        66    0.352613044    1.114429305    5.861387137
    7 PHE   CG        67    0.347394779    1.041167044    5.995604925
    7 PHE   CD1       68    0.449137056    0.958686509    6.042162088
    7 PHE   HD1       69    0.547482332    0.955439576    5.995285753
    7 PHE   CD2       70    0.223632935    1.034832947    6.058569347
    7 PHE   HD2       71    0.136185878    1.074625875    6.007085997
    7 PHE   CE1       72    0.424663400    0.874073522    6.149679652
    7 PHE   HE1       73    0.502814941    0.803442416    6.177690076
    7 PHE   CE2       74    0.199722431    0.953935550    6.169038472
    7 PHE   HE2       75    0.102872659    0.955248403    6.219032455
    7 PHE   CZ        76    0.300440262    0.868192851    6.211756617
    7 PHE   HZ        77    0.279032130    0.785374369    6.279312455
    7 PHE   C         78    0.531868731    1.219950492    5.724882231
    7 PHE   O         79    0.484823679    1.288821306    5.634492430
    8 GLN   N         80    0.632054110    1.134106282    5.708118069
    8 GLN   H         81    0.668616286    1.081319904    5.784778396
    8 GLN   CA        82    0.704717640    1.105830237    5.583506395
    8 GLN   CB        83    0.818445284    1.012862095    5.626253040
    8 GLN   CG        84    0.936450410    1.101914953    5.665627278
    8 GLN   CD        85    1.073347423    1.033640468    5.663703590
    8 GLN   OE1       86    1.098364010    0.931604537    5.599744352
    8 GLN   NE2       87    1.156719304    1.084872049    5.753777811
    8 GLN   HE21      88    1.253606494    1.063477032    5.766196462
    8 GLN   HE22      89    1.120996568    1.161819961    5.806720280
    8 GLN   C         90    0.614031829    1.034871966    5.482759147
    8 GLN   O         91    0.556657668    0.932967572    5.520839249
    9 ALA   N         92    0.648993364    1.058011993    5.356551203
    9 ALA   H         93    0.739547076    1.095138302    5.336054734
    9 ALA   CA        94    0.568070246    1.009448623    5.243852502
    9 ALA   CB        95    0.643101820    1.053514273    5.117997309
    9 ALA   C         96    0.529097942    0.861603595    5.238194987
    9 ALA   O         97    0.409500819    0.832919687    5.238913947
   10 GLU   N         98    0.628542782    0.781598819    5.275562678
   10 GLU   H         99    0.720420435    0.818299086    5.290108722
   10 GLU   CA       100    0.615056154    0.635300186    5.280098566
   10 GLU   CB       101    0.754536683    0.575446247    5.299334630
   10 GLU   CG       102    0.845452627    0.612656115    5.182050144
   10 GLU   CD       103    0.924905604    0.743276779    5.187921018
   10 GLU   OE1      104    0.901553525    0.828689359    5.276135930
   10 GLU   OE2      105    1.016288971    0.748196625    5.102766531
   10 GLU   C        106    0.520230182    0.582007714    5.387686105
   10 GLU   O        107    0.427760449    0.506830303    5.357244264
   11 ILE   N        108    0.532621897    0.642529169    5.505465591
   11 ILE   H        109    0.600713393    0.710237150    5.477551839
   11 ILE   CA       110    0.446354990    0.614522823    5.621155731
   11 ILE   CB       111    0.522337955    0.675432459    5.739170470
   11 ILE   CG1      112    0.670331982    0.636967350    5.744608016
   11 ILE   CG2      113    0.454023290    0.633052877    5.869347572
   11 ILE   CD       114    0.748554035    0.716990405    5.848947006
   11 ILE   C        115    0.308555339    0.675137000    5.593839473
   11 ILE   O        116    0.210677337    0.606514200    5.622857566
   12 ALA   N        117    0.299981927    0.791908876    5.530729517
   12 ALA   H        118    0.373925370    0.850975966    5.498427098
   12 ALA   CA       119    0.164280702    0.832381461    5.491265219
   12 ALA   CB       120    0.156084735    0.980078291    5.452130364
   12 ALA   C        121    0.101057460    0.745940416    5.381985894
   12 ALA   O        122   -0.016711497    0.712278730    5.393267215
   13 GLN   N        123    0.178082038    0.693488017    5.287090838
   13 GLN   H        124    0.269254542    0.731884645    5.272486945
   13 GLN   CA       125    0.139074930    0.594959438    5.185192939
   13 GLN   CB       126    0.240043704    0.577982939    5.071499590
   13 GLN   CG       127    0.245203725    0.710097405    4.994505159
   13 GLN   CD       128    0.372835100    0.714244031    4.910236917
   13 GLN   OE1      129    0.423655666    0.624182948    4.843658305
   13 GLN   NE2      130    0.434288012    0.832182960    4.908815742
   13 GLN   HE21     131    0.518491001    0.853028883    4.859075311
   13 GLN   HE22     132    0.393145958    0.912235666    4.952380526
   13 GLN   C        133    0.092334245    0.460518435    5.241317135
   13 GLN   O        134   -0.007587102    0.404899767    5.195999884
   14 LEU   N        135    0.164363916    0.411193083    5.341667703
   14 LEU   H        136    0.258224497    0.442539419    5.356135097
   14 LEU   CA       137    0.122293503    0.296771219    5.423823681
   14 LEU   CB       138    0.235417623    0.272618084    5.523985976
   14 LEU   CG       139    0.231063355    0.131878682    5.583819794
   14 LEU   CD1      140    0.261182225    0.021137054    5.482636066
   14 LEU   CD2      141    0.325681495    0.116145118    5.703007919
   14 LEU   C        142    6.908372223    0.303947257    5.499382030
   14 LEU   O        143    6.822208798    0.220347510    5.472603150
   15 MET   N        144    6.888859394    0.419053915    5.563090013
   15 MET   H        145    6.965310293    0.483241314    5.569080841
   15 MET   CA       146    6.761588097    0.458564163    5.625165047
   15 MET   CB       147    6.778146745    0.594104864    5.694183377
   15 MET   CG       148    6.789989127    0.572874032    5.845242253
   15 MET   SD       149    6.837542446    0.718531317    5.945313918
   15 MET   CE       150    7.005154166    0.745787703    5.891952851
   15 MET   C        151    6.641036093    0.464269363    5.531119899
   15 MET   O        152    6.557157900    0.374360064    5.534456959
   16 SER   N        153    6.663695365    0.535623340    5.421185243
   16 SER   H        154    6.742001818    0.597043324    5.411329476
   16 SER   CA       155    6.567325185    0.539614980    5.310241368
   16 SER   CB       156    6.590567697    0.659133192    5.217583959
   16 SER   OG       157    6.569992738    0.775865748    5.297579856
   16 SER   HG       158    6.616213778    0.849859823    5.248707582
   16 SER   C        159    6.539608879    0.409476474    5.234698630
   16 SER   O        160    6.420906195    0.390143306    5.208891505
   17 LEU   N        161    6.641677355    0.325221173    5.221576854
   17 LEU   H        162    6.733800232    0.353548953    5.248239797
   17 LEU   CA       163    6.629610045    0.189079990    5.167438065
   17 LEU   CB       164    6.767398735    0.122786702    5.161755714
   17 LEU   CG       165    6.761324986    6.900647191    5.102870324
   17 LEU   CD1      166    6.778471273    6.893430713    4.951005488
   17 LEU   CD2      167    6.865489229    6.813383582    5.173169881
   17 LEU   C        168    6.539713512    0.103671250    5.257079412
   17 LEU   O        169    6.428788875    0.066540328    5.219037906
   18 ILE   N        170    6.574415396    0.085484702    5.384182957
   18 ILE   H        171    6.659117142    0.128358588    5.415630288
   18 ILE   CA       172    6.495714135    0.013226264    5.485158279
   18 ILE   CB       173    6.571171457    0.011465441    5.618250477
   18 ILE   CG1      174    6.708631131   -0.052208609    5.596721256
   18 ILE   CG2      175    6.497417733   -0.053543412    5.735486440
   18 ILE   CD       176    6.801098589   -0.048045523    5.718546697
   18 ILE   C        177    6.349137564    0.055527124    5.496881591
   18 ILE   O        178    6.260431183   -0.029634227    5.499850760
   19 ILE   N        179    6.325511834    0.186017488    5.486728266
   19 ILE   H        180    6.400778816    0.248752088    5.506725637
   19 ILE   CA       181    6.189352047    0.240963928    5.493980760
   19 ILE   CB       182    6.190099731    0.390999183    5.523980218
   19 ILE   CG1      183    6.261564698    0.411827709    5.657666070
   19 ILE   CG2      184    6.049895184    0.452186899    5.527143539
   19 ILE   CD       185    6.314774663    0.555098748    5.664987074
   19 ILE   C        186    6.104835275    0.201981292    5.372546540
   19 ILE   O        187    5.989766621    0.158984314    5.378940156
   20 ASN   N        188    6.167497423    0.207652812    5.255378807
   20 ASN   H        189    6.261397413    0.241566101    5.249713023
   20 ASN   CA       190    6.096545571    0.186039476    5.128478960
   20 ASN   CB       191    6.147531324    0.284842760    5.023390053
   20 ASN   CG       192    6.096147677    0.428109553    5.038890336
   20 ASN   OD1      193    6.003531318    0.477887187    4.975074143
   20 ASN   ND2      194    6.166527865    0.507301129    5.119291353
   20 ASN   HD21     195    6.125085006    0.597936452    5.111162288
   20 ASN   HD22     196    6.256807025    0.483919350    5.155377767
   20 ASN   C        197    6.085402094    0.045877298    5.068165803
   20 ASN   O        198    5.976509953    0.000237627    5.033690852
   21 THR   N        199    6.199079344    6.895982120    5.073213487
   21 THR   H        200    6.282727250    6.936945093    5.109592453
   21 THR   CA       201    6.199205245    6.765138547    5.006237437
   21 THR   CB       202    6.347595389    6.728622205    4.999059525
   21 THR   OG1      203    6.414333147    6.819510252    4.911113878
   21 THR   HG1      204    6.462679798    6.772599265    4.837220174
   21 THR   CG2      205    6.378166283    6.583790805    4.960388444
   21 THR   C        206    6.118708439    6.664310839    5.088480488
   21 THR   O        207    6.133422118    6.644328917    5.208950717
   22 PHE   N        208    6.027748069    6.602116988    5.013993335
   22 PHE   H        209    6.034043544    6.618954977    4.915621144
   22 PHE   CA       210    5.928646483    6.504174368    5.060860272
   22 PHE   CB       211    5.817363591    6.478122968    4.959132507
   22 PHE   CG       212    5.693778326    6.424332175    5.031557382
   22 PHE   CD1      213    5.579935873    6.499718472    5.057612728
   22 PHE   HD1      214    5.585912795    6.608551588    5.056139363
   22 PHE   CD2      215    5.687642607    6.290510678    5.068659207
   22 PHE   HD2      216    5.762620274    6.221747265    5.029507277
   22 PHE   CE1      217    5.463372828    6.446974796    5.111938821
   22 PHE   HE1      218    5.384045370    6.514171162    5.144692498
   22 PHE   CE2      219    5.573644620    6.237768266    5.128188168
   22 PHE   HE2      220    5.572033809    6.135797190    5.166677143
   22 PHE   CZ       221    5.459113877    6.313399809    5.150153496
   22 PHE   HZ       222    5.374325687    6.276275575    5.207703620
   22 PHE   C        223    5.996977491    6.378859559    5.115997779
   22 PHE   O        224    6.068969324    6.310990428    5.042922767
   23 TYR   N        225    5.956382110    6.349838348    5.239289527
   23 TYR   H        226    5.875621431    6.388156091    5.284116568
   23 TYR   CA       227    6.019934765    6.242385010    5.316920842
   23 TYR   CB       228    6.155563803    6.288496800    5.370683883
   23 TYR   CG       229    6.227331292    6.186026746    5.458751587
   23 TYR   CD1      230    6.313279407    6.092070449    5.403018868
   23 TYR   HD1      231    6.300035082    6.055543934    5.301181054
   23 TYR   CD2      232    6.221830240    6.195425250    5.597320497
   23 TYR   HD2      233    6.143345040    6.254776930    5.644183535
   23 TYR   CE1      234    6.396180982    6.015428473    5.484094252
   23 TYR   HE1      235    6.453539583    5.933732991    5.440331966
   23 TYR   CE2      236    6.301454336    6.120164284    5.682839386
   23 TYR   HE2      237    6.299639812    6.148742085    5.788010756
   23 TYR   CZ       238    6.388162193    6.030118105    5.622078998
   23 TYR   OH       239    6.427164870    5.924182438    5.697917807
   23 TYR   HH       240    6.386308018    5.941220948    5.787578613
   23 TYR   C        241    5.926883758    6.202184634    5.431512804
   23 TYR   O        242    5.892519875    6.282144545    5.518436911
   24 SER   N        243    5.891699316    6.073935512    5.430676277
   24 SER   H        244    5.930172953    6.008202703    5.365882306
   24 SER   CA       245    5.796684859    6.019368911    5.528694957
   24 SER   CB       246    5.713055972    5.909670319    5.462483561
   24 SER   OG       247    5.624741352    5.964645851    5.364368426
   24 SER   HG       248    5.669128865    5.935595668    5.279599090
   24 SER   C        249    5.850935199    5.952413840    5.655118528
   24 SER   O        250    5.786175149    5.968316126    5.758488102
   25 ASN   N        251    5.968911185    5.891076842    5.658512386
   25 ASN   H        252    6.022201908    5.856326601    5.581359812
   25 ASN   CA       253    6.019657748    5.832747486    5.783534396
   25 ASN   CB       254    6.112578506    5.714580698    5.755071034
   25 ASN   CG       255    6.135196730    5.633039199    5.882534237
   25 ASN   OD1      256    6.219084367    5.660194432    5.968292374
   25 ASN   ND2      257    6.044992741    5.538559215    5.907495398
   25 ASN   HD21     258    6.048726555    5.498332592    5.998963866
   25 ASN   HD22     259    5.971584771    5.516653127    5.843231465
   25 ASN   C        260    6.084036986    5.934091281    5.878355672
   25 ASN   O        261    6.205373236    5.940161521    5.897606465
   26 LYSH  N        262    5.999103521    6.028467140    5.917960017
   26 LYSH  H        263    5.901041829    6.018931004    5.900801938
   26 LYSH  CA       264    6.035738459    6.144085835    6.001035775
   26 LYSH  CB       265    5.910582606    6.231122028    6.014206985
   26 LYSH  CG       266    5.863927963    6.298919295    5.885212010
   26 LYSH  CD       267    5.720611617    6.351350517    5.896184341
   26 LYSH  CE       268    5.666138901    6.375769358    5.755313439
   26 LYSH  NZ       269    5.535611571    6.442698814    5.764849971
   26 LYSH  HZ1      270    5.540959247    6.533545927    5.806281537
   26 LYSH  HZ2      271    5.475109440    6.393062198    5.827104422
   26 LYSH  HZ3      272    5.492895421    6.446576941    5.674515642
   26 LYSH  C        273    6.099815973    6.114104724    6.136707781
   26 LYSH  O        274    6.181231293    6.192884259    6.184620772
   27 GLU   N        275    6.056130487    6.005463594    6.199776659
   27 GLU   H        276    5.981085534    5.950589842    6.162925791
   27 GLU   CA       277    6.102689174    5.961473324    6.332103333
   27 GLU   CB       278    6.041178892    5.825538470    6.365973688
   27 GLU   CG       279    6.064331754    5.721336937    6.256366315
   27 GLU   CD       280    6.021217197    5.576079803    6.277558699
   27 GLU   OE1      281    5.983702737    5.505148658    6.181712791
   27 GLU   OE2      282    6.024607454    5.523154190    6.390737495
   27 GLU   C        283    6.252034741    5.959066127    6.365310132
   27 GLU   O        284    6.294592132    5.995827711    6.474706523
   28 ILE   N        285    6.337620508    5.953149850    6.263672399
   28 ILE   H        286    6.307882603    5.943349484    6.168692997
   28 ILE   CA       287    6.483896399    5.956975987    6.277778509
   28 ILE   CB       288    6.554736481    5.914329826    6.149030302
   28 ILE   CG1      289    6.504767035    5.989835687    6.025688666
   28 ILE   CG2      290    6.537421209    5.762364607    6.144976439
   28 ILE   CD       291    6.568265207    6.127040993    6.002154421
   28 ILE   C        292    6.542036330    6.085896692    6.336179551
   28 ILE   O        293    6.644985486    6.078326212    6.403068911
   29 PHE   N        294    6.463084815    6.192786278    6.341782381
   29 PHE   H        295    6.368024509    6.186186725    6.311429603
   29 PHE   CA       296    6.501799440    6.322017403    6.400173256
   29 PHE   CB       297    6.388664853    6.422062352    6.375619424
   29 PHE   CG       298    6.278974400    6.440841980    6.480599055
   29 PHE   CD1      299    6.157383653    6.379040798    6.453876703
   29 PHE   HD1      300    6.132502358    6.333470380    6.358039164
   29 PHE   CD2      301    6.302510438    6.520840302    6.591801684
   29 PHE   HD2      302    6.393966321    6.578436920    6.605924415
   29 PHE   CE1      303    6.055720043    6.387255942    6.548311983
   29 PHE   HE1      304    5.955430628    6.353710717    6.521875601
   29 PHE   CE2      305    6.203796540    6.523680717    6.689619258
   29 PHE   HE2      306    6.219410263    6.576534513    6.783655163
   29 PHE   CZ       307    6.083894698    6.457952056    6.664631043
   29 PHE   HZ       308    6.011044399    6.463097970    6.745546770
   29 PHE   C        309    6.538589986    6.312773861    6.548410704
   29 PHE   O        310    6.645867918    6.358097608    6.588003367
   30 LEU   N        311    6.468887706    6.223745972    6.618451647
   30 LEU   H        312    6.405697940    6.164266656    6.568743724
   30 LEU   CA       313    6.494667441    6.196816210    6.760657064
   30 LEU   CB       314    6.376858004    6.121752608    6.823083385
   30 LEU   CG       315    6.370052153    6.152607696    0.053855047
   30 LEU   CD1      316    6.319619193    6.295859131    0.072502345
   30 LEU   CD2      317    6.290007123    6.043105553    0.124651283
   30 LEU   C        318    6.627563594    6.127768859    6.792022356
   30 LEU   O        319    6.701241168    6.174862439    6.878533470
   31 ARG   N        320    6.668409088    6.037581673    6.703203742
   31 ARG   H        321    6.609247898    6.001543932    6.631084154
   31 ARG   CA       322    6.793289492    5.961375100    6.717652808
   31 ARG   CB       323    6.801986724    5.863708380    6.600197447
   31 ARG   CG       324    6.870388028    5.730498265    6.631634632
   31 ARG   CD       325    6.871218467    5.638467081    6.509403830
   31 ARG   NE       326    6.927323829    5.702371965    6.389498221
   31 ARG   HE       327    6.966929774    5.793267804    6.402562254
   31 ARG   CZ       328    6.909589842    5.657783882    6.264386661
   31 ARG   NH1      329    6.841444922    5.544179665    6.244223300
   31 ARG   HH11     330    6.830054447    5.508228150    6.151607177
   31 ARG   HH12     331    6.802749273    5.493160101    6.321024951
   31 ARG   NH2      332    6.960244757    5.723095335    6.158918293
   31 ARG   HH21     333    6.953525139    5.681362028    6.068291707
   31 ARG   HH22     334    7.006088699    5.811282617    6.169948935
   31 ARG   C        335    6.917286961    6.050919665    6.713383610
   31 ARG   O        336    6.988389485    6.058360378    6.813478871
   32 GLU   N        337    6.914689319    6.143447824    6.617880771
   32 GLU   H        338    6.848486623    6.172887748    6.548950439
   32 GLU   CA       339    0.097869760    6.247654834    6.599969056
   32 GLU   CB       340    0.099885695    6.305948764    6.458540248
   32 GLU   CG       341    0.078148353    6.202778181    6.347682335
   32 GLU   CD       342    0.190865058    6.099993681    6.335946215
   32 GLU   OE1      343    0.307355102    6.122581563    6.375250889
   32 GLU   OE2      344    0.159956498    5.992343840    6.280463617
   32 GLU   C        345    0.110853151    6.357759202    6.705401849
   32 GLU   O        346    0.220555346    6.407026992    6.731196001
   33 LEU   N        347    6.917801743    6.408482671    6.756164082
   33 LEU   H        348    6.829536711    6.376982646    6.721274643
   33 LEU   CA       349    6.918901226    6.489704460    6.878686679
   33 LEU   CB       350    6.776134782    6.539848125    6.901386480
   33 LEU   CG       351    6.725244410    6.642933386    6.800405783
   33 LEU   CD1      352    6.574102044    6.653553358    6.821693942
   33 LEU   CD2      353    6.790013367    6.781507184    6.797046452
   33 LEU   C        354    0.046502672    6.414934117    0.084872210
   33 LEU   O        355    0.124163030    6.473646389    0.160051738
   34 ILE   N        356    0.000465582    6.290897819    0.098506728
   34 ILE   H        357   -0.079034680    6.262364725    0.044959393
   34 ILE   CA       358    0.053035327    6.206737140    0.206961338
   34 ILE   CB       359    6.887789997    6.081561157    0.232578950
   34 ILE   CG1      360    6.816469220    6.084196217    0.367919978
   34 ILE   CG2      361    6.960819014    5.947408592    0.223636337
   34 ILE   CD       362    6.694780127    6.176364528    0.378274680
   34 ILE   C        363    0.204020531    6.184030891    0.196934153
   34 ILE   O        364    0.274525592    6.191434544    0.297454299
   35 SER   N        365    0.253478338    6.156979593    0.076471906
   35 SER   H        366    0.195326562    6.128336016    0.000323007
   35 SER   CA       367    0.395883103    6.145675996    0.041766386
   35 SER   CB       368    0.412003726    6.112983287    6.812091329
   35 SER   OG       369    0.542215175    6.055564500    6.797916936
   35 SER   HG       370    0.604925320    6.133391932    6.801133363
   35 SER   C        371    0.481841080    6.264014681    0.086668301
   35 SER   O        372    0.575930871    6.247926572    0.164254787
   36 ASN   N        373    0.433967700    6.382694462    0.050414841
   36 ASN   H        374    0.364964480    6.400012452   -0.019870181
   36 ASN   CA       375    0.491757773    6.510785367    0.093579636
   36 ASN   CB       376    0.431696480    6.623160235    0.008866393
   36 ASN   CG       377    0.507316458    6.634281324    6.795260155
   36 ASN   OD1      378    0.619823399    6.682461252    6.783140040
   36 ASN   ND2      379    0.457548686    6.573635125    6.687868771
   36 ASN   HD21     380    0.511585118    6.570363015    6.603797150
   36 ASN   HD22     381    0.377054681    6.514607993    6.693802108
   36 ASN   C        382    0.494780484    6.530209058    0.245318418
   36 ASN   O        383    0.570018017    6.616938449    0.289447044
   37 SER   N        384    0.393384382    6.481874004    0.316551222
   37 SER   H        385    0.306235356    6.455563632    0.275165093
   37 SER   CA       386    0.397970804    6.472701964    0.463193371
   37 SER   CB       387    0.264525766    6.438932284    0.530012131
   37 SER   OG       388    0.174716032    6.548123987    0.508557382
   37 SER   HG       389    0.184946068    6.592121557    0.597773811
   37 SER   C        390    0.494154139    6.364028218    0.511695404
   37 SER   O        391    0.567781866    6.394662173    0.605350494
   38 SER   N        392    0.490042131    6.240302824    0.463056739
   38 SER   H        393    0.424190198    6.207316786    0.395399939
   38 SER   CA       394    0.588408147    6.134545717    0.490454885
   38 SER   CB       395    0.560045782    6.008322325    0.408771155
   38 SER   OG       396    0.669662430    5.916767027    0.415962071
   38 SER   HG       397    0.667735066    5.852472433    0.339387555
   38 SER   C        398    0.735352280    6.176534485    0.483077728
   38 SER   O        399    0.804916799    6.181822537    0.584390358
   39 ASP   N        400    0.765315663    6.244876883    0.372980260
   39 ASP   H        401    0.718027376    6.237786783    0.285147859
   39 ASP   CA       402    0.889190162    6.321202350    0.352057959
   39 ASP   CB       403    0.894976539    6.376333434    0.209456616
   39 ASP   CG       404    0.944422109    6.270544700    0.110613729
   39 ASP   OD1      405    0.870716707    6.171079052    0.093319252
   39 ASP   OD2      406    1.047303701    6.292469773    0.043108538
   39 ASP   C        407    0.923534059    6.430283656    0.453695365
   39 ASP   O        408    1.039861949    6.438767538    0.492721587
   40 ALA   N        409    0.830644179    6.515122952    0.496855122
   40 ALA   H        410    0.732815061    6.496247387    0.488339803
   40 ALA   CA       411    0.854955737    6.611618156    0.605038885
   40 ALA   CB       412    0.737224916    6.709288989    0.601708337
   40 ALA   C        413    0.884595294    6.562418339    0.746833038
   40 ALA   O        414    0.947410307    6.641310211    0.817245884
   41 LEU   N        415    0.800467751    6.463129159    0.774277809
   41 LEU   H        416    0.719223602    6.443328068    0.719445926
   41 LEU   CA       417    0.817921395    6.397609786    0.904712856
   41 LEU   CB       418    0.708130242    6.293132784    0.925613091
   41 LEU   CG       419    0.566629926    6.346744350    0.948189207
   41 LEU   CD1      420    0.457288887    6.241701386    0.927707148
   41 LEU   CD2      421    0.548623005    6.389182813    1.094065858
   41 LEU   C        422    0.952260288    6.324538950    0.909611296
   41 LEU   O        423    1.027665865    6.348750069    1.003721980
   42 ASP   N        424    0.987904359    6.251120418    0.804584547
   42 ASP   H        425    0.925521953    6.234328926    0.728243704
   42 ASP   CA       426    1.118978168    6.187249851    0.785863095
   42 ASP   CB       427    1.108459388    6.108415954    0.655151605
   42 ASP   CG       428    1.123938661    5.958208992    0.679789692
   42 ASP   OD1      429    1.230333895    5.907540288    0.638103522
   42 ASP   OD2      430    1.041622586    5.888858307    0.743328105
   42 ASP   C        431    1.237664881    6.283738532    0.781866371
   42 ASP   O        432    1.350306457    6.247430697    0.815388380
   43 LYSH  N        433    1.208705151    6.405989311    0.738207191
   43 LYSH  H        434    1.139422631    6.417060547    0.666942923
   43 LYSH  CA       435    1.306212579    6.515978777    0.740380285
   43 LYSH  CB       436    1.271271106    6.635799667    0.651862716
   43 LYSH  CG       437    1.404633057    6.700557560    0.614038904
   43 LYSH  CD       438    1.372414619    6.823120806    0.528311293
   43 LYSH  CE       439    1.498920899    6.894725870    0.480612677
   43 LYSH  NZ       440    1.471691300    7.012031861    0.396308806
   43 LYSH  HZ1      441    1.400475640    7.058191053    0.449202545
   43 LYSH  HZ2      442    1.442943126    6.990947510    0.302879727
   43 LYSH  HZ3      443    1.541517683    7.083601516    0.396765660
   43 LYSH  C        444    1.346497217    6.554280620    0.882935052
   43 LYSH  O        445    1.462980929    6.534415363    0.917100689
   44 ILE   N        446    1.246264813    6.577145917    0.967319152
   44 ILE   H        447    1.152650495    6.552916496    0.941808364
   44 ILE   CA       448    1.271550963    6.593150839    1.111240844
   44 ILE   CB       449    1.163687011    6.668464924    1.189374781
   44 ILE   CG1      450    1.220006190    6.727242265    1.318930047
   44 ILE   CG2      451    1.032459594    6.595141227    1.217898168
   44 ILE   CD       452    1.317508102    6.842056039    1.292039413
   44 ILE   C        453    1.333471274    6.475449584    1.186907001
   44 ILE   O        454    1.409558385    6.481689856    1.283354024
   45 ARG   N        455    1.285587956    6.359170027    1.143584254
   45 ARG   H        456    1.209877967    6.353684265    1.078471937
   45 ARG   CA       457    1.335392219    6.227265336    1.185186254
   45 ARG   CB       458    1.248388861    6.119006664    1.120978279
   45 ARG   CG       459    1.277585337    5.980536843    1.179126744
   45 ARG   CD       460    1.258239425    5.869452474    1.075710117
   45 ARG   NE       461    1.258723943    5.739177642    1.143784130
   45 ARG   HE       462    1.339267598    5.701672861    1.189676516
   45 ARG   CZ       463    1.150015925    5.662855393    1.161448914
   45 ARG   NH1      464    1.028353035    5.701483766    1.120681400
   45 ARG   HH11     465    0.959467180    5.629402813    1.113047757
   45 ARG   HH12     466    1.005763036    5.797767271    1.105905631
   45 ARG   NH2      467    1.165802398    5.546091375    1.225242939
   45 ARG   HH21     468    1.078792364    5.500229250    1.243296186
   45 ARG   HH22     469    1.248805889    5.512175211    1.269494884
   45 ARG   C        470    1.481416497    6.199341546    1.149045248
   45 ARG   O        471    1.554036991    6.133498550    1.223360560
   46 TYR   N        472    1.525498049    6.239897063    1.030286977
   46 TYR   H        473    1.465921932    6.239698204    0.949959946
   46 TYR   CA       474    1.666614754    6.242883387    0.989207916
   46 TYR   CB       475    1.678933407    6.265511862    0.838381713
   46 TYR   CG       476    1.810695455    6.206650986    0.787568257
   46 TYR   CD1      477    1.810966939    6.070518769    0.759454454
   46 TYR   HD1      478    1.721151804    6.010906336    0.743303404
   46 TYR   CD2      479    1.928933614    6.276728013    0.808340614
   46 TYR   HD2      480    1.924872460    6.384771035    0.822220181
   46 TYR   CE1      481    1.935941811    6.009849890    0.754655613
   46 TYR   HE1      482    1.937170212    5.900959969    0.749694673
   46 TYR   CE2      483    2.051999018    6.212706221    0.799432383
   46 TYR   HE2      484    2.136722672    6.259636850    0.849436570
   46 TYR   CZ       485    2.056707178    6.076792186    0.770638589
   46 TYR   OH       486    2.169261991    6.008086433    0.737351097
   46 TYR   HH       487    2.247893653    6.064652088    0.762231788
   46 TYR   C        488    1.753396973    6.344415197    1.063855631
   46 TYR   O        489    1.856364399    6.309419482    1.121331914
   47 GLU   N        490    1.696558914    6.462486389    1.086645589
   47 GLU   H        491    1.610430806    6.484693081    1.040921503
   47 GLU   CA       492    1.751870882    6.571079611    1.168861758
   47 GLU   CB       493    1.671587957    6.700956016    1.158994603
   47 GLU   CG       494    1.667917690    6.764819295    1.020014452
   47 GLU   CD       495    1.795110550    6.846829323    0.997601940
   47 GLU   OE1      496    1.811807466    6.959676468    1.048697588
   47 GLU   OE2      497    1.886755990    6.798109103    0.927942385
   47 GLU   C        498    1.775512051    6.526801293    1.313403739
   47 GLU   O        499    1.892355007    6.529383964    1.351762793
   48 SER   N        500    1.676791824    6.465434519    1.378046654
   48 SER   H        501    1.585618449    6.444257858    1.342825450
   48 SER   CA       502    1.687274963    6.414408636    1.515517730
   48 SER   CB       503    1.550632606    6.376082613    1.572705265
   48 SER   OG       504    1.501576944    6.269576492    1.490851510
   48 SER   HG       505    1.402246651    6.268991904    1.502390840
   48 SER   C        506    1.789922125    6.303978894    1.541615685
   48 SER   O        507    1.797953445    6.271020021    1.659852682
   49 LEU   N        508    1.840562478    6.232275150    1.441688946
   49 LEU   H        509    1.805565783    6.237231889    1.348143971
   49 LEU   CA       510    1.951807634    6.137252003    1.456090291
   49 LEU   CB       511    1.980136122    6.076324638    1.318626769
   49 LEU   CG       512    1.865027492    5.991112893    1.264767199
   49 LEU   CD1      513    1.911431592    5.940084796    1.128199770
   49 LEU   CD2      514    1.832734967    5.872520320    1.355866066
   49 LEU   C        515    2.080648865    6.197547226    1.512458091
   49 LEU   O        516    2.150978849    6.122739576    1.580194376
   50 THR   N        517    2.101599341    6.327839069    1.495861846
   50 THR   H        518    2.069179915    6.379336779    1.416497064
   50 THR   CA       519    2.218376771    6.394130749    1.555692037
   50 THR   CB       520    2.316676852    6.457081782    1.456781665
   50 THR   OG1      521    2.245091256    6.530496427    1.357114169
   50 THR   HG1      522    2.272334246    6.625362080    1.373186838
   50 THR   CG2      523    2.410389108    6.353036222    1.395117023
   50 THR   C        524    2.194577805    6.492331470    1.670583672
   50 THR   O        525    2.295081061    6.531603124    1.729648893
   51 ASP   N        526    2.068824640    6.514122649    1.708035420
   51 ASP   H        527    2.017752769    6.428181803    1.710785888
   51 ASP   CA       528    2.023351985    6.635277230    1.777798804
   51 ASP   CB       529    1.989355473    6.736797478    1.668485816
   51 ASP   CG       530    1.933386629    6.864360335    1.731762923
   51 ASP   OD1      531    1.994379471    6.913379132    1.829241306
   51 ASP   OD2      532    1.826657966    6.913560475    1.689189897
   51 ASP   C        533    1.898994156    6.612287128    1.863926057
   51 ASP   O        534    1.811471339    6.545549868    1.809008061
   52 PRO   N        535    1.897507237    6.649413777    1.991635145
   52 PRO   CA       536    1.774580601    6.671962541    2.069053588
   52 PRO   CB       537    1.820550303    6.641983298    2.211876113
   52 PRO   CG       538    1.966166591    6.688717688    2.216668423
   52 PRO   CD       539    2.016425851    6.647886650    2.078035557
   52 PRO   C        540    1.693050237    6.800527525    2.053712210
   52 PRO   O        541    1.570427379    6.790902838    2.053728286
   53 SER   N        542    1.752753380    6.910181263    2.007866634
   53 SER   H        543    1.834146638    6.910045794    1.949757421
   53 SER   CA       544    1.688206596    0.120817663    2.033463153
   53 SER   CB       545    1.796279956    0.229078506    2.036752799
   53 SER   OG       546    1.863492048    0.238449935    1.910877974
   53 SER   HG       547    1.911092104    0.157938616    1.875476331
   53 SER   C        548    1.572692562    0.163990966    1.942874846
   53 SER   O        549    1.475474234    0.225418735    1.986527921
   54 LYSH  N        550    1.576609438    0.129561310    1.814468237
   54 LYSH  H        551    1.665901960    0.108954699    1.774429362
   54 LYSH  CA       552    1.472592228    0.140639320    1.711174409
   54 LYSH  CB       553    1.523331871    0.094172255    1.574501429
   54 LYSH  CG       554    1.607535488    0.206583657    1.513827996
   54 LYSH  CD       555    1.664183604    0.165669330    1.377726302
   54 LYSH  CE       556    1.784011067    0.070611432    1.381517937
   54 LYSH  NZ       557    1.897962697    0.149087103    1.331882363
   54 LYSH  HZ1      558    1.868200421    0.218712445    1.266566318
   54 LYSH  HZ2      559    1.961670270    0.089110878    1.283466847
   54 LYSH  HZ3      560    1.943484366    0.185915479    1.412946841
   54 LYSH  C        561    1.336945111    0.082620407    1.751728637
   54 LYSH  O        562    1.235870012    0.135492286    1.705713538
   55 LEU   N        563    1.334373812    6.890099171    1.824237763
   55 LEU   H        564    1.415999200    6.835307694    1.842513640
   55 LEU   CA       565    1.207050576    6.827546948    1.862757233
   55 LEU   CB       566    1.226528712    6.681323453    1.903356396
   55 LEU   CG       567    1.259135330    6.602504372    1.776343164
   55 LEU   CD1      568    1.294011989    6.458109377    1.812950290
   55 LEU   CD2      569    1.146459530    6.596803774    1.672991072
   55 LEU   C        570    1.125455466    6.893716699    1.973977703
   55 LEU   O        571    1.005742763    6.865445724    1.973598461
   56 ASP   N        572    1.179803858    0.059542596    2.060881557
   56 ASP   H        573    1.278833261    0.057084557    2.074561316
   56 ASP   CA       574    1.099829367    0.121952947    2.167275038
   56 ASP   CB       575    1.190087124    0.222448817    2.239132638
   56 ASP   CG       576    1.307707397    0.158704571    2.313361520
   56 ASP   OD1      577    1.286550543    0.087267232    2.413731307
   56 ASP   OD2      578    1.420953132    0.173533619    2.262591838
   56 ASP   C        579    0.970507973    0.185810464    2.116201172
   56 ASP   O        580    0.865573327    0.160170761    2.175025708
   57 SER   N        581    0.972008724    0.237303452    1.993571098
   57 SER   H        582    1.053542870    0.248746549    1.936798468
   57 SER   CA       583    0.854571067    0.307377668    1.939617230
   57 SER   CB       584    0.898799568    0.389219032    1.818143534
   57 SER   OG       585    0.962816793    0.303354781    1.723381798
   57 SER   HG       586    1.014977563    0.368068404    1.667781371
   57 SER   C        587    0.741049385    0.211819595    1.902290615
   57 SER   O        588    0.626046341    0.254702937    1.894270687
   58 GLY   N        589    0.767609344    0.081524032    1.904875869
   58 GLY   H        590    0.856463028    0.041024627    1.926444566
   58 GLY   CA       591    0.666309076    6.898476894    1.874101145
   58 GLY   C        592    0.728675399    6.760472589    1.852366906
   58 GLY   O        593    0.792427484    6.741448891    1.748906516
   59 LYSH  N        594    0.751807459    6.684138737    1.958811280
   59 LYSH  H        595    0.732858543    6.722383090    2.049249979
   59 LYSH  CA       596    0.809463787    6.549391480    1.947500888
   59 LYSH  CB       597    0.846172544    6.495090184    2.085757408
   59 LYSH  CG       598    0.972006935    6.556266126    2.147698902
   59 LYSH  CD       599    1.003960565    6.491819841    2.282750566
   59 LYSH  CE       600    0.888736687    6.524094636    2.378108751
   59 LYSH  NZ       601    0.901862858    6.460887459    2.510177711
   59 LYSH  HZ1      602    0.979793581    6.498036401    2.560645011
   59 LYSH  HZ2      603    0.916715392    6.362974997    2.496299501
   59 LYSH  HZ3      604    0.818306744    6.471060391    2.564167409
   59 LYSH  C        605    0.736660403    6.436846896    1.873707861
   59 LYSH  O        606    0.805840939    6.347252154    1.825584728
   60 GLU   N        607    0.603781948    6.442594786    1.872148044
   60 GLU   H        608    0.554687415    6.518625225    1.914681552
   60 GLU   CA       609    0.518713814    6.333781939    1.821818972
   60 GLU   CB       610    0.382332981    6.343257410    1.890502858
   60 GLU   CG       611    0.384780479    6.312804752    2.040417513
   60 GLU   CD       612    0.256603515    6.360737554    2.108843480
   60 GLU   OE1      613    0.183428404    6.280237231    2.170385978
   60 GLU   OE2      614    0.241118706    6.484598422    2.115346691
   60 GLU   C        615    0.498611186    6.338449660    1.670222142
   60 GLU   O        616    0.426686798    6.423906388    1.618714567
   61 LEU   N        617    0.563217823    6.252418894    1.592032229
   61 LEU   H        618    0.609328487    6.173248112    1.632126177
   61 LEU   CA       619    0.539253380    6.252088716    1.446987099
   61 LEU   CB       620    0.671629388    6.212923963    1.381014585
   61 LEU   CG       621    0.789248657    6.306318824    1.410256455
   61 LEU   CD1      622    0.899651921    6.272763786    1.309781150
   61 LEU   CD2      623    0.758064892    6.456100221    1.411707730
   61 LEU   C        624    0.417786495    6.169399112    1.404316931
   61 LEU   O        625    0.427382827    6.047088377    1.395472033
   62 HISB  N        626    0.311520262    6.234223260    1.357450881
   62 HISB  H        627    0.326882001    6.329975238    1.333046458
   62 HISB  CA       628    0.198064567    6.160123727    1.300465207
   62 HISB  CB       629    0.117956174    6.108606426    1.420216249
   62 HISB  CG       630    0.070104879    6.215003954    1.519199168
   62 HISB  ND1      631   -0.051828532    6.268027357    1.516074736
   62 HISB  CD2      632    0.131776538    6.247577055    1.632432784
   62 HISB  HD2      633    0.235945657    6.222407289    1.652310808
   62 HISB  CE1      634   -0.067134831    6.341267204    1.626029936
   62 HISB  HE1      635   -0.154532662    6.396454379    1.660607406
   62 HISB  NE2      636    0.043990975    6.323817078    1.696988034
   62 HISB  HE2      637    0.072916455    6.388001558    1.768006841
   62 HISB  C        638    0.108182646    6.247465586    1.212689962
   62 HISB  O        639    0.110679380    6.369892583    1.224343538
   63 ILE   N        640    0.043336462    6.184885676    1.114869085
   63 ILE   H        641    0.028450492    6.086037148    1.117836215
   63 ILE   CA       642    6.879340602    6.244719383    1.009268186
   63 ILE   CB       643    6.896064524    6.176647018    0.873261476
   63 ILE   CG1      644    7.038911691    6.126531605    0.851028532
   63 ILE   CG2      645    6.842648272    6.263358632    0.759063236
   63 ILE   CD       646    7.050942670    6.023453483    0.738604528
   63 ILE   C        647    6.730094568    6.238740430    1.042473643
   63 ILE   O        648    6.682454805    6.128184979    1.067732276
   64 ASN   N        649    6.653972982    6.344275329    1.014962019
   64 ASN   H        650    6.694302038    6.430089604    0.983178569
   64 ASN   CA       651    6.515133618    6.357662826    1.061380167
   64 ASN   CB       652    6.508783066    6.442047843    1.188847182
   64 ASN   CG       653    6.586639378    6.375841543    1.302703369
   64 ASN   OD1      654    6.532473019    6.308578772    1.390268811
   64 ASN   ND2      655    6.708970682    6.424543273    1.321441885
   64 ASN   HD21     656    6.761875386    6.384651212    1.396331726
   64 ASN   HD22     657    6.752527940    6.485900661    1.255587817
   64 ASN   C        658    6.426021190    6.430545551    0.960619654
   64 ASN   O        659    6.455417463    6.543418364    0.921595020
   65 LEU   N        660    6.331720092    6.356708078    0.902789464
   65 LEU   H        661    6.318345397    6.261836513    0.931415271
   65 LEU   CA       662    6.235108787    6.404327530    0.802760273
   65 LEU   CB       663    6.202852517    6.288391442    0.708282962
   65 LEU   CG       664    6.323253332    6.209213240    0.656868406
   65 LEU   CD1      665    6.279068231    6.107189489    0.551776212
   65 LEU   CD2      666    6.436357025    6.297184542    0.603236283
   65 LEU   C        667    6.105258185    6.443965843    0.873312621
   65 LEU   O        668    6.030970803    6.368287470    0.935616915
   66 ILE   N        669    6.082278248    6.573719308    0.855223378
   66 ILE   H        670    6.130851421    6.626548172    0.785583174
   66 ILE   CA       671    5.957778137    6.631980259    0.907364170
   66 ILE   CB       672    5.985710563    6.758947224    0.988052190
   66 ILE   CG1      673    6.111464687    6.736193307    1.072193753
   66 ILE   CG2      674    5.868607851    6.808132458    1.073365384
   66 ILE   CD       675    6.155458665    6.848884380    1.165870766
   66 ILE   C        676    5.859383687    6.670571558    0.796724883
   66 ILE   O        677    5.898400985    6.730140449    0.696428681
   67 PRO   N        678    5.739549722    6.612906794    0.799176502
   67 PRO   CA       679    5.631038057    6.658692683    0.711196027
   67 PRO   CB       680    5.556010227    6.528743205    0.681313625
   67 PRO   CG       681    5.641337824    6.413579732    0.734851456
   67 PRO   CD       682    5.712811202    6.478885775    0.853328309
   67 PRO   C        683    5.545593518    6.770998699    0.770348498
   67 PRO   O        684    5.524429252    6.774723643    0.891461131
   68 ASN   N        685    5.511270023    6.866146566    0.683990051
   68 ASN   H        686    5.553061673    6.914045780    0.606786205
   68 ASN   CA       687    5.408961840    0.043231405    0.727845023
   68 ASN   CB       688    5.465033695    0.179120437    0.770289296
   68 ASN   CG       689    5.349941976    0.255539659    0.836032678
   68 ASN   OD1      690    5.262409248    0.318320655    0.776656182
   68 ASN   ND2      691    5.361919083    0.261939714    0.968328413
   68 ASN   HD21     692    5.295728910    0.304705856    1.029890724
   68 ASN   HD22     693    5.441826149    0.225795683    1.016358943
   68 ASN   C        694    5.308457573    0.054367297    0.613020605
   68 ASN   O        695    5.317261237    0.141189391    0.526324012
   69 LYSH  N        696    5.198018550    6.900225509    0.625406602
   69 LYSH  H        697    5.198508561    6.821227615    0.686725718
   69 LYSH  CA       698    5.085248795    6.903537635    0.531181474
   69 LYSH  CB       699    4.966530234    6.813944030    0.567050734
   69 LYSH  CG       700    5.016129170    6.669282325    0.562453508
   69 LYSH  CD       701    4.899136447    6.577121009    0.527410750
   69 LYSH  CE       702    4.944552712    6.432257745    0.508321427
   69 LYSH  NZ       703    4.981793042    6.376717823    0.639235955
   69 LYSH  HZ1      704    4.903878477    6.372804309    0.701800608
   69 LYSH  HZ2      705    5.056678576    6.428582376    0.680495196
   69 LYSH  HZ3      706    5.016713221    6.283473625    0.629956866
   69 LYSH  C        707    5.025960912    0.123221755    0.505118197
   69 LYSH  O        708    5.015346451    0.161275503    0.388640020
   70 GLN   N        709    5.004995881    0.199365529    0.612125329
   70 GLN   H        710    5.015651165    0.161893496    0.704228371
   70 GLN   CA       711    4.927823455    0.324380872    0.607167400
   70 GLN   CB       712    4.897126861    0.366858364    0.750924532
   70 GLN   CG       713    4.797539937    0.274088197    0.820810240
   70 GLN   CD       714    4.850413733    0.136726962    0.862586466
   70 GLN   OE1      715    4.968739636    0.116065398    0.889015866
   70 GLN   NE2      716    4.763282487    0.036248615    0.862888566
   70 GLN   HE21     717    4.805432062   -0.053879933    0.872815346
   70 GLN   HE22     718    4.664555846    0.047131261    0.851329472
   70 GLN   C        719    5.000916599    0.433289079    0.528363913
   70 GLN   O        720    4.927354510    0.500059506    0.455826854
   71 ASP   N        721    5.133738586    0.439279301    0.532153688
   71 ASP   H        722    5.184763729    0.406338890    0.611597783
   71 ASP   CA       723    5.217146889    0.530666925    0.452763341
   71 ASP   CB       724    5.335882060    0.579857793    0.535789563
   71 ASP   CG       725    5.303784079    0.672015365    0.653627171
   71 ASP   OD1      726    5.209849270    0.753330971    0.639835034
   71 ASP   OD2      727    5.362261865    0.655627567    0.762885841
   71 ASP   C        728    5.271439911    0.472942785    0.321881394
   71 ASP   O        729    5.332671690    0.544103491    0.242394275
   72 ARG   N        730    5.231967891    0.348326598    0.297350478
   72 ARG   H        731    5.155874296    0.291095547    0.327914894
   72 ARG   CA       732    5.298894448    0.271274792    0.191552856
   72 ARG   CB       733    5.244739115    0.313947185    0.054967785
   72 ARG   CG       734    5.105889795    0.264721453    0.013632616
   72 ARG   CD       735    5.070984537    0.313872158    6.791935219
   72 ARG   NE       736    5.033539302    0.456037407    6.791905767
   72 ARG   HE       737    4.950593087    0.479817668    6.842455370
   72 ARG   CZ       738    5.101171813    0.552647445    6.728279167
   72 ARG   NH1      739    5.229267925    0.535169280    6.692995879
   72 ARG   HH11     740    5.277787402    0.612765436    6.652665689
   72 ARG   HH12     741    5.275576284    0.446562304    6.695079083
   72 ARG   NH2      742    5.038483453    0.660471774    6.679274423
   72 ARG   HH21     743    5.081759708    0.734823399    6.628280301
   72 ARG   HH22     744    4.946934607    0.678918775    6.715043961
   72 ARG   C        745    5.451121401    0.257341638    0.197873888
   72 ARG   O        746    5.516620201    0.243459175    0.094693537
   73 THR   N        747    5.504266052    0.253648554    0.319727219
   73 THR   H        748    5.461931462    0.235908383    0.408566693
   73 THR   CA       749    5.651176996    0.253220528    0.324728878
   73 THR   CB       750    5.689550975    0.369601087    0.416336760
   73 THR   OG1      751    5.640168955    0.360803749    0.550251803
   73 THR   HG1      752    5.619359503    0.450757225    0.588662010
   73 THR   CG2      753    5.666277803    0.503392520    0.345867408
   73 THR   C        754    5.710162891    0.123274046    0.379855511
   73 THR   O        755    5.659737348    0.060551711    0.472867567
   74 LEU   N        756    5.818765600    0.077187599    0.318451186
   74 LEU   H        757    5.852933209    0.134499598    0.243970525
   74 LEU   CA       758    5.892255311    6.872511965    0.348886335
   74 LEU   CB       759    5.895962005    6.796369770    0.216230247
   74 LEU   CG       760    5.906882023    6.644905834    0.234857398
   74 LEU   CD1      761    5.794133013    6.581064506    0.316226592
   74 LEU   CD2      762    5.911514175    6.571725109    0.100582387
   74 LEU   C        763    6.033569999    6.917883870    0.386054708
   74 LEU   O        764    6.115980332    6.953145494    0.301828651
   75 THR   N        765    6.057225342    6.905285482    0.516335856
   75 THR   H        766    5.989600300    6.861169780    0.575332963
   75 THR   CA       767    6.186523043    0.016620527    0.579390476
   75 THR   CB       768    6.152879082    0.080573722    0.714260418
   75 THR   OG1      769    6.069470500    0.194912586    0.693877025
   75 THR   HG1      770    6.105728265    0.265455858    0.754778840
   75 THR   CG2      771    6.279097631    0.122597210    0.789856054
   75 THR   C        772    6.276376786    6.813266798    0.598976305
   75 THR   O        773    6.229000220    6.705610294    0.634956002
   76 ILE   N        774    6.405465331    6.826723287    0.569900741
   76 ILE   H        775    6.433435907    6.879187584    0.489484847
   76 ILE   CA       776    6.505887728    6.733941745    0.623931396
   76 ILE   CB       777    6.589338568    6.668092027    0.513882329
   76 ILE   CG1      778    6.495432074    6.606097981    0.410196587
   76 ILE   CG2      779    6.691147773    6.573031947    0.577186889
   76 ILE   CD       780    6.559243491    6.517316377    0.303168879
   76 ILE   C        781    6.596478320    6.805393351    0.724427267
   76 ILE   O        782    6.626621410    6.922540698    0.702111410
   77 VAL   N        783    6.615496685    6.754306684    0.845742783
   77 VAL   H        784    6.549421313    6.688673499    0.882171902
   77 VAL   CA       785    6.709264639    6.802356872    0.948268670
   77 VAL   CB       786    6.641170772    6.836337415    1.081004851
   77 VAL   CG1      787    6.722604959    6.901264267    1.193104998
   77 VAL   CG2      788    6.528331312    6.934518915    1.048797115
   77 VAL   C        789    6.825627895    6.705813622    0.971706917
   77 VAL   O        790    6.799168518    6.587995258    0.995110654
   78 ASP   N        791    0.031666041    6.751287465    0.969215730
   78 ASP   H        792    0.071577225    6.819379155    0.907794218
   78 ASP   CA       793    0.145170559    6.678282817    1.027525298
   78 ASP   CB       794    0.212762034    6.583620849    0.928112288
   78 ASP   CG       795    0.269994139    6.643989996    0.799707103
   78 ASP   OD1      796    0.387122298    6.615216869    0.766872629
   78 ASP   OD2      797    0.194904515    6.715428180    0.729847318
   78 ASP   C        798    0.250053006    6.767673499    1.094010610
   78 ASP   O        799    0.266626045    6.885846852    1.064168190
   79 THR   N        800    0.323801973    6.703936331    1.184502583
   79 THR   H        801    0.295232803    6.611556817    1.210019426
   79 THR   CA       802    0.425110605    6.763703343    1.272676413
   79 THR   CB       803    0.417038553    6.700217016    1.411658855
   79 THR   OG1      804    0.368738853    6.565628885    1.413133384
   79 THR   HG1      805    0.392284384    6.525461008    1.501637845
   79 THR   CG2      806    0.334828413    6.784959333    1.508989241
   79 THR   C        807    0.570807488    6.765746374    1.226015461
   79 THR   O        808    0.663012708    6.760379050    1.307260511
   80 GLY   N        809    0.593961544    6.790673036    1.097436068
   80 GLY   H        810    0.522298904    6.831095460    1.040591257
   80 GLY   CA       811    0.721328823    6.775715026    1.025572081
   80 GLY   C        812    0.803251966    6.904651349    1.034168129
   80 GLY   O        813    0.793600252    6.982492791    1.128926491
   81 ILE   N        814    0.901528969    6.914147150    0.945052051
   81 ILE   H        815    0.917102988    6.845300298    0.874211492
   81 ILE   CA       816    1.008408822    0.096111060    0.948059154
   81 ILE   CB       817    1.114376141    0.060502866    0.843593921
   81 ILE   CG1      818    1.234036840    0.155857499    0.844622173
   81 ILE   CG2      819    1.058046154    0.039266250    0.702929887
   81 ILE   CD       820    1.319811291    0.133498730    0.969334094
   81 ILE   C        821    0.968452821    0.243603088    0.940128753
   81 ILE   O        822    1.021949911    0.327751965    1.012154941
   82 GLY   N        823    0.854309090    0.274067702    0.879025054
   82 GLY   H        824    0.795437001    0.202817900    0.840847273
   82 GLY   CA       825    0.803171759    0.410483607    0.859370677
   82 GLY   C        826    0.880887119    0.492359022    0.756087381
   82 GLY   O        827    1.002641850    0.479996161    0.743760765
   83 MET   N        828    0.810016907    0.581290532    0.687088034
   83 MET   H        829    0.711259019    0.587180021    0.701714785
   83 MET   CA       830    0.872619216    0.665654932    0.584265439
   83 MET   CB       831    0.807438186    0.671784952    0.445989883
   83 MET   CG       832    0.806365247    0.533005285    0.381584501
   83 MET   SD       833    0.689041882    0.526336439    0.241304453
   83 MET   CE       834    0.537671362    0.532530480    0.334752836
   83 MET   C        835    0.895695604    0.811443072    0.624524082
   83 MET   O        836    0.831148937    0.876106506    0.706873146
   84 THR   N        837    1.008518696    0.861656054    0.575172308
   84 THR   H        838    1.069338951    0.812978055    0.512478389
   84 THR   CA       839    1.039878240    1.004538548    0.589816688
   84 THR   CB       840    1.191997231    1.020594240    0.593007329
   84 THR   OG1      841    1.255510612    0.978351689    0.472050237
   84 THR   HG1      842    1.238245519    0.882254573    0.450456104
   84 THR   CG2      843    1.255376349    0.945085577    0.710014232
   84 THR   C        844    0.987232805    1.088677956    0.473378107
   84 THR   O        845    0.936130435    1.037306791    0.373979233
   85 LYSH  N        846    0.979363600    1.219904124    0.493572120
   85 LYSH  H        847    1.011725841    1.267105330    0.575583067
   85 LYSH  CA       848    0.928160777    1.308464683    0.387992627
   85 LYSH  CB       849    0.917179077    1.449062943    0.447342160
   85 LYSH  CG       850    0.837702844    1.546403760    0.360048711
   85 LYSH  CD       851    0.810814554    1.682367235    0.424855760
   85 LYSH  CE       852    0.744100094    1.787906337    0.336432652
   85 LYSH  NZ       853    0.802169770    1.920544602    0.361817958
   85 LYSH  HZ1      854    0.807616688    1.933023073    0.460887244
   85 LYSH  HZ2      855    0.739349244    1.989452879    0.325689972
   85 LYSH  HZ3      856    0.891407586    1.931596851    0.318071508
   85 LYSH  C        857    1.025507861    1.307605373    0.269941355
   85 LYSH  O        858    0.974633440    1.301963270    0.158089547
   86 ALA   N        859    1.154111492    1.284991024    0.295213832
   86 ALA   H        860    1.189508606    1.281357063    0.388675342
   86 ALA   CA       861    1.256288547    1.260735194    0.192361502
   86 ALA   CB       862    1.397124075    1.248320560    0.250827889
   86 ALA   C        863    1.217803019    1.136325398    0.112027082
   86 ALA   O        864    1.210990116    1.138897723   -0.010762010
   87 ASP   N        865    1.180339279    1.024330629    0.173223718
   87 ASP   H        866    1.199875822    1.044073917    0.269288937
   87 ASP   CA       867    1.138667657    0.899754216    0.107243880
   87 ASP   CB       868    1.106864172    0.793890063    0.213036286
   87 ASP   CG       869    1.230356736    0.744008607    0.288362426
   87 ASP   OD1      870    1.338921209    0.736438499    0.226859092
   87 ASP   OD2      871    1.208895182    0.729434121    0.410640741
   87 ASP   C        872    1.015108250    0.919679333    0.019232591
   87 ASP   O        873    1.019711821    0.882106450   -0.097806752
   88 LEU   N        874    0.921624423    1.000623243    0.068211699
   88 LEU   H        875    0.926653792    1.045734791    0.157320365
   88 LEU   CA       876    0.794697745    1.034420835    0.002201962
   88 LEU   CB       877    0.696619151    1.096269683    0.102032033
   88 LEU   CG       878    0.647402346    0.994466826    0.205093384
   88 LEU   CD1      879    0.545420862    1.062273278    0.296830438
   88 LEU   CD2      880    0.598564156    0.861695898    0.146820605
   88 LEU   C        881    0.807496958    1.129335819    6.801806969
   88 LEU   O        882    0.752266519    1.095222894    6.697324655
   89 ILE   N        883    0.895831833    1.227491761    6.817691324
   89 ILE   H        884    0.921426986    1.258505383    6.909259274
   89 ILE   CA       885    0.937789624    1.307526579    6.701742887
   89 ILE   CB       886    1.020633986    1.427473532    6.748246520
   89 ILE   CG1      887    0.941186285    1.517689122    6.842894343
   89 ILE   CG2      888    1.079086990    1.506216696    6.630795997
   89 ILE   CD       889    1.020560533    1.607088568    6.938380863
   89 ILE   C        890    1.011933872    1.226032618    6.595566385
   89 ILE   O        891    0.983013721    1.238952145    6.476708578
   90 ASN   N        892    1.090259668    1.126116615    6.635216350
   90 ASN   H        893    1.115849937    1.112921283    6.730991237
   90 ASN   CA       894    1.150107639    1.029521916    6.541960332
   90 ASN   CB       895    1.274247114    0.981405179    6.617349036
   90 ASN   CG       896    1.370154671    0.890603111    6.540138536
   90 ASN   OD1      897    1.425964764    0.923983343    6.435741020
   90 ASN   ND2      898    1.438385710    0.802899277    6.613224535
   90 ASN   HD21     899    1.491703398    0.733013943    6.565556133
   90 ASN   HD22     900    1.419499944    0.791572529    6.710764462
   90 ASN   C        901    1.065799639    0.911836441    6.492410790
   90 ASN   O        902    1.091627504    0.794068056    6.516777147
   91 ASN   N        903    0.943657089    0.944316484    6.450995278
   91 ASN   H        904    0.917792139    1.040842014    6.454816935
   91 ASN   CA       905    0.851400700    0.852797869    6.382254157
   91 ASN   CB       906    0.904311827    0.826642803    6.241094208
   91 ASN   CG       907    0.900344380    0.953345464    6.155447847
   91 ASN   OD1      908    0.797452299    1.005756784    6.113092458
   91 ASN   ND2      909    1.016147181    0.986421497    6.099014810
   91 ASN   HD21     910    1.020126557    1.071057389    6.045911913
   91 ASN   HD22     911    1.105941296    0.950244036    6.124056608
   91 ASN   C        912    0.826892333    0.722433869    6.458529944
   91 ASN   O        913    0.881497034    0.615542917    6.431620791
   92 LEU   N        914    0.764783660    0.746287211    6.573701581
   92 LEU   H        915    0.730840583    0.839829970    6.583581856
   92 LEU   CA       916    0.733590697    0.646477471    6.677025350
   92 LEU   CB       917    0.635154877    0.541944848    6.624141918
   92 LEU   CG       918    0.499448816    0.594653440    6.577058206
   92 LEU   CD1      919    0.413664625    0.486586779    6.510949960
   92 LEU   CD2      920    0.418692423    0.656698200    6.691248450
   92 LEU   C        921    0.849417259    0.573420395    6.745282509
   92 LEU   O        922    0.836844574    0.468634227    6.808466633
   93 GLY   N        923    0.969807171    0.628592852    6.732934617
   93 GLY   H        924    0.988815331    0.722306566    6.703639007
   93 GLY   CA       925    1.093375585    0.559771705    6.772992879
   93 GLY   C        926    1.135742667    0.437826222    6.690855878
   93 GLY   O        927    1.219029103    0.356058395    6.729689777
   94 THR   N        928    1.093035497    0.443660765    6.565027438
   94 THR   H        929    1.047650972    0.518227320    6.516221369
   94 THR   CA       930    1.111752187    0.337727986    6.464825447
   94 THR   CB       931    0.981099264    0.270116221    6.422750921
   94 THR   OG1      932    0.900648561    0.360663894    6.346732562
   94 THR   HG1      933    0.898813763    0.448662685    6.394216607
   94 THR   CG2      934    0.906284068    0.204000988    6.538683931
   94 THR   C        935    1.187060959    0.387553599    6.341314324
   94 THR   O        936    1.193714073    0.505645469    6.307523022
   95 ILE   N        937    1.251344064    0.292758598    6.273692089
   95 ILE   H        938    1.277858473    0.205543127    6.314830427
   95 ILE   CA       939    1.323578212    0.320924179    6.148795682
   95 ILE   CB       940    1.417022062    0.209648270    6.100851890
   95 ILE   CG1      941    1.346014138    0.075841963    6.079271395
   95 ILE   CG2      942    1.538710606    0.206272074    6.193537758
   95 ILE   CD       943    1.437255992   -0.019150798    6.001415138
   95 ILE   C        944    1.241549514    0.374707004    6.031374641
   95 ILE   O        945    1.285184248    0.461674671    5.956112343
   96 ALA   N        946    1.117094191    0.328768086    6.021790919
   96 ALA   H        947    1.095256281    0.249089874    6.078146214
   96 ALA   CA       948    1.004426076    0.373587049    5.938676704
   96 ALA   CB       949    0.954690736    0.503824995    6.001736196
   96 ALA   C        950    1.012179741    0.384967962    5.786297716
   96 ALA   O        951    0.928472667    0.326372133    5.717806112
   97 LYSH  N        952    1.112462791    0.456554285    5.736195338
   97 LYSH  H        953    1.177545965    0.502365700    5.796750212
   97 LYSH  CA       954    1.122377659    0.477329811    5.591008999
   97 LYSH  CB       955    1.208876225    0.600884607    5.565210034
   97 LYSH  CG       956    1.205537092    0.667245408    5.427381194
   97 LYSH  CD       957    1.318663964    0.768949008    5.411019993
   97 LYSH  CE       958    1.298854301    0.859047808    5.288954357
   97 LYSH  NZ       959    1.184642120    0.950889845    5.300251667
   97 LYSH  HZ1      960    1.172295054    0.985749857    5.393162475
   97 LYSH  HZ2      961    1.100903952    0.901474727    5.276883617
   97 LYSH  HZ3      962    1.197279573    1.027393773    5.237098680
   97 LYSH  C        963    1.162122152    0.348457067    5.518736057
   97 LYSH  O        964    1.074703554    0.279748369    5.466142296
   98 SER   N        965    1.270615956    0.288865225    5.567410322
   98 SER   H        966    1.321865038    0.338421103    5.637548014
   98 SER   CA       967    1.330431023    0.165341178    5.514743053
   98 SER   CB       968    1.471102340    0.136423872    5.567480957
   98 SER   OG       969    1.458333440    0.113788932    5.708102680
   98 SER   HG       970    1.553134184    0.111178056    5.739820270
   98 SER   C        971    1.240387455    0.042930288    5.532497899
   98 SER   O        972    1.206001982   -0.024002578    5.435193925
   99 GLY   N        973    1.178787524    0.033170762    5.649972636
   99 GLY   H        974    1.238996880    0.050870590    5.727838142
   99 GLY   CA       975    1.070479379    6.854837436    5.670431833
   99 GLY   C        976    0.952587893    6.862132012    5.573165408
   99 GLY   O        977    0.929081222    6.771155578    5.493784883
  100 THR   N        978    0.890265152    0.060403484    5.564935526
  100 THR   H        979    0.908503459    0.141946161    5.619884479
  100 THR   CA       980    0.784418882    0.079312584    5.464676820
  100 THR   CB       981    0.735050032    0.224111690    5.467100450
  100 THR   OG1      982    0.694565973    0.264020696    5.598311850
  100 THR   HG1      983    0.767339249    0.317957913    5.640664206
  100 THR   CG2      984    0.606854855    0.233921441    5.384175694
  100 THR   C        985    0.835122569    0.052694681    5.322782585
  100 THR   O        986    0.768441567   -0.017927071    5.247303821
  101 LYSH  N        987    0.953680413    0.101410564    5.287288905
  101 LYSH  H        988    1.002774262    0.173759400    5.335835977
  101 LYSH  CA       989    1.015887759    0.061397866    5.160258644
  101 LYSH  CB       990    1.154904945    0.124571445    5.150609653
  101 LYSH  CG       991    1.225662618    0.108906737    5.015855097
  101 LYSH  CD       992    1.369181925    0.152949985    5.045440691
  101 LYSH  CE       993    1.476635872    0.045962616    5.065751228
  101 LYSH  NZ       994    1.517370312   -0.011713990    4.936819660
  101 LYSH  HZ1      995    1.452099072   -0.079955343    4.903913980
  101 LYSH  HZ2      996    1.607780868   -0.053459746    4.946025153
  101 LYSH  HZ3      997    1.523788722    0.064195625    4.872052200
  101 LYSH  C        998    1.025167540    6.829523746    5.136180282
  101 LYSH  O        999    0.959194989    6.787764325    5.041126687
  102 ALA   N       1000    1.060122723    6.756772617    5.241899517
  102 ALA   H       1001    1.087672588    6.825146323    5.309482553
  102 ALA   CA      1002    1.068628469    6.610128131    5.247560545
  102 ALA   CB      1003    1.131219396    6.563502002    5.379164397
  102 ALA   C       1004    0.934034395    6.546908447    5.211494828
  102 ALA   O       1005    0.930135655    6.444772987    5.143056471
  103 PHE   N       1006    0.829873866    6.584746286    5.285047114
  103 PHE   H       1007    0.849143653    6.668148574    5.336745603
  103 PHE   CA      1008    0.690632773    6.543588540    5.262034993
  103 PHE   CB      1009    0.602560635    6.577020749    5.382601172
  103 PHE   CG      1010    0.464628656    6.513952966    5.362467698
  103 PHE   CD1     1011    0.451105913    6.375624451    5.363939941
  103 PHE   HD1     1012    0.538857431    6.312122449    5.351767543
  103 PHE   CD2     1013    0.351458593    6.594558461    5.358431457
  103 PHE   HD2     1014    0.361641684    6.702647883    5.368207714
  103 PHE   CE1     1015    0.326034421    6.315372824    5.357033838
  103 PHE   HE1     1016    0.316037292    6.212162824    5.390609202
  103 PHE   CE2     1017    0.227453369    6.532816514    5.346917434
  103 PHE   HE2     1018    0.137781774    6.594597876    5.342035912
  103 PHE   CZ      1019    0.212618952    6.394641003    5.343772886
  103 PHE   HZ      1020    0.114643067    6.350225230    5.326231205
  103 PHE   C       1021    0.633146134    6.576931882    5.124213865
  103 PHE   O       1022    0.593516190    6.482548973    5.056013010
  104 MET   N       1023    0.652745340    6.698816099    5.074723951
  104 MET   H       1024    0.666472576    6.783320415    5.126401641
  104 MET   CA      1025    0.630301136    6.731151291    4.933087785
  104 MET   CB      1026    0.676845494    6.875805912    4.915311655
  104 MET   CG      1027    0.571922018    0.053029708    4.971469682
  104 MET   SD      1028    0.624090741    0.227219326    4.992003572
  104 MET   CE      1029    0.459567060    0.289372029    5.019444458
  104 MET   C       1030    0.690907624    6.633382244    4.832201158
  104 MET   O       1031    0.618980484    6.601696729    4.737576919
  105 GLU   N       1032    0.821437867    6.614231238    4.849087827
  105 GLU   H       1033    0.870214007    6.650908599    4.928311002
  105 GLU   CA      1034    0.894080535    6.509306765    4.776104760
  105 GLU   CB      1035    1.039958689    6.510128846    4.822249333
  105 GLU   CG      1036    1.105918070    6.641665109    4.780370567
  105 GLU   CD      1037    1.248002941    6.648771182    4.836645523
  105 GLU   OE1     1038    1.340324605    6.603883383    4.765333513
  105 GLU   OE2     1039    1.264535777    6.688187618    4.954110455
  105 GLU   C       1040    0.829314530    6.371205403    4.788145101
  105 GLU   O       1041    0.820022223    6.299224349    4.688835310
  106 ALA   N       1042    0.803923001    6.323484661    4.909664652
  106 ALA   H       1043    0.829195235    6.324397087    5.006420349
  106 ALA   CA      1044    0.735576622    6.194721027    4.928606262
  106 ALA   CB      1045    0.740225855    6.169565215    5.079456767
  106 ALA   C       1046    0.598983914    6.184509737    4.860405924
  106 ALA   O       1047    0.562307600    6.071676302    4.827940150
  107 LEU   N       1048    0.519613759    6.291224710    4.862059545
  107 LEU   H       1049    0.537457746    6.364761737    4.927448848
  107 LEU   CA      1050    0.393100232    6.296029958    4.787334353
  107 LEU   CB      1051    0.317839883    6.427242040    4.810338403
  107 LEU   CG      1052    0.258042147    6.421297902    4.951049993
  107 LEU   CD1     1053    0.232406359    6.561817052    5.005850036
  107 LEU   CD2     1054    0.128538029    6.339835768    4.950799361
  107 LEU   C       1055    0.402378149    6.260437695    4.638821352
  107 LEU   O       1056    0.334380811    6.171286693    4.588223160
  108 GLN   N       1057    0.481668815    6.342083700    4.569996873
  108 GLN   H       1058    0.537877283    6.411941175    4.614287102
  108 GLN   CA      1059    0.513881803    6.314850984    4.429184020
  108 GLN   CB      1060    0.579589279    6.427626032    4.349372385
  108 GLN   CG      1061    0.715718008    6.462059472    4.410122958
  108 GLN   CD      1062    0.790208743    6.565777918    4.325858703
  108 GLN   OE1     1063    0.764581155    6.684698218    4.307687586
  108 GLN   NE2     1064    0.914922201    6.528748636    4.298266047
  108 GLN   HE21    1065    0.965716309    6.603525363    4.255522361
  108 GLN   HE22    1066    0.955019068    6.444342171    4.333846201
  108 GLN   C       1067    0.551486264    6.171770915    4.390140231
  108 GLN   O       1068    0.548370228    6.132510852    4.273618676
  109 ALA   N       1069    0.640817512    6.121993965    4.475183362
  109 ALA   H       1070    0.700927792    6.192788770    4.512284323
  109 ALA   CA      1071    0.680458611    5.980465665    4.478115315
  109 ALA   CB      1072    0.786032844    5.961421200    4.587197520
  109 ALA   C       1073    0.565689669    5.883506780    4.507078392
  109 ALA   O       1074    0.558143897    5.776432586    4.447009013
  110 GLY   N       1075    0.487871376    5.898397105    4.613911559
  110 GLY   H       1076    0.511537919    5.974278621    4.674604055
  110 GLY   CA      1077    0.364913989    5.825121990    4.647436779
  110 GLY   C       1078    0.340483143    5.824551753    4.798476004
  110 GLY   O       1079    0.413512337    5.750010958    4.863586732
  111 ALA   N       1080    0.236629836    5.892874342    4.845793245
  111 ALA   H       1081    0.168917428    5.926128768    4.780134115
  111 ALA   CA      1082    0.195586139    5.905699775    4.986371866
  111 ALA   CB      1083    0.299667120    5.983146842    5.067482110
  111 ALA   C       1084    0.063259553    5.978638055    5.010475762
  111 ALA   O       1085    0.011350611    6.050804695    4.925467303
  112 ASP   N       1086    0.011415250    5.944247418    5.128039221
  112 ASP   H       1087    0.031834613    5.855231825    5.168790312
  112 ASP   CA      1088    6.820910536    6.017427418    5.193450919
  112 ASP   CB      1089    6.700622228    5.923180704    5.201078044
  112 ASP   CG      1090    6.722273219    5.813240915    5.305245365
  112 ASP   OD1     1091    6.787964332    5.709658660    5.281182320
  112 ASP   OD2     1092    6.679071489    5.845125078    5.418125882
  112 ASP   C       1093    6.849456793    6.079352036    5.330416072
  112 ASP   O       1094    6.956062856    6.048121629    5.383252682
  113 ILE   N       1095    6.750783464    6.152998058    5.380729254
  113 ILE   H       1096    6.684151038    6.187838450    5.314788938
  113 ILE   CA      1097    6.755606664    6.222186466    5.510346394
  113 ILE   CB      1098    6.630650928    6.307718509    5.532240089
  113 ILE   CG1     1099    6.637511127    6.428245252    5.438221028
  113 ILE   CG2     1100    6.613380754    6.353361900    5.677258177
  113 ILE   CD      1101    6.512761706    6.516745395    5.434438590
  113 ILE   C       1102    6.800917491    6.139086333    5.630560269
  113 ILE   O       1103    6.872309034    6.187053066    5.718501873
  114 SER   N       1104    6.782944360    6.007615146    5.621421374
  114 SER   H       1105    6.732322896    5.962958291    5.547632787
  114 SER   CA      1106    6.817873529    5.912287315    5.727730160
  114 SER   CB      1107    6.757089089    5.771960228    5.722546484
  114 SER   OG      1108    6.807927266    5.704809926    5.606978829
  114 SER   HG      1109    6.759742009    5.742212723    5.527737278
  114 SER   C       1110    0.050619366    5.892989222    5.733372343
  114 SER   O       1111    0.104243111    5.845245928    5.833246651
  115 MET   N       1112    0.120686096    5.945418455    5.633218316
  115 MET   H       1113    0.079583974    5.963348383    5.543828586
  115 MET   CA      1114    0.267660492    5.943889799    5.630330344
  115 MET   CB      1115    0.303129698    5.895810080    5.489478378
  115 MET   CG      1116    0.274540011    5.745964369    5.477644491
  115 MET   SD      1117    0.296571357    5.662254360    5.316401905
  115 MET   CE      1118    0.470815297    5.692693767    5.296489779
  115 MET   C       1119    0.342809455    6.069078708    5.676081495
  115 MET   O       1120    0.464748421    6.072732999    5.660339684
  116 ILE   N       1121    0.272229490    6.167087550    5.731785816
  116 ILE   H       1122    0.184483856    6.153454326    5.777789352
  116 ILE   CA      1123    0.329012317    6.298707452    5.764389307
  116 ILE   CB      1124    0.211836824    6.396980924    5.759672809
  116 ILE   CG1     1125    0.264792836    6.538303949    5.734482985
  116 ILE   CG2     1126    0.124783408    6.385545142    5.884972154
  116 ILE   CD      1127    0.146954439    6.618095244    5.678280941
  116 ILE   C       1128    0.434790446    6.314814730    5.873759995
  116 ILE   O       1129    0.543290539    6.365935456    5.846443797
  117 GLY   N       1130    0.425424871    6.232923201    5.978151646
  117 GLY   H       1131    0.363684231    6.155336283    5.965112350
  117 GLY   CA      1132    0.501417410    6.229647258    6.103948440
  117 GLY   C       1133    0.650944257    6.207348459    6.080341702
  117 GLY   O       1134    0.733948404    6.287660806    6.122663000
  118 GLN   N       1135    0.679616828    6.102308142    6.003955381
  118 GLN   H       1136    0.606449226    6.038851816    5.979021955
  118 GLN   CA      1137    0.814399791    6.057054089    5.966590295
  118 GLN   CB      1138    0.811403086    5.934007182    5.875699727
  118 GLN   CG      1139    0.753374196    5.814892834    5.952197383
  118 GLN   CD      1140    0.602129876    5.798841703    5.935618135
  118 GLN   OE1     1141    0.518594222    5.879425062    5.976325838
  118 GLN   NE2     1142    0.562662528    5.712480780    5.842503995
  118 GLN   HE21    1143    0.463528896    5.706693622    5.830777841
  118 GLN   HE22    1144    0.627333825    5.654418598    5.793059953
  118 GLN   C       1145    0.908504975    6.159396286    5.902698548
  118 GLN   O       1146    1.028746246    6.165726964    5.927839945
  119 PHE   N       1147    0.847535221    6.258843917    5.838809128
  119 PHE   H       1148    0.750811650    6.259348934    5.813408742
  119 PHE   CA      1149    0.911057418    6.379273292    5.783358180
  119 PHE   CB      1150    0.832267351    6.428280348    5.661693235
  119 PHE   CG      1151    0.839940160    6.309476678    5.565601782
  119 PHE   CD1     1152    0.959504422    6.265801226    5.509764134
  119 PHE   HD1     1153    1.054304740    6.311276316    5.538476462
  119 PHE   CD2     1154    0.723315837    6.237719081    5.541792710
  119 PHE   HD2     1155    0.628673671    6.270044608    5.585139237
  119 PHE   CE1     1156    0.966885395    6.148987611    5.434812865
  119 PHE   HE1     1157    1.067517416    6.111993555    5.415197211
  119 PHE   CE2     1158    0.729644779    6.124979168    5.460721472
  119 PHE   HE2     1159    0.640821597    6.065013175    5.440833706
  119 PHE   CZ      1160    0.850670556    6.075865175    5.413174453
  119 PHE   HZ      1161    0.848257987    6.003602169    5.331611642
  119 PHE   C       1162    0.935021920    6.495561708    5.879869873
  119 PHE   O       1163    0.949926883    6.612392377    5.844392551
  120 GLY   N       1164    0.928117996    6.468387692    6.009886777
  120 GLY   H       1165    0.925605428    6.372091369    6.036758779
  120 GLY   CA      1166    0.944980809    6.553823105    6.128320979
  120 GLY   C       1167    0.833771777    6.654697544    6.157796483
  120 GLY   O       1168    0.804543222    6.684170701    6.273587756
  121 VAL   N       1169    0.766565146    6.693612688    6.049818302
  121 VAL   H       1170    0.793470840    6.660066137    5.959527471
  121 VAL   CA      1171    0.648418471    6.781061890    6.051550528
  121 VAL   CB      1172    0.621326250    6.850614150    5.917978782
  121 VAL   CG1     1173    0.730026674    6.951951618    5.881558389
  121 VAL   CG2     1174    0.606826195    6.752630384    5.801368618
  121 VAL   C       1175    0.515323835    6.720470153    6.096564370
  121 VAL   O       1176    0.408733170    6.774298255    6.067069188
  122 GLY   N       1177    0.511285291    6.642068381    6.203938498
  122 GLY   H       1178    0.595511076    6.620049476    6.253157559
  122 GLY   CA      1179    0.395711485    6.564234248    6.250745275
  122 GLY   C       1180    0.275142681    6.640494631    6.306064294
  122 GLY   O       1181    0.163899506    6.591759155    6.286571764
  123 PHE   N       1182    0.306110159    6.754946594    6.366320113
  123 PHE   H       1183    0.403282373    6.770713898    6.383913225
  123 PHE   CA      1184    0.200702479    6.831636471    6.434292453
  123 PHE   CB      1185    0.265025668    6.960263776    6.486508772
  123 PHE   CG      1186    0.172452571    7.065799748    6.547383721
  123 PHE   CD1     1187    0.134695758    0.145589043    6.681155209
  123 PHE   HD1     1188    0.157603063    0.057473895    6.741098423
  123 PHE   CD2     1189    0.121805922    0.251687558    6.471434495
  123 PHE   HD2     1190    0.140675096    0.252659229    6.364080427
  123 PHE   CE1     1191    0.045245451    0.237740237    6.734332354
  123 PHE   HE1     1192    0.001002282    0.219633791    6.832277883
  123 PHE   CE2     1193    0.034831089    0.345995467    6.524952566
  123 PHE   HE2     1194    0.001092142    0.429708911    6.463840014
  123 PHE   CZ      1195    6.913042550    0.341885217    6.657782819
  123 PHE   HZ      1196    6.842056250    0.413533021    6.699099856
  123 PHE   C       1197    0.075526697    6.879261027    6.360299115
  123 PHE   O       1198   -0.037705129    6.846664054    6.395597415
  124 TYR   N       1199    0.097199049    0.003898202    6.236517038
  124 TYR   H       1200    0.189798794   -0.004276089    6.199642740
  124 TYR   CA      1201    6.918351450    0.066770336    6.146533194
  124 TYR   CB      1202    6.987650145    0.132208718    6.026844653
  124 TYR   CG      1203    7.072598213    0.252799298    6.067446915
  124 TYR   CD1     1204    0.097692844    0.378537764    6.086855150
  124 TYR   HD1     1205   -0.007772270    0.400242171    6.069913228
  124 TYR   CD2     1206    0.287662401    0.228720970    6.095441050
  124 TYR   HD2     1207    0.334051266    0.139070179    6.054318764
  124 TYR   CE1     1208    0.180201946    0.482542204    6.128014051
  124 TYR   HE1     1209    0.138718365    0.581144653    6.148934607
  124 TYR   CE2     1210    0.368696890    0.331341053    6.142571486
  124 TYR   HE2     1211    0.476374338    0.315484339    6.148422548
  124 TYR   CZ      1212    0.315176598    0.459298630    6.151705875
  124 TYR   OH      1213    0.384093668    0.564406602    6.203627824
  124 TYR   HH      1214    0.482225052    0.545274884    6.205478442
  124 TYR   C       1215    6.808534196    6.892614156    6.094731926
  124 TYR   O       1216    6.702781770    6.940280852    6.053793332
  125 SER   N       1217    6.824174602    6.761333147    6.109294923
  125 SER   H       1218    6.917792742    6.727231240    6.117909063
  125 SER   CA      1219    6.722610461    6.655958452    6.095483101
  125 SER   CB      1220    6.776716528    6.526528298    6.156551662
  125 SER   OG      1221    6.825037075    6.549066288    6.289243165
  125 SER   HG      1222    6.922798485    6.568337807    6.280773767
  125 SER   C       1223    6.589557077    6.690418255    6.162736238
  125 SER   O       1224    6.485038426    6.693595306    6.097957597
  126 ALA   N       1225    6.599049390    6.758506839    6.276599508
  126 ALA   H       1226    6.687955725    6.761948324    6.322248386
  126 ALA   CA      1227    6.487890734    6.815668335    6.353988359
  126 ALA   CB      1228    6.549739676    6.883677623    6.476296201
  126 ALA   C       1229    6.397041014    6.914920571    6.281157581
  126 ALA   O       1230    6.275077182    6.919493741    6.296507730
  127 TYR   N       1231    6.451688261    0.050692608    6.172933179
  127 TYR   H       1232    6.545118948    0.038756707    6.139343879
  127 TYR   CA      1233    6.376741325    0.142709893    6.086167206
  127 TYR   CB      1234    6.461486277    0.243476233    6.008216671
  127 TYR   CG      1235    6.518744663    0.353183152    6.098188165
  127 TYR   CD1     1236    6.469412049    0.482892642    6.090099717
  127 TYR   HD1     1237    6.383133604    0.505618754    6.027477153
  127 TYR   CD2     1238    6.634508112    0.335312942    6.173032760
  127 TYR   HD2     1239    6.676273897    0.235131312    6.183111085
  127 TYR   CE1     1240    6.524693428    0.588587331    6.161467231
  127 TYR   HE1     1241    6.480974044    0.688396755    6.158693315
  127 TYR   CE2     1242    6.695227849    0.439258066    6.242528839
  127 TYR   HE2     1243    6.778691834    0.415214263    6.308379697
  127 TYR   CZ      1244    6.637905733    0.565833960    6.238824941
  127 TYR   OH      1245    6.690189491    0.670560006    6.308044290
  127 TYR   HH      1246    6.636705118    0.752419120    6.287096163
  127 TYR   C       1247    6.269935265    0.075273715    5.999806002
  127 TYR   O       1248    6.221601830    0.134016732    5.903140506
  128 LEU   N       1249    6.254112074    6.863154566    6.016093480
  128 LEU   H       1250    6.330805686    6.808244447    6.049304454
  128 LEU   CA      1251    6.141393899    6.783123056    5.966090211
  128 LEU   CB      1252    6.173571406    6.633532563    5.966413247
  128 LEU   CG      1253    6.276988236    6.580817452    5.866730234
  128 LEU   CD1     1254    6.319255919    6.439328229    5.906783401
  128 LEU   CD2     1255    6.224698514    6.572493447    5.723173230
  128 LEU   C       1256    6.008682312    6.802297526    6.039783878
  128 LEU   O       1257    5.905672746    6.821576865    5.975391823
  129 VAL   N       1258    6.016388857    6.821580574    6.171151572
  129 VAL   H       1259    6.108271042    6.836980201    6.207479010
  129 VAL   CA      1260    5.896439205    6.822923415    6.256094506
  129 VAL   CB      1261    5.897717663    6.713196767    6.362702542
  129 VAL   CG1     1262    5.863633462    6.578964080    6.297688571
  129 VAL   CG2     1263    6.031601403    6.719578752    6.436457760
  129 VAL   C       1264    5.860629553    0.041920676    6.311757776
  129 VAL   O       1265    5.744140210    0.064744101    6.343962902
  130 ALA   N       1266    5.960573547    0.124621088    6.341097853
  130 ALA   H       1267    6.038456982    0.061972533    6.338090129
  130 ALA   CA      1268    5.927955793    0.262601040    6.379899708
  130 ALA   CB      1269    5.993924602    0.290503906    6.515097883
  130 ALA   C       1270    5.981179985    0.363770713    6.278192382
  130 ALA   O       1271    6.076141764    0.337884311    6.204428197
  131 GLU   N       1272    5.920475474    0.482061610    6.274662210
  131 GLU   H       1273    5.833748067    0.504250964    6.319243495
  131 GLU   CA      1274    5.989860921    0.591646758    6.205462390
  131 GLU   CB      1275    5.897167510    0.687268456    6.130140263
  131 GLU   CG      1276    5.804497583    0.779042815    6.210117579
  131 GLU   CD      1277    5.706849311    0.699579176    6.297046874
  131 GLU   OE1     1278    5.608325300    0.643480166    6.244416223
  131 GLU   OE2     1279    5.732886491    0.686824992    6.418637977
  131 GLU   C       1280    6.074676079    0.674640136    6.302057651
  131 GLU   O       1281    6.184047172    0.719344843    6.267858091
  132 LYSH  N       1282    6.025723454    0.686879758    6.425113868
  132 LYSH  H       1283    5.928572888    0.669809786    6.441579272
  132 LYSH  CA      1284    6.090544221    0.758122934    6.536179272
  132 LYSH  CB      1285    5.998221744    0.860669526    6.602283410
  132 LYSH  CG      1286    6.051994297    0.944698686    6.718304380
  132 LYSH  CD      1287    5.982039499    1.076933609    6.750452630
  132 LYSH  CE      1288    5.861495576    1.062759649    6.843604452
  132 LYSH  NZ      1289    5.806714048    1.196887627    6.868491395
  132 LYSH  HZ1     1290    5.753412291    1.232462463    6.791721450
  132 LYSH  HZ2     1291    5.881694752    1.260737450    6.885846208
  132 LYSH  HZ3     1292    5.749168028    1.197382042    6.950272884
  132 LYSH  C       1293    6.160235311    0.668184487    6.638491642
  132 LYSH  O       1294    6.099493532    0.584585140    6.705216094
  133 VAL   N       1295    6.279614207    0.714944383    6.673881634
  133 VAL   H       1296    6.327245114    0.793859247    6.635082627
  133 VAL   CA      1297    6.379565154    0.650988825    6.760648533
  133 VAL   CB      1298    6.497565967    0.589084038    6.685447437
  133 VAL   CG1     1299    6.564328232    0.484959419    6.775518580
  133 VAL   CG2     1300    6.466427740    0.537751695    6.544714290
  133 VAL   C       1301    6.436311618    0.759840862    6.851992580
  133 VAL   O       1302    6.475983254    0.864965244    6.801936684
  134 THR   N       1303    6.434335072    0.731106685    0.062902391
  134 THR   H       1304    6.398706175    0.639484495    0.081250969
  134 THR   CA      1305    6.491150175    0.813018915    0.170951614
  134 THR   CB      1306    6.389347152    0.877312927    0.265351959
  134 THR   OG1     1307    6.278644834    0.934657875    0.195303270
  134 THR   HG1     1308    6.293948343    1.032014775    0.178327339
  134 THR   CG2     1309    6.450969227    0.989572933    0.349100145
  134 THR   C       1310    6.579964010    0.723445080    0.257558462
  134 THR   O       1311    6.530809991    0.625315389    0.313065904
  135 VAL   N       1312    6.709513117    0.750402169    0.244065038
  135 VAL   H       1313    6.744609892    0.831983383    0.198099706
  135 VAL   CA      1314    6.809426259    0.681770167    0.327249554
  135 VAL   CB      1315    6.919144115    0.619107659    0.240951089
  135 VAL   CG1     1316    7.003022395    0.526732046    0.329495885
  135 VAL   CG2     1317    6.876757095    0.547866832    0.112339211
  135 VAL   C       1318    6.869800176    0.778258126    0.429513747
  135 VAL   O       1319    6.929697582    0.879934407    0.394807288
  136 ILE   N       1320    6.866009957    0.728817186    0.552929644
  136 ILE   H       1321    6.812177306    0.646802439    0.572348011
  136 ILE   CA      1322    6.912871413    0.798980688    0.673315923
  136 ILE   CB      1323    6.801971861    0.796382676    0.778699410
  136 ILE   CG1     1324    6.661553354    0.835076832    0.731854929
  136 ILE   CG2     1325    6.848069572    0.867904615    0.905869766
  136 ILE   CD      1326    6.640255588    0.978329738    0.682475659
  136 ILE   C       1327    0.114403995    0.720107709    0.725068438
  136 ILE   O       1328    0.099782170    0.600084708    0.747673051
  137 THR   N       1329    0.226549945    0.787135731    0.749984676
  137 THR   H       1330    0.227919469    0.884370731    0.726639307
  137 THR   CA      1331    0.354018181    0.726309119    0.790772114
  137 THR   CB      1332    0.441618739    0.699814686    0.668155655
  137 THR   OG1     1333    0.538948226    0.599859199    0.699565516
  137 THR   HG1     1334    0.503655190    0.507893846    0.682280602
  137 THR   CG2     1335    0.511599078    0.819556625    0.603541502
  137 THR   C       1336    0.428948491    0.793742664    0.905881403
  137 THR   O       1337    0.428555859    0.916574486    0.912412701
  138 LYSH  N       1338    0.501287242    0.714020056    0.983993718
  138 LYSH  H       1339    0.508438288    0.616366687    0.963641168
  138 LYSH  CA      1340    0.581367677    0.760776596    1.098059722
  138 LYSH  CB      1341    0.493162524    0.759788892    1.223078127
  138 LYSH  CG      1342    0.557462130    0.811316582    1.351999751
  138 LYSH  CD      1343    0.608062751    0.955580647    1.345877890
  138 LYSH  CE      1344    0.682559692    1.011149502    1.467398668
  138 LYSH  NZ      1345    0.818145925    0.955820884    1.480226526
  138 LYSH  HZ1     1346    0.877565249    0.989591210    1.407226610
  138 LYSH  HZ2     1347    0.815106490    0.855938106    1.476459209
  138 LYSH  HZ3     1348    0.856440160    0.977779777    1.569949447
  138 LYSH  C       1349    0.714687299    0.689762982    1.122389649
  138 LYSH  O       1350    0.721448209    0.578243589    1.173856118
  139 HISA  N       1351    0.823185648    0.748437308    1.072615692
  139 HISA  H       1352    0.817567922    0.834861165    1.022603809
  139 HISA  CA      1353    0.959119205    0.699638494    1.100040724
  139 HISA  CB      1354    1.049948500    0.739821087    0.983654709
  139 HISA  CG      1355    1.198901945    0.705000207    0.979977029
  139 HISA  ND1     1356    1.297578346    0.794118081    0.976722343
  139 HISA  HD1     1357    1.293285260    0.893894516    0.981934560
  139 HISA  CD2     1358    1.247898788    0.583430642    0.957408760
  139 HISA  HD2     1359    1.197899525    0.488779245    0.936861572
  139 HISA  CE1     1360    1.408750312    0.726593289    0.948945665
  139 HISA  HE1     1361    1.504358528    0.776168361    0.932141314
  139 HISA  NE2     1362    1.379203605    0.597149028    0.941246291
  139 HISA  C       1363    1.016173869    0.761206623    1.227969732
  139 HISA  O       1364    0.998439047    0.879796441    1.255393219
  140 ASN   N       1365    1.101537406    0.688312989    1.299304050
  140 ASN   H       1366    1.118578656    0.593154282    1.273707534
  140 ASN   CA      1367    1.154567426    0.730218076    1.429853652
  140 ASN   CB      1368    1.253943562    0.630655618    1.489999728
  140 ASN   CG      1369    1.196991424    0.498426036    1.541763524
  140 ASN   OD1     1370    1.078266258    0.494825622    1.573706789
  140 ASN   ND2     1371    1.280936887    0.416967354    1.605039827
  140 ASN   HD21    1372    1.253488275    0.323485575    1.627531050
  140 ASN   HD22    1373    1.372090822    0.449732313    1.629853827
  140 ASN   C       1374    1.225761523    0.865520465    1.423772220
  140 ASN   O       1375    1.168770617    0.955069437    1.485934252
  141 ASP   N       1376    1.307421376    0.877587358    1.319478954
  141 ASP   H       1377    1.346825612    0.793594244    1.282163231
  141 ASP   CA      1378    1.383062196    1.001852168    1.298291590
  141 ASP   CB      1379    1.498372556    0.977702218    1.200663930
  141 ASP   CG      1380    1.599460931    0.870130796    1.240920964
  141 ASP   OD1     1381    1.700568605    0.906592039    1.304725119
  141 ASP   OD2     1382    1.553932795    0.756969536    1.213594815
  141 ASP   C       1383    1.305142479    1.129881186    1.267479951
  141 ASP   O       1384    1.361757358    1.238938042    1.273119224
  142 ASP   N       1385    1.176900705    1.114482142    1.235763751
  142 ASP   H       1386    1.089093551    1.067220773    1.243371065
  142 ASP   CA      1387    1.099554315    1.226606573    1.180465295
  142 ASP   CB      1388    1.119125124    1.223754476    1.028745750
  142 ASP   CG      1389    1.125147326    1.348849563    0.940843265
  142 ASP   OD1     1390    1.061744508    1.448583015    0.981600915
  142 ASP   OD2     1391    1.184101970    1.343404844    0.830753732
  142 ASP   C       1392    0.951306348    1.233263996    1.217725143
  142 ASP   O       1393    0.905155956    1.133883236    1.273625876
  143 GLU   N       1394    0.886841733    1.342451202    1.177580650
  143 GLU   H       1395    0.924583393    1.397602019    1.103190095
  143 GLU   CA      1396    0.746855014    1.366511192    1.215470812
  143 GLU   CB      1397    0.711330669    1.513315617    1.191025420
  143 GLU   CG      1398    0.763371663    1.608852586    1.298600339
  143 GLU   CD      1399    0.705289794    1.583387694    1.437833353
  143 GLU   OE1     1400    0.591534831    1.629306639    1.461838754
  143 GLU   OE2     1401    0.774615475    1.520950288    1.521007523
  143 GLU   C       1402    0.645106145    1.280678244    1.140021895
  143 GLU   O       1403    0.687254234    1.218687709    1.042492862
  144 GLN   N       1404    0.517826950    1.294253173    1.176142921
  144 GLN   H       1405    0.490658390    1.344179985    1.258426345
  144 GLN   CA      1406    0.416592610    1.207391300    1.114360247
  144 GLN   CB      1407    0.295887446    1.198019253    1.207887938
  144 GLN   CG      1408    0.198618011    1.085816146    1.171073005
  144 GLN   CD      1409    0.096665558    1.067796000    1.283715235
  144 GLN   OE1     1410    0.123162666    1.008262709    1.388035371
  144 GLN   NE2     1411   -0.012805535    1.143047833    1.277484904
  144 GLN   HE21    1412   -0.067517766    1.126241532    1.359486488
  144 GLN   HE22    1413   -0.038530105    1.216825795    1.215089818
  144 GLN   C       1414    0.376346767    1.274167408    0.982715937
  144 GLN   O       1415    0.309500243    1.377018474    0.973673007
  145 TYR   N       1416    0.394185506    1.203043223    0.871746440
  145 TYR   H       1417    0.426627886    1.108645881    0.877872480
  145 TYR   CA      1418    0.358367499    1.251504040    0.737654943
  145 TYR   CB      1419    0.476467361    1.243001646    0.640744848
  145 TYR   CG      1420    0.598373414    1.328323566    0.676372742
  145 TYR   CD1     1421    0.592391374    1.464938464    0.651492931
  145 TYR   HD1     1422    0.516779637    1.504584434    0.583733619
  145 TYR   CD2     1423    0.704000108    1.278834760    0.751969435
  145 TYR   HD2     1424    0.719510932    1.171088873    0.757631354
  145 TYR   CE1     1425    0.684366121    1.554455659    0.704847815
  145 TYR   HE1     1426    0.664981382    1.660925991    0.691920624
  145 TYR   CE2     1427    0.796696750    1.366563739    0.807002227
  145 TYR   HE2     1428    0.883862305    1.331237094    0.862085410
  145 TYR   CZ      1429    0.787167108    1.503157978    0.783081523
  145 TYR   OH      1430    0.867653895    1.596230501    0.840985783
  145 TYR   HH      1431    0.930936024    1.547629041    0.901257338
  145 TYR   C       1432    0.238896327    1.177251209    0.677457913
  145 TYR   O       1433    0.222780026    1.057243389    0.699077080
  146 ALA   N       1434    0.165508508    1.253898514    0.597260414
  146 ALA   H       1435    0.187947757    1.350151188    0.581985389
  146 ALA   CA      1436    0.054426556    1.210182554    0.511466238
  146 ALA   CB      1437   -0.077188681    1.279184060    0.547932079
  146 ALA   C       1438    0.087603742    1.232130668    0.363712821
  146 ALA   O       1439    0.150766324    1.332810868    0.332066117
  147 TRP   N       1440    0.051129155    1.128349169    0.288968396
  147 TRP   H       1441    0.009997178    1.046529763    0.329123926
  147 TRP   CA      1442    0.058813093    1.125688718    0.142197778
  147 TRP   CB      1443    0.164520875    1.018460170    0.115080425
  147 TRP   CG      1444    0.207563571    0.998686117    6.888520483
  147 TRP   CD1     1445    0.314969464    1.052102017    6.831067607
  147 TRP   HD1     1446    0.380584955    1.127335736    6.874833977
  147 TRP   CD2     1447    0.140720024    0.916367317    6.798650822
  147 TRP   NE1     1448    0.316613991    1.010284484    6.704809663
  147 TRP   HE1     1449    0.391555810    1.027663490    6.640912116
  147 TRP   CE2     1450    0.207495508    0.938824786    6.678816035
  147 TRP   CE3     1451    0.030965134    0.831100475    6.801233430
  147 TRP   HE3     1452   -0.026939859    0.813626740    6.891912426
  147 TRP   CZ2     1453    0.155239196    0.878103311    6.565219890
  147 TRP   HZ2     1454    0.218851927    0.870218338    6.477057415
  147 TRP   CZ3     1455    6.893279030    0.775518463    6.687105560
  147 TRP   HZ3     1456    6.803507338    0.713999813    6.693229231
  147 TRP   CH2     1457    0.040150632    0.800194670    6.567183493
  147 TRP   HH2     1458    0.006272983    0.751175405    6.475912376
  147 TRP   C       1459    6.842392911    1.080839746    0.086718684
  147 TRP   O       1460    6.782983245    0.981302027    0.127843482
  148 GLU   N       1461    6.797079873    1.161614373    6.910185669
  148 GLU   H       1462    6.861991814    1.226047980    6.869753623
  148 GLU   CA      1463    6.667975197    1.136460295    6.844547375
  148 GLU   CB      1464    6.568795442    1.235608390    6.905734617
  148 GLU   CG      1465    6.422558130    1.201633894    6.876248203
  148 GLU   CD      1466    6.332705566    1.273440026    0.058193588
  148 GLU   OE1     1467    6.288534262    1.388346107    0.036526325
  148 GLU   OE2     1468    6.283914610    1.196309475    0.143606239
  148 GLU   C       1469    6.670490774    1.142019728    6.691656414
  148 GLU   O       1470    6.765839291    1.194998492    6.634804752
  149 SER   N       1471    6.581390831    1.068510786    6.625727393
  149 SER   H       1472    6.519387508    1.001400872    6.666381735
  149 SER   CA      1473    6.554067738    1.065407791    6.481314635
  149 SER   CB      1474    6.650046697    0.967217278    6.413816332
  149 SER   OG      1475    6.606258967    0.948363170    6.278982234
  149 SER   HG      1476    6.653355367    1.017190625    6.223803188
  149 SER   C       1477    6.407792121    1.023745143    6.464681303
  149 SER   O       1478    6.357234211    0.950598142    6.549678117
  150 SER   N       1479    6.339365972    1.095164829    6.375751381
  150 SER   H       1480    6.381716362    1.175995561    6.334851045
  150 SER   CA      1481    6.208408908    1.063605901    6.316881847
  150 SER   CB      1482    6.114549028    1.183602177    6.331031654
  150 SER   OG      1483    6.133213545    1.255501650    6.453241096
  150 SER   HG      1484    6.044415716    1.262256300    6.498739993
  150 SER   C       1485    6.222212205    1.018845982    6.171219501
  150 SER   O       1486    6.119201991    0.998199403    6.107253768
  151 ALA   N       1487    6.342566055    0.993589697    6.120532469
  151 ALA   H       1488    6.421997460    0.972844693    6.177648703
  151 ALA   CA      1489    6.373435542    0.966572676    5.979357633
  151 ALA   CB      1490    6.294160490    0.854442557    5.911879792
  151 ALA   C       1491    6.361317031    1.092825497    5.893762347
  151 ALA   O       1492    6.254841629    1.154416656    5.893108326
  152 GLY   N       1493    6.473435358    1.150693078    5.851693063
  152 GLY   H       1494    6.555801507    1.094283764    5.857603238
  152 GLY   CA      1495    6.474671703    1.271423340    5.767823884
  152 GLY   C       1496    6.608517852    1.345357389    5.773229081
  152 GLY   O       1497    6.619410428    1.460846936    5.814142784
  153 GLY   N       1498    6.711876701    1.278429622    5.722963558
  153 GLY   H       1499    6.688355094    1.193066406    5.676480800
  153 GLY   CA      1500    6.848124662    1.330305711    5.704071476
  153 GLY   C       1501    0.008265631    1.366807417    5.829877553
  153 GLY   O       1502    0.122542503    1.322618028    5.840784324
  154 SER   N       1503    6.873901446    1.454125762    5.914881406
  154 SER   H       1504    6.778283383    1.478459438    5.898600794
  154 SER   CA      1505    0.022211899    1.506799815    6.034532524
  154 SER   CB      1506    6.895105558    1.650460729    6.060065329
  154 SER   OG      1507    6.757183196    1.661344488    6.096271880
  154 SER   HG      1508    6.737524639    1.757536424    6.115278903
  154 SER   C       1509    0.010003743    1.415724253    6.156874569
  154 SER   O       1510   -0.069939540    1.322276399    6.159438542
  155 PHE   N       1511    0.102462368    1.428138946    6.251676381
  155 PHE   H       1512    0.181873482    1.488711960    6.256788322
  155 PHE   CA      1513    0.091025484    1.362575129    6.382754342
  155 PHE   CB      1514    0.195010650    1.253501510    6.409212831
  155 PHE   CG      1515    0.345330746    1.281190174    6.416110593
  155 PHE   CD1     1516    0.410844890    1.333377809    6.527053228
  155 PHE   HD1     1517    0.349473501    1.371484264    6.608689228
  155 PHE   CD2     1518    0.424082214    1.243919715    6.307797601
  155 PHE   HD2     1519    0.373074988    1.192262342    6.226481872
  155 PHE   CE1     1520    0.549844889    1.334615927    6.528393168
  155 PHE   HE1     1521    0.602712731    1.390865312    6.605347689
  155 PHE   CE2     1522    0.562979866    1.248170804    6.304382063
  155 PHE   HE2     1523    0.615674512    1.223511028    6.212212091
  155 PHE   CZ      1524    0.626016038    1.290857479    6.420675014
  155 PHE   HZ      1525    0.734531681    1.288502382    6.430739513
  155 PHE   C       1526    0.088500528    1.471861557    6.489801535
  155 PHE   O       1527    0.171412583    1.562726704    6.490507962
  156 THR   N       1528    0.007356012    1.456502840    6.594067594
  156 THR   H       1529   -0.037056741    1.369760127    6.616539396
  156 THR   CA      1530    6.916835963    1.555015991    6.702769621
  156 THR   CB      1531    6.780030063    1.619984925    6.724539772
  156 THR   OG1     1532    6.676404671    1.521770786    6.732587301
  156 THR   HG1     1533    6.659601179    1.485581956    6.640898554
  156 THR   CG2     1534    6.744632175    1.717399465    6.612011174
  156 THR   C       1535    0.042813052    1.505765862    6.840500113
  156 THR   O       1536    0.018359913    1.390422089    6.875550597
  157 VAL   N       1537    0.117404105    1.592644347    6.908164600
  157 VAL   H       1538    0.126762279    1.688400444    6.880873834
  157 VAL   CA      1539    0.202918009    1.564526519    0.105450222
  157 VAL   CB      1540    0.349614141    1.555221660    0.062945553
  157 VAL   CG1     1541    0.439672003    1.525978313    0.183136209
  157 VAL   CG2     1542    0.369014545    1.446332396   -0.042775561
  157 VAL   C       1543    0.180408206    1.672662127    0.211338714
  157 VAL   O       1544    0.206078234    1.788880027    0.180274164
  158 ARG   N       1545    0.174187365    1.626272056    0.335830733
  158 ARG   H       1546    0.165973535    1.527562996    0.349613181
  158 ARG   CA      1547    0.166587899    1.709363173    0.456863104
  158 ARG   CB      1548    0.024548124    1.764434530    0.470922869
  158 ARG   CG      1549   -0.071382236    1.645434562    0.477658932
  158 ARG   CD      1550    6.709910677    1.686574341    0.530312200
  158 ARG   NE      1551    6.622006525    1.568891359    0.535674832
  158 ARG   HE      1552    6.590687207    1.537732895    0.445962789
  158 ARG   CZ      1553    6.570626030    1.513708933    0.646448710
  158 ARG   NH1     1554    6.581077349    1.575313483    0.764975459
  158 ARG   HH11    1555    6.556956068    1.527280868    0.849301906
  158 ARG   HH12    1556    6.587693445    1.675061990    0.762433284
  158 ARG   NH2     1557    6.500820194    1.400215417    0.632264551
  158 ARG   HH21    1558    6.481078258    1.347802665    0.715098986
  158 ARG   HH22    1559    6.458010705    1.372663363    0.546199565
  158 ARG   C       1560    0.209236812    1.640837924    0.586844580
  158 ARG   O       1561    0.202034937    1.518532421    0.597797872
  159 THR   N       1562    0.245378576    1.721101293    0.686553311
  159 THR   H       1563    0.258481770    1.818350323    0.667248669
  159 THR   CA      1564    0.252767028    1.677243603    0.826667403
  159 THR   CB      1565    0.332633733    1.776240834    0.911717200
  159 THR   OG1     1566    0.450368655    1.821593432    0.844378036
  159 THR   HG1     1567    0.528469134    1.795292372    0.901022442
  159 THR   CG2     1568    0.369566819    1.708756936    1.043977108
  159 THR   C       1569    0.115492505    1.648400058    0.887782918
  159 THR   O       1570    0.027449454    1.729866200    0.915015900
  160 ASP   N       1571    0.095760987    1.519684088    0.914835951
  160 ASP   H       1572    0.168469955    1.451315984    0.921157825
  160 ASP   CA      1573    6.888638652    1.471466534    0.973102206
  160 ASP   CB      1574    6.859304047    1.325091802    0.939602735
  160 ASP   CG      1575    6.718761280    1.282071463    0.982099591
  160 ASP   OD1     1576    6.640157737    1.256019488    0.888462696
  160 ASP   OD2     1577    6.687649238    1.268875094    1.102432252
  160 ASP   C       1578    6.869155193    1.498386953    1.122461882
  160 ASP   O       1579    6.945008965    1.448981594    1.205744074
  161 THR   N       1580    6.792954358    1.604287692    1.148332363
  161 THR   H       1581    6.762649527    1.660454492    1.071333424
  161 THR   CA      1582    6.743304627    1.648227849    1.279538981
  161 THR   CB      1583    6.717387138    1.799016710    1.279598894
  161 THR   OG1     1584    6.665261525    1.846903346    1.155335372
  161 THR   HG1     1585    6.565408852    1.852303971    1.156322515
  161 THR   CG2     1586    6.841669221    1.875271409    1.325957464
  161 THR   C       1587    6.615775492    1.574128542    1.320226735
  161 THR   O       1588    6.506464386    1.620301324    1.287808454
  162 GLY   N       1589    6.636080883    1.455118115    1.376044241
  162 GLY   H       1590    6.726424331    1.415128320    1.391550529
  162 GLY   CA      1591    6.528787579    1.362402249    1.414795353
  162 GLY   C       1592    6.592298420    1.237943930    1.477151136
  162 GLY   O       1593    6.714779581    1.231580508    1.486547400
  163 GLU   N       1594    6.511479798    1.142009545    1.521372669
  163 GLU   H       1595    6.414148795    1.147291825    1.499004449
  163 GLU   CA      1596    6.544715516    1.014919681    1.587358338
  163 GLU   CB      1597    6.467426767    0.899913152    1.522449819
  163 GLU   CG      1598    6.444417343    0.773525298    1.605543374
  163 GLU   CD      1599    6.335936758    0.793493716    1.711565219
  163 GLU   OE1     1600    6.367322714    0.837236230    1.824377074
  163 GLU   OE2     1601    6.217663703    0.781543448    1.672956942
  163 GLU   C       1602    6.691506785    0.973402645    1.599152083
  163 GLU   O       1603    6.752773072    0.942300069    1.497132123
  164 PRO   N       1604    6.739976477    0.964494808    1.722696451
  164 PRO   CA      1605    6.868677984    0.900715773    1.754020014
  164 PRO   CB      1606    6.873086886    0.900770947    1.906960219
  164 PRO   CG      1607    6.783085319    1.016445301    1.950876494
  164 PRO   CD      1608    6.673352108    1.013366275    1.844288678
  164 PRO   C       1609    6.869757649    0.757302481    1.700717002
  164 PRO   O       1610    6.795040802    0.673080482    1.750245255
  165 MET   N       1611    0.057606808    0.726333844    1.627706856
  165 MET   H       1612    0.128022934    0.793801804    1.605578959
  165 MET   CA      1613    0.075669189    0.592666223    1.569261378
  165 MET   CB      1614    0.045012863    0.592463761    1.419357413
  165 MET   CG      1615    0.107752064    0.702602537    1.333670523
  165 MET   SD      1616    0.097083173    0.666664637    1.154535127
  165 MET   CE      1617    0.192855189    0.516649965    1.151757329
  165 MET   C       1618    0.206684407    0.521240374    1.603069634
  165 MET   O       1619    0.231162110    0.409226460    1.558510307
  166 GLY   N       1620    0.306405762    0.587089085    1.661453671
  166 GLY   H       1621    0.299215903    0.685573570    1.677236961
  166 GLY   CA      1622    0.421261950    0.518184814    1.722012530
  166 GLY   C       1623    0.537328585    0.493985748    1.625302701
  166 GLY   O       1624    0.644560658    0.544283465    1.658513385
  167 ARG   N       1625    0.514664383    0.410085274    1.524624772
  167 ARG   H       1626    0.431627685    0.354394259    1.526814765
  167 ARG   CA      1627    0.605748170    0.379697194    1.413305017
  167 ARG   CB      1628    0.725600143    0.295387894    1.457297487
  167 ARG   CG      1629    0.839593606    0.318706840    1.357941976
  167 ARG   CD      1630    0.951580246    0.219503405    1.389926406
  167 ARG   NE      1631    0.914129461    0.077366858    1.391834490
  167 ARG   HE      1632    0.864285640    0.010593530    1.336557915
  167 ARG   CZ      1633    0.919190285   -0.000678309    1.500637246
  167 ARG   NH1     1634    0.973601308    0.034777405    1.617838575
  167 ARG   HH11    1635    0.994597371   -0.023151684    1.696590135
  167 ARG   HH12    1636    0.974524447    0.133310222    1.634852020
  167 ARG   NH2     1637    0.879399824   -0.128627817    1.501304823
  167 ARG   HH21    1638    0.874308556   -0.190263094    1.579879341
  167 ARG   HH22    1639    0.841197627   -0.151544106    1.411775856
  167 ARG   C       1640    0.523366860    0.294336694    1.316682484
  167 ARG   O       1641    0.434389904    0.221617956    1.360561607
  168 GLY   N       1642    0.544961399    0.312652717    1.186731238
  168 GLY   H       1643    0.594569257    0.391533000    1.150441274
  168 GLY   CA      1644    0.487323668    0.227110952    1.081976953
  168 GLY   C       1645    0.421314187    0.312863277    0.973807992
  168 GLY   O       1646    0.468124299    0.423336917    0.946706683
  169 THR   N       1647    0.322242025    0.248603096    0.912617011
  169 THR   H       1648    0.250499637    0.181169240    0.895098732
  169 THR   CA      1649    0.249971091    0.309522408    0.800018639
  169 THR   CB      1650    0.330540173    0.281002354    0.673107610
  169 THR   OG1     1651    0.460252991    0.340916478    0.679119742
  169 THR   HG1     1652    0.513972817    0.272841198    0.728912479
  169 THR   CG2     1653    0.261515310    0.338539647    0.549270904
  169 THR   C       1654    0.105758899    0.258392407    0.800952152
  169 THR   O       1655    0.086805434    0.137217892    0.791583824
  170 LYSH  N       1656    0.009189626    0.342705736    0.765531276
  170 LYSH  H       1657    0.024313040    0.433391707    0.726182218
  170 LYSH  CA      1658    6.785025413    0.310545752    0.755614714
  170 LYSH  CB      1659    6.701775680    0.390460547    0.856060598
  170 LYSH  CG      1660    6.737255064    0.341446437    0.996587573
  170 LYSH  CD      1661    6.645731540    0.396833239    1.105987151
  170 LYSH  CE      1662    6.687286404    0.352477739    1.246407839
  170 LYSH  NZ      1663    6.593830472    0.417388147    1.339480841
  170 LYSH  HZ1     1664    6.499675153    0.389928621    1.319960569
  170 LYSH  HZ2     1665    6.596323452    0.515864200    1.322266321
  170 LYSH  HZ3     1666    6.614380294    0.407214635    1.436816370
  170 LYSH  C       1667    6.737193999    0.341077226    0.613521624
  170 LYSH  O       1668    6.753093370    0.454407775    0.568437733
  171 VAL   N       1669    6.680666494    0.242241737    0.544771421
  171 VAL   H       1670    6.663075087    0.153677228    0.587746649
  171 VAL   CA      1671    6.652226322    0.264408544    0.402255349
  171 VAL   CB      1672    6.725344164    0.166233439    0.310458961
  171 VAL   CG1     1673    6.722071081    0.219375839    0.167015910
  171 VAL   CG2     1674    6.871839436    0.137110116    0.343624722
  171 VAL   C       1675    6.501112503    0.251771142    0.381850592
  171 VAL   O       1676    6.443008455    0.143670435    0.373579290
  172 ILE   N       1677    6.436382296    0.367388092    0.370318470
  172 ILE   H       1678    6.480182562    0.457141281    0.365077322
  172 ILE   CA      1679    6.291088348    0.378291584    0.350807875
  172 ILE   CB      1680    6.235323353    0.501093554    0.423075762
  172 ILE   CG1     1681    6.287863978    0.521445767    0.565335069
  172 ILE   CG2     1682    6.082332094    0.499522399    0.421659189
  172 ILE   CD      1683    6.252577901    0.662507840    0.612955029
  172 ILE   C       1684    6.251476966    0.381486038    0.203050842
  172 ILE   O       1685    6.264210967    0.485776623    0.139095238
  173 LEU   N       1686    6.197018245    0.268993937    0.157534448
  173 LEU   H       1687    6.191316013    0.185189797    0.211812762
  173 LEU   CA      1688    6.128395955    0.262668174    0.027688514
  173 LEU   CB      1689    6.129821775    0.120049930   -0.027733776
  173 LEU   CG      1690    6.261032099    0.071693520    6.829091359
  173 LEU   CD1     1691    6.240815783   -0.068908103    6.772238222
  173 LEU   CD2     1692    6.306831398    0.171558369    6.722610451
  173 LEU   C       1693    5.984737297    0.314224847    0.038391384
  173 LEU   O       1694    5.903938554    0.261071529    0.114397385
  174 HISB  N       1695    5.956926667    0.420373954    6.882161949
  174 HISB  H       1696    5.995208887    0.489227600    6.820569357
  174 HISB  CA      1697    5.816425983    0.463258052    6.876528380
  174 HISB  CB      1698    5.814678962    0.616258194    6.877538540
  174 HISB  CG      1699    5.888058308    0.671048884    0.081177301
  174 HISB  ND1     1700    5.826225984    0.737656965    0.178294719
  174 HISB  CD2     1701    6.014526886    0.712237457    0.082456558
  174 HISB  HD2     1702    6.100245280    0.666882681    0.032694109
  174 HISB  CE1     1703    5.913352963    0.824517016    0.228841447
  174 HISB  HE1     1704    5.882261696    0.879700977    0.317549194
  174 HISB  NE2     1705    6.031324278    0.812096704    0.168690294
  174 HISB  HE2     1706    6.115677588    0.861204269    0.190438093
  174 HISB  C       1707    5.744608909    0.399271378    6.757546744
  174 HISB  O       1708    5.740483332    0.452389035    6.646679000
  175 LEU   N       1709    5.681719692    0.285806341    6.786866223
  175 LEU   H       1710    5.656262877    0.250233270    6.876797159
  175 LEU   CA      1711    5.624337077    0.201839902    6.680720225
  175 LEU   CB      1712    5.572041040    0.076063039    6.750411686
  175 LEU   CG      1713    5.675643620    6.899615313    6.810204220
  175 LEU   CD1     1714    5.607869814    6.774257285    6.865891531
  175 LEU   CD2     1715    5.771569230    6.860474355    6.697625452
  175 LEU   C       1716    5.510897354    0.258240815    6.594908559
  175 LEU   O       1717    5.419432480    0.328617869    6.637471339
  176 LYSH  N       1718    5.510411357    0.217392315    6.468324345
  176 LYSH  H       1719    5.581779358    0.156444856    6.433790249
  176 LYSH  CA      1720    5.407227190    0.249343274    6.368612750
  176 LYSH  CB      1721    5.458669119    0.217023428    6.228175592
  176 LYSH  CG      1722    5.561218536    0.315520784    6.171674525
  176 LYSH  CD      1723    5.599334249    0.281687369    6.027409536
  176 LYSH  CE      1724    5.669721094    0.151571746    5.988308705
  176 LYSH  NZ      1725    5.717362042    0.167910492    5.850209862
  176 LYSH  HZ1     1726    5.788857895    0.102848842    5.824609064
  176 LYSH  HZ2     1727    5.754927760    0.259842953    5.838494915
  176 LYSH  HZ3     1728    5.640429751    0.158470608    5.787018033
  176 LYSH  C       1729    5.266216224    0.194952467    6.392436392
  176 LYSH  O       1730    5.255456473    0.080984456    6.437431063
  177 GLU   N       1731    5.162007871    0.271696378    6.361739185
  177 GLU   H       1732    5.168406503    0.359122120    6.313601631
  177 GLU   CA      1733    5.025519528    0.238108100    6.404795854
  177 GLU   CB      1734    4.919145673    0.335987207    6.354660365
  177 GLU   CG      1735    4.930991829    0.468878488    6.429538404
  177 GLU   CD      1736    4.826350597    0.566673703    6.375745436
  177 GLU   OE1     1737    4.716300900    0.568254128    6.434992173
  177 GLU   OE2     1738    4.843273534    0.625197973    6.266596343
  177 GLU   C       1739    4.976640019    0.096872094    6.372122549
  177 GLU   O       1740    4.897281697    0.038332848    6.445637292
  178 ASP   N       1741    4.995097994    0.054504924    6.247413520
  178 ASP   H       1742    5.039738245    0.108344037    6.175942393
  178 ASP   CA      1743    4.978802405    6.831465060    6.212944162
  178 ASP   CB      1744    4.997911410    6.812714436    6.062300737
  178 ASP   CG      1745    5.122565442    6.865622621    5.991089104
  178 ASP   OD1     1746    5.167167422    6.979541909    6.016683661
  178 ASP   OD2     1747    5.164881322    6.795949603    5.896332416
  178 ASP   C       1748    5.057508981    6.720757060    6.283382248
  178 ASP   O       1749    4.994002909    6.623984945    6.325015292
  179 GLN   N       1750    5.184407191    6.752467221    6.307525040
  179 GLN   H       1751    5.212615908    6.847994565    6.298648378
  179 GLN   CA      1752    5.278956220    6.659256433    6.370651003
  179 GLN   CB      1753    5.419905906    6.698150818    6.325580098
  179 GLN   CG      1754    5.444504167    6.728694589    6.177704380
  179 GLN   CD      1755    5.433278836    6.605431622    6.087764215
  179 GLN   OE1     1756    5.516643277    6.516503676    6.071387268
  179 GLN   NE2     1757    5.321223020    6.596796136    6.016652999
  179 GLN   HE21    1758    5.302693469    6.512863021    5.965558195
  179 GLN   HE22    1759    5.261728380    6.677045934    6.012265078
  179 GLN   C       1760    5.273395501    6.635807981    6.521753972
  179 GLN   O       1761    5.359172730    6.565506255    6.574960451
  180 THR   N       1762    5.152352545    6.652222810    6.574381050
  180 THR   H       1763    5.070202809    6.667137010    6.519344810
  180 THR   CA      1764    5.121776444    6.639871969    6.717634748
  180 THR   CB      1765    4.978957822    6.690463277    6.738954646
  180 THR   OG1     1766    4.884101984    6.630806479    6.650099789
  180 THR   HG1     1767    4.799970828    6.603228712    6.696599888
  180 THR   CG2     1768    4.982983264    6.843342570    6.734264093
  180 THR   C       1769    5.134432152    6.503198126    6.785240371
  180 THR   O       1770    5.164936648    6.488817774    6.903537456
  181 GLU   N       1771    5.124189033    6.398923417    6.703302815
  181 GLU   H       1772    5.075418873    6.401131746    6.616029709
  181 GLU   CA      1773    5.168093268    6.262709329    6.736931173
  181 GLU   CB      1774    5.165535281    6.167127054    6.617472626
  181 GLU   CG      1775    5.251993617    6.207274060    6.497802998
  181 GLU   CD      1776    5.258302218    6.093685071    6.395514822
  181 GLU   OE1     1777    5.281243379    6.123344365    6.276276574
  181 GLU   OE2     1778    5.244235506    5.975879804    6.434872756
  181 GLU   C       1779    5.304036738    6.252152037    6.806335184
  181 GLU   O       1780    5.309122237    6.181939761    6.907203552
  182 TYR   N       1781    5.401723164    6.332113305    6.764444431
  182 TYR   H       1782    5.394549935    6.401616937    6.692893768
  182 TYR   CA      1783    5.534873888    6.323869957    6.826211718
  182 TYR   CB      1784    5.628461717    6.405936824    6.737243478
  182 TYR   CG      1785    5.654483818    6.342967956    6.600249159
  182 TYR   CD1     1786    5.698201743    6.211046712    6.597629059
  182 TYR   HD1     1787    5.749218423    6.173073920    6.686150733
  182 TYR   CD2     1788    5.598443494    6.393537383    6.483530629
  182 TYR   HD2     1789    5.594852552    6.501519029    6.469160100
  182 TYR   CE1     1790    5.680540666    6.126046489    6.489074700
  182 TYR   HE1     1791    5.725338732    6.026686185    6.489303746
  182 TYR   CE2     1792    5.564492228    6.309597124    6.378078188
  182 TYR   HE2     1793    5.498432628    6.346724115    6.299739874
  182 TYR   CZ      1794    5.603773975    6.176429335    6.384732867
  182 TYR   OH      1795    5.558534608    6.095954391    6.284880519
  182 TYR   HH      1796    5.460195269    6.108386910    6.271685975
  182 TYR   C       1797    5.547882171    6.365828870    0.053847854
  182 TYR   O       1798    5.653755908    6.357813685    0.115949548
  183 LEU   N       1799    5.433687602    6.409947298    0.105830205
  183 LEU   H       1800    5.348879327    6.426931493    0.055627488
  183 LEU   CA      1801    5.405026493    6.444339236    0.245851566
  183 LEU   CB      1802    5.309907084    6.563230421    0.260900535
  183 LEU   CG      1803    5.362919484    6.696306762    0.207109315
  183 LEU   CD1     1804    5.248001703    6.792607177    0.176670609
  183 LEU   CD2     1805    5.459241883    6.750107263    0.313111690
  183 LEU   C       1806    5.338400610    6.327617061    0.318984629
  183 LEU   O       1807    5.353800857    6.322457017    0.440909758
  184 GLU   N       1808    5.272260463    6.232291514    0.253949838
  184 GLU   H       1809    5.278287007    6.218020157    0.155157079
  184 GLU   CA      1810    5.210908730    6.119512848    0.325567568
  184 GLU   CB      1811    5.101460281    6.071130724    0.230216208
  184 GLU   CG      1812    4.999878685    5.979823150    0.299136363
  184 GLU   CD      1813    5.042656949    5.837979251    0.337337526
  184 GLU   OE1     1814    5.094008583    5.766800197    0.248351806
  184 GLU   OE2     1815    5.019892829    5.798841568    0.453844749
  184 GLU   C       1816    5.313520985    6.017078845    0.374461902
  184 GLU   O       1817    5.402394617    5.967029142    0.305706482
  185 GLU   N       1818    5.282628804    5.976108135    0.497170679
  185 GLU   H       1819    5.199274402    6.015263141    0.536165387
  185 GLU   CA      1820    5.361354836    5.893185585    0.589560710
  185 GLU   CB      1821    5.283126310    5.870739778    0.719135101
  185 GLU   CG      1822    5.338944762    5.772670772    0.822458723
  185 GLU   CD      1823    5.236584795    5.691525882    0.902133079
  185 GLU   OE1     1824    5.196371668    5.586711878    0.847136948
  185 GLU   OE2     1825    5.202486010    5.724088990    1.017905649
  185 GLU   C       1826    5.400470336    5.761395179    0.522380737
  185 GLU   O       1827    5.516740404    5.738106796    0.489679456
  186 ARG   N       1828    5.298550644    5.685197895    0.483695223
  186 ARG   H       1829    5.205159341    5.720309562    0.490539025
  186 ARG   CA      1830    5.310885324    5.549569672    0.428351648
  186 ARG   CB      1831    5.171073311    5.487857459    0.420768266
  186 ARG   CG      1832    5.167770990    5.343322692    0.370712704
  186 ARG   CD      1833    5.040221972    5.266706629    0.406346297
  186 ARG   NE      1834    4.927973495    5.335445342    0.340915621
  186 ARG   HE      1835    4.932645575    5.434523017    0.353635148
  186 ARG   CZ      1836    4.814198360    5.270987329    0.311712177
  186 ARG   NH1     1837    4.786622154    5.141250938    0.330766729
  186 ARG   HH11    1838    4.692700934    5.118194162    0.305346522
  186 ARG   HH12    1839    4.858951105    5.075659735    0.352333712
  186 ARG   NH2     1840    4.710458142    5.339625052    0.261884971
  186 ARG   HH21    1841    4.618237745    5.301754913    0.254118495
  186 ARG   HH22    1842    4.729168689    5.437705259    0.256390555
  186 ARG   C       1843    5.380511234    5.549026981    0.292103814
  186 ARG   O       1844    5.449899312    5.453601668    0.257343140
  187 ARG   N       1845    5.358387510    5.648614746    0.206754694
  187 ARG   H       1846    5.278016912    5.707099028    0.217790422
  187 ARG   CA      1847    5.439022934    5.669363908    0.085591307
  187 ARG   CB      1848    5.394723158    5.799391481    0.018200512
  187 ARG   CG      1849    5.451993169    5.828918372   -0.120570194
  187 ARG   CD      1850    5.396907473    5.746656252    6.681703631
  187 ARG   NE      1851    5.455850239    5.800041032    6.558079245
  187 ARG   HE      1852    5.427168822    5.892398188    6.532665240
  187 ARG   CZ      1853    5.528809318    5.732450757    6.468282826
  187 ARG   NH1     1854    5.567915752    5.605127830    6.482964758
  187 ARG   HH11    1855    5.621609710    5.552055826    6.417393679
  187 ARG   HH12    1856    5.550814349    5.567621591    6.574063172
  187 ARG   NH2     1857    5.572366977    5.802357131    6.362597340
  187 ARG   HH21    1858    5.634277178    5.758433888    6.297507365
  187 ARG   HH22    1859    5.546883861    5.898462438    6.351957623
  187 ARG   C       1860    5.588922437    5.681194153    0.113880763
  187 ARG   O       1861    5.661296857    5.593534652    0.066904648
  188 ILE   N       1862    5.621330223    5.771342478    0.206154116
  188 ILE   H       1863    5.555451188    5.833314177    0.248827258
  188 ILE   CA      1864    5.760107750    5.802640917    0.243226399
  188 ILE   CB      1865    5.779680001    5.921181425    0.337957997
  188 ILE   CG1     1866    5.704784834    6.044523846    0.287079526
  188 ILE   CG2     1867    5.926111036    5.963886047    0.349990206
  188 ILE   CD      1868    5.700463564    6.163107614    0.383679687
  188 ILE   C       1869    5.831183713    5.680105852    0.301059299
  188 ILE   O       1870    5.948387478    5.657679894    0.271218832
  189 LYSH  N       1871    5.758617948    5.604581263    0.383030309
  189 LYSH  H       1872    5.663959379    5.628254636    0.404960571
  189 LYSH  CA      1873    5.816468312    5.485343487    0.446636272
  189 LYSH  CB      1874    5.722384079    5.430163804    0.553949158
  189 LYSH  CG      1875    5.731260210    5.521672979    0.676243871
  189 LYSH  CD      1876    5.659549524    5.459348264    0.796182278
  189 LYSH  CE      1877    5.700013483    5.523101307    0.929235641
  189 LYSH  NZ      1878    5.651091713    5.453747454    1.049261513
  189 LYSH  HZ1     1879    5.688826182    5.500902014    1.128965186
  189 LYSH  HZ2     1880    5.684100638    5.359388949    1.051885304
  189 LYSH  HZ3     1881    5.551111080    5.454773350    1.050822270
  189 LYSH  C       1882    5.852764338    5.376009324    0.345938447
  189 LYSH  O       1883    5.958579125    5.314707037    0.359234766
  190 GLU   N       1884    5.774773702    5.359464360    0.239482618
  190 GLU   H       1885    5.689010965    5.407349535    0.220727273
  190 GLU   CA      1886    5.798842502    5.262444774    0.131681993
  190 GLU   CB      1887    5.664608852    5.259798243    0.058304124
  190 GLU   CG      1888    5.662587315    5.148165211   -0.046309214
  190 GLU   CD      1889    5.744339837    5.176401896    6.746432358
  190 GLU   OE1     1890    5.748460181    5.282502414    6.680482574
  190 GLU   OE2     1891    5.816215779    5.077007099    6.722359064
  190 GLU   C       1892    5.912073488    5.307108418    0.038971518
  190 GLU   O       1893    6.008278041    5.231415920    0.026919048
  191 ILE   N       1894    5.923617470    5.437739684    0.016805150
  191 ILE   H       1895    5.864147421    5.511398987    0.049017265
  191 ILE   CA      1896    6.036927332    5.506413636    6.872046619
  191 ILE   CB      1897    5.995857196    5.648335110    6.832290620
  191 ILE   CG1     1898    5.900235842    5.638828176    6.713211889
  191 ILE   CG2     1899    6.113302598    5.739229465    6.795464025
  191 ILE   CD      1900    5.802599193    5.755477540    6.696779305
  191 ILE   C       1901    6.165595652    5.495369318    0.035179870
  191 ILE   O       1902    6.259629582    5.442167995   -0.023620401
  192 VAL   N       1903    6.175073207    5.538542122    0.160620236
  192 VAL   H       1904    6.091964465    5.572932021    0.204335401
  192 VAL   CA      1905    6.286824939    5.529385750    0.255702492
  192 VAL   CB      1906    6.261402947    5.587256960    0.395044044
  192 VAL   CG1     1907    6.384504647    5.577243375    0.485357952
  192 VAL   CG2     1908    6.213431409    5.732482177    0.390876546
  192 VAL   C       1909    6.340224268    5.386393148    0.266291669
  192 VAL   O       1910    6.457316958    5.365917742    0.234683756
  193 LYSH  N       1911    6.247538970    5.292345920    0.282313423
  193 LYSH  H       1912    6.153505187    5.314543379    0.308136692
  193 LYSH  CA      1913    6.276760403    5.148707840    0.271057217
  193 LYSH  CB      1914    6.158620925    5.061092673    0.313194650
  193 LYSH  CG      1915    6.192781348    4.914326146    0.339683368
  193 LYSH  CD      1916    6.076069715    4.823525831    0.378974195
  193 LYSH  CE      1917    6.142663335    4.690848426    0.416004171
  193 LYSH  NZ      1918    6.206513284    4.622754795    0.302444310
  193 LYSH  HZ1     1919    6.291385560    4.662205387    0.267224783
  193 LYSH  HZ2     1920    6.141622406    4.625648225    0.226412722
  193 LYSH  HZ3     1921    6.221077567    4.526608797    0.325791576
  193 LYSH  C       1922    6.345181604    5.099940861    0.143200241
  193 LYSH  O       1923    6.425008596    5.006370136    0.144282476
  194 LYSH  N       1924    6.285609750    5.144501453    0.032943044
  194 LYSH  H       1925    6.209284041    5.208916883    0.038007704
  194 LYSH  CA      1926    6.334544278    5.110240843    6.817549710
  194 LYSH  CB      1927    6.219602025    5.160709085    6.730078255
  194 LYSH  CG      1928    6.250168160    5.141480384    6.581405301
  194 LYSH  CD      1929    6.148721163    5.218497726    6.496635990
  194 LYSH  CE      1930    6.157493009    5.193934797    6.345888542
  194 LYSH  NZ      1931    6.020293535    5.205504932    6.294392883
  194 LYSH  HZ1     1932    5.956904861    5.151789654    6.350040214
  194 LYSH  HZ2     1933    6.020397600    5.172937244    6.199844826
  194 LYSH  HZ3     1934    5.990804893    5.301050145    6.293667099
  194 LYSH  C       1935    6.473610118    5.166642709    6.787741622
  194 LYSH  O       1936    6.557627598    5.102989951    6.724333822
  195 HISB  N       1937    6.484383052    5.297465714    6.809204553
  195 HISB  H       1938    6.412074734    5.339212191    6.864254303
  195 HISB  CA      1939    6.596828834    5.377566519    6.758680806
  195 HISB  CB      1940    6.550143134    5.512387292    6.703431977
  195 HISB  CG      1941    6.461987144    5.507623944    6.578478181
  195 HISB  ND1     1942    6.505135936    5.548598075    6.459531544
  195 HISB  CD2     1943    6.329674976    5.494297585    6.577248822
  195 HISB  HD2     1944    6.261250206    5.496694579    6.662062179
  195 HISB  CE1     1945    6.399271440    5.554486053    6.379250222
  195 HISB  HE1     1946    6.397719059    5.592917699    6.277261988
  195 HISB  NE2     1947    6.293517717    5.518935780    6.451662305
  195 HISB  HE2     1948    6.202063903    5.500321707    6.415749675
  195 HISB  C       1949    6.713710607    5.411677398    6.851355984
  195 HISB  O       1950    6.820143179    5.457585566    6.810176422
  196 SER   N       1951    6.679127736    5.411830087    0.060846972
  196 SER   H       1952    6.586292830    5.409285277    0.097953475
  196 SER   CA      1953    6.775683608    5.446103528    0.166276954
  196 SER   CB      1954    6.775195936    5.596434638    0.194725520
  196 SER   OG      1955    6.644627616    5.646200038    0.225162572
  196 SER   HG      1956    6.600105231    5.665322823    0.137686399
  196 SER   C       1957    6.778179983    5.369513673    0.298715695
  196 SER   O       1958    6.822736666    5.419647370    0.401826536
  197 GLN   N       1959    6.764610733    5.238271102    0.281927794
  197 GLN   H       1960    6.737569165    5.204819722    0.191642386
  197 GLN   CA      1961    6.760322703    5.133715644    0.385177944
  197 GLN   CB      1962    6.705631540    5.005349543    0.322379534
  197 GLN   CG      1963    6.793947810    4.942467182    0.214427655
  197 GLN   CD      1964    6.766875464    4.985783716    0.070210601
  197 GLN   OE1     1965    6.797600931    5.099608164    0.035154347
  197 GLN   NE2     1966    6.708883821    4.897728296   -0.010842050
  197 GLN   HE21    1967    6.692721130    4.934647969   -0.102354614
  197 GLN   HE22    1968    6.696385349    4.801684817    0.014018067
  197 GLN   C       1969    6.886948021    5.107406035    0.466946482
  197 GLN   O       1970    6.880431016    5.051850974    0.576497496
  198 PHE   N       1971    0.085710833    5.126944479    0.408169897
  198 PHE   H       1972    0.085564518    5.155881504    0.312444045
  198 PHE   CA      1973    0.213746925    5.104043117    0.476657348
  198 PHE   CB      1974    0.297167275    4.995825248    0.407817399
  198 PHE   CG      1975    0.221139960    4.869190235    0.367940003
  198 PHE   CD1     1976    0.133238537    4.794296700    0.445284570
  198 PHE   HD1     1977    0.113032353    4.822463770    0.548629330
  198 PHE   CD2     1978    0.260180302    4.823893385    0.242460732
  198 PHE   HD2     1979    0.326908776    4.882491254    0.179264450
  198 PHE   CE1     1980    0.085125059    4.676015862    0.390368845
  198 PHE   HE1     1981    0.025474947    4.615138986    0.458321357
  198 PHE   CE2     1982    0.210934189    4.705139601    0.189621690
  198 PHE   HE2     1983    0.262808307    4.658709829    0.105758846
  198 PHE   CZ      1984    0.118450961    4.631666372    0.262912466
  198 PHE   HZ      1985    0.081469517    4.535822716    0.226479426
  198 PHE   C       1986    0.295301051    5.231089641    0.501473494
  198 PHE   O       1987    0.417926232    5.227196544    0.492634656
  199 ILE   N       1988    0.233400217    5.346960647    0.522300473
  199 ILE   H       1989    0.137475269    5.342992607    0.550290941
  199 ILE   CA      1990    0.316445180    5.466316951    0.543901562
  199 ILE   CB      1991    0.220875522    5.581866961    0.513499978
  199 ILE   CG1     1992    0.202478280    5.609010595    0.364047489
  199 ILE   CG2     1993    0.244937821    5.708750940    0.595546278
  199 ILE   CD      1994    0.329568036    5.677678951    0.313620952
  199 ILE   C       1995    0.364064639    5.456572218    0.688975651
  199 ILE   O       1996    0.282988501    5.438393375    0.779668484
  200 GLY   N       1997    0.484906427    5.505809723    0.714710728
  200 GLY   H       1998    0.522481349    5.590487023    0.677052030
  200 GLY   CA      1999    0.552124371    5.483283651    0.843494003
  200 GLY   C       2000    0.515032886    5.568493363    0.965047495
  200 GLY   O       2001    0.570650115    5.534695721    1.069424525
  201 TYR   N       2002    0.403666716    5.640832178    0.957721352
  201 TYR   H       2003    0.340989759    5.645346366    0.879926562
  201 TYR   CA      2004    0.351981533    5.718438946    1.071379315
  201 TYR   CB      2005    0.394361448    5.863638210    1.048355047
  201 TYR   CG      2006    0.544292983    5.886320041    1.028043064
  201 TYR   CD1     2007    0.625711633    5.890136870    1.140637183
  201 TYR   HD1     2008    0.585611370    5.874815276    1.240823274
  201 TYR   CD2     2009    0.591787943    5.907649850    0.899174364
  201 TYR   HD2     2010    0.516220564    5.911254535    0.820706488
  201 TYR   CE1     2011    0.758891860    5.925370699    1.122165844
  201 TYR   HE1     2012    0.815950277    5.955718286    1.209935019
  201 TYR   CE2     2013    0.725200775    5.943085758    0.882776192
  201 TYR   HE2     2014    0.768659254    5.948935641    0.782990547
  201 TYR   CZ      2015    0.807174029    5.952333434    0.994650526
  201 TYR   OH      2016    0.942422678    5.960364610    0.982879814
  201 TYR   HH      2017    0.975713827    5.939667777    0.890883367
  201 TYR   C       2018    0.199143912    5.724479094    1.067526406
  201 TYR   O       2019    0.141944533    5.739520600    0.959665966
  202 PRO   N       2020    0.123094101    5.691344894    1.171479667
  202 PRO   CA      2021    6.895444396    5.680296283    1.171137396
  202 PRO   CB      2022    6.857074350    5.670272774    1.318906067
  202 PRO   CG      2023    0.061271841    5.602175012    1.378975627
  202 PRO   CD      2024    0.178824543    5.666633595    1.305250036
  202 PRO   C       2025    6.815407553    5.794401847    1.108036202
  202 PRO   O       2026    6.842606138    5.914070784    1.116363715
  203 ILE   N       2027    6.737847456    5.749256270    1.009868698
  203 ILE   H       2028    6.740231341    5.650978709    0.991542810
  203 ILE   CA      2029    6.639693518    5.830156868    0.936163729
  203 ILE   CB      2030    6.623006001    5.782853426    0.791614555
  203 ILE   CG1     2031    6.755581344    5.785834708    0.715272888
  203 ILE   CG2     2032    6.518329060    5.864702659    0.715763433
  203 ILE   CD      2033    6.742493016    5.700205780    0.589155489
  203 ILE   C       2034    6.504194962    5.821191505    1.006685029
  203 ILE   O       2035    6.430681770    5.722651266    1.010726073
  204 THR   N       2036    6.474230561    5.933451073    1.071406932
  204 THR   H       2037    6.522670725    6.020051381    1.083875986
  204 THR   CA      2038    6.350008617    5.951011792    1.148032719
  204 THR   CB      2039    6.368218556    6.018501953    1.284145325
  204 THR   OG1     2040    6.470741423    5.949152138    1.355767219
  204 THR   HG1     2041    6.554789089    6.002906386    1.362683040
  204 THR   CG2     2042    6.245181758    6.007705726    1.374446978
  204 THR   C       2043    6.242836049    6.029733103    1.072361193
  204 THR   O       2044    6.250906344    6.151964646    1.061191832
  205 LEU   N       2045    6.130693507    5.969562863    1.033693631
  205 LEU   H       2046    6.122050799    5.870089040    1.039194752
  205 LEU   CA      2047    6.013769172    6.038279348    0.976951147
  205 LEU   CB      2048    5.955802473    5.938174095    0.876803342
  205 LEU   CG      2049    5.833172976    5.997857705    0.807461989
  205 LEU   CD1     2050    5.870057800    6.100737649    0.700390855
  205 LEU   CD2     2051    5.743664834    5.891378520    0.743771131
  205 LEU   C       2052    5.920165584    6.081060716    1.090180028
  205 LEU   O       2053    5.865570484    5.998875503    1.163633940
  206 PHE   N       2054    5.901358430    6.211071403    1.111002466
  206 PHE   H       2055    5.939332015    6.284355262    1.054529311
  206 PHE   CA      2056    5.807501102    6.263803962    1.211105370
  206 PHE   CB      2057    5.837518761    6.410750015    1.241406814
  206 PHE   CG      2058    5.954932529    6.440289801    1.334950431
  206 PHE   CD1     2059    6.085416909    6.415046102    1.294226383
  206 PHE   HD1     2060    6.105026137    6.332978957    1.225227864
  206 PHE   CD2     2061    5.928933116    6.507978975    1.453543435
  206 PHE   HD2     2062    5.826211824    6.523314476    1.486642350
  206 PHE   CE1     2063    6.188826909    6.457234721    1.376975966
  206 PHE   HE1     2064    6.289152438    6.419132675    1.357940130
  206 PHE   CE2     2065    6.033643898    6.545408763    1.536965786
  206 PHE   HE2     2066    6.012972645    6.595051486    1.631777703
  206 PHE   CZ      2067    6.164890451    6.522505940    1.497334040
  206 PHE   HZ      2068    6.250211938    6.554985101    1.556885267
  206 PHE   C       2069    5.655389408    6.250979878    1.200642432
  206 PHE   O       2070    5.592729684    6.273445966    1.097205064
  207 VAL   N       2071    5.597000196    6.244408208    1.319959294
  207 VAL   H       2072    5.650287025    6.226514226    1.402670581
  207 VAL   CA      2073    5.451646577    6.224842650    1.330044549
  207 VAL   CB      2074    5.420557617    6.150322972    1.460007566
  207 VAL   CG1     2075    5.271281740    6.123355279    1.480030310
  207 VAL   CG2     2076    5.489887456    6.014397490    1.471311697
  207 VAL   C       2077    5.375158863    6.356699039    1.316756202
  207 VAL   O       2078    5.418100153    6.457293593    1.373037072
  208 GLU   N       2079    5.253164494    6.351047434    1.264072878
  208 GLU   H       2080    5.228238888    6.268464760    1.213471347
  208 GLU   CA      2081    5.167529480    6.468738162    1.243468581
  208 GLU   CB      2082    5.133012961    6.481743138    1.094968836
  208 GLU   CG      2083    5.234149796    6.557386338    1.008606534
  208 GLU   CD      2084    5.197629294    6.575994354    0.861187031
  208 GLU   OE1     2085    5.150185500    6.689312761    0.838075918
  208 GLU   OE2     2086    5.231749735    6.490664548    0.776454393
  208 GLU   C       2087    5.047863949    6.462026997    1.338573381
  208 GLU   O1      2088    4.989679495    6.352183518    1.351872540
  208 GLU   O2      2089    4.997577055    6.567509044    1.382973808
  209 2N6   F8      2090    0.530426711    0.220499566    6.614151246
  209 2N6   C7      2091    0.538536275    0.197294563    6.747911341
  209 2N6   C6      2092    0.607311399    0.084345640    6.790700656
  209 2N6   H5      2093    0.679365016    0.029006283    6.730477470
  209 2N6   C5      2094    0.590573669    0.044019710    0.003737301
  209 2N6   H4      2095    0.635205916   -0.050960975    0.033227056
  209 2N6   C4      2096    0.509296070    0.110905249    0.094518779
  209 2N6   C10     2097    0.438789056    0.220453796    0.046022258
  209 2N6   C11     2098    0.330098587    0.281713824    0.132858066
  209 2N6   C9      2099    0.447376876    0.260068617    6.831990250
  209 2N6   H9      2100    0.374112630    0.330289280    6.792224334
  209 2N6   C3      2101    0.537217105    0.084557837    0.242614969
  209 2N6   N1      2102    0.640850587    0.145647860    0.301641327
  209 2N6   C12     2103    0.451355124    0.005828558    0.318440876
  209 2N6   C2      2104    0.658607574    0.130901935    0.433634790
  209 2N6   S1      2105    0.797622112    0.214981493    0.517837613
  209 2N6   C1      2106    0.919793557    0.194544227    0.390011242
  209 2N6   N3      2107    0.576376926    0.056368378    0.508707990
  209 2N6   C15     2108    0.468911271   -0.003858603    0.455983762
  209 2N6   C13     2109    0.325657757    6.870488164    0.294397786
  209 2N6   C16     2110    0.253228080    6.868394184    0.160770790
  209 2N6   N4      2111    0.194624586    6.860668378    0.065639604
  209 2N6   C14     2112    0.277242913    6.835079570    0.419803700
  209 2N6   H13     2113    0.179350954    6.791223978    0.439196217
  209 2N6   N2      2114    0.364246808    6.860406283    0.517158880
  209 2N6   H14     2115    0.347660172    6.842089899    0.614057765
  210 H2O   OW      2116    0.204374394    0.359096887    0.099967295
  210 H2O   HW1     2117    0.173731912    0.446295303    0.061769646
  210 H2O   HW2     2118    0.263955129    0.313008466    0.034184249
  211 NA+   NA      2119    3.428045879    2.587489638    5.015744844
  212 NA+   NA      2120    3.389240132    3.543810020    5.418254328
  213 NA+   NA      2121    0.218581721    5.965721524    2.521066855
  214 NA+   NA      2122    5.438740944    6.806585113    1.112062900
  215 NA+   NA      2123    3.404215172    5.342099667    3.419004466
  216 NA+   NA      2124    4.945208824    0.750669674    0.942827250
  217 NA+   NA      2125    1.066478092    5.744279281    0.233542021
  218 NA+   NA      2126    2.798783366    5.482651664    3.523421877
    1 SOLV  OW      2127    0.456115546    6.880262984    0.857992816
    1 SOLV  HW1     2128    0.451783564    6.794761999    0.806297187
    1 SOLV  HW2     2129    0.366104924    6.900428002    0.896632286
    2 SOLV  OW      2130    0.841669756    0.997649616    0.948481162
    2 SOLV  HW1     2131    0.786204715    1.075364974    0.978242353
    2 SOLV  HW2     2132    0.817934229    0.973918321    0.854273089
    3 SOLV  OW      2133    6.695083389    1.114155244    6.106653420
    3 SOLV  HW1     2134    6.721916159    1.057391699    6.028811450
    3 SOLV  HW2     2135    6.765521093    1.183135813    6.123434867
    4 SOLV  OW      2136    1.337727926    6.902269845    0.168360796
    4 SOLV  HW1     2137    1.301453148    6.981772754    0.119726755
    4 SOLV  HW2     2138    1.371967319    6.835527207    0.102218027
    5 SOLV  OW      2139    6.682820934    6.063183659    1.447774192
    5 SOLV  HW1     2140    6.777815585    6.091341531    1.461380623
    5 SOLV  HW2     2141    6.623526028    6.143679168    1.450332169
    6 SOLV  OW      2142    0.938525080    0.955315593    1.724032809
    6 SOLV  HW1     2143    1.033467190    0.983730669    1.737454114
    6 SOLV  HW2     2144    0.889435066    0.961017427    1.810975672
    7 SOLV  OW      2145    1.406892866    5.502626777    1.493082229
    7 SOLV  HW1     2146    1.499785327    5.502685911    1.530133390
    7 SOLV  HW2     2147    1.388322489    5.414370216    1.449865477
    8 SOLV  OW      2148    6.561862918    1.464844687    6.482035118
    8 SOLV  HW1     2149    6.576401932    1.492722800    6.387106349
    8 SOLV  HW2     2150    6.463759939    1.457207197    6.499852929
    9 SOLV  OW      2151    0.557861940    2.137316530    6.214241381
    9 SOLV  HW1     2152    0.498998938    2.072895009    6.263093737
    9 SOLV  HW2     2153    0.639820062    2.089824462    6.182165569
   10 SOLV  OW      2154    0.862235618    1.384776075    6.081448119
   10 SOLV  HW1     2155    0.765508838    1.360053210    6.075592696
   10 SOLV  HW2     2156    0.882608718    1.418019242    6.173542280
   11 SOLV  OW      2157    5.887128401    0.058526397    5.646832775
   11 SOLV  HW1     2158    5.908714618   -0.037586534    5.629577745
   11 SOLV  HW2     2159    5.922855919    0.114625104    5.572147746
   12 SOLV  OW      2160    5.900070322    6.567394810    5.572786278
   12 SOLV  HW1     2161    5.896775546    6.469759480    5.551384612
   12 SOLV  HW2     2162    5.965606179    6.612578151    5.512247225
   13 SOLV  OW      2163    6.289096865    5.406315882    6.069291888
   13 SOLV  HW1     2164    6.381893294    5.409957062    6.106400818
   13 SOLV  HW2     2165    6.257594763    5.499076840    6.049181030
   14 SOLV  OW      2166    0.758715222    0.207189874    6.171725745
   14 SOLV  HW1     2167    0.808494640    0.265225674    6.236176453
   14 SOLV  HW2     2168    0.677350375    0.169981848    6.216394801
   15 SOLV  OW      2169    6.525075241    1.384614013    1.804640864
   15 SOLV  HW1     2170    6.448937001    1.344154167    1.855311005
   15 SOLV  HW2     2171    6.490296598    1.455400582    1.743149592
   16 SOLV  OW      2172    0.830350286    0.685338399    1.545714664
   16 SOLV  HW1     2173    0.758464784    0.625991677    1.581934029
   16 SOLV  HW2     2174    0.912356425    0.631059815    1.527544320
   17 SOLV  OW      2175    0.058890309    0.215941438    1.399617248
   17 SOLV  HW1     2176    0.122145330    0.280631678    1.442208498
   17 SOLV  HW2     2177    0.024156901    0.152781439    1.468931063
   18 SOLV  OW      2178    5.628331292    0.899948367    6.581568433
   18 SOLV  HW1     2179    5.679690012    0.829161208    6.533059778
   18 SOLV  HW2     2180    5.576653058    0.858268339    6.656359108
   19 SOLV  OW      2181    6.114979024    5.688671032    1.094983695
   19 SOLV  HW1     2182    6.065403312    5.622987947    1.038151033
   19 SOLV  HW2     2183    6.178208358    5.639705635    1.155036039
   20 SOLV  OW      2184    1.705402454    0.602021066    1.060902413
   20 SOLV  HW1     2185    1.712336104    0.642698794    0.969804971
   20 SOLV  HW2     2186    1.650436848    0.661309788    1.119767222
   21 SOLV  OW      2187    1.001270185    0.058384295    6.118134229
   21 SOLV  HW1     2188    0.903192043    0.074598652    6.129070979
   21 SOLV  HW2     2189    1.030706294   -0.012369448    6.182392917
   22 SOLV  OW      2190    6.437098078    1.683924619    0.338042267
   22 SOLV  HW1     2191    6.357553254    1.636437300    0.300372911
   22 SOLV  HW2     2192    6.407119332    1.766773918    0.385356047
   23 SOLV  OW      2193    6.328720439    4.652255318    0.045036236
   23 SOLV  HW1     2194    6.287805495    4.704792879   -0.029580932
   23 SOLV  HW2     2195    6.336695581    4.556359791    0.017789332
   24 SOLV  OW      2196    1.698702948    0.147345927    5.820941402
   24 SOLV  HW1     2197    1.758004145    0.134185592    5.900387104
   24 SOLV  HW2     2198    1.715943473    0.237419060    5.781054314
   25 SOLV  OW      2199    5.643505998    5.120865562    6.089890077
   25 SOLV  HW1     2200    5.643469887    5.059098802    6.168543532
   25 SOLV  HW2     2201    5.623799029    5.213967170    6.120633099
   26 SOLV  OW      2202    6.531460448    6.254909059    5.163869399
   26 SOLV  HW1     2203    6.523674164    6.220725691    5.070206527
   26 SOLV  HW2     2204    6.444225079    6.242571184    5.211192984
   27 SOLV  OW      2205    6.677564102    0.456419224    1.611928095
   27 SOLV  HW1     2206    6.639580923    0.392451488    1.678766433
   27 SOLV  HW2     2207    6.727994696    0.528406537    1.659640708
   28 SOLV  OW      2208    4.804195150    0.533869470    0.016355557
   28 SOLV  HW1     2209    4.847437131    0.609075263    0.066115173
   28 SOLV  HW2     2210    4.749850904    0.570726619   -0.059076175
   29 SOLV  OW      2211    6.008337646    5.133372964    6.012316894
   29 SOLV  HW1     2212    5.964723063    5.043470853    6.008195335
   29 SOLV  HW2     2213    6.076386987    5.140761624    5.939404072
   30 SOLV  OW      2214    5.829088419    0.429167835    5.788536634
   30 SOLV  HW1     2215    5.902888647    0.403016692    5.850754349
   30 SOLV  HW2     2216    5.858945124    0.505951441    5.731842752
   31 SOLV  OW      2217    6.468755079    5.838781004    6.620281803
   31 SOLV  HW1     2218    6.509155104    5.754145483    6.585552406
   31 SOLV  HW2     2219    6.388078011    5.861947151    6.565913123
   32 SOLV  OW      2220    0.575201674    6.777706715    6.482034171
   32 SOLV  HW1     2221    0.558508762    6.794329965    6.579227669
   32 SOLV  HW2     2222    0.642017684    6.703996473    6.471837335
   33 SOLV  OW      2223    6.457340920    6.868263285    0.172297330
   33 SOLV  HW1     2224    6.520326454    6.888912791    0.097408622
   33 SOLV  HW2     2225    6.469555511    6.935267259    0.245530662
   34 SOLV  OW      2226    6.373053575    0.755837125    4.965388537
   34 SOLV  HW1     2227    6.275361738    0.776963902    4.968814754
   34 SOLV  HW2     2228    6.385912163    0.663454653    4.929307568
   35 SOLV  OW      2229    6.849770855    1.166128216    4.891633007
   35 SOLV  HW1     2230    6.749824657    1.162723525    4.892444731
   35 SOLV  HW2     2231    6.879765979    1.258723337    4.868657076
   36 SOLV  OW      2232    1.816110514    0.116815975    0.487069364
   36 SOLV  HW1     2233    1.852535923    0.196769833    0.534842525
   36 SOLV  HW2     2234    1.816131180    0.038201128    0.548886178
   37 SOLV  OW      2235    5.768242214    5.557762149    1.308455834
   37 SOLV  HW1     2236    5.703456101    5.550546213    1.384289394
   37 SOLV  HW2     2237    5.850147467    5.606250681    1.339121643
   38 SOLV  OW      2238    1.477554487    0.386123370    1.118621958
   38 SOLV  HW1     2239    1.462356328    0.473433042    1.072276966
   38 SOLV  HW2     2240    1.505181212    0.317209369    1.051618865
   39 SOLV  OW      2241    1.447514157    5.798449604    1.844354208
   39 SOLV  HW1     2242    1.487064379    5.839466770    1.926544525
   39 SOLV  HW2     2243    1.518587879    5.788167250    1.774751271
   40 SOLV  OW      2244    4.740009111    6.222476345    6.605227540
   40 SOLV  HW1     2245    4.656694519    6.270139629    6.577142895
   40 SOLV  HW2     2246    4.819917137    6.274974789    6.575893116
   41 SOLV  OW      2247    4.787791617    5.550440157    0.052714782
   41 SOLV  HW1     2248    4.853110905    5.606213805    0.103940620
   41 SOLV  HW2     2249    4.776269500    5.588480175   -0.039054067
   42 SOLV  OW      2250    1.203398952    1.063404573    1.998792404
   42 SOLV  HW1     2251    1.187060734    1.059148991    1.900220851
   42 SOLV  HW2     2252    1.214399562    0.970744021    2.034770891
   43 SOLV  OW      2253    0.461833343    5.919021328    6.231954918
   43 SOLV  HW1     2254    0.472731504    5.898741222    6.134633543
   43 SOLV  HW2     2255    0.400165485    5.996967945    6.243041326
   44 SOLV  OW      2256    0.791977714    5.509855259    5.720999744
   44 SOLV  HW1     2257    0.843715490    5.466996987    5.795082998
   44 SOLV  HW2     2258    0.853967735    5.563659339    5.663866211
   45 SOLV  OW      2259    6.527240198    5.776822633    0.014918980
   45 SOLV  HW1     2260    6.506577756    5.801117848   -0.079867374
   45 SOLV  HW2     2261    6.519732667    5.858200553    0.072563190
   46 SOLV  OW      2262    1.377518407    6.670922283    6.915606052
   46 SOLV  HW1     2263    1.297035711    6.619515826    6.945294132
   46 SOLV  HW2     2264    1.395799712    6.651456030    6.819230421
   47 SOLV  OW      2265    0.665163678    5.738395926    0.227362399
   47 SOLV  HW1     2266    0.590345398    5.675983497    0.204806956
   47 SOLV  HW2     2267    0.701858628    5.778178116    0.143263287
   48 SOLV  OW      2268    0.430171648    6.659502366    2.016544584
   48 SOLV  HW1     2269    0.494544300    6.687873618    2.087628850
   48 SOLV  HW2     2270    0.357822641    6.603847116    2.057408017
   49 SOLV  OW      2271    5.528092556    6.846199702    5.713353111
   49 SOLV  HW1     2272    5.615152832    6.798053777    5.723558472
   49 SOLV  HW2     2273    5.542327936    6.929954087    5.660586998
   50 SOLV  OW      2274    5.563008490    6.896694869    5.305673579
   50 SOLV  HW1     2275    5.633610265    6.841872213    5.350522407
   50 SOLV  HW2     2276    5.589324313    6.993152886    5.307867090
   51 SOLV  OW      2277    6.777314483    5.855584473    1.607384474
   51 SOLV  HW1     2278    6.871747318    5.876882015    1.632500813
   51 SOLV  HW2     2279    6.749133543    5.913945450    1.531215434
   52 SOLV  OW      2280    0.433652178    0.076591167    4.674042994
   52 SOLV  HW1     2281    0.472029862   -0.002354614    4.626119307
   52 SOLV  HW2     2282    0.409049271    0.147167231    4.607592922
   53 SOLV  OW      2283    0.606553000    1.903731646    5.989230800
   53 SOLV  HW1     2284    0.564134486    1.977905506    5.937279782
   53 SOLV  HW2     2285    0.687626044    1.938293974    6.036501104
   54 SOLV  OW      2286    2.336441567    6.792715043    1.355951777
   54 SOLV  HW1     2287    2.362846435    6.855202393    1.429423924
   54 SOLV  HW2     2288    2.406046991    6.794399404    1.284172616
   55 SOLV  OW      2289    5.337444238    6.644075721    5.702546091
   55 SOLV  HW1     2290    5.399131717    6.722644323    5.707196867
   55 SOLV  HW2     2291    5.257303058    6.661207735    5.759868117
   56 SOLV  OW      2292    6.634622906    5.393774793    1.203982485
   56 SOLV  HW1     2293    6.719532768    5.358440773    1.243248533
   56 SOLV  HW2     2294    6.581522955    5.439640352    1.275247393
   57 SOLV  OW      2295    0.772953159    5.150174833    0.819292846
   57 SOLV  HW1     2296    0.766512052    5.237788174    0.771499378
   57 SOLV  HW2     2297    0.691128665    5.095850860    0.800442558
   58 SOLV  OW      2298    4.746979822    6.323483454    0.817541445
   58 SOLV  HW1     2299    4.657880514    6.280984836    0.801512587
   58 SOLV  HW2     2300    4.789281235    6.282672578    0.898453631
   59 SOLV  OW      2301    6.389665433    4.380591282    0.333353128
   59 SOLV  HW1     2302    6.340614486    4.333634348    0.406776841
   59 SOLV  HW2     2303    6.486175184    4.389366253    0.358067478
   60 SOLV  OW      2304    5.734896874    4.452611687    0.352588071
   60 SOLV  HW1     2305    5.751410517    4.444967089    0.254250768
   60 SOLV  HW2     2306    5.674740571    4.530511717    0.370312819
   61 SOLV  OW      2307    4.684024032    4.961293841    0.098698875
   61 SOLV  HW1     2308    4.779360631    4.940733491    0.120836076
   61 SOLV  HW2     2309    4.643525082    4.883605832    0.050467773
   62 SOLV  OW      2310    0.242577173    2.308109451    6.517260731
   62 SOLV  HW1     2311    0.155067245    2.283336651    6.558850544
   62 SOLV  HW2     2312    0.238513541    2.291530561    6.418721535
   63 SOLV  OW      2313    5.766888191    6.700565594    5.760855492
   63 SOLV  HW1     2314    5.828248226    6.651552597    5.698946581
   63 SOLV  HW2     2315    5.814215205    6.718948503    5.847007814
   64 SOLV  OW      2316    1.020078867    5.745552720    6.551080847
   64 SOLV  HW1     2317    0.934512348    5.698010581    6.571563618
   64 SOLV  HW2     2318    1.043440440    5.732096914    6.454775963
   65 SOLV  OW      2319    5.691753023    5.586239697    6.188155410
   65 SOLV  HW1     2320    5.787600229    5.562986171    6.171586612
   65 SOLV  HW2     2321    5.650205743    5.618780585    6.103203114
   66 SOLV  OW      2322    6.566915240    5.395641753    6.111353957
   66 SOLV  HW1     2323    6.602788821    5.392563380    6.018053217
   66 SOLV  HW2     2324    6.619478824    5.333373968    6.169329854
   67 SOLV  OW      2325    6.313003091    0.168097227    1.357566674
   67 SOLV  HW1     2326    6.289377753    0.220181905    1.439597604
   67 SOLV  HW2     2327    6.372737124    0.091890754    1.382555051
   68 SOLV  OW      2328    0.535719467    1.890889780    0.579014193
   68 SOLV  HW1     2329    0.478939214    1.938657648    0.511961079
   68 SOLV  HW2     2330    0.486826862    1.885240332    0.666074477
   69 SOLV  OW      2331    5.571394067    0.163920537    5.075940332
   69 SOLV  HW1     2332    5.635756542    0.209886641    5.014731445
   69 SOLV  HW2     2333    5.610953327    0.077502859    5.107067238
   70 SOLV  OW      2334    1.121834209    6.811004825    6.316009588
   70 SOLV  HW1     2335    1.142398339    6.721522036    6.276364437
   70 SOLV  HW2     2336    1.102563636    6.800574615    6.413588524
   71 SOLV  OW      2337    5.782775692    5.438303218    5.834981468
   71 SOLV  HW1     2338    5.785672096    5.342457326    5.806574124
   71 SOLV  HW2     2339    5.687680643    5.469010648    5.838954608
   72 SOLV  OW      2340    4.470511630    0.356825241    6.794881320
   72 SOLV  HW1     2341    4.553525653    0.372259624    6.741288396
   72 SOLV  HW2     2342    4.494359627    0.312151102    6.881120119
   73 SOLV  OW      2343    6.673505809    0.697773914    1.321449668
   73 SOLV  HW1     2344    6.700779503    0.765551082    1.389746011
   73 SOLV  HW2     2345    6.646725588    0.744380506    1.237113953
   74 SOLV  OW      2346    0.433951044    5.158138757    1.114517063
   74 SOLV  HW1     2347    0.492364334    5.082056384    1.086212499
   74 SOLV  HW2     2348    0.462219945    5.189963117    1.205014926
   75 SOLV  OW      2349    6.413072508    1.097728160    0.948608167
   75 SOLV  HW1     2350    6.392473209    1.129305574    1.041228780
   75 SOLV  HW2     2351    6.506636149    1.123627334    0.924627384
   76 SOLV  OW      2352    0.322141291    6.469597666    2.405961059
   76 SOLV  HW1     2353    0.334049518    6.568845316    2.408813601
   76 SOLV  HW2     2354    0.281547120    6.443425351    2.318398948
   77 SOLV  OW      2355    6.276912836    1.473088210    6.470683205
   77 SOLV  HW1     2356    6.213618345    1.398425640    6.450205229
   77 SOLV  HW2     2357    6.227270566    1.547537252    6.515326069
   78 SOLV  OW      2358    4.729939545    5.216834915    1.088066213
   78 SOLV  HW1     2359    4.713457250    5.315129332    1.079799379
   78 SOLV  HW2     2360    4.773670177    5.197664896    1.175940285
   79 SOLV  OW      2361    5.238936437    0.474984521    6.056479676
   79 SOLV  HW1     2362    5.267713212    0.499805681    6.148984912
   79 SOLV  HW2     2363    5.147133002    0.510792521    6.039411804
   80 SOLV  OW      2364    2.024475519    0.226307187    2.272001075
   80 SOLV  HW1     2365    2.107980216    0.179859579    2.242480555
   80 SOLV  HW2     2366    1.967690928    0.162715285    2.324282466
   81 SOLV  OW      2367    0.926095552    0.746748298    2.858696001
   81 SOLV  HW1     2368    1.009032883    0.724483326    2.807437059
   81 SOLV  HW2     2369    0.845780488    0.721858791    2.804550660
   82 SOLV  OW      2370    6.487160288    4.791297468    0.540027015
   82 SOLV  HW1     2371    6.571137914    4.801552295    0.593356302
   82 SOLV  HW2     2372    6.508209438    4.800289413    0.442674599
   83 SOLV  OW      2373    4.571806305    1.174006547    0.260568883
   83 SOLV  HW1     2374    4.508242600    1.149401874    0.333751817
   83 SOLV  HW2     2375    4.584626696    1.095607153    0.199818395
   84 SOLV  OW      2376    6.190338262    1.560768450    0.245224812
   84 SOLV  HW1     2377    6.106786950    1.529821023    0.290644684
   84 SOLV  HW2     2378    6.213024993    1.497943625    0.170795306
   85 SOLV  OW      2379    4.651580188    6.879267729    0.325912266
   85 SOLV  HW1     2380    4.649706953    6.791074373    0.373030193
   85 SOLV  HW2     2381    4.605570754    6.948034514    0.382089657
   86 SOLV  OW      2382    1.625631606    0.509560636    4.843083945
   86 SOLV  HW1     2383    1.612189011    0.411244857    4.830638302
   86 SOLV  HW2     2384    1.592439940    0.536543390    4.933481949
   87 SOLV  OW      2385    0.167067262    0.628115225    1.986854353
   87 SOLV  HW1     2386    0.109925371    0.689927624    2.040851139
   87 SOLV  HW2     2387    0.262033252    0.635357282    2.017359989
   88 SOLV  OW      2388    5.755270119    0.320534377    4.927150887
   88 SOLV  HW1     2389    5.818429255    0.371801780    4.985327743
   88 SOLV  HW2     2390    5.725274181    0.378499611    4.851373142
   89 SOLV  OW      2391    0.999693919    6.195056392    2.457382401
   89 SOLV  HW1     2392    0.976533745    6.128329655    2.528181809
   89 SOLV  HW2     2393    0.971510005    6.160000325    2.368062183
   90 SOLV  OW      2394    0.504843719    0.343978654    2.109649471
   90 SOLV  HW1     2395    0.420192629    0.291150866    2.102946299
   90 SOLV  HW2     2396    0.569625840    0.312016447    2.040489061
   91 SOLV  OW      2397    1.532686939    5.704248286    1.218844519
   91 SOLV  HW1     2398    1.596158906    5.633813368    1.250657642
   91 SOLV  HW2     2399    1.579885678    5.765383318    1.155310413
   92 SOLV  OW      2400    0.075092608    2.173751668    0.775425003
   92 SOLV  HW1     2401    0.110215830    2.208948738    0.862195489
   92 SOLV  HW2     2402    0.020043571    2.092015697    0.792466074
   93 SOLV  OW      2403    1.659900779    5.514276872    1.575696133
   93 SOLV  HW1     2404    1.692570892    5.520890787    1.481406900
   93 SOLV  HW2     2405    1.659628603    5.605211708    1.617316251
   94 SOLV  OW      2406    1.594324144    6.672807152    4.726679266
   94 SOLV  HW1     2407    1.647167542    6.589868977    4.744856486
   94 SOLV  HW2     2408    1.496855724    6.653278511    4.737634847
   95 SOLV  OW      2409    5.135909314    0.914551488    0.144340275
   95 SOLV  HW1     2410    5.127056918    0.986759097    0.075717414
   95 SOLV  HW2     2411    5.209836544    0.852526225    0.118092327
   96 SOLV  OW      2412    2.368195708    6.199789443    0.771835794
   96 SOLV  HW1     2413    2.443051538    6.228651940    0.712127298
   96 SOLV  HW2     2414    2.391421430    6.220661396    0.866843317
   97 SOLV  OW      2415    6.810302982    0.454545073    4.920364620
   97 SOLV  HW1     2416    6.750343535    0.380291618    4.890510152
   97 SOLV  HW2     2417    6.883162406    0.417422140    4.977943336
   98 SOLV  OW      2418    6.826887841    6.377922685    4.119042765
   98 SOLV  HW1     2419    6.787792210    6.451878456    4.173850241
   98 SOLV  HW2     2420    6.838091217    6.408800659    4.024582437
   99 SOLV  OW      2421    0.884812238    1.240753767    5.309880769
   99 SOLV  HW1     2422    0.849266745    1.317321048    5.363506739
   99 SOLV  HW2     2423    0.984207984    1.236300136    5.319997686
  100 SOLV  OW      2424    5.912839733    5.257158889    1.299437536
  100 SOLV  HW1     2425    5.913034672    5.281474287    1.396446382
  100 SOLV  HW2     2426    5.827085474    5.210917102    1.276859665
  101 SOLV  OW      2427    6.036057533    5.430786184    0.987258084
  101 SOLV  HW1     2428    6.074969511    5.365233800    1.051991779
  101 SOLV  HW2     2429    6.019603177    5.385368690    0.899690371
  102 SOLV  OW      2430    6.112106172    0.413505814    0.837264408
  102 SOLV  HW1     2431    6.034537493    0.474178504    0.819845836
  102 SOLV  HW2     2432    6.182422256    0.463116154    0.888214580
  103 SOLV  OW      2433    6.764005464    5.461505654    0.949622721
  103 SOLV  HW1     2434    6.861998363    5.447689310    0.964046071
  103 SOLV  HW2     2435    6.714380113    5.437911973    1.033182310
  104 SOLV  OW      2436    1.234446387    0.277887863    0.436995506
  104 SOLV  HW1     2437    1.225806427    0.357093197    0.497440076
  104 SOLV  HW2     2438    1.205049446    0.303003441    0.344763915
  105 SOLV  OW      2439    5.820980568    4.815343088    0.084761728
  105 SOLV  HW1     2440    5.767574870    4.824551330    0.000710451
  105 SOLV  HW2     2441    5.768454883    4.851612734    0.161749172
  106 SOLV  OW      2442    6.260187080    5.569202614    1.855238671
  106 SOLV  HW1     2443    6.260064428    5.600836316    1.760373855
  106 SOLV  HW2     2444    6.348847540    5.589252166    1.896920062
  107 SOLV  OW      2445    6.552854768    1.551023011    6.223923735
  107 SOLV  HW1     2446    6.484834765    1.624309567    6.222374723
  107 SOLV  HW2     2447    6.633895518    1.579712672    6.172842424
  108 SOLV  OW      2448    5.488621542    6.384990185    5.470757375
  108 SOLV  HW1     2449    5.460082265    6.289239883    5.475089335
  108 SOLV  HW2     2450    5.409049457    6.442667356    5.452237053
  109 SOLV  OW      2451    0.246389068    6.007678259    5.998124527
  109 SOLV  HW1     2452    0.179457513    5.955237982    5.945491603
  109 SOLV  HW2     2453    0.225679186    5.999754901    6.095635148
  110 SOLV  OW      2454    0.003346692    2.249591586    6.646066173
  110 SOLV  HW1     2455   -0.086807509    2.275063809    6.611063858
  110 SOLV  HW2     2456    0.028250354    2.310467031    6.721403623
  111 SOLV  OW      2457    6.263908079    0.987386695    5.551397754
  111 SOLV  HW1     2458    6.237309111    0.976700708    5.455585063
  111 SOLV  HW2     2459    6.185165427    0.968608902    5.610123481
  112 SOLV  OW      2460    1.530627419    0.763695189    5.700407946
  112 SOLV  HW1     2461    1.487059899    0.673866139    5.694543993
  112 SOLV  HW2     2462    1.593461333    0.775330172    5.623478190
  113 SOLV  OW      2463    1.473542352    1.541180201    0.585584661
  113 SOLV  HW1     2464    1.538371440    1.597919715    0.636376513
  113 SOLV  HW2     2465    1.523731691    1.478319734    0.526158157
  114 SOLV  OW      2466    6.005153320    5.618300951    1.444497402
  114 SOLV  HW1     2467    6.014572908    5.520364270    1.426571714
  114 SOLV  HW2     2468    6.079350234    5.648496614    1.504369942
  115 SOLV  OW      2469    6.503633642    5.765492681    1.530831280
  115 SOLV  HW1     2470    6.490295760    5.841436188    1.467139580
  115 SOLV  HW2     2471    6.593771762    5.773211257    1.573462859
  116 SOLV  OW      2472    0.895215739    6.049311142    2.669771853
  116 SOLV  HW1     2473    0.855325618    6.105889200    2.741948395
  116 SOLV  HW2     2474    0.938468477    5.968891125    2.710558008
  117 SOLV  OW      2475    0.019765702    1.550334054    1.638264751
  117 SOLV  HW1     2476   -0.026170451    1.468116708    1.671912206
  117 SOLV  HW2     2477   -0.011266349    1.629646225    1.690691100
  118 SOLV  OW      2478    6.078107556    0.822860079    1.020344083
  118 SOLV  HW1     2479    6.086707756    0.745189454    1.082753429
  118 SOLV  HW2     2480    6.042068306    0.901759736    1.070118954
  119 SOLV  OW      2481    1.306526053    6.639017039    6.593029346
  119 SOLV  HW1     2482    1.403560450    6.623105983    6.574790339
  119 SOLV  HW2     2483    1.291982880    6.735720071    6.613970393
  120 SOLV  OW      2484    6.743013411    0.991259038    5.876124651
  120 SOLV  HW1     2485    6.753488977    0.988317529    5.776708404
  120 SOLV  HW2     2486    6.765931763    0.901876854    5.914693007
  121 SOLV  OW      2487    1.380523815    1.437651251    5.960773598
  121 SOLV  HW1     2488    1.332768370    1.399413504    6.039885775
  121 SOLV  HW2     2489    1.315889318    1.489326824    5.904618425
  122 SOLV  OW      2490    0.315864023    5.673755969    6.279068981
  122 SOLV  HW1     2491    0.372492897    5.751906359    6.252882632
  122 SOLV  HW2     2492    0.326593684    5.600748184    6.211580183
  123 SOLV  OW      2493    6.383303906    0.588458816    1.220668966
  123 SOLV  HW1     2494    6.284005727    0.585958424    1.209042722
  123 SOLV  HW2     2495    6.418355132    0.676577917    1.188920378
  124 SOLV  OW      2496    1.595221440    0.930089364    5.128323545
  124 SOLV  HW1     2497    1.528953112    0.993308198    5.168489757
  124 SOLV  HW2     2498    1.684091747    0.975329503    5.120789295
  125 SOLV  OW      2499    6.724342552    0.990187131    5.614364661
  125 SOLV  HW1     2500    6.763821958    1.024469566    5.529113344
  125 SOLV  HW2     2501    6.651396173    0.925042878    5.593466590
  126 SOLV  OW      2502    6.095095930    0.587217049    1.185928402
  126 SOLV  HW1     2503    6.017575042    0.645541039    1.210224955
  126 SOLV  HW2     2504    6.072865710    0.491929821    1.206605637
  127 SOLV  OW      2505    5.938764669    5.927372139    5.166864985
  127 SOLV  HW1     2506    5.980131751    5.973360690    5.088291339
  127 SOLV  HW2     2507    5.841158179    5.913717403    5.149879115
  128 SOLV  OW      2508    1.064147472    1.245966804    5.981033038
  128 SOLV  HW1     2509    1.128529187    1.268826284    6.054056854
  128 SOLV  HW2     2510    0.970993922    1.266291778    6.011187834
  129 SOLV  OW      2511    4.981370364    5.660490997    0.681938967
  129 SOLV  HW1     2512    4.967481407    5.718730103    0.601830999
  129 SOLV  HW2     2513    5.075269252    5.670840549    0.714768747
  130 SOLV  OW      2514    5.232790689    5.894713172    5.066371076
  130 SOLV  HW1     2515    5.278981909    5.946187151    4.994133514
  130 SOLV  HW2     2516    5.135803749    5.885386273    5.043830910
  131 SOLV  OW      2517    6.237630776    1.231257538    1.239575045
  131 SOLV  HW1     2518    6.202025957    1.228137933    1.332979487
  131 SOLV  HW2     2519    6.241555698    1.138534731    1.202307265
  132 SOLV  OW      2520    5.719905956    0.210597574    0.988798362
  132 SOLV  HW1     2521    5.809733785    0.245728729    1.015195458
  132 SOLV  HW2     2522    5.717318649    0.196801125    0.889788443
  133 SOLV  OW      2523    6.250548000    6.719602382    0.252588870
  133 SOLV  HW1     2524    6.191595999    6.795426882    0.280458066
  133 SOLV  HW2     2525    6.331408062    6.755629407    0.206058392
  134 SOLV  OW      2526    1.088439675    1.898681319    0.237461181
  134 SOLV  HW1     2527    1.131226197    1.869866174    0.151784177
  134 SOLV  HW2     2528    1.151544251    1.882436784    0.313325875
  135 SOLV  OW      2529    0.646474301    0.523252205    6.196654507
  135 SOLV  HW1     2530    0.737844766    0.526417564    6.237189634
  135 SOLV  HW2     2531    0.652713511    0.488406445    6.103121039
  136 SOLV  OW      2532    5.884516564    1.324502423    6.537951177
  136 SOLV  HW1     2533    5.813471002    1.254714825    6.528789042
  136 SOLV  HW2     2534    5.872120568    1.394142770    6.467253357
  137 SOLV  OW      2535    3.827689258    3.934402316    3.843877202
  137 SOLV  HW1     2536    3.737235880    3.908954696    3.878119434
  137 SOLV  HW2     2537    3.821262205    3.957516510    3.746788208
  138 SOLV  OW      2538    5.380937229    4.617478382    3.664252338
  138 SOLV  HW1     2539    5.421771074    4.623873295    3.755321662
  138 SOLV  HW2     2540    5.437064159    4.558004134    3.606681360
  139 SOLV  OW      2541    4.151842961    4.576736929    6.866803974
  139 SOLV  HW1     2542    4.165661412    4.514059898    6.943500497
  139 SOLV  HW2     2543    4.084949821    4.646519159    6.892444184
  140 SOLV  OW      2544    5.556935464    3.381915775    4.270077288
  140 SOLV  HW1     2545    5.625736668    3.433600450    4.321035678
  140 SOLV  HW2     2546    5.566346696    3.401227897    4.172403875
  141 SOLV  OW      2547    3.538500372    5.488546531    4.228956463
  141 SOLV  HW1     2548    3.606993407    5.503471539    4.157630440
  141 SOLV  HW2     2549    3.539049785    5.392282411    4.256054045
  142 SOLV  OW      2550    4.641355017    4.527579417    5.373981850
  142 SOLV  HW1     2551    4.636277428    4.622905772    5.403766870
  142 SOLV  HW2     2552    4.669418045    4.470114138    5.450859728
  143 SOLV  OW      2553    5.831785556    4.156507202    3.878085647
  143 SOLV  HW1     2554    5.819267461    4.244530834    3.832294630
  143 SOLV  HW2     2555    5.743716501    4.124138233    3.912695115
  144 SOLV  OW      2556    5.607374958    4.320648463    4.173982446
  144 SOLV  HW1     2557    5.528915178    4.382573139    4.177314769
  144 SOLV  HW2     2558    5.604446820    4.267699297    4.089192495
  145 SOLV  OW      2559    5.015091780    4.090483606    5.712226254
  145 SOLV  HW1     2560    4.992500070    4.167073256    5.652017845
  145 SOLV  HW2     2561    4.932345164    4.037737161    5.731517061
  146 SOLV  OW      2562    4.708505703    4.384739446    5.605596899
  146 SOLV  HW1     2563    4.643918420    4.447155439    5.649579550
  146 SOLV  HW2     2564    4.685529519    4.290481662    5.629871476
  147 SOLV  OW      2565    4.568216410    6.520070704    3.800192669
  147 SOLV  HW1     2566    4.644781336    6.456056712    3.793722422
  147 SOLV  HW2     2567    4.537604726    6.525894730    3.895223109
  148 SOLV  OW      2568    6.697046966    4.326371279    3.857007317
  148 SOLV  HW1     2569    6.637015405    4.325334822    3.777037469
  148 SOLV  HW2     2570    6.671661761    4.251857645    3.918678298
  149 SOLV  OW      2571    5.337184964    4.631167945    4.129083868
  149 SOLV  HW1     2572    5.247198028    4.671509231    4.145710730
  149 SOLV  HW2     2573    5.347657064    4.548900873    4.184975681
  150 SOLV  OW      2574    6.051213632    5.118335125    5.124306392
  150 SOLV  HW1     2575    5.993936174    5.079646475    5.052028739
  150 SOLV  HW2     2576    6.086607988    5.207106338    5.094836239
  151 SOLV  OW      2577    3.868740346    5.280351339    5.131747323
  151 SOLV  HW1     2578    3.795988682    5.221933708    5.095744209
  151 SOLV  HW2     2579    3.862982875    5.370717861    5.089293032
  152 SOLV  OW      2580    5.376065074    5.220357806    4.884812939
  152 SOLV  HW1     2581    5.467716676    5.252595971    4.861103443
  152 SOLV  HW2     2582    5.309500977    5.259514315    4.821272639
  153 SOLV  OW      2583    5.352579393    3.756737041    5.043787748
  153 SOLV  HW1     2584    5.329170249    3.746201977    4.947131571
  153 SOLV  HW2     2585    5.294364450    3.696925435    5.098877880
  154 SOLV  OW      2586    4.980756867    5.963603067    4.659303561
  154 SOLV  HW1     2587    5.050723260    5.894985439    4.639394664
  154 SOLV  HW2     2588    5.024208225    6.052774944    4.671966736
  155 SOLV  OW      2589    4.880038440    6.093543643    5.125049254
  155 SOLV  HW1     2590    4.831431084    6.125673414    5.206330032
  155 SOLV  HW2     2591    4.892826461    5.994526661    5.130846916
  156 SOLV  OW      2592    5.180274904    4.407207291    5.435560047
  156 SOLV  HW1     2593    5.239662973    4.360889764    5.369761124
  156 SOLV  HW2     2594    5.235757974    4.464340408    5.496051579
  157 SOLV  OW      2595    5.467630813    6.671761084    4.654150835
  157 SOLV  HW1     2596    5.389535796    6.625018491    4.695579553
  157 SOLV  HW2     2597    5.496959589    6.746667343    4.713555173
  158 SOLV  OW      2598    3.512472604    3.541792640    4.842630505
  158 SOLV  HW1     2599    3.440308689    3.577168785    4.783109721
  158 SOLV  HW2     2600    3.589668664    3.605373085    4.842797904
  159 SOLV  OW      2601    4.312410082    3.741919248    3.983761908
  159 SOLV  HW1     2602    4.256861429    3.812712979    3.940122914
  159 SOLV  HW2     2603    4.392223726    3.784046200    4.026851387
  160 SOLV  OW      2604    4.534854495    3.490514550    4.330346540
  160 SOLV  HW1     2605    4.633996695    3.503656387    4.330603806
  160 SOLV  HW2     2606    4.492201472    3.557607882    4.391018331
  161 SOLV  OW      2607    5.251971115    3.562985793    6.156608244
  161 SOLV  HW1     2608    5.208604008    3.481478503    6.195046740
  161 SOLV  HW2     2609    5.336193205    3.582718347    6.206796408
  162 SOLV  OW      2610    5.209723059    6.006729033    5.337196412
  162 SOLV  HW1     2611    5.219654683    5.969033777    5.245099529
  162 SOLV  HW2     2612    5.112706430    6.011338473    5.361026004
  163 SOLV  OW      2613    4.943730422    6.396895728    0.128049874
  163 SOLV  HW1     2614    4.906012917    6.340477085    0.054591262
  163 SOLV  HW2     2615    5.028796382    6.439398529    0.097080467
  164 SOLV  OW      2616    5.929271009    3.679149220    6.271434840
  164 SOLV  HW1     2617    5.911210057    3.766881377    6.315914211
  164 SOLV  HW2     2618    5.996478946    3.691987773    6.198497311
  165 SOLV  OW      2619    5.578381237    5.796490448    4.201549897
  165 SOLV  HW1     2620    5.506025967    5.865396100    4.205644685
  165 SOLV  HW2     2621    5.588963070    5.764867804    4.107273531
  166 SOLV  OW      2622    4.553852181    5.976832284    6.152592580
  166 SOLV  HW1     2623    4.517691514    5.930296254    6.233391339
  166 SOLV  HW2     2624    4.632775412    6.032429804    6.178701319
  167 SOLV  OW      2625    5.340423848    5.780490052    5.404451704
  167 SOLV  HW1     2626    5.405275276    5.759457926    5.331283780
  167 SOLV  HW2     2627    5.286908573    5.861164041    5.379364474
  168 SOLV  OW      2628    5.059447067    0.018788174    5.669794723
  168 SOLV  HW1     2629    5.112061322    0.011987833    5.754572478
  168 SOLV  HW2     2630    4.974500051   -0.033174380    5.679048740
  169 SOLV  OW      2631    5.154096863    4.290137591    6.728788420
  169 SOLV  HW1     2632    5.186368258    4.343065710    6.807265234
  169 SOLV  HW2     2633    5.192447055    4.328426941    6.644737334
  170 SOLV  OW      2634    4.220898620    4.572714255    6.095444620
  170 SOLV  HW1     2635    4.191413080    4.668245762    6.097908256
  170 SOLV  HW2     2636    4.210231014    4.532205722    6.186257319
  171 SOLV  OW      2637    4.710518641    6.604476468    4.553023677
  171 SOLV  HW1     2638    4.716487161    6.607868836    4.652795407
  171 SOLV  HW2     2639    4.761831591    6.525562291    4.519243623
  172 SOLV  OW      2640    5.128506976    5.687326424    5.806604342
  172 SOLV  HW1     2641    5.065966190    5.740211074    5.863993072
  172 SOLV  HW2     2642    5.194704510    5.639748560    5.864533486
  173 SOLV  OW      2643    4.063928786    3.987014164    5.434887945
  173 SOLV  HW1     2644    3.970045657    4.021461688    5.433816266
  173 SOLV  HW2     2645    4.081853037    3.941872862    5.522310856
  174 SOLV  OW      2646    5.493293933    5.316666224    4.525821884
  174 SOLV  HW1     2647    5.545877393    5.331321089    4.442023598
  174 SOLV  HW2     2648    5.432621239    5.238083693    4.513761980
  175 SOLV  OW      2649    5.289821654    5.918738648    5.819016074
  175 SOLV  HW1     2650    5.235824482    5.839959352    5.789354241
  175 SOLV  HW2     2651    5.387130958    5.896205018    5.814039036
  176 SOLV  OW      2652    5.191104086    4.406493456    6.468509942
  176 SOLV  HW1     2653    5.100064301    4.446667224    6.478481791
  176 SOLV  HW2     2654    5.222348621    4.417781110    6.374180778
  177 SOLV  OW      2655    3.902435255    4.988566912    6.830887491
  177 SOLV  HW1     2656    3.881845011    5.034321314    6.744376940
  177 SOLV  HW2     2657    3.828062985    4.925792762    6.853901415
  178 SOLV  OW      2658    4.523100176    4.957376005    4.844418295
  178 SOLV  HW1     2659    4.487122496    4.871985162    4.806793778
  178 SOLV  HW2     2660    4.531683597    4.949028307    4.943706983
  179 SOLV  OW      2661    4.965509899    3.906469295    6.322645973
  179 SOLV  HW1     2662    4.940996066    3.956841657    6.239801122
  179 SOLV  HW2     2663    5.045314530    3.949152229    6.365200861
  180 SOLV  OW      2664    4.823844740    3.537572518    5.851953993
  180 SOLV  HW1     2665    4.822718208    3.601260826    5.929041803
  180 SOLV  HW2     2666    4.853242163    3.585735084    5.769382023
  181 SOLV  OW      2667    5.809754746    6.192526076    4.728856320
  181 SOLV  HW1     2668    5.883150184    6.172937943    4.793903136
  181 SOLV  HW2     2669    5.729879216    6.136530931    4.750901931
  182 SOLV  OW      2670    6.008887786    4.784260122    6.506543068
  182 SOLV  HW1     2671    5.982776022    4.712204758    6.570791417
  182 SOLV  HW2     2672    6.100678750    4.817110278    6.528834983
  183 SOLV  OW      2673    4.809460400    3.957399101    6.867024735
  183 SOLV  HW1     2674    4.824616810    4.039036397    6.811283279
  183 SOLV  HW2     2675    4.715327040    3.925846400    6.854990654
  184 SOLV  OW      2676    5.047449524    4.507600126    5.002420813
  184 SOLV  HW1     2677    5.088204728    4.593297631    4.970848968
  184 SOLV  HW2     2678    4.974713498    4.527516035    5.068106802
  185 SOLV  OW      2679    6.724170573    5.282964593    5.073726549
  185 SOLV  HW1     2680    6.790927807    5.217663217    5.109513927
  185 SOLV  HW2     2681    6.647845010    5.291092218    5.137834569
  186 SOLV  OW      2682    5.298943764    3.406005896    5.380870867
  186 SOLV  HW1     2683    5.293222522    3.342889333    5.458224659
  186 SOLV  HW2     2684    5.274259575    3.357909453    5.296743445
  187 SOLV  OW      2685    6.861369312    4.243791008    5.018837878
  187 SOLV  HW1     2686    6.766861548    4.212949830    5.029743325
  187 SOLV  HW2     2687    6.863736854    4.343745895    5.016547547
  188 SOLV  OW      2688    4.013188284    5.401223091    6.332306164
  188 SOLV  HW1     2689    3.997604796    5.452802828    6.416557214
  188 SOLV  HW2     2690    4.054573358    5.461122400    6.263743827
  189 SOLV  OW      2691    4.780677409    6.261105839    4.943464230
  189 SOLV  HW1     2692    4.829148053    6.194193128    4.999812484
  189 SOLV  HW2     2693    4.741314902    6.215268110    4.863769305
  190 SOLV  OW      2694    0.127912626    4.183807971    4.216481391
  190 SOLV  HW1     2695    0.157176341    4.129414031    4.295138433
  190 SOLV  HW2     2696    0.163647192    4.276812093    4.225149125
  191 SOLV  OW      2697    6.248279301    5.291296006    3.733006175
  191 SOLV  HW1     2698    6.331875538    5.274315171    3.680803649
  191 SOLV  HW2     2699    6.198957312    5.368424295    3.692752773
  192 SOLV  OW      2700    3.617878679    6.003842825    0.097085787
  192 SOLV  HW1     2701    3.647550837    5.934218084    0.031712957
  192 SOLV  HW2     2702    3.544841372    6.058743235    0.056427658
  193 SOLV  OW      2703    5.792219192    6.480963556    4.023810571
  193 SOLV  HW1     2704    5.856062432    6.410556910    4.054906935
  193 SOLV  HW2     2705    5.707035255    6.473954279    4.075719789
  194 SOLV  OW      2706    3.203608654    6.094175305    0.049448758
  194 SOLV  HW1     2707    3.103601548    6.094058943    0.048842394
  194 SOLV  HW2     2708    3.237125326    6.001284100    0.033650517
  195 SOLV  OW      2709    4.783947369    5.952489846    6.614367130
  195 SOLV  HW1     2710    4.767882806    6.050872627    6.606336014
  195 SOLV  HW2     2711    4.840973935    5.921719646    6.538190888
  196 SOLV  OW      2712    4.135429676    5.366978221    4.235038726
  196 SOLV  HW1     2713    4.131827444    5.419830657    4.150213306
  196 SOLV  HW2     2714    4.172152557    5.424178538    4.308395305
  197 SOLV  OW      2715    3.684815821    4.652847916    5.689075817
  197 SOLV  HW1     2716    3.633825691    4.572628839    5.720164483
  197 SOLV  HW2     2717    3.761375644    4.669774314    5.751153674
  198 SOLV  OW      2718    5.208683941    5.744913914    3.717574123
  198 SOLV  HW1     2719    5.120359286    5.781673288    3.688437652
  198 SOLV  HW2     2720    5.253758991    5.810544373    3.778089996
  199 SOLV  OW      2721    4.375054973    6.093552469    5.751132451
  199 SOLV  HW1     2722    4.426276988    6.152122890    5.813960379
  199 SOLV  HW2     2723    4.346297672    6.147046451    5.671678608
  200 SOLV  OW      2724    5.833595533    5.593842391    4.672258103
  200 SOLV  HW1     2725    5.876096422    5.602473775    4.582142135
  200 SOLV  HW2     2726    5.756087225    5.530893184    4.666644061
  201 SOLV  OW      2727    5.511259012    3.554483294    5.475446730
  201 SOLV  HW1     2728    5.439506916    3.495799856    5.437906412
  201 SOLV  HW2     2729    5.582935251    3.497710503    5.515952719
  202 SOLV  OW      2730    5.840176600    3.649996075    3.824203965
  202 SOLV  HW1     2731    5.858500801    3.736683316    3.870587102
  202 SOLV  HW2     2732    5.841891695    3.664166382    3.725218620
  203 SOLV  OW      2733    4.873037803    3.379061666    4.050106593
  203 SOLV  HW1     2734    4.904412807    3.465377756    4.010524900
  203 SOLV  HW2     2735    4.916839371    3.302746240    4.002579197
  204 SOLV  OW      2736    3.710149741    5.323654164    3.938383022
  204 SOLV  HW1     2737    3.676379180    5.410218902    3.975366372
  204 SOLV  HW2     2738    3.779821900    5.286202823    3.999577520
  205 SOLV  OW      2739    4.172114371    4.690318031    5.493100366
  205 SOLV  HW1     2740    4.195275209    4.773961153    5.542787895
  205 SOLV  HW2     2741    4.253713908    4.655150589    5.447207917
  206 SOLV  OW      2742    3.402740355    6.570689826    0.073899475
  206 SOLV  HW1     2743    3.419316066    6.481079693    0.115073604
  206 SOLV  HW2     2744    3.487697882    6.605274488    0.034073354
  207 SOLV  OW      2745    3.525483158    6.323744825    0.209041950
  207 SOLV  HW1     2746    3.620474773    6.318079209    0.239798316
  207 SOLV  HW2     2747    3.515549442    6.274831075    0.122380951
  208 SOLV  OW      2748    4.140530567    4.176493750    6.418325519
  208 SOLV  HW1     2749    4.227532882    4.196127322    6.463565606
  208 SOLV  HW2     2750    4.105570737    4.259934099    6.375699263
  209 SOLV  OW      2751    5.204532861    5.524904580    3.874190722
  209 SOLV  HW1     2752    5.266092138    5.553598543    3.947597307
  209 SOLV  HW2     2753    5.194227319    5.599435351    3.808309839
  210 SOLV  OW      2754    5.852750189    4.766653421    4.556400013
  210 SOLV  HW1     2755    5.933368544    4.709858090    4.539761701
  210 SOLV  HW2     2756    5.770621491    4.709676873    4.553175412
  211 SOLV  OW      2757    4.824358550    6.870634492    5.468807621
  211 SOLV  HW1     2758    4.914628868    6.883985876    5.427882440
  211 SOLV  HW2     2759    4.758134029    6.930440167    5.423648262
  212 SOLV  OW      2760    5.561543013    5.355152520    6.208773562
  212 SOLV  HW1     2761    5.624667192    5.432264654    6.200375730
  212 SOLV  HW2     2762    5.576197635    5.309507120    6.296541491
  213 SOLV  OW      2763    5.695877673    4.341640621    5.497585708
  213 SOLV  HW1     2764    5.658582588    4.397664506    5.423612249
  213 SOLV  HW2     2765    5.627708367    4.332685167    5.570210448
  214 SOLV  OW      2766    4.629684963    6.089200746    0.075473483
  214 SOLV  HW1     2767    4.627724419    6.057676989   -0.019416798
  214 SOLV  HW2     2768    4.619249201    6.010902342    0.136810175
  215 SOLV  OW      2769    6.621538166    3.859363208    6.003545251
  215 SOLV  HW1     2770    6.643307085    3.947535866    5.961668346
  215 SOLV  HW2     2771    6.547718635    3.871343245    6.069946213
  216 SOLV  OW      2772    3.295941543    4.448256598    5.736221906
  216 SOLV  HW1     2773    3.235852495    4.384815371    5.784866557
  216 SOLV  HW2     2774    3.349013618    4.501237432    5.802388766
  217 SOLV  OW      2775    6.662382096    5.587151256    4.251929680
  217 SOLV  HW1     2776    6.597979490    5.640140455    4.307119218
  217 SOLV  HW2     2777    6.752797684    5.629670102    4.256244253
  218 SOLV  OW      2778    5.900139595    4.341070674    4.465903211
  218 SOLV  HW1     2779    5.915782625    4.250382769    4.505051105
  218 SOLV  HW2     2780    5.918678333    4.338597687    4.367660032
  219 SOLV  OW      2781    3.737688180    3.843705182    5.614606085
  219 SOLV  HW1     2782    3.741857090    3.791496169    5.699801592
  219 SOLV  HW2     2783    3.745633953    3.781298614    5.536865074
  220 SOLV  OW      2784    4.208528638    6.399208225    4.701516053
  220 SOLV  HW1     2785    4.205338877    6.492453581    4.737528414
  220 SOLV  HW2     2786    4.120897802    6.377000203    4.658745255
  221 SOLV  OW      2787    3.633566626    5.555323156    5.387868560
  221 SOLV  HW1     2788    3.685880501    5.585060032    5.307990248
  221 SOLV  HW2     2789    3.540221627    5.590664685    5.381601687
  222 SOLV  OW      2790    3.822286070    6.409646773    3.560739242
  222 SOLV  HW1     2791    3.904819585    6.412043986    3.617164894
  222 SOLV  HW2     2792    3.814926879    6.494812804    3.508835822
  223 SOLV  OW      2793    4.006460242    6.276209755    5.861900074
  223 SOLV  HW1     2794    4.075287525    6.317187790    5.802020247
  223 SOLV  HW2     2795    4.049112760    6.205244348    5.917994863
  224 SOLV  OW      2796    6.152834885    3.546447240    6.401855461
  224 SOLV  HW1     2797    6.198332415    3.477523101    6.345455575
  224 SOLV  HW2     2798    6.067226674    3.574047336    6.358141022
  225 SOLV  OW      2799    6.638029481    4.143631557    4.033157748
  225 SOLV  HW1     2800    6.647874998    4.161953203    4.130978594
  225 SOLV  HW2     2801    6.552602559    4.094224430    4.016949916
  226 SOLV  OW      2802    5.519288612    6.068465925    4.007646356
  226 SOLV  HW1     2803    5.608780621    6.080777995    4.050558791
  226 SOLV  HW2     2804    5.510399877    6.131455280    3.930477127
  227 SOLV  OW      2805    6.273467325    6.687914664    4.600460412
  227 SOLV  HW1     2806    6.268547125    6.724672210    4.507583309
  227 SOLV  HW2     2807    6.366733905    6.697607308    4.635228956
  228 SOLV  OW      2808    6.211052476    3.971404164    4.690745198
  228 SOLV  HW1     2809    6.254914416    3.925161302    4.767811484
  228 SOLV  HW2     2810    6.218928919    4.070412143    4.702437171
  229 SOLV  OW      2811    4.836719439    4.200281160    6.416730289
  229 SOLV  HW1     2812    4.810958073    4.283082434    6.366910644
  229 SOLV  HW2     2813    4.910957283    4.153990023    6.368278562
  230 SOLV  OW      2814    5.985902365    4.349428620    5.997601906
  230 SOLV  HW1     2815    6.020872466    4.256567763    6.010079708
  230 SOLV  HW2     2816    6.024235346    4.388493372    5.913898168
  231 SOLV  OW      2817    4.324257733    5.843130652    4.719064927
  231 SOLV  HW1     2818    4.375384751    5.915863257    4.764865207
  231 SOLV  HW2     2819    4.322823702    5.761744688    4.777168309
  232 SOLV  OW      2820    0.049411263    5.939931157    4.594951947
  232 SOLV  HW1     2821   -0.030421270    5.881600412    4.609991083
  232 SOLV  HW2     2822    0.081243750    5.929190039    4.500754117
  233 SOLV  OW      2823    5.695480185    4.387935819    6.400922381
  233 SOLV  HW1     2824    5.683608562    4.289805573    6.385718572
  233 SOLV  HW2     2825    5.730733056    4.403319814    6.493237701
  234 SOLV  OW      2826    5.922323634    4.460600453    6.231375201
  234 SOLV  HW1     2827    5.950606005    4.439921703    6.137705523
  234 SOLV  HW2     2828    5.829381629    4.426843554    6.246334140
  235 SOLV  OW      2829    5.618622708    3.737623330    3.366456991
  235 SOLV  HW1     2830    5.662599766    3.717066706    3.279029966
  235 SOLV  HW2     2831    5.587702666    3.652569553    3.408998807
  236 SOLV  OW      2832    4.044059864    4.579142747    3.309819070
  236 SOLV  HW1     2833    4.035420683    4.496989318    3.253445616
  236 SOLV  HW2     2834    4.036775789    4.660274400    3.251799626
  237 SOLV  OW      2835    4.307431814    5.594124026    3.640317087
  237 SOLV  HW1     2836    4.340448301    5.672837987    3.692429999
  237 SOLV  HW2     2837    4.328216613    5.607259398    3.543378336
  238 SOLV  OW      2838    4.341143756    4.121657306    5.728048545
  238 SOLV  HW1     2839    4.353922705    4.066769193    5.810656273
  238 SOLV  HW2     2840    4.298605106    4.065555458    5.657034138
  239 SOLV  OW      2841    4.897154439    0.118840261    3.535927540
  239 SOLV  HW1     2842    4.890358316    0.025176538    3.570318469
  239 SOLV  HW2     2843    4.838108141    0.129306418    3.455891850
  240 SOLV  OW      2844    3.652461172    4.480370747    0.312107038
  240 SOLV  HW1     2845    3.751622421    4.485444245    0.300155592
  240 SOLV  HW2     2846    3.629297207    4.500587905    0.407271302
  241 SOLV  OW      2847    4.470518301    4.706156009    6.316737069
  241 SOLV  HW1     2848    4.528874984    4.756677036    6.380327037
  241 SOLV  HW2     2849    4.494585619    4.730636404    6.222806598
  242 SOLV  OW      2850    3.921144105    3.712700278    4.010496263
  242 SOLV  HW1     2851    4.000355809    3.758472616    4.050896249
  242 SOLV  HW2     2852    3.866369168    3.779353501    3.959912004
  243 SOLV  OW      2853    5.280691834    3.666125249    3.198481850
  243 SOLV  HW1     2854    5.243998807    3.599737447    3.263645669
  243 SOLV  HW2     2855    5.327743214    3.739051637    3.248159910
  244 SOLV  OW      2856    4.674154762    5.612408778    4.627369395
  244 SOLV  HW1     2857    4.746815077    5.573222856    4.570920321
  244 SOLV  HW2     2858    4.587169178    5.568456755    4.604935542
  245 SOLV  OW      2859    5.296045610    5.544915540    4.531549693
  245 SOLV  HW1     2860    5.394354492    5.562193238    4.537757469
  245 SOLV  HW2     2861    5.272853145    5.517598040    4.438182097
  246 SOLV  OW      2862    4.659775901    5.088325297    5.879376757
  246 SOLV  HW1     2863    4.692482573    5.049845523    5.793056178
  246 SOLV  HW2     2864    4.737895592    5.109680543    5.938052701
  247 SOLV  OW      2865    4.199275036    3.920307178    5.208149720
  247 SOLV  HW1     2866    4.290262570    3.902313265    5.245559351
  247 SOLV  HW2     2867    4.134737529    3.934981553    5.283126740
  248 SOLV  OW      2868    6.317399941    3.606382724    5.445306514
  248 SOLV  HW1     2869    6.345077393    3.511412046    5.430595354
  248 SOLV  HW2     2870    6.247471316    3.631453809    5.378349851
  249 SOLV  OW      2871    4.559354244    5.873383803    0.228118651
  249 SOLV  HW1     2872    4.577872735    5.823235376    0.312639828
  249 SOLV  HW2     2873    4.533637489    5.808938196    0.156097829
  250 SOLV  OW      2874    3.699324700    0.090413551    4.424223221
  250 SOLV  HW1     2875    3.681320521    0.025872984    4.349982177
  250 SOLV  HW2     2876    3.717378073    0.039908360    4.508630924
  251 SOLV  OW      2877    6.327695524    5.018077292    6.026916169
  251 SOLV  HW1     2878    6.426553952    5.023073681    6.041197947
  251 SOLV  HW2     2879    6.299283080    5.091107201    5.964777209
  252 SOLV  OW      2880    4.468209675    5.060676302    5.442395520
  252 SOLV  HW1     2881    4.502523818    4.981426820    5.391958725
  252 SOLV  HW2     2882    4.394326919    5.031925323    5.503358437
  253 SOLV  OW      2883    3.966593909    6.657033592    3.836652990
  253 SOLV  HW1     2884    3.873721620    6.631213326    3.810008977
  253 SOLV  HW2     2885    4.026697496    6.577436998    3.829323530
  254 SOLV  OW      2886    4.857534450    3.257641731    6.482595130
  254 SOLV  HW1     2887    4.768574171    3.288580086    6.516222945
  254 SOLV  HW2     2888    4.877864066    3.302837741    6.395728124
  255 SOLV  OW      2889    5.214497581    4.217849866    5.850869994
  255 SOLV  HW1     2890    5.300187880    4.179772215    5.816102444
  255 SOLV  HW2     2891    5.137636594    4.164163195    5.816061811
  256 SOLV  OW      2892    4.356524583    5.934322081    4.025970392
  256 SOLV  HW1     2893    4.266313803    5.963349805    4.057927043
  256 SOLV  HW2     2894    4.423260782    6.006439239    4.044603741
  257 SOLV  OW      2895    6.714973083    4.106830606    5.902652515
  257 SOLV  HW1     2896    6.707029384    4.164771972    5.983776755
  257 SOLV  HW2     2897    6.764631860    4.156151324    5.831217904
  258 SOLV  OW      2898    6.910410344    4.194313375    6.758791299
  258 SOLV  HW1     2899    6.991547969    4.240153672    6.722522895
  258 SOLV  HW2     2900    6.875777438    4.129384495    6.691080130
  259 SOLV  OW      2901    4.976117891    3.755089692    4.642829320
  259 SOLV  HW1     2902    5.044252059    3.815867379    4.602020450
  259 SOLV  HW2     2903    4.972941906    3.770178365    4.741641150
  260 SOLV  OW      2904    3.697317424    4.793409062    6.831272328
  260 SOLV  HW1     2905    3.621649293    4.807162196    6.895202293
  260 SOLV  HW2     2906    3.668664932    4.730834868    6.758709682
  261 SOLV  OW      2907    3.286463985    4.100227854    4.441114698
  261 SOLV  HW1     2908    3.203781402    4.044408484    4.448149621
  261 SOLV  HW2     2909    3.362605626    4.043232125    4.410201684
  262 SOLV  OW      2910    3.365229960    5.653213541    5.462086800
  262 SOLV  HW1     2911    3.320700382    5.573371613    5.421544006
  262 SOLV  HW2     2912    3.317097867    5.736173166    5.433760387
  263 SOLV  OW      2913    5.998272916    3.990947262    4.201675745
  263 SOLV  HW1     2914    5.949254346    4.010167179    4.286701657
  263 SOLV  HW2     2915    6.054542401    3.909111191    4.213430404
  264 SOLV  OW      2916    4.092647136    6.875635069    4.940904816
  264 SOLV  HW1     2917    4.049235158    6.900689149    4.854373142
  264 SOLV  HW2     2918    4.045566842    6.921472868    5.016286129
  265 SOLV  OW      2919    5.099937282    3.877927045    3.951831718
  265 SOLV  HW1     2920    5.063761091    3.867347473    4.044464239
  265 SOLV  HW2     2921    5.036899864    3.933473594    3.897588868
  266 SOLV  OW      2922    5.098771835    4.441543562    5.997591307
  266 SOLV  HW1     2923    5.144980538    4.368367009    5.947476815
  266 SOLV  HW2     2924    5.144407137    4.528580979    5.979063501
  267 SOLV  OW      2925    5.656554371    4.903495261    6.288845145
  267 SOLV  HW1     2926    5.738084474    4.934392764    6.337833408
  267 SOLV  HW2     2927    5.651277798    4.803695887    6.292562100
  268 SOLV  OW      2928    5.947893406    6.281077978    4.132090337
  268 SOLV  HW1     2929    6.006082350    6.299707567    4.211266818
  268 SOLV  HW2     2930    5.898649804    6.195217813    4.146407715
  269 SOLV  OW      2931    4.583317638    4.793682255    5.617329740
  269 SOLV  HW1     2932    4.679192461    4.787116227    5.644986667
  269 SOLV  HW2     2933    4.577991455    4.805544778    5.518168728
  270 SOLV  OW      2934    4.121237321    5.221891212    5.983937714
  270 SOLV  HW1     2935    4.028749232    5.241892524    6.016300999
  270 SOLV  HW2     2936    4.179173949    5.197408272    6.061689536
  271 SOLV  OW      2937    5.414311080    4.644286570    4.759734043
  271 SOLV  HW1     2938    5.421801105    4.735873000    4.720271013
  271 SOLV  HW2     2939    5.355949274    4.587616121    4.701562780
  272 SOLV  OW      2940    5.785584387    4.570044855    5.013312102
  272 SOLV  HW1     2941    5.872619603    4.520859340    5.015698613
  272 SOLV  HW2     2942    5.769095285    4.612894337    5.102149209
  273 SOLV  OW      2943    5.075091528    6.410088263    5.225448166
  273 SOLV  HW1     2944    4.992042753    6.444388009    5.181534901
  273 SOLV  HW2     2945    5.060853192    6.405060135    5.324310969
  274 SOLV  OW      2946    5.942671487    6.570823932    3.574018227
  274 SOLV  HW1     2947    5.977140754    6.648596583    3.626603292
  274 SOLV  HW2     2948    5.981597551    6.573006752    3.481921302
  275 SOLV  OW      2949    3.969030158    3.720323536    6.237802034
  275 SOLV  HW1     2950    4.066033196    3.700691357    6.252187512
  275 SOLV  HW2     2951    3.959379041    3.808546448    6.191700036
  276 SOLV  OW      2952    6.541876719    4.459733393    6.616210599
  276 SOLV  HW1     2953    6.466473504    4.494534961    6.560504171
  276 SOLV  HW2     2954    6.617289183    4.525409780    6.614959729
  277 SOLV  OW      2955    5.930524817    3.902206868    3.923154375
  277 SOLV  HW1     2956    5.954402223    3.925538249    4.017417391
  277 SOLV  HW2     2957    5.868406216    3.971441396    3.886414835
  278 SOLV  OW      2958    4.323261396    6.233771663    6.683736241
  278 SOLV  HW1     2959    4.264549705    6.187923989    6.750465420
  278 SOLV  HW2     2960    4.269055554    6.259313281    6.603666816
  279 SOLV  OW      2961    5.820364704    4.274520304    5.126008594
  279 SOLV  HW1     2962    5.748217443    4.224175570    5.173570543
  279 SOLV  HW2     2963    5.788954019    4.299050147    5.034283454
  280 SOLV  OW      2964    3.832364640    5.953183362    6.420755186
  280 SOLV  HW1     2965    3.904491720    5.885307923    6.434619111
  280 SOLV  HW2     2966    3.826059162    5.975707490    6.323520884
  281 SOLV  OW      2967    3.707644188    3.779202211    5.017286163
  281 SOLV  HW1     2968    3.745609983    3.717054486    5.085828132
  281 SOLV  HW2     2969    3.746026763    3.870627891    5.030315976
  282 SOLV  OW      2970    3.666659089    5.063949169    5.157181512
  282 SOLV  HW1     2971    3.606058624    5.143458719    5.159943673
  282 SOLV  HW2     2972    3.612222859    4.980993914    5.144654685
  283 SOLV  OW      2973    5.294288825    5.339593448    6.123296121
  283 SOLV  HW1     2974    5.389376636    5.342306463    6.154156049
  283 SOLV  HW2     2975    5.233460372    5.340568455    6.202670599
  284 SOLV  OW      2976    4.608272600    5.464651884    6.006340621
  284 SOLV  HW1     2977    4.666776098    5.545508810    6.012734004
  284 SOLV  HW2     2978    4.661807485    5.382998673    6.027976440
  285 SOLV  OW      2979    5.714705713    4.535585591    3.319447440
  285 SOLV  HW1     2980    5.681771219    4.600282693    3.250664066
  285 SOLV  HW2     2981    5.796028868    4.572942599    3.364084844
  286 SOLV  OW      2982    6.506827710    6.210288547    4.898404980
  286 SOLV  HW1     2983    6.414671803    6.190327077    4.931725761
  286 SOLV  HW2     2984    6.500970518    6.256657702    4.809991034
  287 SOLV  OW      2985    5.043418871    6.286248119    6.245693819
  287 SOLV  HW1     2986    5.045614221    6.324946046    6.153511114
  287 SOLV  HW2     2987    5.128780658    6.237213981    6.263274002
  288 SOLV  OW      2988    4.124655175    4.494597842    4.775409996
  288 SOLV  HW1     2989    4.048574399    4.551047457    4.743369887
  288 SOLV  HW2     2990    4.129263213    4.410861077    4.720927564
  289 SOLV  OW      2991    5.519072714    5.648758614    5.599033364
  289 SOLV  HW1     2992    5.447470005    5.696125859    5.547755326
  289 SOLV  HW2     2993    5.589771705    5.616940295    5.535872874
  290 SOLV  OW      2994    3.571813529    5.985133951    6.409733328
  290 SOLV  HW1     2995    3.662015813    5.947833400    6.431507602
  290 SOLV  HW2     2996    3.553767735    5.973769659    6.312024433
  291 SOLV  OW      2997    4.535673218    6.403571883    6.592061852
  291 SOLV  HW1     2998    4.455629199    6.356302031    6.628946821
  291 SOLV  HW2     2999    4.514038995    6.439987123    6.501464803
  292 SOLV  OW      3000    4.283026728    6.321553204    4.081337316
  292 SOLV  HW1     3001    4.225862893    6.245304988    4.111672859
  292 SOLV  HW2     3002    4.275619909    6.396829019    4.146762335
  293 SOLV  OW      3003    4.602812737    4.825176443    5.349235525
  293 SOLV  HW1     3004    4.539150293    4.813680652    5.272969819
  293 SOLV  HW2     3005    4.696731964    4.821630736    5.315057547
  294 SOLV  OW      3006    5.065215780    5.743298607    6.878447467
  294 SOLV  HW1     3007    5.076765510    5.771300213    6.973749899
  294 SOLV  HW2     3008    5.047811434    5.823929989    6.821917217
  295 SOLV  OW      3009    5.305405455    5.798603874    6.177220958
  295 SOLV  HW1     3010    5.234103732    5.729391537    6.188492541
  295 SOLV  HW2     3011    5.287145000    5.875529348    6.238461809
  296 SOLV  OW      3012    4.891081537    4.807174133    5.291647851
  296 SOLV  HW1     3013    4.859738147    4.761377943    5.208451415
  296 SOLV  HW2     3014    4.944824838    4.743234415    5.346645594
  297 SOLV  OW      3015    3.782583233    4.064281047    6.238531044
  297 SOLV  HW1     3016    3.774297767    4.068206795    6.138943880
  297 SOLV  HW2     3017    3.717666366    3.997380065    6.274748970
  298 SOLV  OW      3018    6.848504523    3.784137105    0.144670636
  298 SOLV  HW1     3019    6.853452960    3.733916625    0.058328033
  298 SOLV  HW2     3020    6.874317117    3.879519116    0.129258743
  299 SOLV  OW      3021    3.550205471    4.360187105    4.335280172
  299 SOLV  HW1     3022    3.621035398    4.342824373    4.403717400
  299 SOLV  HW2     3023    3.460054290    4.351387243    4.377672747
  300 SOLV  OW      3024    5.965920767    4.661691051    3.416773607
  300 SOLV  HW1     3025    6.059255905    4.627568252    3.427982232
  300 SOLV  HW2     3026    5.930022446    4.690325498    3.505614731
  301 SOLV  OW      3027    5.825361002    6.833075275    4.681055744
  301 SOLV  HW1     3028    5.738915978    6.817844052    4.728982719
  301 SOLV  HW2     3029    5.808521359    6.837500238    4.582574765
  302 SOLV  OW      3030    6.040994589    4.878621419    6.828856512
  302 SOLV  HW1     3031    6.030414838    4.969052723    6.787477202
  302 SOLV  HW2     3032    5.972397078    4.866601522    6.900633089
  303 SOLV  OW      3033    6.731217465    5.787962490    4.650896942
  303 SOLV  HW1     3034    6.762900681    5.708772054    4.598676197
  303 SOLV  HW2     3035    6.660834437    5.836243762    4.598772735
  304 SOLV  OW      3036    4.438515197    4.685086981    4.334742769
  304 SOLV  HW1     3037    4.482429523    4.595967043    4.346185486
  304 SOLV  HW2     3038    4.481559138    4.733932868    4.258828532
  305 SOLV  OW      3039    4.473123250    4.144069266    6.248011132
  305 SOLV  HW1     3040    4.530989555    4.204668132    6.193428079
  305 SOLV  HW2     3041    4.458972777    4.184150055    6.338527951
  306 SOLV  OW      3042    6.772943576    4.741321404    5.448730254
  306 SOLV  HW1     3043    6.842619804    4.779483794    5.509480106
  306 SOLV  HW2     3044    6.784099962    4.779631654    5.357026933
  307 SOLV  OW      3045    3.674608981    6.560289983    5.801765219
  307 SOLV  HW1     3046    3.603225506    6.545548999    5.733288786
  307 SOLV  HW2     3047    3.641151556    6.531470561    5.891497433
  308 SOLV  OW      3048    3.792073377    5.207404587    5.696911743
  308 SOLV  HW1     3049    3.767891059    5.230321488    5.602624567
  308 SOLV  HW2     3050    3.745453261    5.123089880    5.723699707
  309 SOLV  OW      3051    6.665943726    4.420964353    4.756553668
  309 SOLV  HW1     3052    6.711311673    4.443326811    4.842828102
  309 SOLV  HW2     3053    6.567849497    4.409706465    4.772437478
  310 SOLV  OW      3054    3.710568636    6.292630830    6.252451461
  310 SOLV  HW1     3055    3.708380353    6.307009244    6.351395890
  310 SOLV  HW2     3056    3.761076717    6.208751534    6.232085039
  311 SOLV  OW      3057    6.128966743    3.914393192    3.048176720
  311 SOLV  HW1     3058    6.176593007    3.831311550    3.019353910
  311 SOLV  HW2     3059    6.030560108    3.902772574    3.034660060
  312 SOLV  OW      3060    4.396361957    6.835778220    5.804194851
  312 SOLV  HW1     3061    4.440485928    6.747878077    5.822312708
  312 SOLV  HW2     3062    4.404108760    6.857512831    5.706885301
  313 SOLV  OW      3063    4.559350380    3.815622731    6.838997900
  313 SOLV  HW1     3064    4.499218880    3.856551623    6.907631822
  313 SOLV  HW2     3065    4.585966565    3.723848185    6.868501266
  314 SOLV  OW      3066    6.588153384    5.446015359    5.611194509
  314 SOLV  HW1     3067    6.550381404    5.536076820    5.589695418
  314 SOLV  HW2     3068    6.662855308    5.425276901    5.548016845
  315 SOLV  OW      3069    3.397866689    5.856927222    3.473118519
  315 SOLV  HW1     3070    3.313909189    5.911194285    3.475984642
  315 SOLV  HW2     3071    3.413215113    5.824210492    3.379866397
  316 SOLV  OW      3072    4.717953999    5.214723608    6.630959147
  316 SOLV  HW1     3073    4.658702624    5.135554839    6.645894759
  316 SOLV  HW2     3074    4.756445885    5.244484109    6.718332545
  317 SOLV  OW      3075    3.971471484    6.686334696    6.359869770
  317 SOLV  HW1     3076    3.988779459    6.673731009    6.262180862
  317 SOLV  HW2     3077    4.051007760    6.655469490    6.412049869
  318 SOLV  OW      3078    4.099481232    4.059286235    4.169219734
  318 SOLV  HW1     3079    4.037321813    4.134193821    4.192168889
  318 SOLV  HW2     3080    4.113515350    4.001762716    4.249815319
  319 SOLV  OW      3081    4.120123749    6.658297795    3.343953212
  319 SOLV  HW1     3082    4.106542147    6.746105606    3.389854042
  319 SOLV  HW2     3083    4.211592590    6.623626159    3.364759157
  320 SOLV  OW      3084    3.610833656    4.246997060    5.055837091
  320 SOLV  HW1     3085    3.710050442    4.242593370    5.044076372
  320 SOLV  HW2     3086    3.569795562    4.161148511    5.025053558
  321 SOLV  OW      3087    6.298327163    3.390114775    3.778219905
  321 SOLV  HW1     3088    6.386018439    3.425945763    3.810283420
  321 SOLV  HW2     3089    6.256295522    3.335289621    3.850532548
  322 SOLV  OW      3090    0.323241722    3.728943278    0.138371457
  322 SOLV  HW1     3091    0.264800931    3.810026584    0.141812143
  322 SOLV  HW2     3092    0.416318409    3.753800208    0.165213257
  323 SOLV  OW      3093    3.651998272    4.045775420    4.128507857
  323 SOLV  HW1     3094    3.669699812    4.143397563    4.116072289
  323 SOLV  HW2     3095    3.604697403    4.009937069    4.048031512
  324 SOLV  OW      3096    6.446531619    5.711913012    4.364610975
  324 SOLV  HW1     3097    6.430316155    5.802266257    4.404300379
  324 SOLV  HW2     3098    6.360481916    5.675062369    4.329407698
  325 SOLV  OW      3099    6.397933561    4.182677499    4.224123682
  325 SOLV  HW1     3100    6.348536278    4.124641791    4.159364849
  325 SOLV  HW2     3101    6.424885862    4.128380505    4.303667749
  326 SOLV  OW      3102    4.569863335    6.066595178    4.195896975
  326 SOLV  HW1     3103    4.533658337    6.132018164    4.262308176
  326 SOLV  HW2     3104    4.650546147    6.021525100    4.234110900
  327 SOLV  OW      3105    5.174973233    3.516851465    3.417679422
  327 SOLV  HW1     3106    5.194749493    3.595919951    3.475634926
  327 SOLV  HW2     3107    5.075950949    3.505653415    3.409261571
  328 SOLV  OW      3108    3.412024007    5.211985339    3.936974384
  328 SOLV  HW1     3109    3.388233999    5.309055794    3.933350935
  328 SOLV  HW2     3110    3.493618799    5.199771116    3.993496317
  329 SOLV  OW      3111    4.548389625    5.858129213    5.027279929
  329 SOLV  HW1     3112    4.536010794    5.909020551    5.112477402
  329 SOLV  HW2     3113    4.473554383    5.792686112    5.016393798
  330 SOLV  OW      3114    4.932989658    6.002916334    5.412280469
  330 SOLV  HW1     3115    4.849801149    6.028277936    5.362903403
  330 SOLV  HW2     3116    4.910561309    5.936073658    5.483207758
  331 SOLV  OW      3117    6.846402958    5.461498522    3.541109243
  331 SOLV  HW1     3118    6.857957875    5.441425337    3.638398465
  331 SOLV  HW2     3119    6.920014511    5.521925715    3.510589127
  332 SOLV  OW      3120    4.109347688    5.770322224    3.392120799
  332 SOLV  HW1     3121    4.203603927    5.737023348    3.389208500
  332 SOLV  HW2     3122    4.046791637    5.695129057    3.371282602
  333 SOLV  OW      3123    6.595734948    3.162778649    6.291610547
  333 SOLV  HW1     3124    6.672031494    3.222582069    6.316183201
  333 SOLV  HW2     3125    6.530213861    3.213619821    6.235722025
  334 SOLV  OW      3126    6.556528901    5.354393232    4.117204516
  334 SOLV  HW1     3127    6.486983033    5.301770986    4.166152793
  334 SOLV  HW2     3128    6.569926414    5.442396767    4.162783940
  335 SOLV  OW      3129    6.870763894    4.027765058    5.265294476
  335 SOLV  HW1     3130    6.912045077    3.999473245    5.351881031
  335 SOLV  HW2     3131    6.776828611    3.993780875    5.260499042
  336 SOLV  OW      3132    4.762519103    5.694619017    4.865840979
  336 SOLV  HW1     3133    4.680384843    5.744365020    4.893782728
  336 SOLV  HW2     3134    4.754044006    5.667508200    4.769952519
  337 SOLV  OW      3135    3.944830694    3.962377866    5.817646036
  337 SOLV  HW1     3136    4.040664153    3.958938064    5.846036735
  337 SOLV  HW2     3137    3.906423698    3.870044540    5.818760275
  338 SOLV  OW      3138    4.747084805    6.577619020    5.441009220
  338 SOLV  HW1     3139    4.760785813    6.676668430    5.439310062
  338 SOLV  HW2     3140    4.683460518    6.554041136    5.514475941
  339 SOLV  OW      3141    4.627418346    5.975915584    3.774032575
  339 SOLV  HW1     3142    4.690355745    6.023975726    3.712952598
  339 SOLV  HW2     3143    4.677390808    5.942980332    3.854155362
  340 SOLV  OW      3144    6.407858731    4.826875053    4.236154817
  340 SOLV  HW1     3145    6.340513100    4.884322907    4.189617417
  340 SOLV  HW2     3146    6.360624777    4.760423582    4.294073348
  341 SOLV  OW      3147    3.435138759    4.406869396    6.760375713
  341 SOLV  HW1     3148    3.521846211    4.451188819    6.737589870
  341 SOLV  HW2     3149    3.410392050    4.428652587    6.854793335
  342 SOLV  OW      3150    5.873422098    4.715441393    3.675995382
  342 SOLV  HW1     3151    5.782474271    4.754877181    3.662773007
  342 SOLV  HW2     3152    5.918670033    4.761010775    3.752659920
  343 SOLV  OW      3153    4.316325690    3.907018587    4.705044731
  343 SOLV  HW1     3154    4.292279669    3.940526972    4.796152573
  343 SOLV  HW2     3155    4.396649454    3.847785993    4.711461237
  344 SOLV  OW      3156    5.363560903    4.992436615    0.225496321
  344 SOLV  HW1     3157    5.293974759    4.946104911    0.280383747
  344 SOLV  HW2     3158    5.358360546    4.960183476    0.130975487
  345 SOLV  OW      3159    6.656134935    3.433889775    5.636441413
  345 SOLV  HW1     3160    6.650164240    3.526384920    5.598884509
  345 SOLV  HW2     3161    6.711176358    3.376713717    5.575590383
  346 SOLV  OW      3162    6.644590329    4.726991252    6.093369526
  346 SOLV  HW1     3163    6.701105595    4.681730984    6.024382257
  346 SOLV  HW2     3164    6.566505909    4.668718279    6.115925459
  347 SOLV  OW      3165    4.433363570    3.990495260    5.976127407
  347 SOLV  HW1     3166    4.474909927    4.020906391    6.061863533
  347 SOLV  HW2     3167    4.483535026    3.911436240    5.940998082
  348 SOLV  OW      3168    6.133149843    3.710639914    5.263420434
  348 SOLV  HW1     3169    6.099542976    3.704835786    5.169408317
  348 SOLV  HW2     3170    6.055906663    3.723113800    5.325704031
  349 SOLV  OW      3171    4.793038055    6.783699590    5.151423057
  349 SOLV  HW1     3172    4.862242419    6.792716234    5.223056951
  349 SOLV  HW2     3173    4.808103393    6.853654244    5.081557520
  350 SOLV  OW      3174    6.736604659    5.362664929    4.538816070
  350 SOLV  HW1     3175    6.740500042    5.267339098    4.568805010
  350 SOLV  HW2     3176    6.646383761    5.400471147    4.559610070
  351 SOLV  OW      3177    4.504459754    5.321441151    4.043501366
  351 SOLV  HW1     3178    4.558887464    5.260982382    3.985326291
  351 SOLV  HW2     3179    4.425547693    5.271316220    4.079029445
  352 SOLV  OW      3180    5.929129862    4.488469130    5.518524636
  352 SOLV  HW1     3181    5.836722991    4.451758044    5.529169177
  352 SOLV  HW2     3182    5.968819763    4.454560782    5.433231402
  353 SOLV  OW      3183    5.393437946    4.774089603    5.191253360
  353 SOLV  HW1     3184    5.443516570    4.812914555    5.113882891
  353 SOLV  HW2     3185    5.395269722    4.674270443    5.185413411
  354 SOLV  OW      3186    0.230619215    5.232079837    3.947053736
  354 SOLV  HW1     3187    0.221422354    5.150526957    3.889905044
  354 SOLV  HW2     3188    0.326195341    5.242998414    3.974392999
  355 SOLV  OW      3189    3.739201062    3.499759525    4.495353594
  355 SOLV  HW1     3190    3.685422528    3.416899004    4.479743818
  355 SOLV  HW2     3191    3.705895754    3.546112775    4.577474120
  356 SOLV  OW      3192    3.952894228    5.465855203    3.897946628
  356 SOLV  HW1     3193    3.856953929    5.443989766    3.915814317
  356 SOLV  HW2     3194    3.984636454    5.533367114    3.964552661
  357 SOLV  OW      3195    3.888938704    5.241081394    6.144135605
  357 SOLV  HW1     3196    3.930640821    5.280035988    6.226263040
  357 SOLV  HW2     3197    3.810725989    5.297056668    6.116730883
  358 SOLV  OW      3198    5.858675873    5.023853757    6.451177294
  358 SOLV  HW1     3199    5.905400475    4.936630934    6.465635122
  358 SOLV  HW2     3200    5.805606196    5.047120432    6.532677425
  359 SOLV  OW      3201    6.188351930    5.690605531    4.246545952
  359 SOLV  HW1     3202    6.169811844    5.786431528    4.224745619
  359 SOLV  HW2     3203    6.181953075    5.635646797    4.163238555
  360 SOLV  OW      3204    4.889223468    3.594238841    3.655485811
  360 SOLV  HW1     3205    4.915710048    3.619425239    3.562397156
  360 SOLV  HW2     3206    4.883223319    3.494668175    3.662631137
  361 SOLV  OW      3207    5.181364584    5.339544089    6.380893571
  361 SOLV  HW1     3208    5.099579781    5.291377294    6.412406901
  361 SOLV  HW2     3209    5.257867380    5.318681797    6.441835871
  362 SOLV  OW      3210    3.654912580    4.033666222    4.577836117
  362 SOLV  HW1     3211    3.721840181    4.106522730    4.563205670
  362 SOLV  HW2     3212    3.587782370    4.034716822    4.503716355
  363 SOLV  OW      3213    4.411470847    5.839188523    3.763740102
  363 SOLV  HW1     3214    4.362883569    5.854513178    3.849799481
  363 SOLV  HW2     3215    4.496541143    5.891769157    3.763693681
  364 SOLV  OW      3216    6.233238948    3.815826090    3.629029167
  364 SOLV  HW1     3217    6.243195192    3.915264160    3.625227805
  364 SOLV  HW2     3218    6.197510348    3.789321386    3.718597374
  365 SOLV  OW      3219    4.947695408    3.813142603    4.910422264
  365 SOLV  HW1     3220    4.888854594    3.891533409    4.890562002
  365 SOLV  HW2     3221    4.971134236    3.812868154    5.007644887
  366 SOLV  OW      3222    6.820124098    3.981340065    3.931265349
  366 SOLV  HW1     3223    6.760374458    3.907293177    3.900466570
  366 SOLV  HW2     3224    6.765301503    4.051875397    3.976217936
  367 SOLV  OW      3225    5.717091611    5.762512844    3.695129329
  367 SOLV  HW1     3226    5.720935845    5.722536773    3.603539976
  367 SOLV  HW2     3227    5.695160204    5.859832997    3.688109042
  368 SOLV  OW      3228    5.012198318    3.372745908    6.700314552
  368 SOLV  HW1     3229    4.967587398    3.329873452    6.621742450
  368 SOLV  HW2     3230    5.063893963    3.303757798    6.751007998
  369 SOLV  OW      3231    6.221920605    4.937842479    4.557231863
  369 SOLV  HW1     3232    6.298679739    4.966148934    4.499711596
  369 SOLV  HW2     3233    6.186161614    4.850405104    4.524401698
  370 SOLV  OW      3234    5.375907858    5.570028429    4.071114835
  370 SOLV  HW1     3235    5.449653330    5.509186999    4.041759556
  370 SOLV  HW2     3236    5.330252292    5.530891962    4.151024604
  371 SOLV  OW      3237    5.594953397    5.803440813    4.658584519
  371 SOLV  HW1     3238    5.575059861    5.717513722    4.705710114
  371 SOLV  HW2     3239    5.693871252    5.813385222    4.647797169
  372 SOLV  OW      3240    3.775633000    5.077938086    3.329562285
  372 SOLV  HW1     3241    3.705042262    5.130520734    3.377037344
  372 SOLV  HW2     3242    3.814059962    5.009856676    3.391933318
  373 SOLV  OW      3243    6.744258738    6.622355073    3.949732168
  373 SOLV  HW1     3244    6.726779794    6.681853376    3.871270921
  373 SOLV  HW2     3245    6.660200655    6.611733863    4.002865130
  374 SOLV  OW      3246    3.860650697    5.324797624    3.553884183
  374 SOLV  HW1     3247    3.944144824    5.376983534    3.571397980
  374 SOLV  HW2     3248    3.883166448    5.242360996    3.501935952
  375 SOLV  OW      3249    0.067093494    5.111177879    6.094639992
  375 SOLV  HW1     3250    0.097258637    5.021440446    6.062432890
  375 SOLV  HW2     3251    0.116999779    5.182654269    6.045645213
  376 SOLV  OW      3252    5.631117594    4.123251642    5.282695342
  376 SOLV  HW1     3253    5.649488184    4.025186435    5.289600084
  376 SOLV  HW2     3254    5.569783017    4.150941981    5.356676107
  377 SOLV  OW      3255    6.049483042    6.753949575    3.733659781
  377 SOLV  HW1     3256    6.142617758    6.740798970    3.767638793
  377 SOLV  HW2     3257    5.985811011    6.755584581    3.810761798
  378 SOLV  OW      3258    4.685018626    5.517983287    3.356242527
  378 SOLV  HW1     3259    4.737971412    5.510060689    3.440711827
  378 SOLV  HW2     3260    4.630769325    5.435012350    3.343028547
  379 SOLV  OW      3261    4.364825147    4.524515423    4.904390090
  379 SOLV  HW1     3262    4.272964444    4.509978489    4.867619120
  379 SOLV  HW2     3263    4.358219264    4.566808389    4.994774702
  380 SOLV  OW      3264    6.559518387    5.988664351    4.546579484
  380 SOLV  HW1     3265    6.567812743    6.012696265    4.449856864
  380 SOLV  HW2     3266    6.621841513    6.045361321    4.600457162
  381 SOLV  OW      3267    4.809506838    3.401913790    5.064458922
  381 SOLV  HW1     3268    4.871170561    3.446895094    4.999836372
  381 SOLV  HW2     3269    4.863196363    3.352482090    5.132836976
  382 SOLV  OW      3270    4.941787628    5.506178475    6.551706224
  382 SOLV  HW1     3271    4.936826354    5.409348809    6.527186750
  382 SOLV  HW2     3272    4.918974245    5.561962289    6.471896683
  383 SOLV  OW      3273    4.375885960    4.980421365    4.407426512
  383 SOLV  HW1     3274    4.351233329    4.981358839    4.504344199
  383 SOLV  HW2     3275    4.354787851    4.890725721    4.368551831
  384 SOLV  OW      3276    6.874525193    5.472319793    5.508768966
  384 SOLV  HW1     3277    6.886880497    5.482534893    5.410062140
  384 SOLV  HW2     3278    6.864068622    5.562572499    5.550543471
  385 SOLV  OW      3279    5.206576455    5.851476128    4.349652489
  385 SOLV  HW1     3280    5.218809720    5.852629606    4.448903725
  385 SOLV  HW2     3281    5.278059000    5.906624199    4.306634014
  386 SOLV  OW      3282    0.066437548    4.830467519    5.605726547
  386 SOLV  HW1     3283    0.054163210    4.921489733    5.566156775
  386 SOLV  HW2     3284    0.036567551    4.831324619    5.701164955
  387 SOLV  OW      3285    3.164038391    4.834664080    4.323965715
  387 SOLV  HW1     3286    3.234179807    4.874699721    4.382934938
  387 SOLV  HW2     3287    3.193229367    4.743655065    4.294550648
  388 SOLV  OW      3288    4.232190857    6.675889975    4.830841815
  388 SOLV  HW1     3289    4.323161273    6.645492888    4.859133168
  388 SOLV  HW2     3290    4.200556957    6.748089063    4.892393120
  389 SOLV  OW      3291    4.234349117    4.860829597    6.350134415
  389 SOLV  HW1     3292    4.307059866    4.792379433    6.344708808
  389 SOLV  HW2     3293    4.170195417    4.835611055    6.422591497
  390 SOLV  OW      3294    4.743919537    6.530062806    4.814364905
  390 SOLV  HW1     3295    4.828246240    6.570741523    4.849519273
  390 SOLV  HW2     3296    4.753028806    6.430480354    4.812971961
  391 SOLV  OW      3297    4.348936056    5.376189093    6.351584903
  391 SOLV  HW1     3298    4.325728051    5.297648189    6.294189603
  391 SOLV  HW2     3299    4.447256404    5.393617068    6.346029715
  392 SOLV  OW      3300    3.453613095    6.176818233    6.896061908
  392 SOLV  HW1     3301    3.460066560    6.177314565    6.796263387
  392 SOLV  HW2     3302    3.357982323    6.165892413    6.923207889
  393 SOLV  OW      3303    6.155674915    5.739034162    4.672834901
  393 SOLV  HW1     3304    6.101628502    5.727896654    4.756239630
  393 SOLV  HW2     3305    6.235997042    5.795292666    4.692447493
  394 SOLV  OW      3306    4.143085860    6.581045640    6.538007056
  394 SOLV  HW1     3307    4.233789979    6.622364903    6.529830358
  394 SOLV  HW2     3308    4.151159091    6.481534842    6.532195561
  395 SOLV  OW      3309    4.172645786    5.119938665    4.850133217
  395 SOLV  HW1     3310    4.074378218    5.137203508    4.843263734
  395 SOLV  HW2     3311    4.205924139    5.151713920    4.938928161
  396 SOLV  OW      3312    3.847640404    6.362546250    6.861202408
  396 SOLV  HW1     3313    3.838681223    6.364436795    6.960791491
  396 SOLV  HW2     3314    3.857584259    6.267906338    6.830441539
  397 SOLV  OW      3315    6.151392526    4.458312866    4.268716892
  397 SOLV  HW1     3316    6.209444891    4.450063062    4.187701328
  397 SOLV  HW2     3317    6.056180357    4.441189094    4.243359204
  398 SOLV  OW      3318    3.653003378    6.801282769    4.196985772
  398 SOLV  HW1     3319    3.746483667    6.789798892    4.163376255
  398 SOLV  HW2     3320    3.595683881    6.838448703    4.123957225
  399 SOLV  OW      3321    6.062212207    3.809451601    5.846390669
  399 SOLV  HW1     3322    5.997607117    3.832906688    5.773741881
  399 SOLV  HW2     3323    6.132671656    3.748559480    5.809931417
  400 SOLV  OW      3324    6.198271948    5.998192472    4.172716472
  400 SOLV  HW1     3325    6.101788489    5.998735924    4.146401720
  400 SOLV  HW2     3326    6.205718372    6.005643590    4.272169075
  401 SOLV  OW      3327    3.529365183    6.473417556    4.795917727
  401 SOLV  HW1     3328    3.579440634    6.386851790    4.796750670
  401 SOLV  HW2     3329    3.432189660    6.455841720    4.811720773
  402 SOLV  OW      3330    5.572860336    5.288174488    3.464712941
  402 SOLV  HW1     3331    5.505888239    5.317983643    3.396684924
  402 SOLV  HW2     3332    5.555700881    5.335307041    3.551233183
  403 SOLV  OW      3333    4.513740718    6.516640566    5.582591483
  403 SOLV  HW1     3334    4.545759241    6.554004601    5.669658134
  403 SOLV  HW2     3335    4.434353669    6.568721530    5.551172800
  404 SOLV  OW      3336    4.262117039    4.368276198    4.551637174
  404 SOLV  HW1     3337    4.238823622    4.273158802    4.531350471
  404 SOLV  HW2     3338    4.360328518    4.375539941    4.569049624
  405 SOLV  OW      3339    5.628782302    6.870205325    3.983316140
  405 SOLV  HW1     3340    5.637707859    6.950942359    3.924990624
  405 SOLV  HW2     3341    5.625634995    6.898544320    4.079174846
  406 SOLV  OW      3342    5.101746012    6.327485183    4.174755650
  406 SOLV  HW1     3343    5.152629972    6.287433301    4.098543295
  406 SOLV  HW2     3344    5.060958672    6.414064514    4.145739401
  407 SOLV  OW      3345    5.226681148    5.468785550    4.287905853
  407 SOLV  HW1     3346    5.150354335    5.527889643    4.261777500
  407 SOLV  HW2     3347    5.196738587    5.373368420    4.287041240
  408 SOLV  OW      3348    5.265048175    6.580169643    4.044977155
  408 SOLV  HW1     3349    5.324151811    6.641313198    3.992350041
  408 SOLV  HW2     3350    5.250708409    6.495468775    3.993776424
  409 SOLV  OW      3351    6.392140181    3.895771774    6.169982883
  409 SOLV  HW1     3352    6.365832546    3.862086192    6.260398998
  409 SOLV  HW2     3353    6.342358827    3.980202942    6.150108555
  410 SOLV  OW      3354    4.916524421    4.198084724    4.083028045
  410 SOLV  HW1     3355    4.978527738    4.216997322    4.159172003
  410 SOLV  HW2     3356    4.894533135    4.283542897    4.035962096
  411 SOLV  OW      3357    6.401293499    6.510799656    3.495154673
  411 SOLV  HW1     3358    6.485477835    6.461191148    3.473857591
  411 SOLV  HW2     3359    6.383540015    6.505639468    3.593438491
  412 SOLV  OW      3360    6.531853183    4.333106716    3.628295875
  412 SOLV  HW1     3361    6.484771738    4.244986264    3.623842734
  412 SOLV  HW2     3362    6.552733699    4.364440356    3.535647181
  413 SOLV  OW      3363    5.343122081    6.168762827    5.728462205
  413 SOLV  HW1     3364    5.379494903    6.170231203    5.635312598
  413 SOLV  HW2     3365    5.320839146    6.074682301    5.754041168
  414 SOLV  OW      3366    3.888175401    4.973483430    6.177821166
  414 SOLV  HW1     3367    3.900616484    5.071437077    6.162000208
  414 SOLV  HW2     3368    3.794830683    4.956434664    6.209412280
  415 SOLV  OW      3369    4.918745080    4.043719135    0.211394614
  415 SOLV  HW1     3370    4.873637680    4.012819088    0.127654524
  415 SOLV  HW2     3371    4.849702309    4.072920726    0.277592695
  416 SOLV  OW      3372    3.876206401    4.499739523    4.600494094
  416 SOLV  HW1     3373    3.871870000    4.597201931    4.622493486
  416 SOLV  HW2     3374    3.946254550    4.484408726    4.530780917
  417 SOLV  OW      3375    6.243525687    4.929209611    3.841184287
  417 SOLV  HW1     3376    6.204264422    4.962821523    3.755566488
  417 SOLV  HW2     3377    6.326013956    4.876214684    3.821466946
  418 SOLV  OW      3378    3.728066404    5.993829802    5.087807412
  418 SOLV  HW1     3379    3.651760699    5.981454827    5.151257995
  418 SOLV  HW2     3380    3.766767173    6.085278960    5.099676756
  419 SOLV  OW      3381    4.957557434    6.621739623    4.935880923
  419 SOLV  HW1     3382    4.900744212    6.579977244    5.006801951
  419 SOLV  HW2     3383    5.026600276    6.680134167    4.978599014
  420 SOLV  OW      3384    4.071421586    3.703169022    5.122014407
  420 SOLV  HW1     3385    4.111893771    3.790684040    5.148562279
  420 SOLV  HW2     3386    4.138526677    3.649629593    5.070710529
  421 SOLV  OW      3387    4.832640172    3.673714578    4.052411399
  421 SOLV  HW1     3388    4.737232293    3.665812133    4.023485540
  421 SOLV  HW2     3389    4.892685579    3.654718698    3.974723103
  422 SOLV  OW      3390    5.684555496    4.539377916    4.500329794
  422 SOLV  HW1     3391    5.592305596    4.500924339    4.503940034
  422 SOLV  HW2     3392    5.750370819    4.466388172    4.481822119
  423 SOLV  OW      3393    4.951224949    4.265612214    5.511589684
  423 SOLV  HW1     3394    5.011387356    4.329737108    5.463945702
  423 SOLV  HW2     3395    4.877284044    4.316116133    5.556126688
  424 SOLV  OW      3396    4.760901566    3.729822589    4.441037798
  424 SOLV  HW1     3397    4.795267906    3.657236469    4.381438630
  424 SOLV  HW2     3398    4.831424687    3.754534913    4.507503153
  425 SOLV  OW      3399    3.834057262    4.959297527    3.946098493
  425 SOLV  HW1     3400    3.862249653    4.947441388    3.850879907
  425 SOLV  HW2     3401    3.907930719    5.002880442    3.997530223
  426 SOLV  OW      3402    5.561412524    4.362840473    5.740142800
  426 SOLV  HW1     3403    5.652203185    4.369843586    5.781487539
  426 SOLV  HW2     3404    5.500838851    4.431123018    5.781004693
  427 SOLV  OW      3405    5.652977177    5.402842839    4.319405019
  427 SOLV  HW1     3406    5.606291888    5.387969873    4.232222665
  427 SOLV  HW2     3407    5.648664128    5.499836880    4.343384392
  428 SOLV  OW      3408    5.025813469    5.673330997    4.240737417
  428 SOLV  HW1     3409    5.084339218    5.740156232    4.286678941
  428 SOLV  HW2     3410    5.012372125    5.700720471    4.145497774
  429 SOLV  OW      3411    5.322710956    5.141872876    4.259115209
  429 SOLV  HW1     3412    5.292527562    5.073259585    4.192910842
  429 SOLV  HW2     3413    5.243417165    5.177828611    4.308323370
  430 SOLV  OW      3414    4.316272131    4.646054030    5.133809429
  430 SOLV  HW1     3415    4.223880531    4.684286633    5.131848123
  430 SOLV  HW2     3416    4.331623194    4.600511665    5.221513264
  431 SOLV  OW      3417    4.357479511    5.424368906    5.901850774
  431 SOLV  HW1     3418    4.355995933    5.324966584    5.890970176
  431 SOLV  HW2     3419    4.444263496    5.452076597    5.943108890
  432 SOLV  OW      3420    5.644757132    6.538374255    4.480185862
  432 SOLV  HW1     3421    5.726422225    6.496625932    4.520055508
  432 SOLV  HW2     3422    5.592489196    6.584447507    4.551928355
  433 SOLV  OW      3423    6.654018806    5.743617988    3.967050635
  433 SOLV  HW1     3424    6.578461110    5.796882763    4.005202515
  433 SOLV  HW2     3425    6.688025762    5.679816362    4.036147769
  434 SOLV  OW      3426    3.937079747    5.606341530    6.881970839
  434 SOLV  HW1     3427    3.907707138    5.540217482    6.812932295
  434 SOLV  HW2     3428    4.036348052    5.601172715    6.892948160
  435 SOLV  OW      3429    4.499926697    3.794996107    4.397070804
  435 SOLV  HW1     3430    4.595957176    3.778798311    4.419817696
  435 SOLV  HW2     3431    4.453298422    3.835034829    4.475964804
  436 SOLV  OW      3432    6.723687043    4.922616584    5.227235481
  436 SOLV  HW1     3433    6.680370677    4.990027438    5.287064473
  436 SOLV  HW2     3434    6.807891739    4.960974710    5.189311566
  437 SOLV  OW      3435    4.770759199    5.634663658    6.714674950
  437 SOLV  HW1     3436    4.839165651    5.584103621    6.662084574
  437 SOLV  HW2     3437    4.738653629    5.712801003    6.661146033
  438 SOLV  OW      3438    6.808504245    5.865383457    3.748719151
  438 SOLV  HW1     3439    6.744637363    5.811673437    3.803837437
  438 SOLV  HW2     3440    6.840046688    5.944182569    3.801611553
  439 SOLV  OW      3441    5.755759335    4.666658739    4.020891416
  439 SOLV  HW1     3442    5.848592826    4.700530412    4.005525938
  439 SOLV  HW2     3443    5.728271959    4.686325017    4.115014108
  440 SOLV  OW      3444    5.560702976    4.523325952    5.352181035
  440 SOLV  HW1     3445    5.495306157    4.509958245    5.277705809
  440 SOLV  HW2     3446    5.635309856    4.582097825    5.320849861
  441 SOLV  OW      3447    4.915291960    6.369738155    4.590499775
  441 SOLV  HW1     3448    4.919595437    6.321881738    4.502791949
  441 SOLV  HW2     3449    4.948895514    6.309567657    4.662968204
  442 SOLV  OW      3450    4.905082529    5.510544528    5.930006467
  442 SOLV  HW1     3451    4.912566576    5.605153320    5.961543693
  442 SOLV  HW2     3452    4.902534549    5.508849434    5.830046608
  443 SOLV  OW      3453    6.191450427    5.529840544    5.139565383
  443 SOLV  HW1     3454    6.250331162    5.454333724    5.168406707
  443 SOLV  HW2     3455    6.226678572    5.615672234    5.176873545
  444 SOLV  OW      3456    6.385908636    6.798331758    3.423867324
  444 SOLV  HW1     3457    6.325704075    6.790001490    3.344445025
  444 SOLV  HW2     3458    6.406863661    6.707258514    3.459481044
  445 SOLV  OW      3459    0.056240891    5.955884173    4.295460667
  445 SOLV  HW1     3460   -0.022374637    6.002002252    4.254296132
  445 SOLV  HW2     3461    0.140062557    6.004568419    4.270853209
  446 SOLV  OW      3462    6.342826308    4.518112121    6.425167942
  446 SOLV  HW1     3463    6.252542737    4.475909048    6.433505677
  446 SOLV  HW2     3464    6.336766930    4.614868249    6.449728800
  447 SOLV  OW      3465    5.006865681    4.354102953    4.310417554
  447 SOLV  HW1     3466    4.923426038    4.343044391    4.364426686
  447 SOLV  HW2     3467    5.086209458    4.330232194    4.366418987
  448 SOLV  OW      3468    3.765803949    6.574218400    5.173469323
  448 SOLV  HW1     3469    3.814599834    6.488244168    5.188603932
  448 SOLV  HW2     3470    3.810114534    6.647269075    5.225448535
  449 SOLV  OW      3471    3.540081862    3.736321240    6.522932045
  449 SOLV  HW1     3472    3.465941989    3.784305770    6.476002185
  449 SOLV  HW2     3473    3.518028914    3.727858324    6.620110485
  450 SOLV  OW      3474    4.222607297    5.298513530    4.532264005
  450 SOLV  HW1     3475    4.150687986    5.250655565    4.481874231
  450 SOLV  HW2     3476    4.300447185    5.237145587    4.545562745
  451 SOLV  OW      3477    4.818874732    4.594755467    5.127417281
  451 SOLV  HW1     3478    4.754965987    4.550006673    5.189988415
  451 SOLV  HW2     3479    4.778421429    4.599241106    5.036065133
  452 SOLV  OW      3480    6.526768493    5.340810500    5.272650446
  452 SOLV  HW1     3481    6.429296178    5.320827443    5.262565729
  452 SOLV  HW2     3482    6.550007603    5.421547348    5.218397681
  453 SOLV  OW      3483    5.398249474    4.833323279    4.289398020
  453 SOLV  HW1     3484    5.451154791    4.913292254    4.260981488
  453 SOLV  HW2     3485    5.391347632    4.769096615    4.213051485
  454 SOLV  OW      3486    5.982063563    5.720484918    4.899378911
  454 SOLV  HW1     3487    5.983031050    5.649772689    4.970094827
  454 SOLV  HW2     3488    5.904352305    5.705410544    4.838259141
  455 SOLV  OW      3489    4.018849517    6.386073189    3.740099643
  455 SOLV  HW1     3490    3.990295588    6.320120388    3.809645326
  455 SOLV  HW2     3491    4.117982080    6.398469237    3.744651622
  456 SOLV  OW      3492    4.870120497    6.800634714    3.662816250
  456 SOLV  HW1     3493    4.835871861    6.790097979    3.756184471
  456 SOLV  HW2     3494    4.941432263    6.732660836    3.645619829
  457 SOLV  OW      3495    4.505296689    6.636131606    4.874522650
  457 SOLV  HW1     3496    4.515326625    6.634887170    4.974018744
  457 SOLV  HW2     3497    4.580411831    6.584941063    4.832824318
  458 SOLV  OW      3498    4.764025480    4.982774397    3.820873113
  458 SOLV  HW1     3499    4.805865511    5.035921987    3.747220242
  458 SOLV  HW2     3500    4.724925084    4.898759115    3.783262924
  459 SOLV  OW      3501    5.508272322    3.638892541    6.294916087
  459 SOLV  HW1     3502    5.521628861    3.727448921    6.339427269
  459 SOLV  HW2     3503    5.562738313    3.569428908    6.341927744
  460 SOLV  OW      3504    6.339957246    4.728716516    5.973258591
  460 SOLV  HW1     3505    6.330102866    4.816960480    6.019257889
  460 SOLV  HW2     3506    6.375144086    4.661139521    6.038029233
  461 SOLV  OW      3507    6.695760136    4.266856833    5.592564803
  461 SOLV  HW1     3508    6.715121030    4.331876067    5.519086841
  461 SOLV  HW2     3509    6.781738061    4.230129260    5.628065380
  462 SOLV  OW      3510    0.072280952    3.553941083    4.805109441
  462 SOLV  HW1     3511    0.019617229    3.549057060    4.889986255
  462 SOLV  HW2     3512    0.169841797    3.547076070    4.825992360
  463 SOLV  OW      3513    0.441203735    4.000895504    5.679186284
  463 SOLV  HW1     3514    0.353436576    3.964557065    5.647911435
  463 SOLV  HW2     3515    0.473949294    3.946804597    5.756668496
  464 SOLV  OW      3516    3.985659897    4.876002371    5.856554121
  464 SOLV  HW1     3517    3.994455727    4.971211239    5.827231427
  464 SOLV  HW2     3518    4.050206557    4.857906717    5.930771247
  465 SOLV  OW      3519    5.492228675    3.266980796    6.658219772
  465 SOLV  HW1     3520    5.514144980    3.289307466    6.753208968
  465 SOLV  HW2     3521    5.417195151    3.325150385    6.626786741
  466 SOLV  OW      3522    4.887094627    4.903056335    4.518622379
  466 SOLV  HW1     3523    4.888294066    4.974165249    4.448322423
  466 SOLV  HW2     3524    4.794500157    4.866249202    4.527194708
  467 SOLV  OW      3525    3.984911618    5.741884553    4.721027268
  467 SOLV  HW1     3526    4.040442828    5.666260419    4.686397279
  467 SOLV  HW2     3527    3.891588532    5.733408517    4.686088307
  468 SOLV  OW      3528    6.648802495    5.654028165    4.877736748
  468 SOLV  HW1     3529    6.668414120    5.717986971    4.803397972
  468 SOLV  HW2     3530    6.731430067    5.602155210    4.899723240
  469 SOLV  OW      3531    5.492041294    6.620987746    3.611372511
  469 SOLV  HW1     3532    5.559559503    6.553989665    3.580483932
  469 SOLV  HW2     3533    5.520678743    6.712569396    3.583189283
  470 SOLV  OW      3534    4.115112880    5.827722619    4.274605627
  470 SOLV  HW1     3535    4.178904138    5.877675024    4.333235188
  470 SOLV  HW2     3536    4.025061991    5.871018716    4.278876642
  471 SOLV  OW      3537    4.210157287    4.454273161    6.340781260
  471 SOLV  HW1     3538    4.158021560    4.481277767    6.421739842
  471 SOLV  HW2     3539    4.298225683    4.416227715    6.369034449
  472 SOLV  OW      3540    4.104022735    6.773585619    6.891235890
  472 SOLV  HW1     3541    4.059686646    6.779210046    6.980701577
  472 SOLV  HW2     3542    4.100829246    6.679195762    6.858345568
  473 SOLV  OW      3543    5.350552936    6.129278117    4.919269923
  473 SOLV  HW1     3544    5.267310121    6.167063697    4.959823374
  473 SOLV  HW2     3545    5.408415505    6.203910530    4.886351302
  474 SOLV  OW      3546    4.336422471    3.897831216    6.277010329
  474 SOLV  HW1     3547    4.321462172    3.877958805    6.373867321
  474 SOLV  HW2     3548    4.379079998    3.987803685    6.267667991
  475 SOLV  OW      3549    6.732714602    5.329656578    6.405634262
  475 SOLV  HW1     3550    6.645791748    5.365530281    6.439676966
  475 SOLV  HW2     3551    6.716039668    5.272882815    6.325011189
  476 SOLV  OW      3552    5.639151483    4.896388672    0.273294281
  476 SOLV  HW1     3553    5.655763152    4.949539370    0.356364684
  476 SOLV  HW2     3554    5.548822219    4.918977610    0.236798052
  477 SOLV  OW      3555    4.151662825    4.367162021    3.944991917
  477 SOLV  HW1     3556    4.076914447    4.301230729    3.936778748
  477 SOLV  HW2     3557    4.239086889    4.318596572    3.944846608
  478 SOLV  OW      3558    5.519931126    4.552905141    3.934019656
  478 SOLV  HW1     3559    5.606763953    4.601557659    3.943664949
  478 SOLV  HW2     3560    5.450414513    4.597309612    3.990550035
  479 SOLV  OW      3561    5.584812038    4.389918827    6.805397159
  479 SOLV  HW1     3562    5.549987765    4.337621853    6.727590334
  479 SOLV  HW2     3563    5.532928407    4.474952140    6.814284824
  480 SOLV  OW      3564    4.957597463    5.910974726    6.393580068
  480 SOLV  HW1     3565    5.051067143    5.945336392    6.402748653
  480 SOLV  HW2     3566    4.906949282    5.968840214    6.329644779
  481 SOLV  OW      3567    3.731579473    4.335503758    5.644520123
  481 SOLV  HW1     3568    3.818258230    4.379336464    5.620698242
  481 SOLV  HW2     3569    3.743830454    4.279996932    5.726805393
  482 SOLV  OW      3570    5.853440282    6.427269659    4.606510900
  482 SOLV  HW1     3571    5.907622513    6.475476194    4.675361578
  482 SOLV  HW2     3572    5.817684894    6.342464064    4.645643965
  483 SOLV  OW      3573    5.584212235    4.216734313    4.423860108
  483 SOLV  HW1     3574    5.528678513    4.293309990    4.456323931
  483 SOLV  HW2     3575    5.597874448    4.224990353    4.325133559
  484 SOLV  OW      3576    5.288185214    4.163887536    6.100652730
  484 SOLV  HW1     3577    5.360574190    4.232274568    6.091436048
  484 SOLV  HW2     3578    5.240906186    4.153425872    6.013148016
  485 SOLV  OW      3579    6.712710343    6.564865951    4.826735606
  485 SOLV  HW1     3580    6.712624983    6.535476173    4.922328512
  485 SOLV  HW2     3581    6.805282719    6.591933389    4.800288802
  486 SOLV  OW      3582    3.894151571    6.165781651    5.387660473
  486 SOLV  HW1     3583    3.829632118    6.219108946    5.442389728
  486 SOLV  HW2     3584    3.947205035    6.105904561    5.447675569
  487 SOLV  OW      3585    4.694903308    5.206404386    5.372946324
  487 SOLV  HW1     3586    4.695001570    5.283725227    5.436377035
  487 SOLV  HW2     3587    4.618247861    5.145847307    5.394363808
  488 SOLV  OW      3588    4.364705169    4.727970677    3.895194100
  488 SOLV  HW1     3589    4.367488675    4.822382723    3.928058902
  488 SOLV  HW2     3590    4.458004918    4.694832802    3.881107960
  489 SOLV  OW      3591    4.519298815    5.018290701    6.688607041
  489 SOLV  HW1     3592    4.492515412    5.078916526    6.763488269
  489 SOLV  HW2     3593    4.442934602    5.008424906    6.624801295
  490 SOLV  OW      3594    3.843597287    3.832914414    6.467197453
  490 SOLV  HW1     3595    3.749498614    3.834534593    6.501025943
  490 SOLV  HW2     3596    3.852092421    3.763547740    6.395660195
  491 SOLV  OW      3597    4.617509717    5.334308600    6.355268916
  491 SOLV  HW1     3598    4.636680350    5.249424361    6.305984553
  491 SOLV  HW2     3599    4.648988684    5.325774738    6.449809755
  492 SOLV  OW      3600    4.759528411    3.994955117    4.811942340
  492 SOLV  HW1     3601    4.709096370    4.045595744    4.881899170
  492 SOLV  HW2     3602    4.699496840    3.926469965    4.770618168
  493 SOLV  OW      3603    6.084401488    3.787466749    3.401362314
  493 SOLV  HW1     3604    6.124469828    3.700235102    3.373312633
  493 SOLV  HW2     3605    6.112831641    3.808649086    3.494875474
  494 SOLV  OW      3606    5.652453155    3.692868353    5.302562886
  494 SOLV  HW1     3607    5.723745088    3.707223581    5.371212644
  494 SOLV  HW2     3608    5.574951709    3.645506188    5.344416052
  495 SOLV  OW      3609    6.012260562    6.122840832    6.736585688
  495 SOLV  HW1     3610    5.981159469    6.172268422    6.817773096
  495 SOLV  HW2     3611    6.084736653    6.175005809    6.691555675
  496 SOLV  OW      3612    5.069616576    6.191040219    4.741773837
  496 SOLV  HW1     3613    5.144458865    6.206321858    4.677225550
  496 SOLV  HW2     3614    5.102131558    6.207291615    4.834940553
  497 SOLV  OW      3615    4.831000988    5.964008238    4.253134398
  497 SOLV  HW1     3616    4.890452229    6.044125044    4.260098459
  497 SOLV  HW2     3617    4.830610580    5.915129103    4.340382877
  498 SOLV  OW      3618    5.910278351    3.435029903    5.569552837
  498 SOLV  HW1     3619    5.979844960    3.464788404    5.634946503
  498 SOLV  HW2     3620    5.911845756    3.335297203    5.562319367
  499 SOLV  OW      3621    4.258768110    3.660363316    4.309361997
  499 SOLV  HW1     3622    4.352380915    3.681937007    4.337164291
  499 SOLV  HW2     3623    4.233413529    3.717014892    4.230943451
  500 SOLV  OW      3624    4.825386989    4.744561854    5.936501812
  500 SOLV  HW1     3625    4.733804969    4.752456405    5.975901348
  500 SOLV  HW2     3626    4.818400067    4.738505441    5.836920760
  501 SOLV  OW      3627    6.727446795    6.113410435    4.741163397
  501 SOLV  HW1     3628    6.690593994    6.148916981    4.827086673
  501 SOLV  HW2     3629    6.818216527    6.074666134    4.757330923
  502 SOLV  OW      3630    5.022005427    6.127472871    3.906519617
  502 SOLV  HW1     3631    5.039458733    6.052272242    3.970094081
  502 SOLV  HW2     3632    4.928755761    6.161171110    3.919572279
  503 SOLV  OW      3633    6.688373531    5.082475311    3.701760353
  503 SOLV  HW1     3634    6.711701064    5.026323526    3.781161647
  503 SOLV  HW2     3635    6.674046776    5.177064515    3.730903587
  504 SOLV  OW      3636    3.654976620    4.556279245    6.371715201
  504 SOLV  HW1     3637    3.657818654    4.456313972    6.370853716
  504 SOLV  HW2     3638    3.733155012    4.592266858    6.320775678
  505 SOLV  OW      3639    4.645030277    3.882692786    3.897498139
  505 SOLV  HW1     3640    4.590927266    3.872991957    3.981037360
  505 SOLV  HW2     3641    4.634026116    3.800915128    3.841006341
  506 SOLV  OW      3642    5.522761235    5.245319691    3.763513829
  506 SOLV  HW1     3643    5.613069732    5.203179690    3.755124840
  506 SOLV  HW2     3644    5.532462214    5.344843578    3.765141564
  507 SOLV  OW      3645    4.555880763    5.246076560    4.884259773
  507 SOLV  HW1     3646    4.628721010    5.240233585    4.952537144
  507 SOLV  HW2     3647    4.518048722    5.154935256    4.868024401
  508 SOLV  OW      3648    6.544887713    3.468728568    3.840070754
  508 SOLV  HW1     3649    6.517079220    3.522454725    3.760436358
  508 SOLV  HW2     3650    6.613812621    3.519304589    3.891963121
  509 SOLV  OW      3651    4.374700146    4.150028170    4.211480440
  509 SOLV  HW1     3652    4.275906817    4.164408240    4.217392695
  509 SOLV  HW2     3653    4.410888664    4.199475781    4.132441343
  510 SOLV  OW      3654    4.222280101    5.631420163    6.916996278
  510 SOLV  HW1     3655    4.254727212    5.716987749    6.876659872
  510 SOLV  HW2     3656    4.287371765    5.558248903    6.896731636
  511 SOLV  OW      3657    5.869476290    4.089327954    5.519595579
  511 SOLV  HW1     3658    5.812277339    4.170979126    5.511639182
  511 SOLV  HW2     3659    5.944968727    4.095044993    5.454249576
  512 SOLV  OW      3660    5.933726110    4.964811890    4.928067019
  512 SOLV  HW1     3661    5.901693997    4.996557604    4.838804481
  512 SOLV  HW2     3662    5.857199063    4.963650721    4.992440094
  513 SOLV  OW      3663    6.481505226    4.784077037    3.807171396
  513 SOLV  HW1     3664    6.441925613    4.694558951    3.786678306
  513 SOLV  HW2     3665    6.540435121    4.812544813    3.731548647
  514 SOLV  OW      3666    5.761578351    4.681963364    5.260019479
  514 SOLV  HW1     3667    5.748188961    4.766816622    5.208827204
  514 SOLV  HW2     3668    5.846315047    4.687922066    5.312803077
  515 SOLV  OW      3669    5.583460930    5.386609525    4.056430858
  515 SOLV  HW1     3670    5.584787154    5.286613416    4.055744490
  515 SOLV  HW2     3671    5.663425736    5.421325954    4.007421934
  516 SOLV  OW      3672    0.043262865    3.884828241    4.999764837
  516 SOLV  HW1     3673    0.027599815    3.915925070    5.093515069
  516 SOLV  HW2     3674   -0.043585430    3.856378699    4.959151926
  517 SOLV  OW      3675    4.490669816    3.893427550    4.134140173
  517 SOLV  HW1     3676    4.459506424    3.985252427    4.109675163
  517 SOLV  HW2     3677    4.486618127    3.882223405    4.233435172
  518 SOLV  OW      3678    4.244926315    5.524562515    6.154248863
  518 SOLV  HW1     3679    4.267367421    5.468770849    6.234158577
  518 SOLV  HW2     3680    4.283833751    5.482513904    6.072274197
  519 SOLV  OW      3681    4.215633887    6.341715301    6.232285232
  519 SOLV  HW1     3682    4.305952798    6.380836626    6.249998342
  519 SOLV  HW2     3683    4.146494266    6.413780021    6.237577675
  520 SOLV  OW      3684    3.924971500    4.374766402    0.014988340
  520 SOLV  HW1     3685    3.909237182    4.472262102    0.030761956
  520 SOLV  HW2     3686    4.022864362    4.355349094    0.021446577
  521 SOLV  OW      3687    5.441528321    6.689276359    3.871918497
  521 SOLV  HW1     3688    5.458695555    6.650249045    3.781453309
  521 SOLV  HW2     3689    5.509723422    6.759827486    3.891249875
  522 SOLV  OW      3690    4.101562936    3.934409665    3.892736758
  522 SOLV  HW1     3691    4.104684504    3.993601513    3.973276072
  522 SOLV  HW2     3692    4.006279457    3.916705259    3.868086072
  523 SOLV  OW      3693    4.953124524    4.837049574    6.452261947
  523 SOLV  HW1     3694    4.986754417    4.912340270    6.508848633
  523 SOLV  HW2     3695    4.979490547    4.852581976    6.357050259
  524 SOLV  OW      3696    3.926535214    5.635576137    6.010848472
  524 SOLV  HW1     3697    4.007953504    5.686025714    6.039619988
  524 SOLV  HW2     3698    3.948791533    5.578846433    5.931550441
  525 SOLV  OW      3699    6.121452180    6.651640992    4.040030785
  525 SOLV  HW1     3700    6.115120499    6.594970219    4.122187547
  525 SOLV  HW2     3701    6.030855714    6.687192837    4.017016264
  526 SOLV  OW      3702    4.037211604    6.021570415    4.763456505
  526 SOLV  HW1     3703    4.115011305    6.076577953    4.793838813
  526 SOLV  HW2     3704    4.066413819    5.926783885    4.750634816
  527 SOLV  OW      3705    4.999648723    3.762875588    6.838993780
  527 SOLV  HW1     3706    4.941462848    3.843872715    6.846336247
  527 SOLV  HW2     3707    4.990400060    3.723397956    6.747582736
  528 SOLV  OW      3708    3.677711771    5.584838877    3.995673707
  528 SOLV  HW1     3709    3.752232519    5.649714013    4.011148803
  528 SOLV  HW2     3710    3.626450213    5.611812066    3.914149742
  529 SOLV  OW      3711    4.225404397    3.881802281    3.648866165
  529 SOLV  HW1     3712    4.198291931    3.916602874    3.738619702
  529 SOLV  HW2     3713    4.258091439    3.957500336    3.592270871
  530 SOLV  OW      3714    3.560420609    5.864929013    5.255035673
  530 SOLV  HW1     3715    3.537263820    5.853339297    5.351624924
  530 SOLV  HW2     3716    3.508864292    5.799018306    5.200284189
  531 SOLV  OW      3717    5.581507175    4.119623855    3.961850429
  531 SOLV  HW1     3718    5.534878493    4.157291400    3.881795458
  531 SOLV  HW2     3719    5.520083644    4.056870430    4.009714592
  532 SOLV  OW      3720    6.580263576    5.573532176    5.142647580
  532 SOLV  HW1     3721    6.590282079    5.604663195    5.048138593
  532 SOLV  HW2     3722    6.662245236    5.597726212    5.194561767
  533 SOLV  OW      3723    4.269362639    5.028950713    6.583028025
  533 SOLV  HW1     3724    4.223345979    5.114752501    6.560174822
  533 SOLV  HW2     3725    4.211422077    4.951934959    6.556323523
  534 SOLV  OW      3726    6.910868251    4.336945532    6.379826218
  534 SOLV  HW1     3727    6.856824308    4.253745868    6.367223708
  534 SOLV  HW2     3728    6.852762045    4.416979145    6.364996814
  535 SOLV  OW      3729    3.364243694    0.024991750    5.405814378
  535 SOLV  HW1     3730    3.447805462   -0.029247141    5.414510112
  535 SOLV  HW2     3731    3.355909539    0.086170342    5.484476452
  536 SOLV  OW      3732    4.346814556    6.694187819    0.216221209
  536 SOLV  HW1     3733    4.319488471    6.621933788    0.152702975
  536 SOLV  HW2     3734    4.341535055    6.782794687    0.170146689
  537 SOLV  OW      3735    5.599268757    6.065514406    4.438128743
  537 SOLV  HW1     3736    5.652172931    6.008037706    4.500570737
  537 SOLV  HW2     3737    5.596155373    6.159015631    4.473473453
  538 SOLV  OW      3738    4.492471582    3.534059461    4.623620102
  538 SOLV  HW1     3739    4.579270476    3.487526548    4.606240524
  538 SOLV  HW2     3740    4.417808760    3.467604190    4.620374794
  539 SOLV  OW      3741    3.675137263    4.965571702    5.745421765
  539 SOLV  HW1     3742    3.756817324    4.908343843    5.752851099
  539 SOLV  HW2     3743    3.626585238    4.943504458    5.660819047
  540 SOLV  OW      3744    3.896749536    5.456505947    5.766628488
  540 SOLV  HW1     3745    3.826552506    5.522276996    5.739269575
  540 SOLV  HW2     3746    3.856554050    5.365070931    5.771715290
  541 SOLV  OW      3747    6.768485370    3.858888568    6.402719568
  541 SOLV  HW1     3748    6.701751880    3.784689283    6.409276034
  541 SOLV  HW2     3749    6.842594206    3.831708739    6.341311531
  542 SOLV  OW      3750    6.875928227    6.009204442    6.062027798
  542 SOLV  HW1     3751    6.917837423    6.028794055    6.150694471
  542 SOLV  HW2     3752    6.876526522    6.091967616    6.005887446
  543 SOLV  OW      3753    4.373947367    5.446002781    4.810199366
  543 SOLV  HW1     3754    4.407336551    5.481663935    4.722933703
  543 SOLV  HW2     3755    4.422844262    5.361696768    4.832633081
  544 SOLV  OW      3756    5.261287580    4.470483377    6.218817954
  544 SOLV  HW1     3757    5.199222116    4.458400196    6.141334481
  544 SOLV  HW2     3758    5.353271084    4.441176381    6.192703923
  545 SOLV  OW      3759    3.995184746    4.993537314    5.074849908
  545 SOLV  HW1     3760    3.918926620    5.054461075    5.096639153
  545 SOLV  HW2     3761    4.018629954    5.002811692    4.978072083
  546 SOLV  OW      3762    5.206097866    3.644251743    5.260839512
  546 SOLV  HW1     3763    5.110784721    3.644107779    5.230560223
  546 SOLV  HW2     3764    5.230361183    3.553420068    5.294932362
  547 SOLV  OW      3765    5.147453560    5.594818095    6.263326674
  547 SOLV  HW1     3766    5.161715793    5.505006516    6.304926082
  547 SOLV  HW2     3767    5.060476733    5.632724090    6.294920459
  548 SOLV  OW      3768    6.276810229    4.195315435    6.405555872
  548 SOLV  HW1     3769    6.296610313    4.187968213    6.307803014
  548 SOLV  HW2     3770    6.209913500    4.268113346    6.420616949
  549 SOLV  OW      3771    4.678721877    6.531556372    6.776411276
  549 SOLV  HW1     3772    4.732810660    6.477512392    6.840860108
  549 SOLV  HW2     3773    4.619044313    6.470864563    6.723921889
  550 SOLV  OW      3774    3.979397503    4.398925104    5.576397379
  550 SOLV  HW1     3775    4.076203751    4.402976159    5.601138830
  550 SOLV  HW2     3776    3.953966879    4.482432648    5.527594152
  551 SOLV  OW      3777    5.170022482    3.987299090    4.294537685
  551 SOLV  HW1     3778    5.090839557    3.930907529    4.271050622
  551 SOLV  HW2     3779    5.253736371    3.940926803    4.265500326
  552 SOLV  OW      3780    3.619509376    5.253521170    3.703677427
  552 SOLV  HW1     3781    3.710699896    5.261757512    3.663449105
  552 SOLV  HW2     3782    3.624620731    5.271926625    3.801845385
  553 SOLV  OW      3783    5.532211713    4.203851122    6.587826117
  553 SOLV  HW1     3784    5.539018850    4.177839470    6.491501251
  553 SOLV  HW2     3785    5.622282421    4.196744306    6.630700205
  554 SOLV  OW      3786    5.005597262    6.601665898    4.661254464
  554 SOLV  HW1     3787    4.965517488    6.513569913    4.636071287
  554 SOLV  HW2     3788    4.981754573    6.623265208    4.755945651
  555 SOLV  OW      3789    4.610621104    4.744135382    6.721823386
  555 SOLV  HW1     3790    4.572861742    4.836431360    6.714236601
  555 SOLV  HW2     3791    4.613730534    4.717225948    6.818094078
  556 SOLV  OW      3792    5.711814015    3.913459974    4.779554698
  556 SOLV  HW1     3793    5.650698587    3.911743928    4.858697745
  556 SOLV  HW2     3794    5.723270828    4.007781608    4.748350124
  557 SOLV  OW      3795    4.443673332    5.484190392    4.518489193
  557 SOLV  HW1     3796    4.511705178    5.454961186    4.451267014
  557 SOLV  HW2     3797    4.379081794    5.409666281    4.535088094
  558 SOLV  OW      3798    3.846245747    4.027349326    4.998533726
  558 SOLV  HW1     3799    3.914195987    4.067694965    4.937239916
  558 SOLV  HW2     3800    3.842760732    4.079854488    5.083581005
  559 SOLV  OW      3801    5.252610786    4.751809872    6.218088687
  559 SOLV  HW1     3802    5.260176286    4.655410771    6.243619437
  559 SOLV  HW2     3803    5.302719526    4.807784776    6.284101520
  560 SOLV  OW      3804    3.842682502    6.054773745    4.540835693
  560 SOLV  HW1     3805    3.901520986    6.062084606    4.621373263
  560 SOLV  HW2     3806    3.757632028    6.104821787    4.557061017
  561 SOLV  OW      3807    4.143009839    5.509807934    5.723457470
  561 SOLV  HW1     3808    4.049813550    5.481857321    5.746588577
  561 SOLV  HW2     3809    4.204034694    5.488730423    5.799834824
  562 SOLV  OW      3810    3.442851835    3.856646832    5.044299984
  562 SOLV  HW1     3811    3.529683894    3.809114157    5.030071484
  562 SOLV  HW2     3812    3.430602997    3.925704379    4.973007838
  563 SOLV  OW      3813    4.062854793    5.477236066    3.636882040
  563 SOLV  HW1     3814    4.149258180    5.525007955    3.620998038
  563 SOLV  HW2     3815    4.047464606    5.468057466    3.735273152
  564 SOLV  OW      3816    6.818397092    6.696832369    4.476794174
  564 SOLV  HW1     3817    6.772062386    6.785446466    4.477592312
  564 SOLV  HW2     3818    6.858734918    6.679525272    4.566656932
  565 SOLV  OW      3819    4.987143834    4.859634099    6.174539505
  565 SOLV  HW1     3820    4.927381961    4.815330499    6.107701087
  565 SOLV  HW2     3821    5.080536247    4.825638215    6.163415352
  566 SOLV  OW      3822    5.616601819    4.899250413    3.949414379
  566 SOLV  HW1     3823    5.605359446    4.972862131    4.016170652
  566 SOLV  HW2     3824    5.679280579    4.830421443    3.985956743
  567 SOLV  OW      3825    3.720504792    6.899427397    4.654118709
  567 SOLV  HW1     3826    3.748640683    6.803822311    4.645768366
  567 SOLV  HW2     3827    3.676041266    6.913462738    4.742592254
  568 SOLV  OW      3828    5.870137821    3.854881024    5.667420221
  568 SOLV  HW1     3829    5.771139542    3.840787187    5.665871706
  568 SOLV  HW2     3830    5.891627768    3.944570248    5.628747223
  569 SOLV  OW      3831    6.437264024    5.045735343    4.417111736
  569 SOLV  HW1     3832    6.443652782    4.975173022    4.346528092
  569 SOLV  HW2     3833    6.518854315    5.042570378    4.474859264
  570 SOLV  OW      3834    4.623592302    4.143072747    5.722293157
  570 SOLV  HW1     3835    4.677204718    4.059198747    5.731920998
  570 SOLV  HW2     3836    4.526135930    4.120672895    5.723814576
  571 SOLV  OW      3837    4.460069494    4.892165728    5.113719264
  571 SOLV  HW1     3838    4.406358751    4.810729567    5.091697588
  571 SOLV  HW2     3839    4.402619529    4.973492070    5.104384178
  572 SOLV  OW      3840    4.206019973    5.591827046    4.390826764
  572 SOLV  HW1     3841    4.294076941    5.604157017    4.436605204
  572 SOLV  HW2     3842    4.183310402    5.674568658    4.339447918
  573 SOLV  OW      3843    5.993857621    4.826212155    3.907659452
  573 SOLV  HW1     3844    5.953374523    4.913217557    3.935815246
  573 SOLV  HW2     3845    6.093560417    4.833160237    3.911212311
  574 SOLV  OW      3846    4.028087369    3.902285973    4.387137914
  574 SOLV  HW1     3847    3.931011989    3.908922300    4.364028817
  574 SOLV  HW2     3848    4.043825932    3.819844455    4.441518917
  575 SOLV  OW      3849    4.436532280    4.484191656    5.977067615
  575 SOLV  HW1     3850    4.442465153    4.393026142    6.017754596
  575 SOLV  HW2     3851    4.349925753    4.526791076    6.003264407
  576 SOLV  OW      3852    4.997584603    4.348899068    0.245074750
  576 SOLV  HW1     3853    4.945519122    4.378390252    0.164942973
  576 SOLV  HW2     3854    4.981504813    4.251528896    0.261264259
  577 SOLV  OW      3855    6.392123136    3.942582323    4.894557236
  577 SOLV  HW1     3856    6.473840079    3.979943589    4.938471593
  577 SOLV  HW2     3857    6.310543085    3.979464678    4.939124661
  578 SOLV  OW      3858    4.132173828    5.797453838    6.129588312
  578 SOLV  HW1     3859    4.165091052    5.708770705    6.162019789
  578 SOLV  HW2     3860    4.208673112    5.849564397    6.091741921
  579 SOLV  OW      3861    3.822146974    4.171996968    5.225913535
  579 SOLV  HW1     3862    3.822412423    4.271592991    5.216937907
  579 SOLV  HW2     3863    3.826464709    4.147264404    5.322720722
  580 SOLV  OW      3864    5.658460191    5.868142385    5.110730975
  580 SOLV  HW1     3865    5.633207339    5.883274850    5.015155257
  580 SOLV  HW2     3866    5.622718703    5.779797575    5.141048092
  581 SOLV  OW      3867    3.854527222    5.600185319    6.458934567
  581 SOLV  HW1     3868    3.912133213    5.672538970    6.420880478
  581 SOLV  HW2     3869    3.791554894    5.567263269    6.388562381
  582 SOLV  OW      3870    6.235970589    5.064126940    5.411843023
  582 SOLV  HW1     3871    6.179613838    4.984766883    5.388873186
  582 SOLV  HW2     3872    6.306771978    5.036958275    5.477040242
  583 SOLV  OW      3873    4.901046919    3.672235496    5.599696402
  583 SOLV  HW1     3874    4.991244959    3.714780844    5.592238960
  583 SOLV  HW2     3875    4.894606840    3.596236588    5.535012243
  584 SOLV  OW      3876    6.291581104    3.867527820    4.446886068
  584 SOLV  HW1     3877    6.292074238    3.890264121    4.544275485
  584 SOLV  HW2     3878    6.372069927    3.907443329    4.402952704
  585 SOLV  OW      3879    4.359428627    5.079608018    4.672651373
  585 SOLV  HW1     3880    4.430473390    5.037096211    4.728750783
  585 SOLV  HW2     3881    4.279316468    5.098884688    4.729327810
  586 SOLV  OW      3882    3.741672971    6.690248104    6.476819902
  586 SOLV  HW1     3883    3.742413481    6.642898333    6.564904813
  586 SOLV  HW2     3884    3.829764867    6.677286409    6.431286853
  587 SOLV  OW      3885    5.125632840    4.168030173    6.342153265
  587 SOLV  HW1     3886    5.147156127    4.251408388    6.393010587
  587 SOLV  HW2     3887    5.183101834    4.163067981    6.260457041
  588 SOLV  OW      3888    6.266754888    6.404463307    4.673896521
  588 SOLV  HW1     3889    6.363342159    6.400658680    4.699518099
  588 SOLV  HW2     3890    6.241007475    6.499233612    4.655037563
  589 SOLV  OW      3891    4.677437707    3.589587921    5.208526898
  589 SOLV  HW1     3892    4.602627400    3.546261175    5.258788722
  589 SOLV  HW2     3893    4.741650212    3.519516806    5.177433601
  590 SOLV  OW      3894    4.726872913    6.136204804    4.679333565
  590 SOLV  HW1     3895    4.686922807    6.174824658    4.596180661
  590 SOLV  HW2     3896    4.798453607    6.070865488    4.654660874
  591 SOLV  OW      3897    6.107730411    6.136978778    3.881378839
  591 SOLV  HW1     3898    6.104435702    6.162009300    3.978148031
  591 SOLV  HW2     3899    6.107220011    6.219906469    3.825482615
  592 SOLV  OW      3900    4.553789488    6.262907491    6.274981256
  592 SOLV  HW1     3901    4.510629510    6.215555303    6.351772317
  592 SOLV  HW2     3902    4.540608563    6.361535787    6.285007666
  593 SOLV  OW      3903    4.650502225    4.776075840    4.566422187
  593 SOLV  HW1     3904    4.611542516    4.727999917    4.487856096
  593 SOLV  HW2     3905    4.597989319    4.753721652    4.648546068
  594 SOLV  OW      3906    3.663602645    4.927972389    4.752831274
  594 SOLV  HW1     3907    3.602164147    4.856392549    4.786044925
  594 SOLV  HW2     3908    3.616890407    5.016322975    4.756515958
  595 SOLV  OW      3909    5.707814159    4.938905347    5.145275897
  595 SOLV  HW1     3910    5.718141971    5.023268218    5.197980966
  595 SOLV  HW2     3911    5.631419964    4.948626516    5.081471423
  596 SOLV  OW      3912    3.725979821    5.298828774    5.442161421
  596 SOLV  HW1     3913    3.809000803    5.292537561    5.386757000
  596 SOLV  HW2     3914    3.701098609    5.394954307    5.454095626
  597 SOLV  OW      3915    6.459998973    0.144472126    4.487024116
  597 SOLV  HW1     3916    6.448748091    0.150540049    4.586212839
  597 SOLV  HW2     3917    6.398223623    0.074715806    4.450697060
  598 SOLV  OW      3918    3.852315039    4.858538471    3.660704638
  598 SOLV  HW1     3919    3.909500354    4.923787703    3.610962558
  598 SOLV  HW2     3920    3.863294935    4.767474228    3.620847934
  599 SOLV  OW      3921    4.883231593    3.809442039    5.181661830
  599 SOLV  HW1     3922    4.813844295    3.747783941    5.218878709
  599 SOLV  HW2     3923    4.873891781    3.899555075    5.224015459
  600 SOLV  OW      3924    5.517393807    4.267973258    4.754715922
  600 SOLV  HW1     3925    5.611419874    4.237226256    4.740049008
  600 SOLV  HW2     3926    5.515297092    4.334191857    4.829629400
  601 SOLV  OW      3927    6.309613827    4.345438349    5.685824098
  601 SOLV  HW1     3928    6.404504367    4.351821679    5.716751137
  601 SOLV  HW2     3929    6.303062487    4.278222280    5.612064762
  602 SOLV  OW      3930    5.211167112    5.225749187    5.610701694
  602 SOLV  HW1     3931    5.300903796    5.255286527    5.643507843
  602 SOLV  HW2     3932    5.218781790    5.195259202    5.515760984
  603 SOLV  OW      3933    5.568564913    4.474600499    4.908981873
  603 SOLV  HW1     3934    5.651971165    4.519969047    4.940396839
  603 SOLV  HW2     3935    5.526274029    4.529070796    4.836551030
  604 SOLV  OW      3936    4.278937195    5.102928212    5.120630322
  604 SOLV  HW1     3937    4.313422066    5.170740399    5.185532564
  604 SOLV  HW2     3938    4.184373868    5.079886608    5.143624811
  605 SOLV  OW      3939    4.072135495    5.230792102    6.543221096
  605 SOLV  HW1     3940    4.066398515    5.279953435    6.456319594
  605 SOLV  HW2     3941    3.984819281    5.185720914    6.561826107
  606 SOLV  OW      3942    3.885589149    5.091479013    4.819755616
  606 SOLV  HW1     3943    3.854380026    5.170330195    4.766760123
  606 SOLV  HW2     3944    3.815160010    5.020499533    4.818471067
  607 SOLV  OW      3945    3.755618235    5.840158213    6.836966602
  607 SOLV  HW1     3946    3.815607023    5.761924277    6.853776991
  607 SOLV  HW2     3947    3.672490250    5.809092354    6.790853818
  608 SOLV  OW      3948    4.551511308    6.449218402    4.072011765
  608 SOLV  HW1     3949    4.559479037    6.349529286    4.071670463
  608 SOLV  HW2     3950    4.482293313    6.476879521    4.138684232
  609 SOLV  OW      3951    3.675787957    3.724878142    5.366058661
  609 SOLV  HW1     3952    3.645088429    3.812412317    5.328685708
  609 SOLV  HW2     3953    3.720837461    3.671922230    5.294172186
  610 SOLV  OW      3954    5.894030085    6.748425192    3.985085782
  610 SOLV  HW1     3955    5.853823180    6.658674264    3.966918616
  610 SOLV  HW2     3956    5.821450449    6.817048395    3.990074713
  611 SOLV  OW      3957    4.325543780    5.261207288    5.308985150
  611 SOLV  HW1     3958    4.260591217    5.328633324    5.344147371
  611 SOLV  HW2     3959    4.385584860    5.231010140    5.383042963
  612 SOLV  OW      3960    3.582150566    4.808709628    5.512707199
  612 SOLV  HW1     3961    3.621259926    4.753438913    5.586298001
  612 SOLV  HW2     3962    3.651207312    4.823579943    5.441911591
  613 SOLV  OW      3963    3.489860080    4.326849481    6.110601419
  613 SOLV  HW1     3964    3.529170425    4.243659622    6.071407851
  613 SOLV  HW2     3965    3.515984657    4.333877350    6.206882798
  614 SOLV  OW      3966    6.414415836    5.022720749    4.956116222
  614 SOLV  HW1     3967    6.325473317    5.033829642    4.911762489
  614 SOLV  HW2     3968    6.402712524    4.973485883    5.042373742
  615 SOLV  OW      3969    5.583299426    6.824880301    4.849465894
  615 SOLV  HW1     3970    5.652579146    6.792910346    4.914105523
  615 SOLV  HW2     3971    5.504601892    6.860451117    4.899878346
  616 SOLV  OW      3972    4.800458546    5.849187838    4.505369483
  616 SOLV  HW1     3973    4.749349927    5.771753618    4.542677526
  616 SOLV  HW2     3974    4.855612322    5.890666182    4.577740804
  617 SOLV  OW      3975    6.296050296    3.792235138    6.398588726
  617 SOLV  HW1     3976    6.254724722    3.840221227    6.475992581
  617 SOLV  HW2     3977    6.247185351    3.706445939    6.382644340
  618 SOLV  OW      3978    4.810518093    6.132515731    6.219528724
  618 SOLV  HW1     3979    4.896524055    6.181975091    6.232103570
  618 SOLV  HW2     3980    4.734256564    6.197169483    6.221858783
  619 SOLV  OW      3981    3.514916597    6.330329096    4.260588236
  619 SOLV  HW1     3982    3.544660187    6.424432539    4.276756639
  619 SOLV  HW2     3983    3.481953545    6.290624072    4.346252934
  620 SOLV  OW      3984    3.660329460    6.249854316    3.108792951
  620 SOLV  HW1     3985    3.685336584    6.236296581    3.204669852
  620 SOLV  HW2     3986    3.742498539    6.269976114    3.055456034
  621 SOLV  OW      3987    4.071833551    4.011507500    3.179169192
  621 SOLV  HW1     3988    3.986406474    4.008212868    3.231063931
  621 SOLV  HW2     3989    4.133046300    4.079217658    3.220034653
  622 SOLV  OW      3990    3.840230002    5.953492293    3.817214576
  622 SOLV  HW1     3991    3.807613990    5.895382795    3.891786635
  622 SOLV  HW2     3992    3.919532577    5.910680141    3.773859604
  623 SOLV  OW      3993    4.688827733    3.640837097    6.605780904
  623 SOLV  HW1     3994    4.754741756    3.637034161    6.530664255
  623 SOLV  HW2     3995    4.646296541    3.731317109    6.608233095
  624 SOLV  OW      3996    6.044208332    5.883695216    3.787200982
  624 SOLV  HW1     3997    6.049933347    5.970997057    3.835652506
  624 SOLV  HW2     3998    6.119085770    5.824290510    3.816634217
  625 SOLV  OW      3999    4.968197999    5.636516454    3.964913478
  625 SOLV  HW1     4000    5.041559753    5.575532295    3.934902276
  625 SOLV  HW2     4001    4.879700717    5.593590738    3.946823222
  626 SOLV  OW      4002    3.759021470    3.769394264    6.786814833
  626 SOLV  HW1     4003    3.809127199    3.727954424    6.710839858
  626 SOLV  HW2     4004    3.816776881    3.769934921    6.868448284
  627 SOLV  OW      4005    3.847843578    4.634400878    5.907366238
  627 SOLV  HW1     4006    3.907109851    4.714407827    5.897984461
  627 SOLV  HW2     4007    3.903166082    4.554573313    5.931210032
  628 SOLV  OW      4008    4.145831842    6.286380896    6.494050138
  628 SOLV  HW1     4009    4.172631494    6.255013473    6.402948555
  628 SOLV  HW2     4010    4.062067260    6.239506726    6.522119251
  629 SOLV  OW      4011    4.863686687    4.621952834    4.247179523
  629 SOLV  HW1     4012    4.936668904    4.553575059    4.247284294
  629 SOLV  HW2     4013    4.776880251    4.578057833    4.270408828
  630 SOLV  OW      4014    3.621606976    4.601123032    3.850590573
  630 SOLV  HW1     4015    3.541852701    4.543068405    3.867036970
  630 SOLV  HW2     4016    3.594272719    4.680789153    3.796668647
  631 SOLV  OW      4017    6.643024996    4.703748917    5.022632042
  631 SOLV  HW1     4018    6.618921001    4.731891459    4.929742189
  631 SOLV  HW2     4019    6.614030458    4.774236188    5.087379654
  632 SOLV  OW      4020    4.608225518    4.475909858    4.357075452
  632 SOLV  HW1     4021    4.674365403    4.412319751    4.396847476
  632 SOLV  HW2     4022    4.591508344    4.451202561    4.261618435
  633 SOLV  OW      4023    5.836068310    3.884883833    6.002027288
  633 SOLV  HW1     4024    5.915065727    3.866192121    5.943616738
  633 SOLV  HW2     4025    5.753692394    3.891112633    5.945661103
  634 SOLV  OW      4026    5.062649016    5.027056691    6.651088857
  634 SOLV  HW1     4027    5.071994070    4.962422108    6.726828828
  634 SOLV  HW2     4028    5.017750734    5.110274168    6.683654850
  635 SOLV  OW      4029    5.549620692    3.688075907    6.631911529
  635 SOLV  HW1     4030    5.564336616    3.704080531    6.729526666
  635 SOLV  HW2     4031    5.468519002    3.738235614    6.601780907
  636 SOLV  OW      4032    6.211191513    6.060171530    4.442833965
  636 SOLV  HW1     4033    6.210831299    5.998106764    4.521253513
  636 SOLV  HW2     4034    6.287028457    6.124746598    4.451806343
  637 SOLV  OW      4035    4.279962459    4.236442581    5.343140508
  637 SOLV  HW1     4036    4.275720580    4.256402943    5.245244488
  637 SOLV  HW2     4037    4.202249564    4.178983305    5.368814183
  638 SOLV  OW      4038    6.040631568    6.751606629    5.432219258
  638 SOLV  HW1     4039    6.117067792    6.796070498    5.478932276
  638 SOLV  HW2     4040    6.071354410    6.717007228    5.343559274
  639 SOLV  OW      4041    3.900060050    6.493498679    5.975700785
  639 SOLV  HW1     4042    3.938860795    6.411690661    5.933232040
  639 SOLV  HW2     4043    3.821703413    6.524899351    5.922073896
  640 SOLV  OW      4044    5.778326016    6.003273227    6.876863751
  640 SOLV  HW1     4045    5.851991637    5.977957019    6.814140214
  640 SOLV  HW2     4046    5.809552884    6.076871218    6.936946962
  641 SOLV  OW      4047    4.095742463    5.641742275    4.052427827
  641 SOLV  HW1     4048    4.186963644    5.627246178    4.014082912
  641 SOLV  HW2     4049    4.102946617    5.696700672    4.135671465
  642 SOLV  OW      4050    3.524278067    4.688467847    4.169868558
  642 SOLV  HW1     4051    3.530223393    4.645005046    4.079995573
  642 SOLV  HW2     4052    3.436699017    4.665415762    4.212295072
  643 SOLV  OW      4053    4.467166062    6.801795405    6.183010476
  643 SOLV  HW1     4054    4.383403854    6.831431009    6.137107769
  643 SOLV  HW2     4055    4.502244415    6.876335088    6.239709468
  644 SOLV  OW      4056    4.826944326    4.865945605    4.096574008
  644 SOLV  HW1     4057    4.836037132    4.883547979    3.998556794
  644 SOLV  HW2     4058    4.852863258    4.771335421    4.115993655
  645 SOLV  OW      4059    6.369990783    5.299756753    5.617173803
  645 SOLV  HW1     4060    6.450073139    5.359649033    5.615912604
  645 SOLV  HW2     4061    6.298016572    5.339166109    5.560003624
  646 SOLV  OW      4062    4.219891302    4.040022218    4.961823781
  646 SOLV  HW1     4063    4.269883482    4.120648730    4.993475145
  646 SOLV  HW2     4064    4.196743663    3.982305497    5.040147199
  647 SOLV  OW      4065    3.694962381    6.342792116    6.531304459
  647 SOLV  HW1     4066    3.704900496    6.429550233    6.580050117
  647 SOLV  HW2     4067    3.620568694    6.289932112    6.572208466
  648 SOLV  OW      4068    3.848533558    5.780825814    4.050603638
  648 SOLV  HW1     4069    3.842383081    5.815283212    4.144285850
  648 SOLV  HW2     4070    3.944626274    5.774827426    4.023553822
  649 SOLV  OW      4071    6.065508679    4.533594355    5.055510815
  649 SOLV  HW1     4072    6.080618003    4.615284758    4.999847298
  649 SOLV  HW2     4073    6.050664379    4.454825696    4.995718297
  650 SOLV  OW      4074    5.405640380    5.288235459    6.542366947
  650 SOLV  HW1     4075    5.434758912    5.333235285    6.626800971
  650 SOLV  HW2     4076    5.405934817    5.189110961    6.555639782
  651 SOLV  OW      4077    6.455967929    3.559732872    3.019476664
  651 SOLV  HW1     4078    6.519849213    3.619770808    3.067602726
  651 SOLV  HW2     4079    6.425594931    3.487109981    3.081159979
  652 SOLV  OW      4080    5.496129549    6.303332725    4.553806528
  652 SOLV  HW1     4081    5.472721197    6.319638674    4.649659429
  652 SOLV  HW2     4082    5.530905383    6.387834624    4.513165925
  653 SOLV  OW      4083    4.276940687    6.634849474    5.446587415
  653 SOLV  HW1     4084    4.202817652    6.580307741    5.407441453
  653 SOLV  HW2     4085    4.282778846    6.722417887    5.398639329
  654 SOLV  OW      4086    4.387183029    3.907218654    0.092804814
  654 SOLV  HW1     4087    4.319262745    3.833880741    0.095959348
  654 SOLV  HW2     4088    4.450030837    3.897764762    0.170020822
  655 SOLV  OW      4089    3.609648979    4.580787667    5.236743172
  655 SOLV  HW1     4090    3.572740780    4.555649163    5.326228049
  655 SOLV  HW2     4091    3.696969617    4.534182108    5.222435344
  656 SOLV  OW      4092    4.116655582    3.694752884    5.833977815
  656 SOLV  HW1     4093    4.145264193    3.617193513    5.890259073
  656 SOLV  HW2     4094    4.123292702    3.778983797    5.887480327
  657 SOLV  OW      4095    4.468170629    3.483538713    4.917135058
  657 SOLV  HW1     4096    4.493959971    3.443165792    4.829346474
  657 SOLV  HW2     4097    4.486849464    3.418280475    4.990581476
  658 SOLV  OW      4098    3.248278365    6.031480425    4.029141288
  658 SOLV  HW1     4099    3.315591138    6.104912404    4.020301740
  658 SOLV  HW2     4100    3.295110971    5.943118731    4.028664391
  659 SOLV  OW      4101    5.118716858    3.846857825    5.589910190
  659 SOLV  HW1     4102    5.166424056    3.777014608    5.643257980
  659 SOLV  HW2     4103    5.105919846    3.928649606    5.646002446
  660 SOLV  OW      4104    4.346199461    5.564036957    3.986983135
  660 SOLV  HW1     4105    4.388712886    5.475373446    3.968733935
  660 SOLV  HW2     4106    4.416171714    5.629074461    4.016572983
  661 SOLV  OW      4107    6.549707783    4.429561045    4.142184326
  661 SOLV  HW1     4108    6.491190840    4.357058041    4.178503494
  661 SOLV  HW2     4109    6.620338600    4.389317277    4.083929254
  662 SOLV  OW      4110    6.605807179    6.775028661    3.749802920
  662 SOLV  HW1     4111    6.623205342    6.750701002    3.654380127
  662 SOLV  HW2     4112    6.651670186    6.861308373    3.771072523
  663 SOLV  OW      4113    3.468278722    5.749415579    6.771187221
  663 SOLV  HW1     4114    3.463505351    5.652324247    6.794691744
  663 SOLV  HW2     4115    3.420983217    5.802989385    6.841150847
  664 SOLV  OW      4116    4.903995749    4.170829279    6.709790846
  664 SOLV  HW1     4117    4.996276450    4.206822871    6.723528877
  664 SOLV  HW2     4118    4.867532835    4.204852122    6.623103163
  665 SOLV  OW      4119    3.730606496    5.681776386    5.640856592
  665 SOLV  HW1     4120    3.646812120    5.682354617    5.695447466
  665 SOLV  HW2     4121    3.709943087    5.649567608    5.548457477
  666 SOLV  OW      4122    3.862587641    5.256518703    4.151495823
  666 SOLV  HW1     4123    3.942780871    5.290998327    4.200300623
  666 SOLV  HW2     4124    3.837855571    5.166531588    4.187444649
  667 SOLV  OW      4125    6.336111448    4.719617963    4.935484944
  667 SOLV  HW1     4126    6.245597924    4.751833723    4.907715752
  667 SOLV  HW2     4127    6.354583870    4.748960882    5.029290315
  668 SOLV  OW      4128    6.645864532    5.055500392    4.627184712
  668 SOLV  HW1     4129    6.741774818    5.030892096    4.641222092
  668 SOLV  HW2     4130    6.619446547    5.125679907    4.693352972
  669 SOLV  OW      4131    3.434458303    3.881501348    3.716871721
  669 SOLV  HW1     4132    3.462118542    3.851453232    3.625580963
  669 SOLV  HW2     4133    3.341716383    3.918729480    3.713009736
  670 SOLV  OW      4134    5.096174069    4.244266806    4.896746872
  670 SOLV  HW1     4135    5.123507553    4.189441385    4.975795959
  670 SOLV  HW2     4136    5.083608721    4.339397437    4.924925244
  671 SOLV  OW      4137    4.213540144    3.860684908    5.636529466
  671 SOLV  HW1     4138    4.311683293    3.849610385    5.620868133
  671 SOLV  HW2     4139    4.185355350    3.803120914    5.713301814
  672 SOLV  OW      4140    5.139516509    6.102787660    3.656357314
  672 SOLV  HW1     4141    5.088246828    6.138790590    3.734311593
  672 SOLV  HW2     4142    5.088338839    6.027666300    3.614653967
  673 SOLV  OW      4143    4.859940853    4.759710586    5.674170887
  673 SOLV  HW1     4144    4.905728391    4.704045133    5.604839657
  673 SOLV  HW2     4145    4.890533753    4.854594872    5.666243753
  674 SOLV  OW      4146    4.533237244    5.132030981    3.827668344
  674 SOLV  HW1     4147    4.628765402    5.105728260    3.814087993
  674 SOLV  HW2     4148    4.504121881    5.191600993    3.752798268
  675 SOLV  OW      4149    4.315185830    6.492895908    5.988656073
  675 SOLV  HW1     4150    4.290191727    6.459269720    5.897848475
  675 SOLV  HW2     4151    4.232664332    6.521046236    6.037636975
  676 SOLV  OW      4152    6.523576251    4.822647877    5.792755583
  676 SOLV  HW1     4153    6.449106670    4.787814113    5.849701625
  676 SOLV  HW2     4154    6.544481905    4.756230762    5.720966936
  677 SOLV  OW      4155    6.420611326    5.000513541    5.597833202
  677 SOLV  HW1     4156    6.450947891    4.941622386    5.672753602
  677 SOLV  HW2     4157    6.383628482    5.085583911    5.635207097
  678 SOLV  OW      4158    3.899433096    6.180672988    6.527793401
  678 SOLV  HW1     4159    3.871934822    6.092553846    6.489317929
  678 SOLV  HW2     4160    3.822786084    6.244696724    6.522537050
  679 SOLV  OW      4161    3.358159143    3.728895700    5.277657555
  679 SOLV  HW1     4162    3.318281179    3.791845997    5.344356698
  679 SOLV  HW2     4163    3.379875254    3.778695510    5.193692175
  680 SOLV  OW      4164    4.123991314    4.862195164    6.095566483
  680 SOLV  HW1     4165    4.178825268    4.858880264    6.179135268
  680 SOLV  HW2     4166    4.045159053    4.922065488    6.109798885
  681 SOLV  OW      4167    5.586922040    4.655690588    6.056513746
  681 SOLV  HW1     4168    5.606796875    4.749105250    6.026840563
  681 SOLV  HW2     4169    5.515963948    4.616515372    5.997929192
  682 SOLV  OW      4170    3.604537531    5.965435557    4.181287259
  682 SOLV  HW1     4171    3.588730513    5.884344010    4.124946338
  682 SOLV  HW2     4172    3.616377080    6.045254430    4.122204538
  683 SOLV  OW      4173    4.174289849    5.660063671    5.281682498
  683 SOLV  HW1     4174    4.115914416    5.721349757    5.228407101
  683 SOLV  HW2     4175    4.188447129    5.575064940    5.230921428
  684 SOLV  OW      4176    6.248900698    3.653985488    5.716424171
  684 SOLV  HW1     4177    6.247990837    3.673832082    5.618417399
  684 SOLV  HW2     4178    6.212016164    3.562385139    5.732200966
  685 SOLV  OW      4179    6.378622318    3.975469706    3.978504268
  685 SOLV  HW1     4180    6.307899936    3.905049505    3.972078369
  685 SOLV  HW2     4181    6.450842096    3.956312934    3.912027028
  686 SOLV  OW      4182    4.766070297    6.049845282    3.545138187
  686 SOLV  HW1     4183    4.858433052    6.020402860    3.569679283
  686 SOLV  HW2     4184    4.723267446    5.980440721    3.487233759
  687 SOLV  OW      4185    6.036227346    4.881982260    5.629265409
  687 SOLV  HW1     4186    6.057770833    4.976093934    5.655351827
  687 SOLV  HW2     4187    6.067048306    4.819611600    5.701109575
  688 SOLV  OW      4188    6.688328237    0.011398891    4.546696382
  688 SOLV  HW1     4189    6.756322673    0.078677883    4.575886080
  688 SOLV  HW2     4190    6.602733163    0.058062768    4.524390029
  689 SOLV  OW      4191    6.853592707    5.109288577    3.456256363
  689 SOLV  HW1     4192    6.769909575    5.098695297    3.509983884
  689 SOLV  HW2     4193    6.845672287    5.056721869    3.371546871
  690 SOLV  OW      4194    3.221664020    6.223914475    3.680754063
  690 SOLV  HW1     4195    3.244359823    6.266814175    3.768196977
  690 SOLV  HW2     4196    3.205379288    6.294795105    3.612106781
  691 SOLV  OW      4197    3.906576140    0.108566365    5.126416113
  691 SOLV  HW1     4198    3.832175904    0.080842192    5.187226831
  691 SOLV  HW2     4199    3.902032374    0.207288517    5.111082467
  692 SOLV  OW      4200    4.046745826    5.775630529    6.397505985
  692 SOLV  HW1     4201    4.078008887    5.808229035    6.308279384
  692 SOLV  HW2     4202    4.121675465    5.728254809    6.443792915
  693 SOLV  OW      4203    3.605536138    4.950851351    6.228072919
  693 SOLV  HW1     4204    3.567281448    4.892902263    6.300047584
  693 SOLV  HW2     4205    3.579463372    5.045989486    6.244527617
  694 SOLV  OW      4206    5.269704039    6.540547724    5.444711951
  694 SOLV  HW1     4207    5.179080005    6.498878166    5.437452726
  694 SOLV  HW2     4208    5.277418288    6.588491328    5.532139722
  695 SOLV  OW      4209    5.367222481    4.973708158    5.394618550
  695 SOLV  HW1     4210    5.334065459    5.059850333    5.356121465
  695 SOLV  HW2     4211    5.398117390    4.913880165    5.320672570
  696 SOLV  OW      4212    4.729387043    5.527859176    3.921434062
  696 SOLV  HW1     4213    4.653064870    5.527993905    3.986047887
  696 SOLV  HW2     4214    4.774631996    5.438704481    3.923516074
  697 SOLV  OW      4215    3.708329294    5.568262515    6.179614051
  697 SOLV  HW1     4216    3.774528642    5.606722376    6.115269751
  697 SOLV  HW2     4217    3.638796461    5.636920531    6.200893407
  698 SOLV  OW      4218    6.550071517    4.646922349    5.586452522
  698 SOLV  HW1     4219    6.471559871    4.639579113    5.524941025
  698 SOLV  HW2     4220    6.631989999    4.668845446    5.533439242
  699 SOLV  OW      4221    3.789368361    4.089729734    5.501453350
  699 SOLV  HW1     4222    3.795136837    4.171632025    5.558539068
  699 SOLV  HW2     4223    3.784736698    4.008685612    5.559851964
  700 SOLV  OW      4224    5.624615607    3.936880697    3.556523208
  700 SOLV  HW1     4225    5.638284230    3.880133415    3.475326442
  700 SOLV  HW2     4226    5.550115381    3.899022992    3.611464107
  701 SOLV  OW      4227    6.110417960    5.314677112    4.833957848
  701 SOLV  HW1     4228    6.131285786    5.217328462    4.824500598
  701 SOLV  HW2     4229    6.159889573    5.366298837    4.764033956
  702 SOLV  OW      4230    5.790895743    3.508966572    4.316621434
  702 SOLV  HW1     4231    5.821365655    3.480872530    4.225604131
  702 SOLV  HW2     4232    5.868771807    3.508734284    4.379366750
  703 SOLV  OW      4233    5.273325352    6.555506511    4.778834066
  703 SOLV  HW1     4234    5.197006729    6.520914854    4.724254553
  703 SOLV  HW2     4235    5.241012833    6.628986128    4.838471697
  704 SOLV  OW      4236    5.971580037    3.836416477    4.735282916
  704 SOLV  HW1     4237    5.881208635    3.879141874    4.737736553
  704 SOLV  HW2     4238    6.037339179    3.899794661    4.694570834
  705 SOLV  OW      4239    5.309656712    5.561838939    5.986312712
  705 SOLV  HW1     4240    5.312313421    5.478655416    6.041751357
  705 SOLV  HW2     4241    5.326541218    5.641299977    6.044646340
  706 SOLV  OW      4242    6.537569319    6.404386757    4.684773134
  706 SOLV  HW1     4243    6.597182174    6.366121019    4.614179542
  706 SOLV  HW2     4244    6.591043467    6.463689105    4.744982251
  707 SOLV  OW      4245    6.827539661    3.410333349    6.068271024
  707 SOLV  HW1     4246    6.819086027    3.349165096    6.146938684
  707 SOLV  HW2     4247    6.797761781    3.362588330    5.985595394
  708 SOLV  OW      4248    2.955382610    3.689872590    5.244204512
  708 SOLV  HW1     4249    2.921265555    3.731488507    5.328502060
  708 SOLV  HW2     4250    2.988879522    3.761445318    5.182908431
  709 SOLV  OW      4251    6.173445656    5.045770647    4.826289494
  709 SOLV  HW1     4252    6.088159341    5.005353373    4.859369256
  709 SOLV  HW2     4253    6.188558854    5.018533739    4.731256885
  710 SOLV  OW      4254    3.856489550    4.358499365    6.645479231
  710 SOLV  HW1     4255    3.871551040    4.375114144    6.742932503
  710 SOLV  HW2     4256    3.861511107    4.260299961    6.627267667
  711 SOLV  OW      4257    4.509992945    3.739967515    5.884627594
  711 SOLV  HW1     4258    4.452328967    3.674591905    5.933644495
  711 SOLV  HW2     4259    4.577242026    3.690395070    5.829656268
  712 SOLV  OW      4260    3.696653876    4.016213034    3.553351878
  712 SOLV  HW1     4261    3.639831623    4.092791496    3.583491279
  712 SOLV  HW2     4262    3.638081756    3.942595585    3.519423424
  713 SOLV  OW      4263    5.646263788    4.121481554    6.343182459
  713 SOLV  HW1     4264    5.596260185    4.035087480    6.349268768
  713 SOLV  HW2     4265    5.728949228    4.108337743    6.288485706
  714 SOLV  OW      4266    6.013409178    5.134136091    4.511635425
  714 SOLV  HW1     4267    6.070218715    5.055101687    4.534610662
  714 SOLV  HW2     4268    6.072044862    5.210971659    4.485950815
  715 SOLV  OW      4269    4.089633483    3.279845666    5.256168219
  715 SOLV  HW1     4270    3.992459914    3.271336856    5.234109396
  715 SOLV  HW2     4271    4.141035871    3.300329676    5.172862640
  716 SOLV  OW      4272    4.796813134    6.358308335    4.202052999
  716 SOLV  HW1     4273    4.785555745    6.288739707    4.131094054
  716 SOLV  HW2     4274    4.834937218    6.441395238    4.161496730
  717 SOLV  OW      4275    3.856707594    3.517914157    4.754338731
  717 SOLV  HW1     4276    3.915941106    3.598392476    4.750305859
  717 SOLV  HW2     4277    3.851969379    3.475471779    4.663907455
  718 SOLV  OW      4278    3.882484746    4.636934175    0.022778282
  718 SOLV  HW1     4279    3.821121636    4.700527198   -0.024038916
  718 SOLV  HW2     4280    3.890569212    4.663143062    0.118950678
  719 SOLV  OW      4281    4.900544551    4.867495488    3.462749485
  719 SOLV  HW1     4282    4.986064784    4.874493199    3.411379671
  719 SOLV  HW2     4283    4.823292723    4.882565628    3.401052237
  720 SOLV  OW      4284    5.240435369    4.810998540    5.573116602
  720 SOLV  HW1     4285    5.250021549    4.853671882    5.663053436
  720 SOLV  HW2     4286    5.275329972    4.873073298    5.502898410
  721 SOLV  OW      4287    3.838629959    6.051524040    6.169682079
  721 SOLV  HW1     4288    3.928430587    6.077018163    6.133795642
  721 SOLV  HW2     4289    3.787378633    6.002311005    6.099302878
  722 SOLV  OW      4290    5.747150459    5.965763389    6.159352739
  722 SOLV  HW1     4291    5.699451358    5.890601444    6.113794886
  722 SOLV  HW2     4292    5.680289886    6.026512239    6.202239114
  723 SOLV  OW      4293    4.079632170    5.210058947    3.864571547
  723 SOLV  HW1     4294    4.046766295    5.303121539    3.880730271
  723 SOLV  HW2     4295    4.048849658    5.150504767    3.938784939
  724 SOLV  OW      4296    6.719600808    4.286365095    6.108252526
  724 SOLV  HW1     4297    6.806187175    4.333021459    6.090142445
  724 SOLV  HW2     4298    6.731231790    4.223105692    6.184835520
  725 SOLV  OW      4299    4.582411047    4.070475468    5.025772870
  725 SOLV  HW1     4300    4.550046778    4.078910883    5.120021767
  725 SOLV  HW2     4301    4.542803251    4.143634524    4.970272158
  726 SOLV  OW      4302    4.948043852    6.387014241    6.497300970
  726 SOLV  HW1     4303    4.980212341    6.373142945    6.403629298
  726 SOLV  HW2     4304    4.916917676    6.481428170    6.508198220
  727 SOLV  OW      4305    5.603979378    3.706238950    4.647865083
  727 SOLV  HW1     4306    5.633033998    3.615584721    4.678515645
  727 SOLV  HW2     4307    5.647339521    3.776123799    4.704766747
  728 SOLV  OW      4308    4.337605154    5.852316783    5.453879572
  728 SOLV  HW1     4309    4.407420911    5.818039613    5.516746164
  728 SOLV  HW2     4310    4.301607075    5.776489563    5.399513109
  729 SOLV  OW      4311    6.501085426    4.389580252    5.163352533
  729 SOLV  HW1     4312    6.417620036    4.361030735    5.210473145
  729 SOLV  HW2     4313    6.556719933    4.445335530    5.224981215
  730 SOLV  OW      4314    6.288956535    4.093012162    5.535860270
  730 SOLV  HW1     4315    6.383698503    4.066202160    5.553330930
  730 SOLV  HW2     4316    6.252002360    4.037901605    5.461045729
  731 SOLV  OW      4317    6.413469599    6.270865973    4.427439692
  731 SOLV  HW1     4318    6.512419600    6.282102216    4.436637206
  731 SOLV  HW2     4319    6.367340626    6.320277654    4.501145278
  732 SOLV  OW      4320    4.468796836    5.937558918    3.320632119
  732 SOLV  HW1     4321    4.464200488    6.037438102    3.322841208
  732 SOLV  HW2     4322    4.548746066    5.906742638    3.372210275
  733 SOLV  OW      4323    6.270612768    4.277885507    4.762118412
  733 SOLV  HW1     4324    6.290502958    4.311561144    4.670073295
  733 SOLV  HW2     4325    6.321481052    4.331995249    4.829099610
  734 SOLV  OW      4326    4.639795279    4.272973669    6.007884583
  734 SOLV  HW1     4327    4.698282598    4.354061555    6.010327171
  734 SOLV  HW2     4328    4.630732459    4.241271591    5.913466619
  735 SOLV  OW      4329    6.327814188    6.830975804    4.100642191
  735 SOLV  HW1     4330    6.261111457    6.761616503    4.073409168
  735 SOLV  HW2     4331    6.284671439    6.921182319    4.098908993
  736 SOLV  OW      4332    6.707770384    6.353417258    3.844132731
  736 SOLV  HW1     4333    6.691796257    6.451704098    3.853430939
  736 SOLV  HW2     4334    6.790694441    6.338085458    3.790371303
  737 SOLV  OW      4335    3.887741299    3.446197832    6.205429152
  737 SOLV  HW1     4336    3.799352500    3.449491254    6.252103466
  737 SOLV  HW2     4337    3.934410801    3.533986987    6.216238577
  738 SOLV  OW      4338    4.088541338    5.753880558    4.992844254
  738 SOLV  HW1     4339    4.031298706    5.751421100    4.910875341
  738 SOLV  HW2     4340    4.075492267    5.841110907    5.039984720
  739 SOLV  OW      4341    4.395500160    5.069732819    5.966765905
  739 SOLV  HW1     4342    4.364830367    4.978122042    5.940942100
  739 SOLV  HW2     4343    4.489791478    5.083118937    5.936270673
  740 SOLV  OW      4344    5.440857781    4.911767403    4.699006555
  740 SOLV  HW1     4345    5.365398218    4.968265738    4.665606976
  740 SOLV  HW2     4346    5.519350490    4.921449408    4.637795228
  741 SOLV  OW      4347    5.236178114    3.904531186    5.346757883
  741 SOLV  HW1     4348    5.232131106    3.815869855    5.300683689
  741 SOLV  HW2     4349    5.164236820    3.909373153    5.416047173
  742 SOLV  OW      4350    6.790373782    3.526917462    3.991356678
  742 SOLV  HW1     4351    6.867994280    3.474662944    3.956056410
  742 SOLV  HW2     4352    6.823684736    3.609891952    4.036158491
  743 SOLV  OW      4353    5.174098143    4.332001102    3.937064949
  743 SOLV  HW1     4354    5.116611786    4.263389834    3.892459857
  743 SOLV  HW2     4355    5.131606981    4.422075426    3.927964655
  744 SOLV  OW      4356    5.518199968    5.505963047    5.846752754
  744 SOLV  HW1     4357    5.501706851    5.536664758    5.753012407
  744 SOLV  HW2     4358    5.440102131    5.530677230    5.904126840
  745 SOLV  OW      4359    4.108545348    6.590513545    6.134704465
  745 SOLV  HW1     4360    4.031464138    6.546945947    6.088205454
  745 SOLV  HW2     4361    4.140846057    6.667937939    6.080262040
  746 SOLV  OW      4362    5.501591583    5.575271418    4.788965802
  746 SOLV  HW1     4363    5.548388351    5.487513942    4.799476942
  746 SOLV  HW2     4364    5.443382928    5.591733354    4.868605367
  747 SOLV  OW      4365    4.457252669    6.095973096    6.469915600
  747 SOLV  HW1     4366    4.443525282    6.115187421    6.567095144
  747 SOLV  HW2     4367    4.441873993    5.998666513    6.452697963
  748 SOLV  OW      4368    4.621839635    5.820179931    3.510699207
  748 SOLV  HW1     4369    4.616583134    5.853976902    3.604677537
  748 SOLV  HW2     4370    4.630686327    5.720566704    3.511568016
  749 SOLV  OW      4371    5.452244678    5.252853290    5.736127983
  749 SOLV  HW1     4372    5.434150851    5.191534630    5.813021893
  749 SOLV  HW2     4373    5.491788733    5.338168114    5.770152220
  750 SOLV  OW      4374    5.942893083    3.876789773    6.455241396
  750 SOLV  HW1     4375    6.028810937    3.916142658    6.487970788
  750 SOLV  HW2     4376    5.877697488    3.871548541    6.530896933
  751 SOLV  OW      4377    5.576481672    4.199780090    3.579468147
  751 SOLV  HW1     4378    5.602383898    4.103218797    3.577225159
  751 SOLV  HW2     4379    5.542018426    4.222915119    3.670446470
  752 SOLV  OW      4380    6.388663084    4.869515487    5.190162074
  752 SOLV  HW1     4381    6.453301031    4.920806552    5.246665252
  752 SOLV  HW2     4382    6.297492897    4.874506139    5.230959812
  753 SOLV  OW      4383    4.945858387    3.537725003    4.884986319
  753 SOLV  HW1     4384    4.913632429    3.631369749    4.871056096
  753 SOLV  HW2     4385    5.045397234    3.535020537    4.875685282
  754 SOLV  OW      4386    5.791376054    5.232286144    3.745728306
  754 SOLV  HW1     4387    5.814449583    5.322005796    3.708071482
  754 SOLV  HW2     4388    5.830442421    5.160782990    3.687753155
  755 SOLV  OW      4389    4.826521735    6.510555436    6.097087970
  755 SOLV  HW1     4390    4.727404880    6.523025674    6.092372470
  755 SOLV  HW2     4391    4.862202538    6.557541504    6.177840667
  756 SOLV  OW      4392    6.650689800    5.382045932    5.860533622
  756 SOLV  HW1     4393    6.622042117    5.414854762    5.770507008
  756 SOLV  HW2     4394    6.692122053    5.291487212    5.851351390
  757 SOLV  OW      4395    4.689965245    6.108510735    5.349137229
  757 SOLV  HW1     4396    4.611293790    6.061515107    5.309090636
  757 SOLV  HW2     4397    4.664311818    6.146673642    5.437945889
  758 SOLV  OW      4398    5.182134035    5.296232015    5.082251694
  758 SOLV  HW1     4399    5.272411503    5.276841198    5.043834845
  758 SOLV  HW2     4400    5.184450398    5.384020290    5.130102163
  759 SOLV  OW      4401    4.562127279    6.654507952    5.136467446
  759 SOLV  HW1     4402    4.572552928    6.573837927    5.194651650
  759 SOLV  HW2     4403    4.650821083    6.699412548    5.125574345
  760 SOLV  OW      4404    5.460153676    6.349375560    4.809836191
  760 SOLV  HW1     4405    5.505033141    6.367506153    4.897341135
  760 SOLV  HW2     4406    5.394122486    6.421980947    4.790592234
  761 SOLV  OW      4407    3.732879780    5.680174775    4.662670641
  761 SOLV  HW1     4408    3.724722633    5.675392450    4.563111775
  761 SOLV  HW2     4409    3.664754937    5.620156745    4.704601902
  762 SOLV  OW      4410    4.011974123    5.100006769    4.491364653
  762 SOLV  HW1     4411    3.917789026    5.113014123    4.460358898
  762 SOLV  HW2     4412    4.027696433    5.003097207    4.510410844
  763 SOLV  OW      4413    5.950477971    4.875032165    6.003909528
  763 SOLV  HW1     4414    5.916567980    4.832818961    6.087991308
  763 SOLV  HW2     4415    5.995679063    4.805738350    5.947724987
  764 SOLV  OW      4416    6.753190290    4.911435020    6.337290050
  764 SOLV  HW1     4417    6.773442632    5.005813539    6.311164626
  764 SOLV  HW2     4418    6.760828942    4.852279665    6.257013960
  765 SOLV  OW      4419    5.107534602    3.622541577    6.574780555
  765 SOLV  HW1     4420    5.083562295    3.547559427    6.636464233
  765 SOLV  HW2     4421    5.041307359    3.626587834    6.499951980
  766 SOLV  OW      4422    6.871190321    3.813530415    6.095889354
  766 SOLV  HW1     4423    6.772471606    3.814328422    6.079999714
  766 SOLV  HW2     4424    6.892656397    3.748952272    6.169152049
  767 SOLV  OW      4425    3.407838135    4.908993746    4.512482067
  767 SOLV  HW1     4426    3.392383039    5.007605958    4.518546046
  767 SOLV  HW2     4427    3.340721333    4.861209294    4.569173503
  768 SOLV  OW      4428    5.330343265    6.475511036    4.279291532
  768 SOLV  HW1     4429    5.328115678    6.521792044    4.190664638
  768 SOLV  HW2     4430    5.276944220    6.391109378    4.274151681
  769 SOLV  OW      4431    5.094257546    4.777732628    4.852549434
  769 SOLV  HW1     4432    5.134960912    4.846436927    4.792358442
  769 SOLV  HW2     4433    5.095936266    4.810899885    4.946884353
  770 SOLV  OW      4434    4.565979186    6.567795714    6.068953922
  770 SOLV  HW1     4435    4.484071689    6.529880400    6.025884590
  770 SOLV  HW2     4436    4.549458988    6.663280288    6.093674962
  771 SOLV  OW      4437    5.080355338    5.245434989    4.338440761
  771 SOLV  HW1     4438    4.997652662    5.208155108    4.296363218
  771 SOLV  HW2     4439    5.060511123    5.272464360    4.432651272
  772 SOLV  OW      4440    0.052399280    5.291973760    6.528829542
  772 SOLV  HW1     4441    0.109470921    5.374068793    6.526585052
  772 SOLV  HW2     4442   -0.037899078    5.313144335    6.491416065
  773 SOLV  OW      4443    6.080477219    4.388618950    6.444691953
  773 SOLV  HW1     4444    6.028757538    4.366895152    6.527485095
  773 SOLV  HW2     4445    6.017152933    4.402586148    6.368557282
  774 SOLV  OW      4446    3.999719338    6.130985666    4.319766268
  774 SOLV  HW1     4447    3.977865917    6.078338307    4.401929052
  774 SOLV  HW2     4448    4.083033282    6.184040731    4.335385068
  775 SOLV  OW      4449    4.542550975    5.743712451    4.068838770
  775 SOLV  HW1     4450    4.467740044    5.809974111    4.065272676
  775 SOLV  HW2     4451    4.629431656    5.790685347    4.053114841
  776 SOLV  OW      4452    5.166533316    5.530849888    5.213164911
  776 SOLV  HW1     4453    5.210014020    5.550526107    5.301050370
  776 SOLV  HW2     4454    5.068174451    5.547515192    5.220186072
  777 SOLV  OW      4455    5.381966856    5.005712312    3.854887071
  777 SOLV  HW1     4456    5.454982671    4.962046910    3.907458613
  777 SOLV  HW2     4457    5.404798256    5.101885720    3.839685493
  778 SOLV  OW      4458    3.998897053    4.355270045    4.980959973
  778 SOLV  HW1     4459    4.019430430    4.265355775    4.942285719
  778 SOLV  HW2     4460    4.018753170    4.426029924    4.913132279
  779 SOLV  OW      4461    6.337248658    5.962716528    4.710202002
  779 SOLV  HW1     4462    6.363144815    5.949575929    4.805900697
  779 SOLV  HW2     4463    6.419688073    5.968872650    4.653923527
  780 SOLV  OW      4464    4.845411713    3.834260888    5.956919049
  780 SOLV  HW1     4465    4.943517189    3.819000249    5.944919882
  780 SOLV  HW2     4466    4.829631077    3.884096512    6.042177241
  781 SOLV  OW      4467    4.265217024    6.161436011    4.846820613
  781 SOLV  HW1     4468    4.355644159    6.124378046    4.825574921
  781 SOLV  HW2     4469    4.244113346    6.236050497    4.783661854
  782 SOLV  OW      4470    5.253975147    6.368326544    5.877654834
  782 SOLV  HW1     4471    5.155954368    6.377827572    5.895076877
  782 SOLV  HW2     4472    5.273102831    6.275958315    5.844426544
  783 SOLV  OW      4473    3.551424191    4.852645186    5.967481553
  783 SOLV  HW1     4474    3.581127184    4.896705421    6.052203422
  783 SOLV  HW2     4475    3.575455134    4.910588976    5.889594571
  784 SOLV  OW      4476    5.268731296    6.155836877    4.574074619
  784 SOLV  HW1     4477    5.284793758    6.058133665    4.588141236
  784 SOLV  HW2     4478    5.355273574    6.201047526    4.552437065
  785 SOLV  OW      4479    3.918868581    6.768314664    4.106975203
  785 SOLV  HW1     4480    3.946535644    6.737632900    4.015908182
  785 SOLV  HW2     4481    3.966826607    6.853110864    4.129550240
  786 SOLV  OW      4482    0.003545089    5.325453374    3.797220815
  786 SOLV  HW1     4483    0.055172519    5.311731956    3.881766519
  786 SOLV  HW2     4484    0.042419136    5.268452109    3.724824587
  787 SOLV  OW      4485    3.438004575    5.759642626    5.723465327
  787 SOLV  HW1     4486    3.398964158    5.839576005    5.769144015
  787 SOLV  HW2     4487    3.396129529    5.749063229    5.633273548
  788 SOLV  OW      4488    4.300931738    6.323332496    5.251816535
  788 SOLV  HW1     4489    4.261789039    6.412052803    5.227356231
  788 SOLV  HW2     4490    4.400737273    6.329030994    5.248974079
  789 SOLV  OW      4491    4.152650454    6.140625467    5.099249551
  789 SOLV  HW1     4492    4.188767513    6.159244038    5.007866729
  789 SOLV  HW2     4493    4.178712515    6.214760774    5.161109520
  790 SOLV  OW      4494    4.785790969    6.284266245    6.866896961
  790 SOLV  HW1     4495    4.792418216    6.252907967    6.772164519
  790 SOLV  HW2     4496    4.723064322    6.224907863    6.917328548
  791 SOLV  OW      4497    4.193921790    4.986755142    5.560540128
  791 SOLV  HW1     4498    4.149623891    5.004617203    5.472676405
  791 SOLV  HW2     4499    4.145571289    5.036077665    5.632864979
  792 SOLV  OW      4500    3.721333049    6.862704410    5.712195116
  792 SOLV  HW1     4501    3.708717228    6.769014286    5.744825743
  792 SOLV  HW2     4502    3.818891890    6.880737508    5.699592688
  793 SOLV  OW      4503    3.472941447    5.646953254    5.146276823
  793 SOLV  HW1     4504    3.537937779    5.580260828    5.109817534
  793 SOLV  HW2     4505    3.386553542    5.639998809    5.096373189
  794 SOLV  OW      4506    4.450853592    5.821419547    6.387640643
  794 SOLV  HW1     4507    4.520824853    5.751904450    6.371103349
  794 SOLV  HW2     4508    4.378257226    5.782740138    6.444521302
  795 SOLV  OW      4509    3.188282741    5.844716323    5.365182817
  795 SOLV  HW1     4510    3.170403299    5.931583343    5.411403047
  795 SOLV  HW2     4511    3.101596419    5.803319692    5.337371885
  796 SOLV  OW      4512    6.140483795    6.483103507    4.285842564
  796 SOLV  HW1     4513    6.105254050    6.424119838    4.358505032
  796 SOLV  HW2     4514    6.209345495    6.433399034    4.233045483
  797 SOLV  OW      4515    6.715349511    4.596235550    3.593256195
  797 SOLV  HW1     4516    6.812637709    4.618983824    3.589065297
  797 SOLV  HW2     4517    6.661757361    4.680351855    3.600490062
  798 SOLV  OW      4518    5.457940443    4.295767122    3.817173492
  798 SOLV  HW1     4519    5.365706161    4.280891153    3.852855694
  798 SOLV  HW2     4520    5.484638721    4.390921620    3.832486449
  799 SOLV  OW      4521    4.724238884    5.233540478    4.660000808
  799 SOLV  HW1     4522    4.792666691    5.162305146    4.675651322
  799 SOLV  HW2     4523    4.654880763    5.229488136    4.731936735
  800 SOLV  OW      4524    3.448331670    4.476662328    0.116386509
  800 SOLV  HW1     4525    3.382051363    4.409720028    0.149957625
  800 SOLV  HW2     4526    3.530656525    4.473350975    0.173069796
  801 SOLV  OW      4527    3.839295136    4.207186249    5.850396137
  801 SOLV  HW1     4528    3.904140279    4.276017663    5.882938120
  801 SOLV  HW2     4529    3.886795276    4.120128358    5.837504219
  802 SOLV  OW      4530    0.035821161    4.426783398    6.025937762
  802 SOLV  HW1     4531    0.127624823    4.389271770    6.013035297
  802 SOLV  HW2     4532    0.039178902    4.500667522    6.093252934
  803 SOLV  OW      4533    3.865283667    4.627442264    4.907522828
  803 SOLV  HW1     4534    3.855507801    4.690032417    4.830137884
  803 SOLV  HW2     4535    3.775213097    4.593147586    4.934217920
  804 SOLV  OW      4536    3.599598830    4.254994329    6.343120035
  804 SOLV  HW1     4537    3.664865428    4.182552237    6.320889295
  804 SOLV  HW2     4538    3.538615327    4.223692130    6.415941834
  805 SOLV  OW      4539    4.543250715    4.091685289    5.314628128
  805 SOLV  HW1     4540    4.482955037    4.158386109    5.358410302
  805 SOLV  HW2     4541    4.498392658    4.002320120    5.312894914
  806 SOLV  OW      4542    4.388648297    4.229544103    6.544658765
  806 SOLV  HW1     4543    4.450301001    4.167800277    6.593512057
  806 SOLV  HW2     4544    4.424681751    4.322745130    6.548793287
  807 SOLV  OW      4545    4.161413802    5.438050597    5.468866498
  807 SOLV  HW1     4546    4.136601542    5.520516674    5.418019479
  807 SOLV  HW2     4547    4.142697588    5.451981532    5.566115180
  808 SOLV  OW      4548    3.947310148    5.314131265    4.642239781
  808 SOLV  HW1     4549    3.960776615    5.390206891    4.578748095
  808 SOLV  HW2     4550    3.998128640    5.234327270    4.609854548
  809 SOLV  OW      4551    6.380909736    6.031176618    3.818349108
  809 SOLV  HW1     4552    6.281931660    6.022762962    3.806767779
  809 SOLV  HW2     4553    6.424635238    6.036379072    3.728557459
  810 SOLV  OW      4554    6.619616130    3.868159708    3.759407022
  810 SOLV  HW1     4555    6.562852757    3.788245456    3.739569137
  810 SOLV  HW2     4556    6.621499307    3.928333052    3.679547378
  811 SOLV  OW      4557    3.181766843    6.673158824    3.659997900
  811 SOLV  HW1     4558    3.165686586    6.728949728    3.578570363
  811 SOLV  HW2     4559    3.190873197    6.732645189    3.739873004
  812 SOLV  OW      4560    5.403136451    4.958693198    6.361109601
  812 SOLV  HW1     4561    5.402495486    4.967284868    6.460746797
  812 SOLV  HW2     4562    5.497200384    4.964996582    6.327734355
  813 SOLV  OW      4563    6.321283451    4.369214714    4.516791166
  813 SOLV  HW1     4564    6.404301067    4.418316915    4.490362077
  813 SOLV  HW2     4565    6.271336895    4.341601486    4.434667951
  814 SOLV  OW      4566    3.900778171    6.073004940    6.817359756
  814 SOLV  HW1     4567    3.850088159    5.988426242    6.800674147
  814 SOLV  HW2     4568    3.901823814    6.128220156    6.733983464
  815 SOLV  OW      4569    4.424545359    6.451618110    4.493234144
  815 SOLV  HW1     4570    4.466894743    6.541194565    4.506797342
  815 SOLV  HW2     4571    4.369267602    6.428434686    4.573285797
  816 SOLV  OW      4572    0.218957409    4.607298458    5.502971067
  816 SOLV  HW1     4573    0.161460859    4.681120392    5.538276375
  816 SOLV  HW2     4574    0.188284010    4.582194546    5.411151400
  817 SOLV  OW      4575    5.444035022    4.422730568    4.527236435
  817 SOLV  HW1     4576    5.371752574    4.491783259    4.524273274
  817 SOLV  HW2     4577    5.433615628    4.367116723    4.609700326
  818 SOLV  OW      4578    5.332235785    5.906008529    4.598551666
  818 SOLV  HW1     4579    5.427819675    5.877113225    4.604089410
  818 SOLV  HW2     4580    5.276603680    5.848831837    4.658865772
  819 SOLV  OW      4581    5.370007257    4.578623338    5.549173813
  819 SOLV  HW1     4582    5.333311266    4.671637741    5.551002165
  819 SOLV  HW2     4583    5.446120590    4.574104545    5.484459727
  820 SOLV  OW      4584    5.546741854    5.793274022    6.073975913
  820 SOLV  HW1     4585    5.454840647    5.802959492    6.112213221
  820 SOLV  HW2     4586    5.540924620    5.787626171    5.974296569
  821 SOLV  OW      4587    5.275980284    4.381489168    0.251559433
  821 SOLV  HW1     4588    5.182853503    4.352650132    0.273855764
  821 SOLV  HW2     4589    5.280109154    4.409545771    0.155657674
  822 SOLV  OW      4590    4.800322628    4.459704541    6.316666910
  822 SOLV  HW1     4591    4.841274096    4.506146121    6.238130891
  822 SOLV  HW2     4592    4.701614656    4.451565396    6.302805066
  823 SOLV  OW      4593    4.953060894    5.056190478    5.384912003
  823 SOLV  HW1     4594    4.868718815    5.109731009    5.389570608
  823 SOLV  HW2     4595    4.931496362    4.962350086    5.357878226
  824 SOLV  OW      4596    6.309270119    4.161671088    6.133860785
  824 SOLV  HW1     4597    6.228861880    4.130896235    6.082976533
  824 SOLV  HW2     4598    6.365789828    4.219520074    6.075031964
  825 SOLV  OW      4599    4.017781210    5.922868265    5.232373103
  825 SOLV  HW1     4600    3.990430863    5.958390436    5.321768471
  825 SOLV  HW2     4601    4.057350083    5.996772836    5.177840805
  826 SOLV  OW      4602    4.108814564    6.070939375    4.077032574
  826 SOLV  HW1     4603    4.060679672    6.112244118    3.999712820
  826 SOLV  HW2     4604    4.059862827    6.091754475    4.161719212
  827 SOLV  OW      4605    6.169070597    4.120972018    4.999728248
  827 SOLV  HW1     4606    6.079989168    4.159851619    4.976180481
  827 SOLV  HW2     4607    6.235710279    4.194707167    5.010858863
  828 SOLV  OW      4608    5.440150230    4.580203209    5.812461212
  828 SOLV  HW1     4609    5.365826508    4.635250561    5.850485058
  828 SOLV  HW2     4610    5.430710638    4.575646564    5.713012073
  829 SOLV  OW      4611    3.381858777    6.595387662    4.565134004
  829 SOLV  HW1     4612    3.364767531    6.505955679    4.523766621
  829 SOLV  HW2     4613    3.405206872    6.583536313    4.661652330
  830 SOLV  OW      4614    5.878341129    4.033834554    6.227000169
  830 SOLV  HW1     4615    5.849577128    3.971146145    6.154582024
  830 SOLV  HW2     4616    5.905346625    3.981337901    6.307723969
  831 SOLV  OW      4617    5.208696787    6.341998612    3.900181963
  831 SOLV  HW1     4618    5.296642788    6.295239135    3.909157080
  831 SOLV  HW2     4619    5.135058624    6.274361559    3.898145792
  832 SOLV  OW      4620    3.919754213    3.966571093    3.404715156
  832 SOLV  HW1     4621    3.965278849    3.888960504    3.448369080
  832 SOLV  HW2     4622    3.832615879    3.984157266    3.450531635
  833 SOLV  OW      4623    4.320094705    5.960478979    5.986803970
  833 SOLV  HW1     4624    4.338748370    6.003546357    5.898490794
  833 SOLV  HW2     4625    4.399906401    5.970439394    6.046241219
  834 SOLV  OW      4626    6.116967682    0.266649388    4.361118897
  834 SOLV  HW1     4627    6.157580386    0.269460247    4.452465573
  834 SOLV  HW2     4628    6.077355149    0.355897990    4.339509867
  835 SOLV  OW      4629    4.222171161    3.414992342    5.453008354
  835 SOLV  HW1     4630    4.174869449    3.358253890    5.385589548
  835 SOLV  HW2     4631    4.205403274    3.511523632    5.432946023
  836 SOLV  OW      4632    3.530374015    6.596741124    4.324407254
  836 SOLV  HW1     4633    3.497436144    6.613906741    4.417263540
  836 SOLV  HW2     4634    3.579649499    6.677160485    4.291142597
  837 SOLV  OW      4635    5.608465685    4.632964929    6.329936569
  837 SOLV  HW1     4636    5.592762589    4.636083622    6.231217062
  837 SOLV  HW2     4637    5.652157724    4.546280673    6.353994146
  838 SOLV  OW      4638    6.739859535    5.184806304    6.186379665
  838 SOLV  HW1     4639    6.678441567    5.121493373    6.139270153
  838 SOLV  HW2     4640    6.833499043    5.170424246    6.154336380
  839 SOLV  OW      4641    6.508266065    5.718578885    3.512296518
  839 SOLV  HW1     4642    6.524795017    5.657744597    3.589936375
  839 SOLV  HW2     4643    6.410035216    5.734975545    3.503148514
  840 SOLV  OW      4644    3.716719993    5.947150127    5.939753121
  840 SOLV  HW1     4645    3.645655713    5.976215209    5.875670780
  840 SOLV  HW2     4646    3.786974758    5.895748538    5.890523594
  841 SOLV  OW      4647    6.058993875    5.136162040    5.715048037
  841 SOLV  HW1     4648    6.138247861    5.176751536    5.760577673
  841 SOLV  HW2     4649    5.981575193    5.199243880    5.720398905
  842 SOLV  OW      4650    6.253004707    5.314017288    5.286996565
  842 SOLV  HW1     4651    6.249867389    5.218350624    5.315974537
  842 SOLV  HW2     4652    6.234315929    5.373207771    5.365411162
  843 SOLV  OW      4653    0.208746626    3.486084338    5.990607867
  843 SOLV  HW1     4654    0.115187531    3.486103170    6.025916443
  843 SOLV  HW2     4655    0.224278999    3.402796276    5.937468436
  844 SOLV  OW      4656    4.309262218    5.924767194    4.469686237
  844 SOLV  HW1     4657    4.394336560    5.888354076    4.431785300
  844 SOLV  HW2     4658    4.301296173    5.897752563    4.565638058
  845 SOLV  OW      4659    6.590181835    6.011537796    4.271616351
  845 SOLV  HW1     4660    6.663831650    6.063726910    4.228559937
  845 SOLV  HW2     4661    6.558103514    5.940902553    4.208502456
  846 SOLV  OW      4662    4.554555547    5.890101818    5.650741284
  846 SOLV  HW1     4663    4.503453292    5.973909585    5.669878156
  846 SOLV  HW2     4664    4.542463889    5.825717825    5.726304562
  847 SOLV  OW      4665    4.204310713    4.814031494    4.846316737
  847 SOLV  HW1     4666    4.156218119    4.750508316    4.906763112
  847 SOLV  HW2     4667    4.175360575    4.907605429    4.866506095
  848 SOLV  OW      4668    3.489757052    5.287234878    5.159932476
  848 SOLV  HW1     4669    3.541604532    5.349724847    5.101563973
  848 SOLV  HW2     4670    3.473673612    5.330251819    5.248763022
  849 SOLV  OW      4671    5.504590886    5.654065430    5.202659645
  849 SOLV  HW1     4672    5.424409591    5.638967669    5.144826895
  849 SOLV  HW2     4673    5.572013457    5.582212018    5.185551072
  850 SOLV  OW      4674    3.814082231    5.738136812    5.236637292
  850 SOLV  HW1     4675    3.891633105    5.797900902    5.216238600
  850 SOLV  HW2     4676    3.728763829    5.788677367    5.223660801
  851 SOLV  OW      4677    5.475704306    6.292569538    3.834159656
  851 SOLV  HW1     4678    5.439399456    6.279225426    3.741943103
  851 SOLV  HW2     4679    5.574116134    6.274762599    3.834114366
  852 SOLV  OW      4680    4.611330657    6.712676819    3.608079088
  852 SOLV  HW1     4681    4.700931474    6.748357932    3.634543913
  852 SOLV  HW2     4682    4.576691303    6.652751838    3.680265009
  853 SOLV  OW      4683    5.286481698    6.738763904    5.256729433
  853 SOLV  HW1     4684    5.282367192    6.669605247    5.328854237
  853 SOLV  HW2     4685    5.381535677    6.766371312    5.242433728
  854 SOLV  OW      4686    0.063648216    3.818692547    4.353071220
  854 SOLV  HW1     4687    0.095903594    3.894734399    4.409450666
  854 SOLV  HW2     4688    0.016228616    3.752197829    4.410787779
  855 SOLV  OW      4689    3.560405934    3.902961276    6.217104568
  855 SOLV  HW1     4690    3.516136962    3.975318038    6.164126405
  855 SOLV  HW2     4691    3.532188875    3.813767937    6.181746416
  856 SOLV  OW      4692    6.242039842    5.477354090    4.647590943
  856 SOLV  HW1     4693    6.335346714    5.473522212    4.683382520
  856 SOLV  HW2     4694    6.210458634    5.572243957    4.647001914
  857 SOLV  OW      4695    5.999065113    5.651550100    4.449336300
  857 SOLV  HW1     4696    6.031365389    5.690011222    4.535808679
  857 SOLV  HW2     4697    6.073686857    5.651949636    4.382767270
  858 SOLV  OW      4698    5.393092482    6.198452131    3.594664758
  858 SOLV  HW1     4699    5.321998854    6.133498168    3.621622512
  858 SOLV  HW2     4700    5.353202424    6.289725518    3.585835705
  859 SOLV  OW      4701    6.242421947    3.539766527    3.345832625
  859 SOLV  HW1     4702    6.335626240    3.505277572    3.334657049
  859 SOLV  HW2     4703    6.207445598    3.512780051    3.435553032
  860 SOLV  OW      4704    6.140155244    5.365747491    4.403127363
  860 SOLV  HW1     4705    6.056901956    5.415779072    4.379341373
  860 SOLV  HW2     4706    6.186852204    5.412549925    4.478153533
  861 SOLV  OW      4707    5.074325115    5.488557209    6.790673635
  861 SOLV  HW1     4708    5.074413014    5.582076672    6.826113383
  861 SOLV  HW2     4709    5.047003275    5.489415888    6.694472778
  862 SOLV  OW      4710    3.686052676    5.945346465    4.809910865
  862 SOLV  HW1     4711    3.716259459    5.860645267    4.766170067
  862 SOLV  HW2     4712    3.704062896    5.940359754    4.908159062
  863 SOLV  OW      4713    5.670633308    4.732431296    3.136458760
  863 SOLV  HW1     4714    5.612295037    4.720806474    3.056065997
  863 SOLV  HW2     4715    5.644025090    4.815613252    3.185183937
  864 SOLV  OW      4716    4.928007913    5.071497713    4.731677196
  864 SOLV  HW1     4717    4.947697478    5.004716587    4.659885283
  864 SOLV  HW2     4718    4.956514313    5.034657022    4.820173765
  865 SOLV  OW      4719    4.571374249    3.788036275    5.044540384
  865 SOLV  HW1     4720    4.618389872    3.864339724    5.088915415
  865 SOLV  HW2     4721    4.613457121    3.701892726    5.073003002
  866 SOLV  OW      4722    5.561146127    3.572137809    5.047352602
  866 SOLV  HW1     4723    5.506600091    3.646269563    5.008246913
  866 SOLV  HW2     4724    5.622802550    3.609213754    5.116806615
  867 SOLV  OW      4725    5.015405996    5.083456557    5.051997112
  867 SOLV  HW1     4726    5.071965111    5.161523403    5.078613429
  867 SOLV  HW2     4727    5.067481712    4.998934605    5.064075688
  868 SOLV  OW      4728    4.039776617    6.837495140    3.534835848
  868 SOLV  HW1     4729    3.953559947    6.830425771    3.585018494
  868 SOLV  HW2     4730    4.097134856    6.907800097    3.576893051
  869 SOLV  OW      4731    4.105262779    0.001063288    3.881311376
  869 SOLV  HW1     4732    4.040165620    0.073945761    3.860045448
  869 SOLV  HW2     4733    4.061053940   -0.087772532    3.868845211
  870 SOLV  OW      4734    5.228138413    4.063685209    5.107261307
  870 SOLV  HW1     4735    5.274683224    4.016419572    5.032418536
  870 SOLV  HW2     4736    5.203542016    3.997619044    5.178199304
  871 SOLV  OW      4737    5.291991028    3.916403308    6.189165928
  871 SOLV  HW1     4738    5.222684780    3.862176984    6.141666559
  871 SOLV  HW2     4739    5.275233142    4.013614202    6.172758144
  872 SOLV  OW      4740    5.239785020    5.351303098    0.036480734
  872 SOLV  HW1     4741    5.200838936    5.411830555   -0.032955379
  872 SOLV  HW2     4742    5.328560968    5.386898130    0.065695626
  873 SOLV  OW      4743    4.138769867    4.098951370    4.560884976
  873 SOLV  HW1     4744    4.216007811    4.041776150    4.588583781
  873 SOLV  HW2     4745    4.093310303    4.057585155    4.481991281
  874 SOLV  OW      4746    5.698154816    6.143734449    4.203569478
  874 SOLV  HW1     4747    5.670513959    6.238473083    4.219767523
  874 SOLV  HW2     4748    5.671037433    6.087321401    4.281569295
  875 SOLV  OW      4749    5.267163962    4.673607820    4.481080665
  875 SOLV  HW1     4750    5.167426788    4.677033870    4.474696426
  875 SOLV  HW2     4751    5.307135603    4.729365958    4.408312183
  876 SOLV  OW      4752    4.857661013    4.055228809    3.846177145
  876 SOLV  HW1     4753    4.864927404    4.118968560    3.922897481
  876 SOLV  HW2     4754    4.775275155    3.999543133    3.856817184
  877 SOLV  OW      4755    6.827415855    4.035233668    4.781727309
  877 SOLV  HW1     4756    6.850107592    4.050505567    4.877922710
  877 SOLV  HW2     4757    6.788143196    4.118706234    4.743105625
  878 SOLV  OW      4758    5.235538433    5.295072166    3.735032418
  878 SOLV  HW1     4759    5.204408220    5.378688192    3.780211080
  878 SOLV  HW2     4760    5.334064618    5.284577278    3.748605413
  879 SOLV  OW      4761    3.464833352    5.662674825    3.666090441
  879 SOLV  HW1     4762    3.554916285    5.621952138    3.650967410
  879 SOLV  HW2     4763    3.446015638    5.729564715    3.594162954
  880 SOLV  OW      4764    5.224657139    4.692226965    5.953175713
  880 SOLV  HW1     4765    5.255922228    4.717946582    6.044624141
  880 SOLV  HW2     4766    5.189175023    4.773041874    5.906147127
  881 SOLV  OW      4767    3.778116708    4.862800658    6.496024971
  881 SOLV  HW1     4768    3.810197161    4.825605154    6.408910317
  881 SOLV  HW2     4769    3.678355615    4.869673188    6.494597999
  882 SOLV  OW      4770    5.736220995    4.157926391    4.653982626
  882 SOLV  HW1     4771    5.687863660    4.189880429    4.572482151
  882 SOLV  HW2     4772    5.829481514    4.131639872    4.629218248
  883 SOLV  OW      4773    6.315077208    4.788059439    6.464697525
  883 SOLV  HW1     4774    6.391755844    4.850667706    6.478928837
  883 SOLV  HW2     4775    6.268522884    4.811281051    6.379285007
  884 SOLV  OW      4776    4.156451716    6.747836684    4.326649930
  884 SOLV  HW1     4777    4.164945472    6.832766287    4.274531657
  884 SOLV  HW2     4778    4.174380177    6.766136522    4.423320180
  885 SOLV  OW      4779    6.132826539    4.333876694    3.763800400
  885 SOLV  HW1     4780    6.138887888    4.279473461    3.847487861
  885 SOLV  HW2     4781    6.055953171    4.397439394    3.770890429
  886 SOLV  OW      4782    4.679667660    5.331083061    5.642757460
  886 SOLV  HW1     4783    4.776230310    5.353979740    5.630383522
  886 SOLV  HW2     4784    4.670563039    5.263517393    5.715926233
  887 SOLV  OW      4785    5.620716110    5.322064822    4.770390181
  887 SOLV  HW1     4786    5.575035394    5.314562352    4.681740883
  887 SOLV  HW2     4787    5.711616573    5.280766310    4.764626182
  888 SOLV  OW      4788    4.958672470    4.568986976    6.527972243
  888 SOLV  HW1     4789    4.885620928    4.536866944    6.467707691
  888 SOLV  HW2     4790    4.975855510    4.665976565    6.510716436
  889 SOLV  OW      4791    4.187036717    3.493423069    6.867776976
  889 SOLV  HW1     4792    4.270060286    3.443079517    6.891744305
  889 SOLV  HW2     4793    4.211835579    3.577966180    6.820455908
  890 SOLV  OW      4794    6.319755606    4.540883085    4.069855749
  890 SOLV  HW1     4795    6.412839774    4.523403008    4.101975720
  890 SOLV  HW2     4796    6.297191993    4.637283279    4.083991324
  891 SOLV  OW      4797    5.396800655    6.033945460    4.254780155
  891 SOLV  HW1     4798    5.461430091    6.044901813    4.330309034
  891 SOLV  HW2     4799    5.431408422    6.081856154    4.174105193
  892 SOLV  OW      4800    6.562914704    5.586869194    3.746314229
  892 SOLV  HW1     4801    6.566762292    5.488943378    3.766251178
  892 SOLV  HW2     4802    6.618202454    5.636667229    3.813135476
  893 SOLV  OW      4803    5.606516130    6.400436835    4.235809655
  893 SOLV  HW1     4804    5.510443248    6.415589230    4.212533146
  893 SOLV  HW2     4805    5.635041442    6.467143683    4.304641735
  894 SOLV  OW      4806    4.200935548    6.418597088    5.743850320
  894 SOLV  HW1     4807    4.192211055    6.513395852    5.713237992
  894 SOLV  HW2     4808    4.238237224    6.362927284    5.669624597
  895 SOLV  OW      4809    3.437792541    4.542259588    5.937038424
  895 SOLV  HW1     4810    3.495955848    4.620486858    5.959377360
  895 SOLV  HW2     4811    3.469354832    4.461822950    5.987390105
  896 SOLV  OW      4812    3.898425583    6.221115188    3.922530080
  896 SOLV  HW1     4813    3.824942691    6.242575617    3.986884333
  896 SOLV  HW2     4814    3.882224483    6.130992414    3.882315938
  897 SOLV  OW      4815    4.021927241    4.138419378    4.809931259
  897 SOLV  HW1     4816    4.091941309    4.091747591    4.863983962
  897 SOLV  HW2     4817    4.050097755    4.140960993    4.714004890
  898 SOLV  OW      4818    3.497149715    4.862870440    6.513416328
  898 SOLV  HW1     4819    3.450654822    4.779295825    6.484171358
  898 SOLV  HW2     4820    3.430554590    4.925702997    6.553651461
  899 SOLV  OW      4821    4.260761148    3.931635458    6.537160063
  899 SOLV  HW1     4822    4.198203441    3.992166925    6.487941012
  899 SOLV  HW2     4823    4.304603187    3.982289056    6.611403506
  900 SOLV  OW      4824    4.180939438    6.087373779    6.862292486
  900 SOLV  HW1     4825    4.175219429    6.137932477    6.948388597
  900 SOLV  HW2     4826    4.095908618    6.036813984    6.847634393
  901 SOLV  OW      4827    6.781276009    4.466247257    5.421145695
  901 SOLV  HW1     4828    6.769990874    4.565443428    5.427007630
  901 SOLV  HW2     4829    6.861608521    4.445090257    5.365461837
  902 SOLV  OW      4830    3.988735904    5.213440797    5.370883336
  902 SOLV  HW1     4831    3.986510809    5.232405646    5.272715271
  902 SOLV  HW2     4832    4.056288470    5.272723231    5.414743909
  903 SOLV  OW      4833    4.277533288    4.287096235    5.088523267
  903 SOLV  HW1     4834    4.209913687    4.348748606    5.048168587
  903 SOLV  HW2     4835    4.364490305    4.296719333    5.040069948
  904 SOLV  OW      4836    3.955501260    6.516024733    4.823397407
  904 SOLV  HW1     4837    3.959288561    6.422644951    4.858996763
  904 SOLV  HW2     4838    4.011472821    6.575843511    4.880758376
  905 SOLV  OW      4839    5.384252677    5.127143253    5.971974938
  905 SOLV  HW1     4840    5.341205472    5.198180612    6.027658616
  905 SOLV  HW2     4841    5.458987931    5.085170702    6.023481704
  906 SOLV  OW      4842    3.791035404    4.975512886    5.376425553
  906 SOLV  HW1     4843    3.753698032    4.984773281    5.284120608
  906 SOLV  HW2     4844    3.865228061    5.041351595    5.389102864
  907 SOLV  OW      4845    6.031254616    4.583893279    4.546080699
  907 SOLV  HW1     4846    5.973420448    4.507842203    4.516536718
  907 SOLV  HW2     4847    6.127031139    4.562229443    4.527136124
  908 SOLV  OW      4848    4.980540506    3.827384735    4.216923349
  908 SOLV  HW1     4849    4.919354893    3.765937337    4.167099921
  908 SOLV  HW2     4850    4.931308426    3.868338339    4.293740008
  909 SOLV  OW      4851    4.086662820    4.839066274    4.560751885
  909 SOLV  HW1     4852    4.158855440    4.824789469    4.628474122
  909 SOLV  HW2     4853    4.109320057    4.789424573    4.476941506
  910 SOLV  OW      4854    5.338158016    4.278923452    5.257349593
  910 SOLV  HW1     4855    5.386676382    4.215983249    5.318062644
  910 SOLV  HW2     4856    5.291684133    4.226904773    5.185685317
  911 SOLV  OW      4857    4.861000833    5.657266147    6.347981406
  911 SOLV  HW1     4858    4.766896922    5.658201983    6.314163940
  911 SOLV  HW2     4859    4.887377594    5.749677349    6.375629850
  912 SOLV  OW      4860    4.407299967    4.245432315    3.949748401
  912 SOLV  HW1     4861    4.473087584    4.316057658    3.975933257
  912 SOLV  HW2     4862    4.401745071    4.240406466    3.850021753
  913 SOLV  OW      4863    4.006353583    4.329403569    4.191462126
  913 SOLV  HW1     4864    4.049401959    4.380502864    4.117050065
  913 SOLV  HW2     4865    4.002402147    4.386725612    4.273315412
  914 SOLV  OW      4866    3.503478167    5.097884106    5.415545878
  914 SOLV  HW1     4867    3.537824016    5.004785907    5.403102018
  914 SOLV  HW2     4868    3.580592958    5.161150748    5.422784954
  915 SOLV  OW      4869    3.830836695    4.436183870    3.714689068
  915 SOLV  HW1     4870    3.757800353    4.460856850    3.778395979
  915 SOLV  HW2     4871    3.891368382    4.369211317    3.757726151
  916 SOLV  OW      4872    5.858754022    5.531780558    4.056021331
  916 SOLV  HW1     4873    5.958411439    5.534682603    4.063884983
  916 SOLV  HW2     4874    5.819771567    5.494400884    4.140193128
  917 SOLV  OW      4875    5.182508069    5.169402031    5.328692872
  917 SOLV  HW1     4876    5.166314792    5.228605452    5.249735335
  917 SOLV  HW2     4877    5.100195271    5.115848312    5.347615874
  918 SOLV  OW      4878    4.967852286    4.923751347    0.160604264
  918 SOLV  HW1     4879    5.048457502    4.892999616    0.211186640
  918 SOLV  HW2     4880    4.986892032    5.012317204    0.118237356
  919 SOLV  OW      4881    6.547440714    2.993679214    6.673354578
  919 SOLV  HW1     4882    6.626068464    2.937571741    6.699260109
  919 SOLV  HW2     4883    6.476640404    2.986275984    6.743596499
  920 SOLV  OW      4884    6.539770825    6.731903759    4.675889899
  920 SOLV  HW1     4885    6.589110593    6.807056374    4.632077680
  920 SOLV  HW2     4886    6.605357676    6.666330690    4.713311160
  921 SOLV  OW      4887    3.879489991    4.680277509    3.963323065
  921 SOLV  HW1     4888    3.796581386    4.628135451    3.943098541
  921 SOLV  HW2     4889    3.872391761    4.771295540    3.922494172
  922 SOLV  OW      4890    6.426611157    4.447336829    4.910067341
  922 SOLV  HW1     4891    6.466125690    4.431333379    5.000534004
  922 SOLV  HW2     4892    6.392614436    4.541235963    4.904700392
  923 SOLV  OW      4893    6.607411102    4.863625159    3.580301263
  923 SOLV  HW1     4894    6.576326171    4.873500173    3.485769509
  923 SOLV  HW2     4895    6.648325543    4.949533257    3.611055245
  924 SOLV  OW      4896    3.520694902    6.158617160    4.520579287
  924 SOLV  HW1     4897    3.460456157    6.173311460    4.599047511
  924 SOLV  HW2     4898    3.573786133    6.241599945    4.503341903
  925 SOLV  OW      4899    0.634844496    5.397319271    3.763237622
  925 SOLV  HW1     4900    0.696665737    5.367073017    3.690676474
  925 SOLV  HW2     4901    0.540147511    5.383045075    3.734420068
  926 SOLV  OW      4902    4.127411780    3.526486390    4.526266456
  926 SOLV  HW1     4903    4.110086309    3.586737674    4.604174440
  926 SOLV  HW2     4904    4.167104537    3.579503112    4.451341745
  927 SOLV  OW      4905    5.016397861    5.150440510    0.040393358
  927 SOLV  HW1     4906    4.939854385    5.197186044   -0.003851758
  927 SOLV  HW2     4907    5.088411000    5.216677537    0.061091122
  928 SOLV  OW      4908    5.939589841    0.156321772    4.755647182
  928 SOLV  HW1     4909    5.886188198    0.225865214    4.803748636
  928 SOLV  HW2     4910    5.885463628    0.072644220    4.747274167
  929 SOLV  OW      4911    6.538387528    4.519296960    4.411772434
  929 SOLV  HW1     4912    6.552736755    4.507641713    4.313486719
  929 SOLV  HW2     4913    6.608532824    4.580285531    4.448676358
  930 SOLV  OW      4914    3.568559296    4.838136240    3.746458910
  930 SOLV  HW1     4915    3.525625290    4.875909198    3.828503519
  930 SOLV  HW2     4916    3.659454348    4.878225927    3.734956848
  931 SOLV  OW      4917    3.659652509    4.550654928    6.678813219
  931 SOLV  HW1     4918    3.747481077    4.502855468    6.677631178
  931 SOLV  HW2     4919    3.623779484    4.556723547    6.585666571
  932 SOLV  OW      4920    5.784779508    6.748248615    5.341767830
  932 SOLV  HW1     4921    5.753108281    6.653420492    5.344256544
  932 SOLV  HW2     4922    5.878589930    6.752952150    5.376105698
  933 SOLV  OW      4923    3.609281366    6.067785988    3.772505254
  933 SOLV  HW1     4924    3.619329957    6.165625855    3.754387461
  933 SOLV  HW2     4925    3.699332355    6.027551036    3.789050478
  934 SOLV  OW      4926    6.203276102    4.875525038    6.227666009
  934 SOLV  HW1     4927    6.255024456    4.934454635    6.165608499
  934 SOLV  HW2     4928    6.116553711    4.850063261    6.184857202
  935 SOLV  OW      4929    4.350484213    3.644635017    3.609020887
  935 SOLV  HW1     4930    4.444174812    3.666629546    3.636222818
  935 SOLV  HW2     4931    4.287972513    3.713132118    3.646465680
  936 SOLV  OW      4932    4.561259168    4.314704710    4.622454428
  936 SOLV  HW1     4933    4.561094420    4.234832310    4.562271304
  936 SOLV  HW2     4934    4.641064741    4.371484966    4.602238328
  937 SOLV  OW      4935    5.350543021    4.387314886    3.276895878
  937 SOLV  HW1     4936    5.368266280    4.298071834    3.235403623
  937 SOLV  HW2     4937    5.415056915    4.402646321    3.351748432
  938 SOLV  OW      4938    4.131412733    6.015246679    5.490773395
  938 SOLV  HW1     4939    4.092354216    5.998480680    5.581298247
  938 SOLV  HW2     4940    4.195174806    5.941690241    5.467855150
  939 SOLV  OW      4941    6.371629722    4.525331234    3.748960895
  939 SOLV  HW1     4942    6.308748699    4.458819380    3.789256722
  939 SOLV  HW2     4943    6.449612828    4.477337673    3.708752476
  940 SOLV  OW      4944    3.549351730    6.812880993    3.935287649
  940 SOLV  HW1     4945    3.568389645    6.909249296    3.916559375
  940 SOLV  HW2     4946    3.600242716    6.755751830    3.870895364
  941 SOLV  OW      4947    4.206350088    5.770487334    5.690113003
  941 SOLV  HW1     4948    4.188179169    5.673109534    5.676360259
  941 SOLV  HW2     4949    4.257259143    5.806257807    5.611815248
  942 SOLV  OW      4950    6.473354159    4.329531272    6.015454496
  942 SOLV  HW1     4951    6.488912948    4.340214611    5.917242803
  942 SOLV  HW2     4952    6.556601263    4.295004367    6.058808652
  943 SOLV  OW      4953    5.365964877    5.839846795    3.958663563
  943 SOLV  HW1     4954    5.432825284    5.912236096    3.975725224
  943 SOLV  HW2     4955    5.396882164    5.755094202    4.001822752
  944 SOLV  OW      4956    5.206345108    3.518185387    4.825467909
  944 SOLV  HW1     4957    5.250509751    3.435019937    4.791779404
  944 SOLV  HW2     4958    5.256795833    3.598193467    4.792982776
  945 SOLV  OW      4959    0.101117301    3.960977259    5.898346934
  945 SOLV  HW1     4960    0.048903531    3.898720807    5.956652259
  945 SOLV  HW2     4961    0.184726517    3.988713223    5.945695728
  946 SOLV  OW      4962    5.330370447    2.934653453    4.942175197
  946 SOLV  HW1     4963    5.345372156    2.851126396    4.889261601
  946 SOLV  HW2     4964    5.291867474    3.005273570    4.882745362
  947 SOLV  OW      4965    6.810192720    6.108376803    4.137262857
  947 SOLV  HW1     4966    6.804760617    6.208223129    4.135651468
  947 SOLV  HW2     4967    6.847215442    6.075618004    4.050328362
  948 SOLV  OW      4968    5.428566842    4.102264711    5.743548155
  948 SOLV  HW1     4969    5.473257578    4.191667725    5.746959384
  948 SOLV  HW2     4970    5.491435220    4.032279651    5.777481162
  949 SOLV  OW      4971    5.626342588    5.648082939    4.428612715
  949 SOLV  HW1     4972    5.606600784    5.711843515    4.354135780
  949 SOLV  HW2     4973    5.627435010    5.697635246    4.515475868
  950 SOLV  OW      4974    4.430175366    3.846427374    5.310014305
  950 SOLV  HW1     4975    4.465847214    3.815275758    5.398088934
  950 SOLV  HW2     4976    4.490294195    3.814756387    5.236647589
  951 SOLV  OW      4977    4.515183490    5.810386160    4.362027398
  951 SOLV  HW1     4978    4.586162189    5.805579343    4.432318590
  951 SOLV  HW2     4979    4.554910382    5.788099635    4.272993927
  952 SOLV  OW      4980    4.187283995    3.737432896    6.731803961
  952 SOLV  HW1     4981    4.148706808    3.812551234    6.785385122
  952 SOLV  HW2     4982    4.258638322    3.772855386    6.671341859
  953 SOLV  OW      4983    6.653977276    5.335914360    3.826345677
  953 SOLV  HW1     4984    6.626210568    5.306644493    3.917853802
  953 SOLV  HW2     4985    6.753255258    5.347703878    3.823830734
  954 SOLV  OW      4986    6.683867751    0.104954145    3.327880546
  954 SOLV  HW1     4987    6.738138247    0.106987681    3.411856968
  954 SOLV  HW2     4988    6.667477921    0.010004945    3.301095824
  955 SOLV  OW      4989    6.454781559    6.288076885    3.898429507
  955 SOLV  HW1     4990    6.551291297    6.292142778    3.872524702
  955 SOLV  HW2     4991    6.419490116    6.196116469    3.881124733
  956 SOLV  OW      4992    5.242794435    6.742083903    4.970839363
  956 SOLV  HW1     4993    5.257168484    6.716698606    5.066498665
  956 SOLV  HW2     4994    5.279756541    6.833607744    4.954746274
  957 SOLV  OW      4995    5.224653258    3.936786084    3.456214604
  957 SOLV  HW1     4996    5.130796739    3.936317227    3.421707590
  957 SOLV  HW2     4997    5.253445902    4.031051591    3.473153304
  958 SOLV  OW      4998    6.314131872    5.232419264    4.253953638
  958 SOLV  HW1     4999    6.368319968    5.168808270    4.308898486
  958 SOLV  HW2     5000    6.239787080    5.269532456    4.309604813
  959 SOLV  OW      5001    6.168485107    4.010762061    5.305567153
  959 SOLV  HW1     5002    6.161868641    3.911132072    5.299933457
  959 SOLV  HW2     5003    6.174309311    4.049029872    5.213354069
  960 SOLV  OW      5004    4.667493886    4.809247031    3.636958035
  960 SOLV  HW1     5005    4.592595512    4.875301839    3.631603483
  960 SOLV  HW2     5006    4.713970443    4.804341184    3.548541606
  961 SOLV  OW      5007    6.048404468    5.981834639    4.934559716
  961 SOLV  HW1     5008    6.048321419    6.037662057    4.851583553
  961 SOLV  HW2     5009    6.048219985    5.885001358    4.909559967
  962 SOLV  OW      5010    4.305717455    5.145040982    4.186716948
  962 SOLV  HW1     5011    4.263703298    5.230786746    4.216455305
  962 SOLV  HW2     5012    4.314004582    5.083154685    4.264840418
  963 SOLV  OW      5013    5.486805442    4.700604045    6.774525774
  963 SOLV  HW1     5014    5.477995823    4.652479552    6.687310959
  963 SOLV  HW2     5015    5.572077718    4.752853551    6.775275345
  964 SOLV  OW      5016    5.416221892    4.062983523    5.463553682
  964 SOLV  HW1     5017    5.403911634    4.078969062    5.561504197
  964 SOLV  HW2     5018    5.353637309    3.991037730    5.433413851
  965 SOLV  OW      5019    6.578249473    4.438958632    5.755665502
  965 SOLV  HW1     5020    6.566355300    4.511417474    5.687770968
  965 SOLV  HW2     5021    6.610896348    4.355953759    5.710435747
  966 SOLV  OW      5022    5.978749320    4.600018764    0.096233994
  966 SOLV  HW1     5023    5.906865137    4.530524141    0.098458442
  966 SOLV  HW2     5024    5.937228418    4.690975468    0.098377818
  967 SOLV  OW      5025    4.835642267    5.288798755    4.026706167
  967 SOLV  HW1     5026    4.900621921    5.234556963    3.973442152
  967 SOLV  HW2     5027    4.845469530    5.266704567    4.123746207
  968 SOLV  OW      5028    4.547577087    4.714067193    6.034199753
  968 SOLV  HW1     5029    4.473382260    4.762065981    5.987371828
  968 SOLV  HW2     5030    4.523670843    4.617476766    6.044218826
  969 SOLV  OW      5031    5.641491567    6.023413841    3.568946837
  969 SOLV  HW1     5032    5.564654833    6.086472391    3.557917311
  969 SOLV  HW2     5033    5.712881832    6.045975480    3.502642353
  970 SOLV  OW      5034    4.883103347    4.231473895    4.745098947
  970 SOLV  HW1     5035    4.972182239    4.243267346    4.789005061
  970 SOLV  HW2     5036    4.861139896    4.134041988    4.739954239
  971 SOLV  OW      5037    4.535208272    4.046481145    6.670788758
  971 SOLV  HW1     5038    4.606685170    4.035368462    6.601730888
  971 SOLV  HW2     5039    4.527943202    3.962750793    6.724990534
  972 SOLV  OW      5040    5.741635175    4.147377996    6.751958894
  972 SOLV  HW1     5041    5.767034062    4.050844796    6.745935758
  972 SOLV  HW2     5042    5.696313983    4.164497744    6.839439771
  973 SOLV  OW      5043    4.814693137    6.460690049    5.103941765
  973 SOLV  HW1     5044    4.739062769    6.453862026    5.169019176
  973 SOLV  HW2     5045    4.811803316    6.382848496    5.041220682
  974 SOLV  OW      5046    4.934407428    5.242490648    6.472950069
  974 SOLV  HW1     5047    4.928790847    5.199106108    6.383018717
  974 SOLV  HW2     5048    4.860577370    5.208302988    6.531102824
  975 SOLV  OW      5049    6.704966636    4.120135685    6.337118984
  975 SOLV  HW1     5050    6.637990154    4.142695860    6.407877775
  975 SOLV  HW2     5051    6.744621220    4.030330687    6.356201402
  976 SOLV  OW      5052    4.621941305    5.403557510    4.317441264
  976 SOLV  HW1     5053    4.625948997    5.307701541    4.345680194
  976 SOLV  HW2     5054    4.595580312    5.408831867    4.221113087
  977 SOLV  OW      5055    3.717973454    5.635353731    4.386474786
  977 SOLV  HW1     5056    3.632527424    5.614448921    4.338914280
  977 SOLV  HW2     5057    3.761060580    5.715016431    4.344079575
  978 SOLV  OW      5058    3.489472123    5.851643884    3.911230243
  978 SOLV  HW1     5059    3.526433466    5.927227581    3.857169741
  978 SOLV  HW2     5060    3.454675780    5.780719390    3.849906948
  979 SOLV  OW      5061    6.589060440    4.479827367    3.383800874
  979 SOLV  HW1     5062    6.655191966    4.514419780    3.450371948
  979 SOLV  HW2     5063    6.516801674    4.547635484    3.370300682
  980 SOLV  OW      5064    4.238508396    4.486910004    3.484711483
  980 SOLV  HW1     5065    4.167999209    4.514832817    3.419517307
  980 SOLV  HW2     5066    4.226892238    4.537642186    3.570109165
  981 SOLV  OW      5067    4.657323277    3.540043268    6.877721250
  981 SOLV  HW1     5068    4.744723109    3.495897146    6.898029614
  981 SOLV  HW2     5069    4.653857053    3.563991888    6.780693166
  982 SOLV  OW      5070    4.736102740    5.185538445    5.078966205
  982 SOLV  HW1     5071    4.713050211    5.159616841    5.172765589
  982 SOLV  HW2     5072    4.829321018    5.155886799    5.058163015
  983 SOLV  OW      5073    4.923544323    5.805386581    5.092977325
  983 SOLV  HW1     5074    4.939115740    5.723992967    5.148959910
  983 SOLV  HW2     5075    4.854661261    5.785241348    5.023330931
  984 SOLV  OW      5076    5.096209325    4.834252879    6.832450237
  984 SOLV  HW1     5077    5.057153005    4.751421997    6.792259621
  984 SOLV  HW2     5078    5.036935427    4.866638898    6.906202058
  985 SOLV  OW      5079    5.325299753    6.717044731    4.399213181
  985 SOLV  HW1     5080    5.347853183    6.701679153    4.495427137
  985 SOLV  HW2     5081    5.333626565    6.631017031    4.348897168
  986 SOLV  OW      5082    4.982553628    6.378775788    5.916372963
  986 SOLV  HW1     5083    4.927683781    6.405167355    5.995709175
  986 SOLV  HW2     5084    4.930432127    6.315136002    5.859498435
  987 SOLV  OW      5085    4.697745768    5.475934007    5.140832818
  987 SOLV  HW1     5086    4.651771709    5.553089361    5.096846291
  987 SOLV  HW2     5087    4.681377623    5.392752495    5.087783016
  988 SOLV  OW      5088    3.372324574    5.840669593    6.522262712
  988 SOLV  HW1     5089    3.449710965    5.897481280    6.494242015
  988 SOLV  HW2     5090    3.394717441    5.793619957    6.607622355
  989 SOLV  OW      5091    4.634003049    6.187859582    5.812941794
  989 SOLV  HW1     5092    4.722644511    6.141558644    5.812346380
  989 SOLV  HW2     5093    4.596948502    6.187686062    5.905830808
  990 SOLV  OW      5094    4.599646985    4.437698307    4.082661197
  990 SOLV  HW1     5095    4.578262890    4.535391170    4.081874956
  990 SOLV  HW2     5096    4.692059400    4.423538622    4.047148516
  991 SOLV  OW      5097    6.794856499    5.150887385    5.830212462
  991 SOLV  HW1     5098    6.804798876    5.127404429    5.733511305
  991 SOLV  HW2     5099    6.885362054    5.159654535    5.871844485
  992 SOLV  OW      5100    4.265910712    6.190503371    4.360088304
  992 SOLV  HW1     5101    4.317335562    6.255419186    4.416153852
  992 SOLV  HW2     5102    4.295547195    6.097374768    4.381314320
  993 SOLV  OW      5103    6.050965192    4.227327066    4.025466795
  993 SOLV  HW1     5104    6.056258544    4.153647795    4.092871451
  993 SOLV  HW2     5105    5.983945705    4.203433456    3.955199563
  994 SOLV  OW      5106    6.031159801    5.933394400    3.523218752
  994 SOLV  HW1     5107    6.080000796    6.020543177    3.518576922
  994 SOLV  HW2     5108    6.005621608    5.914531294    3.618054462
  995 SOLV  OW      5109    6.031957938    4.384474363    5.262980191
  995 SOLV  HW1     5110    5.950470307    4.337939602    5.228398922
  995 SOLV  HW2     5111    6.061850930    4.453048934    5.196606436
  996 SOLV  OW      5112    4.230504012    5.139987134    3.649583773
  996 SOLV  HW1     5113    4.303133023    5.207923204    3.639021782
  996 SOLV  HW2     5114    4.182232430    5.155944141    3.735705738
  997 SOLV  OW      5115    3.904550727    6.257608035    4.933488989
  997 SOLV  HW1     5116    3.812567326    6.265240565    4.894982614
  997 SOLV  HW2     5117    3.948893443    6.175385589    4.897782106
  998 SOLV  OW      5118    5.769784392    5.165403042    4.341531197
  998 SOLV  HW1     5119    5.859976122    5.148671490    4.381368875
  998 SOLV  HW2     5120    5.743180954    5.260386462    4.358018980
  999 SOLV  OW      5121    5.495255235    3.902550968    6.364432180
  999 SOLV  HW1     5122    5.446056652    3.878750881    6.448186848
  999 SOLV  HW2     5123    5.429825401    3.915627938    6.289936435
 1000 SOLV  OW      5124    3.246380841    6.629930223    5.686938677
 1000 SOLV  HW1     5125    3.243117713    6.597318958    5.781423238
 1000 SOLV  HW2     5126    3.187029813    6.709830712    5.677203200
 1001 SOLV  OW      5127    4.623765180    4.384710184    3.729834891
 1001 SOLV  HW1     5128    4.677296024    4.400081262    3.646770340
 1001 SOLV  HW2     5129    4.530469816    4.358625190    3.704994239
 1002 SOLV  OW      5130    5.545217369    5.835193032    5.787758964
 1002 SOLV  HW1     5131    5.537485790    5.762178642    5.719856926
 1002 SOLV  HW2     5132    5.629106184    5.887130066    5.771426381
 1003 SOLV  OW      5133    6.538253049    4.809383869    4.765619728
 1003 SOLV  HW1     5134    6.464915217    4.787343967    4.829941445
 1003 SOLV  HW2     5135    6.542282026    4.908424985    4.752350675
 1004 SOLV  OW      5136    5.462524452    4.552508948    6.550396336
 1004 SOLV  HW1     5137    5.383910237    4.507685716    6.507843724
 1004 SOLV  HW2     5138    5.526400452    4.582179076    6.479406617
 1005 SOLV  OW      5139    5.683795966    4.714149713    4.271627922
 1005 SOLV  HW1     5140    5.634486213    4.780232908    4.328225815
 1005 SOLV  HW2     5141    5.686109695    4.625638050    4.318125833
 1006 SOLV  OW      5142    4.746698202    6.209718027    3.956725951
 1006 SOLV  HW1     5143    4.764401108    6.273997418    3.882185937
 1006 SOLV  HW2     5144    4.655287766    6.170601489    3.945983462
 1007 SOLV  OW      5145    4.093495601    5.425886382    4.880478191
 1007 SOLV  HW1     5146    4.042000967    5.399298107    4.798971745
 1007 SOLV  HW2     5147    4.183777433    5.459324342    4.853403802
 1008 SOLV  OW      5148    5.033074659    4.597357381    3.919689620
 1008 SOLV  HW1     5149    5.061306160    4.655525887    3.995984438
 1008 SOLV  HW2     5150    5.018611930    4.653750440    3.838375383
 1009 SOLV  OW      5151    6.770299602    6.148258783    3.523113891
 1009 SOLV  HW1     5152    6.721904039    6.060852002    3.518656214
 1009 SOLV  HW2     5153    6.864819037    6.135574717    3.492997240
 1010 SOLV  OW      5154    3.598808729    6.521287596    6.072108022
 1010 SOLV  HW1     5155    3.559682655    6.589349583    6.134060998
 1010 SOLV  HW2     5156    3.671357630    6.471130034    6.119248767
 1011 SOLV  OW      5157    5.442473758    3.937339604    3.299414076
 1011 SOLV  HW1     5158    5.513501662    3.872802650    3.327548764
 1011 SOLV  HW2     5159    5.373717246    3.944786085    3.371653935
 1012 SOLV  OW      5160    6.833374707    3.576632999    6.810649800
 1012 SOLV  HW1     5161    6.848392373    3.480380223    6.788069434
 1012 SOLV  HW2     5162    6.741430979    3.588064634    6.848275760
 1013 SOLV  OW      5163    3.697685305    5.359929359    4.583386434
 1013 SOLV  HW1     5164    3.677070208    5.455628112    4.562934305
 1013 SOLV  HW2     5165    3.796819481    5.347217020    4.586886557
 1014 SOLV  OW      5166    4.832947672    5.529607952    4.428986735
 1014 SOLV  HW1     5167    4.750837787    5.487677011    4.390240925
 1014 SOLV  HW2     5168    4.866877168    5.600145276    4.366739541
 1015 SOLV  OW      5169    6.715981033    0.073271771    3.848826583
 1015 SOLV  HW1     5170    6.690214626    0.169658242    3.855735226
 1015 SOLV  HW2     5171    6.808176914    0.060727572    3.885493784
 1016 SOLV  OW      5172    3.634316249    0.378129656    4.044142078
 1016 SOLV  HW1     5173    3.629830153    0.478025300    4.045749911
 1016 SOLV  HW2     5174    3.688379196    0.345956449    4.121883951
 1017 SOLV  OW      5175    6.286082944    6.862661346    4.380255352
 1017 SOLV  HW1     5176    6.312431229    6.855730716    4.284028937
 1017 SOLV  HW2     5177    6.189413561    6.839004390    4.390111203
 1018 SOLV  OW      5178    5.377677143    3.785206083    4.212077286
 1018 SOLV  HW1     5179    5.457862865    3.746727860    4.257808222
 1018 SOLV  HW2     5180    5.297859866    3.728017687    4.231058760
 1019 SOLV  OW      5181    6.106242851    4.714257104    5.846304909
 1019 SOLV  HW1     5182    6.194322490    4.713260931    5.893663967
 1019 SOLV  HW2     5183    6.093459165    4.627672481    5.797915490
 1020 SOLV  OW      5184    4.464695247    6.510142226    6.346656946
 1020 SOLV  HW1     5185    4.498928997    6.551761012    6.262419368
 1020 SOLV  HW2     5186    4.420287411    6.580057392    6.402690987
 1021 SOLV  OW      5187    6.285018476    4.293479328    5.283824200
 1021 SOLV  HW1     5188    6.190718444    4.326675421    5.281160563
 1021 SOLV  HW2     5189    6.291292008    4.215981205    5.346722081
 1022 SOLV  OW      5190    4.439130809    4.712539607    4.715518100
 1022 SOLV  HW1     5191    4.349100965    4.743308805    4.746330541
 1022 SOLV  HW2     5192    4.462087303    4.626275129    4.760605329
 1023 SOLV  OW      5193    5.050558696    6.584047978    5.733106547
 1023 SOLV  HW1     5194    5.041420158    6.517695044    5.807370965
 1023 SOLV  HW2     5195    5.066132836    6.675074106    5.771486733
 1024 SOLV  OW      5196    6.129419186    4.865610764    5.267878113
 1024 SOLV  HW1     5197    6.099370883    4.949678620    5.222805879
 1024 SOLV  HW2     5198    6.051112215    4.804658635    5.280311259
 1025 SOLV  OW      5199    5.127064686    6.056318182    6.025628029
 1025 SOLV  HW1     5200    5.173300072    6.085485074    6.109372673
 1025 SOLV  HW2     5201    5.194737201    6.022261417    5.960343204
 1026 SOLV  OW      5202    4.856776339    5.094549825    4.283251328
 1026 SOLV  HW1     5203    4.763291215    5.092907730    4.318739788
 1026 SOLV  HW2     5204    4.867923692    5.021954160    4.215375386
 1027 SOLV  OW      5205    4.058561165    5.042024997    4.085939935
 1027 SOLV  HW1     5206    4.133703674    5.083126186    4.137572969
 1027 SOLV  HW2     5207    4.078331747    4.945364185    4.069586613
 1028 SOLV  OW      5208    6.725957959    4.570984356    6.340950359
 1028 SOLV  HW1     5209    6.664752737    4.625036573    6.283212109
 1028 SOLV  HW2     5210    6.739170546    4.617699266    6.428383447
 1029 SOLV  OW      5211    4.562511912    4.111623704    4.414928156
 1029 SOLV  HW1     5212    4.478684489    4.119648719    4.360979657
 1029 SOLV  HW2     5213    4.635314822    4.073562021    4.357894369
 1030 SOLV  OW      5214    5.463112040    3.812111539    3.758255466
 1030 SOLV  HW1     5215    5.507957982    3.726029837    3.782313361
 1030 SOLV  HW2     5216    5.430281679    3.856942782    3.841407883
 1031 SOLV  OW      5217    4.117862533    3.285815252    6.258655732
 1031 SOLV  HW1     5218    4.152596820    3.247720938    6.344352882
 1031 SOLV  HW2     5219    4.029521583    3.329714199    6.275098604
 1032 SOLV  OW      5220    6.182278949    3.980555488    6.574108358
 1032 SOLV  HW1     5221    6.215117563    3.995497114    6.667381868
 1032 SOLV  HW2     5222    6.219922551    4.050943728    6.513859398
 1033 SOLV  OW      5223    4.822247334    5.877272893    5.610690802
 1033 SOLV  HW1     5224    4.723186003    5.871707308    5.623250967
 1033 SOLV  HW2     5225    4.861716294    5.934890788    5.682274438
 1034 SOLV  OW      5226    4.432419799    6.222420376    6.019359959
 1034 SOLV  HW1     5227    4.467354417    6.215351105    6.112792493
 1034 SOLV  HW2     5228    4.374837402    6.303789187    6.011398534
 1035 SOLV  OW      5229    4.712189978    3.295202434    5.782910299
 1035 SOLV  HW1     5230    4.749557187    3.371172484    5.836129124
 1035 SOLV  HW2     5231    4.665846457    3.231204067    5.844216288
 1036 SOLV  OW      5232    6.849459175    5.478077236    4.934356497
 1036 SOLV  HW1     5233    6.932835940    5.433400222    4.901887687
 1036 SOLV  HW2     5234    6.793075057    5.411695662    4.983511039
 1037 SOLV  OW      5235    4.045989221    3.993662929    6.210449627
 1037 SOLV  HW1     5236    3.953145099    4.022402504    6.234019220
 1037 SOLV  HW2     5237    4.111879968    4.047492369    6.263007213
 1038 SOLV  OW      5238    4.966254442    5.369775538    4.593439135
 1038 SOLV  HW1     5239    4.917754443    5.433363546    4.533387817
 1038 SOLV  HW2     5240    4.900790453    5.306423447    4.634704144
 1039 SOLV  OW      5241    6.017769370    6.635197992    4.713267703
 1039 SOLV  HW1     5242    6.104333642    6.639103347    4.663339280
 1039 SOLV  HW2     5243    5.958817301    6.710364816    4.683670568
 1040 SOLV  OW      5244    6.554231284    4.000175510    5.583167001
 1040 SOLV  HW1     5245    6.529980701    3.941477111    5.660409786
 1040 SOLV  HW2     5246    6.595841744    4.084501543    5.617191843
 1041 SOLV  OW      5247    5.011856030    6.601428083    4.137228939
 1041 SOLV  HW1     5248    5.000539343    6.659768022    4.217667306
 1041 SOLV  HW2     5249    5.101410260    6.618428820    4.096083210
 1042 SOLV  OW      5250    6.804937284    0.074538161    3.581008030
 1042 SOLV  HW1     5251    6.897952967    0.037874491    3.583408610
 1042 SOLV  HW2     5252    6.779521167    0.106889208    3.672163560
 1043 SOLV  OW      5253    5.785025062    5.189676646    5.730375177
 1043 SOLV  HW1     5254    5.731587928    5.162418159    5.650356557
 1043 SOLV  HW2     5255    5.779978007    5.117902407    5.799833351
 1044 SOLV  OW      5256    4.427008664    3.468373978    6.209316645
 1044 SOLV  HW1     5257    4.451178921    3.381585780    6.252738647
 1044 SOLV  HW2     5258    4.405899331    3.452611883    6.112840057
 1045 SOLV  OW      5259    5.047113515    4.638042701    5.448531601
 1045 SOLV  HW1     5260    5.116235171    4.695769304    5.492021287
 1045 SOLV  HW2     5261    5.086398937    4.548242528    5.428679252
 1046 SOLV  OW      5262    6.118431994    3.429348011    5.771070218
 1046 SOLV  HW1     5263    6.086693560    3.442462211    5.864998611
 1046 SOLV  HW2     5264    6.145964207    3.334067828    5.758208107
 1047 SOLV  OW      5265    6.559975350    4.914199420    6.523219333
 1047 SOLV  HW1     5266    6.636136672    4.913633138    6.458406254
 1047 SOLV  HW2     5267    6.566276101    4.995355041    6.581319211
 1048 SOLV  OW      5268    5.034423994    5.150132542    5.851969718
 1048 SOLV  HW1     5269    5.093727486    5.221446545    5.814565576
 1048 SOLV  HW2     5270    4.980067258    5.187930041    5.926924644
 1049 SOLV  OW      5271    6.059367998    4.445402922    5.754575847
 1049 SOLV  HW1     5272    6.142388012    4.398941785    5.723740568
 1049 SOLV  HW2     5273    6.006068797    4.474586750    5.675145560
 1050 SOLV  OW      5274    6.599951730    5.006488680    6.026179043
 1050 SOLV  HW1     5275    6.617363154    4.910153628    6.046624342
 1050 SOLV  HW2     5276    6.641318767    5.029874530    5.938182662
 1051 SOLV  OW      5277    4.820872736    5.253951943    6.043907680
 1051 SOLV  HW1     5278    4.864744507    5.340713035    6.020462714
 1051 SOLV  HW2     5279    4.861116406    5.217952136    6.128087815
 1052 SOLV  OW      5280    4.910963346    5.571082938    5.264603423
 1052 SOLV  HW1     5281    4.918707818    5.582093122    5.363702473
 1052 SOLV  HW2     5282    4.830029787    5.516293295    5.243398053
 1053 SOLV  OW      5283    4.032358624    0.049200799    6.381959742
 1053 SOLV  HW1     5284    3.993506603   -0.042808739    6.387118052
 1053 SOLV  HW2     5285    3.990275383    0.098924499    6.306076012
 1054 SOLV  OW      5286    4.784875669    5.862461535    3.999156890
 1054 SOLV  HW1     5287    4.807429528    5.913780665    4.081978374
 1054 SOLV  HW2     5288    4.861539303    5.802997691    3.974899763
 1055 SOLV  OW      5289    6.612093299    3.495323915    6.588198772
 1055 SOLV  HW1     5290    6.524449803    3.523528384    6.627226536
 1055 SOLV  HW2     5291    6.629709774    3.547488437    6.504721095
 1056 SOLV  OW      5292    4.806598763    4.405434444    4.533274674
 1056 SOLV  HW1     5293    4.847062666    4.347913619    4.604379584
 1056 SOLV  HW2     5294    4.812504100    4.501424278    4.560713268
 1057 SOLV  OW      5295    4.996895479    5.647864729    5.566450806
 1057 SOLV  HW1     5296    5.038742947    5.648936250    5.657276919
 1057 SOLV  HW2     5297    4.928593346    5.720663898    5.560381233
 1058 SOLV  OW      5298    5.736745549    5.171047822    5.309952389
 1058 SOLV  HW1     5299    5.830054490    5.185327233    5.342981945
 1058 SOLV  HW2     5300    5.673180948    5.174688139    5.387073497
 1059 SOLV  OW      5301    3.620268223    6.657602530    4.959793912
 1059 SOLV  HW1     5302    3.682250396    6.625907965    5.031593726
 1059 SOLV  HW2     5303    3.596090761    6.580869189    4.900389344
 1060 SOLV  OW      5304    6.059046278    4.085746198    6.007379671
 1060 SOLV  HW1     5305    6.060895174    4.027685831    5.925972083
 1060 SOLV  HW2     5306    5.982690082    4.058556694    6.065963215
 1061 SOLV  OW      5307    6.867614630    3.657990172    4.566612726
 1061 SOLV  HW1     5308    6.862825055    3.583796245    4.499737012
 1061 SOLV  HW2     5309    6.879524280    3.619584755    4.658172456
 1062 SOLV  OW      5310    0.007843041    4.168236589    5.704286934
 1062 SOLV  HW1     5311    0.035149387    4.104007313    5.775917268
 1062 SOLV  HW2     5312    0.088279332    4.195284986    5.651369449
 1063 SOLV  OW      5313    4.973189247    3.272493892    5.261854650
 1063 SOLV  HW1     5314    5.061512352    3.279742841    5.215506191
 1063 SOLV  HW2     5315    4.955194108    3.176753470    5.284471285
 1064 SOLV  OW      5316    6.696503935    3.883011879    4.611748624
 1064 SOLV  HW1     5317    6.730985537    3.950763699    4.676730913
 1064 SOLV  HW2     5318    6.764670693    3.810858221    4.599540684
 1065 SOLV  OW      5319    3.843986412    5.920523652    5.587825297
 1065 SOLV  HW1     5320    3.810470681    5.826495908    5.593785195
 1065 SOLV  HW2     5321    3.893204305    5.943720530    5.671727048
 1066 SOLV  OW      5322    6.180282171    5.532779503    4.029609272
 1066 SOLV  HW1     5323    6.211334693    5.570734647    3.942448534
 1066 SOLV  HW2     5324    6.178720385    5.432951065    4.023803038
 1067 SOLV  OW      5325    5.427199795    6.129272550    5.471097274
 1067 SOLV  HW1     5326    5.346738034    6.102009288    5.418332320
 1067 SOLV  HW2     5327    5.506260015    6.075742752    5.441340369
 1068 SOLV  OW      5328    5.224788944    5.044873325    4.621896512
 1068 SOLV  HW1     5329    5.206559777    5.135484648    4.660091596
 1068 SOLV  HW2     5330    5.188470360    5.040021632    4.528843170
 1069 SOLV  OW      5331    6.711697484    4.686347624    6.605802836
 1069 SOLV  HW1     5332    6.641087436    4.756821344    6.598766438
 1069 SOLV  HW2     5333    6.799493766    4.729179786    6.627225934
 1070 SOLV  OW      5334    4.996535656    6.495724960    3.507516239
 1070 SOLV  HW1     5335    5.032873596    6.503959675    3.600315921
 1070 SOLV  HW2     5336    4.918267967    6.433482767    3.507796172
 1071 SOLV  OW      5337    5.502682439    4.323631339    6.139670407
 1071 SOLV  HW1     5338    5.570144844    4.348995970    6.070338513
 1071 SOLV  HW2     5339    5.541626213    4.254223026    6.200228237
 1072 SOLV  OW      5340    5.655119303    4.958668090    4.508555257
 1072 SOLV  HW1     5341    5.668917780    5.024519609    4.434562305
 1072 SOLV  HW2     5342    5.728786317    4.891044436    4.507134340
 1073 SOLV  OW      5343    3.652967721    6.218328724    4.861348508
 1073 SOLV  HW1     5344    3.646198872    6.125888504    4.823788642
 1073 SOLV  HW2     5345    3.609667326    6.220925521    4.951459999
 1074 SOLV  OW      5346    5.350027716    0.072184997    4.932774302
 1074 SOLV  HW1     5347    5.329913953    0.143497320    4.865603108
 1074 SOLV  HW2     5348    5.412690030    0.108236821    5.001879967
 1075 SOLV  OW      5349    6.120138338    5.036188634    3.614076884
 1075 SOLV  HW1     5350    6.174493570    4.979580281    3.552087114
 1075 SOLV  HW2     5351    6.160723890    5.127391976    3.620121389
 1076 SOLV  OW      5352    6.568047186    3.677032337    5.503055840
 1076 SOLV  HW1     5353    6.472670236    3.654236523    5.483432569
 1076 SOLV  HW2     5354    6.576717713    3.704464711    5.598835409
 1077 SOLV  OW      5355    4.813358865    4.055808222    6.137230627
 1077 SOLV  HW1     5356    4.735479443    4.011673837    6.181825078
 1077 SOLV  HW2     5357    4.781461922    4.135084311    6.085274416
 1078 SOLV  OW      5358    4.628552703    6.272409419    4.420474850
 1078 SOLV  HW1     5359    4.556362179    6.339686940    4.436670745
 1078 SOLV  HW2     5360    4.688546487    6.304880677    4.347356019
 1079 SOLV  OW      5361    4.259118265    6.465906409    0.077553038
 1079 SOLV  HW1     5362    4.247821744    6.373412607    0.113871810
 1079 SOLV  HW2     5363    4.202486626    6.476756978   -0.004158830
 1080 SOLV  OW      5364    6.452933137    4.560868790    6.183535444
 1080 SOLV  HW1     5365    6.454451272    4.472086355    6.137541803
 1080 SOLV  HW2     5366    6.420394542    4.549215437    6.277372747
 1081 SOLV  OW      5367    6.105689594    6.371068950    3.710585011
 1081 SOLV  HW1     5368    6.184708162    6.423864382    3.741740504
 1081 SOLV  HW2     5369    6.034225066    6.433529567    3.679066857
 1082 SOLV  OW      5370    5.114010236    4.823470320    5.115993974
 1082 SOLV  HW1     5371    5.197315956    4.772341154    5.137156767
 1082 SOLV  HW2     5372    5.045199249    4.805628946    5.186340041
 1083 SOLV  OW      5373    4.280220023    5.392635746    6.620688900
 1083 SOLV  HW1     5374    4.202214174    5.330228613    6.625422117
 1083 SOLV  HW2     5375    4.323551868    5.385041816    6.530874560
 1084 SOLV  OW      5376    5.829921585    5.840676821    4.331826561
 1084 SOLV  HW1     5377    5.868470168    5.750910596    4.353182400
 1084 SOLV  HW2     5378    5.741411824    5.829050000    4.286761727
 1085 SOLV  OW      5379    6.525099557    4.208408853    6.534502787
 1085 SOLV  HW1     5380    6.432408288    4.213222985    6.497259123
 1085 SOLV  HW2     5381    6.553234448    4.299178963    6.565663603
 1086 SOLV  OW      5382    6.103151778    3.763655068    4.250804034
 1086 SOLV  HW1     5383    6.162077060    3.760328156    4.331540537
 1086 SOLV  HW2     5384    6.133374077    3.695011019    4.184651550
 1087 SOLV  OW      5385    4.223291630    6.820429712    6.015600966
 1087 SOLV  HW1     5386    4.284388680    6.817151950    5.936494636
 1087 SOLV  HW2     5387    4.157802818    6.895122528    6.004045894
 1088 SOLV  OW      5388    5.915066993    5.447917785    5.549676445
 1088 SOLV  HW1     5389    5.932977181    5.357270465    5.511416789
 1088 SOLV  HW2     5390    5.833369263    5.444236667    5.607238008
 1089 SOLV  OW      5391    4.294104692    3.395842309    3.702188856
 1089 SOLV  HW1     5392    4.308141385    3.399097015    3.801152302
 1089 SOLV  HW2     5393    4.302599504    3.487996870    3.664284968
 1090 SOLV  OW      5394    5.658910822    5.710240289    3.965431762
 1090 SOLV  HW1     5395    5.729646779    5.641903205    3.983553362
 1090 SOLV  HW2     5396    5.657799802    5.731952899    3.867813876
 1091 SOLV  OW      5397    3.956865699    5.504399838    4.478147385
 1091 SOLV  HW1     5398    4.035510148    5.527061706    4.420688420
 1091 SOLV  HW2     5399    3.873882459    5.542833750    4.437692269
 1092 SOLV  OW      5400    4.212227522    5.461549926    5.121281803
 1092 SOLV  HW1     5401    4.289283947    5.398981490    5.133497979
 1092 SOLV  HW2     5402    4.164992498    5.439938407    5.035821316
 1093 SOLV  OW      5403    5.156852086    3.596211115    4.225494924
 1093 SOLV  HW1     5404    5.091715143    3.668619271    4.202775737
 1093 SOLV  HW2     5405    5.157393631    3.581738309    4.324449886
 1094 SOLV  OW      5406    6.497833970    6.626286178    4.083157940
 1094 SOLV  HW1     5407    6.443531599    6.710237931    4.085422441
 1094 SOLV  HW2     5408    6.438794202    6.547893803    4.102407880
 1095 SOLV  OW      5409    5.367111860    3.936008538    3.990678101
 1095 SOLV  HW1     5410    5.270874200    3.926904795    3.965037991
 1095 SOLV  HW2     5411    5.386685465    3.876168142    4.068382594
 1096 SOLV  OW      5412    4.453828632    3.244149728    6.342007947
 1096 SOLV  HW1     5413    4.488371381    3.150357131    6.338665370
 1096 SOLV  HW2     5414    4.399387331    3.256666969    6.424959175
 1097 SOLV  OW      5415    5.728647083    6.809790393    5.088042102
 1097 SOLV  HW1     5416    5.816008585    6.849042656    5.059279801
 1097 SOLV  HW2     5417    5.734047352    6.783508265    5.184375310
 1098 SOLV  OW      5418    5.165797505    4.982269594    4.034730566
 1098 SOLV  HW1     5419    5.224981675    4.956938294    3.958197891
 1098 SOLV  HW2     5420    5.105771529    5.057302718    4.007008619
 1099 SOLV  OW      5421    3.604063081    5.471397840    4.988088975
 1099 SOLV  HW1     5422    3.571216779    5.498230747    4.897519738
 1099 SOLV  HW2     5423    3.703627473    5.480215225    4.991378211
 1100 SOLV  OW      5424    4.452515066    5.494481278    5.617672404
 1100 SOLV  HW1     5425    4.377691299    5.455503552    5.563986830
 1100 SOLV  HW2     5426    4.530576629    5.431979235    5.616300077
 1101 SOLV  OW      5427    6.378274059    5.810414966    4.959136916
 1101 SOLV  HW1     5428    6.361038135    5.807710525    5.057611698
 1101 SOLV  HW2     5429    6.425362427    5.726710028    4.931247666
 1102 SOLV  OW      5430    4.647446134    3.391357819    5.545113769
 1102 SOLV  HW1     5431    4.659993322    3.349086945    5.634878194
 1102 SOLV  HW2     5432    4.734714339    3.428368220    5.513231933
 1103 SOLV  OW      5433    5.248837289    4.164778892    4.697120778
 1103 SOLV  HW1     5434    5.341161810    4.182805575    4.731077346
 1103 SOLV  HW2     5435    5.181838073    4.200552696    4.762182819
 1104 SOLV  OW      5436    3.825800027    6.315448819    5.612506073
 1104 SOLV  HW1     5437    3.883481677    6.294470880    5.691463463
 1104 SOLV  HW2     5438    3.860697935    6.397106234    5.566509676
 1105 SOLV  OW      5439    6.694777646    3.981543811    3.501601915
 1105 SOLV  HW1     5440    6.782579446    3.998465757    3.546389364
 1105 SOLV  HW2     5441    6.687198629    4.039239185    3.420268030
 1106 SOLV  OW      5442    6.036610382    6.745833458    4.349455185
 1106 SOLV  HW1     5443    6.087775844    6.662184880    4.329795312
 1106 SOLV  HW2     5444    5.946128602    6.722018646    4.384772972
 1107 SOLV  OW      5445    4.231345352    3.646278031    6.308278989
 1107 SOLV  HW1     5446    4.286687291    3.723761241    6.277701646
 1107 SOLV  HW2     5447    4.267505063    3.561841275    6.268727778
 1108 SOLV  OW      5448    5.931907056    5.106331027    3.957767787
 1108 SOLV  HW1     5449    5.857786126    5.146945243    3.904307491
 1108 SOLV  HW2     5450    6.007226284    5.171687036    3.965316066
 1109 SOLV  OW      5451    4.898370567    4.638075452    4.672136731
 1109 SOLV  HW1     5452    4.959533646    4.664033199    4.746882145
 1109 SOLV  HW2     5453    4.865921281    4.720393880    4.625528272
 1110 SOLV  OW      5454    5.038239882    3.796329138    0.190059013
 1110 SOLV  HW1     5455    5.006472162    3.887686212    0.215483585
 1110 SOLV  HW2     5456    5.044752486    3.789840672    0.090473862
 1111 SOLV  OW      5457    4.396069705    6.709875000    6.521180557
 1111 SOLV  HW1     5458    4.423635313    6.788277811    6.465547613
 1111 SOLV  HW2     5459    4.425132522    6.724293206    6.615781739
 1112 SOLV  OW      5460    4.143797758    6.691158145    5.697811178
 1112 SOLV  HW1     5461    4.208042449    6.692682100    5.621181524
 1112 SOLV  HW2     5462    4.117876415    6.784820044    5.721417493
 1113 SOLV  OW      5463    4.752838300    4.497286610    4.857695765
 1113 SOLV  HW1     5464    4.739269428    4.399170604    4.843888657
 1113 SOLV  HW2     5465    4.796154795    4.536664183    4.776612105
 1114 SOLV  OW      5466    5.975752437    4.063617831    4.533190734
 1114 SOLV  HW1     5467    6.058437799    4.007655203    4.538790420
 1114 SOLV  HW2     5468    5.900648836    4.008526202    4.496798954
 1115 SOLV  OW      5469    3.847530371    4.460814430    5.222378803
 1115 SOLV  HW1     5470    3.903229969    4.477452246    5.141010629
 1115 SOLV  HW2     5471    3.883346513    4.514455952    5.298797330
 1116 SOLV  OW      5472    4.667401070    3.586522089    6.201629889
 1116 SOLV  HW1     5473    4.732644339    3.515295787    6.175714595
 1116 SOLV  HW2     5474    4.579579114    3.544521478    6.224535281
 1117 SOLV  OW      5475    5.066419572    6.786244222    4.440676439
 1117 SOLV  HW1     5476    5.038682438    6.731838872    4.519875036
 1117 SOLV  HW2     5477    5.158961838    6.760196251    4.413126318
 1118 SOLV  OW      5478    6.545783397    3.977570109    4.390221967
 1118 SOLV  HW1     5479    6.597237562    3.950342576    4.471540765
 1118 SOLV  HW2     5480    6.597950250    4.045899967    4.339121579
 1119 SOLV  OW      5481    3.903093538    6.585555667    5.622580381
 1119 SOLV  HW1     5482    3.975990925    6.641517368    5.662004989
 1119 SOLV  HW2     5483    3.822525272    6.589344881    5.681693802
 1120 SOLV  OW      5484    4.413354339    4.946801726    3.613684681
 1120 SOLV  HW1     5485    4.357510166    5.027530279    3.594557710
 1120 SOLV  HW2     5486    4.390957643    4.911568431    3.704560799
 1121 SOLV  OW      5487    6.746196371    4.583209183    5.890537099
 1121 SOLV  HW1     5488    6.835845523    4.538918010    5.888718388
 1121 SOLV  HW2     5489    6.678672159    4.523528801    5.847169988
 1122 SOLV  OW      5490    3.477185473    3.378107601    5.261582557
 1122 SOLV  HW1     5491    3.518052353    3.384908682    5.170558043
 1122 SOLV  HW2     5492    3.521162133    3.304038292    5.312392006
 1123 SOLV  OW      5493    5.248921782    3.699811285    3.581856328
 1123 SOLV  HW1     5494    5.331377877    3.707716855    3.637878979
 1123 SOLV  HW2     5495    5.230957853    3.787117379    3.536524845
 1124 SOLV  OW      5496    4.782758077    6.808158971    5.749804684
 1124 SOLV  HW1     5497    4.781825018    6.821993329    5.650760618
 1124 SOLV  HW2     5498    4.802138388    6.895039001    5.795392083
 1125 SOLV  OW      5499    3.975245440    6.323298584    4.545310976
 1125 SOLV  HW1     5500    3.990041023    6.271158201    4.461262171
 1125 SOLV  HW2     5501    3.878161202    6.345689991    4.553968598
 1126 SOLV  OW      5502    4.693786481    3.952502908    6.473238717
 1126 SOLV  HW1     5503    4.748485969    4.034701240    6.457324196
 1126 SOLV  HW2     5504    4.690965529    3.897667337    6.389650919
 1127 SOLV  OW      5505    6.358971986    5.697970559    5.268801911
 1127 SOLV  HW1     5506    6.381274449    5.717169561    5.364382097
 1127 SOLV  HW2     5507    6.441678352    5.669384152    5.220387350
 1128 SOLV  OW      5508    0.416839909    4.258678995    5.744561877
 1128 SOLV  HW1     5509    0.363088634    4.287233031    5.665209170
 1128 SOLV  HW2     5510    0.453552979    4.167017361    5.728699001
 1129 SOLV  OW      5511    4.348460350    4.291037184    3.665933013
 1129 SOLV  HW1     5512    4.289794481    4.366874882    3.637501850
 1129 SOLV  HW2     5513    4.338753511    4.215356648    3.601283044
 1130 SOLV  OW      5514    4.930930661    3.676213290    3.380539814
 1130 SOLV  HW1     5515    4.964703025    3.770308673    3.383231994
 1130 SOLV  HW2     5516    4.940185912    3.640140879    3.287723772
 1131 SOLV  OW      5517    5.988769842    5.199897739    5.436382336
 1131 SOLV  HW1     5518    6.036790723    5.138019033    5.498565368
 1131 SOLV  HW2     5519    6.038447690    5.205232351    5.349749413
 1132 SOLV  OW      5520    3.653423619    4.833939125    4.381418619
 1132 SOLV  HW1     5521    3.627304927    4.749754902    4.334186521
 1132 SOLV  HW2     5522    3.586978130    4.853677496    4.453497699
 1133 SOLV  OW      5523    4.422923472    4.191634344    0.144964269
 1133 SOLV  HW1     5524    4.421684696    4.094458838    0.121364670
 1133 SOLV  HW2     5525    4.436789279    4.201818181    0.243480953
 1134 SOLV  OW      5526    5.533682876    3.135130166    4.408060849
 1134 SOLV  HW1     5527    5.613323330    3.125036661    4.467704474
 1134 SOLV  HW2     5528    5.533365306    3.226828591    4.368147047
 1135 SOLV  OW      5529    6.691145699    6.464080389    5.072504873
 1135 SOLV  HW1     5530    6.710158970    6.504057651    5.162180795
 1135 SOLV  HW2     5531    6.624364648    6.390298507    5.082401380
 1136 SOLV  OW      5532    5.921508534    3.611753542    4.548362214
 1136 SOLV  HW1     5533    6.013750431    3.619113884    4.510429761
 1136 SOLV  HW2     5534    5.904277658    3.689147814    4.609311125
 1137 SOLV  OW      5535    3.710398973    6.388343383    4.535125615
 1137 SOLV  HW1     5536    3.699816542    6.449509180    4.456713641
 1137 SOLV  HW2     5537    3.714131749    6.442332912    4.619225610
 1138 SOLV  OW      5538    6.261066752    5.228312930    5.854018308
 1138 SOLV  HW1     5539    6.265731305    5.289249088    5.933181249
 1138 SOLV  HW2     5540    6.315561919    5.266474465    5.779347604
 1139 SOLV  OW      5541    5.203929744    5.320084935    4.684163504
 1139 SOLV  HW1     5542    5.248489543    5.400825887    4.645472751
 1139 SOLV  HW2     5543    5.105278236    5.325911350    4.668815790
 1140 SOLV  OW      5544    4.616965325    5.035832346    6.306313352
 1140 SOLV  HW1     5545    4.518379373    5.052382814    6.303435893
 1140 SOLV  HW2     5546    4.635206092    4.952143073    6.357934293
 1141 SOLV  OW      5547    4.068601109    3.689714828    4.741107735
 1141 SOLV  HW1     5548    4.024172716    3.779076624    4.747478569
 1141 SOLV  HW2     5549    4.132612805    3.678841034    4.817175115
 1142 SOLV  OW      5550    4.041805593    5.121528514    5.738966435
 1142 SOLV  HW1     5551    3.946626756    5.149465692    5.726225492
 1142 SOLV  HW2     5552    4.073135904    5.150296757    5.829479104
 1143 SOLV  OW      5553    0.017482728    5.696087843    4.235889118
 1143 SOLV  HW1     5554    0.058407676    5.677298827    4.146602170
 1143 SOLV  HW2     5555    0.036295558    5.790799514    4.261884827
 1144 SOLV  OW      5556    4.345883836    5.101915917    6.229386238
 1144 SOLV  HW1     5557    4.371682951    5.070451831    6.138028690
 1144 SOLV  HW2     5558    4.285445645    5.034573973    6.271978197
 1145 SOLV  OW      5559    5.613658379    3.791953351    5.578283903
 1145 SOLV  HW1     5560    5.570052162    3.854217244    5.513294201
 1145 SOLV  HW2     5561    5.572899300    3.701023724    5.569776086
 1146 SOLV  OW      5562    6.575947314    4.141640582    5.034592746
 1146 SOLV  HW1     5563    6.585822763    4.080916936    5.113438227
 1146 SOLV  HW2     5564    6.562003078    4.235448042    5.066328527
 1147 SOLV  OW      5565    4.643012748    3.354543051    6.600568600
 1147 SOLV  HW1     5566    4.664962760    3.449627026    6.578681913
 1147 SOLV  HW2     5567    4.545049789    3.339139127    6.587618769
 1148 SOLV  OW      5568    6.826040662    4.839856491    5.833244385
 1148 SOLV  HW1     5569    6.792793147    4.749989805    5.861855966
 1148 SOLV  HW2     5570    6.748193946    4.899331406    5.813178907
 1149 SOLV  OW      5571    6.369903963    6.382629361    4.156841970
 1149 SOLV  HW1     5572    6.379384706    6.317874516    4.081221723
 1149 SOLV  HW2     5573    6.405098043    6.341203796    4.240787172
 1150 SOLV  OW      5574    4.931528946    5.783894288    5.987470657
 1150 SOLV  HW1     5575    4.975766255    5.863158364    6.029443728
 1150 SOLV  HW2     5576    4.832243072    5.793407950    5.994766081
 1151 SOLV  OW      5577    6.914786415    3.311437118    6.774731299
 1151 SOLV  HW1     5578    7.000693141    3.299846114    6.724857832
 1151 SOLV  HW2     5579    6.839095974    3.277034403    6.719152995
 1152 SOLV  OW      5580    3.574751519    4.957656642    4.039990108
 1152 SOLV  HW1     5581    3.661342199    4.977026178    3.993856906
 1152 SOLV  HW2     5582    3.582915727    4.872496990    4.091782903
 1153 SOLV  OW      5583    4.828183194    4.487776633    6.031302417
 1153 SOLV  HW1     5584    4.824242316    4.584973014    6.008121098
 1153 SOLV  HW2     5585    4.921759493    4.454512251    6.019599542
 1154 SOLV  OW      5586    4.493489838    4.528727189    5.713749688
 1154 SOLV  HW1     5587    4.511272335    4.620762236    5.678895908
 1154 SOLV  HW2     5588    4.491475197    4.530771233    5.813715255
 1155 SOLV  OW      5589    5.250073736    4.113230975    0.553070468
 1155 SOLV  HW1     5590    5.337816522    4.160942999    0.558227061
 1155 SOLV  HW2     5591    5.209266007    4.128186214    0.462999324
 1156 SOLV  OW      5592    5.712654871    6.478162821    5.337636014
 1156 SOLV  HW1     5593    5.665126706    6.473296757    5.249778260
 1156 SOLV  HW2     5594    5.655288738    6.437648902    5.408834880
 1157 SOLV  OW      5595    4.086052225    6.509395186    6.791956742
 1157 SOLV  HW1     5596    4.007437524    6.447700740    6.788055263
 1157 SOLV  HW2     5597    4.098115643    6.553645390    6.703086012
 1158 SOLV  OW      5598    4.899746951    3.312745911    4.701592572
 1158 SOLV  HW1     5599    4.802359628    3.294713061    4.715466148
 1158 SOLV  HW2     5600    4.935384773    3.364751786    4.779227041
 1159 SOLV  OW      5601    4.524349395    6.733636381    4.038636563
 1159 SOLV  HW1     5602    4.509175558    6.637267872    4.060646634
 1159 SOLV  HW2     5603    4.459640908    6.762255308    3.967958862
 1160 SOLV  OW      5604    5.209402197    3.260100421    5.149612991
 1160 SOLV  HW1     5605    5.197549313    3.160842611    5.146606108
 1160 SOLV  HW2     5606    5.275346650    3.287907215    5.079757590
 1161 SOLV  OW      5607    4.807725605    6.378161249    3.762155139
 1161 SOLV  HW1     5608    4.874979526    6.448876616    3.783978224
 1161 SOLV  HW2     5609    4.832710121    6.333870160    3.676039049
 1162 SOLV  OW      5610    5.213361029    4.934342542    5.829181097
 1162 SOLV  HW1     5611    5.130960135    4.990673254    5.835385482
 1162 SOLV  HW2     5612    5.287834146    4.978636710    5.879114534
 1163 SOLV  OW      5613    4.767252831    4.031469985    4.247862018
 1163 SOLV  HW1     5614    4.710134071    3.965928282    4.198431439
 1163 SOLV  HW2     5615    4.815673565    4.089499896    4.182367961
 1164 SOLV  OW      5616    4.065239445    4.738791540    5.088993095
 1164 SOLV  HW1     5617    3.994887834    4.690277514    5.037043249
 1164 SOLV  HW2     5618    4.030122850    4.828039319    5.117334859
 1165 SOLV  OW      5619    5.992363633    3.203283934    4.089326614
 1165 SOLV  HW1     5620    6.005672430    3.185199992    4.186782864
 1165 SOLV  HW2     5621    6.081076510    3.219176924    4.045976768
 1166 SOLV  OW      5622    5.861689349    4.433806892    3.840771935
 1166 SOLV  HW1     5623    5.887973500    4.501716540    3.772222228
 1166 SOLV  HW2     5624    5.840034801    4.479970404    3.926804085
 1167 SOLV  OW      5625    5.116675311    4.757887145    4.161469597
 1167 SOLV  HW1     5626    5.125798222    4.847332800    4.117674153
 1167 SOLV  HW2     5627    5.040252327    4.760003477    4.225942583
 1168 SOLV  OW      5628    5.765362779    3.956642293    4.391231675
 1168 SOLV  HW1     5629    5.724650309    3.875116650    4.350030283
 1168 SOLV  HW2     5630    5.693851547    4.011008497    4.435185471
 1169 SOLV  OW      5631    5.479257578    4.968141599    4.991509177
 1169 SOLV  HW1     5632    5.484463874    4.916729995    4.905886533
 1169 SOLV  HW2     5633    5.416163768    5.044944780    4.980469561
 1170 SOLV  OW      5634    4.368443343    4.514993670    5.395993614
 1170 SOLV  HW1     5635    4.466077131    4.502090282    5.378593101
 1170 SOLV  HW2     5636    4.328485618    4.428785432    5.427188762
 1171 SOLV  OW      5637    5.150526777    5.733671406    4.686127277
 1171 SOLV  HW1     5638    5.112077660    5.693998766    4.769488775
 1171 SOLV  HW2     5639    5.190484311    5.661132980    4.630065675
 1172 SOLV  OW      5640    3.865594489    4.763783782    4.675522264
 1172 SOLV  HW1     5641    3.947682906    4.805280443    4.636267285
 1172 SOLV  HW2     5642    3.791489560    4.830933233    4.676418708
 1173 SOLV  OW      5643    3.770726307    5.111637690    4.402431524
 1173 SOLV  HW1     5644    3.695965149    5.155390977    4.452413318
 1173 SOLV  HW2     5645    3.749593625    5.014826554    4.388913765
 1174 SOLV  OW      5646    5.404975298    4.509345787    5.132235963
 1174 SOLV  HW1     5647    5.372193692    4.426230318    5.177169253
 1174 SOLV  HW2     5648    5.468947702    4.484813393    5.059384497
 1175 SOLV  OW      5649    5.260068382    4.498048919    6.913940305
 1175 SOLV  HW1     5650    5.336560433    4.562387455    6.917025563
 1175 SOLV  HW2     5651    5.183364389    4.539805377    6.865207897
 1176 SOLV  OW      5652    6.117286505    6.160046708    4.729870805
 1176 SOLV  HW1     5653    6.206462309    6.117170564    4.715342257
 1176 SOLV  HW2     5654    6.125687380    6.259056769    4.718548418
 1177 SOLV  OW      5655    4.094422657    4.474326735    6.596848953
 1177 SOLV  HW1     5656    4.126376367    4.499676196    6.688160573
 1177 SOLV  HW2     5657    4.000050701    4.441706666    6.602440543
 1178 SOLV  OW      5658    4.848182510    5.336311328    6.831408441
 1178 SOLV  HW1     5659    4.940901713    5.370337609    6.815681157
 1178 SOLV  HW2     5660    4.792949923    5.408328621    6.873417754
 1179 SOLV  OW      5661    4.612135280    4.634518699    3.843155545
 1179 SOLV  HW1     5662    4.605730735    4.543906711    3.801323162
 1179 SOLV  HW2     5663    4.633022714    4.702342814    3.772692530
 1180 SOLV  OW      5664    5.228624360    4.227613421    4.409017696
 1180 SOLV  HW1     5665    5.259475174    4.211967258    4.502852962
 1180 SOLV  HW2     5666    5.217263342    4.139761915    4.362599215
 1181 SOLV  OW      5667    4.531906662    4.435282406    6.359106740
 1181 SOLV  HW1     5668    4.486943624    4.524171577    6.350220335
 1181 SOLV  HW2     5669    4.571334756    4.426897584    6.450631843
 1182 SOLV  OW      5670    6.808231703    4.565494628    3.948742788
 1182 SOLV  HW1     5671    6.735955319    4.627517233    3.979228152
 1182 SOLV  HW2     5672    6.774993959    4.510843005    3.871876329
 1183 SOLV  OW      5673    4.998703530    6.472722881    5.474986375
 1183 SOLV  HW1     5674    4.916968865    6.520766333    5.443159476
 1183 SOLV  HW2     5675    5.019446605    6.500758661    5.568716514
 1184 SOLV  OW      5676    4.959404893    5.353236112    5.615155178
 1184 SOLV  HW1     5677    4.985836829    5.449170943    5.605183494
 1184 SOLV  HW2     5678    5.040632293    5.295361895    5.607790712
 1185 SOLV  OW      5679    5.044131185    5.169392283    3.883894738
 1185 SOLV  HW1     5680    5.000105441    5.109437625    3.817045185
 1185 SOLV  HW2     5681    5.116590021    5.221746796    3.839057830
 1186 SOLV  OW      5682    6.322349242    4.666207817    5.416535991
 1186 SOLV  HW1     5683    6.242817989    4.726561416    5.410713844
 1186 SOLV  HW2     5684    6.350621447    4.639377287    5.324435771
 1187 SOLV  OW      5685    5.947812489    4.722410725    6.242227293
 1187 SOLV  HW1     5686    5.951966471    4.624419142    6.222685456
 1187 SOLV  HW2     5687    5.968107584    4.737992259    6.338905830
 1188 SOLV  OW      5688    6.687512929    4.655182656    4.601944270
 1188 SOLV  HW1     5689    6.677593853    4.567535468    4.649075433
 1188 SOLV  HW2     5690    6.652094194    4.728456301    4.660067113
 1189 SOLV  OW      5691    4.877999209    5.093387548    6.247329455
 1189 SOLV  HW1     5692    4.780548781    5.071747313    6.253405337
 1189 SOLV  HW2     5693    4.929090497    5.010675760    6.223872509
 1190 SOLV  OW      5694    4.019202350    5.921140123    5.809125564
 1190 SOLV  HW1     5695    4.042036818    5.971997848    5.892144356
 1190 SOLV  HW2     5696    4.085755366    5.847724906    5.795675581
 1191 SOLV  OW      5697    3.810608668    3.597704180    5.173850727
 1191 SOLV  HW1     5698    3.820896920    3.502492647    5.145059091
 1191 SOLV  HW2     5699    3.898565675    3.644605611    5.165861934
 1192 SOLV  OW      5700    5.556706631    3.559491018    3.807815180
 1192 SOLV  HW1     5701    5.655616449    3.569275942    3.818895381
 1192 SOLV  HW2     5702    5.524650205    3.481747931    3.861944817
 1193 SOLV  OW      5703    4.353818840    4.068946747    3.505625966
 1193 SOLV  HW1     5704    4.450080088    4.086463179    3.526325950
 1193 SOLV  HW2     5705    4.345463320    4.035664748    3.411689938
 1194 SOLV  OW      5706    6.272850177    6.145262603    5.002652452
 1194 SOLV  HW1     5707    6.224931347    6.061416383    4.976667668
 1194 SOLV  HW2     5708    6.206416862    6.218794454    5.016112824
 1195 SOLV  OW      5709    3.591144995    6.325674927    3.677385393
 1195 SOLV  HW1     5710    3.675061733    6.364475393    3.639247883
 1195 SOLV  HW2     5711    3.515885233    6.390350338    3.664936263
[truncated: 7,230,086 more chars]
