# Supplementary material for: Accelerated Enveloping Distribution Sampling to Probe the Presence of Water Molecules
Source: J Chem Theory Comput. 2023 May 11;19(11):3379–90. doi: 10.1021/acs.jctc.3c00109 (PMC10269333; doi:10.1021/acs.jctc.3c00109)
Supplement: Supplementary file 2 — ct3c00109_si_002.zip [file ct3c00109_si_002.zip › paper_TI_AEDS/eq/2N6/eq_4fcq_2N6_6.cnf]

TITLE
	MD++
	Automatically generated input file
	ogracia Fri Oct 28 05:06:40 2022

	final configuration
END
TIMESTEP
         500000 1100.000000000
END
POSITION
# first 24 chars ignored
    1 GLU   H1         1    1.024703735    1.971857364    1.344522854
    1 GLU   H2         2    0.913793436    1.853784928    1.361876204
    1 GLU   N          3    0.932479237    1.950858500    1.377001721
    1 GLU   H3         4    0.929269448    1.966376830    1.475742865
    1 GLU   CA         5    0.839475024    2.040500537    1.306822022
    1 GLU   CB         6    0.888999244    2.184026594    1.325699950
    1 GLU   CG         7    0.805234900    2.298849227    1.269050627
    1 GLU   CD         8    0.657132750    2.282051802    1.303539370
    1 GLU   OE1        9    0.580047253    2.227251537    1.221810595
    1 GLU   OE2       10    0.629069564    2.298377729    1.424242748
    1 GLU   C         11    0.839447033    1.996207544    1.160372618
    1 GLU   O         12    0.934181957    1.932258218    1.114917818
    2 VAL   N         13    0.732245626    2.031357153    1.089913539
    2 VAL   H         14    0.662686595    2.092514285    1.127612887
    2 VAL   CA        15    0.711096000    1.983771385    0.952443403
    2 VAL   CB        16    0.563325505    1.986257383    0.912857892
    2 VAL   CG1       17    0.532800142    1.912277820    0.782454780
    2 VAL   CG2       18    0.471686418    1.944848895    1.028167766
    2 VAL   C         19    0.798112363    2.062183418    0.854028227
    2 VAL   O         20    0.755392472    2.169648823    0.812145780
    3 GLU   N         21    0.919629874    2.014727097    0.828113615
    3 GLU   H         22    0.939411767    1.924834748    0.867227963
    3 GLU   CA        23    1.004950005    2.089620669    0.734718098
    3 GLU   CB        24    1.152433284    2.065231466    0.767315663
    3 GLU   CG        25    1.183401279    2.131219701    0.901840104
    3 GLU   CD        26    1.304849858    2.064629855    0.966806553
    3 GLU   OE1       27    1.282419930    1.979841370    1.055862168
    3 GLU   OE2       28    1.418579948    2.108977093    0.939906293
    3 GLU   C         29    0.983005611    2.067212834    0.584957147
    3 GLU   O         30    1.005801386    1.957260158    0.534748694
    4 THR   N         31    0.927528296    2.174403902    0.529089845
    4 THR   H         32    0.874554999    2.259031998    0.523332235
    4 THR   CA        33    0.923708085    2.188332016    0.382798044
    4 THR   CB        34    0.819970591    2.281641275    0.320016219
    4 THR   OG1       35    0.815444658    2.400175724    0.399877878
    4 THR   HG1       36    0.760420501    2.451536011    0.334040579
    4 THR   CG2       37    0.679640178    2.221250921    0.311607561
    4 THR   C         38    1.063534301    2.192265618    0.320792180
    4 THR   O         39    1.134197479    2.278767677    0.372290427
    5 PHE   N         40    1.092518204    2.122757199    0.211162944
    5 PHE   H         41    1.033040940    2.044303421    0.193631429
    5 PHE   CA        42    1.222058253    2.123425502    0.141672996
    5 PHE   CB        43    1.297302752    2.000683861    0.193456273
    5 PHE   CG        44    1.329425776    1.999770297    0.343039333
    5 PHE   CD1       45    1.297450039    1.888339765    0.419711660
    5 PHE   HD1       46    1.221789852    1.816932551    0.387222482
    5 PHE   CD2       47    1.411642263    2.101385996    0.390304090
    5 PHE   HD2       48    1.441154418    2.186093493    0.328380371
    5 PHE   CE1       49    1.351259683    1.883455659    0.547773250
    5 PHE   HE1       50    1.326083131    1.800572748    0.613935466
    5 PHE   CE2       51    1.470663436    2.088314535    0.515469104
    5 PHE   HE2       52    1.537182494    2.168322192    0.547932296
    5 PHE   CZ        53    1.439766028    1.979236351    0.595870591
    5 PHE   HZ        54    1.489762534    1.958293480    0.690430534
    5 PHE   C         55    1.187329088    2.109520320    6.923690488
    5 PHE   O         56    1.078459664    2.068442698    6.883829253
    6 ALA   N         57    1.281090308    2.154619122    6.840843745
    6 ALA   H         58    1.351272885    2.221075960    6.866491185
    6 ALA   CA        59    1.259766137    2.130077530    6.697483154
    6 ALA   CB        60    1.236591513    2.264858802    6.628907086
    6 ALA   C         61    1.359568571    2.043631101    6.620182507
    6 ALA   O         62    1.479101661    2.043910049    6.649175654
    7 PHE   N         63    1.309426879    1.976786749    6.516705397
    7 PHE   H         64    1.213695691    1.995201386    6.494396878
    7 PHE   CA        65    1.378867476    1.870225996    6.443001139
    7 PHE   CB        66    1.278068708    1.782235199    6.368775360
    7 PHE   CG        67    1.233290763    1.654003026    6.439215161
    7 PHE   CD1       68    1.330452060    1.559856894    6.471105348
    7 PHE   HD1       69    1.435742756    1.569496920    6.444588870
    7 PHE   CD2       70    1.105890659    1.632906948    6.490680049
    7 PHE   HD2       71    1.031565170    1.708254673    6.464578453
    7 PHE   CE1       72    1.292162314    1.450184908    6.547450480
    7 PHE   HE1       73    1.366247712    1.371236806    6.560076853
    7 PHE   CE2       74    1.066106167    1.519086175    6.559865100
    7 PHE   HE2       75    0.963794340    1.505279455    6.594862041
    7 PHE   CZ        76    1.162413913    1.423301242    6.589439221
    7 PHE   HZ        77    1.135715291    1.320450362    6.613724084
    7 PHE   C         78    1.478358228    1.925352261    6.340662767
    7 PHE   O         79    1.458006358    2.025262911    6.271873805
    8 GLN   N         80    1.571087459    1.833392441    6.315465175
    8 GLN   H         81    1.576965829    1.749401200    6.369417101
    8 GLN   CA        82    1.668355779    1.847400601    6.206130140
    8 GLN   CB        83    1.759454108    1.724484135    6.207308828
    8 GLN   CG        84    1.885384088    1.747726964    6.123597051
    8 GLN   CD        85    1.976786600    1.625051939    6.122606215
    8 GLN   OE1       86    2.023262755    1.573004150    6.223890436
    8 GLN   NE2       87    2.028328357    1.597027656    6.003245837
    8 GLN   HE21      88    2.075276438    1.508942836    5.997285457
    8 GLN   HE22      89    2.014333406    1.653747777    5.922092697
    8 GLN   C         90    1.615469430    1.878263893    6.065902328
    8 GLN   O         91    1.503065684    1.840192715    6.033551846
    9 ALA   N         92    1.701404084    1.933944921    5.981017477
    9 ALA   H         93    1.778389448    1.988450546    6.014247734
    9 ALA   CA        94    1.666934634    1.967966858    5.842213977
    9 ALA   CB        95    1.779685282    2.042478225    5.770491596
    9 ALA   C         96    1.611234910    1.862676263    5.746168912
    9 ALA   O         97    1.494885417    1.866562681    5.706442447
   10 GLU   N         98    1.684914628    1.752083948    5.740741954
   10 GLU   H         99    1.780732353    1.759189752    5.768479335
   10 GLU   CA       100    1.672337304    1.619600568    5.678273863
   10 GLU   CB       101    1.797406597    1.532740725    5.693293895
   10 GLU   CG       102    1.918074437    1.589723335    5.618445823
   10 GLU   CD       103    1.982468436    1.719323470    5.668062263
   10 GLU   OE1      104    2.068998413    1.773822013    5.596185566
   10 GLU   OE2      105    1.958501642    1.762869679    5.782753829
   10 GLU   C        106    1.549256574    1.540459927    5.722987318
   10 GLU   O        107    1.465465065    1.508197119    5.638914850
   11 ILE   N        108    1.523077251    1.537779786    5.853362198
   11 ILE   H        109    1.594444823    1.556224337    5.920948737
   11 ILE   CA       110    1.398103215    1.487305099    5.912035596
   11 ILE   CB       111    1.417654904    1.487354862    6.063786118
   11 ILE   CG1      112    1.531276899    1.393182001    6.104193666
   11 ILE   CG2      113    1.287466811    1.448422703    6.134107616
   11 ILE   CD       114    1.556642194    1.374634908    6.253937112
   11 ILE   C        115    1.274359628    1.570386372    5.877466534
   11 ILE   O        116    1.185079843    1.512926896    5.815344428
   12 ALA   N        117    1.268915215    1.701994941    5.895935660
   12 ALA   H        118    1.331030354    1.746535546    5.960430414
   12 ALA   CA       119    1.153406053    1.786839080    5.863210557
   12 ALA   CB       120    1.204363139    1.927900423    5.893440096
   12 ALA   C        121    1.105651303    1.775584498    5.718275974
   12 ALA   O        122    0.984962134    1.764079633    5.697476435
   13 GLN   N        123    1.200522995    1.754419388    5.627492181
   13 GLN   H        124    1.296187487    1.761795302    5.655666550
   13 GLN   CA       125    1.171275528    1.729809558    5.485544487
   13 GLN   CB       126    1.303777106    1.749345007    5.411554908
   13 GLN   CG       127    1.339186194    1.898164165    5.414142948
   13 GLN   CD       128    1.471699451    1.932037648    5.345582717
   13 GLN   OE1      129    1.494299184    1.890178813    5.232154634
   13 GLN   NE2      130    1.548651175    2.017577474    5.412275612
   13 GLN   HE21     131    1.632629106    2.047984359    5.367310180
   13 GLN   HE22     132    1.512632666    2.063718308    5.493346512
   13 GLN   C        133    1.097355345    1.598591182    5.458530097
   13 GLN   O        134    0.983264052    1.592180576    5.413005111
   14 LEU   N        135    1.159857014    1.490987347    5.505489464
   14 LEU   H        136    1.245036466    1.505413942    5.555865859
   14 LEU   CA       137    1.123438062    1.348621366    5.501700149
   14 LEU   CB       138    1.236338366    1.276065701    5.575189568
   14 LEU   CG       139    1.232178938    1.126592890    5.542759701
   14 LEU   CD1      140    1.264825071    1.105985749    5.394711303
   14 LEU   CD2      141    1.320580233    1.044934876    5.637249017
   14 LEU   C        142    0.985035514    1.326919038    5.563231226
   14 LEU   O        143    0.895921100    1.273859836    5.497097208
   15 MET   N        144    0.966552600    1.384555116    5.681670045
   15 MET   H        145    1.044687991    1.415812705    5.735685949
   15 MET   CA       146    0.838934989    1.375907284    5.754111933
   15 MET   CB       147    0.867408370    1.426212429    5.895780525
   15 MET   CG       148    0.763920578    1.359027627    5.986257087
   15 MET   SD       149    0.775366663    1.432534827    6.153454264
   15 MET   CE       150    0.915342882    1.351706640    6.228000431
   15 MET   C        151    0.727733221    1.449520749    5.679088880
   15 MET   O        152    0.623642337    1.387314503    5.658448499
   16 SER   N        153    0.752444595    1.571727922    5.632790195
   16 SER   H        154    0.839080044    1.619038125    5.648824005
   16 SER   CA       155    0.653873740    1.653035859    5.560095004
   16 SER   CB       156    0.709354084    1.793544487    5.535770881
   16 SER   OG       157    0.738619904    1.862162501    5.657770322
   16 SER   HG       158    0.832011816    1.841576992    5.687005478
   16 SER   C        159    0.613052017    1.598386008    5.423130498
   16 SER   O        160    0.494211935    1.586978942    5.393509983
   17 LEU   N        161    0.706117329    1.532557637    5.354605408
   17 LEU   H        162    0.801273281    1.543797275    5.383252244
   17 LEU   CA       163    0.689432187    1.449601322    5.234396884
   17 LEU   CB       164    0.831891380    1.417099558    5.188983191
   17 LEU   CG       165    0.836639446    1.330173821    5.063161119
   17 LEU   CD1      166    0.794846764    1.418416965    4.945378786
   17 LEU   CD2      167    0.975395654    1.274063095    5.031444176
   17 LEU   C        168    0.602044087    1.325863903    5.255963620
   17 LEU   O        169    0.508152180    1.300198076    5.180755522
   18 ILE   N        170    0.625987940    1.249801472    5.362413592
   18 ILE   H        171    0.710429109    1.262029949    5.414567668
   18 ILE   CA       172    0.541688737    1.134046373    5.395684544
   18 ILE   CB       173    0.616642568    1.030002921    5.479158715
   18 ILE   CG1      174    0.665931604    0.926654111    5.377666328
   18 ILE   CG2      175    0.542274549    0.988911889    5.606397377
   18 ILE   CD       176    0.811226717    0.967437927    5.352439125
   18 ILE   C        177    0.396270852    1.169906478    5.426932646
   18 ILE   O        178    0.300297616    1.124013650    5.365173141
   19 ILE   N        179    0.379045923    1.269363774    5.513549016
   19 ILE   H        180    0.462251928    1.318971713    5.538395695
   19 ILE   CA       181    0.246403236    1.300449017    5.568770128
   19 ILE   CB       182    0.230368870    1.361721149    5.708058030
   19 ILE   CG1      183    0.312841536    1.489528692    5.724576189
   19 ILE   CG2      184    0.266214940    1.259232676    5.815859081
   19 ILE   CD       185    0.250430675    1.577106297    5.833405415
   19 ILE   C        186    0.148069012    1.364317105    5.470473570
   19 ILE   O        187    0.028508991    1.335597481    5.473747839
   20 ASN   N        188    0.201994620    1.460935371    5.396670490
   20 ASN   H        189    0.295850328    1.494239484    5.405803965
   20 ASN   CA       190    0.126574755    1.525076500    5.288001624
   20 ASN   CB       191    0.179869728    1.662565399    5.247204965
   20 ASN   CG       192    0.187348817    1.758841712    5.365873261
   20 ASN   OD1      193    0.292531078    1.797339996    5.416700556
   20 ASN   ND2      194    0.070818734    1.810788031    5.403404885
   20 ASN   HD21     195    0.065160640    1.857612293    5.491574165
   20 ASN   HD22     196   -0.004258310    1.811539774    5.337364230
   20 ASN   C        197    0.099715088    1.447737990    5.158731738
   20 ASN   O        198    0.040242140    1.505927667    5.068134439
   21 THR   N        199    0.145365885    1.323420991    5.146480131
   21 THR   H        200    0.193727677    1.270367095    5.216107252
   21 THR   CA       201    0.123109858    1.241688187    5.026326195
   21 THR   CB       202    0.251335484    1.186620436    4.963600727
   21 THR   OG1      203    0.352393326    1.287691840    4.958719895
   21 THR   HG1      204    0.393561699    1.310459822    5.046962052
   21 THR   CG2      205    0.233678413    1.136324101    4.820182669
   21 THR   C        206    0.031663331    1.125438315    5.065448261
   21 THR   O        207    0.043298731    1.073401011    5.176292624
   22 PHE   N        208    6.853700360    1.097381174    4.993563476
   22 PHE   H        209    6.824083025    1.144146050    4.910278531
   22 PHE   CA       210    6.777699430    0.977106656    5.030554253
   22 PHE   CB       211    6.647882475    0.979176569    4.949581565
   22 PHE   CG       212    6.563402215    0.855935148    4.982450336
   22 PHE   CD1      213    6.486265785    0.857781882    5.098067620
   22 PHE   HD1      214    6.506678511    0.916466260    5.187617537
   22 PHE   CD2      215    6.530714127    0.763764981    4.883657787
   22 PHE   HD2      216    6.600957506    0.752613802    4.801060007
   22 PHE   CE1      217    6.372267388    0.778509910    5.104327554
   22 PHE   HE1      218    6.308886048    0.785154076    5.192755691
   22 PHE   CE2      219    6.416827010    0.684191926    4.888135757
   22 PHE   HE2      220    6.400839698    0.608364240    4.811484323
   22 PHE   CZ       221    6.335016704    0.694483908    5.000038113
   22 PHE   HZ       222    6.262157084    0.618699431    5.028850680
   22 PHE   C        223    6.847588037    0.842629917    5.009491209
   22 PHE   O        224    6.917423588    0.813476177    4.912520851
   23 TYR   N        225    6.807240121    0.748825513    5.094706186
   23 TYR   H        226    6.746921141    0.802956209    5.153287061
   23 TYR   CA       227    6.840289773    0.605923883    5.084711167
   23 TYR   CB       228    6.968220301    0.577773696    5.163779766
   23 TYR   CG       229    7.017541328    0.432949698    5.163382112
   23 TYR   CD1      230    0.134345624    0.371554643    5.047932823
   23 TYR   HD1      231    0.148279279    0.436426274    4.961455734
   23 TYR   CD2      232    0.075556882    0.360048732    5.281158843
   23 TYR   HD2      233    0.060380194    0.413096229    5.375172368
   23 TYR   CE1      234    0.166724989    0.236387298    5.049448155
   23 TYR   HE1      235    0.189218074    0.189846662    4.953485117
   23 TYR   CE2      236    0.109224249    0.225178738    5.280507933
   23 TYR   HE2      237    0.087150021    0.171014542    5.372497998
   23 TYR   CZ       238    0.153225503    0.160894466    5.165389655
   23 TYR   OH       239    0.192934514    0.031215095    5.155110695
   23 TYR   HH       240    0.173357470   -0.004554787    5.246422444
   23 TYR   C        241    6.725932756    0.514919282    5.130021339
   23 TYR   O        242    6.658059160    0.543021748    5.228680073
   24 SER   N        243    6.696475357    0.406501895    5.058840269
   24 SER   H        244    6.741868536    0.374214009    4.975786367
   24 SER   CA       245    6.586791969    0.314160653    5.091327765
   24 SER   CB       246    6.531250031    0.263985314    4.957884649
   24 SER   OG       247    6.404642092    0.199830180    4.975321044
   24 SER   HG       248    6.326165184    0.261705295    4.971751104
   24 SER   C        249    6.615600052    0.204045129    5.193584512
   24 SER   O        250    6.536736717    0.198681933    5.287830210
   25 ASN   N        251    6.674838121    0.094312833    5.147340728
   25 ASN   H        252    6.689832786    0.087187329    5.048723816
   25 ASN   CA       253    6.706433618    6.907370216    5.230099234
   25 ASN   CB       254    6.759551144    6.794320284    5.141750787
   25 ASN   CG       255    6.654043149    6.724315497    5.055875420
   25 ASN   OD1      256    6.631902939    6.749058989    4.937442271
   25 ASN   ND2      257    6.598030236    6.614821918    5.106469053
   25 ASN   HD21     258    6.527059773    6.563722938    5.057988821
   25 ASN   HD22     259    6.619998139    6.586869783    5.199927925
   25 ASN   C        260    6.798633084    6.929478335    5.350179811
   25 ASN   O        261    6.909443810    6.878244140    5.365175818
   26 LYSH  N        262    6.735209050    0.045044922    5.457683437
   26 LYSH  H        263    6.637608211    0.063695223    5.446415335
   26 LYSH  CA       264    6.798947879    0.084995709    5.583967785
   26 LYSH  CB       265    6.706277562    0.181821765    5.657762633
   26 LYSH  CG       266    6.736137679    0.317559954    5.593808509
   26 LYSH  CD       267    6.658271972    0.425923047    5.668669120
   26 LYSH  CE       268    6.631231934    0.554010962    5.589478990
   26 LYSH  NZ       269    6.568487700    0.660644180    5.668886684
   26 LYSH  HZ1      270    6.626126238    0.687300686    5.746136737
   26 LYSH  HZ2      271    6.476559732    0.639230883    5.701913736
   26 LYSH  HZ3      272    6.563261961    0.742155563    5.611193686
   26 LYSH  C        273    6.852669426    6.905147814    5.675479646
   26 LYSH  O        274    6.907128133    6.935353075    5.781556870
   27 GLU   N        275    6.831985218    6.776680769    5.647927898
   27 GLU   H        276    6.766717139    6.753598273    5.575767172
   27 GLU   CA       277    6.878524790    6.666709104    5.733670235
   27 GLU   CB       278    6.823507813    6.532396173    5.685267209
   27 GLU   CG       279    6.840093191    6.495274140    5.537775625
   27 GLU   CD       280    6.730159684    6.548477250    5.445627177
   27 GLU   OE1      281    6.668455856    6.654276288    5.470607889
   27 GLU   OE2      282    6.695196552    6.469723390    5.355087100
   27 GLU   C        283    0.097095358    6.645932256    5.761871430
   27 GLU   O        284    0.136098503    6.548097707    5.825400918
   28 ILE   N        285    0.176302477    6.744679693    5.721044197
   28 ILE   H        286    0.133208186    6.833382994    5.704424221
   28 ILE   CA       287    0.323200707    6.749871178    5.721525773
   28 ILE   CB       288    0.367752832    6.865500395    5.631783114
   28 ILE   CG1      289    0.298474713    6.992270202    5.682173485
   28 ILE   CG2      290    0.329211738    6.838986788    5.486114760
   28 ILE   CD       291    0.327041134    7.106916958    5.584963697
   28 ILE   C        292    0.395301697    6.755730426    5.856339652
   28 ILE   O        293    0.517786201    6.744819232    5.859314001
   29 PHE   N        294    0.319248642    6.758630557    5.965424371
   29 PHE   H        295    0.222364180    6.753100639    5.941246244
   29 PHE   CA       296    0.370126722    6.785784967    6.100649287
   29 PHE   CB       297    0.259554067    6.835506887    6.193983638
   29 PHE   CG       298    0.119385771    6.774311375    6.189451457
   29 PHE   CD1      299    0.010463064    6.843820416    6.138184739
   29 PHE   HD1      300    0.017209950    6.951424546    6.122137194
   29 PHE   CD2      301    0.097766153    6.644105787    6.233039219
   29 PHE   HD2      302    0.178373918    6.587973274    6.280302644
   29 PHE   CE1      303    6.816762941    6.784743439    6.117275034
   29 PHE   HE1      304    6.736057512    6.846755202    6.078250264
   29 PHE   CE2      305    6.904066839    6.584635528    6.213192078
   29 PHE   HE2      306    6.889662826    6.481695285    6.246005266
   29 PHE   CZ       307    6.796258277    6.653805359    6.159210042
   29 PHE   HZ       308    6.707835128    6.596871040    6.130562103
   29 PHE   C        309    0.441825576    6.670428951    6.171073459
   29 PHE   O        310    0.476492568    6.685062722    6.288175819
   30 LEU   N        311    0.465378836    6.562248308    6.097385338
   30 LEU   H        312    0.426792828    6.559926280    6.005167844
   30 LEU   CA       313    0.543350512    6.447079895    6.144981828
   30 LEU   CB       314    0.492676673    6.326657195    6.065385623
   30 LEU   CG       315    0.400570515    6.249296815    6.159940261
   30 LEU   CD1      316    0.273082893    6.318261780    6.208901760
   30 LEU   CD2      317    0.365698924    6.112705453    6.100488434
   30 LEU   C        318    0.693997426    6.469201927    6.130015901
   30 LEU   O        319    0.749751213    6.536141483    6.216840491
   31 ARG   N        320    0.746099237    6.432752122    6.013207522
   31 ARG   H        321    0.689598315    6.428656180    5.930809817
   31 ARG   CA       322    0.889980544    6.410139145    5.993317975
   31 ARG   CB       323    0.903285188    6.386253757    5.842770020
   31 ARG   CG       324    1.013508603    6.285537749    5.809330602
   31 ARG   CD       325    1.056420736    6.295755187    5.662828367
   31 ARG   NE       326    1.169868406    6.207400044    5.632362265
   31 ARG   HE       327    1.192759023    6.120682789    5.676589311
   31 ARG   CZ       328    1.249354528    6.230897419    5.527087495
   31 ARG   NH1      329    1.215347587    6.311902218    5.425910523
   31 ARG   HH11     330    1.268845686    6.308408990    5.341502596
   31 ARG   HH12     331    1.143907526    6.379673102    5.443302512
   31 ARG   NH2      332    1.354063883    6.154444603    5.493225610
   31 ARG   HH21     333    1.419298961    6.176809426    5.420815540
   31 ARG   HH22     334    1.367782970    6.071013925    5.546620392
   31 ARG   C        335    0.996498401    6.499652294    6.056968160
   31 ARG   O        336    1.052092342    6.454680492    6.157060318
   32 GLU   N        337    1.003945821    6.621730186    6.004703137
   32 GLU   H        338    0.950687505    6.646960657    5.923908958
   32 GLU   CA       339    1.108291436    6.716330732    6.046794431
   32 GLU   CB       340    1.117470712    6.838467277    5.955118282
   32 GLU   CG       341    1.159348190    6.812847963    5.810213287
   32 GLU   CD       342    1.049245670    6.746166350    5.727499551
   32 GLU   OE1      343    1.085417598    6.645245728    5.663223157
   32 GLU   OE2      344    0.932634257    6.791135512    5.729696417
   32 GLU   C        345    1.113980738    6.757965834    6.193909701
   32 GLU   O        346    1.221024196    6.748383247    6.253726931
   33 LEU   N        347    0.994623430    6.763115673    6.252386527
   33 LEU   H        348    0.914911689    6.739888028    6.196644756
   33 LEU   CA       349    0.982901560    6.782197592    6.397683784
   33 LEU   CB       350    0.834952111    6.808420220    6.426593494
   33 LEU   CG       351    0.798284119    0.024683153    6.402868383
   33 LEU   CD1      352    0.665846570    0.032556652    6.326645131
   33 LEU   CD2      353    0.816735520    0.100212633    6.534642631
   33 LEU   C        354    1.022376176    6.655611703    6.474033709
   33 LEU   O        355    1.121918078    6.650270023    6.546094459
   34 ILE   N        356    0.965023483    6.538937795    6.445985879
   34 ILE   H        357    0.883841735    6.533273158    6.387863670
   34 ILE   CA       358    0.995271732    6.409815930    6.509429984
   34 ILE   CB       359    0.886332926    6.305583806    6.483415504
   34 ILE   CG1      360    0.890833685    6.199366861    6.593463162
   34 ILE   CG2      361    0.912755181    6.231563636    6.352134231
   34 ILE   CD       362    0.760597210    6.119100635    6.591138389
   34 ILE   C        363    1.139900570    6.361224890    6.497966206
   34 ILE   O        364    1.196745353    6.301963665    6.589554005
   35 SER   N        365    1.202522301    6.392120383    6.384767276
   35 SER   H        366    1.162525018    6.450922518    6.314457928
   35 SER   CA       367    1.345968335    6.363840485    6.369433514
   35 SER   CB       368    1.401507217    6.363289153    6.226860528
   35 SER   OG       369    1.405435077    6.493398911    6.167645389
   35 SER   HG       370    1.359735368    6.495073878    6.078714898
   35 SER   C        371    1.437146773    6.451558445    6.455473416
   35 SER   O        372    1.521179192    6.391003403    6.521817889
   36 ASN   N        373    1.401817483    6.578601772    6.472812599
   36 ASN   H        374    1.336564449    6.623058957    6.411443350
   36 ASN   CA       375    1.464011120    6.664486566    6.574636423
   36 ASN   CB       376    1.418952056    6.809670574    6.557407858
   36 ASN   CG       377    1.496263018    6.908679372    6.644743696
   36 ASN   OD1      378    1.444592861    6.956669239    6.745520715
   36 ASN   ND2      379    1.603634910    6.966719149    6.591937650
   36 ASN   HD21     380    1.643231033    7.040680538    6.646343433
   36 ASN   HD22     381    1.652721658    6.917364341    6.520154578
   36 ASN   C        382    1.443406744    6.619174246    6.719311942
   36 ASN   O        383    1.544395541    6.595131804    6.785289608
   37 SER   N        384    1.322113856    6.571647784    6.746148186
   37 SER   H        385    1.241898768    6.602553707    6.695041429
   37 SER   CA       386    1.297123962    6.505207500    6.874885435
   37 SER   CB       387    1.149946876    6.473095905    6.901653010
   37 SER   OG       388    1.066675898    6.581975824    6.942436820
   37 SER   HG       389    1.073831125    6.604161038    7.039685498
   37 SER   C        390    1.376429204    6.376034602    6.895784809
   37 SER   O        391    1.445139365    6.359601232    6.996476749
   38 SER   N        392    1.385909006    6.304429773    6.784108067
   38 SER   H        393    1.350764706    6.280919862    6.693480977
   38 SER   CA       394    1.457078041    6.175852106    6.787974422
   38 SER   CB       395    1.441402094    6.089047730    6.662957503
   38 SER   OG       396    1.488477957    5.956658180    6.689490089
   38 SER   HG       397    1.586481781    5.975418432    6.696062602
   38 SER   C        398    1.605899095    6.197932586    6.815840405
   38 SER   O        399    1.658245118    6.133009875    6.906260716
   39 ASP   N        400    1.659039401    6.292635983    6.739035716
   39 ASP   H        401    1.619658727    6.367703420    6.685985973
   39 ASP   CA       402    1.797582982    6.337420330    6.759254760
   39 ASP   CB       403    1.839521373    6.434434353    6.648619462
   39 ASP   CG       404    1.988498606    6.431648237    6.613887551
   39 ASP   OD1      405    2.040411255    6.535577704    6.567751041
   39 ASP   OD2      406    2.041928546    6.319139155    6.603449961
   39 ASP   C        407    1.838944241    6.387266345    6.897880159
   39 ASP   O        408    1.938170139    6.346588954    6.958125821
   40 ALA   N        409    1.739723662    6.460575545    0.017207367
   40 ALA   H        410    1.663766288    6.513484370   -0.020638790
   40 ALA   CA       411    1.741761971    6.507326481    0.156566532
   40 ALA   CB       412    1.618184156    6.594385697    0.180258569
   40 ALA   C        413    1.754653681    6.398376685    0.263208447
   40 ALA   O        414    1.830669751    6.392427138    0.359737785
   41 LEU   N        415    1.678352864    6.291962484    0.239853845
   41 LEU   H        416    1.637045067    6.278528620    0.149770754
   41 LEU   CA       417    1.660274239    6.173699431    0.325269213
   41 LEU   CB       418    1.521977409    6.113168670    0.300340592
   41 LEU   CG       419    1.409786239    6.180864659    0.379338856
   41 LEU   CD1      420    1.274474250    6.118379411    0.344735821
   41 LEU   CD2      421    1.429015935    6.168600460    0.530633154
   41 LEU   C        422    1.769982000    6.067631072    0.314084939
   41 LEU   O        423    1.809895722    6.007186198    0.413493953
   42 ASP   N        424    1.836709653    6.068367703    0.199025712
   42 ASP   H        425    1.783169676    6.084470821    0.116110528
   42 ASP   CA       426    1.963874223    5.998967301    0.174069483
   42 ASP   CB       427    1.976400293    5.984402163    0.022268769
   42 ASP   CG       428    1.926596400    5.846459588    6.909031459
   42 ASP   OD1      429    2.014271569    5.758889620    6.892618041
   42 ASP   OD2      430    1.806264078    5.837316008    6.876413704
   42 ASP   C        431    2.084951889    6.071304189    0.233397014
   42 ASP   O        432    2.184804937    6.005715690    0.262681704
   43 LYSH  N        433    2.079372531    6.203830213    0.243170977
   43 LYSH  H        434    2.014579020    6.262059289    0.194053491
   43 LYSH  CA       435    2.173301161    6.278531073    0.328058934
   43 LYSH  CB       436    2.139047312    6.427383586    0.319098604
   43 LYSH  CG       437    2.240774153    6.516936839    0.390090017
   43 LYSH  CD       438    2.190328356    6.661355024    0.393058927
   43 LYSH  CE       439    2.295262349    6.749787396    0.460714862
   43 LYSH  NZ       440    2.265593103    6.893629759    0.467110103
   43 LYSH  HZ1      441    2.193401920    6.915788762    0.532666453
   43 LYSH  HZ2      442    2.242912476    6.933964828    0.378461010
   43 LYSH  HZ3      443    2.348338704    6.940912877    0.497398172
   43 LYSH  C        444    2.176694450    6.232367709    0.473880893
   43 LYSH  O        445    2.287204232    6.203320848    0.519425592
   44 ILE   N        446    2.057011135    6.201416172    0.522966091
   44 ILE   H        447    1.973418364    6.214637123    0.469692139
   44 ILE   CA       448    2.045289603    6.161790218    0.664043628
   44 ILE   CB       449    1.897642296    6.177500575    0.700967596
   44 ILE   CG1      450    1.851694460    6.320982337    0.674238813
   44 ILE   CG2      451    1.886669612    6.149262416    0.850947317
   44 ILE   CD       452    1.705909257    6.340134902    0.716530787
   44 ILE   C        453    2.115537365    6.029649975    0.695870665
   44 ILE   O        454    2.186668342    6.021986997    0.795934133
   45 ARG   N        455    2.116891230    5.932008716    0.605569518
   45 ARG   H        456    2.060113261    5.936863941    0.523390442
   45 ARG   CA       457    2.190225956    5.805206844    0.618054847
   45 ARG   CB       458    2.188775363    5.729736978    0.484972364
   45 ARG   CG       459    2.052336081    5.665016131    0.460434012
   45 ARG   CD       460    2.032693858    5.608395512    0.319660998
   45 ARG   NE       461    1.904790884    5.536835336    0.330859439
   45 ARG   HE       462    1.865756220    5.540033648    0.422862394
   45 ARG   CZ       463    1.847555322    5.472543262    0.228170945
   45 ARG   NH1      464    1.891532266    5.472177576    0.101594072
   45 ARG   HH11     465    1.834932867    5.418448423    0.039074149
   45 ARG   HH12     466    1.958223101    5.534451814    0.060689621
   45 ARG   NH2      467    1.743892676    5.393341201    0.258730988
   45 ARG   HH21     468    1.700047111    5.343907060    0.183685808
   45 ARG   HH22     469    1.702964817    5.399694341    0.349742780
   45 ARG   C        470    2.336425178    5.820179455    0.660612722
   45 ARG   O        471    2.389305415    5.742320840    0.739818329
   46 TYR   N        472    2.402254795    5.929344523    0.622683856
   46 TYR   H        473    2.362160530    6.005999730    0.572514789
   46 TYR   CA       474    2.545329332    5.959666968    0.637364285
   46 TYR   CB       475    2.609875989    6.013545247    0.509547151
   46 TYR   CG       476    2.639297046    5.900162908    0.411121550
   46 TYR   CD1      477    2.549209330    5.879185433    0.307373068
   46 TYR   HD1      478    2.478125008    5.957617448    0.281395495
   46 TYR   CD2      479    2.759551022    5.830482410    0.409912340
   46 TYR   HD2      480    2.825916489    5.832078809    0.496356961
   46 TYR   CE1      481    2.575645576    5.787951932    0.205880114
   46 TYR   HE1      482    2.536695475    5.808420269    0.106157022
   46 TYR   CE2      483    2.780100756    5.734754765    0.311239704
   46 TYR   HE2      484    2.864295943    5.668346063    0.330833253
   46 TYR   CZ       485    2.686112042    5.703928759    0.213583805
   46 TYR   OH       486    2.694577238    5.591233285    0.137906336
   46 TYR   HH       487    2.769869243    5.536146629    0.173925700
   46 TYR   C        488    2.571552971    6.068142752    0.742012653
   46 TYR   O        489    2.679810738    6.067829114    0.800387836
   47 GLU   N        490    2.471231030    6.154725600    0.753224262
   47 GLU   H        491    2.412750118    6.165646674    0.672846358
   47 GLU   CA       492    2.477965320    6.252239804    0.863004068
   47 GLU   CB       493    2.392074341    6.371049231    0.819248724
   47 GLU   CG       494    2.436048354    6.442258132    0.691184817
   47 GLU   CD       495    2.558860377    6.531767524    0.708810408
   47 GLU   OE1      496    2.566109629    6.616142436    0.800744515
   47 GLU   OE2      497    2.646655427    6.517344319    0.621010436
   47 GLU   C        498    2.440753030    6.210696665    1.005470214
   47 GLU   O        499    2.490450669    6.271265240    1.100288105
   48 SER   N        500    2.358433041    6.106739231    1.015567968
   48 SER   H        501    2.326541285    6.089672185    0.922344649
   48 SER   CA       502    2.340625080    6.031642714    1.140664441
   48 SER   CB       503    2.250241302    5.911503529    1.112240220
   48 SER   OG       504    2.293416133    5.824551082    1.007243055
   48 SER   HG       505    2.221323851    5.756186741    0.995888772
   48 SER   C        506    2.469219876    5.973185475    1.199462271
   48 SER   O        507    2.474146578    5.971406556    1.322358996
   49 LEU   N        508    2.532279745    5.897495467    1.110095781
   49 LEU   H        509    2.468111338    5.858242944    1.044205348
   49 LEU   CA       510    2.666618867    5.841885102    1.131846714
   49 LEU   CB       511    2.724194843    5.807605226    0.994295125
   49 LEU   CG       512    2.673777495    5.680217172    0.926170702
   49 LEU   CD1      513    2.717909316    5.669672265    0.780040730
   49 LEU   CD2      514    2.711303121    5.546915782    0.991241855
   49 LEU   C        515    2.765658450    5.935464451    1.201447039
   49 LEU   O        516    2.863654359    5.893081406    1.262515192
   50 THR   N        517    2.750534902    6.064819824    1.174413926
   50 THR   H        518    2.689084748    6.099898341    1.103750849
   50 THR   CA       519    2.835556644    6.166760991    1.237543283
   50 THR   CB       520    2.887133631    6.277169119    1.145033624
   50 THR   OG1      521    2.776070209    6.338472285    1.079036483
   50 THR   HG1      522    2.822607229    6.364839531    0.994541732
   50 THR   CG2      523    2.987378955    6.225467112    1.041639411
   50 THR   C        524    2.765903500    6.221513097    1.362274305
   50 THR   O        525    2.806420089    6.215138356    1.478233818
   51 ASP   N        526    2.651440576    6.285134328    1.339116532
   51 ASP   H        527    2.616049949    6.307154463    1.248218174
   51 ASP   CA       528    2.577542448    6.343353805    1.452064937
   51 ASP   CB       529    2.565980816    6.494550189    1.431741847
   51 ASP   CG       530    2.521339852    6.562736090    1.561211469
   51 ASP   OD1      531    2.450856158    6.505194739    1.646913603
   51 ASP   OD2      532    2.547629491    6.683361690    1.580785792
   51 ASP   C        533    2.441221440    6.275926682    1.468765782
   51 ASP   O        534    2.352443027    6.316833567    1.394127588
   52 PRO   N        535    2.426344139    6.199921587    1.576876017
   52 PRO   CA       536    2.300841340    6.128347059    1.603985158
   52 PRO   CB       537    2.336786510    6.053326165    1.732408505
   52 PRO   CG       538    2.453085875    6.130169372    1.795482531
   52 PRO   CD       539    2.533452568    6.181558701    1.675872371
   52 PRO   C        540    2.182149328    6.224139206    1.616161921
   52 PRO   O        541    2.077692637    6.181741482    1.566955890
   53 SER   N        542    2.198056620    6.351793848    1.649926746
   53 SER   H        543    2.286492266    6.384990967    1.682755860
   53 SER   CA       544    2.089711354    6.451045943    1.654451109
   53 SER   CB       545    2.134711773    6.590557529    1.698296843
   53 SER   OG       546    2.228602580    6.640896635    1.602906727
   53 SER   HG       547    2.309015456    6.581622734    1.607461616
   53 SER   C        548    2.017798850    6.477358963    1.521981038
   53 SER   O        549    1.896304834    6.460268302    1.530775760
   54 LYSH  N        550    2.086047204    6.455687140    1.409897340
   54 LYSH  H        551    2.183128525    6.432623978    1.416589728
   54 LYSH  CA       552    2.031874649    6.447056532    1.273513093
   54 LYSH  CB       553    2.139192860    6.450503121    1.164503884
   54 LYSH  CG       554    2.200188651    6.588052167    1.136700996
   54 LYSH  CD       555    2.276856443    6.670860772    1.240001463
   54 LYSH  CE       556    2.348821723    6.788505112    1.173747693
   54 LYSH  NZ       557    2.441763195    6.853903050    1.266970819
   54 LYSH  HZ1      558    2.404364826    6.902833614    1.345753812
   54 LYSH  HZ2      559    2.488397397    6.921438480    1.209839622
   54 LYSH  HZ3      560    2.496091390    6.774153963    1.293208672
   54 LYSH  C        561    1.937577394    6.330742095    1.242047229
   54 LYSH  O        562    1.869773521    6.338767955    1.139732271
   55 LEU   N        563    1.957223298    6.219974816    1.312994119
   55 LEU   H        564    2.028555236    6.201942504    1.380724804
   55 LEU   CA       565    1.855777666    6.113756090    1.306965957
   55 LEU   CB       566    1.922076866    5.976150859    1.315863999
   55 LEU   CG       567    1.811091760    5.872741354    1.295976280
   55 LEU   CD1      568    1.801173251    5.844109074    1.146007719
   55 LEU   CD2      569    1.844148716    5.743495889    1.370859947
   55 LEU   C        570    1.751680086    6.131421518    1.417688547
   55 LEU   O        571    1.631329765    6.149833572    1.400143349
   56 ASP   N        572    1.805379741    6.152862842    1.537450119
   56 ASP   H        573    1.905261650    6.156252383    1.540775558
   56 ASP   CA       574    1.741610600    6.148326960    1.669812565
   56 ASP   CB       575    1.851120965    6.186370211    1.769653167
   56 ASP   CG       576    1.808849802    6.144173334    1.910512404
   56 ASP   OD1      577    1.749728681    6.036793868    1.934934341
   56 ASP   OD2      578    1.858272386    6.213040522    2.002374238
   56 ASP   C        579    1.622291301    6.241936192    1.689949560
   56 ASP   O        580    1.515654101    6.191525596    1.724822471
   57 SER   N        581    1.636399688    6.357906008    1.626391571
   57 SER   H        582    1.726988435    6.381840816    1.591463833
   57 SER   CA       583    1.530888980    6.459503824    1.613959487
   57 SER   CB       584    1.592689784    6.586313752    1.554739910
   57 SER   OG       585    1.669643372    6.566267590    1.435876019
   57 SER   HG       586    1.756119008    6.615309349    1.446682201
   57 SER   C        587    1.412193242    6.421868881    1.525030615
   57 SER   O        588    1.311243894    6.491253818    1.536236563
   58 GLY   N        589    1.419708934    6.315910345    1.444976727
   58 GLY   H        590    1.489177547    6.247533566    1.467306581
   58 GLY   CA       591    1.308233712    6.272556576    1.359506191
   58 GLY   C        592    1.344091941    6.135458983    1.301788846
   58 GLY   O        593    1.425356784    6.124745753    1.210069871
   59 LYSH  N        594    1.325552903    6.035572184    1.387624417
   59 LYSH  H        595    1.281196585    6.049491459    1.476169979
   59 LYSH  CA       596    1.369189116    5.895513807    1.378109487
   59 LYSH  CB       597    1.330106261    5.817253081    1.503627529
   59 LYSH  CG       598    1.439421188    5.833360044    1.609451189
   59 LYSH  CD       599    1.411242210    5.754501629    1.737514743
   59 LYSH  CE       600    1.478603459    5.823108843    1.856533420
   59 LYSH  NZ       601    1.413872265    5.952054348    1.884670600
   59 LYSH  HZ1      602    1.451811898    6.024122952    1.826637074
   59 LYSH  HZ2      603    1.423112849    5.990339482    1.976594565
   59 LYSH  HZ3      604    1.317451662    5.933768693    1.865459560
   59 LYSH  C        605    1.313547069    5.824981141    1.254270620
   59 LYSH  O        606    1.384736010    5.748978736    1.188806829
   60 GLU   N        607    1.192237298    5.856080414    1.209513719
   60 GLU   H        608    1.137285010    5.926167328    1.254978252
   60 GLU   CA       609    1.126393203    5.776834085    1.104673521
   60 GLU   CB       610    0.977624451    5.763002628    1.137601057
   60 GLU   CG       611    0.946549980    5.658374964    1.244823315
   60 GLU   CD       612    0.799325554    5.617325646    1.237846637
   60 GLU   OE1      613    0.758113270    5.554793151    1.137779339
   60 GLU   OE2      614    0.725096915    5.655807869    1.330771794
   60 GLU   C        615    1.144322879    5.845618220    0.969193780
   60 GLU   O        616    1.097288811    5.956795174    0.945607317
   61 LEU   N        617    1.188796103    5.766984833    0.871590557
   61 LEU   H        618    1.196002757    5.670606642    0.897244060
   61 LEU   CA       619    1.219628489    5.820942253    0.738380768
   61 LEU   CB       620    1.356280455    5.764028177    0.699722249
   61 LEU   CG       621    1.468284380    5.845409496    0.764841712
   61 LEU   CD1      622    1.531633057    5.791262819    0.893153193
   61 LEU   CD2      623    1.574087155    5.869097938    0.656901874
   61 LEU   C        624    1.112827315    5.784573649    0.635038679
   61 LEU   O        625    1.120853441    5.697887193    0.548158515
   62 HISB  N        626    1.012672759    5.871772192    0.627504347
   62 HISB  H        627    1.004630229    5.956020259    0.680772305
   62 HISB  CA       628    0.904830325    5.852187974    0.529555760
   62 HISB  CB       629    0.801801361    5.745964091    0.568373038
   62 HISB  CG       630    0.747260249    5.768437414    0.709536753
   62 HISB  ND1      631    0.633655462    5.828706741    0.743459123
   62 HISB  CD2      632    0.797580425    5.708039783    0.816819367
   62 HISB  HD2      633    0.876775156    5.633157765    0.817914182
   62 HISB  CE1      634    0.611656781    5.798090592    0.871003323
   62 HISB  HE1      635    0.524724629    5.838551915    0.922851094
   62 HISB  NE2      636    0.710584974    5.721697309    0.916489203
   62 HISB  HE2      637    0.719180316    5.685208495    1.009201079
   62 HISB  C        638    0.832159947    5.981296897    0.491350838
   62 HISB  O        639    0.798799993    6.072790411    0.566486435
   63 ILE   N        640    0.774360657    5.972967685    0.371857411
   63 ILE   H        641    0.764108797    5.882460029    0.330580264
   63 ILE   CA       642    0.723356605    6.090815641    0.300307903
   63 ILE   CB       643    0.771332899    6.099345666    0.155283236
   63 ILE   CG1      644    0.921672179    6.127538705    0.158895610
   63 ILE   CG2      645    0.702468275    6.206024777    0.069925264
   63 ILE   CD       646    0.991288557    6.133853471    0.022787980
   63 ILE   C        647    0.570793605    6.091463709    0.311766544
   63 ILE   O        648    0.510921133    6.011522169    0.239978819
   64 ASN   N        649    0.513318853    6.199132328    0.364635147
   64 ASN   H        650    0.562177795    6.286035075    0.372545947
   64 ASN   CA       651    0.370979709    6.194326824    0.401039092
   64 ASN   CB       652    0.352478134    6.219488640    0.550808933
   64 ASN   CG       653    0.436356200    6.145293588    0.655045698
   64 ASN   OD1      654    0.470818546    6.197740204    0.760826245
   64 ASN   ND2      655    0.453318864    6.014689735    0.636509097
   64 ASN   HD21     656    0.521768355    5.963597756    0.688503158
   64 ASN   HD22     657    0.421080341    5.970797697    0.552639789
   64 ASN   C        658    0.297616589    6.299159317    0.317160239
   64 ASN   O        659    0.331699552    6.417086270    0.309306713
   65 LEU   N        660    0.197839308    6.248506411    0.245274286
   65 LEU   H        661    0.168487484    6.154350853    0.261823905
   65 LEU   CA       662    0.107697764    6.327611935    0.160248957
   65 LEU   CB       663    0.107865820    6.258621570    0.023687419
   65 LEU   CG       664    0.031394943    6.332900628    6.844311097
   65 LEU   CD1      665    0.095818190    6.468441416    6.814526988
   65 LEU   CD2      666    0.045588501    6.238337678    6.724885344
   65 LEU   C        667    6.900811067    6.353429265    0.222756996
   65 LEU   O        668    6.832259959    6.255190448    0.250693175
   66 ILE   N        669    6.868824051    6.479006538    0.252710676
   66 ILE   H        670    6.932320827    6.554352863    0.235602538
   66 ILE   CA       671    6.743692073    6.522738935    0.316271214
   66 ILE   CB       672    6.771156101    6.594922773    0.448350791
   66 ILE   CG1      673    6.828960492    6.500615076    0.554063292
   66 ILE   CG2      674    6.642919386    6.652537770    0.508721391
   66 ILE   CD       675    6.870578045    6.571756595    0.682977888
   66 ILE   C        676    6.662591977    6.610040062    0.220297632
   66 ILE   O        677    6.705857658    6.723124264    0.198574500
   67 PRO   N        678    6.562384608    6.557009159    0.150754644
   67 PRO   CA       679    6.476694737    6.634490418    0.059834440
   67 PRO   CB       680    6.459654541    6.545726434   -0.063613280
   67 PRO   CG       681    6.454601612    6.406209738    6.929346453
   67 PRO   CD       682    6.563866264    6.417142236    7.035893880
   67 PRO   C        683    6.347465557    6.675046433    0.130997093
   67 PRO   O        684    6.285608997    6.593628555    0.199361818
   68 ASN   N        685    6.318033912    6.804691533    0.126828479
   68 ASN   H        686    6.373083370    6.867247979    0.071545652
   68 ASN   CA       687    6.193642744    6.853008643    0.188465317
   68 ASN   CB       688    6.237091298    6.946962915    0.301120052
   68 ASN   CG       689    6.124468954    0.047390479    0.399989130
   68 ASN   OD1      690    6.006452980    0.056177856    0.366465233
   68 ASN   ND2      691    6.159005657    0.065281107    0.527163662
   68 ASN   HD21     692    6.094337040    0.098471327    0.595828831
   68 ASN   HD22     693    6.252617688    0.043893035    0.555059115
   68 ASN   C        694    6.104430736    6.928186478    0.089472349
   68 ASN   O        695    6.119164668    7.048975276    0.071450615
   69 LYSH  N        696    6.002965884    6.859202295    0.038123659
   69 LYSH  H        697    5.972173613    6.781951515    0.093657860
   69 LYSH  CA       698    5.904384652    6.924793435    6.881363651
   69 LYSH  CB       699    5.847436066    6.818963796    6.786659236
   69 LYSH  CG       700    5.810239662    6.869898086    6.647264551
   69 LYSH  CD       701    5.730715234    6.767268435    6.566293214
   69 LYSH  CE       702    5.592510824    6.737179825    6.624636630
   69 LYSH  NZ       703    5.531842074    6.613396781    6.573589279
   69 LYSH  HZ1      704    5.513494290    6.618559519    6.475418126
   69 LYSH  HZ2      705    5.444167426    6.594981893    6.618027120
   69 LYSH  HZ3      706    5.590931657    6.534167080    6.588807432
   69 LYSH  C        707    5.793399903    0.074362268    0.019586293
   69 LYSH  O        708    5.776834798    0.187848034   -0.024880707
   70 GLN   N        709    5.765712557    0.049447613    0.147276073
   70 GLN   H        710    5.790254239   -0.034498130    0.195765356
   70 GLN   CA       711    5.675375071    0.130763833    0.229968925
   70 GLN   CB       712    5.618490012    0.058176829    0.352050739
   70 GLN   CG       713    5.520357452   -0.048209386    0.302437240
   70 GLN   CD       714    5.490726745    6.780719486    0.413069769
   70 GLN   OE1      715    5.388896064    6.777880434    0.481978637
   70 GLN   NE2      716    5.574683169    6.677594924    0.415191232
   70 GLN   HE21     717    5.560511437    6.612172850    0.489474384
   70 GLN   HE22     718    5.666359236    6.684817436    0.375922016
   70 GLN   C        719    5.729913025    0.271216695    0.256650160
   70 GLN   O        720    5.651358317    0.361349878    0.227738527
   71 ASP   N        721    5.858793156    0.286881046    0.285547505
   71 ASP   H        722    5.907262557    0.207015853    0.321240335
   71 ASP   CA       723    5.938061035    0.410442651    0.293279664
   71 ASP   CB       724    6.014791644    0.409853428    0.425661221
   71 ASP   CG       725    5.935650984    0.466504807    0.543726632
   71 ASP   OD1      726    5.855498777    0.385472528    0.595062207
   71 ASP   OD2      727    5.946751201    0.587127818    0.574576414
   71 ASP   C        728    6.034760701    0.452143026    0.182274321
   71 ASP   O        729    6.102691742    0.553415293    0.198387884
   72 ARG   N        730    6.017171802    0.398316358    0.061925499
   72 ARG   H        731    5.972309503    0.308956916    0.059960816
   72 ARG   CA       732    6.090017967    0.429096489    6.868371390
   72 ARG   CB       733    6.043007345    0.567061548    6.821848319
   72 ARG   CG       734    5.904097998    0.581702649    6.759388091
   72 ARG   CD       735    5.793843016    0.584268797    6.865427026
   72 ARG   NE       736    5.820130800    0.699353101    6.953007912
   72 ARG   HE       737    5.886145722    0.766496878    6.919338378
   72 ARG   CZ       738    5.743260365    0.733919369    7.057166836
   72 ARG   NH1      739    5.629117764    0.670536138    7.087312995
   72 ARG   HH11     740    5.586399252    0.702529957    7.171873820
   72 ARG   HH12     741    5.584954938    0.605248266    7.025782882
   72 ARG   NH2      742    5.775018123    0.843480410    7.127477091
   72 ARG   HH21     743    5.726332415    0.857063207    7.213762105
   72 ARG   HH22     744    5.845366918    0.911313939    7.106296779
   72 ARG   C        745    6.242176513    0.416342170    6.858504516
   72 ARG   O        746    6.295254307    0.423755463    6.747789904
   73 THR   N        747    6.310249472    0.377182184    0.035471827
   73 THR   H        748    6.262594626    0.340654194    0.115442823
   73 THR   CA       749    6.455834273    0.362810145    0.050017783
   73 THR   CB       750    6.502431215    0.396853760    0.191724908
   73 THR   OG1      751    6.408943153    0.351655785    0.290040263
   73 THR   HG1      752    6.420665268    0.408211254    0.371676315
   73 THR   CG2      753    6.538936714    0.544561105    0.207880807
   73 THR   C        754    6.502242167    0.219982860    0.020693924
   73 THR   O        755    6.439944708    0.118622010    0.051933984
   74 LEU   N        756    6.630044616    0.210773166    6.915392492
   74 LEU   H        757    6.663675200    0.294587254    6.872426791
   74 LEU   CA       758    6.716798955    0.095668420    6.886462464
   74 LEU   CB       759    6.736820049    0.096462973    6.734777338
   74 LEU   CG       760    6.802386440    6.906717060    6.666322915
   74 LEU   CD1      761    6.765531609    6.894082699    6.518354868
   74 LEU   CD2      762    6.954869376    6.910040206    6.678409454
   74 LEU   C        763    6.849408929    0.113940892    0.030192530
   74 LEU   O        764    6.927615215    0.206363843    0.008498868
   75 THR   N        765    6.861661441    0.032690301    0.134789429
   75 THR   H        766    6.798916500   -0.044768042    0.142860729
   75 THR   CA       767    0.038133263    0.033725617    0.235747056
   75 THR   CB       768    6.914761853    0.036616389    0.378971077
   75 THR   OG1      769    6.831460044    0.152616232    0.386529124
   75 THR   HG1      770    6.800874811    0.176692415    0.294416285
   75 THR   CG2      771    0.081792939    0.028701487    0.496705247
   75 THR   C        772    0.130107253    6.842584149    0.222185699
   75 THR   O        773    0.087759570    6.729590890    0.246045280
   76 ILE   N        774    0.249378311    6.863564117    0.167187961
   76 ILE   H        775    0.273841550    6.949550046    0.122378762
   76 ILE   CA       776    0.349904080    6.756343320    0.170414659
   76 ILE   CB       777    0.424668429    6.747001266    0.037240352
   76 ILE   CG1      778    0.343918407    6.766048111   -0.091310820
   76 ILE   CG2      779    0.498567627    6.613018109    0.037040154
   76 ILE   CD       780    0.443283447    6.825531722   -0.191299424
   76 ILE   C        781    0.449423286    6.775511564    0.285036931
   76 ILE   O        782    0.520504329    6.875898775    0.283982292
   77 VAL   N        783    0.465352443    6.666928492    0.360169454
   77 VAL   H        784    0.416924418    6.580933716    0.344059858
   77 VAL   CA       785    0.552003216    6.662496673    0.478845803
   77 VAL   CB       786    0.459826046    6.641961931    0.599222072
   77 VAL   CG1      787    0.542600566    6.679972635    0.722169755
   77 VAL   CG2      788    0.329642441    6.721938526    0.607542380
   77 VAL   C        789    0.660198576    6.554329005    0.476301528
   77 VAL   O        790    0.635288799    6.444932730    0.425879044
   78 ASP   N        791    0.782061258    6.592989213    0.512971453
   78 ASP   H        792    0.817713378    6.683897574    0.534564905
   78 ASP   CA       793    0.893669150    6.497473180    0.518535310
   78 ASP   CB       794    0.977983972    6.512170765    0.391713608
   78 ASP   CG       795    1.048915473    6.646980860    0.377318612
   78 ASP   OD1      796    1.052292471    6.693421308    0.261310670
   78 ASP   OD2      797    1.099854641    6.700687410    0.478044191
   78 ASP   C        798    0.973507827    6.514216512    0.647977374
   78 ASP   O        799    0.976968389    6.619089636    0.712171053
   79 THR   N        800    1.024394426    6.403436010    0.701169880
   79 THR   H        801    0.984518631    6.311725486    0.700590197
   79 THR   CA       802    1.136250599    6.404558508    0.796553204
   79 THR   CB       803    1.143084526    6.270290305    0.869588123
   79 THR   OG1      804    1.066648476    6.167890075    0.805379794
   79 THR   HG1      805    1.067540905    6.096767854    0.875670130
   79 THR   CG2      806    1.105553866    6.273979740    1.017870662
   79 THR   C        807    1.275006206    6.449110803    0.749939832
   79 THR   O        808    1.372516053    6.398182809    0.804958093
   80 GLY   N        809    1.280860944    6.533502244    0.647299125
   80 GLY   H        810    1.198359592    6.582881063    0.619795054
   80 GLY   CA       811    1.403637100    6.575885694    0.578471345
   80 GLY   C        812    1.509108904    6.647008065    0.663469636
   80 GLY   O        813    1.512355650    6.646065948    0.786422517
   81 ILE   N        814    1.573462819    6.736454735    0.589006353
   81 ILE   H        815    1.540381056    6.753748981    0.496242639
   81 ILE   CA       816    1.673857930    6.825454901    0.649067955
   81 ILE   CB       817    1.798535387    6.826880713    0.560397449
   81 ILE   CG1      818    1.774375492    6.860152959    0.413027134
   81 ILE   CG2      819    1.877436424    6.697280255    0.579996287
   81 ILE   CD       820    1.899978166    6.937348780    0.372129243
   81 ILE   C        821    1.627474059    0.039040558    0.672259636
   81 ILE   O        822    1.694110987    0.107649779    0.749607137
   82 GLY   N        823    1.531638826    0.086444676    0.593148719
   82 GLY   H        824    1.471603829    0.032333918    0.534246881
   82 GLY   CA       825    1.488277935    0.226867314    0.596484242
   82 GLY   C        826    1.590040995    0.336541801    0.564440753
   82 GLY   O        827    1.684522573    0.308333726    0.490912690
   83 MET   N        828    1.556254138    0.457095590    0.609336231
   83 MET   H        829    1.463955002    0.473139699    0.644331634
   83 MET   CA       830    1.631234208    0.578766308    0.574926834
   83 MET   CB       831    1.576535506    0.661554521    0.458456868
   83 MET   CG       832    1.579257503    0.592483075    0.321952397
   83 MET   SD       833    1.508484848    0.698151207    0.190352930
   83 MET   CE       834    1.565776548    0.627484085    0.037357884
   83 MET   C        835    1.638780413    0.668453836    0.698670556
   83 MET   O        836    1.549684743    0.681210128    0.782513637
   84 THR   N        837    1.749055024    0.742228809    0.708023149
   84 THR   H        838    1.811719166    0.748259214    0.630314504
   84 THR   CA       839    1.772444181    0.853780978    0.800872127
   84 THR   CB       840    1.916680855    0.891289768    0.835512352
   84 THR   OG1      841    1.979895444    0.967702622    0.732480715
   84 THR   HG1      842    1.983673839    0.914478046    0.647903408
   84 THR   CG2      843    2.002235756    0.767128871    0.861458116
   84 THR   C        844    1.705285132    0.983637396    0.755711973
   84 THR   O        845    1.660026451    0.992605226    0.641687651
   85 LYSH  N        846    1.704402831    1.091952078    0.832886867
   85 LYSH  H        847    1.716721513    1.085413610    0.931914677
   85 LYSH  CA       848    1.657702861    1.224395241    0.789402610
   85 LYSH  CB       849    1.678518491    1.328967208    0.899134530
   85 LYSH  CG       850    1.586712004    1.451226870    0.893312479
   85 LYSH  CD       851    1.620701682    1.570162299    0.983363977
   85 LYSH  CE       852    1.505779684    1.671069812    0.978490120
   85 LYSH  NZ       853    1.528779462    1.800144257    1.044975106
   85 LYSH  HZ1      854    1.458761323    1.868429432    1.024127123
   85 LYSH  HZ2      855    1.620122380    1.830006019    1.017322956
   85 LYSH  HZ3      856    1.526813568    1.787123776    1.144110307
   85 LYSH  C        857    1.734048183    1.279244780    0.668675562
   85 LYSH  O        858    1.678623165    1.327116219    0.569849037
   86 ALA   N        859    1.865618410    1.259779427    0.667650473
   86 ALA   H        860    1.914120490    1.216170634    0.743462363
   86 ALA   CA       861    1.965900654    1.298480161    0.567360566
   86 ALA   CB       862    2.100495334    1.261140717    0.629808972
   86 ALA   C        863    1.944886863    1.234254366    0.430093600
   86 ALA   O        864    1.921548977    1.309178702    0.335366294
   87 ASP   N        865    1.913789269    1.104984157    0.426615006
   87 ASP   H        866    1.926619093    1.046577950    0.506772114
   87 ASP   CA       867    1.885335427    1.032617963    0.301865352
   87 ASP   CB       868    1.875386575    0.882245289    0.328246806
   87 ASP   CG       869    1.994256635    0.822738565    0.403986378
   87 ASP   OD1      870    2.097718425    0.791136023    0.341362325
   87 ASP   OD2      871    1.978321157    0.808947625    0.527187495
   87 ASP   C        872    1.761735642    1.092482576    0.234404155
   87 ASP   O        873    1.762095397    1.122719724    0.115175047
   88 LEU   N        874    1.666146858    1.139874928    0.313822088
   88 LEU   H        875    1.701772737    1.140764750    0.407265279
   88 LEU   CA       876    1.539124392    1.199781255    0.270391492
   88 LEU   CB       877    1.436263281    1.202410907    0.383638462
   88 LEU   CG       878    1.394277084    1.063672710    0.432627074
   88 LEU   CD1      879    1.299230285    1.084294426    0.550735513
   88 LEU   CD2      880    1.339620569    0.988722519    0.310939298
   88 LEU   C        881    1.556990880    1.342459889    0.218119623
   88 LEU   O        882    1.511652717    1.379469124    0.109924883
   89 ILE   N        883    1.631118101    1.429574859    0.285998205
   89 ILE   H        884    1.660344880    1.402210138    0.377641152
   89 ILE   CA       885    1.665551891    1.567845110    0.249881407
   89 ILE   CB       886    1.723035833    1.650421150    0.365160098
   89 ILE   CG1      887    1.618858719    1.666573348    0.476046868
   89 ILE   CG2      888    1.761017108    1.790715531    0.317324178
   89 ILE   CD       889    1.689636769    1.719029661    0.601143689
   89 ILE   C        890    1.758871054    1.563066200    0.128727573
   89 ILE   O        891    1.727956874    1.637511379    0.035809379
   90 ASN   N        892    1.860373991    1.477143702    0.131160552
   90 ASN   H        893    1.859536871    1.407941592    0.203354445
   90 ASN   CA       894    1.946602568    1.458155065    0.013627895
   90 ASN   CB       895    2.080754948    1.407031821    0.066536666
   90 ASN   CG       896    2.199556881    1.497493978    0.033267301
   90 ASN   OD1      897    2.228460300    1.510920813   -0.085524771
   90 ASN   ND2      898    2.275757035    1.551523843    0.127941074
   90 ASN   HD21     899    2.355603509    1.603627242    0.097799201
   90 ASN   HD22     900    2.257328096    1.533473269    0.224550248
   90 ASN   C        901    1.879881285    1.366710651    6.841052473
   90 ASN   O        902    1.919714079    1.252729665    6.817561600
   91 ASN   N        903    1.762117498    1.411509615    6.798446572
   91 ASN   H        904    1.732525519    1.498619993    6.837657530
   91 ASN   CA       905    1.684949147    1.370448129    6.680261245
   91 ASN   CB       906    1.741974381    1.434183659    6.553387881
   91 ASN   CG       907    1.738475887    1.587059244    6.558240521
   91 ASN   OD1      908    1.634371589    1.652092887    6.550439589
   91 ASN   ND2      909    1.852361216    1.653940052    6.573921787
   91 ASN   HD21     910    1.847598035    1.752835355    6.587930185
   91 ASN   HD22     911    1.943525079    1.612922362    6.576333138
   91 ASN   C        912    1.653719941    1.221774922    6.662059720
   91 ASN   O        913    1.680160098    1.162681887    6.557461961
   92 LEU   N        914    1.606414096    1.154028005    6.766288718
   92 LEU   H        915    1.590341495    1.199386245    6.853958765
   92 LEU   CA       916    1.584685851    1.008755239    6.772253144
   92 LEU   CB       917    1.461376297    0.973648036    6.688749788
   92 LEU   CG       918    1.328360307    1.024700741    6.744509029
   92 LEU   CD1      919    1.221989058    0.982671635    6.642893051
   92 LEU   CD2      920    1.300200218    0.958553130    6.879565520
   92 LEU   C        921    1.705746501    0.922489613    6.735987612
   92 LEU   O        922    1.695472885    0.828090658    6.657795532
   93 GLY   N        923    1.823651768    0.968163577    6.777254016
   93 GLY   H        924    1.818599549    1.043177318    6.843188135
   93 GLY   CA       925    1.957151139    0.923037394    6.735373919
   93 GLY   C        926    1.977264626    0.914019941    6.583962115
   93 GLY   O        927    2.074830528    0.850561797    6.544161537
   94 THR   N        928    1.912558979    1.000937038    6.506835319
   94 THR   H        929    1.843329503    1.064539945    6.540942522
   94 THR   CA       930    1.926018810    1.011978543    6.360860724
   94 THR   CB       931    1.802064377    0.956695076    6.290229483
   94 THR   OG1      932    1.682711927    1.032576644    6.311438630
   94 THR   HG1      933    1.698828735    1.118171803    6.360574803
   94 THR   CG2      934    1.771455859    0.809284056    6.317520096
   94 THR   C        935    1.964539908    1.140576145    6.287441154
   94 THR   O        936    1.921759939    1.250564798    6.322119431
   95 ILE   N        937    2.081737041    1.131057522    6.225276079
   95 ILE   H        938    2.146576949    1.060247651    6.253264831
   95 ILE   CA       939    2.133471852    1.226905224    6.126551251
   95 ILE   CB       940    2.286348220    1.222547744    6.121730134
   95 ILE   CG1      941    2.352716540    1.337383368    6.045438176
   95 ILE   CG2      942    2.349375199    1.088981057    6.081746473
   95 ILE   CD       943    2.347535552    1.479154217    6.102757103
   95 ILE   C        944    2.064919521    1.222644557    5.989827828
   95 ILE   O        945    2.055312683    1.321215323    5.916880503
   96 ALA   N        946    2.025784205    1.101121197    5.952533889
   96 ALA   H        947    2.054163630    1.013851298    5.992281873
   96 ALA   CA       948    1.941781438    1.074271881    5.834926828
   96 ALA   CB       949    1.797863682    1.120995594    5.857634724
   96 ALA   C        950    1.990886327    1.110082399    5.694506538
   96 ALA   O        951    1.945194478    1.046743956    5.599483717
   97 LYSH  N        952    2.093140225    1.193266293    5.676738029
   97 LYSH  H        953    2.099626622    1.258540772    5.752223188
   97 LYSH  CA       954    2.150091689    1.244304975    5.551187811
   97 LYSH  CB       955    2.285035438    1.314674058    5.566975517
   97 LYSH  CG       956    2.263874432    1.443345118    5.646995072
   97 LYSH  CD       957    2.388080510    1.532600561    5.651011261
   97 LYSH  CE       958    2.361332342    1.671403510    5.709516260
   97 LYSH  NZ       959    2.486594913    1.740565816    5.743207008
   97 LYSH  HZ1      960    2.537417237    1.752638413    5.657934734
   97 LYSH  HZ2      961    2.539159054    1.689163022    5.810990918
   97 LYSH  HZ3      962    2.461484040    1.830772839    5.778303562
   97 LYSH  C        963    2.161399089    1.134929132    5.444785751
   97 LYSH  O        964    2.148658005    1.160918972    5.325230418
   98 SER   N        965    2.233233983    1.028305945    5.478870061
   98 SER   H        966    2.276873068    1.018189670    5.568285375
   98 SER   CA       967    2.255307721    0.918205000    5.383985369
   98 SER   CB       968    2.375968194    0.831861248    5.421384815
   98 SER   OG       969    2.344840701    0.737912163    5.524600279
   98 SER   HG       970    2.428124277    0.704008979    5.568359473
   98 SER   C        971    2.127812189    0.838582664    5.355413576
   98 SER   O        972    2.094533800    0.813706918    5.239639659
   99 GLY   N        973    2.051920958    0.807647759    5.460169593
   99 GLY   H        974    2.090947325    0.797517743    5.551688236
   99 GLY   CA       975    1.915572885    0.753648943    5.450014711
   99 GLY   C        976    1.820207959    0.834025575    5.361392590
   99 GLY   O        977    1.753402607    0.776483265    5.275616428
  100 THR   N        978    1.826615100    0.966693582    5.368426879
  100 THR   H        979    1.883411442    1.006972077    5.440214560
  100 THR   CA       980    1.743749312    1.059446308    5.290050813
  100 THR   CB       981    1.728691798    1.200663373    5.346988391
  100 THR   OG1      982    1.857020038    1.250593059    5.385544708
  100 THR   HG1      983    1.879827631    1.323662221    5.321210271
  100 THR   CG2      984    1.640605441    1.203971373    5.472049369
  100 THR   C        985    1.788452552    1.062684236    5.143749317
  100 THR   O        986    1.711073710    1.014402541    5.061213808
  101 LYSH  N        987    1.917739962    1.080492137    5.118098346
  101 LYSH  H        988    1.974825986    1.112386692    5.193767038
  101 LYSH  CA       989    1.982339060    1.075034616    4.986162034
  101 LYSH  CB       990    2.134621780    1.089503242    4.982464782
  101 LYSH  CG       991    2.200476668    1.220088866    5.027414093
  101 LYSH  CD       992    2.350711006    1.203799670    5.003429445
  101 LYSH  CE       993    2.436164027    1.326788141    5.034788255
  101 LYSH  NZ       994    2.440033056    1.423319805    4.923990747
  101 LYSH  HZ1      995    2.525984111    1.473640107    4.932956524
  101 LYSH  HZ2      996    2.359974168    1.483140434    4.927458703
  101 LYSH  HZ3      997    2.447486151    1.378800051    4.834758818
  101 LYSH  C        998    1.951432314    0.943591701    4.914191261
  101 LYSH  O        999    1.901473088    0.954554568    4.802322298
  102 ALA   N       1000    1.963084339    0.828903360    4.980533630
  102 ALA   H       1001    1.995518918    0.819712008    5.074679322
  102 ALA   CA      1002    1.916204092    0.703421472    4.919966933
  102 ALA   CB      1003    1.953736759    0.586857580    5.011688852
  102 ALA   C       1004    1.768206704    0.685679307    4.885402202
  102 ALA   O       1005    1.730127285    0.627186493    4.784117429
  103 PHE   N       1006    1.681742235    0.742016655    4.969305963
  103 PHE   H       1007    1.704051342    0.758960397    5.065309169
  103 PHE   CA      1008    1.538295546    0.749613323    4.938095237
  103 PHE   CB      1009    1.466691957    0.794741540    5.065562226
  103 PHE   CG      1010    1.316699765    0.820654621    5.050214343
  103 PHE   CD1     1011    1.258609605    0.933237497    5.107396958
  103 PHE   HD1     1012    1.325224623    1.013067067    5.140091438
  103 PHE   CD2     1013    1.238159927    0.710875857    5.017034337
  103 PHE   HD2     1014    1.277101607    0.624167356    4.963698410
  103 PHE   CE1     1015    1.120929324    0.941669598    5.124427073
  103 PHE   HE1     1016    1.077853987    1.035866025    5.158360717
  103 PHE   CE2     1017    1.101059593    0.718356706    5.038601476
  103 PHE   HE2     1018    1.040123063    0.628956417    5.025365092
  103 PHE   CZ      1019    1.041453624    0.833041958    5.089739301
  103 PHE   HZ      1020    0.933235114    0.837431798    5.101925315
  103 PHE   C       1021    1.497686634    0.843164300    4.824026253
  103 PHE   O       1022    1.427279955    0.805825136    4.730331388
  104 MET   N       1023    1.567838848    0.956065991    4.819290751
  104 MET   H       1024    1.618029028    0.985557382    4.900609902
  104 MET   CA      1025    1.557703481    1.057539696    4.713412062
  104 MET   CB      1026    1.630616882    1.188728950    4.743176829
  104 MET   CG      1027    1.541673935    1.307886676    4.707068149
  104 MET   SD      1028    1.389369901    1.300751117    4.808271095
  104 MET   CE      1029    1.455889093    1.340257857    4.968577304
  104 MET   C       1030    1.599131776    1.007609375    4.574840727
  104 MET   O       1031    1.513130458    1.013963117    4.487126794
  105 GLU   N       1032    1.701478798    0.922707886    4.572129370
  105 GLU   H       1033    1.756616617    0.917329172    4.655391453
  105 GLU   CA      1034    1.748219999    0.844625332    4.456675058
  105 GLU   CB      1035    1.888346942    0.783196140    4.457783132
  105 GLU   CG      1036    1.927659501    0.715567804    4.326284959
  105 GLU   CD      1037    2.071859589    0.665264662    4.335487280
  105 GLU   OE1     1038    2.151076298    0.721151333    4.256597776
  105 GLU   OE2     1039    2.107999427    0.579035704    4.418437625
  105 GLU   C       1040    1.639356307    0.744697260    4.416997182
  105 GLU   O       1041    1.606079666    0.754353119    4.298974672
  106 ALA   N       1042    1.584330568    0.661950902    4.505401651
  106 ALA   H       1043    1.613638167    0.653125419    4.600608086
  106 ALA   CA      1044    1.473719141    0.567623024    4.483561216
  106 ALA   CB      1045    1.438526487    0.499857499    4.616157365
  106 ALA   C       1046    1.347906888    0.638593319    4.433104362
  106 ALA   O       1047    1.303230969    0.603631247    4.323962378
  107 LEU   N       1048    1.313327856    0.753891416    4.489668064
  107 LEU   H       1049    1.376869543    0.798447193    4.552744646
  107 LEU   CA      1050    1.199255523    0.837054417    4.448650496
  107 LEU   CB      1051    1.202860589    0.962655314    4.535944084
  107 LEU   CG      1052    1.060122998    0.996537664    4.579389329
  107 LEU   CD1     1053    1.009118820    0.898765867    4.685440558
  107 LEU   CD2     1054    1.069964254    1.137467575    4.638107494
  107 LEU   C       1055    1.214357468    0.876730514    4.301645458
  107 LEU   O       1056    1.130681330    0.837422814    4.220508556
  108 GLN   N       1057    1.325611697    0.941540008    4.268313207
  108 GLN   H       1058    1.391086273    0.959573585    4.341719010
  108 GLN   CA      1059    1.367584818    0.988111309    4.135344603
  108 GLN   CB      1060    1.502332568    1.060549208    4.137918971
  108 GLN   CG      1061    1.496278022    1.206837594    4.182306967
  108 GLN   CD      1062    1.628811847    1.283218303    4.179472677
  108 GLN   OE1     1063    1.742706341    1.243559382    4.155305464
  108 GLN   NE2     1064    1.625162555    1.395605621    4.250482495
  108 GLN   HE21    1065    1.708003231    1.449190906    4.266750316
  108 GLN   HE22    1066    1.538686752    1.422511479    4.292871740
  108 GLN   C       1067    1.379706838    0.870011191    4.038818278
  108 GLN   O       1068    1.343642878    0.885135729    3.922194943
  109 ALA   N       1069    1.427197425    0.753983265    4.083228971
  109 ALA   H       1070    1.483982914    0.752237229    4.165533140
  109 ALA   CA      1071    1.431645026    0.630319553    4.003873853
  109 ALA   CB      1072    1.525742606    0.530544779    4.071719604
  109 ALA   C       1073    1.296184104    0.565685838    3.974164311
  109 ALA   O       1074    1.279695662    0.507196845    3.867225034
  110 GLY   N       1075    1.198420669    0.591829409    4.060475629
  110 GLY   H       1076    1.199374460    0.646935393    4.143926280
  110 GLY   CA      1077    1.068344249    0.524021340    4.050840536
  110 GLY   C       1078    1.003586635    0.474823767    4.180435299
  110 GLY   O       1079    0.887833758    0.434656671    4.169548348
  111 ALA   N       1080    1.064481182    0.468978589    4.298543448
  111 ALA   H       1081    1.164084499    0.466146894    4.307075017
  111 ALA   CA      1082    0.992248867    0.421523147    4.417457886
  111 ALA   CB      1083    1.089683249    0.399058712    4.533262218
  111 ALA   C       1084    0.882256848    0.521512808    4.453702413
  111 ALA   O       1085    0.865762135    0.632173485    4.402590151
  112 ASP   N       1086    0.795995035    0.468061427    4.539678459
  112 ASP   H       1087    0.777878432    0.369746853    4.542232254
  112 ASP   CA      1088    0.695424710    0.546918424    4.612319673
  112 ASP   CB      1089    0.550675514    0.500100538    4.595962504
  112 ASP   CG      1090    0.504979631    0.382902160    4.683042579
  112 ASP   OD1     1091    0.522625570    0.269629927    4.633214306
  112 ASP   OD2     1092    0.444969154    0.406824404    4.790048291
  112 ASP   C       1093    0.734624260    0.558657092    4.759752255
  112 ASP   O       1094    0.787351287    0.459929454    4.810769601
  113 ILE   N       1095    0.667104992    0.655294620    4.821336672
  113 ILE   H       1096    0.608129120    0.718832397    4.771475843
  113 ILE   CA      1097    0.670697169    0.688142903    4.964573742
  113 ILE   CB      1098    0.556914940    0.781035722    5.007414393
  113 ILE   CG1     1099    0.419752889    0.739247547    4.954001165
  113 ILE   CG2     1100    0.586404659    0.923920581    4.961314086
  113 ILE   CD      1101    0.302277505    0.812470048    5.019180475
  113 ILE   C       1102    0.687499765    0.576187571    5.067511387
  113 ILE   O       1103    0.769787883    0.583937919    5.158607490
  114 SER   N       1104    0.630501285    0.461437859    5.031819614
  114 SER   H       1105    0.590665169    0.455855576    4.940259453
  114 SER   CA      1106    0.630794675    0.337660849    5.111116127
  114 SER   CB      1107    0.532970964    0.231441318    5.060533397
  114 SER   OG      1108    0.551374962    0.208469648    4.920590320
  114 SER   HG      1109    0.534979483    0.289447990    4.864249095
  114 SER   C       1110    0.765499779    0.266590319    5.125827802
  114 SER   O       1111    0.798566287    0.202980333    5.225779695
  115 MET   N       1112    0.858553509    0.285409405    5.032677941
  115 MET   H       1113    0.834395192    0.338623648    4.951524034
  115 MET   CA      1114    0.999800288    0.244692740    5.034009118
  115 MET   CB      1115    1.057281389    0.233128773    4.892678176
  115 MET   CG      1116    1.036086277    0.092786323    4.835519440
  115 MET   SD      1117    0.864652302    0.028797485    4.833074927
  115 MET   CE      1118    0.909430476   -0.135922120    4.782616711
  115 MET   C       1119    1.099212015    0.304263475    5.133907753
  115 MET   O       1120    1.220919112    0.292326600    5.120683786
  116 ILE   N       1121    1.042682272    0.372757045    5.232911955
  116 ILE   H       1122    0.944541902    0.386233688    5.246608347
  116 ILE   CA      1123    1.130140186    0.424269781    5.339262860
  116 ILE   CB      1124    1.053791978    0.531069861    5.417854969
  116 ILE   CG1     1125    1.143813040    0.608844903    5.514063095
  116 ILE   CG2     1126    0.926381372    0.485266097    5.489141952
  116 ILE   CD      1127    1.257211044    0.673619665    5.434339895
  116 ILE   C       1128    1.207203696    0.323065262    5.424295741
  116 ILE   O       1129    1.324269965    0.348965416    5.451761953
  117 GLY   N       1130    1.173896490    0.194486821    5.431153395
  117 GLY   H       1131    1.098802046    0.143509903    5.389165230
  117 GLY   CA      1132    1.240467965    0.107197490    5.528897095
  117 GLY   C       1133    1.375335214    0.052307222    5.481907612
  117 GLY   O       1134    1.452073574   -0.002373488    5.560965084
  118 GLN   N       1135    1.387525437    0.033001209    5.350879296
  118 GLN   H       1136    1.298808456    0.039123017    5.305144021
  118 GLN   CA      1137    1.511265871    6.915504506    5.287577327
  118 GLN   CB      1138    1.483734001    6.853980434    5.150223541
  118 GLN   CG      1139    1.604768417    6.786886323    5.084996884
  118 GLN   CD      1140    1.557014388    6.718133423    4.956929153
  118 GLN   OE1     1141    1.635751898    6.688568188    4.867192041
  118 GLN   NE2     1142    1.449169728    6.640466936    4.961947299
  118 GLN   HE21    1143    1.422993901    6.599172724    4.874720849
  118 GLN   HE22    1144    1.404308136    6.611928282    5.046632656
  118 GLN   C       1145    1.612977011    0.097252660    5.265360807
  118 GLN   O       1146    1.718428277    0.106609481    5.327988916
  119 PHE   N       1147    1.568667165    0.194353985    5.186003848
  119 PHE   H       1148    1.498940543    0.173329761    5.117474956
  119 PHE   CA      1149    1.649643185    0.314247896    5.160055426
  119 PHE   CB      1150    1.592741197    0.397985409    5.045357740
  119 PHE   CG      1151    1.585835961    0.316090373    4.916315181
  119 PHE   CD1     1152    1.701305136    0.273808471    4.851508495
  119 PHE   HD1     1153    1.788722300    0.338874839    4.853506613
  119 PHE   CD2     1154    1.464584162    0.261082055    4.876398444
  119 PHE   HD2     1155    1.370876166    0.296217272    4.919586442
  119 PHE   CE1     1156    1.707772964    0.174312143    4.754673060
  119 PHE   HE1     1157    1.802813482    0.150207641    4.707058464
  119 PHE   CE2     1158    1.465538010    0.163066083    4.777848083
  119 PHE   HE2     1159    1.375233163    0.105996948    4.756191139
  119 PHE   CZ      1160    1.584894516    0.117546958    4.723058739
  119 PHE   HZ      1161    1.576638322    0.036296042    4.650871351
  119 PHE   C       1162    1.673338873    0.410238840    5.276801028
  119 PHE   O       1163    1.787118214    0.453218177    5.295098803
  120 GLY   N       1164    1.580344814    0.428060539    5.370192969
  120 GLY   H       1165    1.504525734    0.363090163    5.375689452
  120 GLY   CA      1166    1.596533095    0.535643456    5.469045422
  120 GLY   C       1167    1.584113464    0.474484191    5.608741676
  120 GLY   O       1168    1.619915554    0.363072541    5.646595136
  121 VAL   N       1169    1.543090621    0.562385755    5.699741177
  121 VAL   H       1170    1.563949329    0.655767516    5.670678226
  121 VAL   CA      1171    1.521182148    0.534645115    5.842435766
  121 VAL   CB      1172    1.543286575    0.666465358    5.916917221
  121 VAL   CG1     1173    1.522364914    0.650163941    6.067600001
  121 VAL   CG2     1174    1.690216862    0.707247312    5.904358516
  121 VAL   C       1175    1.382898947    0.473337893    5.865490845
  121 VAL   O       1176    1.281731418    0.542089329    5.852499183
  122 GLY   N       1177    1.382635067    0.346762539    5.906324939
  122 GLY   H       1178    1.463155839    0.326646934    5.962113628
  122 GLY   CA      1179    1.262401051    0.263305661    5.892575971
  122 GLY   C       1180    1.129358402    0.298610562    5.959386378
  122 GLY   O       1181    1.022451421    0.300683629    5.898597044
  123 PHE   N       1182    1.148380072    0.372701678    6.068180986
  123 PHE   H       1183    1.224521972    0.399662172    6.127133824
  123 PHE   CA      1184    1.040374542    0.430633428    6.149339399
  123 PHE   CB      1185    1.118566042    0.502231368    6.259646053
  123 PHE   CG      1186    1.036497003    0.561224070    6.374508085
  123 PHE   CD1     1187    0.969008634    0.487386928    6.471000200
  123 PHE   HD1     1188    0.953767580    0.380428886    6.456603073
  123 PHE   CD2     1189    1.050638203    0.698422037    6.391663914
  123 PHE   HD2     1190    1.102433326    0.758649321    6.317026029
  123 PHE   CE1     1191    0.913071248    0.546722288    6.583549361
  123 PHE   HE1     1192    0.844127077    0.492087067    6.647906503
  123 PHE   CE2     1193    0.988032880    0.757531570    6.500779276
  123 PHE   HE2     1194    0.992763321    0.865885994    6.511524353
  123 PHE   CZ      1195    0.919767316    0.684842624    6.597613802
  123 PHE   HZ      1196    0.880556112    0.735860379    6.685585087
  123 PHE   C       1197    0.938382595    0.528370453    6.090544073
  123 PHE   O       1198    0.829872464    0.541480977    6.146966922
  124 TYR   N       1199    0.963897345    0.575915169    5.968975574
  124 TYR   H       1200    1.050388617    0.560809967    5.921092696
  124 TYR   CA      1201    0.866427824    0.663496170    5.902338481
  124 TYR   CB      1202    0.927257337    0.759510195    5.799914281
  124 TYR   CG      1203    1.008864306    0.872529605    5.862967178
  124 TYR   CD1     1204    0.938129584    0.976484594    5.922211594
  124 TYR   HD1     1205    0.837338521    1.003794755    5.890967537
  124 TYR   CD2     1206    1.143990551    0.851911850    5.888190035
  124 TYR   HD2     1207    1.214837875    0.800257992    5.823433491
  124 TYR   CE1     1208    1.004348963    1.052505308    6.017893022
  124 TYR   HE1     1209    0.944948172    1.123990062    6.074825171
  124 TYR   CE2     1210    1.203508534    0.920255399    5.993576229
  124 TYR   HE2     1211    1.309791277    0.905851412    6.012948826
  124 TYR   CZ      1212    1.132376220    1.019153236    6.060510580
  124 TYR   OH      1213    1.179782152    1.070824899    6.177026809
  124 TYR   HH      1214    1.265604486    1.024142888    6.198347846
  124 TYR   C       1215    0.738819973    0.594143706    5.854198100
  124 TYR   O       1216    0.649518232    0.663013611    5.805096418
  125 SER   N       1217    0.733639202    0.462682867    5.873757008
  125 SER   H       1218    0.811976929    0.406932258    5.901257227
  125 SER   CA      1219    0.610736324    0.384801160    5.852837685
  125 SER   CB      1220    0.632859290    0.233485541    5.847771019
  125 SER   OG      1221    0.705570292    0.197952545    5.965667360
  125 SER   HG      1222    0.745395633    0.106728371    5.956076320
  125 SER   C       1223    0.507867162    0.406751978    5.963965996
  125 SER   O       1224    0.387416246    0.403052617    5.939307936
  126 ALA   N       1225    0.556012920    0.434437440    6.084820893
  126 ALA   H       1226    0.654731746    0.425695371    6.098234904
  126 ALA   CA      1227    0.472832074    0.489940237    6.192580638
  126 ALA   CB      1228    0.550584088    0.503054218    6.323705021
  126 ALA   C       1229    0.396236795    0.614601205    6.147804625
  126 ALA   O       1230    0.275338017    0.621852399    6.169273158
  127 TYR   N       1231    0.463372446    0.711286108    6.085897926
  127 TYR   H       1232    0.563341068    0.711407303    6.083382426
  127 TYR   CA      1233    0.405430853    0.834267266    6.029976750
  127 TYR   CB      1234    0.509555689    0.942513767    6.000908043
  127 TYR   CG      1235    0.582397986    0.990604430    6.126562655
  127 TYR   CD1     1236    0.522346092    1.094680806    6.196438784
  127 TYR   HD1     1237    0.424021583    1.130050276    6.165432086
  127 TYR   CD2     1238    0.705425616    0.942100591    6.169387587
  127 TYR   HD2     1239    0.748056364    0.853708334    6.121950232
  127 TYR   CE1     1240    0.580987571    1.149820018    6.309753940
  127 TYR   HE1     1241    0.522846768    1.212914382    6.376973618
  127 TYR   CE2     1242    0.765646094    1.003639602    6.278508816
  127 TYR   HE2     1243    0.864781110    0.969161364    6.307935208
  127 TYR   CZ      1244    0.707751104    1.108482234    6.349079593
  127 TYR   OH      1245    0.781297566    1.182690341    6.436144131
  127 TYR   HH      1246    0.717541561    1.257141198    6.455946574
  127 TYR   C       1247    0.324884458    0.811424142    5.901921404
  127 TYR   O       1248    0.229305353    0.885613812    5.879798462
  128 LEU   N       1249    0.357106864    0.709254045    5.823125166
  128 LEU   H       1250    0.453454303    0.684894284    5.834299642
  128 LEU   CA      1251    0.266430983    0.661804160    5.717605336
  128 LEU   CB      1252    0.345201125    0.560025748    5.634880446
  128 LEU   CG      1253    0.427387255    0.633452173    5.528763358
  128 LEU   CD1     1254    0.516798361    0.532792200    5.456086146
  128 LEU   CD2     1255    0.324602121    0.679261232    5.425122374
  128 LEU   C       1256    0.129934081    0.600720286    5.750007232
  128 LEU   O       1257    0.043181869    0.602943266    5.662828108
  129 VAL   N       1258    0.135058833    0.519700144    5.855365330
  129 VAL   H       1259    0.224170657    0.498886608    5.895686217
  129 VAL   CA      1260    0.013828795    0.458870315    5.912068925
  129 VAL   CB      1261    0.042376026    0.332969820    5.994195825
  129 VAL   CG1     1262    0.105657244    0.358856019    6.131073875
  129 VAL   CG2     1263   -0.084833713    0.252223508    6.020849561
  129 VAL   C       1264    6.854408679    0.555194914    5.989987635
  129 VAL   O       1265    6.731878005    0.554395253    5.979230493
  130 ALA   N       1266    6.913492183    0.653210607    6.057743643
  130 ALA   H       1267    7.010388476    0.671848833    6.074016368
  130 ALA   CA      1268    6.842741809    0.760317038    6.129377829
  130 ALA   CB      1269    6.773262503    0.703439477    6.253260320
  130 ALA   C       1270    0.014881671    0.859903691    6.184010863
  130 ALA   O       1271    0.122143150    0.827032636    6.234438630
  131 GLU   N       1272    6.906603424    0.986691238    6.173055773
  131 GLU   H       1273    6.810425676    1.011638190    6.161705850
  131 GLU   CA      1274    0.068859091    1.098954776    6.193721055
  131 GLU   CB      1275    0.013474369    1.233136919    6.145343756
  131 GLU   CG      1276   -0.104934840    1.301609007    6.213916383
  131 GLU   CD      1277    6.688253994    1.265101168    6.156844915
  131 GLU   OE1     1278    6.653221427    1.146089377    6.172206498
  131 GLU   OE2     1279    6.621717288    1.350520844    6.094374990
  131 GLU   C       1280    0.120697123    1.121621547    6.335883926
  131 GLU   O       1281    0.227657961    1.179978675    6.352696558
  132 LYSH  N       1282    0.035644904    1.103935028    6.436603709
  132 LYSH  H       1283   -0.060337757    1.083239468    6.417623100
  132 LYSH  CA      1284    0.073117222    1.128276916    6.576653997
  132 LYSH  CB      1285   -0.046132160    1.169219656    6.663328593
  132 LYSH  CG      1286    6.923536104    1.225222706    6.800178727
  132 LYSH  CD      1287    6.795378034    1.244358554    6.881530315
  132 LYSH  CE      1288    6.813921922    1.326826831    0.078680104
  132 LYSH  NZ      1289    6.684509719    1.356215403    0.141910756
  132 LYSH  HZ1     1290    6.621217216    1.405500527    0.082202700
  132 LYSH  HZ2     1291    6.701048229    1.409673450    0.224787832
  132 LYSH  HZ3     1292    6.643845707    1.267932738    0.165430787
  132 LYSH  C       1293    0.143802052    1.005555503    6.634549264
  132 LYSH  O       1294    0.074996620    0.907284816    6.661686480
  133 VAL   N       1295    0.266063763    1.032202304    6.679620326
  133 VAL   H       1296    0.301919250    1.125147396    6.688309605
  133 VAL   CA      1297    0.343828083    0.921927864    6.737956257
  133 VAL   CB      1298    0.464397835    0.882448376    6.652427764
  133 VAL   CG1     1299    0.501827318    0.740187321    6.694515836
  133 VAL   CG2     1300    0.441311312    0.884816286    6.501198938
  133 VAL   C       1301    0.377447977    0.956757980    6.883095218
  133 VAL   O       1302    0.449735031    1.055648187    6.894323523
  134 THR   N       1303    0.336948164    0.875980824    0.050319396
  134 THR   H       1304    0.288826921    0.790403293    0.031308724
  134 THR   CA      1305    0.381358055    0.901458867    0.188125040
  134 THR   CB      1306    0.267522594    0.911246922    0.289875238
  134 THR   OG1     1307    0.159669093    0.990600085    0.239680798
  134 THR   HG1     1308    0.170278981    1.076282292    0.290142320
  134 THR   CG2     1309    0.317190267    0.969683285    0.422277652
  134 THR   C       1310    0.469388369    0.787148299    0.239001211
  134 THR   O       1311    0.434262682    0.672509642    0.211527301
  135 VAL   N       1312    0.587834472    0.814340538    0.293068185
  135 VAL   H       1313    0.607424087    0.907495308    0.323700358
  135 VAL   CA      1314    0.670641950    0.704910503    0.345788961
  135 VAL   CB      1315    0.799936207    0.688097925    0.265719560
  135 VAL   CG1     1316    0.877067836    0.565257347    0.314407741
  135 VAL   CG2     1317    0.779703280    0.680004388    0.114270863
  135 VAL   C       1318    0.697721925    0.730534246    0.494190935
  135 VAL   O       1319    0.759148201    0.834566102    0.517336873
  136 ILE   N       1320    0.673866045    0.626911603    0.574094029
  136 ILE   H       1321    0.634186983    0.544992575    0.532675533
  136 ILE   CA      1322    0.716728879    0.628968679    0.714690321
  136 ILE   CB      1323    0.608298771    0.584243711    0.812949346
  136 ILE   CG1     1324    0.464120362    0.626163914    0.783554871
  136 ILE   CG2     1325    0.643743925    0.617419372    0.958054534
  136 ILE   CD      1326    0.439370269    0.776992788    0.776497471
  136 ILE   C       1327    0.841048291    0.541779674    0.733552021
  136 ILE   O       1328    0.834620611    0.419014766    0.729339810
  137 THR   N       1329    0.958319595    0.600514619    0.755637934
  137 THR   H       1330    0.954447455    0.696536367    0.783322360
  137 THR   CA      1331    1.090457898    0.537125258    0.744133965
  137 THR   CB      1332    1.175005916    0.588488442    0.627415091
  137 THR   OG1     1333    1.289629202    0.505607438    0.606377679
  137 THR   HG1     1334    1.279600730    0.469822457    0.513535983
  137 THR   CG2     1335    1.227125160    0.730123435    0.652570775
  137 THR   C       1336    1.174868222    0.527251737    0.871367776
  137 THR   O       1337    1.189449861    0.622229532    0.948155776
  138 LYSH  N       1338    1.216481518    0.405513636    0.905086928
  138 LYSH  H       1339    1.198404828    0.313992963    0.869059157
  138 LYSH  CA      1340    1.287021453    0.385203296    1.032453737
  138 LYSH  CB      1341    1.189635555    0.339263979    1.141168771
  138 LYSH  CG      1342    1.255522326    0.286211852    1.268661556
  138 LYSH  CD      1343    1.308329085    0.400318669    1.355846214
  138 LYSH  CE      1344    1.344182673    0.358083829    1.498462757
  138 LYSH  NZ      1345    1.487530730    0.338233485    1.524276450
  138 LYSH  HZ1     1346    1.497259191    0.306184846    1.618500596
  138 LYSH  HZ2     1347    1.538044864    0.422734928    1.506734427
  138 LYSH  HZ3     1348    1.524282290    0.270038170    1.461046387
  138 LYSH  C       1349    1.413372474    0.301561847    1.011281119
  138 LYSH  O       1350    1.414869548    0.186115980    0.968832637
  139 HISA  N       1351    1.529240940    0.363696260    1.031403963
  139 HISA  H       1352    1.527223133    0.462493811    1.046786099
  139 HISA  CA      1353    1.663366358    0.306122116    1.048880247
  139 HISA  CB      1354    1.773007380    0.412478514    1.039954789
  139 HISA  CG      1355    1.889503774    0.374049880    0.948518566
  139 HISA  ND1     1356    2.019814406    0.383078984    0.973601667
  139 HISA  HD1     1357    2.056058983    0.407096524    1.063664285
  139 HISA  CD2     1358    1.880094069    0.369902799    0.815914432
  139 HISA  HD2     1359    1.786434050    0.362411432    0.760664029
  139 HISA  CE1     1360    2.089885601    0.374814286    0.860872588
  139 HISA  HE1     1361    2.196820160    0.388996239    0.845228157
  139 HISA  NE2     1362    2.001527117    0.368046420    0.761698367
  139 HISA  C       1363    1.678564093    0.244468690    1.188085786
  139 HISA  O       1364    1.596664710    0.264820719    1.277568332
  140 ASN   N       1365    1.771760244    0.150264392    1.199438805
  140 ASN   H       1366    1.808068914    0.107794517    1.116504088
  140 ASN   CA      1367    1.799870613    0.077554425    1.324057228
  140 ASN   CB      1368    1.913865574   -0.019746876    1.293310208
  140 ASN   CG      1369    1.951267577    6.818773739    1.409809759
  140 ASN   OD1     1370    1.867631945    6.739390621    1.452590662
  140 ASN   ND2     1371    2.061464786    6.851207270    1.476835289
  140 ASN   HD21    1372    2.104905632    6.795302862    1.547452260
  140 ASN   HD22    1373    2.122215872    6.921314897    1.439497340
  140 ASN   C       1374    1.836841913    0.168145779    1.441679853
  140 ASN   O       1375    1.768187084    0.164245976    1.543647369
  141 ASP   N       1376    1.911254390    0.271988716    1.404703884
  141 ASP   H       1377    1.946622463    0.253483172    1.313017005
  141 ASP   CA      1378    1.963125716    0.382142856    1.487074107
  141 ASP   CB      1379    2.095599764    0.424458683    1.423279090
  141 ASP   CG      1380    2.120890973    0.409271147    1.273166571
  141 ASP   OD1     1381    2.098611763    0.513185059    1.207372983
  141 ASP   OD2     1382    2.146171751    0.297612529    1.222986195
  141 ASP   C       1383    1.872444129    0.505388005    1.486241742
  141 ASP   O       1384    1.803555468    0.522071842    1.586779348
  142 ASP   N       1385    1.865759504    0.582452732    1.378051370
  142 ASP   H       1386    1.919528182    0.562114790    1.296217885
  142 ASP   CA      1387    1.777546884    0.699874577    1.371448606
  142 ASP   CB      1388    1.820452654    0.781016854    1.249031235
  142 ASP   CG      1389    1.811487405    0.933755925    1.250214813
  142 ASP   OD1     1390    1.829565372    0.996659287    1.143719787
  142 ASP   OD2     1391    1.805678171    0.988700382    1.362332038
  142 ASP   C       1392    1.627908499    0.690306813    1.401933968
  142 ASP   O       1393    1.582116910    0.577354808    1.418550524
  143 GLU   N       1394    1.568101902    0.808735946    1.411321561
  143 GLU   H       1395    1.607630530    0.900212884    1.402993801
  143 GLU   CA      1396    1.422406279    0.817160377    1.428998876
  143 GLU   CB      1397    1.385700455    0.958862399    1.473568279
  143 GLU   CG      1398    1.466441146    1.036267357    1.577969988
  143 GLU   CD      1399    1.409563255    0.984730267    1.710318790
  143 GLU   OE1     1400    1.351054248    1.062968321    1.788295310
  143 GLU   OE2     1401    1.440478790    0.869449233    1.747422037
  143 GLU   C       1402    1.322328572    0.774457617    1.321430134
  143 GLU   O       1403    1.351792561    0.767380837    1.202221776
  144 GLN   N       1404    1.196263959    0.753529361    1.358322540
  144 GLN   H       1405    1.189851695    0.744513381    1.457712766
  144 GLN   CA      1406    1.084890908    0.708712483    1.273469037
  144 GLN   CB      1407    0.982904164    0.631733746    1.357622059
  144 GLN   CG      1408    0.869797604    0.574482627    1.271956226
  144 GLN   CD      1409    0.785110185    0.466911768    1.340238931
  144 GLN   OE1     1410    0.810861292    0.346655262    1.342019331
  144 GLN   NE2     1411    0.672531912    0.512570206    1.394368846
  144 GLN   HE21    1412    0.622391946    0.445542217    1.449077651
  144 GLN   HE22    1413    0.628209832    0.600870266    1.378923886
  144 GLN   C       1414    1.031321674    0.836479076    1.208537655
  144 GLN   O       1415    0.953228330    0.913016077    1.264870494
  145 TYR   N       1416    1.080884019    0.855144176    1.086525942
  145 TYR   H       1417    1.147717781    0.791997708    1.047210980
  145 TYR   CA      1418    1.044848254    0.976093195    1.011122395
  145 TYR   CB      1419    1.163915170    1.052190783    0.952450120
  145 TYR   CG      1420    1.267435615    1.112717277    1.047463793
  145 TYR   CD1     1421    1.238149605    1.231305533    1.113807373
  145 TYR   HD1     1422    1.145894379    1.285900753    1.094061079
  145 TYR   CD2     1423    1.390052937    1.051772434    1.071405834
  145 TYR   HD2     1424    1.400602891    0.946652087    1.044586338
  145 TYR   CE1     1425    1.328259862    1.295435166    1.198008952
  145 TYR   HE1     1426    1.313521218    1.401872950    1.216363761
  145 TYR   CE2     1427    1.482840768    1.112707811    1.155070700
  145 TYR   HE2     1428    1.573737643    1.055554716    1.173836523
  145 TYR   CZ      1429    1.451618606    1.233845587    1.215665704
  145 TYR   OH      1430    1.543858834    1.306194584    1.284631169
  145 TYR   HH      1431    1.639649131    1.277586014    1.282043158
  145 TYR   C       1432    0.933850739    0.959039391    0.907195158
  145 TYR   O       1433    0.927399661    0.861271868    0.832830476
  146 ALA   N       1434    0.846682636    1.059376305    0.902395304
  146 ALA   H       1435    0.861140923    1.142845284    0.955543119
  146 ALA   CA      1436    0.741833276    1.069781897    0.799900564
  146 ALA   CB      1437    0.609108321    1.112991765    0.862540457
  146 ALA   C       1438    0.778556955    1.161250653    0.682891082
  146 ALA   O       1439    0.802375214    1.279590188    0.706472235
  147 TRP   N       1440    0.814905616    1.096662727    0.572455637
  147 TRP   H       1441    0.817311465    0.996702410    0.571314542
  147 TRP   CA      1442    0.834553798    1.172774140    0.448240418
  147 TRP   CB      1443    0.943264631    1.099633365    0.369237553
  147 TRP   CG      1444    0.964550462    1.163262672    0.231732234
  147 TRP   CD1     1445    1.062619735    1.248711804    0.203958994
  147 TRP   HD1     1446    1.121349720    1.298463304    0.281137047
  147 TRP   CD2     1447    0.905615762    1.129144954    0.110571054
  147 TRP   NE1     1448    1.059527463    1.276820653    0.073995754
  147 TRP   HE1     1449    1.127758802    1.333724094    0.028100471
  147 TRP   CE2     1450    0.969863970    1.201575253    0.010831057
  147 TRP   CE3     1451    0.803924089    1.042309412    0.072634423
  147 TRP   HE3     1452    0.758798234    0.977452763    0.147709986
  147 TRP   CZ2     1453    0.936912798    1.179048802    6.808056501
  147 TRP   HZ2     1454    0.975154326    1.250202217    6.734866120
  147 TRP   CZ3     1455    0.762710936    1.026474721    6.871209034
  147 TRP   HZ3     1456    0.667215646    0.980542384    6.845700373
  147 TRP   CH2     1457    0.839725830    1.086378355    6.772217478
  147 TRP   HH2     1458    0.810221800    1.084031782    6.667313331
  147 TRP   C       1459    0.701263712    1.184375510    0.374019019
  147 TRP   O       1460    0.633769922    1.081552956    0.373044044
  148 GLU   N       1461    0.675662479    1.298469657    0.310629877
  148 GLU   H       1462    0.733599614    1.378741692    0.324801182
  148 GLU   CA      1463    0.558738848    1.306814929    0.221904305
  148 GLU   CB      1464    0.439922369    1.351990663    0.307051379
  148 GLU   CG      1465    0.305184020    1.330597628    0.237783467
  148 GLU   CD      1466    0.189330481    1.348715428    0.336044586
  148 GLU   OE1     1467    0.128353295    1.457724501    0.340774014
  148 GLU   OE2     1468    0.168765881    1.257561930    0.419068509
  148 GLU   C       1469    0.572911682    1.396051113    0.098430516
  148 GLU   O       1470    0.640269407    1.498957443    0.100517043
  149 SER   N       1471    0.536333365    1.341921155    6.912952779
  149 SER   H       1472    0.498697043    1.249300509    6.910617327
  149 SER   CA      1473    0.546837189    1.409790032    6.782978214
  149 SER   CB      1474    0.644183970    1.337435785    6.689744007
  149 SER   OG      1475    0.631870593    1.384612931    6.555304199
  149 SER   HG      1476    0.665660136    1.478374981    6.547126398
  149 SER   C       1477    0.411430657    1.415248210    6.711948556
  149 SER   O       1478    0.361068399    1.305490127    6.688558319
  150 SER   N       1479    0.364824052    1.537325822    6.687175711
  150 SER   H       1480    0.396341944    1.610531487    6.747584616
  150 SER   CA      1481    0.239663627    1.559246641    6.613254408
  150 SER   CB      1482    0.167480882    1.678625559    6.676107132
  150 SER   OG      1483    0.094741401    1.633529037    6.790677638
  150 SER   HG      1484    0.014263405    1.580541709    6.763928231
  150 SER   C       1485    0.263711089    1.601865459    6.468277112
  150 SER   O       1486    0.198411829    1.687638959    6.409028825
  151 ALA   N       1487    0.368736968    1.541048374    6.413860908
  151 ALA   H       1488    0.433530827    1.489615643    6.470047673
  151 ALA   CA      1489    0.410574075    1.547926613    6.273108936
  151 ALA   CB      1490    0.306471835    1.483813985    6.181123529
  151 ALA   C       1491    0.455830600    1.682430388    6.215919419
  151 ALA   O       1492    0.374138883    1.770727873    6.190243167
  152 GLY   N       1493    0.587554915    1.691105027    6.199708527
  152 GLY   H       1494    0.648905883    1.612333617    6.205429450
  152 GLY   CA      1495    0.648873363    1.812996774    6.145022888
  152 GLY   C       1496    0.773547672    1.845561981    6.227512743
  152 GLY   O       1497    0.846308466    1.763707905    6.283520081
  153 GLY   N       1498    0.794279428    1.976101868    6.242315968
  153 GLY   H       1499    0.725401930    2.036502817    6.202222202
  153 GLY   CA      1500    0.905805678    2.047571106    6.306049805
  153 GLY   C       1501    0.918994283    2.013259130    6.454579243
  153 GLY   O       1502    1.021619429    1.964385207    6.501597065
  154 SER   N       1503    0.822520570    2.069140345    6.527112430
  154 SER   H       1504    0.748593104    2.116637609    6.479377390
  154 SER   CA      1505    0.818339415    2.058935056    6.673697824
  154 SER   CB      1506    0.733033642    2.162135393    6.747756378
  154 SER   OG      1507    0.601176949    2.178326729    6.694837225
  154 SER   HG      1508    0.605102697    2.188398127    6.595420808
  154 SER   C       1509    0.792202147    1.920392878    6.733123467
  154 SER   O       1510    0.722336062    1.835139365    6.678531031
  155 PHE   N       1511    0.863876308    1.894166309    6.842044514
  155 PHE   H       1512    0.941016103    1.954018938    6.863668200
  155 PHE   CA      1513    0.847287975    1.770794051    6.920256196
  155 PHE   CB      1514    0.952317645    1.663294119    6.891577167
  155 PHE   CG      1515    1.100099077    1.700871484    6.904120780
  155 PHE   CD1     1516    1.169293297    1.675214063    0.091547488
  155 PHE   HD1     1517    1.111496027    1.662712058    0.183111945
  155 PHE   CD2     1518    1.180073008    1.741368200    6.797885988
  155 PHE   HD2     1519    1.135962324    1.777662574    6.705061892
  155 PHE   CE1     1520    1.307846903    1.676403094    0.102555267
  155 PHE   HE1     1521    1.360514463    1.621179527    0.180382668
  155 PHE   CE2     1522    1.318189323    1.750631228    6.810490564
  155 PHE   HE2     1523    1.378318675    1.756691857    6.719783554
  155 PHE   CZ      1524    1.387163774    1.718182444    6.926716224
  155 PHE   HZ      1525    1.495751168    1.727418749    6.924631956
  155 PHE   C       1526    0.852309365    1.811022213    0.137424117
  155 PHE   O       1527    0.939869778    1.885549757    0.181132050
  156 THR   N       1528    0.766839003    1.743680188    0.213911199
  156 THR   H       1529    0.696690038    1.679909331    0.182094619
  156 THR   CA      1530    0.755440794    1.754087127    0.360100825
  156 THR   CB      1531    0.607134060    1.766422787    0.395666844
  156 THR   OG1     1532    0.532349862    1.669829029    0.321322864
  156 THR   HG1     1533    0.434035872    1.687981764    0.323498430
  156 THR   CG2     1534    0.542464509    1.896541456    0.347709852
  156 THR   C       1535    0.822845935    1.635213815    0.428922923
  156 THR   O       1536    0.806509367    1.523965660    0.379052600
  157 VAL   N       1537    0.896958504    1.669368931    0.533944673
  157 VAL   H       1538    0.926827580    1.764440900    0.542294157
  157 VAL   CA      1539    0.966717533    1.579938208    0.627476243
  157 VAL   CB      1540    1.117846394    1.576685432    0.603816067
  157 VAL   CG1     1541    1.188723715    1.474992011    0.693523361
  157 VAL   CG2     1542    1.161028435    1.548017491    0.459852042
  157 VAL   C       1543    0.930997971    1.617928004    0.771325313
  157 VAL   O       1544    0.968341331    1.726375741    0.815763156
  158 ARG   N       1545    0.874728001    1.522638732    0.845098331
  158 ARG   H       1546    0.846107455    1.436891238    0.802332187
  158 ARG   CA      1547    0.841345704    1.530729613    0.988038899
  158 ARG   CB      1548    0.702371487    1.589590056    1.013229798
  158 ARG   CG      1549    0.585369218    1.507927288    0.957989130
  158 ARG   CD      1550    0.453290953    1.581699892    0.980857717
  158 ARG   NE      1551    0.344531699    1.501490758    0.923007124
  158 ARG   HE      1552    0.370876022    1.463961824    0.834134196
  158 ARG   CZ      1553    0.232051251    1.462661777    0.984639023
  158 ARG   NH1     1554    0.211059364    1.492992514    1.113455399
  158 ARG   HH11    1555    0.127856419    1.464454949    1.161028608
  158 ARG   HH12    1556    0.275145755    1.553348889    1.160888942
  158 ARG   NH2     1557    0.150715072    1.382544793    0.914460208
  158 ARG   HH21    1558    0.057632643    1.363112357    0.945434682
  158 ARG   HH22    1559    0.178773267    1.354328109    0.822718991
  158 ARG   C       1560    0.842708657    1.397481906    1.063227735
  158 ARG   O       1561    0.886367184    1.301998551    0.999151983
  159 THR   N       1562    0.856085514    1.404573204    1.195354925
  159 THR   H       1563    0.839240047    1.487277610    1.248984355
  159 THR   CA      1564    0.861455912    1.286001569    1.282054214
  159 THR   CB      1565    0.906146436    1.315749271    1.425311524
  159 THR   OG1     1566    0.866565792    1.444361072    1.473688850
  159 THR   HG1     1567    0.906691045    1.456448203    1.564476730
  159 THR   CG2     1568    1.058728971    1.307353463    1.432850274
  159 THR   C       1569    0.727566017    1.212477709    1.290602615
  159 THR   O       1570    0.627148302    1.280896025    1.271559039
  160 ASP   N       1571    0.731948969    1.079563703    1.289051792
  160 ASP   H       1572    0.827118619    1.057407946    1.267797277
  160 ASP   CA      1573    0.605560078    1.006300737    1.305389627
  160 ASP   CB      1574    0.621193590    0.878110093    1.223365620
  160 ASP   CG      1575    0.484147894    0.810205085    1.219789126
  160 ASP   OD1     1576    0.378251614    0.876573673    1.222004857
  160 ASP   OD2     1577    0.479750553    0.689262860    1.251069734
  160 ASP   C       1578    0.561901257    0.982771624    1.450138047
  160 ASP   O       1579    0.644661190    0.947307271    1.533950891
  161 THR   N       1580    0.429863236    0.980471916    1.466044315
  161 THR   H       1581    0.375742412    1.016878007    1.390240988
  161 THR   CA      1582    0.359590567    0.935214524    1.586976012
  161 THR   CB      1583    0.285632394    1.053225604    1.650334111
  161 THR   OG1     1584    0.205670333    1.113879283    1.548467126
  161 THR   HG1     1585    0.260681023    1.171308338    1.487828191
  161 THR   CG2     1586    0.380450428    1.157150126    1.710483811
  161 THR   C       1587    0.269276891    0.812363184    1.574203679
  161 THR   O       1588    0.199866304    0.782263483    1.671188611
  162 GLY   N       1589    0.270991019    0.738287614    1.463756024
  162 GLY   H       1590    0.306894610    0.771508154    1.376532254
  162 GLY   CA      1591    0.217852858    0.603187751    1.440636127
  162 GLY   C       1592    0.272765309    0.494421686    1.533192322
  162 GLY   O       1593    0.360425177    0.522675707    1.614724988
  163 GLU   N       1594    0.249666206    0.370651436    1.490326202
  163 GLU   H       1595    0.179178831    0.344552488    1.424357978
  163 GLU   CA      1596    0.283160744    0.253114442    1.572014528
  163 GLU   CB      1597    0.205871001    0.131797334    1.519844148
  163 GLU   CG      1598    0.057517851    0.132151125    1.557226483
  163 GLU   CD      1599    6.914401875    0.245901475    1.486037469
  163 GLU   OE1     1600    6.831185680    0.318745712    1.544292227
  163 GLU   OE2     1601    6.928235744    0.260567637    1.362686118
  163 GLU   C       1602    0.432833106    0.221777580    1.566878363
  163 GLU   O       1603    0.500567931    0.264544887    1.473541387
  164 PRO   N       1604    0.484788771    0.151841678    1.667382401
  164 PRO   CA      1605    0.624768899    0.107682881    1.675599410
  164 PRO   CB      1606    0.652393617    0.062753346    1.819209072
  164 PRO   CG      1607    0.512717503    0.018449136    1.863231220
  164 PRO   CD      1608    0.421214482    0.121230906    1.796352374
  164 PRO   C       1609    0.647192122    6.927831462    1.571866675
  164 PRO   O       1610    0.558429606    6.853709771    1.529931981
  165 MET   N       1611    0.775892973    6.907466606    1.545190042
  165 MET   H       1612    0.845602961    6.959281734    1.594758895
  165 MET   CA      1613    0.826712171    6.809394818    1.448181029
  165 MET   CB      1614    0.765404064    6.828932238    1.309370520
  165 MET   CG      1615    0.828436931    0.006521722    1.221147467
  165 MET   SD      1616    0.726109989    0.062582221    1.080178384
  165 MET   CE      1617    0.855781893    0.151537625    0.996743417
  165 MET   C       1618    0.977990865    6.786948243    1.443320345
  165 MET   O       1619    1.021467827    6.704638702    1.362915826
  166 GLY   N       1620    1.061912988    6.865288760    1.510475560
  166 GLY   H       1621    1.039085416    6.956356311    1.544929687
  166 GLY   CA      1622    1.202563539    6.827200558    1.529899373
  166 GLY   C       1623    1.297679352    6.861381347    1.415020696
  166 GLY   O       1624    1.375882123    6.954844370    1.431740789
  167 ARG   N       1625    1.284477484    6.799654508    1.297955239
  167 ARG   H       1626    1.209327040    6.737463856    1.275912398
  167 ARG   CA      1627    1.369808990    6.819052729    1.179828005
  167 ARG   CB      1628    1.494488035    6.731092692    1.191284002
  167 ARG   CG      1629    1.596980647    6.754126900    1.080027800
  167 ARG   CD      1630    1.690401387    6.633608012    1.067592128
  167 ARG   NE      1631    1.612490187    6.523304861    1.009538549
  167 ARG   HE      1632    1.557300053    6.556443424    0.933024837
  167 ARG   CZ      1633    1.579885762    6.408136490    1.069779796
  167 ARG   NH1     1634    1.599090156    6.388227856    1.200881874
  167 ARG   HH11    1635    1.574531711    6.300629473    1.242376217
  167 ARG   HH12    1636    1.635398859    6.461196592    1.258810825
  167 ARG   NH2     1637    1.513246728    6.309695891    1.007950639
  167 ARG   HH21    1638    1.488796366    6.219722507    1.044082248
  167 ARG   HH22    1639    1.486863069    6.337543060    0.915601671
  167 ARG   C       1640    1.296897101    6.772226278    1.053733229
  167 ARG   O       1641    1.215924372    6.680508072    1.066473653
  168 GLY   N       1642    1.300077179    6.857650123    0.951831222
  168 GLY   H       1643    1.341293318    6.948591871    0.957507958
  168 GLY   CA      1644    1.237033983    6.825356584    0.823014831
  168 GLY   C       1645    1.154584748    0.014755701    0.775387195
  168 GLY   O       1646    1.170658620    0.124657902    0.828236262
  169 THR   N       1647    1.080936694    6.929509131    0.665741428
  169 THR   H       1648    1.056426624    6.851127736    0.608672766
  169 THR   CA      1649    0.999001628    0.105904415    0.606610144
  169 THR   CB      1650    1.069271560    0.162918564    0.483223797
  169 THR   OG1     1651    1.017054018    0.295003990    0.466595336
  169 THR   HG1     1652    1.084146320    0.346766779    0.413482870
  169 THR   CG2     1653    1.065746569    0.080274174    0.354513923
  169 THR   C       1654    0.851287264    0.072128602    0.585404240
  169 THR   O       1655    0.822504523   -0.043948587    0.556608112
  170 LYSH  N       1656    0.765169220    0.173238174    0.578300885
  170 LYSH  H       1657    0.796350348    0.262586969    0.610633525
  170 LYSH  CA      1658    0.623652734    0.167915309    0.538873672
  170 LYSH  CB      1659    0.533111138    0.206121885    0.656132421
  170 LYSH  CG      1660    0.534705296    0.104389069    0.770396563
  170 LYSH  CD      1661    0.408539522    0.126394420    0.854109237
  170 LYSH  CE      1662    0.390089995    0.009950149    0.951623847
  170 LYSH  NZ      1663    0.456930043    0.023271601    1.081877282
  170 LYSH  HZ1     1664    0.444879196   -0.055647604    1.142099531
  170 LYSH  HZ2     1665    0.424864681    0.104349215    1.130848831
  170 LYSH  HZ3     1666    0.554745380    0.035047380    1.064748785
  170 LYSH  C       1667    0.599376170    0.268120451    0.425825499
  170 LYSH  O       1668    0.596730347    0.389711968    0.444248945
  171 VAL   N       1669    0.573898895    0.215872714    0.306192822
  171 VAL   H       1670    0.581483725    0.116205692    0.303218046
  171 VAL   CA      1671    0.536959756    0.296048141    0.188641290
  171 VAL   CB      1672    0.609123193    0.250353373    0.061699901
  171 VAL   CG1     1673    0.589340201    0.352290802   -0.050673224
  171 VAL   CG2     1674    0.760341308    0.231386593    0.075246010
  171 VAL   C       1675    0.385266313    0.291399264    0.169204315
  171 VAL   O       1676    0.330065857    0.198004648    0.111245748
  172 ILE   N       1677    0.330942386    0.411959958    0.183528535
  172 ILE   H       1678    0.390607053    0.489890991    0.202729932
  172 ILE   CA      1679    0.187593115    0.441764894    0.170282959
  172 ILE   CB      1680    0.131403177    0.504928955    0.297808959
  172 ILE   CG1     1681    0.181932194    0.444921834    0.429177226
  172 ILE   CG2     1682   -0.021235125    0.505375491    0.287256807
  172 ILE   CD      1683    0.152057781    0.544184608    0.541714665
  172 ILE   C       1684    0.157829204    0.523069739    0.044130066
  172 ILE   O       1685    0.196361355    0.639781272    0.039238829
  173 LEU   N       1686    0.109728224    0.444730240    6.878379309
  173 LEU   H       1687    0.084566532    0.349632128    6.896395920
  173 LEU   CA      1688    0.057038122    0.496219965    6.751173442
  173 LEU   CB      1689    0.079745404    0.391705079    6.641758335
  173 LEU   CG      1690    0.225225163    0.367212870    6.601229169
  173 LEU   CD1     1691    0.290046883    0.254581078    6.681981744
  173 LEU   CD2     1692    0.205228606    0.316369418    6.458327011
  173 LEU   C       1693    6.837856171    0.527919967    6.757541413
  173 LEU   O       1694    6.756978903    0.444898828    6.798714198
  174 HISB  N       1695    6.800307008    0.632478011    6.684403727
  174 HISB  H       1696    6.855781122    0.678422426    6.615037832
  174 HISB  CA      1697    6.670539071    0.699066815    6.702798681
  174 HISB  CB      1698    6.680077007    0.844147574    6.750444147
  174 HISB  CG      1699    6.734390223    0.860519362    6.892542443
  174 HISB  ND1     1700    6.652063460    0.860791843    6.997012247
  174 HISB  CD2     1701    6.862180057    0.859849710    6.929423536
  174 HISB  HD2     1702    6.948743561    0.820525064    6.876105450
  174 HISB  CE1     1703    6.732826407    0.869904105    7.102286785
  174 HISB  HE1     1704    6.699234275    0.893569034    7.203244287
  174 HISB  NE2     1705    6.859594174    0.869119748    7.062073322
  174 HISB  HE2     1706    6.937789259    0.859802326    7.123706184
  174 HISB  C       1707    6.579513189    0.695165183    6.579884816
  174 HISB  O       1708    6.557553820    0.798050047    6.516137983
  175 LEU   N       1709    6.529940514    0.576285913    6.546717476
  175 LEU   H       1710    6.520078335    0.511107237    6.621917669
  175 LEU   CA      1711    6.447430763    0.557775767    6.426464400
  175 LEU   CB      1712    6.416060326    0.410680362    6.398404426
  175 LEU   CG      1713    6.530117659    0.331580074    6.334027378
  175 LEU   CD1     1714    6.507851598    0.185864569    6.375014783
  175 LEU   CD2     1715    6.530981089    0.351013689    6.182257772
  175 LEU   C       1716    6.318285704    0.639803457    6.424257965
  175 LEU   O       1717    6.257451263    0.650192330    6.530663104
  176 LYSH  N       1718    6.296677228    0.709293199    6.312928695
  176 LYSH  H       1719    6.348442052    0.684392252    6.231062191
  176 LYSH  CA      1720    6.174369442    0.789317116    6.297252291
  176 LYSH  CB      1721    6.179634539    0.875032640    6.170627301
  176 LYSH  CG      1722    6.283398302    0.986071259    6.188360725
  176 LYSH  CD      1723    6.230779521    1.123359839    6.230660619
  176 LYSH  CE      1724    6.323187627    1.228360002    6.168656887
  176 LYSH  NZ      1725    6.266930573    1.362491556    6.189885700
  176 LYSH  HZ1     1726    6.317759972    1.428416740    6.134476042
  176 LYSH  HZ2     1727    6.277063417    1.390621758    6.285310602
  176 LYSH  HZ3     1728    6.170722791    1.368638544    6.163300679
  176 LYSH  C       1729    6.052651079    0.696900194    6.304530292
  176 LYSH  O       1730    6.058158574    0.577904794    6.273851702
  177 GLU   N       1731    5.938466201    0.762981984    6.321428561
  177 GLU   H       1732    5.945050788    0.862700673    6.317861981
  177 GLU   CA      1733    5.808348502    0.701876254    6.352141631
  177 GLU   CB      1734    5.701895742    0.805879283    6.387600036
  177 GLU   CG      1735    5.708814131    0.931205319    6.300111328
  177 GLU   CD      1736    5.779809087    1.046383355    6.371570583
  177 GLU   OE1     1737    5.901341735    1.054896709    6.343603226
  177 GLU   OE2     1738    5.708668186    1.116032185    6.447163298
  177 GLU   C       1739    5.752664326    0.614436729    6.239598801
  177 GLU   O       1740    5.673854532    0.522425085    6.260899234
  178 ASP   N       1741    5.782791741    0.650595961    6.115205627
  178 ASP   H       1742    5.832988843    0.735454074    6.098473469
  178 ASP   CA      1743    5.764055679    0.564438144    5.997579560
  178 ASP   CB      1744    5.776581379    0.655218795    5.875057895
  178 ASP   CG      1745    5.898199886    0.745357912    5.852862606
  178 ASP   OD1     1746    5.940950204    0.817055962    5.945890206
  178 ASP   OD2     1747    5.938096004    0.770106236    5.737019921
  178 ASP   C       1748    5.857154410    0.443792916    5.983775148
  178 ASP   O       1749    5.816176253    0.327843659    5.986438576
  179 GLN   N       1750    5.986591561    0.471706967    5.996324149
  179 GLN   H       1751    6.013622382    0.564727761    6.021180763
  179 GLN   CA      1752    6.101650586    0.380462498    5.989444343
  179 GLN   CB      1753    6.222515954    0.474250777    5.991982092
  179 GLN   CG      1754    6.232079804    0.588787124    5.891015484
  179 GLN   CD      1755    6.246135290    0.539371264    5.746906858
  179 GLN   OE1     1756    6.328664204    0.462268104    5.698194222
  179 GLN   NE2     1757    6.152602460    0.594955921    5.670433291
  179 GLN   HE21    1758    6.155249985    0.572386224    5.573057781
  179 GLN   HE22    1759    6.093296064    0.668362791    5.703485424
  179 GLN   C       1760    6.099112170    0.275306442    6.100564345
  179 GLN   O       1761    6.158096595    0.168495389    6.085005038
  180 THR   N       1762    6.018793482    0.290191503    6.205522765
  180 THR   H       1763    5.960443053    0.371264831    6.210238402
  180 THR   CA      1764    6.001931642    0.198853006    6.319443833
  180 THR   CB      1765    5.924398589    0.262113747    6.435178013
  180 THR   OG1     1766    5.801147411    0.321933649    6.394210278
  180 THR   HG1     1767    5.759687226    0.351994147    6.480096643
  180 THR   CG2     1768    6.019682231    0.363452937    6.498863970
  180 THR   C       1769    5.938683811    0.063615392    6.285985188
  180 THR   O       1770    5.978543621   -0.032757610    6.351204230
  181 GLU   N       1771    5.891640576    0.052946332    6.162041983
  181 GLU   H       1772    5.871594146    0.137573608    6.112676049
  181 GLU   CA      1773    5.856067040    6.856322586    6.097099274
  181 GLU   CB      1774    5.811951615    6.897823084    5.956609474
  181 GLU   CG      1775    5.729787285    6.784838722    5.894252666
  181 GLU   CD      1776    5.682694317    6.827082482    5.754955507
  181 GLU   OE1     1777    5.759531918    6.826172578    5.656371437
  181 GLU   OE2     1778    5.565381245    6.869927042    5.749776570
  181 GLU   C       1779    5.973063443    6.758138085    6.088047902
  181 GLU   O       1780    5.951205475    6.639180933    6.065681292
  182 TYR   N       1781    6.095218863    6.807897223    6.070915001
  182 TYR   H       1782    6.089595141    6.907407940    6.062798025
  182 TYR   CA      1783    6.220151973    6.730912892    6.079601067
  182 TYR   CB      1784    6.330393093    6.833853634    6.053870050
  182 TYR   CG      1785    6.353671085    6.860427086    5.904992690
  182 TYR   CD1     1786    6.448804824    6.781018081    5.842036458
  182 TYR   HD1     1787    6.518427011    6.723800782    5.903360600
  182 TYR   CD2     1788    6.288452990    0.026627388    5.829229087
  182 TYR   HD2     1789    6.209178678    0.084347048    5.876820037
  182 TYR   CE1     1790    6.478101934    6.799558507    5.707430635
  182 TYR   HE1     1791    6.552476387    6.734944578    5.660809328
  182 TYR   CE2     1792    6.320043978    0.048845894    5.695713338
  182 TYR   HE2     1793    6.296654015    0.146213158    5.652662199
  182 TYR   CZ      1794    6.416111921    6.899976137    5.633992814
  182 TYR   OH      1795    6.442138829    6.929503764    5.503819179
  182 TYR   HH      1796    6.394216156    7.014189744    5.480778557
  182 TYR   C       1797    6.253401519    6.661400402    6.211794688
  182 TYR   O       1798    6.320256328    6.558482075    6.203516424
  183 LEU   N       1799    6.186832108    6.696006145    6.321617418
  183 LEU   H       1800    6.136147996    6.782170909    6.324471008
  183 LEU   CA      1801    6.203937470    6.638752732    6.455923875
  183 LEU   CB      1802    6.170734020    6.732998694    6.571796057
  183 LEU   CG      1803    6.270819115    6.848093491    6.583874798
  183 LEU   CD1     1804    6.219892251    6.945401397    6.690406219
  183 LEU   CD2     1805    6.411553840    6.801859862    6.622149370
  183 LEU   C       1806    6.132316783    6.505467371    6.478661712
  183 LEU   O       1807    6.161494510    6.440707841    6.579079358
  184 GLU   N       1808    6.054613201    6.470984346    6.376361952
  184 GLU   H       1809    6.003392991    6.506248858    6.298038059
  184 GLU   CA      1810    5.956976232    6.363050691    6.397059573
  184 GLU   CB      1811    5.870780084    6.357340300    6.270788833
  184 GLU   CG      1812    5.743191990    6.272922131    6.272658895
  184 GLU   CD      1813    5.751224169    6.120215586    6.277653658
  184 GLU   OE1     1814    5.849528834    6.077731836    6.213168450
  184 GLU   OE2     1815    5.684716657    6.049885698    6.356753218
  184 GLU   C       1816    6.029403424    6.230003449    6.418615351
  184 GLU   O       1817    6.135938968    6.202230799    6.363746733
  185 GLU   N       1818    5.984174672    6.146344696    6.511599560
  185 GLU   H       1819    5.912444482    6.179281458    6.573004490
  185 GLU   CA      1820    6.037831732    6.015345589    6.551209222
  185 GLU   CB      1821    5.928555685    5.942615769    6.629829172
  185 GLU   CG      1822    5.972538181    5.820474063    6.710779895
  185 GLU   CD      1823    5.868416975    5.710869979    6.687228638
  185 GLU   OE1     1824    5.826290343    5.658891111    6.792809689
  185 GLU   OE2     1825    5.826698629    5.668352859    6.577334558
  185 GLU   C       1826    6.077716231    5.920859544    6.437654073
  185 GLU   O       1827    6.198233346    5.906941386    6.417358086
  186 ARG   N       1828    5.994405924    5.885943216    6.340031155
  186 ARG   H       1829    5.901400411    5.922657308    6.338170033
  186 ARG   CA      1830    6.032234550    5.806416851    6.222323374
  186 ARG   CB      1831    5.905876386    5.777814704    6.140929381
  186 ARG   CG      1832    5.817821010    5.679394838    6.218195808
  186 ARG   CD      1833    5.677568656    5.672278234    6.157445359
  186 ARG   NE      1834    5.614095844    5.803391165    6.177100618
  186 ARG   HE      1835    5.676371974    5.881630270    6.177570346
  186 ARG   CZ      1836    5.482337072    5.824566076    6.189105809
  186 ARG   NH1     1837    5.403234781    5.716694590    6.196934682
  186 ARG   HH11    1838    5.306884769    5.727711853    6.221309503
  186 ARG   HH12    1839    5.435570519    5.628170782    6.163515655
  186 ARG   NH2     1840    5.427757501    5.940883836    6.227145183
  186 ARG   HH21    1841    5.332422054    5.961477657    6.249188089
  186 ARG   HH22    1842    5.499085183    6.010266884    6.237057231
  186 ARG   C       1843    6.132225963    5.869844641    6.125434855
  186 ARG   O       1844    6.228527604    5.804719864    6.085233114
  187 ARG   N       1845    6.125418718    6.001993967    6.111975258
  187 ARG   H       1846    6.048741133    6.049783782    6.154849485
  187 ARG   CA      1847    6.222078395    6.082848030    6.036281846
  187 ARG   CB      1848    6.176617154    6.227294932    6.014335571
  187 ARG   CG      1849    6.249426889    6.307386533    5.906194035
  187 ARG   CD      1850    6.171824747    6.433312687    5.867088227
  187 ARG   NE      1851    6.225000591    6.514737549    5.756845205
  187 ARG   HE      1852    6.319328149    6.497204808    5.728665248
  187 ARG   CZ      1853    6.163354576    6.620077338    5.701545767
  187 ARG   NH1     1854    6.042182917    6.665314499    5.736535662
  187 ARG   HH11    1855    5.994848296    6.743498950    5.695959225
  187 ARG   HH12    1856    5.989850539    6.613066605    5.803851143
  187 ARG   NH2     1857    6.204100301    6.661273878    5.580721758
  187 ARG   HH21    1858    6.159109454    6.741864811    5.542255319
  187 ARG   HH22    1859    6.291405172    6.631853329    5.541844613
  187 ARG   C       1860    6.358058633    6.078771163    6.106310483
  187 ARG   O       1861    6.454619412    6.039184543    6.041201518
  188 ILE   N       1862    6.366166464    6.124824935    6.230824234
  188 ILE   H       1863    6.288158373    6.153211728    6.286581044
  188 ILE   CA      1864    6.496128156    6.120425095    6.299398166
  188 ILE   CB      1865    6.478615351    6.204388285    6.426103691
  188 ILE   CG1     1866    6.612128089    6.263555197    6.471779219
  188 ILE   CG2     1867    6.419277507    6.128068194    6.544697000
  188 ILE   CD      1868    6.608781387    6.375328882    6.576224617
  188 ILE   C       1869    6.564543467    5.984532475    6.315609993
  188 ILE   O       1870    6.682890727    5.969323534    6.285752762
  189 LYSH  N       1871    6.491599101    5.874545569    6.332166452
  189 LYSH  H       1872    6.392048063    5.879150969    6.340529645
  189 LYSH  CA      1873    6.546723834    5.738259684    6.331723930
  189 LYSH  CB      1874    6.453379471    5.622873918    6.368895249
  189 LYSH  CG      1875    6.448405211    5.617319958    6.521706259
  189 LYSH  CD      1876    6.375870032    5.490078592    6.565932485
  189 LYSH  CE      1877    6.311364524    5.523240751    6.700647232
  189 LYSH  NZ      1878    6.183142408    5.451705094    6.707675092
  189 LYSH  HZ1     1879    6.132918131    5.487269746    6.786494601
  189 LYSH  HZ2     1880    6.197222896    5.353480377    6.720138305
  189 LYSH  HZ3     1881    6.124806473    5.463959393    6.627384088
  189 LYSH  C       1882    6.608558991    5.697642849    6.197792887
  189 LYSH  O       1883    6.715344997    5.637560690    6.187035426
  190 GLU   N       1884    6.541791407    5.743924400    6.092483796
  190 GLU   H       1885    6.463821696    5.805408418    6.104389296
  190 GLU   CA      1886    6.583240270    5.722872405    5.953018087
  190 GLU   CB      1887    6.463877513    5.745569584    5.860026895
  190 GLU   CG      1888    6.488445720    5.702001003    5.715443775
  190 GLU   CD      1889    6.401062794    5.785548726    5.621692360
  190 GLU   OE1     1890    6.309564456    5.725115376    5.561701571
  190 GLU   OE2     1891    6.434031579    5.904296549    5.600791433
  190 GLU   C       1892    6.708027836    5.803156500    5.915685622
  190 GLU   O       1893    6.807968594    5.744466032    5.874486916
  191 ILE   N       1894    6.714769180    5.927023329    5.963658781
  191 ILE   H       1895    6.639758217    5.984855964    5.995755075
  191 ILE   CA      1896    6.835698208    6.008554312    5.945283785
  191 ILE   CB      1897    6.811782053    6.156577899    5.975755866
  191 ILE   CG1     1898    6.691766954    6.214478257    5.900554943
  191 ILE   CG2     1899    6.934208450    6.243117620    5.945210083
  191 ILE   CD      1900    6.657700135    6.354844387    5.951048754
  191 ILE   C       1901    0.028560921    5.952631017    6.016692083
  191 ILE   O       1902    0.130334342    5.917672387    5.957108288
  192 VAL   N       1903    0.007549271    5.925951002    6.145286123
  192 VAL   H       1904   -0.070282612    5.938547499    6.206808805
  192 VAL   CA      1905    0.119640398    5.875064343    6.225634901
  192 VAL   CB      1906    0.101651578    5.883267912    6.377351268
  192 VAL   CG1     1907    0.233913818    5.879613673    6.454158182
  192 VAL   CG2     1908    0.033934464    6.013401647    6.420817030
  192 VAL   C       1909    0.175043479    5.741073629    6.176743121
  192 VAL   O       1910    0.296542679    5.735270489    6.158456412
  193 LYSH  N       1911    0.085359001    5.648481787    6.143997769
  193 LYSH  H       1912   -0.011105786    5.672670771    6.154486986
  193 LYSH  CA      1913    0.119530544    5.511378754    6.103436690
  193 LYSH  CB      1914   -0.006215600    5.434894970    6.061632630
  193 LYSH  CG      1915    0.016784317    5.285276268    6.039352829
  193 LYSH  CD      1916    0.062718065    5.209430302    6.164050577
  193 LYSH  CE      1917    0.129965542    5.075647303    6.132592994
  193 LYSH  NZ      1918    0.218093434    5.027626507    6.239999927
  193 LYSH  HZ1     1919    0.257509362    4.938738196    6.216630272
  193 LYSH  HZ2     1920    0.163789033    5.014426200    6.322929880
  193 LYSH  HZ3     1921    0.288976685    5.094785156    6.261581282
  193 LYSH  C       1922    0.214039882    5.505028288    5.983267799
  193 LYSH  O       1923    0.306737486    5.424250311    5.986780442
  194 LYSH  N       1924    0.215625430    5.606918526    5.897790367
  194 LYSH  H       1925    0.135691867    5.666711486    5.891687670
  194 LYSH  CA      1926    0.305461508    5.612494284    5.781565896
  194 LYSH  CB      1927    0.246254625    5.702753864    5.673122669
  194 LYSH  CG      1928    0.105463324    5.647118504    5.650929844
  194 LYSH  CD      1929    0.021374433    5.737882618    5.560931587
  194 LYSH  CE      1930    6.808429471    5.690034207    5.536807748
  194 LYSH  NZ      1931    6.759617317    5.785797248    5.436530207
  194 LYSH  HZ1     1932    6.782661800    5.872993188    5.479734145
  194 LYSH  HZ2     1933    6.665001536    5.803891613    5.409662916
  194 LYSH  HZ3     1934    6.814278273    5.799967871    5.353995037
  194 LYSH  C       1935    0.452153206    5.644785845    5.810717885
  194 LYSH  O       1936    0.537034461    5.621970162    5.724674538
  195 HISB  N       1937    0.479937313    5.699639783    5.928652864
  195 HISB  H       1938    0.411095339    5.721604764    5.997781693
  195 HISB  CA      1939    0.615375058    5.747987708    5.959090694
  195 HISB  CB      1940    0.611797689    5.900926164    5.957882553
  195 HISB  CG      1941    0.627313441    5.956359143    5.816125017
  195 HISB  ND1     1942    0.523940275    5.982764217    5.736733033
  195 HISB  CD2     1943    0.742252958    5.985740549    5.756013130
  195 HISB  HD2     1944    0.840587369    5.984458984    5.803026521
  195 HISB  CE1     1945    0.577053024    6.019859981    5.620575125
  195 HISB  HE1     1946    0.519684572    6.058484067    5.536325999
  195 HISB  NE2     1947    0.709579060    6.014189681    5.630265029
  195 HISB  HE2     1948    0.772190145    6.022695257    5.552757600
  195 HISB  C       1949    0.667717813    5.707376399    6.097019181
  195 HISB  O       1950    0.788584981    5.688549740    6.109938345
  196 SER   N       1951    0.576255774    5.661097192    6.181764348
  196 SER   H       1952    0.478714717    5.647521144    6.164375141
  196 SER   CA      1953    0.603588465    5.641431382    6.324863587
  196 SER   CB      1954    0.486521157    5.589094900    6.408319511
  196 SER   OG      1955    0.436895326    5.474182549    6.339180883
  196 SER   HG      1956    0.362653353    5.436965102    6.394884458
  196 SER   C       1957    0.721980680    5.549613174    6.355906880
  196 SER   O       1958    0.794021353    5.573227628    6.452779286
  197 GLN   N       1959    0.722578422    5.437957771    6.283636946
  197 GLN   H       1960    0.637876142    5.411974383    6.237265818
  197 GLN   CA      1961    0.828580297    5.336440877    6.275333328
  197 GLN   CB      1962    0.785894756    5.221411650    6.183922453
  197 GLN   CG      1963    0.817731177    5.259179167    6.039119704
  197 GLN   CD      1964    0.717278766    5.344612489    5.961547239
  197 GLN   OE1     1965    0.599069478    5.364153880    5.989359792
  197 GLN   NE2     1966    0.766595981    5.424979237    5.867765675
  197 GLN   HE21    1967    0.702351227    5.486273221    5.821786685
  197 GLN   HE22    1968    0.851850855    5.400064727    5.821838276
  197 GLN   C       1969    0.971899915    5.384658615    6.252024765
  197 GLN   O       1970    1.063388397    5.321270466    6.304398084
  198 PHE   N       1971    0.987030921    5.491881088    6.174796344
  198 PHE   H       1972    0.906720769    5.528068721    6.127453140
  198 PHE   CA      1973    1.116904330    5.556519254    6.150978103
  198 PHE   CB      1974    1.106761306    5.678480517    6.059151621
  198 PHE   CG      1975    1.216442302    5.777360804    6.019074874
  198 PHE   CD1     1976    1.186935749    5.912949619    6.027188638
  198 PHE   HD1     1977    1.084626034    5.949563772    6.018532998
  198 PHE   CD2     1978    1.349962114    5.739761762    6.028191645
  198 PHE   HD2     1979    1.376429053    5.634024520    6.028086891
  198 PHE   CE1     1980    1.291115873    6.002077542    6.050129765
  198 PHE   HE1     1981    1.266354976    6.107775524    6.059912861
  198 PHE   CE2     1982    1.451995060    5.831292594    6.051263629
  198 PHE   HE2     1983    1.553106884    5.792915489    6.064814850
  198 PHE   CZ      1984    1.425292569    5.967364938    6.060810411
  198 PHE   HZ      1985    1.505388401    6.040238573    6.073258946
  198 PHE   C       1986    1.191077167    5.594232936    6.279379606
  198 PHE   O       1987    1.313223972    5.580832365    6.284895918
  199 ILE   N       1988    1.117814075    5.634905725    6.382661048
  199 ILE   H       1989    1.019648148    5.648441270    6.396125247
  199 ILE   CA      1990    1.175140487    5.668970464    6.513673124
  199 ILE   CB      1991    1.081059981    5.774623338    6.571940451
  199 ILE   CG1     1992    1.062372786    5.893288769    6.477166578
  199 ILE   CG2     1993    1.109342965    5.803803442    6.719449839
  199 ILE   CD      1994    1.196323004    5.955366282    6.436975410
  199 ILE   C       1995    1.167269072    5.535692010    6.588409138
  199 ILE   O       1996    1.067339950    5.464037948    6.585253221
  200 GLY   N       1997    1.269675091    5.513972205    6.670446144
  200 GLY   H       1998    1.358066807    5.560473260    6.665409661
  200 GLY   CA      1999    1.274356189    5.413478704    6.777642031
  200 GLY   C       2000    1.183459579    5.425771080    6.900098996
  200 GLY   O       2001    1.116122229    5.329570167    6.936740292
  201 TYR   N       2002    1.181775719    5.545993661    0.026598278
  201 TYR   H       2003    1.222579809    5.622455099   -0.023287281
  201 TYR   CA      2004    1.098179402    5.583822068    0.141454823
  201 TYR   CB      2005    1.128930238    5.729991333    0.174607262
  201 TYR   CG      2006    1.273704448    5.765055251    0.209546070
  201 TYR   CD1     2007    1.351857641    5.704725257    0.307383941
  201 TYR   HD1     2008    1.307417370    5.667185723    0.399566357
  201 TYR   CD2     2009    1.347454174    5.817355659    0.103962304
  201 TYR   HD2     2010    1.288937210    5.876645984    0.033676958
  201 TYR   CE1     2011    1.490124285    5.692109414    0.300752859
  201 TYR   HE1     2012    1.551501003    5.647513750    0.379004611
  201 TYR   CE2     2013    1.485172218    5.807992376    0.087693601
  201 TYR   HE2     2014    1.535613343    5.881894143    0.025443331
  201 TYR   CZ      2015    1.555156631    5.744634200    0.189704525
  201 TYR   OH      2016    1.680036197    5.700969004    0.158189553
  201 TYR   HH      2017    1.731238517    5.766147007    0.102242752
  201 TYR   C       2018    0.948078107    5.572737859    0.113895716
  201 TYR   O       2019    0.902483588    5.638640743    0.020572567
  202 PRO   N       2020    0.879044756    5.516680151    0.212802091
  202 PRO   CA      2021    0.732321491    5.508243271    0.216246779
  202 PRO   CB      2022    0.700863987    5.434018045    0.346284441
  202 PRO   CG      2023    0.813331597    5.330615101    0.354540561
  202 PRO   CD      2024    0.929830076    5.419698256    0.310922361
  202 PRO   C       2025    0.650227039    5.635324775    0.193403689
  202 PRO   O       2026    0.668274110    5.735194569    0.262895899
  203 ILE   N       2027    0.547813315    5.619533534    0.110018901
  203 ILE   H       2028    0.538821915    5.532716193    0.061204079
  203 ILE   CA      2029    0.466958018    5.727984671    0.052460866
  203 ILE   CB      2030    0.454276565    5.716292280    6.830803897
  203 ILE   CG1     2031    0.592641115    5.702834852    6.766889852
  203 ILE   CG2     2032    0.383292861    5.834959337    6.765319581
  203 ILE   CD      2033    0.680142841    5.826210674    6.789982869
  203 ILE   C       2034    0.330502813    5.725882078    0.121648220
  203 ILE   O       2035    0.239760867    5.651263213    0.085223444
  204 THR   N       2036    0.322384193    5.811137667    0.223421283
  204 THR   H       2037    0.401989795    5.857329640    0.262525558
  204 THR   CA      2038    0.203959965    5.794492898    0.308924549
  204 THR   CB      2039    0.229524122    5.806531295    0.459304382
  204 THR   OG1     2040    0.367446039    5.794994621    0.495241568
  204 THR   HG1     2041    0.385414451    5.700011676    0.520839824
  204 THR   CG2     2042    0.146613263    5.709469565    0.543646322
  204 THR   C       2043    0.084137088    5.884661829    0.278521994
  204 THR   O       2044    0.089241737    6.004684834    0.304960676
  205 LEU   N       2045    6.900563763    5.823101725    0.248235279
  205 LEU   H       2046    6.881195317    5.728346224    0.273654808
  205 LEU   CA      2047    6.796536651    5.891011628    0.169637179
  205 LEU   CB      2048    6.763013275    5.820448402    0.038085795
  205 LEU   CG      2049    6.764747573    5.914353220    6.847657622
  205 LEU   CD1     2050    6.713861572    5.841956183    6.722840901
  205 LEU   CD2     2051    6.700412766    6.051978794    6.865795604
  205 LEU   C       2052    6.669204636    5.914228445    0.251247706
  205 LEU   O       2053    6.582414081    5.827141810    0.254918681
  206 PHE   N       2054    6.669032270    6.027642859    0.320716792
  206 PHE   H       2055    6.740121430    6.096421485    0.306002154
  206 PHE   CA      2056    6.563698525    6.079874366    0.408950025
  206 PHE   CB      2057    6.633755526    6.181667664    0.499154333
  206 PHE   CG      2058    6.720122751    6.123775717    0.611403904
  206 PHE   CD1     2059    6.661676600    6.106738197    0.736362163
  206 PHE   HD1     2060    6.553900532    6.119729254    0.746256481
  206 PHE   CD2     2061    6.853757269    6.093820758    0.587603774
  206 PHE   HD2     2062    6.904206508    6.133832714    0.499647591
  206 PHE   CE1     2063    6.740002787    6.061849020    0.842047222
  206 PHE   HE1     2064    6.697740211    6.032734192    0.938208940
  206 PHE   CE2     2065    0.003986054    6.050297233    0.692138516
  206 PHE   HE2     2066    0.111627831    6.033152911    0.692579873
  206 PHE   CZ      2067    6.875778108    6.044346250    0.818049189
  206 PHE   HZ      2068    6.941759710    6.067590087    0.901637629
  206 PHE   C       2069    6.441491744    6.134909477    0.335129230
  206 PHE   O       2070    6.402342352    6.250536572    0.350210811
  207 VAL   N       2071    6.356138778    6.050528712    0.277815293
  207 VAL   H       2072    6.371158313    5.952064411    0.286791308
  207 VAL   CA      2073    6.236039432    6.090738019    0.203186479
  207 VAL   CB      2074    6.195804752    5.971000057    0.116833458
  207 VAL   CG1     2075    6.290749188    5.967824776   -0.003114824
  207 VAL   CG2     2076    6.194631273    5.832593947    0.182055791
  207 VAL   C       2077    6.119732810    6.129993523    0.294533294
  207 VAL   O       2078    6.110612330    6.101057482    0.413739667
  208 GLU   N       2079    6.026357814    6.202413365    0.233479132
  208 GLU   H       2080    6.016396370    6.221825858    0.135889076
  208 GLU   CA      2081    5.897927915    6.244404244    0.291391285
  208 GLU   CB      2082    5.850577406    6.382746718    0.246342662
  208 GLU   CG      2083    5.924253472    6.506259196    0.298572090
  208 GLU   CD      2084    5.872273021    6.629759999    0.224718609
  208 GLU   OE1     2085    5.839942928    6.619588911    0.104413663
  208 GLU   OE2     2086    5.832743955    6.726459710    0.293349412
  208 GLU   C       2087    5.788468419    6.142224649    0.259958735
  208 GLU   O1      2088    5.808145315    6.068901010    0.160654664
  208 GLU   O2      2089    5.686260465    6.143099927    0.331935374
  209 2N6   F8      2090    1.357741771    0.702075753    6.499355678
  209 2N6   C7      2091    1.352549612    0.598501973    6.587323886
  209 2N6   C6      2092    1.426551189    0.481776978    6.572565126
  209 2N6   H5      2093    1.488853216    0.471225197    6.483749140
  209 2N6   C5      2094    1.410974942    0.379545799    6.665441578
  209 2N6   H4      2095    1.470323739    0.288526462    6.656769690
  209 2N6   C4      2096    1.319024196    0.385659504    6.769503771
  209 2N6   C10     2097    1.243928059    0.502404605    6.776806976
  209 2N6   C11     2098    1.135847024    0.510227649    6.883381979
  209 2N6   C9      2099    1.258243969    0.609095896    6.688878483
  209 2N6   H9      2100    1.202929185    0.699766707    6.713372425
  209 2N6   C3      2101    1.312720205    0.280138647    6.880112816
  209 2N6   N1      2102    1.401678168    0.285832280    6.980174846
  209 2N6   C12     2103    1.222442642    0.174885908    6.870419813
  209 2N6   C2      2104    1.403457442    0.184896936    0.137938980
  209 2N6   S1      2105    1.550445354    0.167190209    0.245526644
  209 2N6   C1      2106    1.675586021    0.254201880    0.153589445
  209 2N6   N3      2107    1.316726427    0.082804870    0.134397818
  209 2N6   C15     2108    1.221459227    0.078535820    0.040243225
  209 2N6   C13     2109    1.142712738    0.128479965    6.766429665
  209 2N6   C16     2110    1.155970936    0.165026736    6.619486446
  209 2N6   N4      2111    1.161117127    0.186874617    6.509748343
  209 2N6   C14     2112    1.078628018    0.015223708    6.815313913
  209 2N6   H13     2113    0.988760138   -0.035555304    6.780281265
  209 2N6   N2      2114    1.130760515    6.918519251    0.004275816
  209 2N6   H14     2115    1.084420387    6.858478200    0.069464067
  210 H2O   OW      2116    1.109902404    0.248984729    0.182977974
  210 H2O   HW1     2117    1.016724671    0.259645813    0.148254540
  210 H2O   HW2     2118    1.148348805    0.163001365    0.149358638
  211 NA+   NA      2119    3.445456136    3.244186244    4.312318820
  212 NA+   NA      2120    4.402081990    1.003465791    5.992645054
  213 NA+   NA      2121    1.805857141    3.047200512    0.196947731
  214 NA+   NA      2122    5.575996113    0.391719411    1.127231258
  215 NA+   NA      2123    0.564471522    6.391726043    4.163643646
  216 NA+   NA      2124    2.541941560    1.630580095    2.518918097
  217 NA+   NA      2125    2.893234483    6.828992798    0.548192542
  218 NA+   NA      2126    1.545959608    0.615262141    2.496833023
    1 SOLV  OW      2127    1.594158100    6.877137645    0.043933954
    1 SOLV  HW1     2128    1.586209806    6.935370398    0.124839487
    1 SOLV  HW2     2129    1.514218700    6.890434224   -0.014656041
    2 SOLV  OW      2130    1.533798028    0.664720514    1.052629878
    2 SOLV  HW1     2131    1.540961183    0.701493501    0.959903821
    2 SOLV  HW2     2132    1.449287049    0.697373137    1.094978457
    3 SOLV  OW      2133    0.716425104    1.626800096    6.510646259
    3 SOLV  HW1     2134    0.710382644    1.694765263    6.583761498
    3 SOLV  HW2     2135    0.789218549    1.652602851    6.447110437
    4 SOLV  OW      2136    6.824872772    0.458628274    1.197070671
    4 SOLV  HW1     2137    6.865114074    0.384362045    1.250597275
    4 SOLV  HW2     2138    6.833625639    0.544548615    1.247478770
    5 SOLV  OW      2139    3.367363961    5.703639861    0.948575530
    5 SOLV  HW1     2140    3.399343054    5.644452706    1.022576191
    5 SOLV  HW2     2141    3.316725286    5.649068765    0.881795234
    6 SOLV  OW      2142    3.112291330    1.591969188    2.760444348
    6 SOLV  HW1     2143    3.127878707    1.582314358    2.858756835
    6 SOLV  HW2     2144    3.155305863    1.676226372    2.728010646
    7 SOLV  OW      2145    3.133854120    1.779379030    5.546697368
    7 SOLV  HW1     2146    3.038114176    1.798593120    5.568289630
    7 SOLV  HW2     2147    3.185641655    1.864929823    5.545898429
    8 SOLV  OW      2148    3.646117292    4.870601482    5.218765618
    8 SOLV  HW1     2149    3.555034353    4.887625183    5.256388651
    8 SOLV  HW2     2150    3.685510527    4.956716239    5.186612758
    9 SOLV  OW      2151    5.405686624    4.101618071    5.533337961
    9 SOLV  HW1     2152    5.373609858    4.044063484    5.608560877
    9 SOLV  HW2     2153    5.435396238    4.043706393    5.457420436
   10 SOLV  OW      2154    0.070700387    0.976533656    3.230987330
   10 SOLV  HW1     2155    0.151880616    1.007918376    3.181732615
   10 SOLV  HW2     2156    0.082390831    0.993667547    3.328818865
   11 SOLV  OW      2157    3.580203918    3.377773781    3.227323057
   11 SOLV  HW1     2158    3.656167385    3.313092717    3.220438747
   11 SOLV  HW2     2159    3.494175556    3.330204612    3.208944757
   12 SOLV  OW      2160    4.875616132    6.909594782    0.895153810
   12 SOLV  HW1     2161    4.966116975    6.927888168    0.856727904
   12 SOLV  HW2     2162    4.862464191    6.965095812    0.977301421
   13 SOLV  OW      2163    1.143072423    3.059838024    0.227448829
   13 SOLV  HW1     2164    1.228667814    3.111517989    0.225395263
   13 SOLV  HW2     2165    1.153082134    2.981217368    0.288441552
   14 SOLV  OW      2166    2.601389987    2.325268408    3.463219589
   14 SOLV  HW1     2167    2.699380203    2.310342623    3.476384064
   14 SOLV  HW2     2168    2.555417332    2.325203470    3.552015594
   15 SOLV  OW      2169    0.260170285    3.204933182    2.739357878
   15 SOLV  HW1     2170    0.306141922    3.266142982    2.675015807
   15 SOLV  HW2     2171    0.209040759    3.135575846    2.688611198
   16 SOLV  OW      2172    1.524604569    1.675846751    1.967892720
   16 SOLV  HW1     2173    1.542258538    1.747881397    1.900805605
   16 SOLV  HW2     2174    1.449938264    1.704021907    2.028161772
   17 SOLV  OW      2175    4.528029423    1.512155841    6.259732694
   17 SOLV  HW1     2176    4.603442188    1.448189035    6.244817243
   17 SOLV  HW2     2177    4.551669939    1.601190419    6.220806994
   18 SOLV  OW      2178    5.949610441    1.390852186    2.128201256
   18 SOLV  HW1     2179    5.908860055    1.301932870    2.149044067
   18 SOLV  HW2     2180    5.887074043    1.443467430    2.070560825
   19 SOLV  OW      2181    2.717985655    3.647092708    0.298050507
   19 SOLV  HW1     2182    2.642654840    3.584307026    0.317670934
   19 SOLV  HW2     2183    2.746157224    3.636547968    0.202673448
   20 SOLV  OW      2184    5.004360032    0.559132658    6.572040192
   20 SOLV  HW1     2185    4.943617758    0.479871013    6.566605945
   20 SOLV  HW2     2186    5.019041833    0.583338472    6.667956698
   21 SOLV  OW      2187    3.695282421    5.087869589    5.046678808
   21 SOLV  HW1     2188    3.599782771    5.092307868    5.017322141
   21 SOLV  HW2     2189    3.744674563    5.167400051    5.011507155
   22 SOLV  OW      2190    2.333604566    3.912754110    2.664522939
   22 SOLV  HW1     2191    2.307936984    3.973916741    2.739366481
   22 SOLV  HW2     2192    2.325448893    3.961347152    2.577497337
   23 SOLV  OW      2193    4.094878016    0.160993021    5.504127928
   23 SOLV  HW1     2194    4.160835834    0.103721808    5.455435526
   23 SOLV  HW2     2195    4.093154426    0.252140472    5.463012351
   24 SOLV  OW      2196    1.451285461    4.346322779    5.708770115
   24 SOLV  HW1     2197    1.513297119    4.419813421    5.681283763
   24 SOLV  HW2     2198    1.445007534    4.343605486    5.808543987
   25 SOLV  OW      2199    5.799551010    2.345073858    0.508398410
   25 SOLV  HW1     2200    5.863247248    2.281201197    0.551578109
   25 SOLV  HW2     2201    5.738408643    2.294892735    0.447203085
   26 SOLV  OW      2202    4.291690694    0.006140880    1.040028512
   26 SOLV  HW1     2203    4.304120921    0.099884371    1.072570643
   26 SOLV  HW2     2204    4.379891661   -0.031036479    1.011049856
   27 SOLV  OW      2205    0.756919527    6.372151553    1.011741388
   27 SOLV  HW1     2206    0.821389367    6.433599040    1.057233701
   27 SOLV  HW2     2207    0.780047599    6.365536689    0.914669133
   28 SOLV  OW      2208    0.873229108    0.119541952    4.350705380
   28 SOLV  HW1     2209    0.812742391    0.134567155    4.428907256
   28 SOLV  HW2     2210    0.847884143    0.034350900    4.304879496
   29 SOLV  OW      2211    5.815702743    0.338264758    4.106248704
   29 SOLV  HW1     2212    5.835900103    0.407897212    4.037365288
   29 SOLV  HW2     2213    5.752499457    0.270877584    4.067963244
   30 SOLV  OW      2214    0.260271755    0.028620416    3.414629182
   30 SOLV  HW1     2215    0.211588344    0.092099629    3.354614387
   30 SOLV  HW2     2216    0.201603453   -0.049829045    3.434756976
   31 SOLV  OW      2217    4.057778073    6.830568718    5.709531480
   31 SOLV  HW1     2218    4.016151706    6.880394305    5.633463455
   31 SOLV  HW2     2219    4.083159258    6.738693601    5.679258432
   32 SOLV  OW      2220    4.158634733    0.612948918    5.635141769
   32 SOLV  HW1     2221    4.174187108    0.515187869    5.649360410
   32 SOLV  HW2     2222    4.063066455    0.634714924    5.654996434
   33 SOLV  OW      2223    0.846851845    6.674905622    6.825980900
   33 SOLV  HW1     2224    0.917063458    6.607480484    6.848912761
   33 SOLV  HW2     2225    0.841879203    6.743750828    6.898349615
   34 SOLV  OW      2226    4.923016939    1.438313483    3.938268495
   34 SOLV  HW1     2227    4.826315522    1.434794740    3.963533174
   34 SOLV  HW2     2228    4.946613237    1.531194465    3.909664497
   35 SOLV  OW      2229    1.365937302    5.964209058    5.708030012
   35 SOLV  HW1     2230    1.465647882    5.966756480    5.715305718
   35 SOLV  HW2     2231    1.334234731    5.869847133    5.717638849
   36 SOLV  OW      2232    5.553444100    1.339397096    4.943742959
   36 SOLV  HW1     2233    5.554013828    1.240262718    4.930572264
   36 SOLV  HW2     2234    5.621340121    1.381397550    4.883514739
   37 SOLV  OW      2235    4.259253988    6.335488171    1.218121283
   37 SOLV  HW1     2236    4.178848140    6.378307696    1.259386747
   37 SOLV  HW2     2237    4.305147161    6.401343066    1.158469899
   38 SOLV  OW      2238    2.823423915    2.455488228    2.618223235
   38 SOLV  HW1     2239    2.827981986    2.458528026    2.518366379
   38 SOLV  HW2     2240    2.734140930    2.488827608    2.648528097
   39 SOLV  OW      2241    0.120396961    6.852576858    4.772192082
   39 SOLV  HW1     2242    0.118481321    6.807641628    4.682868039
   39 SOLV  HW2     2243    0.183300504    6.930261590    4.769060266
   40 SOLV  OW      2244    3.073397728    6.467387941    5.863389756
   40 SOLV  HW1     2245    3.069319421    6.561452498    5.829669597
   40 SOLV  HW2     2246    2.987661096    6.444849923    5.909682339
   41 SOLV  OW      2247    3.907514150    5.264146177    4.358223213
   41 SOLV  HW1     2248    3.810186960    5.246376775    4.372826529
   41 SOLV  HW2     2249    3.926021498    5.361475468    4.371861140
   42 SOLV  OW      2250    3.048534062    3.761058982    0.058628418
   42 SOLV  HW1     2251    3.136949186    3.715585645    0.069416813
   42 SOLV  HW2     2252    3.039795701    3.795124627   -0.034991194
   43 SOLV  OW      2253    5.535985654    5.072106118    2.560768568
   43 SOLV  HW1     2254    5.553867694    4.997202041    2.496963952
   43 SOLV  HW2     2255    5.590919813    5.059349831    2.643357511
   44 SOLV  OW      2256    6.595351787    2.183164112    1.193085641
   44 SOLV  HW1     2257    6.672186253    2.120105983    1.182049337
   44 SOLV  HW2     2258    6.624063570    2.275467800    1.167448154
   45 SOLV  OW      2259    6.343093156    5.237211727    1.521232161
   45 SOLV  HW1     2260    6.410511469    5.308378312    1.501483108
   45 SOLV  HW2     2261    6.266313746    5.277067595    1.571395157
   46 SOLV  OW      2262    3.281932220    6.209232199    6.433430910
   46 SOLV  HW1     2263    3.355152713    6.276763315    6.424482165
   46 SOLV  HW2     2264    3.272364370    6.158893817    6.347546131
   47 SOLV  OW      2265    1.452745184    6.068896017    3.081228453
   47 SOLV  HW1     2266    1.477303616    5.976260139    3.052649356
   47 SOLV  HW2     2267    1.384448404    6.064265296    3.154134740
   48 SOLV  OW      2268    3.661915298    4.509768432    2.285761865
   48 SOLV  HW1     2269    3.689947345    4.434266320    2.226473592
   48 SOLV  HW2     2270    3.572523364    4.489356872    2.325685089
   49 SOLV  OW      2271    2.795250992    2.334151077    5.247232189
   49 SOLV  HW1     2272    2.734120394    2.319097894    5.169526537
   49 SOLV  HW2     2273    2.746054592    2.382926221    5.319359113
   50 SOLV  OW      2274    0.117820290    2.710652245    4.119656024
   50 SOLV  HW1     2275    0.078605417    2.669096041    4.037577695
   50 SOLV  HW2     2276    0.142582029    2.805601658    4.100343060
   51 SOLV  OW      2277    2.354484664    5.281970192    5.418437760
   51 SOLV  HW1     2278    2.451485906    5.258671178    5.425490123
   51 SOLV  HW2     2279    2.341738174    5.350049618    5.346296074
   52 SOLV  OW      2280    3.758885399    1.010168777    0.621980348
   52 SOLV  HW1     2281    3.720817860    0.918211793    0.631793816
   52 SOLV  HW2     2282    3.784160097    1.045546932    0.712042211
   53 SOLV  OW      2283    0.979525764    4.336968993    1.559869885
   53 SOLV  HW1     2284    1.001419999    4.389820761    1.641900769
   53 SOLV  HW2     2285    1.034251813    4.370384319    1.483122376
   54 SOLV  OW      2286    6.360417568    3.598829168    3.038872993
   54 SOLV  HW1     2287    6.340711338    3.601906927    2.940874539
   54 SOLV  HW2     2288    6.293087723    3.540703806    3.084584144
   55 SOLV  OW      2289    3.896407916    5.695658488    1.198124480
   55 SOLV  HW1     2290    3.826464355    5.714636284    1.267041873
   55 SOLV  HW2     2291    3.900411194    5.597214784    1.180958554
   56 SOLV  OW      2292    4.985985971    4.823394550    6.588571867
   56 SOLV  HW1     2293    5.071046335    4.771779468    6.578472000
   56 SOLV  HW2     2294    5.006860107    4.916464854    6.618628548
   57 SOLV  OW      2295    6.014125499    3.180069865    2.925545061
   57 SOLV  HW1     2296    5.993795408    3.253396324    2.990438849
   57 SOLV  HW2     2297    5.936809215    3.116767811    2.921507693
   58 SOLV  OW      2298    4.376389737    0.540528200    3.494607396
   58 SOLV  HW1     2299    4.336987036    0.456302700    3.531396360
   58 SOLV  HW2     2300    4.330569376    0.564070609    3.408897749
   59 SOLV  OW      2301    0.926754306    2.884320089    6.669454445
   59 SOLV  HW1     2302    0.905713475    2.950249783    6.597257168
   59 SOLV  HW2     2303    1.000600592    2.920019342    6.726674466
   60 SOLV  OW      2304    3.075104014    5.727925147    3.032561954
   60 SOLV  HW1     2305    3.096317382    5.824979248    3.021141469
   60 SOLV  HW2     2306    2.987987946    5.718314106    3.080710814
   61 SOLV  OW      2307    1.645369205    6.187258960    3.873674677
   61 SOLV  HW1     2308    1.684144545    6.245917789    3.944788442
   61 SOLV  HW2     2309    1.677547412    6.217836662    3.784058204
   62 SOLV  OW      2310    4.288565772    3.821814632    2.776856515
   62 SOLV  HW1     2311    4.298597273    3.905926067    2.830003193
   62 SOLV  HW2     2312    4.378187564    3.779106597    2.764862672
   63 SOLV  OW      2313    5.203309199    4.671725836    6.486241948
   63 SOLV  HW1     2314    5.251111342    4.752736700    6.452276750
   63 SOLV  HW2     2315    5.268098789    4.612412919    6.534050488
   64 SOLV  OW      2316    0.256671783    4.335872211    0.172079171
   64 SOLV  HW1     2317    0.352656697    4.341787932    0.199524722
   64 SOLV  HW2     2318    0.249443703    4.348796082    0.073175029
   65 SOLV  OW      2319    3.103054583    3.989972996    5.225715296
   65 SOLV  HW1     2320    3.138195873    3.950155714    5.310459417
   65 SOLV  HW2     2321    3.008593034    3.960297921    5.211633706
   66 SOLV  OW      2322    4.294343284    1.814589472    3.028104320
   66 SOLV  HW1     2323    4.295259988    1.845261910    2.932921365
   66 SOLV  HW2     2324    4.372724437    1.853601752    3.076434386
   67 SOLV  OW      2325    0.846680482    0.289519346    1.979885634
   67 SOLV  HW1     2326    0.754647380    0.311869764    1.947760462
   67 SOLV  HW2     2327    0.863359914    0.334941475    2.067408122
   68 SOLV  OW      2328    5.393595890    3.287954985    4.166148610
   68 SOLV  HW1     2329    5.361254966    3.352074728    4.235747561
   68 SOLV  HW2     2330    5.452028497    3.219001322    4.208953606
   69 SOLV  OW      2331    4.103047374    0.027538676    1.348114146
   69 SOLV  HW1     2332    4.192990102    0.010380791    1.388335542
   69 SOLV  HW2     2333    4.090408763    0.125944985    1.335531494
   70 SOLV  OW      2334    0.876273404    6.568909170    3.027789765
   70 SOLV  HW1     2335    0.892381155    6.514189494    2.945644198
   70 SOLV  HW2     2336    0.886265155    6.665928761    3.005678113
   71 SOLV  OW      2337    3.426417725    0.977530261    6.572608459
   71 SOLV  HW1     2338    3.328883153    0.988060409    6.553216248
   71 SOLV  HW2     2339    3.462852464    1.063707571    6.607905415
   72 SOLV  OW      2340    3.281492538    4.894159138    5.202959677
   72 SOLV  HW1     2341    3.257093760    4.986381885    5.232977440
   72 SOLV  HW2     2342    3.288947026    4.834091686    5.282569235
   73 SOLV  OW      2343    0.153696627    6.431718384    1.230552261
   73 SOLV  HW1     2344    0.087467670    6.478178740    1.171759567
   73 SOLV  HW2     2345    0.115749864    6.344305360    1.260890465
   74 SOLV  OW      2346    3.181620542    2.923981049    2.792929486
   74 SOLV  HW1     2347    3.147082941    2.965660833    2.708836960
   74 SOLV  HW2     2348    3.211495930    2.830451893    2.773919912
   75 SOLV  OW      2349    2.268381254    5.022721184    6.113939472
   75 SOLV  HW1     2350    2.301943277    4.939399125    6.069976091
   75 SOLV  HW2     2351    2.336341183    5.095395395    6.103861622
   76 SOLV  OW      2352    1.830574896    2.464349939    5.006869684
   76 SOLV  HW1     2353    1.860989200    2.549747298    4.964632213
   76 SOLV  HW2     2354    1.782425797    2.408907507    4.938976290
   77 SOLV  OW      2355    1.281281607    3.189895104    6.562113017
   77 SOLV  HW1     2356    1.210511501    3.210165334    6.629807791
   77 SOLV  HW2     2357    1.324634352    3.102563587    6.584375201
   78 SOLV  OW      2358    1.655505648    3.912518298    3.490515866
   78 SOLV  HW1     2359    1.695400874    3.998742615    3.459312785
   78 SOLV  HW2     2360    1.682352137    3.895799056    3.585392629
   79 SOLV  OW      2361    4.727534419    2.959789564    6.503342648
   79 SOLV  HW1     2362    4.692575475    2.866323578    6.509934277
   79 SOLV  HW2     2363    4.723312436    2.990304854    6.408198522
   80 SOLV  OW      2364    0.463486641    5.296628571    3.560555729
   80 SOLV  HW1     2365    0.369177010    5.286329891    3.528912201
   80 SOLV  HW2     2366    0.472198953    5.258071791    3.652420259
   81 SOLV  OW      2367    5.774272389    0.556721513    1.506796718
   81 SOLV  HW1     2368    5.827452088    0.472039309    1.507678626
   81 SOLV  HW2     2369    5.683237820    0.538497367    1.469641880
   82 SOLV  OW      2370    4.938101160    2.501173913    3.919987717
   82 SOLV  HW1     2371    4.895489811    2.554230516    3.846701844
   82 SOLV  HW2     2372    4.902344720    2.531621568    4.008281938
   83 SOLV  OW      2373    6.439500837    2.692526099    3.645910438
   83 SOLV  HW1     2374    6.379894578    2.625535763    3.601629223
   83 SOLV  HW2     2375    6.418527809    2.696335546    3.743619172
   84 SOLV  OW      2376    4.478133986    0.671169305    3.183545375
   84 SOLV  HW1     2377    4.474760345    0.769006245    3.163137376
   84 SOLV  HW2     2378    4.551010087    0.653436417    3.249685475
   85 SOLV  OW      2379    5.262345626    0.148757781    6.269374042
   85 SOLV  HW1     2380    5.314393014    0.233387834    6.257947898
   85 SOLV  HW2     2381    5.323897529    0.070393167    6.260894756
   86 SOLV  OW      2382    4.710220481    5.432326612    4.119353948
   86 SOLV  HW1     2383    4.678344356    5.348864880    4.164292183
   86 SOLV  HW2     2384    4.668302930    5.439521424    4.028841668
   87 SOLV  OW      2385    3.684912887    2.325854047    0.932022011
   87 SOLV  HW1     2386    3.726148413    2.242927770    0.969764551
   87 SOLV  HW2     2387    3.594036588    2.304508755    0.896140307
   88 SOLV  OW      2388    4.142294561    6.583077486    6.668064790
   88 SOLV  HW1     2389    4.151440661    6.580529982    6.568509132
   88 SOLV  HW2     2390    4.059887934    6.634125480    6.692653813
   89 SOLV  OW      2391    4.035860762    6.091930272    4.807562597
   89 SOLV  HW1     2392    3.957615169    6.083787048    4.745812905
   89 SOLV  HW2     2393    4.113550038    6.041600967    4.769707105
   90 SOLV  OW      2394    2.970138834    0.187596848    3.871764227
   90 SOLV  HW1     2395    2.996204075    0.186963260    3.775214067
   90 SOLV  HW2     2396    3.046526985    0.221539080    3.926668347
   91 SOLV  OW      2397    3.691264646    0.529490936    3.201462288
   91 SOLV  HW1     2398    3.743591779    0.506944271    3.283641692
   91 SOLV  HW2     2399    3.596545887    0.549298583    3.226679505
   92 SOLV  OW      2400    1.559929564    5.143968055    2.012425871
   92 SOLV  HW1     2401    1.547946642    5.062678275    2.069432009
   92 SOLV  HW2     2402    1.530676175    5.123723574    1.918961136
   93 SOLV  OW      2403    6.480342870    3.931424298    2.563170224
   93 SOLV  HW1     2404    6.420810152    3.965616895    2.490450353
   93 SOLV  HW2     2405    6.433487839    3.939517508    2.651150010
   94 SOLV  OW      2406    0.790161372    5.162889791    5.598460091
   94 SOLV  HW1     2407    0.733603320    5.244119127    5.584160960
   94 SOLV  HW2     2408    0.864584681    5.161934701    5.531664441
   95 SOLV  OW      2409    6.077032297    6.888624271    4.482400738
   95 SOLV  HW1     2410    5.982387719    6.880953863    4.513790570
   95 SOLV  HW2     2411    6.138988493    6.865548991    4.557438808
   96 SOLV  OW      2412    0.192373486    1.914463012    1.633941234
   96 SOLV  HW1     2413    0.146970491    1.849821696    1.572610616
   96 SOLV  HW2     2414    0.210774838    1.999638184    1.584870571
   97 SOLV  OW      2415    5.519431816    6.081359366    2.787842290
   97 SOLV  HW1     2416    5.556789309    5.989526656    2.800984757
   97 SOLV  HW2     2417    5.594303165    6.147549993    2.784025493
   98 SOLV  OW      2418    3.394605644    6.642222046    5.271035397
   98 SOLV  HW1     2419    3.296349728    6.636495760    5.253298891
   98 SOLV  HW2     2420    3.436447722    6.552641456    5.255998733
   99 SOLV  OW      2421    2.412489000    1.848461841    0.704065955
   99 SOLV  HW1     2422    2.498984224    1.897460542    0.714912162
   99 SOLV  HW2     2423    2.426373770    1.751510040    0.724251482
  100 SOLV  OW      2424    4.526111683    3.707801573    2.970590443
  100 SOLV  HW1     2425    4.525861852    3.700729017    2.870833412
  100 SOLV  HW2     2426    4.608111645    3.663556171    3.006919533
  101 SOLV  OW      2427    1.995820574    3.128563774    4.388633976
  101 SOLV  HW1     2428    1.981307104    3.030560036    4.374994866
  101 SOLV  HW2     2429    1.914048753    3.178626723    4.360201227
  102 SOLV  OW      2430    0.495100719    3.451777280    5.946433368
  102 SOLV  HW1     2431    0.402745226    3.434056889    5.980458439
  102 SOLV  HW2     2432    0.560451805    3.394713264    5.996174528
  103 SOLV  OW      2433    2.994795436    5.478722077    0.654178951
  103 SOLV  HW1     2434    3.039081066    5.565945193    0.633423106
  103 SOLV  HW2     2435    2.997827314    5.462465223    0.752801767
  104 SOLV  OW      2436    0.298771478    1.528670647    1.749415717
  104 SOLV  HW1     2437    0.339631052    1.500319807    1.836181195
  104 SOLV  HW2     2438    0.370376523    1.537392384    1.680147156
  105 SOLV  OW      2439    4.863115344    4.171574869    1.249205275
  105 SOLV  HW1     2440    4.906605758    4.082591564    1.263057070
  105 SOLV  HW2     2441    4.820429281    4.201443914    1.334569411
  106 SOLV  OW      2442    5.341444101    0.539570737    5.848206482
  106 SOLV  HW1     2443    5.314371379    0.482073602    5.770998702
  106 SOLV  HW2     2444    5.288617194    0.513747718    5.929103820
  107 SOLV  OW      2445    5.291523033    4.678673147    5.732920125
  107 SOLV  HW1     2446    5.367908852    4.732699175    5.697594880
  107 SOLV  HW2     2447    5.236455545    4.735093004    5.794448270
  108 SOLV  OW      2448    3.464880721    6.211458409    3.359683131
  108 SOLV  HW1     2449    3.507799255    6.167237549    3.280916255
  108 SOLV  HW2     2450    3.390136810    6.270054816    3.328355057
  109 SOLV  OW      2451    0.769259557    4.685863335    2.516358438
  109 SOLV  HW1     2452    0.763677152    4.586690109    2.504722610
  109 SOLV  HW2     2453    0.784061007    4.707291886    2.612916839
  110 SOLV  OW      2454    2.576054056    4.346807533    5.480631534
  110 SOLV  HW1     2455    2.521110533    4.283828813    5.535555439
  110 SOLV  HW2     2456    2.625202964    4.295467577    5.410273411
  111 SOLV  OW      2457    2.849148091    3.420516613    4.950194397
  111 SOLV  HW1     2458    2.927178625    3.360218526    4.966835280
  111 SOLV  HW2     2459    2.766962466    3.365412113    4.935689008
  112 SOLV  OW      2460    3.972798789    0.805237161    4.465713839
  112 SOLV  HW1     2461    4.027311164    0.888024371    4.478984721
  112 SOLV  HW2     2462    3.900890191    0.801218650    4.535098762
  113 SOLV  OW      2463    0.998723099    3.703006061    0.662494939
  113 SOLV  HW1     2464    1.010886516    3.648347324    0.745346675
  113 SOLV  HW2     2465    0.903935930    3.695799637    0.631456993
  114 SOLV  OW      2466    5.864129963    2.805505623    4.020271246
  114 SOLV  HW1     2467    5.890742067    2.844855072    3.932263943
  114 SOLV  HW2     2468    5.835355742    2.710648080    4.007010982
  115 SOLV  OW      2469    6.274864482    0.995605459    4.857257970
  115 SOLV  HW1     2470    6.221937798    0.910872091    4.861612007
  115 SOLV  HW2     2471    6.341195422    0.997324779    4.932072036
  116 SOLV  OW      2472    4.805974102    5.791672865    1.017176439
  116 SOLV  HW1     2473    4.854011300    5.714949238    1.059693188
  116 SOLV  HW2     2474    4.761982965    5.760810286    0.932831723
  117 SOLV  OW      2475    5.782547682    1.552697126    4.530233502
  117 SOLV  HW1     2476    5.832361463    1.601255530    4.458384311
  117 SOLV  HW2     2477    5.782601489    1.607659323    4.613784497
  118 SOLV  OW      2478    0.642159991    3.944588135    1.238232123
  118 SOLV  HW1     2479    0.612827968    3.879037266    1.168632870
  118 SOLV  HW2     2480    0.630946545    3.904082835    1.328978490
  119 SOLV  OW      2481    4.311943648    5.074051239    2.716800275
  119 SOLV  HW1     2482    4.368083422    5.156800311    2.715309837
  119 SOLV  HW2     2483    4.306069665    5.036108222    2.624458338
  120 SOLV  OW      2484    6.311313917    4.499769394    1.607515023
  120 SOLV  HW1     2485    6.328739282    4.586454509    1.654240904
  120 SOLV  HW2     2486    6.248924662    4.444230915    1.662508731
  121 SOLV  OW      2487    3.448697301    2.219039160    0.864632554
  121 SOLV  HW1     2488    3.374652533    2.253184839    0.806728744
  121 SOLV  HW2     2489    3.413376168    2.147876396    0.925374828
  122 SOLV  OW      2490    4.011810102    4.916774193    3.890058335
  122 SOLV  HW1     2491    4.007517622    4.822309942    3.922584847
  122 SOLV  HW2     2492    4.102283296    4.954640172    3.909570054
  123 SOLV  OW      2493    0.120701880    5.517095658    2.530062385
  123 SOLV  HW1     2494    0.023507249    5.529794699    2.510231093
  123 SOLV  HW2     2495    0.165281684    5.473674765    2.451777318
  124 SOLV  OW      2496    0.471202391    3.834578747    3.426532989
  124 SOLV  HW1     2497    0.525068787    3.773529051    3.484610748
  124 SOLV  HW2     2498    0.432796362    3.782634739    3.350189144
  125 SOLV  OW      2499    6.430129256    0.314638029    2.098878662
  125 SOLV  HW1     2500    6.408565176    0.319637208    2.196405394
  125 SOLV  HW2     2501    6.526413792    0.290232639    2.087257072
  126 SOLV  OW      2502    6.765856930    5.611169765    0.430929700
  126 SOLV  HW1     2503    6.832720417    5.556701191    0.481563483
  126 SOLV  HW2     2504    6.726104597    5.679980311    0.491643507
  127 SOLV  OW      2505    5.699170161    6.659052912    4.409500415
  127 SOLV  HW1     2506    5.748159239    6.629135598    4.491394701
  127 SOLV  HW2     2507    5.701921493    6.758851003    4.403632147
  128 SOLV  OW      2508    6.155620562    6.675702952    3.601863911
  128 SOLV  HW1     2509    6.229784346    6.626307058    3.556479861
  128 SOLV  HW2     2510    6.155120270    6.652919742    3.699232125
  129 SOLV  OW      2511    0.750209929    6.058352715    0.930769909
  129 SOLV  HW1     2512    0.734618996    5.968052619    0.890714530
  129 SOLV  HW2     2513    0.766817364    6.124732302    0.857835609
  130 SOLV  OW      2514    0.300128658    4.992461846    1.646404846
  130 SOLV  HW1     2515    0.238088569    5.005778644    1.569106196
  130 SOLV  HW2     2516    0.299064002    4.896283869    1.673792261
  131 SOLV  OW      2517    4.302048930    5.609881200    0.871094205
  131 SOLV  HW1     2518    4.326402926    5.691878389    0.922911215
  131 SOLV  HW2     2519    4.319497980    5.528776154    0.926944087
  132 SOLV  OW      2520    0.139388482    6.665048697    4.087562476
  132 SOLV  HW1     2521    0.061086227    6.606383521    4.108265006
  132 SOLV  HW2     2522    0.194125249    6.677964278    4.170257708
  133 SOLV  OW      2523    0.715611093    6.462176385    6.735835935
  133 SOLV  HW1     2524    0.683639601    6.473374727    6.641740540
  133 SOLV  HW2     2525    0.766750258    6.543529066    6.763548868
  134 SOLV  OW      2526    1.360109766    6.035484236    5.023925488
  134 SOLV  HW1     2527    1.394691877    6.102301074    5.089814881
  134 SOLV  HW2     2528    1.417301647    5.953482780    5.026504573
  135 SOLV  OW      2529    1.414841899    0.945477487    6.266089815
  135 SOLV  HW1     2530    1.385020342    0.881963266    6.337350923
  135 SOLV  HW2     2531    1.493802482    0.997461642    6.298713475
  136 SOLV  OW      2532    1.836734826    5.106758344    6.445153539
  136 SOLV  HW1     2533    1.851008373    5.112667575    6.346345821
  136 SOLV  HW2     2534    1.742280787    5.079560263    6.463599815
  137 SOLV  OW      2535    4.029323304    0.267980843    3.699084678
  137 SOLV  HW1     2536    4.066587494    0.311297304    3.781151724
  137 SOLV  HW2     2537    3.943491887    0.312677010    3.673883195
  138 SOLV  OW      2538    6.121514483    1.410515236    2.367345439
  138 SOLV  HW1     2539    6.115058204    1.310853998    2.372581852
  138 SOLV  HW2     2540    6.079767068    1.442173788    2.282161004
  139 SOLV  OW      2541    2.387071844    5.086635473    3.937899006
  139 SOLV  HW1     2542    2.288579810    5.081391783    3.954426581
  139 SOLV  HW2     2543    2.429325651    5.145536433    4.006794065
  140 SOLV  OW      2544    1.747643756    2.155011082    6.591451706
  140 SOLV  HW1     2545    1.650302287    2.132138821    6.589732799
  140 SOLV  HW2     2546    1.801672347    2.071547265    6.580674686
  141 SOLV  OW      2547    0.293180571    4.738210203    5.026060672
  141 SOLV  HW1     2548    0.351639728    4.740583798    5.107166874
  141 SOLV  HW2     2549    0.302051868    4.824367345    4.976065225
  142 SOLV  OW      2550    0.279648660    6.162474299    1.512832076
  142 SOLV  HW1     2551    0.247225190    6.108181273    1.590297699
  142 SOLV  HW2     2552    0.308500006    6.252622061    1.545094670
  143 SOLV  OW      2553    4.429746617    6.367597015    3.344503395
  143 SOLV  HW1     2554    4.525955591    6.385330252    3.323784806
  143 SOLV  HW2     2555    4.415291408    6.373594481    3.443270875
  144 SOLV  OW      2556    3.745951786    5.359781011    2.505786344
  144 SOLV  HW1     2557    3.694827042    5.274491373    2.516361429
  144 SOLV  HW2     2558    3.843786383    5.341378069    2.515356617
  145 SOLV  OW      2559    6.834776069    0.041963102    3.585030213
  145 SOLV  HW1     2560    6.894374652   -0.026763360    3.626579670
  145 SOLV  HW2     2561    6.857506688    0.132239542    3.621568507
  146 SOLV  OW      2562    0.231210743    3.947138321    6.096725385
  146 SOLV  HW1     2563    0.232642522    4.027311364    6.036974842
  146 SOLV  HW2     2564    0.148602276    3.949053760    6.153064159
  147 SOLV  OW      2565    6.602838997    4.800972828    3.685114659
  147 SOLV  HW1     2566    6.578769708    4.860336407    3.761912707
  147 SOLV  HW2     2567    6.661240743    4.726555424    3.717556669
  148 SOLV  OW      2568    4.075179600    3.562204932    5.121405128
  148 SOLV  HW1     2569    4.060693996    3.610159007    5.034848889
  148 SOLV  HW2     2570    4.100932576    3.467334461    5.103027237
  149 SOLV  OW      2571    6.743119765    3.073358126    3.090941965
  149 SOLV  HW1     2572    6.661267408    3.110489505    3.134794444
  149 SOLV  HW2     2573    6.727004261    2.977945409    3.065678527
  150 SOLV  OW      2574    4.498971546    4.355316785    1.317026561
  150 SOLV  HW1     2575    4.419947547    4.363189571    1.256242081
  150 SOLV  HW2     2576    4.468561617    4.325488246    1.407508613
  151 SOLV  OW      2577    4.805344085    4.875392312    6.026900585
  151 SOLV  HW1     2578    4.713425656    4.896966480    6.059847422
  151 SOLV  HW2     2579    4.873090691    4.915071719    6.088834713
  152 SOLV  OW      2580    0.765933133    4.051272213    5.132625382
  152 SOLV  HW1     2581    0.770501602    4.019006675    5.038076925
  152 SOLV  HW2     2582    0.672036107    4.078116790    5.154166639
  153 SOLV  OW      2583    4.593112879    4.971951376    1.350776748
  153 SOLV  HW1     2584    4.521476356    5.008445256    1.410259340
  153 SOLV  HW2     2585    4.596951862    4.872483066    1.360419472
  154 SOLV  OW      2586    5.316605479    4.493312738    5.045263924
  154 SOLV  HW1     2587    5.231570022    4.443023566    5.060810949
  154 SOLV  HW2     2588    5.357100265    4.518280150    5.133232534
  155 SOLV  OW      2589    0.246374283    3.362230108    1.043999948
  155 SOLV  HW1     2590    0.223610201    3.378548811    0.947992928
  155 SOLV  HW2     2591    0.186259763    3.291333585    1.080901659
  156 SOLV  OW      2592    2.769188146    4.167762319    6.250974224
  156 SOLV  HW1     2593    2.864756657    4.191575863    6.268329122
  156 SOLV  HW2     2594    2.710244822    4.243047965    6.280287254
  157 SOLV  OW      2595    5.049173394    6.284866898    5.809357697
  157 SOLV  HW1     2596    5.064904709    6.382694420    5.822921663
  157 SOLV  HW2     2597    5.136965693    6.237031579    5.806926894
  158 SOLV  OW      2598    4.651819450    4.656700187    4.286383058
  158 SOLV  HW1     2599    4.746097161    4.637348633    4.259206065
  158 SOLV  HW2     2600    4.642098823    4.643054497    4.384975974
  159 SOLV  OW      2601    1.215761003    6.774928346    3.100409416
  159 SOLV  HW1     2602    1.166609300    6.696900615    3.139083406
  159 SOLV  HW2     2603    1.213195923    6.851245045    3.164992430
  160 SOLV  OW      2604    1.736844702    5.988144087    3.253482083
  160 SOLV  HW1     2605    1.823505607    6.036073701    3.267424497
  160 SOLV  HW2     2606    1.685217365    6.033177265    3.180624416
  161 SOLV  OW      2607    2.700277659    1.578107587    3.358084829
  161 SOLV  HW1     2608    2.771780380    1.620591419    3.302565278
  161 SOLV  HW2     2609    2.615190211    1.574429428    3.305677850
  162 SOLV  OW      2610    5.095861137    2.094441295    4.736927374
  162 SOLV  HW1     2611    5.161863399    2.031374590    4.696086374
  162 SOLV  HW2     2612    5.037604389    2.132732482    4.665222842
  163 SOLV  OW      2613    6.875991124    0.916233848    0.955665976
  163 SOLV  HW1     2614    6.856548487    0.870647329    0.868802255
  163 SOLV  HW2     2615    6.962593233    0.882327164    0.992432245
  164 SOLV  OW      2616    2.544251250    3.603216946    5.304680173
  164 SOLV  HW1     2617    2.574380948    3.668732049    5.373974253
  164 SOLV  HW2     2618    2.555069887    3.510215751    5.339828278
  165 SOLV  OW      2619    0.007718685    5.929522054    4.002708516
  165 SOLV  HW1     2620   -0.091138813    5.927688846    3.987692917
  165 SOLV  HW2     2621    0.033302649    5.855715484    4.065155419
  166 SOLV  OW      2622    6.287255055    6.132663015    1.743783505
  166 SOLV  HW1     2623    6.209366624    6.192001092    1.764122967
  166 SOLV  HW2     2624    6.352342732    6.181790815    1.685893407
  167 SOLV  OW      2625    0.036236273    4.799047488    3.018624987
  167 SOLV  HW1     2626    0.063049376    4.815853351    2.923756354
  167 SOLV  HW2     2627    0.110048478    4.751110979    3.066114321
  168 SOLV  OW      2628    6.134801680    3.453430005    4.500016404
  168 SOLV  HW1     2629    6.209353607    3.513685047    4.471505710
  168 SOLV  HW2     2630    6.157742391    3.358854162    4.476979344
  169 SOLV  OW      2631    4.820910192    2.991135293    2.035391354
  169 SOLV  HW1     2632    4.724912069    2.963177775    2.033365349
  169 SOLV  HW2     2633    4.872606146    2.928566286    2.093820173
  170 SOLV  OW      2634    3.308368852    3.446534421    6.803435451
  170 SOLV  HW1     2635    3.327119093    3.528671674    6.857320307
  170 SOLV  HW2     2636    3.234949908    3.465508630    6.738233982
  171 SOLV  OW      2637    5.782463984    2.806332925    6.825965775
  171 SOLV  HW1     2638    5.683179527    2.796854668    6.818600077
  171 SOLV  HW2     2639    5.806793594    2.829858199    6.920072293
  172 SOLV  OW      2640    2.813046403    2.893946983    3.223877049
  172 SOLV  HW1     2641    2.766059266    2.970740110    3.180328025
  172 SOLV  HW2     2642    2.751002090    2.815704657    3.229354252
  173 SOLV  OW      2643    4.876793673    3.351076746    5.976198676
  173 SOLV  HW1     2644    4.949387545    3.411003523    6.009944867
  173 SOLV  HW2     2645    4.790694556    3.374296302    6.021471785
  174 SOLV  OW      2646    2.604280760    2.233954983    6.103312669
  174 SOLV  HW1     2647    2.528844289    2.298841077    6.093266128
  174 SOLV  HW2     2648    2.567856323    2.144010333    6.127497449
  175 SOLV  OW      2649    5.426555274    1.339519249    1.184309110
  175 SOLV  HW1     2650    5.332331373    1.370269032    1.197638655
  175 SOLV  HW2     2651    5.432819102    1.287207644    1.099306040
  176 SOLV  OW      2652    5.253372035    6.410861979    3.327945553
  176 SOLV  HW1     2653    5.230611575    6.351375363    3.250841408
  176 SOLV  HW2     2654    5.181322172    6.479219968    3.339681675
  177 SOLV  OW      2655    4.724886384    2.471340876    1.101169391
  177 SOLV  HW1     2656    4.800210305    2.494929435    1.039757041
  177 SOLV  HW2     2657    4.718244432    2.371867233    1.109064843
  178 SOLV  OW      2658    6.255608876    0.203790005    1.898058123
  178 SOLV  HW1     2659    6.320945139    0.227215420    1.970058406
  178 SOLV  HW2     2660    6.176222047    0.264308010    1.904136879
  179 SOLV  OW      2661    1.835408915    6.700782139    2.524959042
  179 SOLV  HW1     2662    1.931797436    6.674236497    2.527439400
  179 SOLV  HW2     2663    1.779326936    6.620688049    2.503953412
  180 SOLV  OW      2664    4.895125917    3.957025481    3.061614931
  180 SOLV  HW1     2665    4.829244502    3.954834922    2.986403912
  180 SOLV  HW2     2666    4.846565952    3.970081771    3.148063376
  181 SOLV  OW      2667    2.021606419    3.773681644    3.058941763
  181 SOLV  HW1     2668    2.045281793    3.855495358    3.006523293
  181 SOLV  HW2     2669    2.044929316    3.692198970    3.005854874
  182 SOLV  OW      2670    5.972645629    6.825730303    1.526216545
  182 SOLV  HW1     2671    5.907897754    6.798391272    1.455071424
  182 SOLV  HW2     2672    6.065739151    6.821593032    1.489914685
  183 SOLV  OW      2673    4.130383685    0.987638191    4.081390259
  183 SOLV  HW1     2674    4.137360548    1.059617606    4.012313105
  183 SOLV  HW2     2675    4.075799905    1.020583164    4.158439355
  184 SOLV  OW      2676    0.850838257    2.244447283    5.895676250
  184 SOLV  HW1     2677    0.798029974    2.227887865    5.812379087
  184 SOLV  HW2     2678    0.947927279    2.251431451    5.872734525
  185 SOLV  OW      2679    5.477396728    6.622918087    6.299600573
  185 SOLV  HW1     2680    5.495172450    6.710248515    6.254242948
  185 SOLV  HW2     2681    5.461085404    6.552302752    6.230685532
  186 SOLV  OW      2682    6.891964620    1.835359652    6.416330887
  186 SOLV  HW1     2683    6.838966765    1.757964844    6.451011344
  186 SOLV  HW2     2684    6.976566327    1.801876118    6.374824456
  187 SOLV  OW      2685    3.001033130    3.000243746    3.377142455
  187 SOLV  HW1     2686    3.087677501    2.963814872    3.411311257
  187 SOLV  HW2     2687    2.962970672    2.937465898    3.309231779
  188 SOLV  OW      2688    1.300114072    2.474923110    0.063560501
  188 SOLV  HW1     2689    1.229502980    2.500691075    0.129528563
  188 SOLV  HW2     2690    1.390113377    2.482164478    0.106564527
  189 SOLV  OW      2691    4.589411283    0.507412088    6.217715908
  189 SOLV  HW1     2692    4.587069395    0.477220925    6.122402999
  189 SOLV  HW2     2693    4.663886411    0.460890620    6.265576839
  190 SOLV  OW      2694    2.349305828    0.017482386    0.047266812
  190 SOLV  HW1     2695    2.353171343    0.086001680   -0.025478468
  190 SOLV  HW2     2696    2.395588259   -0.065854875    0.017026511
  191 SOLV  OW      2697    2.131819011    2.583221093    2.411133779
  191 SOLV  HW1     2698    2.066120446    2.541208890    2.348523629
  191 SOLV  HW2     2699    2.086086746    2.605869620    2.497139302
  192 SOLV  OW      2700    3.953881369    3.443295968    1.763093629
  192 SOLV  HW1     2701    3.971043912    3.505410298    1.686617574
  192 SOLV  HW2     2702    3.950013671    3.349221358    1.729384678
  193 SOLV  OW      2703    1.454774879    4.793588916    1.047425120
  193 SOLV  HW1     2704    1.416678275    4.709716494    1.008490221
  193 SOLV  HW2     2705    1.480710108    4.855818544    0.973556040
  194 SOLV  OW      2706    6.549085699    1.517583144    4.691193343
  194 SOLV  HW1     2707    6.615579444    1.492276773    4.620907842
  194 SOLV  HW2     2708    6.459418942    1.480383775    4.667154307
  195 SOLV  OW      2709    3.736520896    6.032050478    0.024903874
  195 SOLV  HW1     2710    3.827190599    5.995166510    0.045360461
  195 SOLV  HW2     2711    3.702274073    6.082232825    0.104344213
  196 SOLV  OW      2712    3.935261438    3.668848671    1.599062165
  196 SOLV  HW1     2713    3.851003010    3.684210539    1.547429503
  196 SOLV  HW2     2714    3.917503688    3.682265388    1.696560847
  197 SOLV  OW      2715    2.108214418    5.751148267    2.717252606
  197 SOLV  HW1     2716    2.040587848    5.679242189    2.701250819
  197 SOLV  HW2     2717    2.160823733    5.729680356    2.799551965
  198 SOLV  OW      2718    6.857187852    3.183832754    3.790861631
  198 SOLV  HW1     2719    6.929849100    3.176542262    3.722545558
  198 SOLV  HW2     2720    6.847138689    3.096348496    3.838268113
  199 SOLV  OW      2721    2.258318823    6.047574078    5.368946220
  199 SOLV  HW1     2722    2.177246921    5.999198664    5.335974998
  199 SOLV  HW2     2723    2.236134507    6.095865496    5.453655660
  200 SOLV  OW      2724    0.698753688    4.647304082    0.335705764
  200 SOLV  HW1     2725    0.631880930    4.721603833    0.332632955
  200 SOLV  HW2     2726    0.652241933    4.561509836    0.357565330
  201 SOLV  OW      2727    6.895967308    1.903697384    3.254635918
  201 SOLV  HW1     2728    6.895872063    1.804083215    3.245771760
  201 SOLV  HW2     2729    6.819601627    1.941851593    3.202540107
  202 SOLV  OW      2730    0.068268951    4.661548155    1.590265281
  202 SOLV  HW1     2731    0.004239979    4.670806096    1.666518245
  202 SOLV  HW2     2732    0.045798684    4.728614595    1.519575296
  203 SOLV  OW      2733    4.033846370    1.615035747    1.858864153
  203 SOLV  HW1     2734    4.053214896    1.533080755    1.912804820
  203 SOLV  HW2     2735    4.036114843    1.592166475    1.761534377
  204 SOLV  OW      2736    0.380394948    2.368185212    1.891440553
  204 SOLV  HW1     2737    0.324573875    2.432875564    1.943409113
  204 SOLV  HW2     2738    0.443367538    2.418546593    1.832282935
  205 SOLV  OW      2739    2.096840605    3.036682487    2.946939817
  205 SOLV  HW1     2740    2.012395932    3.086220814    2.967350893
  205 SOLV  HW2     2741    2.169575637    3.068319437    3.007852282
  206 SOLV  OW      2742    0.477708864    1.064983593    2.302103774
  206 SOLV  HW1     2743    0.416524489    1.021273664    2.368026520
  206 SOLV  HW2     2744    0.472421459    1.164307964    2.312524727
  207 SOLV  OW      2745    1.422622197    0.744311366    2.059262105
  207 SOLV  HW1     2746    1.333127432    0.788259310    2.067045786
  207 SOLV  HW2     2747    1.448023325    0.737311453    1.962788745
  208 SOLV  OW      2748    4.196812138    0.369336449    4.657707368
  208 SOLV  HW1     2749    4.113920204    0.330962038    4.698421238
  208 SOLV  HW2     2750    4.171901346    0.429144549    4.581525289
  209 SOLV  OW      2751    6.573592470    5.424616150    1.538066537
  209 SOLV  HW1     2752    6.620554579    5.507045338    1.569688132
  209 SOLV  HW2     2753    6.578188294    5.354352540    1.609072154
  210 SOLV  OW      2754    6.144096668    0.599415350    1.897742588
  210 SOLV  HW1     2755    6.120378050    0.517184213    1.846018691
  210 SOLV  HW2     2756    6.164991711    0.574420538    1.992297020
  211 SOLV  OW      2757    0.619229703    4.338796682    2.931154401
  211 SOLV  HW1     2758    0.680398930    4.410881744    2.898565958
  211 SOLV  HW2     2759    0.661866110    4.249604673    2.916093968
  212 SOLV  OW      2760    4.654447088    6.664909140    6.433784211
  212 SOLV  HW1     2761    4.730098401    6.602845109    6.413139122
  212 SOLV  HW2     2762    4.690750839    6.755261310    6.456582787
  213 SOLV  OW      2763    3.767896438    1.195132876    5.856329216
  213 SOLV  HW1     2764    3.751608077    1.155407201    5.766005303
  213 SOLV  HW2     2765    3.717908747    1.281385720    5.864290853
  214 SOLV  OW      2766    3.737543520    0.765124423    5.895030564
  214 SOLV  HW1     2767    3.790517876    0.794491292    5.974608482
  214 SOLV  HW2     2768    3.691779004    0.844236884    5.854432392
  215 SOLV  OW      2769    3.043154267    5.615562098    4.161149386
  215 SOLV  HW1     2770    2.990886118    5.699927025    4.148880206
  215 SOLV  HW2     2771    3.090112317    5.592771403    4.075853314
  216 SOLV  OW      2772    4.401777082    6.720008497    1.644714891
  216 SOLV  HW1     2773    4.356666214    6.652120523    1.586766887
  216 SOLV  HW2     2774    4.485021290    6.680545263    1.683634270
  217 SOLV  OW      2775    3.340604443    6.722338602    3.818478246
  217 SOLV  HW1     2776    3.367097667    6.677391065    3.903797611
  217 SOLV  HW2     2777    3.421035077    6.764661093    3.776750458
  218 SOLV  OW      2778    3.037359280    6.470977031    0.353793954
  218 SOLV  HW1     2779    3.085388972    6.384573553    0.368936598
  218 SOLV  HW2     2780    3.086742855    6.525048561    0.285682645
  219 SOLV  OW      2781    4.232979618    0.339585095    4.183163405
  219 SOLV  HW1     2782    4.255368800    0.436754005    4.190819062
  219 SOLV  HW2     2783    4.197825298    0.306498915    4.270748018
  220 SOLV  OW      2784    3.659845798    2.963934856    3.829443432
  220 SOLV  HW1     2785    3.703045540    3.012097421    3.753181567
  220 SOLV  HW2     2786    3.564184115    2.945189291    3.807098986
  221 SOLV  OW      2787    1.989455391    3.202048988    5.006603811
  221 SOLV  HW1     2788    1.974714260    3.177190827    5.102345299
  221 SOLV  HW2     2789    2.036826054    3.290002948    5.001936974
  222 SOLV  OW      2790    5.382851247    6.674866742    6.893400631
  222 SOLV  HW1     2791    5.309677924    6.607842774    6.880953947
  222 SOLV  HW2     2792    5.454845798    6.635375037    6.950484832
  223 SOLV  OW      2793    3.505398460    2.483876921    4.304247782
  223 SOLV  HW1     2794    3.561046844    2.547605574    4.250921979
  223 SOLV  HW2     2795    3.408784389    2.497708826    4.282429768
  224 SOLV  OW      2796    5.670527860    2.152326476    2.811322475
  224 SOLV  HW1     2797    5.617458309    2.111489258    2.885601087
  224 SOLV  HW2     2798    5.617916754    2.226457510    2.769633971
  225 SOLV  OW      2799    0.347257236    2.953009128    4.304933609
  225 SOLV  HW1     2800    0.373617996    2.865772526    4.263765396
  225 SOLV  HW2     2801    0.276663539    2.996307647    4.248883075
  226 SOLV  OW      2802    5.412789650    6.116233078    4.991818210
  226 SOLV  HW1     2803    5.384335391    6.087204679    4.900445113
  226 SOLV  HW2     2804    5.384556003    6.210966471    5.006977978
  227 SOLV  OW      2805    5.860742224    5.268207048    2.021619990
  227 SOLV  HW1     2806    5.888235329    5.364313759    2.024604248
  227 SOLV  HW2     2807    5.761891082    5.261396403    2.035160299
  228 SOLV  OW      2808    1.352923193    4.036721266    0.585106841
  228 SOLV  HW1     2809    1.424813655    4.095844037    0.621682396
  228 SOLV  HW2     2810    1.343292969    4.052847645    0.486878949
  229 SOLV  OW      2811    4.050941015    5.795578019    4.875432280
  229 SOLV  HW1     2812    4.035201704    5.894205760    4.870265236
  229 SOLV  HW2     2813    4.142041811    5.778302256    4.912901498
  230 SOLV  OW      2814    5.822248056    1.899440983    6.496859112
  230 SOLV  HW1     2815    5.753985735    1.832274559    6.468041554
  230 SOLV  HW2     2816    5.776298690    1.977769948    6.538748734
  231 SOLV  OW      2817    3.355294772    0.477451431    6.255311033
  231 SOLV  HW1     2818    3.445552845    0.514248313    6.232922267
  231 SOLV  HW2     2819    3.362751864    0.379265772    6.272796976
  232 SOLV  OW      2820    5.767348601    5.974871484    4.171904116
  232 SOLV  HW1     2821    5.737481026    6.044803624    4.236856212
  232 SOLV  HW2     2822    5.778889931    6.016099898    4.081525340
  233 SOLV  OW      2823    1.219435723    4.715982260    2.807883003
  233 SOLV  HW1     2824    1.189133060    4.622083108    2.791571546
  233 SOLV  HW2     2825    1.148378010    4.765754431    2.857631049
  234 SOLV  OW      2826    5.892466220    1.686821153    5.010544896
  234 SOLV  HW1     2827    5.819285504    1.641010195    5.061001529
  234 SOLV  HW2     2828    5.948962210    1.739354322    5.074171647
  235 SOLV  OW      2829    1.012732027    1.049460166    1.998610219
  235 SOLV  HW1     2830    1.019284183    1.086361649    1.905891938
  235 SOLV  HW2     2831    0.931426486    1.086499002    2.043541084
  236 SOLV  OW      2832    6.360069734    4.445669489    6.300734526
  236 SOLV  HW1     2833    6.384412109    4.513507603    6.231402724
  236 SOLV  HW2     2834    6.418414825    4.365101210    6.290442024
  237 SOLV  OW      2835    6.441649177    5.595196291    2.038154967
  237 SOLV  HW1     2836    6.356928298    5.647277504    2.027603352
  237 SOLV  HW2     2837    6.424145035    5.514048997    2.093923460
  238 SOLV  OW      2838    4.418789354    3.376297172    4.869923157
  238 SOLV  HW1     2839    4.393393432    3.398538353    4.964059485
  238 SOLV  HW2     2840    4.502624467    3.425102889    4.845614613
  239 SOLV  OW      2841    1.685536423    4.373062832    3.265557366
  239 SOLV  HW1     2842    1.698985330    4.472161482    3.265730939
  239 SOLV  HW2     2843    1.605318482    4.350425883    3.210294067
  240 SOLV  OW      2844    2.131687383    5.578297941    4.241528673
  240 SOLV  HW1     2845    2.070700291    5.632931675    4.298949402
  240 SOLV  HW2     2846    2.121421050    5.606207742    4.146045782
  241 SOLV  OW      2847    1.364497292    2.977894780    2.389457368
  241 SOLV  HW1     2848    1.287147267    2.943678399    2.442806635
  241 SOLV  HW2     2849    1.336137957    3.058605628    2.337675119
  242 SOLV  OW      2850    5.426748265    3.817429841    0.332991614
  242 SOLV  HW1     2851    5.520224572    3.847020304    0.313283612
  242 SOLV  HW2     2852    5.398246678    3.853922581    0.421635046
  243 SOLV  OW      2853    1.475794304    5.739578527    2.207490063
  243 SOLV  HW1     2854    1.388071119    5.707326038    2.171912647
  243 SOLV  HW2     2855    1.546197572    5.670755438    2.189937554
  244 SOLV  OW      2856    4.480580767    5.019287874    5.702467629
  244 SOLV  HW1     2857    4.402764067    5.032508745    5.641057273
  244 SOLV  HW2     2858    4.448187574    4.983546691    5.790073056
  245 SOLV  OW      2859    6.370495042    2.400724001    0.428334105
  245 SOLV  HW1     2860    6.320982511    2.389797061    0.514536089
  245 SOLV  HW2     2861    6.401378666    2.311238204    0.396082530
  246 SOLV  OW      2862    2.414081755    3.644604514    6.318020264
  246 SOLV  HW1     2863    2.373779850    3.684081300    6.400595640
  246 SOLV  HW2     2864    2.482522640    3.707447222    6.281032600
  247 SOLV  OW      2865    4.477322045    3.445554829    6.505701616
  247 SOLV  HW1     2866    4.440150706    3.524796766    6.554064210
  247 SOLV  HW2     2867    4.485179466    3.466670914    6.408273355
  248 SOLV  OW      2868    5.356670013    2.697735194    4.338273763
  248 SOLV  HW1     2869    5.310652089    2.639021335    4.271678512
  248 SOLV  HW2     2870    5.383102371    2.783595562    4.294328547
  249 SOLV  OW      2871    3.533332369    4.618387082    5.320591752
  249 SOLV  HW1     2872    3.617626781    4.636448908    5.269897604
  249 SOLV  HW2     2873    3.509752314    4.521528437    5.312590298
  250 SOLV  OW      2874    2.721667571    6.138462626    5.318140443
  250 SOLV  HW1     2875    2.715583072    6.094019656    5.407524244
  250 SOLV  HW2     2876    2.763950155    6.228497032    5.328513220
  251 SOLV  OW      2877    0.181108556    3.469387215    0.346349607
  251 SOLV  HW1     2878    0.137378745    3.490646232    0.433742622
  251 SOLV  HW2     2879    0.169402295    3.372168571    0.326021606
  252 SOLV  OW      2880    0.607409020    6.792414099    3.636245657
  252 SOLV  HW1     2881    0.601026118    6.853313234    3.715317314
  252 SOLV  HW2     2882    0.700082268    6.755314666    3.630167791
  253 SOLV  OW      2883    5.269140693    3.553851895    5.381922080
  253 SOLV  HW1     2884    5.249965396    3.520730736    5.289527763
  253 SOLV  HW2     2885    5.199031685    3.619884166    5.408861897
  254 SOLV  OW      2886    5.720679664    2.376779517    5.430451188
  254 SOLV  HW1     2887    5.656549244    2.401533335    5.357825904
  254 SOLV  HW2     2888    5.785671108    2.451502654    5.444395899
  255 SOLV  OW      2889    1.295553221    6.717700293    3.799799993
  255 SOLV  HW1     2890    1.298088006    6.720993710    3.899720640
  255 SOLV  HW2     2891    1.316427502    6.808292543    3.762940313
  256 SOLV  OW      2892    2.398742214    0.855301536    2.777514132
  256 SOLV  HW1     2893    2.324047805    0.789278543    2.785365565
  256 SOLV  HW2     2894    2.471754346    0.816461398    2.721295216
  257 SOLV  OW      2895    3.717267432    1.835416848    0.509914829
  257 SOLV  HW1     2896    3.710347250    1.779408452    0.592479107
  257 SOLV  HW2     2897    3.790527472    1.902545349    0.521242050
  258 SOLV  OW      2898    5.636191452    2.184583538    4.182077232
  258 SOLV  HW1     2899    5.546572444    2.193529503    4.225532214
  258 SOLV  HW2     2900    5.690650684    2.266308453    4.200921977
  259 SOLV  OW      2901    2.440234228    1.863061115    3.210078619
  259 SOLV  HW1     2902    2.503891560    1.938706450    3.195000994
  259 SOLV  HW2     2903    2.423406231    1.852725236    3.308118738
  260 SOLV  OW      2904    6.145769318    2.342865089    6.482279323
  260 SOLV  HW1     2905    6.080782675    2.372902577    6.412462264
  260 SOLV  HW2     2906    6.095749812    2.308221340    6.561637712
  261 SOLV  OW      2907    1.822190714    3.837304145    1.375134179
  261 SOLV  HW1     2908    1.828980949    3.814995463    1.277884573
  261 SOLV  HW2     2909    1.870130569    3.923226595    1.393032356
  262 SOLV  OW      2910    1.567133038    5.643267276    5.765122025
  262 SOLV  HW1     2911    1.605162791    5.576898117    5.700698251
  262 SOLV  HW2     2912    1.558782486    5.732246990    5.720239911
  263 SOLV  OW      2913    3.198232734    2.739977383    4.005294041
  263 SOLV  HW1     2914    3.191117414    2.776717607    4.098027321
  263 SOLV  HW2     2915    3.282221480    2.686327825    3.997077620
  264 SOLV  OW      2916    5.976502817    0.896678975    2.590337111
  264 SOLV  HW1     2917    6.032054948    0.893322633    2.507243926
  264 SOLV  HW2     2918    6.030358694    0.863446131    2.667776785
  265 SOLV  OW      2919    2.625337591    0.123011755    2.378667535
  265 SOLV  HW1     2920    2.532629903    0.118900301    2.415949729
  265 SOLV  HW2     2921    2.673283680    0.037663036    2.399118119
  266 SOLV  OW      2922    5.314142746    2.235126696    6.372330470
  266 SOLV  HW1     2923    5.399561796    2.184172492    6.361893357
  266 SOLV  HW2     2924    5.239373898    2.183801744    6.330176149
  267 SOLV  OW      2925    4.213484043    4.392850220    2.516708848
  267 SOLV  HW1     2926    4.197837605    4.296067525    2.496969311
  267 SOLV  HW2     2927    4.126485549    4.442049153    2.513233679
  268 SOLV  OW      2928    5.438608073    3.620155480    4.709974069
  268 SOLV  HW1     2929    5.387809525    3.697454652    4.671946806
  268 SOLV  HW2     2930    5.472609176    3.562751135    4.635474035
  269 SOLV  OW      2931    3.563729609    0.761758135    6.714058349
  269 SOLV  HW1     2932    3.630044930    0.792624724    6.782257096
  269 SOLV  HW2     2933    3.539459123    0.838138593    6.654237642
  270 SOLV  OW      2934    5.112231738    6.074548945    6.371602492
  270 SOLV  HW1     2935    5.184643042    6.138981547    6.347006192
  270 SOLV  HW2     2936    5.081422372    6.026204284    6.289666719
  271 SOLV  OW      2937    0.868483587    5.344524615    4.918667533
  271 SOLV  HW1     2938    0.910154030    5.322314236    5.006807737
  271 SOLV  HW2     2939    0.851021937    5.442862974    4.913868625
  272 SOLV  OW      2940    0.340035573    2.434076676    0.098485671
  272 SOLV  HW1     2941    0.380389422    2.356950517    0.049244508
  272 SOLV  HW2     2942    0.292848944    2.400523516    0.180028069
  273 SOLV  OW      2943    6.441143566    4.936576227    6.149503184
  273 SOLV  HW1     2944    6.440772213    5.026984262    6.106769296
  273 SOLV  HW2     2945    6.368303754    4.880697054    6.109857579
  274 SOLV  OW      2946    1.351689249    2.939675341    5.085626862
  274 SOLV  HW1     2947    1.391088152    2.992870230    5.010665095
  274 SOLV  HW2     2948    1.316638515    3.001790012    5.155730494
  275 SOLV  OW      2949    1.536046154    5.040721992    4.305354349
  275 SOLV  HW1     2950    1.514814827    5.137947386    4.315257622
  275 SOLV  HW2     2951    1.575257119    5.006326963    4.390683580
  276 SOLV  OW      2952    1.187526389    4.878543512    1.108267028
  276 SOLV  HW1     2953    1.154897386    4.949419140    1.045708522
  276 SOLV  HW2     2954    1.285641974    4.864731347    1.094699458
  277 SOLV  OW      2955    6.807472356    3.728863919    0.654804585
  277 SOLV  HW1     2956    6.746684630    3.653376982    0.679464342
  277 SOLV  HW2     2957    6.851495742    3.764476966    0.737237221
  278 SOLV  OW      2958    0.361632752    0.474888420    1.134977591
  278 SOLV  HW1     2959    0.392515629    0.553995992    1.187794228
  278 SOLV  HW2     2960    0.432115842    0.403967705    1.136905944
  279 SOLV  OW      2961    4.584911079    0.366516256    5.966384163
  279 SOLV  HW1     2962    4.591795390    0.270119290    5.992109986
  279 SOLV  HW2     2963    4.554589746    0.373547564    5.871343213
  280 SOLV  OW      2964    0.307628925    1.136503568    1.091426557
  280 SOLV  HW1     2965    0.270261359    1.147994556    0.999374860
  280 SOLV  HW2     2966    0.328062856    1.039893183    1.107260733
  281 SOLV  OW      2967    4.881997103    3.797289483    6.552443837
  281 SOLV  HW1     2968    4.815964496    3.838948653    6.489960675
  281 SOLV  HW2     2969    4.873298533    3.697744341    6.548571657
  282 SOLV  OW      2970    4.222456819    4.432460520    5.135704638
  282 SOLV  HW1     2971    4.213629623    4.333928943    5.121091530
  282 SOLV  HW2     2972    4.139874423    4.478492638    5.103130322
  283 SOLV  OW      2973    4.077645061    1.444641988    6.443304878
  283 SOLV  HW1     2974    4.152036702    1.502110446    6.409176161
  283 SOLV  HW2     2975    4.086514373    1.352585636    6.405247179
  284 SOLV  OW      2976    5.377027840    2.845471581    4.701170394
  284 SOLV  HW1     2977    5.449685779    2.894455028    4.652972912
  284 SOLV  HW2     2978    5.333376465    2.780725598    4.638688597
  285 SOLV  OW      2979    6.726750699    5.450833003    3.661044635
  285 SOLV  HW1     2980    6.646272079    5.477802235    3.608151558
  285 SOLV  HW2     2981    6.751287630    5.524393050    3.724200305
  286 SOLV  OW      2982    2.494909800    2.404042108    5.176662886
  286 SOLV  HW1     2983    2.539424934    2.492872136    5.188018089
  286 SOLV  HW2     2984    2.555525373    2.342618063    5.126124871
  287 SOLV  OW      2985    2.257538200    6.176772942    5.076809970
  287 SOLV  HW1     2986    2.306358073    6.135893073    5.153926816
  287 SOLV  HW2     2987    2.308800550    6.255705900    5.042998000
  288 SOLV  OW      2988    3.227099497    0.730164009    1.747430837
  288 SOLV  HW1     2989    3.259280379    0.657809713    1.808497844
  288 SOLV  HW2     2990    3.136791213    0.761137819    1.777178630
  289 SOLV  OW      2991    1.499667510    5.360699807    4.148324830
  289 SOLV  HW1     2992    1.561730114    5.321228578    4.080563431
  289 SOLV  HW2     2993    1.419830095    5.301410124    4.158908149
  290 SOLV  OW      2994    2.871580411    6.340385566    1.917091212
  290 SOLV  HW1     2995    2.902850518    6.420314246    1.865755742
  290 SOLV  HW2     2996    2.913805811    6.340416869    2.007738379
  291 SOLV  OW      2997    3.720986872    0.375059234    2.325681477
  291 SOLV  HW1     2998    3.792329387    0.445042847    2.328960053
  291 SOLV  HW2     2999    3.635683504    0.415889619    2.293204804
  292 SOLV  OW      3000    2.311238334    0.460181194    0.091940591
  292 SOLV  HW1     3001    2.402010260    0.420839359    0.077311930
  292 SOLV  HW2     3002    2.317836506    0.535947059    0.156881256
  293 SOLV  OW      3003    0.620236725    4.927840072    3.452023601
  293 SOLV  HW1     3004    0.658233791    4.987441726    3.522773903
  293 SOLV  HW2     3005    0.550570426    4.868491724    3.492347303
  294 SOLV  OW      3006    1.989002694    5.778026939    4.357546663
  294 SOLV  HW1     3007    1.934542110    5.736423017    4.430379409
  294 SOLV  HW2     3008    1.930834622    5.794952687    4.277975953
  295 SOLV  OW      3009    5.499812440    1.477994053    2.534335215
  295 SOLV  HW1     3010    5.476673377    1.547190223    2.602733562
  295 SOLV  HW2     3011    5.597629134    1.482629517    2.514032369
  296 SOLV  OW      3012    0.600635290    6.255271835    1.772639300
  296 SOLV  HW1     3013    0.585655515    6.156591817    1.766342760
  296 SOLV  HW2     3014    0.671756150    6.282374584    1.707762409
  297 SOLV  OW      3015    4.998582212    3.838734567    3.732790459
  297 SOLV  HW1     3016    5.076275413    3.789902058    3.693030847
  297 SOLV  HW2     3017    4.986431327    3.810209705    3.827871201
  298 SOLV  OW      3018    1.957399458    6.061918859    3.636382741
  298 SOLV  HW1     3019    2.024444677    6.020299120    3.574947409
  298 SOLV  HW2     3020    1.918850156    5.991622278    3.696165053
  299 SOLV  OW      3021    4.666686453    4.754539783    3.899205247
  299 SOLV  HW1     3022    4.730553047    4.712020131    3.963353493
  299 SOLV  HW2     3023    4.574193645    4.751110452    3.937086295
  300 SOLV  OW      3024    3.904066192    6.344676551    0.982591376
  300 SOLV  HW1     3025    3.900367980    6.408410216    1.059569989
  300 SOLV  HW2     3026    3.999509244    6.327099186    0.958447255
  301 SOLV  OW      3027    5.925919420    2.010579920    1.420120559
  301 SOLV  HW1     3028    6.023425506    2.026394066    1.435750259
  301 SOLV  HW2     3029    5.905928173    2.019619119    1.322547970
  302 SOLV  OW      3030    5.318839064    3.017732146    0.258835414
  302 SOLV  HW1     3031    5.330531129    2.989362413    0.354019163
  302 SOLV  HW2     3032    5.298380845    3.115567338    0.255505421
  303 SOLV  OW      3033    3.092306784    2.549365196    0.648246409
  303 SOLV  HW1     3034    3.090552304    2.460288533    0.602814159
  303 SOLV  HW2     3035    3.130064846    2.617827083    0.585883545
  304 SOLV  OW      3036    5.922754662    4.597264777    4.154849195
  304 SOLV  HW1     3037    5.993835346    4.553854832    4.099488725
  304 SOLV  HW2     3038    5.848559022    4.628316045    4.095414528
  305 SOLV  OW      3039    3.905861085    5.469176972    6.521123215
  305 SOLV  HW1     3040    3.811512728    5.489184698    6.494670222
  305 SOLV  HW2     3041    3.906461225    5.422276883    6.609450049
  306 SOLV  OW      3042    5.774020642    4.039366514    1.871856810
  306 SOLV  HW1     3043    5.760920889    3.966775185    1.939388834
  306 SOLV  HW2     3044    5.767165150    4.000867470    1.779811245
  307 SOLV  OW      3045    4.932057792    2.451326740    5.496102197
  307 SOLV  HW1     3046    4.928617992    2.428627496    5.398765378
  307 SOLV  HW2     3047    4.918295964    2.549680137    5.507879974
  308 SOLV  OW      3048    0.559749185    1.136950291    2.040985158
  308 SOLV  HW1     3049    0.482131902    1.195738892    2.018153981
  308 SOLV  HW2     3050    0.554619344    1.110962217    2.137421611
  309 SOLV  OW      3051    0.921381809    3.581521882    5.504338518
  309 SOLV  HW1     3052    0.973291271    3.506725497    5.545720866
  309 SOLV  HW2     3053    0.900142484    3.558743930    5.409303789
  310 SOLV  OW      3054    5.940894828    3.871430974    5.945769208
  310 SOLV  HW1     3055    5.921041222    3.838559626    5.853427571
  310 SOLV  HW2     3056    6.038866206    3.862744357    5.963875085
  311 SOLV  OW      3057    2.570578920    4.329454045    4.839322960
  311 SOLV  HW1     3058    2.629686822    4.399622937    4.879103316
  311 SOLV  HW2     3059    2.567787303    4.340652413    4.739991481
  312 SOLV  OW      3060    6.466033055    2.199570868    3.899131879
  312 SOLV  HW1     3061    6.403340799    2.121784519    3.903677458
  312 SOLV  HW2     3062    6.414107989    2.283222179    3.881581513
  313 SOLV  OW      3063    0.211168255    3.474691019    6.161771137
  313 SOLV  HW1     3064    0.219197810    3.539365394    6.085912864
  313 SOLV  HW2     3065    0.282953868    3.493050802    6.228938753
  314 SOLV  OW      3066    0.218274520    4.228766765    0.948862804
  314 SOLV  HW1     3067    0.207760936    4.276625233    0.861679624
  314 SOLV  HW2     3068    0.314700559    4.206433976    0.963185220
  315 SOLV  OW      3069    0.284408216    4.023447279    5.108475002
  315 SOLV  HW1     3070    0.198487875    3.972286331    5.108042593
  315 SOLV  HW2     3071    0.271439866    4.109918196    5.156998157
  316 SOLV  OW      3072    0.623717665    1.453047831    3.105401105
  316 SOLV  HW1     3073    0.678088938    1.390754333    3.161659451
  316 SOLV  HW2     3074    0.547774718    1.489141394    3.159544812
  317 SOLV  OW      3075    5.821126210    1.460670538    3.217252869
  317 SOLV  HW1     3076    5.884705952    1.511261381    3.158943004
  317 SOLV  HW2     3077    5.729256993    1.498948268    3.207422789
  318 SOLV  OW      3078    6.764481162    3.749169481    2.958987937
  318 SOLV  HW1     3079    6.798810860    3.781758827    3.047083659
  318 SOLV  HW2     3080    6.836751235    3.698808562    2.911636021
  319 SOLV  OW      3081    3.588117354    5.823805203    2.567982340
  319 SOLV  HW1     3082    3.610458235    5.917712510    2.594102046
  319 SOLV  HW2     3083    3.492473268    5.804905097    2.590228441
  320 SOLV  OW      3084    1.647662349    3.544066602    6.318123610
  320 SOLV  HW1     3085    1.695618842    3.589372147    6.242964289
  320 SOLV  HW2     3086    1.628670732    3.449121176    6.293103066
  321 SOLV  OW      3087    5.967492923    1.072834256    0.227821292
  321 SOLV  HW1     3088    5.958769410    1.032016296    0.318702656
  321 SOLV  HW2     3089    5.938449324    1.168468080    0.231328254
  322 SOLV  OW      3090    6.786889848    5.981248341    1.641217813
  322 SOLV  HW1     3091    6.844703452    5.930350264    1.577445511
  322 SOLV  HW2     3092    6.831370133    6.067647155    1.664811103
  323 SOLV  OW      3093    5.504434701    5.201378106    0.800845681
  323 SOLV  HW1     3094    5.432746685    5.185205263    0.733015468
  323 SOLV  HW2     3095    5.462788858    5.214812760    0.890772069
  324 SOLV  OW      3096    6.884824303    2.806556678    0.549081819
  324 SOLV  HW1     3097    6.928460586    2.823104729    0.637532559
  324 SOLV  HW2     3098    6.796087012    2.762713572    0.563394673
  325 SOLV  OW      3099    4.072718855    4.780529124    5.501804791
  325 SOLV  HW1     3100    4.167679848    4.779074213    5.533144085
  325 SOLV  HW2     3101    4.068066397    4.823452282    5.411595623
  326 SOLV  OW      3102    1.021801902    6.290321510    4.916746646
  326 SOLV  HW1     3103    1.092606114    6.238167820    4.869120218
  326 SOLV  HW2     3104    0.956561489    6.326470088    4.850124147
  327 SOLV  OW      3105    2.825925337    2.466598284    2.354547298
  327 SOLV  HW1     3106    2.758762680    2.474116060    2.280829373
  327 SOLV  HW2     3107    2.908323875    2.421608210    2.320080562
  328 SOLV  OW      3108    3.712535843    5.438541554    2.866733258
  328 SOLV  HW1     3109    3.760723356    5.353865819    2.844197115
  328 SOLV  HW2     3110    3.759358859    5.515897260    2.824006601
  329 SOLV  OW      3111    0.661051597    2.498651706    2.851067412
  329 SOLV  HW1     3112    0.732958127    2.441047949    2.889959607
  329 SOLV  HW2     3113    0.590650739    2.515240589    2.920131458
  330 SOLV  OW      3114    5.481462124    4.081234203    4.541352450
  330 SOLV  HW1     3115    5.470396544    4.033387146    4.628472865
  330 SOLV  HW2     3116    5.557049271    4.146331580    4.548465734
  331 SOLV  OW      3117    3.559712856    3.843282484    6.602165597
  331 SOLV  HW1     3118    3.606678485    3.931575590    6.602368920
  331 SOLV  HW2     3119    3.460944949    3.858073990    6.607421911
  332 SOLV  OW      3120    3.011124122    0.302705097    5.586483940
  332 SOLV  HW1     3121    2.941476817    0.314646459    5.515717295
  332 SOLV  HW2     3122    3.101343686    0.322410118    5.548099247
  333 SOLV  OW      3123    1.901961854    0.126381337    4.039495485
  333 SOLV  HW1     3124    1.911028875    0.037574577    4.084581950
  333 SOLV  HW2     3125    1.901571763    0.198846897    4.108416447
  334 SOLV  OW      3126    2.953699161    3.259799692    3.420625481
  334 SOLV  HW1     3127    2.997224527    3.178622128    3.381670721
  334 SOLV  HW2     3128    2.955750876    3.254037567    3.520446544
  335 SOLV  OW      3129    2.435323725    5.192966644    3.595606754
  335 SOLV  HW1     3130    2.492177925    5.133174911    3.539092553
  335 SOLV  HW2     3131    2.398157858    5.140774998    3.672392016
  336 SOLV  OW      3132    4.424188549    6.068202505    4.081706599
  336 SOLV  HW1     3133    4.361146889    6.138172649    4.048065303
  336 SOLV  HW2     3134    4.374170326    6.002845811    4.138526999
  337 SOLV  OW      3135    2.157341109    4.453135118    2.036359408
  337 SOLV  HW1     3136    2.253671928    4.469243785    2.014893663
  337 SOLV  HW2     3137    2.112038083    4.411939166    1.957299486
  338 SOLV  OW      3138    6.583325467    1.815976795    5.629971304
  338 SOLV  HW1     3139    6.644033611    1.779304364    5.700480500
  338 SOLV  HW2     3140    6.558559433    1.910094388    5.652999812
  339 SOLV  OW      3141    0.959680276    1.665639889    4.221886496
  339 SOLV  HW1     3142    0.864652631    1.685775663    4.198103618
  339 SOLV  HW2     3143    1.020702026    1.714302383    4.159359669
  340 SOLV  OW      3144    1.828297898    5.839993809    2.121608054
  340 SOLV  HW1     3145    1.846678016    5.903644592    2.196525411
  340 SOLV  HW2     3146    1.768324862    5.883804876    2.054633021
  341 SOLV  OW      3147    4.956517903    6.698375253    4.928474916
  341 SOLV  HW1     3148    5.047078729    6.693653016    4.970620300
  341 SOLV  HW2     3149    4.886410408    6.695588030    4.999728444
  342 SOLV  OW      3150    0.579051690    4.405001850    5.893531315
  342 SOLV  HW1     3151    0.555002354    4.355853666    5.809820559
  342 SOLV  HW2     3152    0.635488114    4.346298489    5.951584526
  343 SOLV  OW      3153    3.297125073    5.273724851    6.552586855
  343 SOLV  HW1     3154    3.261807228    5.181640848    6.536010788
  343 SOLV  HW2     3155    3.220835777    5.336084604    6.569696804
  344 SOLV  OW      3156    5.642469386    4.885634819    4.842597162
  344 SOLV  HW1     3157    5.680880983    4.825286037    4.912472097
  344 SOLV  HW2     3158    5.642636991    4.838695565    4.754298959
  345 SOLV  OW      3159    1.580874383    0.109605085    5.771539955
  345 SOLV  HW1     3160    1.595794096    0.199445028    5.730216330
  345 SOLV  HW2     3161    1.533800804    0.050290356    5.706216396
  346 SOLV  OW      3162    4.347018064    6.228015124    2.676618765
  346 SOLV  HW1     3163    4.361481489    6.203556870    2.580732245
  346 SOLV  HW2     3164    4.354461578    6.146026369    2.733399345
  347 SOLV  OW      3165    2.566337875    3.786535503    5.963978603
  347 SOLV  HW1     3166    2.633322762    3.860530585    5.970262617
  347 SOLV  HW2     3167    2.478186431    3.818347880    5.998891615
  348 SOLV  OW      3168    6.220346882    0.750353317    4.319514964
  348 SOLV  HW1     3169    6.283780736    0.674234272    4.333003157
  348 SOLV  HW2     3170    6.137245750    0.716973746    4.274997521
  349 SOLV  OW      3171    1.891682841    0.299625811    6.487506548
  349 SOLV  HW1     3172    1.833959190    0.310003442    6.568511207
  349 SOLV  HW2     3173    1.949900123    0.380326086    6.477523806
  350 SOLV  OW      3174    2.927991288    4.367019947    6.456403535
  350 SOLV  HW1     3175    2.958435170    4.461573998    6.467981054
  350 SOLV  HW2     3176    2.940651489    4.339371681    6.361132489
  351 SOLV  OW      3177    4.730663114    3.454194576    1.125669975
  351 SOLV  HW1     3178    4.702963968    3.507473494    1.205644410
  351 SOLV  HW2     3179    4.650842504    3.436723412    1.068006987
  352 SOLV  OW      3180    6.146201996    6.816885117    3.137126149
  352 SOLV  HW1     3181    6.211779288    6.874506970    3.185920159
  352 SOLV  HW2     3182    6.125724136    6.857710402    3.048157075
  353 SOLV  OW      3183    5.176262177    4.310875680    1.988793536
  353 SOLV  HW1     3184    5.173814345    4.407217065    1.962076913
  353 SOLV  HW2     3185    5.085826781    4.270306156    1.975488581
  354 SOLV  OW      3186    2.663559210    5.378351268    4.374396297
  354 SOLV  HW1     3187    2.569998527    5.407057602    4.394985326
  354 SOLV  HW2     3188    2.669649644    5.350999097    4.278394674
  355 SOLV  OW      3189    1.283381987    3.374587550    3.142375442
  355 SOLV  HW1     3190    1.229901965    3.400870455    3.062060704
  355 SOLV  HW2     3191    1.347313716    3.301826565    3.117477940
  356 SOLV  OW      3192    4.710490846    1.208532686    2.117628052
  356 SOLV  HW1     3193    4.711786410    1.307744733    2.105107977
  356 SOLV  HW2     3194    4.802993208    1.176280440    2.137738347
  357 SOLV  OW      3195    6.133142438    5.102309713    6.342381194
  357 SOLV  HW1     3196    6.083656719    5.049633214    6.411502346
  357 SOLV  HW2     3197    6.077369740    5.109430438    6.259676633
  358 SOLV  OW      3198    3.814322815    0.232926341    3.966474556
  358 SOLV  HW1     3199    3.812356163    0.132956418    3.968476826
  358 SOLV  HW2     3200    3.728187951    0.267192674    3.928946825
  359 SOLV  OW      3201    2.731292496    0.548907367    6.743699290
  359 SOLV  HW1     3202    2.824902309    0.582986476    6.752508535
  359 SOLV  HW2     3203    2.723877915    0.492839200    6.661218765
  360 SOLV  OW      3204    2.347043677    0.680871620    0.236645883
  360 SOLV  HW1     3205    2.263014787    0.730243387    0.259077748
  360 SOLV  HW2     3206    2.406451481    0.677974122    0.317044290
  361 SOLV  OW      3207    5.874491666    1.991473934    3.659336430
  361 SOLV  HW1     3208    5.779597440    2.022540025    3.664943730
  361 SOLV  HW2     3209    5.880072010    1.912241674    3.598570425
  362 SOLV  OW      3210    6.826794259    2.330347738    0.633025831
  362 SOLV  HW1     3211    6.877630104    2.386834190    0.698036100
  362 SOLV  HW2     3212    6.868751897    2.239724747    0.627706372
  363 SOLV  OW      3213    0.329006317    5.264939334    0.358893270
  363 SOLV  HW1     3214    0.393296383    5.188584542    0.365064681
  363 SOLV  HW2     3215    0.332420662    5.304014786    0.266900091
  364 SOLV  OW      3216    3.540733017    3.430552730    6.022551154
  364 SOLV  HW1     3217    3.607000625    3.483004672    6.076018345
  364 SOLV  HW2     3218    3.580090750    3.408214323    5.933370023
  365 SOLV  OW      3219    4.917566617    2.201559521    0.572210650
  365 SOLV  HW1     3220    4.919506230    2.290364011    0.618162158
  365 SOLV  HW2     3221    4.830131397    2.156546814    0.590388456
  366 SOLV  OW      3222    6.913187152    2.514630466    5.885716152
  366 SOLV  HW1     3223    6.851721351    2.593222498    5.878868792
  366 SOLV  HW2     3224    6.886196133    2.445306823    5.818879428
  367 SOLV  OW      3225    4.915960974    5.158296859    3.028898947
  367 SOLV  HW1     3226    4.975505878    5.177035769    2.950766243
  367 SOLV  HW2     3227    4.926413761    5.062771664    3.056596104
  368 SOLV  OW      3228    5.746032174    2.296053316    6.260738067
  368 SOLV  HW1     3229    5.702819110    2.335787837    6.179770926
  368 SOLV  HW2     3230    5.685674588    2.226673362    6.300047184
  369 SOLV  OW      3231    0.029297620    1.243102657    1.232089911
  369 SOLV  HW1     3232   -0.024982529    1.253664446    1.315408877
  369 SOLV  HW2     3233    0.119439985    1.206660012    1.255460447
  370 SOLV  OW      3234    3.902703802    3.118148201    5.402453010
  370 SOLV  HW1     3235    3.986300265    3.073856367    5.370027470
  370 SOLV  HW2     3236    3.924956278    3.180479153    5.477427554
  371 SOLV  OW      3237    5.052796131    6.678893919    2.189549529
  371 SOLV  HW1     3238    5.139477495    6.663206988    2.142219248
  371 SOLV  HW2     3239    4.977137157    6.667468637    2.125152547
  372 SOLV  OW      3240    4.192906820    1.419800644    5.813203802
  372 SOLV  HW1     3241    4.189231890    1.403458031    5.911799840
  372 SOLV  HW2     3242    4.172956677    1.334721648    5.764569719
  373 SOLV  OW      3243    2.288652711    5.103331163    2.959111359
  373 SOLV  HW1     3244    2.242403468    5.022972084    2.996591830
  373 SOLV  HW2     3245    2.383423130    5.105121015    2.990998142
  374 SOLV  OW      3246    5.793555964    3.782829142    2.048491961
  374 SOLV  HW1     3247    5.805372057    3.687696753    2.020001570
  374 SOLV  HW2     3248    5.863799058    3.806467376    2.115636845
  375 SOLV  OW      3249    2.909861776    4.479529735    3.151631697
  375 SOLV  HW1     3250    2.888561362    4.576669491    3.162205319
  375 SOLV  HW2     3251    2.917786741    4.457555638    3.054390438
  376 SOLV  OW      3252    0.645303989    4.996166337    5.437941113
  376 SOLV  HW1     3253    0.672172642    5.072118468    5.497195246
  376 SOLV  HW2     3254    0.725072789    4.938921939    5.418923025
  377 SOLV  OW      3255    3.290644236    5.690947725    1.285044975
  377 SOLV  HW1     3256    3.355831943    5.645012999    1.224693797
  377 SOLV  HW2     3257    3.198119645    5.679869785    1.248737859
  378 SOLV  OW      3258    6.550328668    3.605562743    0.065991335
  378 SOLV  HW1     3259    6.584944143    3.655874290    0.145188518
  378 SOLV  HW2     3260    6.574997440    3.509017165    0.074475513
  379 SOLV  OW      3261    0.006896206    2.179119949    1.325495420
  379 SOLV  HW1     3262   -0.046063196    2.103267665    1.363487773
  379 SOLV  HW2     3263    0.032388741    2.157976677    1.231130307
  380 SOLV  OW      3264    4.313935075    0.565060487    0.585979789
  380 SOLV  HW1     3265    4.318222422    0.494648852    0.656857956
  380 SOLV  HW2     3266    4.254390689    0.639411540    0.616447394
  381 SOLV  OW      3267    5.388471220    0.771008501    1.917412450
  381 SOLV  HW1     3268    5.447039499    0.846911294    1.945871340
  381 SOLV  HW2     3269    5.322745238    0.750621127    1.989978276
  382 SOLV  OW      3270    4.626326636    2.600584030    5.336099185
  382 SOLV  HW1     3271    4.707184276    2.542005514    5.330444501
  382 SOLV  HW2     3272    4.580366052    2.585570478    5.423640602
  383 SOLV  OW      3273    2.925848189    5.115351681    2.039406210
  383 SOLV  HW1     3274    2.982184400    5.197413256    2.049077836
  383 SOLV  HW2     3275    2.972405549    5.037767996    2.082002693
  384 SOLV  OW      3276    3.423139481    1.414122401    3.537421740
  384 SOLV  HW1     3277    3.393131412    1.386962244    3.445968309
  384 SOLV  HW2     3278    3.382015871    1.353364511    3.605385744
  385 SOLV  OW      3279    6.602600151    0.016469601    4.674760110
  385 SOLV  HW1     3280    6.678268331    0.042641420    4.734682059
  385 SOLV  HW2     3281    6.531401114   -0.028496305    4.728704941
  386 SOLV  OW      3282    5.799481035    4.382408722    2.850280703
  386 SOLV  HW1     3283    5.719113067    4.324655863    2.864678793
  386 SOLV  HW2     3284    5.826007109    4.424775032    2.936901347
  387 SOLV  OW      3285    4.271460840    5.828380107    5.269454971
  387 SOLV  HW1     3286    4.237665350    5.852156263    5.178383178
  387 SOLV  HW2     3287    4.343787804    5.759796837    5.261293024
  388 SOLV  OW      3288    3.717086793    5.424916094    0.993666597
  388 SOLV  HW1     3289    3.759292531    5.504490871    0.950215083
  388 SOLV  HW2     3290    3.774190818    5.394373964    1.069875390
  389 SOLV  OW      3291    1.730486500    4.229915505    6.698862207
  389 SOLV  HW1     3292    1.793584805    4.305835875    6.714865521
  389 SOLV  HW2     3293    1.636521493    4.264148229    6.698755361
  390 SOLV  OW      3294    5.667787173    3.029253363    5.767271499
  390 SOLV  HW1     3295    5.568729547    3.019258620    5.776721397
  390 SOLV  HW2     3296    5.699451806    3.103993519    5.825690461
  391 SOLV  OW      3297    0.515438097    5.155009836    3.274307959
  391 SOLV  HW1     3298    0.536586891    5.215895363    3.350777148
  391 SOLV  HW2     3299    0.542542389    5.061607949    3.297615062
  392 SOLV  OW      3300    5.343139950    3.230081137    0.646223003
  392 SOLV  HW1     3301    5.397427188    3.312019390    0.627812173
  392 SOLV  HW2     3302    5.352487408    3.204883129    0.742543196
  393 SOLV  OW      3303    5.801126616    4.298381206    5.638597296
  393 SOLV  HW1     3304    5.796267353    4.215358300    5.583052722
  393 SOLV  HW2     3305    5.714797195    4.348355165    5.631433799
  394 SOLV  OW      3306    5.396792880    4.379513750    4.696384801
  394 SOLV  HW1     3307    5.326953311    4.325484627    4.743342769
  394 SOLV  HW2     3308    5.412431786    4.464586107    4.746581543
  395 SOLV  OW      3309    5.499230298    5.013236357    1.751152917
  395 SOLV  HW1     3310    5.543348266    4.954272868    1.818817014
  395 SOLV  HW2     3311    5.418652294    4.966984234    1.714147931
  396 SOLV  OW      3312    2.167307065    0.611210657    6.294788299
  396 SOLV  HW1     3313    2.164455999    0.525739299    6.242939194
  396 SOLV  HW2     3314    2.081553230    0.622605899    6.344969945
  397 SOLV  OW      3315    3.789984747    5.990854584    4.684106915
  397 SOLV  HW1     3316    3.756913154    5.902501624    4.717295979
  397 SOLV  HW2     3317    3.722178233    6.030752174    4.622366727
  398 SOLV  OW      3318    3.212587220    2.965331330    0.732010772
  398 SOLV  HW1     3319    3.262838817    2.937262908    0.650225599
  398 SOLV  HW2     3320    3.179819614    2.884204911    0.780452103
  399 SOLV  OW      3321    2.974828260    4.129445859    0.088911402
  399 SOLV  HW1     3322    2.901083685    4.192239442    0.064012167
  399 SOLV  HW2     3323    2.975302878    4.116250325    0.188042190
  400 SOLV  OW      3324    1.752259875    6.027458778    5.075745983
  400 SOLV  HW1     3325    1.834378999    6.082328165    5.060015389
  400 SOLV  HW2     3326    1.775283212    5.948659504    5.132862205
  401 SOLV  OW      3327    4.954976401    0.801519369    0.658200039
  401 SOLV  HW1     3328    5.014229140    0.787122206    0.578931694
  401 SOLV  HW2     3329    4.859461237    0.789865716    0.630947564
  402 SOLV  OW      3330    5.304995954    4.546233475    1.451544118
  402 SOLV  HW1     3331    5.262938057    4.628417691    1.413115195
  402 SOLV  HW2     3332    5.404498065    4.556264908    1.450778158
  403 SOLV  OW      3333    5.141422521    5.585487729    6.903123876
  403 SOLV  HW1     3334    5.206024447    5.613485854    6.832098808
  403 SOLV  HW2     3335    5.128267457    5.660701925    6.967711398
  404 SOLV  OW      3336    4.390820257    3.683997541    1.068465201
  404 SOLV  HW1     3337    4.340599981    3.754872261    1.018907134
  404 SOLV  HW2     3338    4.390384102    3.705039896    1.166231803
  405 SOLV  OW      3339    0.205148579    4.438463823    1.518248801
  405 SOLV  HW1     3340    0.145589985    4.518525147    1.524907516
  405 SOLV  HW2     3341    0.296317660    4.461859304    1.552044786
  406 SOLV  OW      3342    0.605784095    3.957126781    0.576519198
  406 SOLV  HW1     3343    0.511214000    3.947316383    0.545509023
  406 SOLV  HW2     3344    0.667872105    3.926944079    0.504163060
  407 SOLV  OW      3345    0.234222213    2.126715843    4.713997324
  407 SOLV  HW1     3346    0.270169818    2.127191202    4.807321248
  407 SOLV  HW2     3347    0.151286374    2.182458591    4.709963539
  408 SOLV  OW      3348    0.150737906    3.387600004    5.643989954
  408 SOLV  HW1     3349    0.192824832    3.457180325    5.702202264
  408 SOLV  HW2     3350    0.071835499    3.426936597    5.596783198
  409 SOLV  OW      3351    1.502623400    3.655869073    3.633594662
  409 SOLV  HW1     3352    1.414246810    3.687892884    3.599451265
  409 SOLV  HW2     3353    1.557409215    3.621635621    3.557251950
  410 SOLV  OW      3354    5.640751441    5.931436277    5.014183580
  410 SOLV  HW1     3355    5.677984829    5.897996808    5.100768936
  410 SOLV  HW2     3356    5.553093513    5.976602292    5.030843130
  411 SOLV  OW      3357    5.909576202    1.031823940    0.929658593
  411 SOLV  HW1     3358    5.874273647    1.064662828    1.017275277
  411 SOLV  HW2     3359    5.894869770    0.933150365    0.922689057
  412 SOLV  OW      3360    6.377183063    6.718510957    2.844479407
  412 SOLV  HW1     3361    6.324318678    6.665750895    2.777969353
  412 SOLV  HW2     3362    6.374483972    6.672482812    2.933225290
  413 SOLV  OW      3363    6.603912458    5.340078714    6.250205184
  413 SOLV  HW1     3364    6.650410206    5.428075519    6.240410866
  413 SOLV  HW2     3365    6.506615624    5.355541312    6.267395827
  414 SOLV  OW      3366    2.440923501    6.425595268    2.281844593
  414 SOLV  HW1     3367    2.491344349    6.455939470    2.362704388
  414 SOLV  HW2     3368    2.504427518    6.413678362    2.205513070
  415 SOLV  OW      3369    0.632122618    4.810140451    2.789637814
  415 SOLV  HW1     3370    0.701357229    4.738091788    2.785520811
  415 SOLV  HW2     3371    0.673454220    4.894083713    2.824944442
  416 SOLV  OW      3372    0.023176990    4.031631766    1.063275401
  416 SOLV  HW1     3373    0.109339761    4.077403874    1.041308095
  416 SOLV  HW2     3374   -0.051517813    4.098069313    1.060388495
  417 SOLV  OW      3375    5.531429889    2.205337099    3.481133762
  417 SOLV  HW1     3376    5.575428985    2.129275465    3.528887446
  417 SOLV  HW2     3377    5.506515510    2.276186317    3.547174485
  418 SOLV  OW      3378    1.756241109    4.438000983    5.554375219
  418 SOLV  HW1     3379    1.751209498    4.537876231    5.553323004
  418 SOLV  HW2     3380    1.851104510    4.409568225    5.568300439
  419 SOLV  OW      3381    4.324566125    1.420432379    0.869019262
  419 SOLV  HW1     3382    4.288012751    1.456918339    0.783380489
  419 SOLV  HW2     3383    4.279682333    1.465409469    0.946244807
  420 SOLV  OW      3384    4.145244253    6.408822471    4.304883969
  420 SOLV  HW1     3385    4.052108787    6.443973302    4.314467307
  420 SOLV  HW2     3386    4.190592062    6.409897908    4.394013088
  421 SOLV  OW      3387    1.459106466    4.825117395    2.748143054
  421 SOLV  HW1     3388    1.368498484    4.795165875    2.778058793
  421 SOLV  HW2     3389    1.468803217    4.808916196    2.649933189
  422 SOLV  OW      3390    3.668369501    3.827007045    4.015764147
  422 SOLV  HW1     3391    3.659156472    3.895869444    3.943827707
  422 SOLV  HW2     3392    3.742669186    3.853009198    4.077449963
  423 SOLV  OW      3393    4.614903467    1.523049561    0.889518708
  423 SOLV  HW1     3394    4.516406274    1.538814019    0.896671102
  423 SOLV  HW2     3395    4.662665181    1.610897507    0.887806332
  424 SOLV  OW      3396    0.176607173    1.979000467    0.463448754
  424 SOLV  HW1     3397    0.090542595    2.019646485    0.432748447
  424 SOLV  HW2     3398    0.185121584    1.886702402    0.425895198
  425 SOLV  OW      3399    0.823889080    2.753986285    6.212098140
  425 SOLV  HW1     3400    0.747947045    2.703776283    6.170706910
  425 SOLV  HW2     3401    0.901969641    2.753758604    6.149609783
  426 SOLV  OW      3402    0.495999693    4.692906468    4.120016757
  426 SOLV  HW1     3403    0.424968616    4.731116465    4.179145709
  426 SOLV  HW2     3404    0.552034524    4.628766496    4.172436003
  427 SOLV  OW      3405    5.752951996    0.388107908    5.581205702
  427 SOLV  HW1     3406    5.829549251    0.324257365    5.573634005
  427 SOLV  HW2     3407    5.673783294    0.340738162    5.619803599
  428 SOLV  OW      3408    5.094952192    6.148834036    0.493149061
  428 SOLV  HW1     3409    5.117890822    6.222353294    0.429363230
  428 SOLV  HW2     3410    5.177123151    6.095615324    0.513582100
  429 SOLV  OW      3411    0.574139647    3.365947881    6.900595484
  429 SOLV  HW1     3412    0.546625947    3.419965879    6.980136849
  429 SOLV  HW2     3413    0.533945584    3.405454235    6.817979820
  430 SOLV  OW      3414    4.738248855    5.011170501    3.368705047
  430 SOLV  HW1     3415    4.783962869    4.991102194    3.455359384
  430 SOLV  HW2     3416    4.792638870    4.974704134    3.293118477
  431 SOLV  OW      3417    0.989833106    4.601536598    5.967277668
  431 SOLV  HW1     3418    1.007461090    4.519231023    5.913274580
  431 SOLV  HW2     3419    0.942305293    4.668945731    5.910723228
  432 SOLV  OW      3420    5.849520448    2.696017228    4.806369300
  432 SOLV  HW1     3421    5.884905788    2.610876102    4.767634609
  432 SOLV  HW2     3422    5.923579570    2.762891362    4.813043646
  433 SOLV  OW      3423    4.676457601    4.271072137    1.745659942
  433 SOLV  HW1     3424    4.629950538    4.309626007    1.825361224
  433 SOLV  HW2     3425    4.745093120    4.204922429    1.775907936
  434 SOLV  OW      3426    5.639996455    1.230836797    2.919950102
  434 SOLV  HW1     3427    5.710911434    1.225727821    2.990283804
  434 SOLV  HW2     3428    5.551080988    1.210021534    2.960723317
  435 SOLV  OW      3429    3.808505182    4.241468779    0.071598601
  435 SOLV  HW1     3430    3.755461370    4.224553733    0.154673848
  435 SOLV  HW2     3431    3.815903470    4.156755000    0.018966938
  436 SOLV  OW      3432    0.278224848    4.342047752    4.169854820
  436 SOLV  HW1     3433    0.307892070    4.380906191    4.257089058
  436 SOLV  HW2     3434    0.356284590    4.299476912    4.124091358
  437 SOLV  OW      3435    0.849332602    3.413191904    6.891134343
  437 SOLV  HW1     3436    0.750927792    3.396788480    6.884118340
  437 SOLV  HW2     3437    0.888531790    3.351809508    6.959671720
  438 SOLV  OW      3438    0.484124102    3.555740708    6.242681308
  438 SOLV  HW1     3439    0.561895820    3.508865806    6.284580830
  438 SOLV  HW2     3440    0.476260554    3.647857441    6.280811484
  439 SOLV  OW      3441    5.804829439    2.893134265    2.337676830
  439 SOLV  HW1     3442    5.778551001    2.811933407    2.285550941
  439 SOLV  HW2     3443    5.798109708    2.873536380    2.435513643
  440 SOLV  OW      3444    6.149884192    2.709678062    0.586035848
  440 SOLV  HW1     3445    6.166580443    2.672429622    0.677325073
  440 SOLV  HW2     3446    6.090262319    2.647602395    0.535126733
  441 SOLV  OW      3447    2.340784620    5.489425441    3.901857028
  441 SOLV  HW1     3448    2.279509705    5.522632591    3.830131667
  441 SOLV  HW2     3449    2.424681875    5.543858689    3.901830866
  442 SOLV  OW      3450    1.993731811    6.599198165    2.758284583
  442 SOLV  HW1     3451    1.928155051    6.535385567    2.798627800
  442 SOLV  HW2     3452    2.073292348    6.548584374    2.724994053
  443 SOLV  OW      3453    5.753399515    5.950724235    0.550476068
  443 SOLV  HW1     3454    5.754956041    6.029861369    0.489348701
  443 SOLV  HW2     3455    5.765067900    5.867054092    0.496952792
  444 SOLV  OW      3456    3.016981766    2.535070703    2.801356799
  444 SOLV  HW1     3457    2.960075810    2.553282096    2.881552980
  444 SOLV  HW2     3458    2.959276774    2.503454902    2.726044480
  445 SOLV  OW      3459    4.727653832    3.352362263    3.221277755
  445 SOLV  HW1     3460    4.737678279    3.253412418    3.231777494
  445 SOLV  HW2     3461    4.645249431    3.382755817    3.269106767
  446 SOLV  OW      3462    4.641908112    1.252044238    4.962894012
  446 SOLV  HW1     3463    4.657127434    1.168152470    5.015147603
  446 SOLV  HW2     3464    4.721938051    1.270780788    4.905919981
  447 SOLV  OW      3465    4.007096018    2.480613304    5.418635426
  447 SOLV  HW1     3466    4.000599974    2.487925518    5.518162940
  447 SOLV  HW2     3467    3.946724387    2.407612270    5.386582225
  448 SOLV  OW      3468    5.534573485    3.888266522    2.103268915
  448 SOLV  HW1     3469    5.537227355    3.978303604    2.059820207
  448 SOLV  HW2     3470    5.619457140    3.839221503    2.083499582
  449 SOLV  OW      3471    1.397130799    2.751960493    3.013947334
  449 SOLV  HW1     3472    1.447447869    2.665536800    3.013221265
  449 SOLV  HW2     3473    1.318841061    2.745450696    2.952062951
  450 SOLV  OW      3474    4.975742227    2.845228296    3.500969077
  450 SOLV  HW1     3475    4.879114378    2.836374422    3.525176113
  450 SOLV  HW2     3476    4.987594830    2.922845056    3.439030294
  451 SOLV  OW      3477    6.592717412    4.381293157    6.734598360
  451 SOLV  HW1     3478    6.568937986    4.302439631    6.791329945
  451 SOLV  HW2     3479    6.510799604    4.436139782    6.717773981
  452 SOLV  OW      3480    3.423522181    4.691676206    1.762222915
  452 SOLV  HW1     3481    3.423429595    4.774253531    1.705807089
  452 SOLV  HW2     3482    3.488724018    4.702667317    1.837254165
  453 SOLV  OW      3483    3.469409723    6.349233097    4.956185012
  453 SOLV  HW1     3484    3.504117038    6.256124138    4.967482724
  453 SOLV  HW2     3485    3.509907792    6.390191892    4.874431201
  454 SOLV  OW      3486    1.529865941    3.296897623    6.492248114
  454 SOLV  HW1     3487    1.563417317    3.356472108    6.565231350
  454 SOLV  HW2     3488    1.455442542    3.240001842    6.527252327
  455 SOLV  OW      3489    5.633063535    6.352837462    5.935924882
  455 SOLV  HW1     3490    5.690019347    6.410561662    5.877395607
  455 SOLV  HW2     3491    5.665015370    6.258218831    5.930619139
  456 SOLV  OW      3492    1.975582015    3.244021567    4.030844745
  456 SOLV  HW1     3493    1.982283425    3.145023792    4.043329450
  456 SOLV  HW2     3494    2.062620043    3.286674348    4.055471482
  457 SOLV  OW      3495    4.837625377    4.995812379    6.881677270
  457 SOLV  HW1     3496    4.739435748    4.997969630    6.900544034
  457 SOLV  HW2     3497    4.874213717    4.905917858    6.905802515
  458 SOLV  OW      3498    6.774955363    2.328888463    6.501496588
  458 SOLV  HW1     3499    6.840183639    2.281073695    6.442670236
  458 SOLV  HW2     3500    6.823039553    2.398407913    6.554942418
  459 SOLV  OW      3501    2.712733885    5.689815615    2.087947781
  459 SOLV  HW1     3502    2.648331949    5.744636873    2.034577683
  459 SOLV  HW2     3503    2.754984015    5.621111691    2.028820326
  460 SOLV  OW      3504    0.050026468    5.708715331    4.784977271
  460 SOLV  HW1     3505    0.071597366    5.640460170    4.715138059
  460 SOLV  HW2     3506    0.133356016    5.733058920    4.834627062
  461 SOLV  OW      3507    4.209707132    3.319320691    2.545981662
  461 SOLV  HW1     3508    4.204637961    3.411781962    2.508209391
  461 SOLV  HW2     3509    4.157147365    3.315121551    2.630959908
  462 SOLV  OW      3510    5.628799642    5.207041804    3.432371745
  462 SOLV  HW1     3511    5.599679692    5.294866437    3.470321772
  462 SOLV  HW2     3512    5.648597324    5.217773043    3.334933608
  463 SOLV  OW      3513    6.269572659    4.721467209    2.311011015
  463 SOLV  HW1     3514    6.258516000    4.704506830    2.408949017
  463 SOLV  HW2     3515    6.357908411    4.765378567    2.294572177
  464 SOLV  OW      3516    6.735385897    2.139582091    6.700942692
  464 SOLV  HW1     3517    6.808109399    2.149922780    6.768811324
  464 SOLV  HW2     3518    6.741275832    2.213853482    6.634228929
  465 SOLV  OW      3519    4.443228792    2.572266405    5.562720448
  465 SOLV  HW1     3520    4.455230591    2.666551913    5.593828097
  465 SOLV  HW2     3521    4.390843891    2.571704467    5.477532801
  466 SOLV  OW      3522    6.574832559    4.659727619    1.768236945
  466 SOLV  HW1     3523    6.490242245    4.612601854    1.743231428
  466 SOLV  HW2     3524    6.555346845    4.728055481    1.838615558
  467 SOLV  OW      3525    4.488131252    5.988862269    4.912873804
  467 SOLV  HW1     3526    4.507441148    6.036278443    4.998773592
  467 SOLV  HW2     3527    4.573620044    5.973676838    4.863265706
  468 SOLV  OW      3528    1.678712903    3.155917923    3.656209168
  468 SOLV  HW1     3529    1.635581190    3.115618466    3.575490500
  468 SOLV  HW2     3530    1.609326710    3.202049113    3.711520625
  469 SOLV  OW      3531    1.473832398    3.674744449    3.950413822
  469 SOLV  HW1     3532    1.495301881    3.672295939    3.852767095
  469 SOLV  HW2     3533    1.509253515    3.592200938    3.994387801
  470 SOLV  OW      3534    4.040357118    5.561773667    0.808005215
  470 SOLV  HW1     3535    3.963182574    5.606696370    0.853016020
  470 SOLV  HW2     3536    4.122625730    5.617448348    0.819498672
  471 SOLV  OW      3537    2.670458009    4.324222533    0.219152916
  471 SOLV  HW1     3538    2.732603661    4.310631923    0.296320181
  471 SOLV  HW2     3539    2.594594820    4.259384490    0.225655185
  472 SOLV  OW      3540    3.664442489    5.101681679    0.940129247
  472 SOLV  HW1     3541    3.685580958    5.173182709    0.873477283
  472 SOLV  HW2     3542    3.748373334    5.053152189    0.964669789
  473 SOLV  OW      3543    2.787545339    3.763633541    1.822165666
  473 SOLV  HW1     3544    2.821272181    3.844333213    1.870656537
  473 SOLV  HW2     3545    2.687635916    3.761720204    1.826128785
  474 SOLV  OW      3546    0.452171843    1.789141171    3.505488179
  474 SOLV  HW1     3547    0.381816723    1.839627246    3.455456733
  474 SOLV  HW2     3548    0.541946551    1.809555807    3.466430721
  475 SOLV  OW      3549    5.632402595    6.196247818    4.794649536
  475 SOLV  HW1     3550    5.727379689    6.185367393    4.824018953
  475 SOLV  HW2     3551    5.571271777    6.173277144    4.870391650
  476 SOLV  OW      3552    5.518495709    0.971209409    4.703248887
  476 SOLV  HW1     3553    5.545488041    0.879583206    4.673623453
  476 SOLV  HW2     3554    5.431620824    0.995869669    4.660281911
  477 SOLV  OW      3555    2.663126994    3.082630138    2.504457599
  477 SOLV  HW1     3556    2.737609475    3.048017944    2.447394213
  477 SOLV  HW2     3557    2.701011438    3.137423275    2.579051161
  478 SOLV  OW      3558    6.302265765    5.067820235    3.412356326
  478 SOLV  HW1     3559    6.218068435    5.017178815    3.393699497
  478 SOLV  HW2     3560    6.381004740    5.007644421    3.398908836
  479 SOLV  OW      3561    1.823932039    4.356589282    1.074507702
  479 SOLV  HW1     3562    1.789185831    4.427913576    1.013623740
  479 SOLV  HW2     3563    1.882635821    4.294310842    1.022771965
  480 SOLV  OW      3564    1.223631120    4.840168597    3.657855661
  480 SOLV  HW1     3565    1.264234838    4.749942238    3.672363562
  480 SOLV  HW2     3566    1.151234812    4.833463419    3.589199202
  481 SOLV  OW      3567    6.851711508    6.829524703    1.811176544
  481 SOLV  HW1     3568    6.783138092    6.894917340    1.843162699
  481 SOLV  HW2     3569    6.807667773    6.741840800    1.791858225
  482 SOLV  OW      3570    6.271244309    4.226751884    0.194395722
  482 SOLV  HW1     3571    6.365300536    4.201748090    0.217409156
  482 SOLV  HW2     3572    6.270950560    4.314132371    0.145756265
  483 SOLV  OW      3573    1.197067957    6.124638257    3.201263651
  483 SOLV  HW1     3574    1.127607415    6.072182607    3.250507760
  483 SOLV  HW2     3575    1.247014567    6.182530670    3.265723487
  484 SOLV  OW      3576    5.145391870    1.132532370    3.512909243
  484 SOLV  HW1     3577    5.190824819    1.089881403    3.591128872
  484 SOLV  HW2     3578    5.065539453    1.078159538    3.487049786
  485 SOLV  OW      3579    6.484950352    1.408144231    0.733154510
  485 SOLV  HW1     3580    6.491291980    1.505230660    0.710011566
  485 SOLV  HW2     3581    6.442787642    1.398065791    0.823278073
  486 SOLV  OW      3582    0.890479651    2.488094182    6.713315356
  486 SOLV  HW1     3583    0.831596837    2.567170696    6.730095465
  486 SOLV  HW2     3584    0.854519567    2.435556260    6.636188756
  487 SOLV  OW      3585    3.929383477    4.541524019    1.249525229
  487 SOLV  HW1     3586    3.918061815    4.636701595    1.278061632
  487 SOLV  HW2     3587    3.962027961    4.538729835    1.155038084
  488 SOLV  OW      3588    0.210282958    6.436436573    3.906567802
  488 SOLV  HW1     3589    0.206799565    6.530552539    3.872929874
  488 SOLV  HW2     3590    0.179555423    6.433902092    4.001703820
  489 SOLV  OW      3591    5.480566864    3.050860916    5.469513789
  489 SOLV  HW1     3592    5.473375582    3.005143705    5.380859741
  489 SOLV  HW2     3593    5.494880201    2.982566303    5.541153513
  490 SOLV  OW      3594    0.030334329    6.741407972    3.698122557
  490 SOLV  HW1     3595   -0.021348927    6.662971125    3.732449256
  490 SOLV  HW2     3596    0.108341331    6.758790656    3.758243361
  491 SOLV  OW      3597    4.795996206    3.488039272    2.685939977
  491 SOLV  HW1     3598    4.785138724    3.494400878    2.586725864
  491 SOLV  HW2     3599    4.754303186    3.403222361    2.718642236
  492 SOLV  OW      3600    1.465678240    2.100220759    3.812705841
  492 SOLV  HW1     3601    1.498673537    2.127031930    3.722183760
  492 SOLV  HW2     3602    1.447390885    2.182125928    3.867101055
  493 SOLV  OW      3603    0.252071163    6.634883629    3.207069463
  493 SOLV  HW1     3604    0.244947207    6.696961235    3.128985702
  493 SOLV  HW2     3605    0.216856662    6.680194843    3.288973485
  494 SOLV  OW      3606    0.325860770    5.740863442    2.147463416
  494 SOLV  HW1     3607    0.246835034    5.682861037    2.167269418
  494 SOLV  HW2     3608    0.295521251    5.823333250    2.099715802
  495 SOLV  OW      3609    0.476288223    6.339563808    5.566581934
  495 SOLV  HW1     3610    0.395153119    6.323883215    5.622909380
  495 SOLV  HW2     3611    0.451669291    6.395788669    5.487625199
  496 SOLV  OW      3612    2.814022024    2.149019959    4.621964753
  496 SOLV  HW1     3613    2.756074002    2.106962531    4.552145897
  496 SOLV  HW2     3614    2.834201971    2.081941925    4.693341757
  497 SOLV  OW      3615    2.673685286    2.057632006    3.243156911
  497 SOLV  HW1     3616    2.728112655    2.061702866    3.159356232
  497 SOLV  HW2     3617    2.625089445    2.144155188    3.255554538
  498 SOLV  OW      3618    2.190880080    6.090322974    5.627131455
  498 SOLV  HW1     3619    2.192073672    6.188075877    5.648214508
  498 SOLV  HW2     3620    2.127466055    6.043707524    5.688833660
  499 SOLV  OW      3621    2.556965784    1.039500883    1.875595850
  499 SOLV  HW1     3622    2.632835781    1.029015872    1.939901957
  499 SOLV  HW2     3623    2.510283519    0.951750006    1.864554693
  500 SOLV  OW      3624    5.231324027    6.455072361    5.430148582
  500 SOLV  HW1     3625    5.309446358    6.469892551    5.369492850
  500 SOLV  HW2     3626    5.224045305    6.357731802    5.451911950
  501 SOLV  OW      3627    6.572582129    4.266503560    4.463394683
  501 SOLV  HW1     3628    6.481456842    4.260147244    4.504103571
  501 SOLV  HW2     3629    6.628065573    4.331101503    4.515836204
  502 SOLV  OW      3630    6.714685401    2.616569330    6.771953586
  502 SOLV  HW1     3631    6.737656216    2.534098739    6.823648801
  502 SOLV  HW2     3632    6.711901903    2.695026622    6.833906150
  503 SOLV  OW      3633    6.332341169    2.608018688    4.850192738
  503 SOLV  HW1     3634    6.418450763    2.567936799    4.818888335
  503 SOLV  HW2     3635    6.351587123    2.683628711    4.912754817
  504 SOLV  OW      3636    2.816257974    6.691601172    1.251804643
  504 SOLV  HW1     3637    2.904323151    6.657549574    1.218841060
  504 SOLV  HW2     3638    2.742897531    6.655404788    1.194275832
  505 SOLV  OW      3639    1.883410265    2.977958736    4.836158671
  505 SOLV  HW1     3640    1.948757432    2.928078484    4.893109143
  505 SOLV  HW2     3641    1.913950210    3.072591430    4.825501842
  506 SOLV  OW      3642    2.429894569    0.210562824    4.199459147
  506 SOLV  HW1     3643    2.509477345    0.267374497    4.220410279
  506 SOLV  HW2     3644    2.346391990    0.260015061    4.223577394
  507 SOLV  OW      3645    2.970440534    5.816082596    3.435503094
  507 SOLV  HW1     3646    3.000797080    5.727759580    3.471271191
  507 SOLV  HW2     3647    2.912510836    5.861347605    3.503303362
  508 SOLV  OW      3648    0.638534052    1.046914902    4.274720776
  508 SOLV  HW1     3649    0.645154122    1.099733701    4.359363412
  508 SOLV  HW2     3650    0.642710167    0.949286000    4.295914236
  509 SOLV  OW      3651    2.622466882    4.624708969    6.323132141
  509 SOLV  HW1     3652    2.639361298    4.677408674    6.406433222
  509 SOLV  HW2     3653    2.626936716    4.527012095    6.344041073
  510 SOLV  OW      3654    6.193329444    6.270831537    4.795916082
  510 SOLV  HW1     3655    6.241894103    6.287232358    4.881790131
  510 SOLV  HW2     3656    6.196094826    6.353541474    4.739762638
  511 SOLV  OW      3657    2.876104111    3.974315693    4.170093738
  511 SOLV  HW1     3658    2.842157676    4.010220141    4.083143290
  511 SOLV  HW2     3659    2.967126841    4.011559322    4.188248931
  512 SOLV  OW      3660    3.005136786    6.457180508    6.460886740
  512 SOLV  HW1     3661    3.091687095    6.410816977    6.441885393
  512 SOLV  HW2     3662    2.957436984    6.475247540    6.374863817
  513 SOLV  OW      3663    6.715457937    3.382917531    3.130051864
  513 SOLV  HW1     3664    6.707079899    3.388371899    3.030544863
  513 SOLV  HW2     3665    6.655540681    3.310692807    3.164619278
  514 SOLV  OW      3666    2.875035799    0.606274237    0.108415888
  514 SOLV  HW1     3667    2.817370334    0.589028044    0.188285352
  514 SOLV  HW2     3668    2.847544260    0.692287491    0.065430551
  515 SOLV  OW      3669    4.300809144    4.320519056    0.237086107
  515 SOLV  HW1     3670    4.321635908    4.331829031    0.334246107
  515 SOLV  HW2     3671    4.201989564    4.310889468    0.225101394
  516 SOLV  OW      3672    3.782295160    6.654545169    2.593184553
  516 SOLV  HW1     3673    3.707545859    6.632597789    2.530477295
  516 SOLV  HW2     3674    3.869234495    6.651132432    2.543876298
  517 SOLV  OW      3675    3.758681391    5.653934045    5.989564574
  517 SOLV  HW1     3676    3.793362111    5.656496430    6.083322870
  517 SOLV  HW2     3677    3.834432722    5.637139885    5.926480612
  518 SOLV  OW      3678    4.612944445    1.454725968    4.427292615
  518 SOLV  HW1     3679    4.610726347    1.355409231    4.438810927
  518 SOLV  HW2     3680    4.525597887    1.493622703    4.456600326
  519 SOLV  OW      3681    5.115385528    4.022291086    1.664530897
  519 SOLV  HW1     3682    5.115967431    3.922662571    1.673211416
  519 SOLV  HW2     3683    5.184725318    4.061409829    1.725055727
  520 SOLV  OW      3684    3.052530762    6.412506330    3.504900946
  520 SOLV  HW1     3685    2.998636970    6.334237034    3.473745290
  520 SOLV  HW2     3686    3.027996973    6.493300091    3.451312832
  521 SOLV  OW      3687    1.015710092    3.887522352    4.892960669
  521 SOLV  HW1     3688    1.076921202    3.815837694    4.859577368
  521 SOLV  HW2     3689    1.069205417    3.968600832    4.916718286
  522 SOLV  OW      3690    3.965985005    6.478751579    5.941446765
  522 SOLV  HW1     3691    3.898844374    6.519716435    6.003203974
  522 SOLV  HW2     3692    3.919249453    6.442208632    5.860946484
  523 SOLV  OW      3693    1.692472179    5.120335115    1.544105919
  523 SOLV  HW1     3694    1.740198972    5.056037039    1.484207292
  523 SOLV  HW2     3695    1.744082202    5.131308630    1.629052265
  524 SOLV  OW      3696    2.986454846    4.798103581    0.024390341
  524 SOLV  HW1     3697    3.056197637    4.760181216   -0.036430030
  524 SOLV  HW2     3698    2.896770330    4.791096732   -0.019299768
  525 SOLV  OW      3699    5.678280099    4.385825179    6.311650379
  525 SOLV  HW1     3700    5.617707590    4.318112130    6.353456149
  525 SOLV  HW2     3701    5.630323065    4.473260265    6.304098399
  526 SOLV  OW      3702    1.824061649    4.705837532    2.513230459
  526 SOLV  HW1     3703    1.863384319    4.674770626    2.426684794
  526 SOLV  HW2     3704    1.840328871    4.636924323    2.583854718
  527 SOLV  OW      3705    5.011648473    0.926526902    0.137774205
  527 SOLV  HW1     3706    5.044783199    1.018310115    0.159666182
  527 SOLV  HW2     3707    5.038812388    0.902659259    0.044533606
  528 SOLV  OW      3708    6.611301483    4.351887201    6.227634081
  528 SOLV  HW1     3709    6.609575526    4.268602880    6.282974333
  528 SOLV  HW2     3710    6.675001226    4.417484890    6.268145092
  529 SOLV  OW      3711    1.885323289    4.195969749    2.057303907
  529 SOLV  HW1     3712    1.851505048    4.107404840    2.089123362
  529 SOLV  HW2     3713    1.851389270    4.268195971    2.117583869
  530 SOLV  OW      3714    6.547131223    4.164135305    6.894814070
  530 SOLV  HW1     3715    6.623707482    4.119941274    6.941555698
  530 SOLV  HW2     3716    6.522765313    4.111279276    6.813485679
  531 SOLV  OW      3717    1.937325112    3.894585280    4.702382178
  531 SOLV  HW1     3718    1.839724034    3.882723564    4.684073158
  531 SOLV  HW2     3719    1.980385671    3.940797140    4.624844405
  532 SOLV  OW      3720    4.262428450    4.887601756    1.847631758
  532 SOLV  HW1     3721    4.254917293    4.804537400    1.902819024
  532 SOLV  HW2     3722    4.173399414    4.909057546    1.807442633
  533 SOLV  OW      3723    3.911905443    0.909408711    5.265783426
  533 SOLV  HW1     3724    3.875235782    0.859895551    5.187009683
  533 SOLV  HW2     3725    3.836392720    0.944572165    5.321126680
  534 SOLV  OW      3726    0.892116607    2.903215594    5.785649644
  534 SOLV  HW1     3727    0.816194534    2.898681483    5.850574344
  534 SOLV  HW2     3728    0.856084369    2.905991205    5.692408730
  535 SOLV  OW      3729    3.457093366    3.167397165    3.907874685
  535 SOLV  HW1     3730    3.408800402    3.130253214    3.828577464
  535 SOLV  HW2     3731    3.409984465    3.139599712    3.991588168
  536 SOLV  OW      3732    6.224687065    1.206331169    4.248590993
  536 SOLV  HW1     3733    6.268253110    1.134345071    4.302645156
  536 SOLV  HW2     3734    6.288690193    1.239175998    4.179117491
  537 SOLV  OW      3735    3.240512991    6.908853150    4.003291950
  537 SOLV  HW1     3736    3.232299371    6.862383458    3.915116150
  537 SOLV  HW2     3737    3.198165096    6.852865509    4.074522993
  538 SOLV  OW      3738    4.179971522    4.078385860    0.377515748
  538 SOLV  HW1     3739    4.104582990    4.065923415    0.312994713
  538 SOLV  HW2     3740    4.210224054    3.989151053    0.411036803
  539 SOLV  OW      3741    5.930325956    2.235869989    2.329853997
  539 SOLV  HW1     3742    5.961129830    2.326389826    2.300550470
  539 SOLV  HW2     3743    6.003343310    2.190861431    2.381274429
  540 SOLV  OW      3744    1.247287432    6.611644919    4.741295297
  540 SOLV  HW1     3745    1.218588985    6.540878066    4.676721206
  540 SOLV  HW2     3746    1.281655057    6.690845155    4.690821705
  541 SOLV  OW      3747    6.351233593    6.313900843    4.336980470
  541 SOLV  HW1     3748    6.341894465    6.405310074    4.297497623
  541 SOLV  HW2     3749    6.294623438    6.249460306    4.285556883
  542 SOLV  OW      3750    3.778842153    6.319149227    6.884044258
  542 SOLV  HW1     3751    3.702259987    6.259398994    6.860274223
  542 SOLV  HW2     3752    3.757833207    6.412880638    6.856242444
  543 SOLV  OW      3753    2.493837302    4.560630315    1.780460473
  543 SOLV  HW1     3754    2.431163904    4.523289625    1.848867188
  543 SOLV  HW2     3755    2.574626722    4.597905382    1.826125373
  544 SOLV  OW      3756    4.650611469    6.204276619    4.005780282
  544 SOLV  HW1     3757    4.706976559    6.255979038    4.070199011
  544 SOLV  HW2     3758    4.589890447    6.143015560    4.056376076
  545 SOLV  OW      3759    5.500043316    6.217816549    1.969364353
  545 SOLV  HW1     3760    5.505708183    6.238885050    2.066964123
  545 SOLV  HW2     3761    5.498113487    6.118625171    1.956754489
  546 SOLV  OW      3762    5.784732873    2.343106335    4.457085470
  546 SOLV  HW1     3763    5.829419607    2.256058074    4.436454605
  546 SOLV  HW2     3764    5.731465216    2.334079572    4.541233960
  547 SOLV  OW      3765    6.004072749    2.472521423    5.132589345
  547 SOLV  HW1     3766    5.914060331    2.444188296    5.099470492
  547 SOLV  HW2     3767    6.010951031    2.572235422    5.129175832
  548 SOLV  OW      3768    2.960067843    3.745593718    1.212342392
  548 SOLV  HW1     3769    2.959549665    3.672141221    1.144477011
  548 SOLV  HW2     3770    3.037262173    3.806684478    1.194727973
  549 SOLV  OW      3771    5.095330860    4.504588482    2.457029414
  549 SOLV  HW1     3772    5.173101303    4.443590987    2.472278638
  549 SOLV  HW2     3773    5.106584528    4.587319012    2.512078824
  550 SOLV  OW      3774    0.349142177    2.518387051    6.038407099
  550 SOLV  HW1     3775    0.260222611    2.547646196    6.073605418
  550 SOLV  HW2     3776    0.412006656    2.503691123    6.114785956
  551 SOLV  OW      3777    5.371515918    1.045683106    5.137258035
  551 SOLV  HW1     3778    5.299006308    1.058271727    5.069541258
  551 SOLV  HW2     3779    5.370688389    1.122259858    5.201577161
  552 SOLV  OW      3780    4.014708115    5.235722007    0.983136259
  552 SOLV  HW1     3781    4.084035995    5.201007594    1.046305256
  552 SOLV  HW2     3782    3.986382923    5.162464568    0.921226904
  553 SOLV  OW      3783    6.784410580    4.894702518    4.798532880
  553 SOLV  HW1     3784    6.869772218    4.855607423    4.832955248
  553 SOLV  HW2     3785    6.716841300    4.897230402    4.872207137
  554 SOLV  OW      3786    1.489686309    2.147271533    2.049403458
  554 SOLV  HW1     3787    1.524303901    2.208183837    1.978038682
  554 SOLV  HW2     3788    1.416198752    2.193018407    2.099486481
  555 SOLV  OW      3789    3.656439285    6.150999849    6.541730157
  555 SOLV  HW1     3790    3.737808173    6.201953820    6.513719083
  555 SOLV  HW2     3791    3.621900327    6.098141165    6.464175309
  556 SOLV  OW      3792    4.448711793    0.664059908    2.366246140
  556 SOLV  HW1     3793    4.491677246    0.753868406    2.356773607
  556 SOLV  HW2     3794    4.496676902    0.611418706    2.436456526
  557 SOLV  OW      3795    3.044389074    1.781948779    3.566972033
  557 SOLV  HW1     3796    3.104439266    1.852035215    3.528457525
  557 SOLV  HW2     3797    3.076843467    1.756702255    3.658135511
  558 SOLV  OW      3798    5.220265597    5.771659079    0.160553111
  558 SOLV  HW1     3799    5.213892401    5.870542129    0.147026701
  558 SOLV  HW2     3800    5.217917536    5.751200912    0.258416796
  559 SOLV  OW      3801    6.216868791    4.597119163    4.843449743
  559 SOLV  HW1     3802    6.183216082    4.580834394    4.936206957
  559 SOLV  HW2     3803    6.185274147    4.686561465    4.811772910
  560 SOLV  OW      3804    0.703400408    4.663723102    1.614630874
  560 SOLV  HW1     3805    0.709739976    4.714739905    1.700414645
  560 SOLV  HW2     3806    0.672255519    4.570578402    1.633491871
  561 SOLV  OW      3807    3.487317588    0.807881304    4.377501472
  561 SOLV  HW1     3808    3.578832999    0.831939855    4.345130888
  561 SOLV  HW2     3809    3.453174473    0.729490393    4.325628993
  562 SOLV  OW      3810    6.880305154    5.811357643    2.578357473
  562 SOLV  HW1     3811    6.794848537    5.801302608    2.629326351
  562 SOLV  HW2     3812    6.957233094    5.785824195    2.636939222
  563 SOLV  OW      3813    5.782941670    1.449861614    3.932171698
  563 SOLV  HW1     3814    5.879018338    1.422255469    3.935129528
  563 SOLV  HW2     3815    5.746753815    1.454577939    4.025282925
  564 SOLV  OW      3816    4.479003841    3.133707861    4.582329428
  564 SOLV  HW1     3817    4.386694069    3.171314175    4.574196008
  564 SOLV  HW2     3818    4.476560539    3.051386990    4.639063326
  565 SOLV  OW      3819    2.315371603    1.812553096    6.078429222
  565 SOLV  HW1     3820    2.315065380    1.910446542    6.098880228
  565 SOLV  HW2     3821    2.279664023    1.761996816    6.156981036
  566 SOLV  OW      3822    5.133794435    4.502704759    5.840770339
  566 SOLV  HW1     3823    5.098978534    4.562775564    5.912747605
  566 SOLV  HW2     3824    5.197316497    4.553637076    5.782699867
  567 SOLV  OW      3825    3.885863296    2.566878960    4.864302207
  567 SOLV  HW1     3826    3.840695922    2.478725690    4.878094649
  567 SOLV  HW2     3827    3.836739872    2.637765963    4.914929719
  568 SOLV  OW      3828    6.927980566    4.354427675    0.297575262
  568 SOLV  HW1     3829    7.005137545    4.326190157    0.240560204
  568 SOLV  HW2     3830    6.962101412    4.402287272    0.378485551
  569 SOLV  OW      3831    4.620819400    0.870779404    5.011969336
  569 SOLV  HW1     3832    4.646825677    0.801141743    5.078872931
  569 SOLV  HW2     3833    4.568589271    0.942879602    5.057525197
  570 SOLV  OW      3834    5.202037761    4.670425735    3.201006104
  570 SOLV  HW1     3835    5.208453790    4.709834437    3.292696727
  570 SOLV  HW2     3836    5.176927211    4.573870717    3.207925134
  571 SOLV  OW      3837    3.418057701    4.764170631    2.185320170
  571 SOLV  HW1     3838    3.336665357    4.712577780    2.158583892
  571 SOLV  HW2     3839    3.421464330    4.849955022    2.134029694
  572 SOLV  OW      3840    3.072127600    4.363335707    2.380770319
  572 SOLV  HW1     3841    3.154437252    4.407347473    2.416678999
  572 SOLV  HW2     3842    3.089282298    4.331672587    2.287472092
  573 SOLV  OW      3843    6.175715983    5.078146021    0.013022728
  573 SOLV  HW1     3844    6.242296828    5.100644752    0.084174484
  573 SOLV  HW2     3845    6.207744418    4.998743884   -0.038661282
  574 SOLV  OW      3846    4.918986819    1.966012175    6.617054897
  574 SOLV  HW1     3847    4.857040315    2.016945597    6.557303825
  574 SOLV  HW2     3848    4.874823659    1.881175457    6.646278558
  575 SOLV  OW      3849    0.704336184    4.041240821    0.841155594
  575 SOLV  HW1     3850    0.689511115    3.997425872    0.752486493
  575 SOLV  HW2     3851    0.784707347    4.001117989    0.885115023
  576 SOLV  OW      3852    4.526699813    4.816417364    3.611224864
  576 SOLV  HW1     3853    4.497811151    4.909368454    3.588301667
  576 SOLV  HW2     3854    4.478279333    4.785743825    3.693166827
  577 SOLV  OW      3855    3.056520166    5.180758321    4.079030565
  577 SOLV  HW1     3856    3.046791176    5.267055362    4.029432673
  577 SOLV  HW2     3857    3.034797719    5.104603229    4.017954753
  578 SOLV  OW      3858    6.640270244    4.974479020    5.028729207
  578 SOLV  HW1     3859    6.558941968    5.025270391    5.000310573
  578 SOLV  HW2     3860    6.614762679    4.906554979    5.097557581
  579 SOLV  OW      3861    2.658595942    2.763669046    4.258039337
  579 SOLV  HW1     3862    2.672788965    2.774940162    4.356390263
  579 SOLV  HW2     3863    2.682284591    2.848684413    4.211001475
  580 SOLV  OW      3864    6.098704485    5.395997996    5.867125848
  580 SOLV  HW1     3865    6.093447264    5.487813995    5.827855989
  580 SOLV  HW2     3866    6.050403170    5.331588233    5.807810929
  581 SOLV  OW      3867    5.502770560    5.584889542    3.100005759
  581 SOLV  HW1     3868    5.433548224    5.648705446    3.066284617
  581 SOLV  HW2     3869    5.468979219    5.539636204    3.182537903
  582 SOLV  OW      3870    6.749342325    4.914057233    6.246248456
  582 SOLV  HW1     3871    6.666046426    4.960155137    6.276881118
  582 SOLV  HW2     3872    6.755554683    4.824171309    6.289646377
  583 SOLV  OW      3873    4.737093104    0.727653216    1.009311009
  583 SOLV  HW1     3874    4.707132306    0.756689244    1.100191117
  583 SOLV  HW2     3875    4.767217381    0.632371809    1.013036015
  584 SOLV  OW      3876    5.001512699    4.587215380    2.205928601
  584 SOLV  HW1     3877    5.023457755    4.558572049    2.299191169
  584 SOLV  HW2     3878    4.991325732    4.686655925    2.203154117
  585 SOLV  OW      3879    3.415695655    0.081884977    3.335667103
  585 SOLV  HW1     3880    3.478973799    0.147860111    3.376223059
  585 SOLV  HW2     3881    3.398142770    0.106777618    3.240411223
  586 SOLV  OW      3882    0.227296969    2.790188413    0.991626931
  586 SOLV  HW1     3883    0.291683802    2.722404397    1.027117746
  586 SOLV  HW2     3884    0.190307746    2.843886239    1.067444046
  587 SOLV  OW      3885    2.857444542    4.142281074    0.679364369
  587 SOLV  HW1     3886    2.934527195    4.118163015    0.738342675
  587 SOLV  HW2     3887    2.780382533    4.172005401    0.735753801
  588 SOLV  OW      3888    0.698205906    6.274329569    4.006209483
  588 SOLV  HW1     3889    0.656149920    6.186794723    3.982358321
  588 SOLV  HW2     3890    0.791352773    6.258677943    4.039051254
  589 SOLV  OW      3891    5.108719467    3.870260877    2.905106972
  589 SOLV  HW1     3892    5.043442366    3.874333365    2.980762809
  589 SOLV  HW2     3893    5.143505111    3.776930424    2.896108243
  590 SOLV  OW      3894    2.043477331    4.881448323    4.018327906
  590 SOLV  HW1     3895    2.020618285    4.817981423    4.092157488
  590 SOLV  HW2     3896    1.985738174    4.862380643    3.938930962
  591 SOLV  OW      3897    6.449884640    3.579463075    4.247801257
  591 SOLV  HW1     3898    6.384146698    3.524731862    4.195985700
  591 SOLV  HW2     3899    6.411350570    3.601853607    4.337330906
  592 SOLV  OW      3900    0.354896490    2.557470237    4.179841277
  592 SOLV  HW1     3901    0.405737189    2.622888077    4.235855482
  592 SOLV  HW2     3902    0.280260848    2.604710170    4.132940309
  593 SOLV  OW      3903    6.196358415    5.498142881    6.120144307
  593 SOLV  HW1     3904    6.174676225    5.448583757    6.036028436
  593 SOLV  HW2     3905    6.192369674    5.596554067    6.102796771
  594 SOLV  OW      3906    4.541943125    1.292905027    3.300152200
  594 SOLV  HW1     3907    4.610133867    1.238575042    3.349140988
  594 SOLV  HW2     3908    4.569904903    1.303244961    3.204691297
  595 SOLV  OW      3909    4.994150004    4.497359139    4.593420221
  595 SOLV  HW1     3910    4.995557714    4.590112273    4.556073621
  595 SOLV  HW2     3911    5.059340688    4.440334995    4.543436622
  596 SOLV  OW      3912    0.420884291    4.791650213    2.598891025
  596 SOLV  HW1     3913    0.349831552    4.860990859    2.610921851
  596 SOLV  HW2     3914    0.493700376    4.806606805    2.665789121
  597 SOLV  OW      3915    6.387457047    1.191757610    5.097899990
  597 SOLV  HW1     3916    6.327489872    1.182774156    5.018371818
  597 SOLV  HW2     3917    6.335378207    1.172968106    5.181184277
  598 SOLV  OW      3918    5.811475555    4.604950538    2.670870534
  598 SOLV  HW1     3919    5.770591956    4.522014297    2.632765815
  598 SOLV  HW2     3920    5.741921473    4.676541759    2.677100320
  599 SOLV  OW      3921    5.799349749    3.666232014    0.409459049
  599 SOLV  HW1     3922    5.852781400    3.750313125    0.418217963
  599 SOLV  HW2     3923    5.782409665    3.647449354    0.312704244
  600 SOLV  OW      3924    5.297679610    5.400911014    2.938946992
  600 SOLV  HW1     3925    5.392735347    5.388786397    2.910357944
  600 SOLV  HW2     3926    5.292027794    5.396152953    3.038673177
  601 SOLV  OW      3927    3.222830101    1.427543679    4.084851695
  601 SOLV  HW1     3928    3.144184184    1.471990469    4.041944333
  601 SOLV  HW2     3929    3.305741642    1.479618811    4.064467154
  602 SOLV  OW      3930    5.445515937    0.375728933    1.317519325
  602 SOLV  HW1     3931    5.386029206    0.298025659    1.338139177
  602 SOLV  HW2     3932    5.433198370    0.446498416    1.387100304
  603 SOLV  OW      3933    2.158374949    6.833879411    5.993271956
  603 SOLV  HW1     3934    2.192018556    6.858826943    5.902466327
  603 SOLV  HW2     3935    2.173080519    6.736154220    6.008550287
  604 SOLV  OW      3936    0.102902611    5.895151404    1.235486807
  604 SOLV  HW1     3937    0.115083396    5.848091159    1.148087992
  604 SOLV  HW2     3938    0.060781837    5.984462356    1.219645791
  605 SOLV  OW      3939    2.249311994    6.706864277    3.645879342
  605 SOLV  HW1     3940    2.258270331    6.799650915    3.682097899
  605 SOLV  HW2     3941    2.207307248    6.648035602    3.714989270
  606 SOLV  OW      3942    2.434216904    4.293388319    3.433677523
  606 SOLV  HW1     3943    2.441726642    4.298062874    3.334070061
  606 SOLV  HW2     3944    2.517976352    4.329001862    3.475101774
  607 SOLV  OW      3945    0.461270777    4.437597372    1.628571745
  607 SOLV  HW1     3946    0.468910704    4.407784460    1.723726169
  607 SOLV  HW2     3947    0.528065040    4.388346966    1.572765149
  608 SOLV  OW      3948    6.005885997    1.444216932    6.064710506
  608 SOLV  HW1     3949    5.943842887    1.431626802    5.987291019
  608 SOLV  HW2     3950    6.024805430    1.541680321    6.076731341
  609 SOLV  OW      3951    6.658161802    4.528967856    0.831786053
  609 SOLV  HW1     3952    6.748292291    4.552028006    0.868479056
  609 SOLV  HW2     3953    6.656289826    4.548004353    0.733624920
  610 SOLV  OW      3954    2.767377922    1.269131402    3.466900594
  610 SOLV  HW1     3955    2.825105770    1.350248346    3.476333191
  610 SOLV  HW2     3956    2.822767836    1.192399731    3.434564422
  611 SOLV  OW      3957    0.481604293    6.083214677    2.846218698
  611 SOLV  HW1     3958    0.576816177    6.056042458    2.832143504
  611 SOLV  HW2     3959    0.425264947    6.046833456    2.772029443
  612 SOLV  OW      3960    2.752365670    4.772356573    6.839684380
  612 SOLV  HW1     3961    2.726146264    4.868865825    6.839099177
  612 SOLV  HW2     3962    2.674595044    4.716888263    6.869291457
  613 SOLV  OW      3963    0.823534448    3.277901651    5.818737265
  613 SOLV  HW1     3964    0.780736652    3.286650531    5.908702233
  613 SOLV  HW2     3965    0.827823290    3.181318856    5.793141132
  614 SOLV  OW      3966    4.737848094    6.881385500    5.495926089
  614 SOLV  HW1     3967    4.781278105    6.792233581    5.482993767
  614 SOLV  HW2     3968    4.676611743    6.900069884    5.419098809
  615 SOLV  OW      3969    3.664186158    4.606241534    6.483683645
  615 SOLV  HW1     3970    3.689566109    4.683564793    6.541806950
  615 SOLV  HW2     3971    3.588243682    4.556523854    6.525662399
  616 SOLV  OW      3972    4.114182820    3.235104057    1.948841677
  616 SOLV  HW1     3973    4.114287537    3.334423986    1.960542905
  616 SOLV  HW2     3974    4.020105148    3.201310160    1.951786875
  617 SOLV  OW      3975    2.049459428    5.319017933    0.729362613
  617 SOLV  HW1     3976    2.127520909    5.342925749    0.787124874
  617 SOLV  HW2     3977    2.081807720    5.295521764    0.637694462
  618 SOLV  OW      3978    5.810196934    1.540883085    1.947060268
  618 SOLV  HW1     3979    5.869336491    1.595737848    1.887939543
  618 SOLV  HW2     3980    5.749088524    1.485288321    1.890698083
  619 SOLV  OW      3981    4.629694019    2.129214577    4.549742072
  619 SOLV  HW1     3982    4.637010129    2.055948290    4.482063808
  619 SOLV  HW2     3983    4.576809904    2.204900087    4.511314045
  620 SOLV  OW      3984    1.561129977    5.544135706    6.387357011
  620 SOLV  HW1     3985    1.570146939    5.595179033    6.472882165
  620 SOLV  HW2     3986    1.473901771    5.566852453    6.344038253
  621 SOLV  OW      3987    0.052349969    1.006833008    5.433738152
  621 SOLV  HW1     3988   -0.015593726    1.064925984    5.388902205
  621 SOLV  HW2     3989    0.138851030    1.012130448    5.383829746
  622 SOLV  OW      3990    5.144671812    6.514447060    4.374225909
  622 SOLV  HW1     3991    5.112931743    6.426075349    4.339809094
  622 SOLV  HW2     3992    5.112585106    6.527114123    4.468095209
  623 SOLV  OW      3993    6.330287511    3.453221585    4.914113576
  623 SOLV  HW1     3994    6.318470431    3.532762027    4.854655891
  623 SOLV  HW2     3995    6.343196237    3.371383455    4.858101504
  624 SOLV  OW      3996    3.487799767    1.117615946    5.569500641
  624 SOLV  HW1     3997    3.556644269    1.168158451    5.517470085
  624 SOLV  HW2     3998    3.401357293    1.117668827    5.519211969
  625 SOLV  OW      3999    1.962480792    1.552054263    2.379394354
  625 SOLV  HW1     4000    1.973318902    1.461784191    2.337738025
  625 SOLV  HW2     4001    2.002328335    1.621434753    2.319395942
  626 SOLV  OW      4002    3.452389451    2.928943818    4.841937003
  626 SOLV  HW1     4003    3.500552296    2.861029397    4.786531715
  626 SOLV  HW2     4004    3.518602001    2.992357956    4.881890505
  627 SOLV  OW      4005    6.009044147    5.201260700    6.778860431
  627 SOLV  HW1     4006    5.921031726    5.223739826    6.820655481
  627 SOLV  HW2     4007    6.062686510    5.145376281    6.842088122
  628 SOLV  OW      4008    4.685372374    2.181152408    2.451542858
  628 SOLV  HW1     4009    4.623190433    2.197694102    2.528101373
  628 SOLV  HW2     4010    4.761863484    2.245402624    2.456268491
  629 SOLV  OW      4011    6.071332366    3.691940339    5.121849181
  629 SOLV  HW1     4012    5.985920790    3.730445769    5.086869448
  629 SOLV  HW2     4013    6.059182096    3.594196848    5.139169483
  630 SOLV  OW      4014    5.674001522    4.863259947    1.906304374
  630 SOLV  HW1     4015    5.731287760    4.896706847    1.981134087
  630 SOLV  HW2     4016    5.725166913    4.796176517    1.852604079
  631 SOLV  OW      4017    3.493701156    4.496447332    6.869293061
  631 SOLV  HW1     4018    3.438845811    4.579477786    6.879202141
  631 SOLV  HW2     4019    3.589086717    4.516687330    6.891502961
  632 SOLV  OW      4020    5.047442964    5.942457319    5.704764482
  632 SOLV  HW1     4021    5.020898849    5.868912616    5.642409704
  632 SOLV  HW2     4022    4.972480846    6.008193404    5.712572661
  633 SOLV  OW      4023    0.993491536    4.015068001    0.896499241
  633 SOLV  HW1     4024    1.025906129    3.996321960    0.803774821
  633 SOLV  HW2     4025    1.014050025    3.936918391    0.955404938
  634 SOLV  OW      4026    2.437060169    2.615995450    1.142905116
  634 SOLV  HW1     4027    2.439252576    2.660774468    1.232291508
  634 SOLV  HW2     4028    2.468617545    2.679974796    1.072814852
  635 SOLV  OW      4029    6.390090912    4.105173785    4.240808552
  635 SOLV  HW1     4030    6.424662767    4.069806202    4.153885967
  635 SOLV  HW2     4031    6.443565281    4.185249831    4.267823427
  636 SOLV  OW      4032    1.940587317    3.385556713    1.806068424
  636 SOLV  HW1     4033    1.947905808    3.484660221    1.817307580
  636 SOLV  HW2     4034    1.991428514    3.357413357    1.724677721
  637 SOLV  OW      4035    5.347052149    0.509839454    5.105730602
  637 SOLV  HW1     4036    5.365614897    0.434411493    5.168721317
  637 SOLV  HW2     4037    5.317955341    0.590207419    5.157654357
  638 SOLV  OW      4038    4.187814950    4.237842517    1.468401900
  638 SOLV  HW1     4039    4.140210048    4.325141236    1.479086026
  638 SOLV  HW2     4040    4.256564644    4.228355211    1.540407757
  639 SOLV  OW      4041    0.342597348    5.027835871    4.478643623
  639 SOLV  HW1     4042    0.257934847    4.987432868    4.513306637
  639 SOLV  HW2     4043    0.334251633    5.043317524    4.380194148
  640 SOLV  OW      4044    0.319513330    6.471148356    6.594351706
  640 SOLV  HW1     4045    0.228642811    6.482299246    6.634577837
  640 SOLV  HW2     4046    0.375080080    6.412544437    6.653324676
  641 SOLV  OW      4047    1.242760903    3.457857900    5.356330756
  641 SOLV  HW1     4048    1.255598198    3.382914468    5.421295580
  641 SOLV  HW2     4049    1.305284827    3.446127579    5.279163167
  642 SOLV  OW      4050    6.610955051    3.601006177    6.010657479
  642 SOLV  HW1     4051    6.573435083    3.518923381    6.053742812
  642 SOLV  HW2     4052    6.700284420    3.579916089    5.970945369
  643 SOLV  OW      4053    3.893270364    1.965295883    3.019621280
  643 SOLV  HW1     4054    3.927977403    1.952074276    2.926765795
  643 SOLV  HW2     4055    3.969815154    1.982330809    3.081686505
  644 SOLV  OW      4056    5.662875208    5.793576131    4.791804789
  644 SOLV  HW1     4057    5.659516784    5.856968692    4.869080727
  644 SOLV  HW2     4058    5.671083699    5.845306520    4.706610787
  645 SOLV  OW      4059    1.631742398    2.560835677    0.774033899
  645 SOLV  HW1     4060    1.581154134    2.509224114    0.843163836
  645 SOLV  HW2     4061    1.700129913    2.618407329    0.818872459
  646 SOLV  OW      4062    6.124762410    2.502659030    1.911618229
  646 SOLV  HW1     4063    6.116178596    2.598305101    1.939512337
  646 SOLV  HW2     4064    6.165372014    2.498097863    1.820349669
  647 SOLV  OW      4065    5.147254610    5.213243781    2.823634934
  647 SOLV  HW1     4066    5.166375373    5.136535065    2.884887808
  647 SOLV  HW2     4067    5.196461984    5.294306130    2.855402760
  648 SOLV  OW      4068    4.396155399    3.003439307    6.668909023
  648 SOLV  HW1     4069    4.298593533    3.004920993    6.690843728
  648 SOLV  HW2     4070    4.442257537    2.936029684    6.726633707
  649 SOLV  OW      4071    1.317331027    1.418098020    2.869701814
  649 SOLV  HW1     4072    1.395415768    1.474333288    2.896945579
  649 SOLV  HW2     4073    1.340865220    1.321400115    2.879568479
  650 SOLV  OW      4074    1.632567778    6.355789611    5.566529283
  650 SOLV  HW1     4075    1.700099334    6.310696492    5.624904778
  650 SOLV  HW2     4076    1.548867666    6.371999848    5.618808687
  651 SOLV  OW      4077    4.685627413    3.819291833    3.271800661
  651 SOLV  HW1     4078    4.701645211    3.757258105    3.195009859
  651 SOLV  HW2     4079    4.600392090    3.794181788    3.317691270
  652 SOLV  OW      4080    3.287593756    2.511741665    6.549704019
  652 SOLV  HW1     4081    3.196662332    2.475709093    6.528847340
  652 SOLV  HW2     4082    3.316254733    2.574014798    6.476886514
  653 SOLV  OW      4083    5.741022332    2.960350205    0.895026716
  653 SOLV  HW1     4084    5.713303213    2.955363101    0.990985509
  653 SOLV  HW2     4085    5.839480902    2.977017965    0.889612244
  654 SOLV  OW      4086    0.706827486    3.707155409    5.169327361
  654 SOLV  HW1     4087    0.738581664    3.775105819    5.235477446
  654 SOLV  HW2     4088    0.640644445    3.749369894    5.107367163
  655 SOLV  OW      4089    1.294749758    2.925290568    4.025742361
  655 SOLV  HW1     4090    1.385570878    2.883492475    4.028222675
  655 SOLV  HW2     4091    1.290509273    2.999734579    4.092389224
  656 SOLV  OW      4092    2.510479692    6.590552031    1.916443194
  656 SOLV  HW1     4093    2.509150114    6.595654813    1.816573500
  656 SOLV  HW2     4094    2.451957246    6.515324178    1.946735884
  657 SOLV  OW      4095    4.278715713    4.738578675    3.144366081
  657 SOLV  HW1     4096    4.336370008    4.657046186    3.149817099
  657 SOLV  HW2     4097    4.290456025    4.793287877    3.227253452
  658 SOLV  OW      4098    1.747891396    2.794334581    4.708228335
  658 SOLV  HW1     4099    1.766077977    2.884141174    4.748277750
  658 SOLV  HW2     4100    1.740068813    2.803117862    4.608922971
  659 SOLV  OW      4101    4.237577417    2.467512249    1.259791280
  659 SOLV  HW1     4102    4.246118967    2.537663978    1.189026758
  659 SOLV  HW2     4103    4.328135844    2.445745509    1.296220547
  660 SOLV  OW      4104    3.585970383    0.066680893    2.516181521
  660 SOLV  HW1     4105    3.612296746    0.041028401    2.609180482
  660 SOLV  HW2     4106    3.558445869    0.162805945    2.514675001
  661 SOLV  OW      4107    4.974902177    2.486323850    6.033035203
  661 SOLV  HW1     4108    4.899751257    2.423870132    6.011739677
  661 SOLV  HW2     4109    5.053551397    2.433891804    6.065696737
  662 SOLV  OW      4110    5.849455846    6.221478231    1.937185468
  662 SOLV  HW1     4111    5.817783983    6.265497000    1.853156453
  662 SOLV  HW2     4112    5.800378146    6.259837459    2.015425636
  663 SOLV  OW      4113    5.307783837    6.179180968    5.754897637
  663 SOLV  HW1     4114    5.378457708    6.109003924    5.763938691
  663 SOLV  HW2     4115    5.343457937    6.255673711    5.701254796
  664 SOLV  OW      4116    1.952987230    6.514613358    3.525328195
  664 SOLV  HW1     4117    1.894356257    6.550947006    3.452925100
  664 SOLV  HW2     4118    2.024507592    6.581126850    3.546791825
  665 SOLV  OW      4119    3.027056187    4.583207886    0.217938761
  665 SOLV  HW1     4120    3.020422296    4.675862132    0.180886704
  665 SOLV  HW2     4121    3.000239862    4.517248294    0.147711396
  666 SOLV  OW      4122    4.002448830    5.272109734    5.905082594
  666 SOLV  HW1     4123    4.005261544    5.318504628    5.816533872
  666 SOLV  HW2     4124    4.008810219    5.173285587    5.891133592
  667 SOLV  OW      4125    4.872795799    1.520146074    1.809284822
  667 SOLV  HW1     4126    4.859422920    1.421371501    1.817444648
  667 SOLV  HW2     4127    4.958504123    1.545954045    1.853891682
  668 SOLV  OW      4128    0.390675449    4.659221411    5.311187670
  668 SOLV  HW1     4129    0.298102341    4.696731506    5.315994616
  668 SOLV  HW2     4130    0.431414131    4.659255652    5.402523584
  669 SOLV  OW      4131    1.862575541    6.717699397    2.972394530
  669 SOLV  HW1     4132    1.934046719    6.692989093    2.906952520
  669 SOLV  HW2     4133    1.780968065    6.747567609    2.922902211
  670 SOLV  OW      4134    3.500407295    4.033701185    1.118977802
  670 SOLV  HW1     4135    3.544205386    3.997973606    1.201479618
  670 SOLV  HW2     4136    3.417681929    3.980932909    1.099657663
  671 SOLV  OW      4137    4.191916955    2.894335846    0.897487961
  671 SOLV  HW1     4138    4.160928738    2.802760492    0.871887509
  671 SOLV  HW2     4139    4.114951410    2.958032470    0.892934589
  672 SOLV  OW      4140    4.360693287    4.155331216    4.223859219
  672 SOLV  HW1     4141    4.314992734    4.066603421    4.217502746
  672 SOLV  HW2     4142    4.434011624    4.159977191    4.156003768
  673 SOLV  OW      4143    2.333019604    3.433940323    5.945900036
  673 SOLV  HW1     4144    2.349488393    3.475736606    5.856549766
  673 SOLV  HW2     4145    2.417785775    3.434274881    5.998967021
  674 SOLV  OW      4146    5.165558698    4.481316338    4.207246150
  674 SOLV  HW1     4147    5.254986993    4.473557640    4.163174414
  674 SOLV  HW2     4148    5.175810892    4.468460700    4.305884476
  675 SOLV  OW      4149    2.998730103    3.814833105    4.969155655
  675 SOLV  HW1     4150    2.991863617    3.773442924    5.059937084
  675 SOLV  HW2     4151    2.911032980    3.856208723    4.944687304
  676 SOLV  OW      4152    2.642624129    2.420562620    5.481139403
  676 SOLV  HW1     4153    2.549627968    2.407683693    5.515599130
  676 SOLV  HW2     4154    2.699830118    2.459440745    5.553372180
  677 SOLV  OW      4155    6.792580661    4.099069425    4.385785001
  677 SOLV  HW1     4156    6.703992682    4.145364596    4.388985737
  677 SOLV  HW2     4157    6.865687490    4.166114116    4.398500329
  678 SOLV  OW      4158    5.903983093    6.087279004    4.824851457
  678 SOLV  HW1     4159    5.950059306    5.998517586    4.825233329
  678 SOLV  HW2     4160    5.886821002    6.115496051    4.730453389
  679 SOLV  OW      4161    0.999695514    2.002098261    2.412967534
  679 SOLV  HW1     4162    1.059157768    1.923901676    2.394229578
  679 SOLV  HW2     4163    1.002861958    2.023726073    2.510557360
  680 SOLV  OW      4164    4.332838560    6.922834899    2.467395690
  680 SOLV  HW1     4165    4.233507612    6.932651109    2.461193972
  680 SOLV  HW2     4166    4.372655727    7.007956171    2.501607222
  681 SOLV  OW      4167    3.407323289    6.332627765    4.371057583
  681 SOLV  HW1     4168    3.327939303    6.317316668    4.312204824
  681 SOLV  HW2     4169    3.378016127    6.377426545    4.455532651
  682 SOLV  OW      4170    4.951283400    2.932661519    3.911742090
  682 SOLV  HW1     4171    4.970047236    2.875868498    3.831591930
  682 SOLV  HW2     4172    4.943423421    2.874474830    3.992699072
  683 SOLV  OW      4173    4.311879379    5.873571756    4.248353253
  683 SOLV  HW1     4174    4.399627844    5.826650673    4.238333054
  683 SOLV  HW2     4175    4.272109158    5.851191440    4.337343239
  684 SOLV  OW      4176    3.192762591    4.738692905    3.405122047
  684 SOLV  HW1     4177    3.210308351    4.742627808    3.306744588
  684 SOLV  HW2     4178    3.105006120    4.693627763    3.421534471
  685 SOLV  OW      4179    5.574962761    6.234572739    6.541092755
  685 SOLV  HW1     4180    5.576912353    6.200560815    6.635110212
  685 SOLV  HW2     4181    5.626703907    6.172526058    6.482144142
  686 SOLV  OW      4182    3.294002410    0.069301148    0.550123054
  686 SOLV  HW1     4183    3.330496728    0.103392700    0.463476271
  686 SOLV  HW2     4184    3.237939478   -0.011741162    0.533072470
  687 SOLV  OW      4185    5.727693731    0.830415309    2.060609945
  687 SOLV  HW1     4186    5.683371494    0.852272589    1.973674731
  687 SOLV  HW2     4187    5.799580726    0.762624765    2.045228254
  688 SOLV  OW      4188    2.391795693    2.492469221    1.509983307
  688 SOLV  HW1     4189    2.486615504    2.467235409    1.490643637
  688 SOLV  HW2     4190    2.384151623    2.592066869    1.514820919
  689 SOLV  OW      4191    4.630455048    2.097780198    4.055632369
  689 SOLV  HW1     4192    4.574916017    2.177372900    4.079763030
  689 SOLV  HW2     4193    4.723569377    2.110534957    4.089820341
  690 SOLV  OW      4194    0.115478248    3.044805668    1.668737395
  690 SOLV  HW1     4195    0.032860137    3.050449500    1.724808365
  690 SOLV  HW2     4196    0.144465909    3.136926827    1.642758962
  691 SOLV  OW      4197    5.396804303    3.504931146    3.454134979
  691 SOLV  HW1     4198    5.321858411    3.445192916    3.482704512
  691 SOLV  HW2     4199    5.476867635    3.487704128    3.511535375
  692 SOLV  OW      4200    2.748532641    1.322615686    4.509015261
  692 SOLV  HW1     4201    2.757572925    1.228311725    4.541054459
  692 SOLV  HW2     4202    2.653655053    1.339842568    4.482503386
  693 SOLV  OW      4203    5.873198735    4.217269357    6.237245408
  693 SOLV  HW1     4204    5.900380991    4.209758036    6.141296067
  693 SOLV  HW2     4205    5.798798112    4.283560252    6.245701205
  694 SOLV  OW      4206    3.308148988    2.612245957    6.039551698
  694 SOLV  HW1     4207    3.300663308    2.537550739    6.105630157
  694 SOLV  HW2     4208    3.223175852    2.619104337    5.987262145
  695 SOLV  OW      4209    2.418419414    4.581529040    5.535416620
  695 SOLV  HW1     4210    2.443075157    4.541303314    5.623596976
  695 SOLV  HW2     4211    2.476931313    4.543348858    5.463860137
  696 SOLV  OW      4212    1.098968587    5.614272504    2.360815355
  696 SOLV  HW1     4213    1.104623246    5.643442234    2.265322998
  696 SOLV  HW2     4214    1.015169392    5.650362348    2.401764932
  697 SOLV  OW      4215    0.760391385    6.837995842    5.961956406
  697 SOLV  HW1     4216    0.674613974    6.786678636    5.959004162
  697 SOLV  HW2     4217    0.814183657    6.817690820    5.880139588
  698 SOLV  OW      4218    3.320997193    4.674398605    6.415235184
  698 SOLV  HW1     4219    3.231435610    4.629899547    6.415564027
  698 SOLV  HW2     4220    3.376556397    4.637999978    6.489999377
  699 SOLV  OW      4221    3.836178277    2.471843184    0.543072533
  699 SOLV  HW1     4222    3.893285487    2.448373942    0.464418733
  699 SOLV  HW2     4223    3.756108313    2.411986384    0.545194037
  700 SOLV  OW      4224    0.811003957    1.151900318    2.143679320
  700 SOLV  HW1     4225    0.723027635    1.155893625    2.096286869
  700 SOLV  HW2     4226    0.799740919    1.184327356    2.237612297
  701 SOLV  OW      4227    5.115946908    2.399409747    1.347202112
  701 SOLV  HW1     4228    5.084959544    2.407679963    1.441928504
  701 SOLV  HW2     4229    5.107565111    2.487997585    1.301556323
  702 SOLV  OW      4230    5.708244562    1.621304080    6.779835779
  702 SOLV  HW1     4231    5.648621286    1.578066824    6.712182110
  702 SOLV  HW2     4232    5.755348354    1.550681511    6.832704551
  703 SOLV  OW      4233    4.124614867    0.558729066    4.486064701
  703 SOLV  HW1     4234    4.095206678    0.652896781    4.469708278
  703 SOLV  HW2     4235    4.078451062    0.497752826    4.421638809
  704 SOLV  OW      4236    6.229601605    1.408980162    1.400805740
  704 SOLV  HW1     4237    6.157416226    1.475796480    1.382744082
  704 SOLV  HW2     4238    6.262472667    1.419984859    1.494612256
  705 SOLV  OW      4239    6.868118450    3.230713012    5.362827322
  705 SOLV  HW1     4240    6.946006207    3.182991346    5.403522224
  705 SOLV  HW2     4241    6.893088684    3.325842005    5.344748155
  706 SOLV  OW      4242    3.738838796    4.230839800    5.254259432
  706 SOLV  HW1     4243    3.673212916    4.166774789    5.294119343
  706 SOLV  HW2     4244    3.813404413    4.246722900    5.318986058
  707 SOLV  OW      4245    6.635743619    5.403951576    5.705751353
  707 SOLV  HW1     4246    6.717304542    5.362532686    5.665329368
  707 SOLV  HW2     4247    6.577052973    5.439715191    5.633101435
  708 SOLV  OW      4248    2.979909952    0.994718254    0.590791185
  708 SOLV  HW1     4249    2.998257981    0.966181226    0.496712498
  708 SOLV  HW2     4250    2.952559779    0.915235327    0.644977366
  709 SOLV  OW      4251    4.088158236    2.015860208    4.976008832
  709 SOLV  HW1     4252    4.065755025    2.074953135    4.898498340
  709 SOLV  HW2     4253    4.047751196    2.053520102    5.059379565
  710 SOLV  OW      4254    5.882427671    4.769074983    0.081116368
  710 SOLV  HW1     4255    5.792923845    4.745529131    0.119016303
  710 SOLV  HW2     4256    5.909341846    4.859893828    0.113198521
  711 SOLV  OW      4257    3.831777056    5.369410339    0.392473243
  711 SOLV  HW1     4258    3.908044408    5.405823964    0.339003894
  711 SOLV  HW2     4259    3.850835579    5.381129590    0.489946331
  712 SOLV  OW      4260    0.896287428    2.548632599    4.581369879
  712 SOLV  HW1     4261    0.921523488    2.609097311    4.505814397
  712 SOLV  HW2     4262    0.896775058    2.600312519    4.666987049
  713 SOLV  OW      4263    1.520268289    2.784579739    6.841505665
  713 SOLV  HW1     4264    1.501056054    2.686445108    6.840066217
  713 SOLV  HW2     4265    1.569184053    2.810175504    6.758117170
  714 SOLV  OW      4266    2.907690583    4.113477283    2.423061103
  714 SOLV  HW1     4267    2.961991441    4.055816501    2.484120708
  714 SOLV  HW2     4268    2.956829227    4.198757017    2.405332119
  715 SOLV  OW      4269    4.404484773    6.459788103    2.482214798
  715 SOLV  HW1     4270    4.401005969    6.446162693    2.581228377
  715 SOLV  HW2     4271    4.497664948    6.443751113    2.449632377
  716 SOLV  OW      4272    5.793437245    4.819606650    3.996155162
  716 SOLV  HW1     4273    5.768937381    4.756119871    3.922868716
  716 SOLV  HW2     4274    5.761349333    4.911406965    3.972814900
  717 SOLV  OW      4275    4.406715415    6.431600278    4.125182066
  717 SOLV  HW1     4276    4.310686478    6.412184964    4.145258228
  717 SOLV  HW2     4277    4.462380084    6.411147115    4.205708656
  718 SOLV  OW      4278    3.294695359    6.308327798    5.393733872
  718 SOLV  HW1     4279    3.285841676    6.271880508    5.301026894
  718 SOLV  HW2     4280    3.328214038    6.236497770    5.454711396
  719 SOLV  OW      4281    3.563012343    6.869366609    3.743831922
  719 SOLV  HW1     4282    3.633838212    6.888220261    3.811876663
  719 SOLV  HW2     4283    3.605629604    6.854914464    3.654519490
  720 SOLV  OW      4284    6.221783164    5.655056958    1.600588778
  720 SOLV  HW1     4285    6.243828520    5.726824405    1.534533271
  720 SOLV  HW2     4286    6.231384847    5.691100598    1.693381475
  721 SOLV  OW      4287    0.757784938    6.387414809    5.507802316
  721 SOLV  HW1     4288    0.676897983    6.338742351    5.540812416
  721 SOLV  HW2     4289    0.761920819    6.477835449    5.550326023
  722 SOLV  OW      4290    0.565379199    3.095877789    6.870640105
  722 SOLV  HW1     4291    0.560201555    3.195322626    6.879872494
  722 SOLV  HW2     4292    0.591640409    3.055599715    6.958328775
  723 SOLV  OW      4293    3.352729106    3.976194512    5.105767360
  723 SOLV  HW1     4294    3.255566694    3.981580265    5.128829159
  723 SOLV  HW2     4295    3.369534651    4.025729199    5.020531155
  724 SOLV  OW      4296    0.358108541    1.294787580    2.062522923
  724 SOLV  HW1     4297    0.415553073    1.376257621    2.054607599
  724 SOLV  HW2     4298    0.267749332    1.320914948    2.096500071
  725 SOLV  OW      4299    0.223314941    2.134146034    4.056962918
  725 SOLV  HW1     4300    0.280015543    2.215176903    4.042112494
  725 SOLV  HW2     4301    0.279074867    2.061315467    4.096812175
  726 SOLV  OW      4302    0.077656935    3.956606159    6.661355154
  726 SOLV  HW1     4303    0.121724301    3.998730901    6.740623480
  726 SOLV  HW2     4304   -0.014356379    3.926528715    6.686469617
  727 SOLV  OW      4305    6.593148962    0.869893149    5.473320860
  727 SOLV  HW1     4306    6.686556524    0.838203002    5.489830253
  727 SOLV  HW2     4307    6.594310109    0.967778863    5.452857608
  728 SOLV  OW      4308    3.379679834    2.010938885    2.467190025
  728 SOLV  HW1     4309    3.308441947    2.080953712    2.471983937
  728 SOLV  HW2     4310    3.469490072    2.054887086    2.465068695
  729 SOLV  OW      4311    5.666813599    4.406060765    2.520334192
  729 SOLV  HW1     4312    5.729177699    4.426819700    2.444957889
  729 SOLV  HW2     4313    5.631581333    4.313061603    2.509767812
  730 SOLV  OW      4314    2.330841514    5.148150772    2.480754960
  730 SOLV  HW1     4315    2.387581438    5.068779649    2.458794065
  730 SOLV  HW2     4316    2.369163027    5.229585918    2.437151813
  731 SOLV  OW      4317    2.556591301    4.111939986    3.011266381
  731 SOLV  HW1     4318    2.500243033    4.029320666    3.010505976
  731 SOLV  HW2     4319    2.652499373    4.086975643    2.997849282
  732 SOLV  OW      4320    2.420336399    4.034487309    2.416393536
  732 SOLV  HW1     4321    2.507314146    4.014274189    2.461423268
  732 SOLV  HW2     4322    2.418316352    4.130800297    2.389539055
  733 SOLV  OW      4323    0.650115246    2.523665130    4.442182428
  733 SOLV  HW1     4324    0.733145678    2.557417539    4.486550818
  733 SOLV  HW2     4325    0.570459786    2.548351103    4.497385104
  734 SOLV  OW      4326    2.965759820    6.324102179    3.054456115
  734 SOLV  HW1     4327    3.046934771    6.378200697    3.076486009
  734 SOLV  HW2     4328    2.950866464    6.325130234    2.955569974
  735 SOLV  OW      4329    5.501861142    1.354856848    6.915640929
  735 SOLV  HW1     4330    5.536908973    1.363805936    6.822402345
  735 SOLV  HW2     4331    5.576884856    1.330873848    6.977269023
  736 SOLV  OW      4332    5.564155633    2.986577048    2.602836250
  736 SOLV  HW1     4333    5.630674193    2.913279866    2.588547223
  736 SOLV  HW2     4334    5.540859917    3.028041665    2.514862718
  737 SOLV  OW      4335    0.408836465    1.416776470    4.721802179
  737 SOLV  HW1     4336    0.397638591    1.380233831    4.814219359
  737 SOLV  HW2     4337    0.335307956    1.481770620    4.702543696
  738 SOLV  OW      4338    4.317459268    2.055373863    0.238936110
  738 SOLV  HW1     4339    4.280326046    1.983521044    0.297754976
  738 SOLV  HW2     4340    4.255143631    2.133590516    0.238498914
  739 SOLV  OW      4341    3.317034895    0.635049435    5.373242138
  739 SOLV  HW1     4342    3.359979913    0.659297624    5.460234578
  739 SOLV  HW2     4343    3.255586362    0.708629219    5.344781859
  740 SOLV  OW      4344    1.773849462    3.095700768    5.662980706
  740 SOLV  HW1     4345    1.770753391    3.184382608    5.616854300
  740 SOLV  HW2     4346    1.722882978    3.028440803    5.609313843
  741 SOLV  OW      4347    5.513869721    2.714110789    1.190126686
  741 SOLV  HW1     4348    5.505585844    2.620588000    1.155683789
  741 SOLV  HW2     4349    5.604910493    2.749546617    1.168744052
  742 SOLV  OW      4350    0.144527617    5.677869766    1.691997275
  742 SOLV  HW1     4351    0.197610606    5.593511995    1.700112505
  742 SOLV  HW2     4352    0.090050849    5.691044375    1.774825934
  743 SOLV  OW      4353    6.311628281    2.260841981    5.448560788
  743 SOLV  HW1     4354    6.296450158    2.319142128    5.368735688
  743 SOLV  HW2     4355    6.342338475    2.170537574    5.418507466
  744 SOLV  OW      4356    5.751094865    1.390495100    4.745636869
  744 SOLV  HW1     4357    5.742123368    1.448533079    4.664688930
  744 SOLV  HW2     4358    5.839433818    1.407613171    4.789278330
  745 SOLV  OW      4359    0.481868900    4.114263137    0.944837880
  745 SOLV  HW1     4360    0.551749882    4.072031828    0.887091407
  745 SOLV  HW2     4361    0.523471853    4.186564148    1.000002796
  746 SOLV  OW      4362    5.810631295    6.078012930    0.944469371
  746 SOLV  HW1     4363    5.834887945    6.023241936    0.864396352
  746 SOLV  HW2     4364    5.823473906    6.174970939    0.923634160
  747 SOLV  OW      4365    4.724106536    4.259368118    1.475869459
  747 SOLV  HW1     4366    4.660781089    4.286693547    1.403447769
  747 SOLV  HW2     4367    4.675794894    4.257516427    1.563415149
  748 SOLV  OW      4368    4.985775718    1.808345393    0.536374885
  748 SOLV  HW1     4369    5.006041411    1.876185451    0.465744425
  748 SOLV  HW2     4370    4.894833540    1.825749629    0.574166372
  749 SOLV  OW      4371    2.685762551    2.465022007    1.442534383
  749 SOLV  HW1     4372    2.648265923    2.437044127    1.354145606
  749 SOLV  HW2     4373    2.783832345    2.445561632    1.444784884
  750 SOLV  OW      4374    2.464564600    2.613047487    2.935401901
  750 SOLV  HW1     4375    2.415513794    2.690626480    2.975111370
  750 SOLV  HW2     4376    2.424395785    2.527699322    2.968620390
  751 SOLV  OW      4377    5.552228828    2.079629952    3.067758913
  751 SOLV  HW1     4378    5.498904394    2.037228873    3.140971579
  751 SOLV  HW2     4379    5.589253741    2.166854273    3.099734066
  752 SOLV  OW      4380    3.002081853    2.767213003    2.445285262
  752 SOLV  HW1     4381    3.080310430    2.813464705    2.487027902
  752 SOLV  HW2     4382    2.935036987    2.744746769    2.516006395
  753 SOLV  OW      4383    5.373561986    3.219014063    4.891613052
  753 SOLV  HW1     4384    5.287437873    3.237412655    4.844223261
  753 SOLV  HW2     4385    5.415241666    3.305465893    4.919729741
  754 SOLV  OW      4386    4.964745750    2.962414038    4.550209547
  754 SOLV  HW1     4387    4.892309688    2.928129287    4.610034694
  754 SOLV  HW2     4388    4.956537013    3.061700116    4.541478399
  755 SOLV  OW      4389    3.023507326    2.257741148    6.922877651
  755 SOLV  HW1     4390    2.968875066    2.264887589    7.006329318
  755 SOLV  HW2     4391    3.095646664    2.326979058    6.924264007
  756 SOLV  OW      4392    0.696164293    4.836197155    6.118301363
  756 SOLV  HW1     4393    0.751946685    4.896174772    6.060934586
  756 SOLV  HW2     4394    0.746300078    4.751657478    6.136722557
  757 SOLV  OW      4395    6.424903502    2.626575853    6.046176914
  757 SOLV  HW1     4396    6.444303249    2.631513161    6.144161804
  757 SOLV  HW2     4397    6.359283802    2.697922883    6.021574188
  758 SOLV  OW      4398    0.887865940    3.068815650    5.411217661
  758 SOLV  HW1     4399    0.914649318    3.029966653    5.323042699
  758 SOLV  HW2     4400    0.836986491    3.000518395    5.463639878
  759 SOLV  OW      4401    2.437253015    1.599302893    5.269668844
  759 SOLV  HW1     4402    2.515032599    1.641337788    5.316374886
  759 SOLV  HW2     4403    2.354969370    1.610282572    5.325409136
  760 SOLV  OW      4404    5.658117500    3.232256088    3.258744791
  760 SOLV  HW1     4405    5.634348014    3.313688509    3.311711830
  760 SOLV  HW2     4406    5.751728117    3.240866786    3.224618835
  761 SOLV  OW      4407    3.798142171    2.974289638    1.430972700
  761 SOLV  HW1     4408    3.772732164    2.992835273    1.525904673
  761 SOLV  HW2     4409    3.897533943    2.979866233    1.421393424
  762 SOLV  OW      4410    2.267232495    0.099879482    1.391793378
  762 SOLV  HW1     4411    2.321699502    0.160994611    1.449236698
  762 SOLV  HW2     4412    2.208415268    0.154151052    1.331822349
  763 SOLV  OW      4413    4.223303860    2.003828283    4.356552349
  763 SOLV  HW1     4414    4.267674426    1.926629821    4.311021519
  763 SOLV  HW2     4415    4.166558358    1.970071829    4.431664023
  764 SOLV  OW      4416    2.268837874    4.690309320    6.110202027
  764 SOLV  HW1     4417    2.256183969    4.737255057    6.022807433
  764 SOLV  HW2     4418    2.319412365    4.605319441    6.095343251
  765 SOLV  OW      4419    5.845707088    1.471512049    0.061240106
  765 SOLV  HW1     4420    5.900894907    1.436056693   -0.014251093
  765 SOLV  HW2     4421    5.886783147    1.444185438    0.148232947
  766 SOLV  OW      4422    4.458927188    1.427329772    1.898980769
  766 SOLV  HW1     4423    4.393879883    1.491254038    1.857944339
  766 SOLV  HW2     4424    4.504673036    1.471362001    1.976246771
  767 SOLV  OW      4425    3.181779632    3.556559660    6.562482100
  767 SOLV  HW1     4426    3.131305362    3.640387919    6.583145505
  767 SOLV  HW2     4427    3.167384278    3.531768598    6.466670460
  768 SOLV  OW      4428    3.434256809    0.374850780    1.696788357
  768 SOLV  HW1     4429    3.516474079    0.429953575    1.711119427
  768 SOLV  HW2     4430    3.438187336    0.331999743    1.606512954
  769 SOLV  OW      4431    5.108642163    5.925302989    5.338782359
  769 SOLV  HW1     4432    5.101524996    6.024915321    5.333618795
  769 SOLV  HW2     4433    5.149538206    5.890417285    5.254459198
  770 SOLV  OW      4434    4.812372448    2.805580869    0.789826636
  770 SOLV  HW1     4435    4.855598807    2.849137993    0.868783289
  770 SOLV  HW2     4436    4.712963074    2.808831684    0.800269274
  771 SOLV  OW      4437    5.626054777    2.636054710    3.550692316
  771 SOLV  HW1     4438    5.540654050    2.677532178    3.582120854
  771 SOLV  HW2     4439    5.639532705    2.548423151    3.596958368
  772 SOLV  OW      4440    3.746693787    1.717742857    0.790157183
  772 SOLV  HW1     4441    3.827007134    1.672094020    0.751846454
  772 SOLV  HW2     4442    3.764742948    1.742602578    0.885330519
  773 SOLV  OW      4443    4.101950116    3.900900251    0.682962480
  773 SOLV  HW1     4444    4.164364294    3.896668087    0.760989262
  773 SOLV  HW2     4445    4.123146871    3.826753048    0.619287842
  774 SOLV  OW      4446    6.626208605    3.320798313    2.009113806
  774 SOLV  HW1     4447    6.587827396    3.228448476    2.009566346
  774 SOLV  HW2     4448    6.724732723    3.316004565    2.025602063
  775 SOLV  OW      4449    4.142470510    4.678508546    1.644315626
  775 SOLV  HW1     4450    4.158662260    4.754993091    1.581949307
  775 SOLV  HW2     4451    4.044462335    4.659033760    1.648405799
  776 SOLV  OW      4452    2.478293481    5.194566231    2.120403313
  776 SOLV  HW1     4453    2.482397613    5.248343509    2.204623177
  776 SOLV  HW2     4454    2.483003277    5.097207548    2.142786005
  777 SOLV  OW      4455    3.987379372    0.413202523    6.124511952
  777 SOLV  HW1     4456    3.896753099    0.434435207    6.161063077
  777 SOLV  HW2     4457    4.055378730    0.421086413    6.197407945
  778 SOLV  OW      4458    1.624735098    3.466705226    6.688496236
  778 SOLV  HW1     4459    1.690248235    3.527961426    6.644255603
  778 SOLV  HW2     4460    1.542025451    3.517765315    6.712022311
  779 SOLV  OW      4461    5.661035916    4.393297967    3.679373675
  779 SOLV  HW1     4462    5.726919637    4.430193416    3.613802556
  779 SOLV  HW2     4463    5.574781993    4.373921995    3.632616003
  780 SOLV  OW      4464    4.958249977    3.136195595    0.724640763
  780 SOLV  HW1     4465    4.993227743    3.094663152    0.808625766
  780 SOLV  HW2     4466    4.880767560    3.195501801    0.746572920
  781 SOLV  OW      4467    6.293636770    6.745649463    0.674465160
  781 SOLV  HW1     4468    6.234207564    6.744221297    0.754886494
  781 SOLV  HW2     4469    6.275641323    6.664879929    0.618305118
  782 SOLV  OW      4470    4.086666891    1.067610956    0.649681961
  782 SOLV  HW1     4471    4.063811382    1.088876253    0.554672651
  782 SOLV  HW2     4472    4.147355560    0.988169437    0.652370086
  783 SOLV  OW      4473    5.102947096    0.382464038    2.259040498
  783 SOLV  HW1     4474    5.131029828    0.288086430    2.276480726
  783 SOLV  HW2     4475    5.013503598    0.398830688    2.300656452
  784 SOLV  OW      4476    5.529860643    4.422129855    5.662379165
  784 SOLV  HW1     4477    5.437568970    4.401508475    5.629847047
  784 SOLV  HW2     4478    5.525478310    4.453860114    5.757116584
  785 SOLV  OW      4479    5.577454262    5.582636907    5.464496303
  785 SOLV  HW1     4480    5.584800085    5.485604917    5.487565114
  785 SOLV  HW2     4481    5.553398266    5.592186941    5.367896910
  786 SOLV  OW      4482    6.069077124    4.527966104    0.747522027
  786 SOLV  HW1     4483    6.141108026    4.498588013    0.810370530
  786 SOLV  HW2     4484    6.099075217    4.513267635    0.653259000
  787 SOLV  OW      4485    5.581817406    5.476167646    0.395760190
  787 SOLV  HW1     4486    5.492761410    5.506216174    0.429932843
  787 SOLV  HW2     4487    5.600989795    5.383935592    0.429335207
  788 SOLV  OW      4488    6.468612402    0.591902195    4.360681267
  788 SOLV  HW1     4489    6.516102075    0.663941228    4.411228688
  788 SOLV  HW2     4490    6.517740814    0.505509877    4.371756499
  789 SOLV  OW      4491    2.316062273    0.525801519    4.918332384
  789 SOLV  HW1     4492    2.409554210    0.543553193    4.887584762
  789 SOLV  HW2     4493    2.264908966    0.480756975    4.845150464
  790 SOLV  OW      4494    5.737160314    1.321407598    5.431995147
  790 SOLV  HW1     4495    5.642478933    1.289330999    5.429173018
  790 SOLV  HW2     4496    5.790568146    1.262310170    5.492463941
  791 SOLV  OW      4497    5.017934716    5.411361568    2.328474192
  791 SOLV  HW1     4498    5.084486286    5.485998366    2.327164529
  791 SOLV  HW2     4499    5.039122815    5.346546542    2.255320076
  792 SOLV  OW      4500    2.392258343    4.188493747    5.633421135
  792 SOLV  HW1     4501    2.301047783    4.155516885    5.657774718
  792 SOLV  HW2     4502    2.421934534    4.256740351    5.700216486
  793 SOLV  OW      4503    3.783787635    4.176272494    4.808316883
  793 SOLV  HW1     4504    3.787479628    4.255567348    4.747489571
  793 SOLV  HW2     4505    3.834398796    4.196261752    4.892222840
  794 SOLV  OW      4506    1.388456038    1.700433222    3.116439201
  794 SOLV  HW1     4507    1.333134956    1.644448404    3.178136674
  794 SOLV  HW2     4508    1.388741697    1.795122057    3.148613432
  795 SOLV  OW      4509    0.531976484    5.614163806    2.397815421
  795 SOLV  HW1     4510    0.468254554    5.690770794    2.389300492
  795 SOLV  HW2     4511    0.573576883    5.615386125    2.488752189
  796 SOLV  OW      4512    6.749566415    1.549468441    6.719843187
  796 SOLV  HW1     4513    6.724316824    1.485072869    6.647614295
  796 SOLV  HW2     4514    6.678007155    1.618690158    6.729272828
  797 SOLV  OW      4515    1.872204523    2.771581723    0.081228039
  797 SOLV  HW1     4516    1.804712380    2.705016733    0.049363356
  797 SOLV  HW2     4517    1.912376524    2.818541651    0.002600054
  798 SOLV  OW      4518    1.434976837    3.577047321    0.264719659
  798 SOLV  HW1     4519    1.345641996    3.583487118    0.220227955
  798 SOLV  HW2     4520    1.505236668    3.613952112    0.203866227
  799 SOLV  OW      4521    5.175499646    6.501767095    2.413940888
  799 SOLV  HW1     4522    5.234389522    6.569336393    2.458301655
  799 SOLV  HW2     4523    5.149986149    6.534445274    2.322931933
  800 SOLV  OW      4524    5.289264465    5.561761391    2.698777851
  800 SOLV  HW1     4525    5.382532592    5.585581375    2.671657732
  800 SOLV  HW2     4526    5.292233747    5.495717753    2.773819024
  801 SOLV  OW      4527    4.876791655    6.524138313    1.681139331
  801 SOLV  HW1     4528    4.875372766    6.618913542    1.713030360
  801 SOLV  HW2     4529    4.899308028    6.463623402    1.757509084
  802 SOLV  OW      4530    3.478055640    3.938937593    1.976848352
  802 SOLV  HW1     4531    3.457500837    4.006718671    1.906245088
  802 SOLV  HW2     4532    3.414700265    3.861997074    1.968615367
  803 SOLV  OW      4533    6.020046174    4.299515048    3.533411562
  803 SOLV  HW1     4534    5.986459773    4.365551636    3.466236874
  803 SOLV  HW2     4535    5.958670667    4.220603892    3.536123913
  804 SOLV  OW      4536    4.331663687    5.317396352    0.049064386
  804 SOLV  HW1     4537    4.279975340    5.402246439    0.060490255
  804 SOLV  HW2     4538    4.353561851    5.279372134    0.138932667
  805 SOLV  OW      4539    0.921398016    4.895716572    6.647226036
  805 SOLV  HW1     4540    0.908575792    4.853975420    6.737197191
  805 SOLV  HW2     4541    0.881037241    4.987217794    6.646895589
  806 SOLV  OW      4542    0.026641923    4.043697187    1.825695354
  806 SOLV  HW1     4543    0.037826892    4.116834911    1.758422298
  806 SOLV  HW2     4544    0.091215334    4.057384198    1.900826789
  807 SOLV  OW      4545    0.502903412    1.593375978    1.938135634
  807 SOLV  HW1     4546    0.503359052    1.693365487    1.936271082
  807 SOLV  HW2     4547    0.533903136    1.561586816    2.027746337
  808 SOLV  OW      4548    3.509921184    6.895207761    2.803490524
  808 SOLV  HW1     4549    3.548167992    6.877595079    2.894202591
  808 SOLV  HW2     4550    3.488117176    6.808293592    2.759082330
  809 SOLV  OW      4551    2.927945958    3.219312420    1.722817584
  809 SOLV  HW1     4552    2.921596390    3.121747958    1.701822517
  809 SOLV  HW2     4553    2.928835716    3.232049043    1.821998636
  810 SOLV  OW      4554    4.375919523    0.682809807    5.515413265
  810 SOLV  HW1     4555    4.285674194    0.659593825    5.551721096
  810 SOLV  HW2     4556    4.445502463    0.664435880    5.584853562
  811 SOLV  OW      4557    2.619666379    3.374466039    0.138753443
  811 SOLV  HW1     4558    2.636730575    3.385737520    0.236647966
  811 SOLV  HW2     4559    2.695491587    3.414063526    0.086944720
  812 SOLV  OW      4560    4.207709901    1.146578591    6.362442877
  812 SOLV  HW1     4561    4.291341291    1.192891592    6.333071195
  812 SOLV  HW2     4562    4.228861902    1.084151595    6.437657143
  813 SOLV  OW      4563    0.790208609    5.036109037    2.909668120
  813 SOLV  HW1     4564    0.861591506    5.085535809    2.860037346
  813 SOLV  HW2     4565    0.745768302    5.097966916    2.974478311
  814 SOLV  OW      4566    5.609040773    0.438420970    2.042332407
  814 SOLV  HW1     4567    5.689108126    0.489663061    2.011263568
  814 SOLV  HW2     4568    5.545789938    0.425889985    1.965885457
  815 SOLV  OW      4569    3.739323550    1.680172208    2.923559261
  815 SOLV  HW1     4570    3.737732776    1.704132837    2.826478511
  815 SOLV  HW2     4571    3.748405529    1.763392213    2.978270144
  816 SOLV  OW      4572    4.787471269    4.130546957    0.541056519
  816 SOLV  HW1     4573    4.730893957    4.083565083    0.608818196
  816 SOLV  HW2     4574    4.883946648    4.111606738    0.559322973
  817 SOLV  OW      4575    6.452505175    1.989225921    6.015148747
  817 SOLV  HW1     4576    6.455786428    2.034661990    5.926118647
  817 SOLV  HW2     4577    6.365603892    1.940637159    6.024570272
  818 SOLV  OW      4578    2.467741419    6.815062079    4.036613972
  818 SOLV  HW1     4579    2.527249511    6.824776949    3.956837146
  818 SOLV  HW2     4580    2.396148992    6.884807567    4.033454003
  819 SOLV  OW      4581    4.066704006    3.018622531    1.420232116
  819 SOLV  HW1     4582    4.105566021    2.931511490    1.390209737
  819 SOLV  HW2     4583    4.087861001    3.089491407    1.352927747
  820 SOLV  OW      4584    6.387399203    0.529098938    5.277200238
  820 SOLV  HW1     4585    6.483996622    0.521665624    5.302002276
  820 SOLV  HW2     4586    6.378862988    0.579416095    5.191195762
  821 SOLV  OW      4587    2.745737495    3.018507809    2.069636205
  821 SOLV  HW1     4588    2.772647116    2.926170176    2.097047180
  821 SOLV  HW2     4589    2.703000890    3.015307557    1.979275316
  822 SOLV  OW      4590    6.216745468    1.536829779    0.394511881
  822 SOLV  HW1     4591    6.274362042    1.491316498    0.326613048
  822 SOLV  HW2     4592    6.148387116    1.593016623    0.347912900
  823 SOLV  OW      4593    2.209254581    0.239904724    3.083432981
  823 SOLV  HW1     4594    2.176145652    0.306582330    3.150214400
  823 SOLV  HW2     4595    2.309119726    0.235924895    3.087034466
  824 SOLV  OW      4596    6.811290381    0.046893426    2.459564225
  824 SOLV  HW1     4597    6.847747309    0.019782987    2.548658516
  824 SOLV  HW2     4598    6.882792213    0.092914018    2.406919359
  825 SOLV  OW      4599    5.663211797    3.480940675    0.229405405
  825 SOLV  HW1     4600    5.732149291    3.437980622    0.287748079
  825 SOLV  HW2     4601    5.640197898    3.419285678    0.154100326
  826 SOLV  OW      4602    4.572025020    5.651471655    4.154315031
  826 SOLV  HW1     4603    4.548229039    5.669150058    4.249829635
  826 SOLV  HW2     4604    4.632753403    5.572173437    4.149244107
  827 SOLV  OW      4605    1.414878302    1.494398611    1.449061056
  827 SOLV  HW1     4606    1.460544092    1.424936171    1.393461601
  827 SOLV  HW2     4607    1.325495961    1.515349122    1.409392134
  828 SOLV  OW      4608    4.432407574    4.495158325    3.197731141
  828 SOLV  HW1     4609    4.393545116    4.432835611    3.265605706
  828 SOLV  HW2     4610    4.459162304    4.443407865    3.116445077
  829 SOLV  OW      4611    1.795344935    1.320506097    2.746309583
  829 SOLV  HW1     4612    1.863491880    1.388503130    2.719219013
  829 SOLV  HW2     4613    1.715332702    1.327981057    2.686781108
  830 SOLV  OW      4614    1.573526424    4.270910806    2.669823817
  830 SOLV  HW1     4615    1.664999863    4.276696622    2.629835496
  830 SOLV  HW2     4616    1.505992141    4.259447854    2.596970433
  831 SOLV  OW      4617    5.710890874    1.493388042    2.856215973
  831 SOLV  HW1     4618    5.676358825    1.405207579    2.888365710
  831 SOLV  HW2     4619    5.635225226    1.547306195    2.819211593
  832 SOLV  OW      4620    1.208048208    2.424809020    1.316569423
  832 SOLV  HW1     4621    1.177574936    2.440724045    1.222655127
  832 SOLV  HW2     4622    1.171607262    2.337533639    1.349076678
  833 SOLV  OW      4623    4.077327316    6.570377777    5.652960405
  833 SOLV  HW1     4624    3.995487282    6.575674737    5.595727367
  833 SOLV  HW2     4625    4.055784215    6.521392374    5.737445348
  834 SOLV  OW      4626    4.696066500    1.669055343    5.626211030
  834 SOLV  HW1     4627    4.611953720    1.615656037    5.634879253
  834 SOLV  HW2     4628    4.679728181    1.762379015    5.658230302
  835 SOLV  OW      4629    0.908634345    2.482545922    5.627335419
  835 SOLV  HW1     4630    0.959137792    2.396311628    5.631131724
  835 SOLV  HW2     4631    0.938556460    2.541992750    5.701981570
  836 SOLV  OW      4632    3.663791975    6.790028339    5.742886855
  836 SOLV  HW1     4633    3.589290892    6.725059831    5.758063126
  836 SOLV  HW2     4634    3.670640441    6.851763090    5.821267685
  837 SOLV  OW      4635    1.013709233    5.989653308    3.995638855
  837 SOLV  HW1     4636    1.031467811    6.076298536    3.948959493
  837 SOLV  HW2     4637    1.099900662    5.940709162    4.008949057
  838 SOLV  OW      4638    4.191951715    0.391844651    2.502679788
  838 SOLV  HW1     4639    4.286437535    0.367734342    2.524873595
  838 SOLV  HW2     4640    4.156731537    0.328541745    2.433733179
  839 SOLV  OW      4641    2.902998028    1.394109697    0.694984932
  839 SOLV  HW1     4642    2.954898518    1.464730231    0.646811697
  839 SOLV  HW2     4643    2.805802127    1.417633504    0.693912077
  840 SOLV  OW      4644    6.534643423    4.885392055    0.897145155
  840 SOLV  HW1     4645    6.566909574    4.835451706    0.816731407
  840 SOLV  HW2     4646    6.526894307    4.982626750    0.875080068
  841 SOLV  OW      4647    4.821980301    4.443127998    2.430151759
  841 SOLV  HW1     4648    4.911197737    4.425553952    2.471780204
  841 SOLV  HW2     4649    4.751840923    4.445407288    2.501403377
  842 SOLV  OW      4650    3.705008437    5.809861943    4.409058385
  842 SOLV  HW1     4651    3.614841539    5.838281226    4.376437827
  842 SOLV  HW2     4652    3.774010969    5.832730448    4.340374510
  843 SOLV  OW      4653    6.348440926    1.722912159    3.740397268
  843 SOLV  HW1     4654    6.363800487    1.699494137    3.644390256
  843 SOLV  HW2     4655    6.433376945    1.710497269    3.791714147
  844 SOLV  OW      4656    3.913123047    2.644068495    2.438006560
  844 SOLV  HW1     4657    3.986131915    2.616043566    2.375682868
  844 SOLV  HW2     4658    3.919905170    2.742344946    2.455200636
  845 SOLV  OW      4659    1.346268169    6.189870596    3.833013780
  845 SOLV  HW1     4660    1.441437007    6.159136300    3.833075531
  845 SOLV  HW2     4661    1.333149175    6.257497185    3.760514087
  846 SOLV  OW      4662    3.565764806    3.348426807    4.896725080
  846 SOLV  HW1     4663    3.566752313    3.404068259    4.979809060
  846 SOLV  HW2     4664    3.579680496    3.407266942    4.817062800
  847 SOLV  OW      4665    3.221031407    2.021398446    4.199211271
  847 SOLV  HW1     4666    3.131238585    2.004868263    4.240026581
  847 SOLV  HW2     4667    3.290358483    1.969279176    4.249001900
  848 SOLV  OW      4668    0.837505192    3.581255001    4.308743999
  848 SOLV  HW1     4669    0.925305088    3.533507005    4.305171942
  848 SOLV  HW2     4670    0.792869096    3.562409227    4.396230444
  849 SOLV  OW      4671    2.835515395    5.012026774    4.471341465
  849 SOLV  HW1     4672    2.928099285    5.023930736    4.507235228
  849 SOLV  HW2     4673    2.769061686    5.031265679    4.543560456
  850 SOLV  OW      4674    3.262588580    0.673971289    6.723020284
  850 SOLV  HW1     4675    3.223513207    0.662889254    6.814409015
  850 SOLV  HW2     4676    3.357904871    0.703206798    6.730864670
  851 SOLV  OW      4677    6.602709139    2.435302343    1.084787850
  851 SOLV  HW1     4678    6.667603987    2.490850650    1.136793141
  851 SOLV  HW2     4679    6.509816285    2.453794870    1.116888586
  852 SOLV  OW      4680    4.401501701    4.016314739    0.174217550
  852 SOLV  HW1     4681    4.385744564    4.105989045    0.215571710
  852 SOLV  HW2     4682    4.484976792    4.019199256    0.119231343
  853 SOLV  OW      4683    5.670969289    0.162921189    3.951806689
  853 SOLV  HW1     4684    5.739631565    0.140528060    3.882627530
  853 SOLV  HW2     4685    5.604995393    0.227612232    3.913542407
  854 SOLV  OW      4686    4.776359663    3.901417987    6.140066184
  854 SOLV  HW1     4687    4.858872169    3.864933092    6.183219770
  854 SOLV  HW2     4688    4.773731395    4.000697436    6.151829121
  855 SOLV  OW      4689    3.709257721    1.781926693    1.060167273
  855 SOLV  HW1     4690    3.751099763    1.805131293    1.147988847
  855 SOLV  HW2     4691    3.609821292    1.789635153    1.067574017
  856 SOLV  OW      4692    6.550536212    5.142772881    6.452469432
  856 SOLV  HW1     4693    6.549732898    5.209690842    6.378153911
  856 SOLV  HW2     4694    6.601330162    5.179915803    6.530198150
  857 SOLV  OW      4695    4.898726063    4.543524876    4.197035099
  857 SOLV  HW1     4696    4.995620083    4.523585820    4.182345909
  857 SOLV  HW2     4697    4.847592046    4.457778769    4.202922921
  858 SOLV  OW      4698    5.429699054    5.200302594    1.079629253
  858 SOLV  HW1     4699    5.432190017    5.284905483    1.026361099
  858 SOLV  HW2     4700    5.442006657    5.221591719    1.176565233
  859 SOLV  OW      4701    6.349969443    4.669858227    0.412609286
  859 SOLV  HW1     4702    6.399110703    4.703450477    0.332244894
  859 SOLV  HW2     4703    6.338591597    4.744425686    0.478274861
  860 SOLV  OW      4704    5.410556718    2.849212799    3.590918139
  860 SOLV  HW1     4705    5.402119173    2.948232795    3.602126315
  860 SOLV  HW2     4706    5.333131908    2.815000277    3.537658222
  861 SOLV  OW      4707    6.759256783    2.065736452    0.979089156
  861 SOLV  HW1     4708    6.720228059    1.976590443    0.956035539
  861 SOLV  HW2     4709    6.719488499    2.135832064    0.919871458
  862 SOLV  OW      4710    4.116888805    4.391482452    6.793227717
  862 SOLV  HW1     4711    4.075865134    4.482611938    6.796984639
  862 SOLV  HW2     4712    4.097200929    4.349718981    6.704515579
  863 SOLV  OW      4713    3.774867179    0.836557642    4.289992813
  863 SOLV  HW1     4714    3.758086627    0.929788942    4.257932527
  863 SOLV  HW2     4715    3.866795258    0.830762329    4.328942700
  864 SOLV  OW      4716    1.289715953    5.850142726    3.684542826
  864 SOLV  HW1     4717    1.349143339    5.904047401    3.744241240
  864 SOLV  HW2     4718    1.271645868    5.761361986    3.726883375
  865 SOLV  OW      4719    1.960479579    5.478611041    1.189601257
  865 SOLV  HW1     4720    1.994858064    5.506146421    1.279388185
  865 SOLV  HW2     4721    1.861678052    5.493612265    1.185727838
  866 SOLV  OW      4722    4.810266054    1.812962158    3.561021828
  866 SOLV  HW1     4723    4.906196091    1.815475708    3.589181247
  866 SOLV  HW2     4724    4.780112215    1.717871605    3.553931046
  867 SOLV  OW      4725    2.464606375    4.793667037    2.545075908
  867 SOLV  HW1     4726    2.511189161    4.871587982    2.587025713
  867 SOLV  HW2     4727    2.418475430    4.823480201    2.461502461
  868 SOLV  OW      4728    1.102955145    4.115292519    3.422025837
  868 SOLV  HW1     4729    1.104488394    4.028769160    3.472138651
  868 SOLV  HW2     4730    1.009166135    4.149738954    3.417907713
  869 SOLV  OW      4731    3.530012578    4.305252714    3.477403424
  869 SOLV  HW1     4732    3.608753429    4.312254312    3.416160055
  869 SOLV  HW2     4733    3.453997667    4.358503431    3.440149229
  870 SOLV  OW      4734    1.845503562    5.535592007    2.858357569
  870 SOLV  HW1     4735    1.747498370    5.545482209    2.841064380
  870 SOLV  HW2     4736    1.890468119    5.500611092    2.776160488
  871 SOLV  OW      4737    3.397355813    1.433412919    6.031412789
  871 SOLV  HW1     4738    3.425209953    1.366865347    6.100676243
  871 SOLV  HW2     4739    3.297919348    1.431012334    6.020998471
  872 SOLV  OW      4740    4.648219200    5.529505936    0.011547576
  872 SOLV  HW1     4741    4.581118077    5.590417898    0.053821803
  872 SOLV  HW2     4742    4.605966786    5.481739679   -0.065478473
  873 SOLV  OW      4743    0.381115098    3.770972704    6.653783098
  873 SOLV  HW1     4744    0.303016469    3.770401046    6.591319470
  873 SOLV  HW2     4745    0.442962793    3.845588570    6.629110259
  874 SOLV  OW      4746    0.261350134    3.226200679    5.290857997
  874 SOLV  HW1     4747    0.202656456    3.305180252    5.273002029
  874 SOLV  HW2     4748    0.228815166    3.178269107    5.372377904
  875 SOLV  OW      4749    6.142228048    2.660988823    0.868956605
  875 SOLV  HW1     4750    6.158856642    2.568773897    0.903904757
  875 SOLV  HW2     4751    6.224503049    2.716539591    0.881054590
  876 SOLV  OW      4752    1.380493549    4.621318085    4.097277457
  876 SOLV  HW1     4753    1.344808411    4.701893249    4.144559191
  876 SOLV  HW2     4754    1.424248407    4.560483855    4.163505203
  877 SOLV  OW      4755    6.635360533    4.265306181    5.590806829
  877 SOLV  HW1     4756    6.695471173    4.344300621    5.578624714
  877 SOLV  HW2     4757    6.647818617    4.201884994    5.514489664
  878 SOLV  OW      4758    2.571550383    0.689174309    2.624503178
  878 SOLV  HW1     4759    2.633706174    0.763918974    2.601017759
  878 SOLV  HW2     4760    2.584257567    0.613779734    2.560038189
  879 SOLV  OW      4761    2.997073148    4.903555174    5.811544022
  879 SOLV  HW1     4762    3.044785106    4.821527187    5.843109294
  879 SOLV  HW2     4763    3.036710519    4.933879089    5.724880141
  880 SOLV  OW      4764    1.429390623    2.857876032    5.721548974
  880 SOLV  HW1     4765    1.349153188    2.841007704    5.664289515
  880 SOLV  HW2     4766    1.489179251    2.924142982    5.676434823
  881 SOLV  OW      4767    3.908262842    3.740026844    1.872487437
  881 SOLV  HW1     4768    3.930006129    3.660812404    1.929515813
  881 SOLV  HW2     4769    3.907945940    3.822596305    1.928897346
  882 SOLV  OW      4770    3.166849013    6.526682982    3.093975595
  882 SOLV  HW1     4771    3.096586959    6.596918750    3.082570560
  882 SOLV  HW2     4772    3.245317745    6.548318784    3.035869248
  883 SOLV  OW      4773    4.010201431    5.787270986    4.596785068
  883 SOLV  HW1     4774    3.956505040    5.859590686    4.553331828
  883 SOLV  HW2     4775    3.994598733    5.788964132    4.695553632
  884 SOLV  OW      4776    2.148008265    0.768275105    3.048155530
  884 SOLV  HW1     4777    2.098848137    0.854971386    3.039866850
  884 SOLV  HW2     4778    2.117598360    0.720483369    3.130573430
  885 SOLV  OW      4779    0.870326230    3.541002569    3.508954252
  885 SOLV  HW1     4780    0.905075520    3.447277622    3.512057649
  885 SOLV  HW2     4781    0.898803779    3.589839511    3.591449427
  886 SOLV  OW      4782    1.770784221    0.104701784    1.830638429
  886 SOLV  HW1     4783    1.807868169    0.017140133    1.861584688
  886 SOLV  HW2     4784    1.783821448    0.113355028    1.731870791
  887 SOLV  OW      4785    2.205651089    3.675149187    3.906485918
  887 SOLV  HW1     4786    2.204326931    3.765885558    3.864473401
  887 SOLV  HW2     4787    2.147935108    3.675411962    3.988159690
  888 SOLV  OW      4788    1.866579641    3.210103329    5.900871825
  888 SOLV  HW1     4789    1.781121813    3.260007490    5.915299216
  888 SOLV  HW2     4790    1.847205341    3.123493039    5.854776053
  889 SOLV  OW      4791    1.876774692    3.338286408    2.383900800
  889 SOLV  HW1     4792    1.960062190    3.304913916    2.339731753
  889 SOLV  HW2     4793    1.810546757    3.263671371    2.390824502
  890 SOLV  OW      4794    1.733048857    4.860599983    6.109926668
  890 SOLV  HW1     4795    1.657706621    4.812740783    6.155032114
  890 SOLV  HW2     4796    1.816704584    4.806448937    6.118339588
  891 SOLV  OW      4797    2.872093511    3.822756389    5.222614587
  891 SOLV  HW1     4798    2.843302675    3.730619782    5.248762696
  891 SOLV  HW2     4799    2.791951737    3.882293806    5.216757182
  892 SOLV  OW      4800    4.748567430    5.289147414    1.200001880
  892 SOLV  HW1     4801    4.691675854    5.262077288    1.122333754
  892 SOLV  HW2     4802    4.792650969    5.208203078    1.238814984
  893 SOLV  OW      4803    6.347434265    0.146823018    3.480751465
  893 SOLV  HW1     4804    6.338647751    0.085205559    3.559020347
  893 SOLV  HW2     4805    6.263008966    0.199340188    3.470064560
  894 SOLV  OW      4806    3.804097290    1.368456923    6.926191501
  894 SOLV  HW1     4807    3.754488225    1.303469144    6.868611456
  894 SOLV  HW2     4808    3.880834356    1.406717161    6.874737920
  895 SOLV  OW      4809    4.949492304    6.283543347    4.393811906
  895 SOLV  HW1     4810    4.911176978    6.275691260    4.301768361
  895 SOLV  HW2     4811    4.913011075    6.365395509    4.438209063
  896 SOLV  OW      4812    0.898240896    2.476843195    6.046224853
  896 SOLV  HW1     4813    0.890168654    2.391676880    5.994423392
  896 SOLV  HW2     4814    0.867964066    2.553380836    5.989416573
  897 SOLV  OW      4815    2.864838557    4.140309683    2.981067014
  897 SOLV  HW1     4816    2.895801383    4.222575071    2.933384271
  897 SOLV  HW2     4817    2.885969391    4.148331285    3.078478696
  898 SOLV  OW      4818    5.027601006    3.126675229    5.610303232
  898 SOLV  HW1     4819    5.112688020    3.133733811    5.558228773
  898 SOLV  HW2     4820    4.949709300    3.134165870    5.548029185
  899 SOLV  OW      4821    6.850712267    4.856108024    3.945192372
  899 SOLV  HW1     4822    6.812318153    4.888020362    4.031848672
  899 SOLV  HW2     4823    6.950465090    4.853574995    3.951878540
  900 SOLV  OW      4824    3.515083551    2.516494207    1.703786871
  900 SOLV  HW1     4825    3.602396613    2.475348307    1.729962472
  900 SOLV  HW2     4826    3.531146108    2.608008747    1.666789260
  901 SOLV  OW      4827    0.212534612    5.098976930    5.061647729
  901 SOLV  HW1     4828    0.158232198    5.172382551    5.020870289
  901 SOLV  HW2     4829    0.262987608    5.134612840    5.140289139
  902 SOLV  OW      4830    4.481009485    0.820456833    1.721750957
  902 SOLV  HW1     4831    4.440671335    0.898136034    1.673373387
  902 SOLV  HW2     4832    4.577428314    0.811969496    1.696592726
  903 SOLV  OW      4833    2.694691621    0.742321760    0.477936847
  903 SOLV  HW1     4834    2.727378189    0.808540931    0.410496729
  903 SOLV  HW2     4835    2.599341767    0.762191379    0.500633708
  904 SOLV  OW      4836    4.405650308    1.977237088    6.252820207
  904 SOLV  HW1     4837    4.485421896    2.037543295    6.253985416
  904 SOLV  HW2     4838    4.420186494    1.904053169    6.186228424
  905 SOLV  OW      4839    5.972241276    3.612081843    0.798614890
  905 SOLV  HW1     4840    5.959122498    3.709521375    0.780309364
  905 SOLV  HW2     4841    6.067876182    3.595262515    0.822544782
  906 SOLV  OW      4842    3.068211395    4.107260478    6.293828562
  906 SOLV  HW1     4843    3.060511212    4.087783719    6.196038106
  906 SOLV  HW2     4844    3.117776634    4.193133752    6.306890817
  907 SOLV  OW      4845    1.952426073    0.520557383    0.293456847
  907 SOLV  HW1     4846    1.999695875    0.604630391    0.319891860
  907 SOLV  HW2     4847    1.941124339    0.462033756    0.373760738
  908 SOLV  OW      4848    5.175766480    4.080065173    1.060416270
  908 SOLV  HW1     4849    5.103652682    4.146114494    1.039511180
  908 SOLV  HW2     4850    5.233357268    4.115790328    1.133947954
  909 SOLV  OW      4851    5.361460893    4.282280090    1.154043709
  909 SOLV  HW1     4852    5.398677238    4.359641509    1.102744124
  909 SOLV  HW2     4853    5.308986997    4.316228990    1.232116822
  910 SOLV  OW      4854    4.190071500    3.072766522    2.417103795
  910 SOLV  HW1     4855    4.176419383    3.166101742    2.450322492
  910 SOLV  HW2     4856    4.188093192    3.072365334    2.317117803
  911 SOLV  OW      4857    4.537181849    3.910244523    3.882851738
  911 SOLV  HW1     4858    4.444859425    3.881478049    3.857339928
  911 SOLV  HW2     4859    4.592538114    3.829671982    3.903959856
  912 SOLV  OW      4860    2.532390903    5.963494909    2.195534188
  912 SOLV  HW1     4861    2.629618389    5.986835367    2.197492623
  912 SOLV  HW2     4862    2.492830166    5.977948508    2.286241073
  913 SOLV  OW      4863    1.459497038    5.889206222    2.522437767
  913 SOLV  HW1     4864    1.382743695    5.830261688    2.497218330
  913 SOLV  HW2     4865    1.531585361    5.881324121    2.453571250
  914 SOLV  OW      4866    5.740243972    5.654930542    1.492218701
  914 SOLV  HW1     4867    5.826946883    5.629427424    1.449398714
  914 SOLV  HW2     4868    5.709860253    5.581118465    1.552467851
  915 SOLV  OW      4869    6.036506883    5.584736917    1.384297255
  915 SOLV  HW1     4870    6.094332299    5.604392180    1.463489572
  915 SOLV  HW2     4871    6.041021319    5.661168695    1.319960314
  916 SOLV  OW      4872    0.221074050    2.078182188    6.725949847
  916 SOLV  HW1     4873    0.278919762    1.997009020    6.734103514
  916 SOLV  HW2     4874    0.224054151    2.111894823    6.631842581
  917 SOLV  OW      4875    5.471159497    0.502030107    4.663924443
  917 SOLV  HW1     4876    5.479446987    0.489528446    4.762799515
  917 SOLV  HW2     4877    5.386661105    0.551494399    4.643563270
  918 SOLV  OW      4878    6.704118517    4.092479317    6.584415462
  918 SOLV  HW1     4879    6.744938646    4.174953879    6.545259200
  918 SOLV  HW2     4880    6.742997605    4.075870277    6.675047310
  919 SOLV  OW      4881    4.554468674    6.103423166    0.197010596
  919 SOLV  HW1     4882    4.596499396    6.192661493    0.213438401
  919 SOLV  HW2     4883    4.507925758    6.072738766    0.280029382
  920 SOLV  OW      4884    3.730603750    4.578590226    0.313038431
  920 SOLV  HW1     4885    3.760471432    4.539195853    0.226104476
  920 SOLV  HW2     4886    3.810032350    4.593237537    0.372013671
  921 SOLV  OW      4887    2.231747768    5.895169507    4.305880385
  921 SOLV  HW1     4888    2.212521803    5.991574464    4.287500857
  921 SOLV  HW2     4889    2.145619951    5.845118713    4.314724677
  922 SOLV  OW      4890    1.912514230    2.866407058    3.871870249
  922 SOLV  HW1     4891    1.956364102    2.883756904    3.960061977
  922 SOLV  HW2     4892    1.935345376    2.940107319    3.808242593
  923 SOLV  OW      4893    6.750897698    5.692191423    3.797093642
  923 SOLV  HW1     4894    6.769896814    5.773002298    3.741321850
  923 SOLV  HW2     4895    6.684215803    5.715503351    3.867887711
  924 SOLV  OW      4896    3.633196220    4.725537647    0.759480161
  924 SOLV  HW1     4897    3.680745459    4.708528959    0.845791870
  924 SOLV  HW2     4898    3.602308012    4.638654556    0.720787251
  925 SOLV  OW      4899    4.572424051    4.142758085    4.032142816
  925 SOLV  HW1     4900    4.609636181    4.055551258    4.000338108
  925 SOLV  HW2     4901    4.528695284    4.190176647    3.955719087
  926 SOLV  OW      4902    6.754141786    1.768299603    4.079605870
  926 SOLV  HW1     4903    6.842609945    1.811565407    4.062204756
  926 SOLV  HW2     4904    6.705883339    1.818763008    4.151200884
  927 SOLV  OW      4905    2.926995323    0.153185088    1.865721317
  927 SOLV  HW1     4906    2.970991146    0.149957805    1.775967838
  927 SOLV  HW2     4907    2.976324437    0.093654318    1.929159727
  928 SOLV  OW      4908    1.646618396    2.366639828    2.350226940
  928 SOLV  HW1     4909    1.631345660    2.270345508    2.327999039
  928 SOLV  HW2     4910    1.572012113    2.399722273    2.408014037
  929 SOLV  OW      4911    3.138976267    2.576167912    1.506742326
  929 SOLV  HW1     4912    3.132251349    2.671722283    1.535481922
  929 SOLV  HW2     4913    3.082733996    2.519291365    1.566772950
  930 SOLV  OW      4914    4.755005682    6.359690254    6.227246419
  930 SOLV  HW1     4915    4.788814834    6.281250771    6.175229919
  930 SOLV  HW2     4916    4.724076750    6.430749874    6.164037066
  931 SOLV  OW      4917    5.433416530    2.358033215    0.836854927
  931 SOLV  HW1     4918    5.452919740    2.416578730    0.758156277
  931 SOLV  HW2     4919    5.506376297    2.290384568    0.846946542
  932 SOLV  OW      4920    3.563642206    2.165484559    2.197375253
  932 SOLV  HW1     4921    3.479268695    2.145258999    2.147637300
  932 SOLV  HW2     4922    3.543754577    2.172806226    2.295112731
  933 SOLV  OW      4923    5.708281081    5.400668099    2.594260653
  933 SOLV  HW1     4924    5.750674666    5.386473896    2.504800575
  933 SOLV  HW2     4925    5.762841128    5.355072781    2.664588649
  934 SOLV  OW      4926    1.913848740    6.232851848    4.047821590
  934 SOLV  HW1     4927    1.971125445    6.160269718    4.009709143
  934 SOLV  HW2     4928    1.942005359    6.320950447    4.009779147
  935 SOLV  OW      4929    2.410203167    2.381170641    6.002543280
  935 SOLV  HW1     4930    2.324711257    2.337467540    5.974595713
  935 SOLV  HW2     4931    2.432072214    2.455241528    5.939005235
  936 SOLV  OW      4932    6.271523785    4.571600663    1.926824821
  936 SOLV  HW1     4933    6.207239935    4.648164719    1.929431742
  936 SOLV  HW2     4934    6.227760075    4.492814954    1.883478989
  937 SOLV  OW      4935    1.571037397    5.523892966    1.400686074
  937 SOLV  HW1     4936    1.480800649    5.519022609    1.443527612
  937 SOLV  HW2     4937    1.641725130    5.512707011    1.470540684
  938 SOLV  OW      4938    5.375482008    6.049412870    3.073252785
  938 SOLV  HW1     4939    5.450098782    6.052597693    3.006743493
  938 SOLV  HW2     4940    5.338153300    6.141328925    3.085871608
  939 SOLV  OW      4941    5.387990629    1.256158258    5.711382957
  939 SOLV  HW1     4942    5.460944504    1.289031194    5.771373053
  939 SOLV  HW2     4943    5.309045686    1.229280979    5.766583244
  940 SOLV  OW      4944    5.234020154    5.212915964    3.697033220
  940 SOLV  HW1     4945    5.247752734    5.292856786    3.755534489
  940 SOLV  HW2     4946    5.230750643    5.241822299    3.601350536
  941 SOLV  OW      4947    2.004086897    4.580003674    0.744436379
  941 SOLV  HW1     4948    1.904471046    4.577594676    0.735935921
  941 SOLV  HW2     4949    2.041182019    4.648893700    0.682150788
  942 SOLV  OW      4950    0.888909616    1.293213744    3.122991779
  942 SOLV  HW1     4951    0.979036977    1.272759712    3.084800347
  942 SOLV  HW2     4952    0.820770542    1.232675204    3.081834401
  943 SOLV  OW      4953    6.313987178    5.416721442    0.370378795
  943 SOLV  HW1     4954    6.288615892    5.368313895    0.454131910
  943 SOLV  HW2     4955    6.352501725    5.505979434    0.393856866
  944 SOLV  OW      4956    6.562600624    0.140861074    1.070774642
  944 SOLV  HW1     4957    6.537551641    0.115398514    0.977364292
  944 SOLV  HW2     4958    6.643691074    0.089433466    1.098717159
  945 SOLV  OW      4959    4.534658076    4.656528705    1.252476264
  945 SOLV  HW1     4960    4.513663478    4.559971031    1.267831371
  945 SOLV  HW2     4961    4.626311037    4.676595401    1.287073324
  946 SOLV  OW      4962    4.924691241    6.721474453    0.354761164
  946 SOLV  HW1     4963    5.019429114    6.732841370    0.324837550
  946 SOLV  HW2     4964    4.864362895    6.774590912    0.295254683
  947 SOLV  OW      4965    6.776408102    1.600210194    2.445609347
  947 SOLV  HW1     4966    6.780390752    1.521788980    2.507530170
  947 SOLV  HW2     4967    6.799337215    1.683549918    2.495894934
  948 SOLV  OW      4968    0.016438482    1.742344156    1.234329384
  948 SOLV  HW1     4969   -0.020275351    1.693022680    1.155456214
  948 SOLV  HW2     4970    0.043523089    1.834461360    1.206359455
  949 SOLV  OW      4971    0.721555068    6.843701682    5.094071362
  949 SOLV  HW1     4972    0.799461386    6.781012722    5.094868485
  949 SOLV  HW2     4973    0.734830719    6.912421151    5.022648076
  950 SOLV  OW      4974    4.976377249    4.567956671    6.333220502
  950 SOLV  HW1     4975    5.041599755    4.612591463    6.394502042
  950 SOLV  HW2     4976    5.002558565    4.585396866    6.238288980
  951 SOLV  OW      4977    1.352009066    3.014890498    1.847286365
  951 SOLV  HW1     4978    1.437835831    3.008987325    1.796307385
  951 SOLV  HW2     4979    1.295235390    3.087565526    1.808621340
  952 SOLV  OW      4980    2.612952425    1.615837393    0.061484946
  952 SOLV  HW1     4981    2.682393351    1.649477628    0.125107130
  952 SOLV  HW2     4982    2.550903945    1.690472945    0.037379133
  953 SOLV  OW      4983    1.138214232    5.363114645    4.255769474
  953 SOLV  HW1     4984    1.084719994    5.358931680    4.171374672
  953 SOLV  HW2     4985    1.076897760    5.356070661    4.334460258
  954 SOLV  OW      4986    6.227620923    1.091303520    2.702612050
  954 SOLV  HW1     4987    6.272847488    1.151988492    2.637252846
  954 SOLV  HW2     4988    6.288659584    1.015430948    2.725361310
  955 SOLV  OW      4989    6.075266111    6.109969087    4.602630666
  955 SOLV  HW1     4990    6.155732941    6.071701109    4.557220299
  955 SOLV  HW2     4991    6.103557492    6.183669639    4.664024100
  956 SOLV  OW      4992    2.580771487    0.233633156    2.060974685
  956 SOLV  HW1     4993    2.625120612    0.159280743    2.010910038
  956 SOLV  HW2     4994    2.486529858    0.207856545    2.082319251
  957 SOLV  OW      4995    3.329124797    4.072536352    3.810206545
  957 SOLV  HW1     4996    3.293598295    4.096284492    3.719788277
  957 SOLV  HW2     4997    3.254296221    4.039597877    3.867802655
  958 SOLV  OW      4998    4.695316263    5.841742635    6.452069380
  958 SOLV  HW1     4999    4.773715823    5.780962364    6.439381721
  958 SOLV  HW2     5000    4.627178526    5.796629477    6.509721211
  959 SOLV  OW      5001    0.511527339    0.659658223    1.953859185
  959 SOLV  HW1     5002    0.540657719    0.743441679    1.907670359
  959 SOLV  HW2     5003    0.413493630    0.664541689    1.973018406
  960 SOLV  OW      5004    2.031312512    0.535641387    6.524488252
  960 SOLV  HW1     5005    2.116268884    0.548249777    6.575721437
  960 SOLV  HW2     5006    1.953264826    0.549795301    6.585394564
  961 SOLV  OW      5007    6.781674574    1.479419321    4.132502244
  961 SOLV  HW1     5008    6.749590971    1.569833966    4.160734702
  961 SOLV  HW2     5009    6.735903818    1.452820340    4.047656170
  962 SOLV  OW      5010    6.110517885    4.055940251    4.610010094
  962 SOLV  HW1     5011    6.054071517    4.131221290    4.576150577
  962 SOLV  HW2     5012    6.092739654    3.973907286    4.555637251
  963 SOLV  OW      5013    1.200276429    2.722194219    1.800589332
  963 SOLV  HW1     5014    1.209200868    2.639640882    1.856329581
  963 SOLV  HW2     5015    1.242930716    2.799202556    1.848044003
  964 SOLV  OW      5016    4.424542266    1.782070244    0.149909000
  964 SOLV  HW1     5017    4.345485665    1.720834871    0.148551488
  964 SOLV  HW2     5018    4.394007062    1.875489546    0.168398072
  965 SOLV  OW      5019    1.984909397    4.696695218    6.146030602
  965 SOLV  HW1     5020    2.049212629    4.623671591    6.122914691
  965 SOLV  HW2     5021    2.028264103    4.760275413    6.209902255
  966 SOLV  OW      5022    4.394862156    6.572862553    4.652060651
  966 SOLV  HW1     5023    4.389315477    6.591797062    4.554026709
  966 SOLV  HW2     5024    4.404319209    6.658912198    4.702119784
  967 SOLV  OW      5025    3.159252517    1.172340072    3.976215521
  967 SOLV  HW1     5026    3.161354368    1.248081113    4.041461955
  967 SOLV  HW2     5027    3.064340149    1.150197396    3.953864578
  968 SOLV  OW      5028    4.751131558    1.713232948    6.164761180
  968 SOLV  HW1     5029    4.797053131    1.682191239    6.248004528
  968 SOLV  HW2     5030    4.816594963    1.714682031    6.089168932
  969 SOLV  OW      5031    5.652434036    0.800732939    5.347522703
  969 SOLV  HW1     5032    5.615251473    0.860978457    5.418158091
  969 SOLV  HW2     5033    5.752066396    0.797512938    5.355547499
  970 SOLV  OW      5034    4.289579889    5.806367479    4.970659030
  970 SOLV  HW1     5035    4.345388209    5.884408225    4.942429606
  970 SOLV  HW2     5036    4.340314673    5.721657227    4.954784895
  971 SOLV  OW      5037    5.220503212    5.803606017    0.441474223
  971 SOLV  HW1     5038    5.129616910    5.835293614    0.468622840
  971 SOLV  HW2     5039    5.289221483    5.869694010    0.471668216
  972 SOLV  OW      5040    3.501206359    4.267318578    6.133313556
  972 SOLV  HW1     5041    3.407125815    4.251565810    6.103271765
  972 SOLV  HW2     5042    3.515646859    4.365237398    6.147636554
  973 SOLV  OW      5043    1.115018427    2.714018187    6.076683350
  973 SOLV  HW1     5044    1.170632386    2.786546629    6.117283086
  973 SOLV  HW2     5045    1.130101956    2.628627432    6.126507668
  974 SOLV  OW      5046    3.324217862    5.436818537    3.455116279
  974 SOLV  HW1     5047    3.390129521    5.421473220    3.381485046
  974 SOLV  HW2     5048    3.330459232    5.531671736    3.486184735
  975 SOLV  OW      5049    3.168110173    6.703269266    1.576887766
  975 SOLV  HW1     5050    3.140338240    6.659499163    1.662402872
  975 SOLV  HW2     5051    3.134926504    6.797591289    1.575440669
  976 SOLV  OW      5052    4.061936165    1.867905418    6.274568787
  976 SOLV  HW1     5053    4.018952362    1.932374491    6.337797023
  976 SOLV  HW2     5054    4.111124138    1.918517560    6.203712607
  977 SOLV  OW      5055    3.366997041    2.239488665    1.330572545
  977 SOLV  HW1     5056    3.436612404    2.177033324    1.295151024
  977 SOLV  HW2     5057    3.395241183    2.333918657    1.313636038
  978 SOLV  OW      5058    3.403072059    2.161743751    3.337867266
  978 SOLV  HW1     5059    3.465466867    2.156590419    3.259882221
  978 SOLV  HW2     5060    3.342482968    2.082182585    3.337372325
  979 SOLV  OW      5061    4.625757143    1.023044036    3.733831039
  979 SOLV  HW1     5062    4.609019015    1.000440452    3.829801604
  979 SOLV  HW2     5063    4.698140171    1.091799211    3.727932679
  980 SOLV  OW      5064    2.535260395    0.091868290    0.527182543
  980 SOLV  HW1     5065    2.600745888    0.027612812    0.487397880
  980 SOLV  HW2     5066    2.582379736    0.151461064    0.592208409
  981 SOLV  OW      5067    6.288900607    1.085430315    1.115925305
  981 SOLV  HW1     5068    6.243407179    1.172935626    1.099358693
  981 SOLV  HW2     5069    6.353657531    1.095326639    1.191488960
  982 SOLV  OW      5070    0.306397467    2.213781811    1.133904597
  982 SOLV  HW1     5071    0.279486068    2.122938588    1.165917461
  982 SOLV  HW2     5072    0.396185805    2.237036918    1.171304839
  983 SOLV  OW      5073    1.640210342    3.331785766    3.118546792
  983 SOLV  HW1     5074    1.598775187    3.420900752    3.100019784
  983 SOLV  HW2     5075    1.724465530    3.344462923    3.170910386
  984 SOLV  OW      5076    6.184424173    0.900645355    0.854208024
  984 SOLV  HW1     5077    6.123156028    0.837015629    0.901104664
  984 SOLV  HW2     5078    6.215732197    0.970381898    0.918693665
  985 SOLV  OW      5079    4.997127683    5.032160838    5.755923506
  985 SOLV  HW1     5080    4.983128274    4.959146001    5.689030334
  985 SOLV  HW2     5081    4.908887220    5.072526444    5.780131500
  986 SOLV  OW      5082    6.055360987    1.312894550    3.637462385
  986 SOLV  HW1     5083    6.066583436    1.314482782    3.736824845
  986 SOLV  HW2     5084    5.997347505    1.389317000    3.609261109
  987 SOLV  OW      5085    4.650312117    6.594742586    6.103649196
  987 SOLV  HW1     5086    4.704875682    6.649685659    6.166941110
  987 SOLV  HW2     5087    4.553535621    6.602616670    6.127609475
  988 SOLV  OW      5088    2.666551310    6.113099390    4.385512554
  988 SOLV  HW1     5089    2.637634718    6.151224063    4.297696523
  988 SOLV  HW2     5090    2.604309394    6.144077178    4.457398201
  989 SOLV  OW      5091    0.506141946    6.036952818    1.070417187
  989 SOLV  HW1     5092    0.566064035    6.053480110    0.992072744
  989 SOLV  HW2     5093    0.556760327    5.987787604    1.141284731
  990 SOLV  OW      5094    4.952769834    3.567559693    2.903789947
  990 SOLV  HW1     5095    5.039190998    3.614314289    2.885159346
  990 SOLV  HW2     5096    4.899476930    3.561186098    2.819404833
  991 SOLV  OW      5097    6.375404718    4.331962170    5.634057985
  991 SOLV  HW1     5098    6.312180731    4.258265092    5.657996552
  991 SOLV  HW2     5099    6.466953943    4.309473567    5.667442518
  992 SOLV  OW      5100    1.660355462    1.028299122    3.744977820
  992 SOLV  HW1     5101    1.632278749    1.104054818    3.686034669
  992 SOLV  HW2     5102    1.669538252    0.945119352    3.690221334
  993 SOLV  OW      5103    0.937766024    3.298292646    5.565524344
  993 SOLV  HW1     5104    0.908555544    3.222692395    5.506947522
  993 SOLV  HW2     5105    0.897501839    3.287475969    5.656428909
  994 SOLV  OW      5106    1.965242569    3.056098282    3.672368204
  994 SOLV  HW1     5107    1.868464905    3.068011054    3.650148988
  994 SOLV  HW2     5108    2.017423582    3.133528937    3.636547491
  995 SOLV  OW      5109    1.668537024    6.312191971    5.902563794
  995 SOLV  HW1     5110    1.707635192    6.359609312    5.981461023
  995 SOLV  HW2     5111    1.741045400    6.291383389    5.836917525
  996 SOLV  OW      5112    2.108334200    5.134491310    3.976406806
  996 SOLV  HW1     5113    2.125174988    5.176457994    4.065608455
  996 SOLV  HW2     5114    2.062776879    5.046373791    3.989117556
  997 SOLV  OW      5115    4.994372965    0.275804489    4.759142756
  997 SOLV  HW1     5116    5.082742000    0.282024432    4.712731910
  997 SOLV  HW2     5117    4.964671058    0.180339078    4.761574748
  998 SOLV  OW      5118    5.535335826    6.516928118    0.659411327
  998 SOLV  HW1     5119    5.440401191    6.511555814    0.690398789
  998 SOLV  HW2     5120    5.570840849    6.424604840    0.644668001
  999 SOLV  OW      5121    1.036654806    3.032553859    0.636181489
  999 SOLV  HW1     5122    1.060901059    3.041707007    0.732774521
  999 SOLV  HW2     5123    1.108396493    2.981746206    0.588499896
 1000 SOLV  OW      5124    0.619576385    6.039697137    3.907225542
 1000 SOLV  HW1     5125    0.623311409    6.097910642    3.825994403
 1000 SOLV  HW2     5126    0.640804295    5.945381550    3.881628531
 1001 SOLV  OW      5127    6.067570320    5.158992604    1.905588824
 1001 SOLV  HW1     5128    6.053351186    5.100621431    1.825638928
 1001 SOLV  HW2     5129    5.984593620    5.211899448    1.923393117
 1002 SOLV  OW      5130    2.492741006    4.620897124    5.169852453
 1002 SOLV  HW1     5131    2.554643854    4.612468986    5.091757483
 1002 SOLV  HW2     5132    2.462844957    4.529904268    5.198632697
 1003 SOLV  OW      5133    3.988957652    6.803634779    0.809743415
 1003 SOLV  HW1     5134    4.077815576    6.785789531    0.767485231
 1003 SOLV  HW2     5135    3.980019063    6.901460900    0.828452930
 1004 SOLV  OW      5136    1.668435061    1.921533293    4.269323186
 1004 SOLV  HW1     5137    1.619267938    1.994956826    4.222490199
 1004 SOLV  HW2     5138    1.702803211    1.955118539    4.357030343
 1005 SOLV  OW      5139    2.105197579    3.980423089    5.443692430
 1005 SOLV  HW1     5140    2.125936747    4.042177727    5.519571394
 1005 SOLV  HW2     5141    2.079288754    3.890826859    5.479782441
 1006 SOLV  OW      5142    2.610403935    3.863658349    4.062718254
 1006 SOLV  HW1     5143    2.656069746    3.919417194    4.132051995
 1006 SOLV  HW2     5144    2.603066128    3.769394734    4.095307479
 1007 SOLV  OW      5145    0.987449697    2.541892453    3.989797939
 1007 SOLV  HW1     5146    0.987946753    2.448474901    4.025498339
 1007 SOLV  HW2     5147    0.899345312    2.560450931    3.946268076
 1008 SOLV  OW      5148    6.349143069    4.095301673    2.328052444
 1008 SOLV  HW1     5149    6.350816662    4.178751360    2.272962207
 1008 SOLV  HW2     5150    6.403230434    4.024405230    2.282778006
 1009 SOLV  OW      5151    1.962802612    0.467728691    4.639804034
 1009 SOLV  HW1     5152    1.999710297    0.493540305    4.550520655
 1009 SOLV  HW2     5153    1.888155973    0.529655269    4.664153004
 1010 SOLV  OW      5154    2.520836632    5.682224133    5.362450964
 1010 SOLV  HW1     5155    2.507597637    5.777246081    5.334219446
 1010 SOLV  HW2     5156    2.456141137    5.623641478    5.313624892
 1011 SOLV  OW      5157    4.866854737    2.373660297    2.436733154
 1011 SOLV  HW1     5158    4.893944859    2.386761278    2.341360991
 1011 SOLV  HW2     5159    4.934304229    2.416688522    2.496737188
 1012 SOLV  OW      5160    5.274801177    2.979450323    1.913145182
 1012 SOLV  HW1     5161    5.186091206    2.997336020    1.870578348
 1012 SOLV  HW2     5162    5.345345962    3.033273885    1.867018327
 1013 SOLV  OW      5163    2.762146465    5.591882700    3.673923884
 1013 SOLV  HW1     5164    2.750393643    5.504236129    3.627218324
 1013 SOLV  HW2     5165    2.856588635    5.622966974    3.663161219
 1014 SOLV  OW      5166    3.073031178    5.967590999    6.032267735
 1014 SOLV  HW1     5167    3.060258494    5.868448037    6.035285182
 1014 SOLV  HW2     5168    3.051569643    6.001168039    5.940542444
 1015 SOLV  OW      5169    6.162918075    0.537275007    2.977874143
 1015 SOLV  HW1     5170    6.168576827    0.540714464    3.077662900
 1015 SOLV  HW2     5171    6.085353115    0.480219787    2.950854032
 1016 SOLV  OW      5172    6.369388730    0.798595534    2.281115993
 1016 SOLV  HW1     5173    6.455508119    0.802811293    2.331783511
 1016 SOLV  HW2     5174    6.380071850    0.845275681    2.193318980
 1017 SOLV  OW      5175    2.395112443    4.440392996    0.199421908
 1017 SOLV  HW1     5176    2.471984879    4.463764398    0.258970014
 1017 SOLV  HW2     5177    2.309326539    4.453102808    0.249229563
 1018 SOLV  OW      5178    1.196502357    4.593886145    6.119430556
 1018 SOLV  HW1     5179    1.160694423    4.579239033    6.211650885
 1018 SOLV  HW2     5180    1.120795208    4.595104098    6.054098882
 1019 SOLV  OW      5181    3.418505213    2.500749580    5.559826265
 1019 SOLV  HW1     5182    3.360546369    2.480920367    5.638875882
 1019 SOLV  HW2     5183    3.485395968    2.570939076    5.584327822
 1020 SOLV  OW      5184    3.636340068    4.231229174    1.395991811
 1020 SOLV  HW1     5185    3.586119078    4.294702921    1.337249238
 1020 SOLV  HW2     5186    3.680413368    4.161400725    1.339571473
 1021 SOLV  OW      5187    4.179122389    2.880510695    4.838272932
 1021 SOLV  HW1     5188    4.133195732    2.820855166    4.772444659
 1021 SOLV  HW2     5189    4.110857570    2.924585948    4.896570453
 1022 SOLV  OW      5190    2.038584777    3.609655832    5.852414170
 1022 SOLV  HW1     5191    2.044809470    3.551239271    5.771479715
 1022 SOLV  HW2     5192    2.000526483    3.557149774    5.928547739
 1023 SOLV  OW      5193    3.436819521    1.402664114    4.836789865
 1023 SOLV  HW1     5194    3.351377403    1.427725964    4.791255524
 1023 SOLV  HW2     5195    3.492992767    1.484418227    4.849542377
 1024 SOLV  OW      5196    6.759105021    5.249629770    0.395918363
 1024 SOLV  HW1     5197    6.727032659    5.177058771    0.456797229
 1024 SOLV  HW2     5198    6.768765903    5.334669015    0.447652361
 1025 SOLV  OW      5199    4.834219075    6.330919735    3.842525930
 1025 SOLV  HW1     5200    4.787519015    6.275618599    3.911524651
 1025 SOLV  HW2     5201    4.766740627    6.370086188    3.779975613
 1026 SOLV  OW      5202    0.867114287    3.630453366    1.439423089
 1026 SOLV  HW1     5203    0.809991697    3.576693741    1.501445718
 1026 SOLV  HW2     5204    0.922842676    3.694368533    1.492442672
 1027 SOLV  OW      5205    3.963105572    3.087905686    0.008692642
 1027 SOLV  HW1     5206    3.884305084    3.141834151    0.038392775
 1027 SOLV  HW2     5207    3.948204255    3.055896043   -0.084876464
 1028 SOLV  OW      5208    6.565504980    3.204989967    3.240237341
 1028 SOLV  HW1     5209    6.605974472    3.169747287    3.324626582
 1028 SOLV  HW2     5210    6.474917701    3.242533710    3.259876752
 1029 SOLV  OW      5211    4.410905436    6.694319213    2.076153168
 1029 SOLV  HW1     5212    4.453853467    6.658919101    2.159232825
 1029 SOLV  HW2     5213    4.478209431    6.746082727    2.023326989
 1030 SOLV  OW      5214    0.263072607    3.921124666    1.395202904
 1030 SOLV  HW1     5215    0.272872006    3.945882619    1.491602443
 1030 SOLV  HW2     5216    0.296288380    3.996136673    1.338003989
 1031 SOLV  OW      5217    5.216846879    2.648872690    1.022644169
 1031 SOLV  HW1     5218    5.267555973    2.692139341    0.948102117
 1031 SOLV  HW2     5219    5.273155753    2.577416375    1.064155613
 1032 SOLV  OW      5220    4.448161657    6.053823751    0.445357909
 1032 SOLV  HW1     5221    4.361879710    6.014239120    0.476820708
 1032 SOLV  HW2     5222    4.496450797    6.094414995    0.522958904
 1033 SOLV  OW      5223    5.963205101    1.577024137    4.293097634
 1033 SOLV  HW1     5224    5.995146313    1.491134749    4.333154251
 1033 SOLV  HW2     5225    5.998903714    1.585707438    4.200082203
 1034 SOLV  OW      5226    3.844808973    2.942843756    4.893040915
 1034 SOLV  HW1     5227    3.801865584    2.868672586    4.944561755
 1034 SOLV  HW2     5228    3.838655776    2.923318153    4.795149362
 1035 SOLV  OW      5229    5.797395128    4.906180483    2.528280599
 1035 SOLV  HW1     5230    5.853836947    4.948511003    2.599159223
 1035 SOLV  HW2     5231    5.849432459    4.833691603    2.483127387
 1036 SOLV  OW      5232    5.004580649    3.996443486    6.695450870
 1036 SOLV  HW1     5233    5.100370376    3.971782142    6.710200173
 1036 SOLV  HW2     5234    4.962136024    3.929930712    6.634003041
 1037 SOLV  OW      5235    3.774557657    4.152880268    5.760393311
 1037 SOLV  HW1     5236    3.765231515    4.159995565    5.859702373
 1037 SOLV  HW2     5237    3.810388331    4.238889165    5.724054471
 1038 SOLV  OW      5238    4.966967250    5.093334123    1.139477045
 1038 SOLV  HW1     5239    4.933287713    5.169747952    1.084449974
 1038 SOLV  HW2     5240    5.040775643    5.125125958    1.198999106
 1039 SOLV  OW      5241    4.137541142    0.988640951    2.161840398
 1039 SOLV  HW1     5242    4.210488186    0.940372635    2.113359007
 1039 SOLV  HW2     5243    4.079810124    1.036717390    2.095831497
 1040 SOLV  OW      5244    1.852454862    1.566194249    3.203942182
 1040 SOLV  HW1     5245    1.946027736    1.581739240    3.235602324
 1040 SOLV  HW2     5246    1.849967987    1.484625595    3.146130373
 1041 SOLV  OW      5247    0.567830848    4.178409491    6.371203932
 1041 SOLV  HW1     5248    0.563601254    4.084693898    6.336544615
 1041 SOLV  HW2     5249    0.505032876    4.236110806    6.318967745
 1042 SOLV  OW      5250    0.157336813    6.189181086    3.834440851
 1042 SOLV  HW1     5251    0.102245413    6.176013795    3.916859828
 1042 SOLV  HW2     5252    0.194754125    6.281922215    3.833842806
 1043 SOLV  OW      5253    2.003891637    0.402611559    3.272486775
 1043 SOLV  HW1     5254    1.964520823    0.387127031    3.181877160
 1043 SOLV  HW2     5255    2.054641831    0.488776005    3.272468006
 1044 SOLV  OW      5256    0.381214837    4.658134427    1.162151692
 1044 SOLV  HW1     5257    0.463461752    4.645690088    1.217668274
 1044 SOLV  HW2     5258    0.351759280    4.753573236    1.167170100
 1045 SOLV  OW      5259    6.106072094    1.185515729    5.891660825
 1045 SOLV  HW1     5260    6.112755127    1.246825637    5.812931534
 1045 SOLV  HW2     5261    6.030816255    1.215008843    5.950554185
 1046 SOLV  OW      5262    2.650847885    1.448257087    6.489726580
 1046 SOLV  HW1     5263    2.674083068    1.518940945    6.556550262
 1046 SOLV  HW2     5264    2.559955258    1.411813867    6.510021632
 1047 SOLV  OW      5265    3.023532410    5.679338584    1.176616854
 1047 SOLV  HW1     5266    2.997363664    5.773012224    1.199895798
 1047 SOLV  HW2     5267    2.962632610    5.615169134    1.223253752
 1048 SOLV  OW      5268    2.240991443    0.746826361    4.647886619
 1048 SOLV  HW1     5269    2.232514563    0.647607744    4.657132900
 1048 SOLV  HW2     5270    2.216938957    0.773767638    4.554627472
 1049 SOLV  OW      5271    3.552322777    6.877229363    2.263293154
 1049 SOLV  HW1     5272    3.511034820    6.950963972    2.209812182
 1049 SOLV  HW2     5273    3.576395195    6.911419746    2.354140131
 1050 SOLV  OW      5274    3.629904439    0.260705853    4.738404128
 1050 SOLV  HW1     5275    3.616171928    0.264006782    4.837410066
 1050 SOLV  HW2     5276    3.719345394    0.299360320    4.715871412
 1051 SOLV  OW      5277    6.912952235    2.956177419    5.052170734
 1051 SOLV  HW1     5278    6.970458163    3.021442838    5.002840918
 1051 SOLV  HW2     5279    6.897425541    2.875614773    4.995000147
 1052 SOLV  OW      5280    4.235149163    5.212804114    4.791155391
 1052 SOLV  HW1     5281    4.288237232    5.131043806    4.813484600
 1052 SOLV  HW2     5282    4.142175408    5.186215687    4.765648543
 1053 SOLV  OW      5283    4.062128086    3.675666416    0.215866715
 1053 SOLV  HW1     5284    3.998793508    3.624296502    0.273760733
 1053 SOLV  HW2     5285    4.122248285    3.611979367    0.167584051
 1054 SOLV  OW      5286    0.567335715    2.831063868    3.428138202
 1054 SOLV  HW1     5287    0.617845555    2.889040576    3.364205501
 1054 SOLV  HW2     5288    0.571243465    2.871146508    3.519669648
 1055 SOLV  OW      5289    3.014015951    1.377177706    4.618972391
 1055 SOLV  HW1     5290    2.922766283    1.380789811    4.578202208
 1055 SOLV  HW2     5291    3.042821820    1.281812336    4.627764378
 1056 SOLV  OW      5292    1.692828918    4.619566344    1.828390773
 1056 SOLV  HW1     5293    1.688701814    4.667678549    1.915967297
 1056 SOLV  HW2     5294    1.781955232    4.575201164    1.818920842
 1057 SOLV  OW      5295    2.285089161    4.349014171    1.070653050
 1057 SOLV  HW1     5296    2.351751630    4.375913125    1.001127099
 1057 SOLV  HW2     5297    2.195276067    4.337794641    1.028120813
 1058 SOLV  OW      5298    5.391545319    3.856168258    6.534416661
 1058 SOLV  HW1     5299    5.326656820    3.858282748    6.610485988
 1058 SOLV  HW2     5300    5.451728758    3.776893763    6.544160088
 1059 SOLV  OW      5301    1.763029004    1.777517170    3.041324179
 1059 SOLV  HW1     5302    1.786974381    1.687126360    3.076792595
 1059 SOLV  HW2     5303    1.766936621    1.776197002    2.941399869
 1060 SOLV  OW      5304    5.214023491    0.019687826    0.107000652
 1060 SOLV  HW1     5305    5.218110388   -0.064624810    0.160616071
 1060 SOLV  HW2     5306    5.118493114    0.046029808    0.093586436
 1061 SOLV  OW      5307    3.750281571    0.756313706    4.618428692
 1061 SOLV  HW1     5308    3.681756523    0.826228015    4.598026790
 1061 SOLV  HW2     5309    3.732806667    0.718016945    4.709136355
 1062 SOLV  OW      5310    2.281503419    5.719702825    0.074637579
 1062 SOLV  HW1     5311    2.313266466    5.814499986    0.072186132
 1062 SOLV  HW2     5312    2.186746839    5.715486282    0.042939740
 1063 SOLV  OW      5313    0.133362117    5.608201756    3.839288306
 1063 SOLV  HW1     5314    0.193436098    5.668789273    3.787115260
 1063 SOLV  HW2     5315    0.074284240    5.662889549    3.898624495
 1064 SOLV  OW      5316    3.643475310    3.262328463    1.184784072
 1064 SOLV  HW1     5317    3.611806703    3.351577681    1.216927334
 1064 SOLV  HW2     5318    3.588884330    3.190242687    1.227503994
 1065 SOLV  OW      5319    1.753500269    5.600777051    6.713931225
 1065 SOLV  HW1     5320    1.783171103    5.669745659    6.779996148
 1065 SOLV  HW2     5321    1.813141359    5.603661830    6.633705367
 1066 SOLV  OW      5322    6.262780312    1.611665549    3.227193115
 1066 SOLV  HW1     5323    6.235112900    1.525261560    3.185116950
 1066 SOLV  HW2     5324    6.360802744    1.625671029    3.213157686
 1067 SOLV  OW      5325    4.748475214    3.854181776    1.423463442
 1067 SOLV  HW1     5326    4.697110845    3.890162396    1.345572291
 1067 SOLV  HW2     5327    4.844339064    3.881548746    1.415649014
 1068 SOLV  OW      5328    5.482073817    0.042845403    5.223892020
 1068 SOLV  HW1     5329    5.506434019    0.002279186    5.311995690
 1068 SOLV  HW2     5330    5.387811743    0.018558708    5.200955093
 1069 SOLV  OW      5331    5.398890937    1.331962679    6.524134361
 1069 SOLV  HW1     5332    5.485670267    1.289151657    6.549395376
 1069 SOLV  HW2     5333    5.342203308    1.265858940    6.474957736
 1070 SOLV  OW      5334    6.825618570    0.355041363    2.542222772
 1070 SOLV  HW1     5335    6.755797462    0.284068322    2.551663361
 1070 SOLV  HW2     5336    6.907821328    0.327769575    2.592224742
 1071 SOLV  OW      5337    2.991744885    3.081214355    2.945059955
 1071 SOLV  HW1     5338    3.048389581    3.029133336    2.881209654
 1071 SOLV  HW2     5339    3.000774511    3.178883587    2.925638800
 1072 SOLV  OW      5340    2.462017871    2.124539273    1.158525955
 1072 SOLV  HW1     5341    2.389388683    2.166635675    1.104169778
 1072 SOLV  HW2     5342    2.479832455    2.032200275    1.124500263
 1073 SOLV  OW      5343    6.787360567    1.183454423    4.748105537
 1073 SOLV  HW1     5344    6.695899488    1.222198584    4.736483660
 1073 SOLV  HW2     5345    6.839084458    1.194084918    4.663176311
 1074 SOLV  OW      5346    3.547296244    0.750939825    1.970900729
 1074 SOLV  HW1     5347    3.489711465    0.806684203    2.030704495
 1074 SOLV  HW2     5348    3.497230648    0.668808320    1.943555783
 1075 SOLV  OW      5349    1.814783205    2.305407340    1.396524050
 1075 SOLV  HW1     5350    1.823862913    2.251870524    1.480507123
 1075 SOLV  HW2     5351    1.905057522    2.336863994    1.367150045
 1076 SOLV  OW      5352    2.740431422    1.550636333    0.943963788
 1076 SOLV  HW1     5353    2.660707976    1.549045958    1.004320550
 1076 SOLV  HW2     5354    2.794658413    1.632583382    0.962546632
 1077 SOLV  OW      5355    2.906155709    6.592925619    0.576236038
 1077 SOLV  HW1     5356    2.809893069    6.568484630    0.587963087
 1077 SOLV  HW2     5357    2.944588243    6.541186263    0.499768470
 1078 SOLV  OW      5358    4.215120861    3.108899990    5.939755317
 1078 SOLV  HW1     5359    4.120630816    3.114791555    5.907531993
 1078 SOLV  HW2     5360    4.277186788    3.109963365    5.861345442
 1079 SOLV  OW      5361    6.146640341    0.514811676    3.704151778
 1079 SOLV  HW1     5362    6.141483710    0.422545283    3.742382836
 1079 SOLV  HW2     5363    6.155265556    0.581218023    3.778428687
 1080 SOLV  OW      5364    1.608077936    4.768963318    5.729113990
 1080 SOLV  HW1     5365    1.517051229    4.731990524    5.710444243
 1080 SOLV  HW2     5366    1.599455912    4.854538805    5.780141217
 1081 SOLV  OW      5367    0.070366933    0.961312032    2.741749648
 1081 SOLV  HW1     5368    0.169977550    0.963414519    2.750411213
 1081 SOLV  HW2     5369    0.030275046    1.030941815    2.801298894
 1082 SOLV  OW      5370    6.426937881    0.496270797    0.535666907
 1082 SOLV  HW1     5371    6.355476002    0.548895398    0.581765799
 1082 SOLV  HW2     5372    6.437818223    0.407878824    0.581161280
 1083 SOLV  OW      5373    6.826929825    2.321391271    4.975674059
 1083 SOLV  HW1     5374    6.845131251    2.241679179    5.033260348
 1083 SOLV  HW2     5375    6.913573248    2.360888761    4.945106789
 1084 SOLV  OW      5376    4.919314572    4.229990378    6.448943216
 1084 SOLV  HW1     5377    4.851796800    4.282313172    6.500952347
 1084 SOLV  HW2     5378    5.011359317    4.258733346    6.475455757
 1085 SOLV  OW      5379    3.144270308    6.610773092    0.149324523
 1085 SOLV  HW1     5380    3.218305390    6.558639381    0.106871552
 1085 SOLV  HW2     5381    3.086979212    6.651329115    0.078090839
 1086 SOLV  OW      5382    4.691098310    0.595935729    1.475018163
 1086 SOLV  HW1     5383    4.750598321    0.605886248    1.395264349
 1086 SOLV  HW2     5384    4.721438907    0.658162102    1.547179239
 1087 SOLV  OW      5385    3.698749831    1.309966134    0.764473435
 1087 SOLV  HW1     5386    3.687559742    1.298044515    0.665810400
 1087 SOLV  HW2     5387    3.796070251    1.317260238    0.786319763
 1088 SOLV  OW      5388    3.454125273    0.357222729    4.157192632
 1088 SOLV  HW1     5389    3.424792994    0.263802986    4.177541774
 1088 SOLV  HW2     5390    3.514299350    0.356590638    4.077315304
 1089 SOLV  OW      5391    3.196243268    6.731392074    0.556997489
 1089 SOLV  HW1     5392    3.270740572    6.713916044    0.621390285
 1089 SOLV  HW2     5393    3.139212726    6.649623354    0.549049723
 1090 SOLV  OW      5394    6.458095549    2.276960899    5.871964558
 1090 SOLV  HW1     5395    6.444234469    2.370571094    5.839613318
 1090 SOLV  HW2     5396    6.530078350    2.276020357    5.941383980
 1091 SOLV  OW      5397    6.107878084    2.051780859    0.900722494
 1091 SOLV  HW1     5398    6.028178171    2.009235630    0.857834887
 1091 SOLV  HW2     5399    6.155267909    2.108891251    0.833684589
 1092 SOLV  OW      5400    2.796211655    5.963467252    3.582732084
 1092 SOLV  HW1     5401    2.794836088    5.962397186    3.682716584
 1092 SOLV  HW2     5402    2.710407162    6.001886350    3.548651943
 1093 SOLV  OW      5403    0.250493531    1.329757286    4.477453418
 1093 SOLV  HW1     5404    0.310643191    1.349966183    4.554753866
 1093 SOLV  HW2     5405    0.254940353    1.232084940    4.456430483
 1094 SOLV  OW      5406    1.582367754    0.612131927    1.755873499
 1094 SOLV  HW1     5407    1.542611506    0.696083213    1.718813599
 1094 SOLV  HW2     5408    1.679216270    0.607495314    1.731367641
 1095 SOLV  OW      5409    3.108676580    0.815781480    5.338771368
 1095 SOLV  HW1     5410    3.083343657    0.874843983    5.262146731
 1095 SOLV  HW2     5411    3.055863249    0.730972681    5.334341999
 1096 SOLV  OW      5412    3.938952706    4.832027617    2.380827747
 1096 SOLV  HW1     5413    3.968343770    4.758745047    2.442193247
 1096 SOLV  HW2     5414    3.933948414    4.797110437    2.287245656
 1097 SOLV  OW      5415    0.467217681    3.697380292    0.420915729
 1097 SOLV  HW1     5416    0.393458655    3.756139814    0.454205736
 1097 SOLV  HW2     5417    0.469704679    3.700413448    0.320986379
 1098 SOLV  OW      5418    2.422676660    5.061957165    0.191212418
 1098 SOLV  HW1     5419    2.474013741    4.976211784    0.187724003
 1098 SOLV  HW2     5420    2.436586263    5.112590004    0.106108171
 1099 SOLV  OW      5421    6.224350176    6.801831401    4.700744942
 1099 SOLV  HW1     5422    6.298844715    6.843290629    4.753023865
 1099 SOLV  HW2     5423    6.162424723    6.754104031    4.763104430
 1100 SOLV  OW      5424    0.364776558    2.732754153    4.946362139
 1100 SOLV  HW1     5425    0.314587896    2.791206337    5.010125213
 1100 SOLV  HW2     5426    0.397915889    2.651634445    4.994555566
 1101 SOLV  OW      5427    6.059320823    2.029847556    5.241854235
 1101 SOLV  HW1     5428    5.995729491    1.953482360    5.253083830
 1101 SOLV  HW2     5429    6.130590389    2.004505495    5.176432285
 1102 SOLV  OW      5430    5.438775338    2.196388092    4.816434172
 1102 SOLV  HW1     5431    5.463903827    2.111191411    4.770499667
 1102 SOLV  HW2     5432    5.402891612    2.175811625    4.907477597
 1103 SOLV  OW      5433    3.387508828    0.231334293    6.358645439
 1103 SOLV  HW1     5434    3.312350374    0.165482006    6.362693540
 1103 SOLV  HW2     5435    3.418472226    0.252286140    6.451403608
 1104 SOLV  OW      5436    0.827708919    3.256734805    2.805850054
 1104 SOLV  HW1     5437    0.841449002    3.196855126    2.726937294
 1104 SOLV  HW2     5438    0.843065484    3.351739810    2.778651923
 1105 SOLV  OW      5439    3.107726129    4.286201699    2.094379832
 1105 SOLV  HW1     5440    3.198821725    4.253323611    2.069437498
 1105 SOLV  HW2     5441    3.040095234    4.247887102    2.031455572
 1106 SOLV  OW      5442    3.571490781    0.955319351    5.781574589
 1106 SOLV  HW1     5443    3.524481140    0.969473042    5.868702171
 1106 SOLV  HW2     5444    3.539694486    1.023013897    5.715182751
 1107 SOLV  OW      5445    3.340584290    2.528908799    3.055975311
 1107 SOLV  HW1     5446    3.429067666    2.575249257    3.051010547
 1107 SOLV  HW2     5447    3.278775597    2.567703899    2.987594124
 1108 SOLV  OW      5448    5.300148888    6.250508194    4.266268178
 1108 SOLV  HW1     5449    5.288549970    6.339603536    4.222344830
 1108 SOLV  HW2     5450    5.241886947    6.183121941    4.220810509
 1109 SOLV  OW      5451    6.836239425    2.103889919    1.858519499
 1109 SOLV  HW1     5452    6.917062111    2.147412047    1.818830151
 1109 SOLV  HW2     5453    6.858580132    2.068790795    1.949462605
 1110 SOLV  OW      5454    4.328302150    4.957278831    4.834592401
 1110 SOLV  HW1     5455    4.356712774    4.890610625    4.765672338
 1110 SOLV  HW2     5456    4.407228669    4.983434631    4.890163823
 1111 SOLV  OW      5457    4.817799328    0.605439470    4.521176819
 1111 SOLV  HW1     5458    4.760037293    0.674601784    4.564555029
 1111 SOLV  HW2     5459    4.904330492    0.647065241    4.493228366
 1112 SOLV  OW      5460    4.105420058    3.597729415    1.340958147
 1112 SOLV  HW1     5461    4.064117078    3.527714973    1.399211726
 1112 SOLV  HW2     5462    4.132090968    3.556927518    1.253635427
 1113 SOLV  OW      5463    1.114298604    5.060244123    0.009758588
 1113 SOLV  HW1     5464    1.102447276    5.158724606    0.022450030
 1113 SOLV  HW2     5465    1.154349654    5.042837414   -0.080201481
 1114 SOLV  OW      5466    1.227307631    0.887944643    1.965862596
 1114 SOLV  HW1     5467    1.152415454    0.954121443    1.962184449
 1114 SOLV  HW2     5468    1.280692538    0.893328490    1.881465877
 1115 SOLV  OW      5469    4.554634455    5.507379894    6.668013282
 1115 SOLV  HW1     5470    4.501170023    5.438299210    6.619320757
 1115 SOLV  HW2     5471    4.509001727    5.596069596    6.660714609
 1116 SOLV  OW      5472    1.121014290    4.007557638    1.420232534
 1116 SOLV  HW1     5473    1.104131015    4.033666184    1.515285203
 1116 SOLV  HW2     5474    1.142360926    4.089193617    1.366552357
 1117 SOLV  OW      5475    3.505472993    2.385421998    2.725018448
 1117 SOLV  HW1     5476    3.421246859    2.389522932    2.778784691
 1117 SOLV  HW2     5477    3.498286853    2.447641844    2.647052718
 1118 SOLV  OW      5478    0.210767412    2.817559962    5.147905742
 1118 SOLV  HW1     5479    0.130544205    2.873121898    5.126024222
 1118 SOLV  HW2     5480    0.182653389    2.738351037    5.202101348
 1119 SOLV  OW      5481    3.657447943    5.751949779    4.759677244
 1119 SOLV  HW1     5482    3.683287019    5.722500746    4.851692989
 1119 SOLV  HW2     5483    3.682272758    5.680940508    4.693775291
 1120 SOLV  OW      5484    6.391861339    2.147108166    4.562280546
 1120 SOLV  HW1     5485    6.467604713    2.096593579    4.603667669
 1120 SOLV  HW2     5486    6.400051835    2.244111506    4.585191974
 1121 SOLV  OW      5487    5.554634901    3.343678582    0.938330583
 1121 SOLV  HW1     5488    5.637285038    3.370245298    0.987978412
 1121 SOLV  HW2     5489    5.577884134    3.323945440    0.843084875
 1122 SOLV  OW      5490    2.730077241    5.546987575    4.122283252
 1122 SOLV  HW1     5491    2.719853870    5.572628303    4.218405901
 1122 SOLV  HW2     5492    2.826202187    5.527101633    4.103151230
 1123 SOLV  OW      5493    2.680486704    2.879711908    3.975367244
 1123 SOLV  HW1     5494    2.665360669    2.956386472    4.037765499
 1123 SOLV  HW2     5495    2.778692316    2.867010752    3.961383567
 1124 SOLV  OW      5496    0.912880157    2.037686269    5.389776658
 1124 SOLV  HW1     5497    0.929672857    2.066914982    5.295622196
 1124 SOLV  HW2     5498    0.817876400    2.007828984    5.398950209
 1125 SOLV  OW      5499    3.913629162    2.865653083    5.668106118
 1125 SOLV  HW1     5500    3.822021273    2.826303388    5.660271895
 1125 SOLV  HW2     5501    3.955086818    2.836626396    5.754363753
 1126 SOLV  OW      5502    3.781698476    1.665160627    3.834285989
 1126 SOLV  HW1     5503    3.781845359    1.721972956    3.916590384
 1126 SOLV  HW2     5504    3.872023841    1.624011611    3.822050987
 1127 SOLV  OW      5505    4.758371137    0.222985771    2.437527491
 1127 SOLV  HW1     5506    4.714547879    0.233347354    2.526822211
 1127 SOLV  HW2     5507    4.826980506    0.150382159    2.442312081
 1128 SOLV  OW      5508    0.167310725    3.484339713    6.846996166
 1128 SOLV  HW1     5509    0.117613958    3.569723949    6.862533049
 1128 SOLV  HW2     5510    0.175308563    3.467867563    6.748678360
 1129 SOLV  OW      5511    5.290416557    2.493974190    4.178355001
 1129 SOLV  HW1     5512    5.263159882    2.554960035    4.103927688
 1129 SOLV  HW2     5513    5.379428348    2.453506214    4.157360331
 1130 SOLV  OW      5514    5.999995944    2.119504622    0.512115869
 1130 SOLV  HW1     5515    6.083689371    2.073489485    0.482459699
 1130 SOLV  HW2     5516    5.954500322    2.064180882    0.581907277
 1131 SOLV  OW      5517    6.521148583    5.926496903    1.090549117
 1131 SOLV  HW1     5518    6.443162245    5.945739229    1.150126033
 1131 SOLV  HW2     5519    6.595088804    5.886137244    1.144451061
 1132 SOLV  OW      5520    6.812924964    1.803127835    6.039775358
 1132 SOLV  HW1     5521    6.742447764    1.857967044    6.084799758
 1132 SOLV  HW2     5522    6.900605510    1.850969787    6.044756693
 1133 SOLV  OW      5523    1.908008842    5.139436782    4.439444196
 1133 SOLV  HW1     5524    1.844844320    5.168966909    4.511137113
 1133 SOLV  HW2     5525    1.975849743    5.211103625    4.423226035
 1134 SOLV  OW      5526    2.270119389    1.008151524    1.115580574
 1134 SOLV  HW1     5527    2.253328935    1.047381874    1.025132784
 1134 SOLV  HW2     5528    2.248086866    0.910609857    1.114195783
 1135 SOLV  OW      5529    2.660671573    0.283232202    1.791159708
 1135 SOLV  HW1     5530    2.739509760    0.221747696    1.793596854
 1135 SOLV  HW2     5531    2.620321150    0.289295158    1.882465841
 1136 SOLV  OW      5532    1.122646706    4.133526496    4.063037660
 1136 SOLV  HW1     5533    1.178371715    4.133537941    4.146080346
 1136 SOLV  HW2     5534    1.043718067    4.073473410    4.075888262
 1137 SOLV  OW      5535    6.274485926    2.253189590    2.431634661
 1137 SOLV  HW1     5536    6.184712770    2.209906569    2.439927451
 1137 SOLV  HW2     5537    6.318524977    2.222647378    2.347200720
 1138 SOLV  OW      5538    2.608721670    2.177335507    0.361483548
 1138 SOLV  HW1     5539    2.518627006    2.206408386    0.329242825
 1138 SOLV  HW2     5540    2.678588754    2.207092657    0.296409119
 1139 SOLV  OW      5541    3.087657814    3.127748909    6.634142330
 1139 SOLV  HW1     5542    3.138968261    3.186400044    6.571459733
 1139 SOLV  HW2     5543    3.111898797    3.032131978    6.617664595
 1140 SOLV  OW      5544    4.405928661    6.623988966    6.291322482
 1140 SOLV  HW1     5545    4.489441285    6.643301311    6.342841233
 1140 SOLV  HW2     5546    4.391949471    6.525086593    6.286388528
 1141 SOLV  OW      5547    1.964237425    6.779164214    4.149763298
 1141 SOLV  HW1     5548    1.878212373    6.764348579    4.198565016
 1141 SOLV  HW2     5549    2.012518855    6.856857239    4.190186597
 1142 SOLV  OW      5550    1.887563996    2.310859656    0.741274999
 1142 SOLV  HW1     5551    1.817438033    2.250699609    0.779549240
 1142 SOLV  HW2     5552    1.846553868    2.398926606    0.717522575
 1143 SOLV  OW      5553    1.880594658    6.662988108    4.583761679
 1143 SOLV  HW1     5554    1.830631949    6.582327587    4.552147355
 1143 SOLV  HW2     5555    1.839820745    6.696205579    4.668824905
 1144 SOLV  OW      5556    1.022967340    3.146275047    4.235715090
 1144 SOLV  HW1     5557    0.976793985    3.074844985    4.183125147
 1144 SOLV  HW2     5558    1.118978067    3.121415994    4.248515949
 1145 SOLV  OW      5559    6.474819740    4.608016061    6.104558511
 1145 SOLV  HW1     5560    6.512170698    4.578434886    6.016629548
 1145 SOLV  HW2     5561    6.440622464    4.701643064    6.096422257
 1146 SOLV  OW      5562    6.664777055    5.457023403    5.266696359
 1146 SOLV  HW1     5563    6.664831495    5.373549497    5.211618345
 1146 SOLV  HW2     5564    6.571511663    5.477068220    5.296715727
 1147 SOLV  OW      5565    2.571960247    5.035626587    2.416762724
 1147 SOLV  HW1     5566    2.592897534    5.127600129    2.449994802
 1147 SOLV  HW2     5567    2.645165983    5.004675056    2.356060159
 1148 SOLV  OW      5568    6.287846154    5.498048632    0.106035546
 1148 SOLV  HW1     5569    6.197250162    5.537956292    0.091856365
 1148 SOLV  HW2     5570    6.292297170    5.457031793    0.197134914
 1149 SOLV  OW      5571    0.846171871    3.342026200    1.048414306
 1149 SOLV  HW1     5572    0.889751117    3.253689454    1.065699012
 1149 SOLV  HW2     5573    0.768484639    3.353533306    1.110330029
 1150 SOLV  OW      5574    5.523698194    4.635710070    4.384094980
 1150 SOLV  HW1     5575    5.535084013    4.537173773    4.371350041
 1150 SOLV  HW2     5576    5.550887565    4.683470756    4.300542403
 1151 SOLV  OW      5577    2.736669612    6.862344371    0.004319859
 1151 SOLV  HW1     5578    2.653891695    6.836575554   -0.045533340
 1151 SOLV  HW2     5579    2.744390274    6.962022666    0.006805081
 1152 SOLV  OW      5580    6.491602613    1.725898830    5.389651897
 1152 SOLV  HW1     5581    6.523500062    1.777893214    5.468903387
 1152 SOLV  HW2     5582    6.500296859    1.628034293    5.408321240
 1153 SOLV  OW      5583    1.929269649    5.064686273    0.501686756
 1153 SOLV  HW1     5584    1.861840538    5.127411812    0.540658026
 1153 SOLV  HW2     5585    2.009612828    5.061035046    0.561113486
 1154 SOLV  OW      5586    4.204265901    0.505475619    3.209328952
 1154 SOLV  HW1     5587    4.260534112    0.478189771    3.131286020
 1154 SOLV  HW2     5588    4.209821285    0.435448808    3.280509679
 1155 SOLV  OW      5589    3.041560739    0.053009062    0.726324095
 1155 SOLV  HW1     5590    3.003241201    0.140328997    0.696183857
 1155 SOLV  HW2     5591    3.135328349    0.044377409    0.692639917
 1156 SOLV  OW      5592    5.817781196    3.237762726    4.076224853
 1156 SOLV  HW1     5593    5.878909885    3.313167489    4.052158902
 1156 SOLV  HW2     5594    5.866302454    3.150932314    4.065836696
 1157 SOLV  OW      5595    5.657902639    0.697395077    5.122042707
 1157 SOLV  HW1     5596    5.640578970    0.744790097    5.208384384
 1157 SOLV  HW2     5597    5.575289281    0.699497756    5.065723452
 1158 SOLV  OW      5598    1.241145436    4.164900923    1.144219837
 1158 SOLV  HW1     5599    1.154827892    4.204614507    1.113018551
 1158 SOLV  HW2     5600    1.295122705    4.234981754    1.190874039
 1159 SOLV  OW      5601    5.981707723    2.907569730    0.077994182
 1159 SOLV  HW1     5602    5.957879431    2.997799415    0.113921192
 1159 SOLV  HW2     5603    6.058443855    2.870180570    0.130085554
 1160 SOLV  OW      5604    1.394158165    4.821904906    6.889098697
 1160 SOLV  HW1     5605    1.422084206    4.750994396    6.824341700
 1160 SOLV  HW2     5606    1.431594664    4.910023293    6.860197554
 1161 SOLV  OW      5607    5.187204726    1.472244433    1.208879124
 1161 SOLV  HW1     5608    5.217722445    1.532130858    1.282933919
 1161 SOLV  HW2     5609    5.150084706    1.527670780    1.134369033
 1162 SOLV  OW      5610    6.621805964    2.869669724    1.963465068
 1162 SOLV  HW1     5611    6.656068891    2.778860554    1.987581541
 1162 SOLV  HW2     5612    6.628927475    2.930115952    2.042821286
 1163 SOLV  OW      5613    2.911603780    1.242648282    5.076386075
 1163 SOLV  HW1     5614    2.993777903    1.267619771    5.025148536
 1163 SOLV  HW2     5615    2.880008306    1.152494069    5.046801084
 1164 SOLV  OW      5616    3.771190141    2.622488747    6.010966270
 1164 SOLV  HW1     5617    3.824841245    2.704371230    5.990507627
 1164 SOLV  HW2     5618    3.832851587    2.546956061    6.033199318
 1165 SOLV  OW      5619    4.843641037    3.602911586    1.786481142
 1165 SOLV  HW1     5620    4.818510134    3.617438536    1.882184681
 1165 SOLV  HW2     5621    4.800831489    3.518885837    1.753184245
 1166 SOLV  OW      5622    3.484752369    2.057112719    4.923676655
 1166 SOLV  HW1     5623    3.549551902    2.045772113    4.999002294
 1166 SOLV  HW2     5624    3.523953006    2.018920361    4.839974116
 1167 SOLV  OW      5625    2.316013944    3.643423510    2.626294522
 1167 SOLV  HW1     5626    2.325118510    3.740854397    2.646892154
 1167 SOLV  HW2     5627    2.258569809    3.599945184    2.695646528
 1168 SOLV  OW      5628    5.533220555    3.723689200    2.685053848
 1168 SOLV  HW1     5629    5.539246107    3.641075426    2.629018187
 1168 SOLV  HW2     5630    5.516719291    3.698187702    2.780335772
 1169 SOLV  OW      5631    1.034989268    5.510615121    3.258278781
 1169 SOLV  HW1     5632    0.974055273    5.538073239    3.183883178
 1169 SOLV  HW2     5633    1.122593237    5.557906796    3.248762947
 1170 SOLV  OW      5634    5.568573480    0.992591029    6.656197411
 1170 SOLV  HW1     5635    5.614271007    1.003077345    6.567860054
 1170 SOLV  HW2     5636    5.633768797    1.010848818    6.729803630
 1171 SOLV  OW      5637    6.087654540    0.415475476    1.523311110
 1171 SOLV  HW1     5638    6.149461052    0.486500674    1.489591860
 1171 SOLV  HW2     5639    6.099693924    0.332333057    1.469052623
 1172 SOLV  OW      5640    2.990536742    2.674441869    4.532118118
 1172 SOLV  HW1     5641    2.980770339    2.647618799    4.436271502
 1172 SOLV  HW2     5642    3.081612893    2.713058354    4.546791750
 1173 SOLV  OW      5643    2.478151556    6.896995421    1.782790328
 1173 SOLV  HW1     5644    2.566114666    6.916239144    1.826307427
 1173 SOLV  HW2     5645    2.489460440    6.823564856    1.715845274
 1174 SOLV  OW      5646    3.462645717    0.310103713    2.564542298
 1174 SOLV  HW1     5647    3.441231125    0.405258581    2.586652308
 1174 SOLV  HW2     5648    3.390385466    0.250637001    2.599811623
 1175 SOLV  OW      5649    2.662717252    5.034454760    6.870336415
 1175 SOLV  HW1     5650    2.570302488    4.996406313    6.873766087
 1175 SOLV  HW2     5651    2.657852167    5.131785973    6.847911871
 1176 SOLV  OW      5652    1.734012362    3.959413115    2.126409263
 1176 SOLV  HW1     5653    1.731223055    3.866469989    2.089595777
 1176 SOLV  HW2     5654    1.667587452    3.967830188    2.200694387
 1177 SOLV  OW      5655    6.522724302    1.451089353    5.447314850
 1177 SOLV  HW1     5656    6.516818761    1.397451227    5.531514234
 1177 SOLV  HW2     5657    6.560564741    1.394290531    5.374216489
 1178 SOLV  OW      5658    2.933160220    0.302528182    0.719914120
 1178 SOLV  HW1     5659    2.864056085    0.326252211    0.788203470
 1178 SOLV  HW2     5660    3.016859540    0.354237771    0.737862691
 1179 SOLV  OW      5661    5.077562694    6.441634308    5.116117105
 1179 SOLV  HW1     5662    5.116584831    6.527747600    5.083508763
 1179 SOLV  HW2     5663    4.989604882    6.425807783    5.071234902
 1180 SOLV  OW      5664    3.291860441    3.283175654    4.830589586
 1180 SOLV  HW1     5665    3.300222704    3.183886562    4.839147051
 1180 SOLV  HW2     5666    3.375630274    3.326638317    4.863681027
 1181 SOLV  OW      5667    5.108912690    1.145734856    0.337484688
 1181 SOLV  HW1     5668    5.025228307    1.107140750    0.376329673
 1181 SOLV  HW2     5669    5.089067518    1.235526416    0.298176252
 1182 SOLV  OW      5670    3.509246300    1.653471192    1.238191673
 1182 SOLV  HW1     5671    3.540363902    1.558427727    1.238604761
 1182 SOLV  HW2     5672    3.562661174    1.706298306    1.304205104
 1183 SOLV  OW      5673    2.256256981    5.285246368    0.224071912
 1183 SOLV  HW1     5674    2.297191571    5.194016935    0.225741884
 1183 SOLV  HW2     5675    2.297579847    5.338963649    0.150531641
 1184 SOLV  OW      5676    3.602212166    0.804717927    0.924788621
 1184 SOLV  HW1     5677    3.689931235    0.767077869    0.954596772
 1184 SOLV  HW2     5678    3.605396279    0.904544031    0.929738829
 1185 SOLV  OW      5679    0.730830769    6.637707658    5.620883205
 1185 SOLV  HW1     5680    0.809144019    6.688566776    5.656686339
 1185 SOLV  HW2     5681    0.691655222    6.687151577    5.543281485
 1186 SOLV  OW      5682    1.429925736    4.944024128    0.801419313
 1186 SOLV  HW1     5683    1.367702256    4.892172021    0.742759229
 1186 SOLV  HW2     5684    1.481520145    5.009228439    0.745851839
 1187 SOLV  OW      5685    1.376940112    2.713616723    2.718275303
 1187 SOLV  HW1     5686    1.456649942    2.653682557    2.725729847
 1187 SOLV  HW2     5687    1.293500173    2.658544614    2.720750457
 1188 SOLV  OW      5688    2.887353097    6.587643439    4.772160537
 1188 SOLV  HW1     5689    2.985277093    6.573874641    4.787082824
 1188 SOLV  HW2     5690    2.845545388    6.622989181    4.855851232
 1189 SOLV  OW      5691    2.979976530    3.177272229    0.653229957
 1189 SOLV  HW1     5692    2.990284377    3.271871464    0.683990453
 1189 SOLV  HW2     5693    3.037049478    3.117516734    0.709562387
 1190 SOLV  OW      5694    5.998940494    0.033299459    5.666882340
 1190 SOLV  HW1     5695    5.988547031    0.129679508    5.642330344
 1190 SOLV  HW2     5696    5.909842223   -0.011915612    5.662760507
 1191 SOLV  OW      5697    4.088064022    4.855519158    5.255330917
 1191 SOLV  HW1     5698    4.165194700    4.803306999    5.218911453
 1191 SOLV  HW2     5699    4.087250503    4.946729186    5.214322390
 1192 SOLV  OW      5700    1.801231120    1.820696108    3.611054882
 1192 SOLV  HW1     5701    1.796036580    1.742295029    3.549182979
 1192 SOLV  HW2     5702    1.821683060    1.788792562    3.703606161
 1193 SOLV  OW      5703    4.596141622    1.044617641    6.806318868
 1193 SOLV  HW1     5704    4.617401089    1.139570232    6.783217371
 1193 SOLV  HW2     5705    4.624538530    1.026061889    6.900397550
 1194 SOLV  OW      5706    1.147217932    6.898175791    5.227778514
 1194 SOLV  HW1     5707    1.098212430    6.841660804    5.294157150
 1194 SOLV  HW2     5708    1.156949766    6.847836486    5.141913701
 1195 SOLV  OW      5709    2.126667316    6.411094574    6.211083459
 1195 SOLV  HW1     5710    2.189493130    6.344747751    6.251715372
 1195 SOLV  HW2     5711    2.137060058    6.499289635    6.257056454
[truncated: 5,014,255 more chars]
