# Supplementary material for: Accelerated Enveloping Distribution Sampling to Probe the Presence of Water Molecules
Source: J Chem Theory Comput. 2023 May 11;19(11):3379–90. doi: 10.1021/acs.jctc.3c00109 (PMC10269333; doi:10.1021/acs.jctc.3c00109)
Supplement: Supplementary file 2 — ct3c00109_si_002.zip [file ct3c00109_si_002.zip › paper_TI_AEDS/eq/2N6/README.txt]

Equilibration run for Davies-15b with protein 

Parameters: equilibration.imd
Job file: equilibration.jobs
restrains: 2N6_res.dis
Input configuration: hsp90_2N6_ion.cnf
Topologies: hsp90_2N6_ions_54a7.top
Final configurations for every step: eq_4fcq_2N6_*.cnf
